# Supplementary material for: Zwitterionic Heavier Pnictinidenes in Redox Catalysis
Source: Angew Chem Int Ed Engl. 2025 Jun 30;64(34):e202505697. doi: 10.1002/anie.202505697 (PMC12363621; doi:10.1002/anie.202505697)
Supplement: Supplementary file 2 — Supporting Information [file ANIE-64-e202505697-s002.zip]

Archive with 14 entries (14 files):
- 16e.cif
- 1c.cif
- 2a.cif
- 3a.cif
- 4a.cif
- 4b.cif
- 5a.cif
- 6.cif
- 8a.cif
- 9a.cif
- 10b.cif
- 11a.cif
- 12.cif
- 16b.cif
