# Supplementary material for: Zwitterionic Heavier Pnictinidenes in Redox Catalysis
Source: Angew Chem Int Ed Engl. 2025 Jun 30;64(34):e202505697. doi: 10.1002/anie.202505697 (PMC12363621; doi:10.1002/anie.202505697)
Supplement: Supplementary file 2 — Supporting Information [file ANIE-64-e202505697-s002.zip › 16e.cif]

data_16e

#2024ncs0879r1z

_audit_creation_date               2024-12-02
_audit_creation_method
;
Olex2 1.5-dev
(compiled 2024.11.28 svn.r8fff1792 for OlexSys, GUI svn.r7096)
;
loop_
  _audit_author_name
  _audit_author_email
  _audit_author_address
 'Tizzard, G.J.' Graham.Tizzard@soton.ac.uk
;
University of Southampton
UK National Crystallography Service, Chemistry, Faculty of Engineering and Physical Sciences
Highfield
Southampton
SO17 1BJ
UK
;
 'Planas Fabrega, O.' o.planasfabrega@qmul.ac.uk
;
University of London Queen Mary
Chemistry
Mile End Road, School of Physical & Chemical Sciences, Joseph Priestley Building
London
E1 4NS
UK
;

_audit_contact_author_address      ?
_audit_contact_author_email        ?
_audit_contact_author_name         ''
_audit_contact_author_phone        ?
_publ_contact_author_id_orcid      ?
_publ_section_references
;
Bourhis, L.J., Dolomanov, O.V., Gildea, R.J., Howard, J.A.K., Puschmann, H.
 (2015). Acta Cryst. A71, 59-75.

Dolomanov, O.V., Bourhis, L.J., Gildea, R.J, Howard, J.A.K. & Puschmann, H.
 (2009), J. Appl. Cryst. 42, 339-341.

Kleemiss, F., Dolomanov, O.V., Bodensteiner, M., Peyerimhoff, N., Midgley, L.,
Bourhis, L.J., Genoni, A., Malaspina, L.A., Jayatilaka, D., Spencer, J.L.,
White, F., Grundkoetter-Stock, B., Steinhauer, S., Lentz, D., Puschmann, H.,
Grabowsky, S. (2021), Chem. Sci., 12, 1675-1692.

Sheldrick, G.M. (2015). Acta Cryst. A71, 3-8.
;
_chemical_formula_moiety          
 'C34 H36 B F5 N4 Sb, 0.897(C F3 O3 S), 0.103(Br), 0.4[C4H8O2]'
_chemical_formula_sum             
 'C36.497 H39.2 B1 Br0.103 F7.691 N4 O3.491 S0.897 Sb1'
_chemical_formula_weight           905.457
_chemical_oxdiff_formula           'C35 H36 B F8 N4 O3 S Sb'
_chemical_oxdiff_usercomment       CYC-SbPhF5OTf
loop_
  _atom_type_symbol
  _atom_type_scat_dispersion_real
  _atom_type_scat_dispersion_imag
  _atom_type_scat_source
  _atom_type_scat_dispersion_source
 B 0.00156 0.00068 'NoSpherA2: Chem.Sci. 2021, DOI:10.1039/D0SC05526C'
 'Brennan, Cowan, Rev. Sci. Instrum., 1992, 63, 850'
 Br -0.38188 2.46625 'NoSpherA2: Chem.Sci. 2021, DOI:10.1039/D0SC05526C'
 'Brennan, Cowan, Rev. Sci. Instrum., 1992, 63, 850'
 C 0.00313 0.00162 'NoSpherA2: Chem.Sci. 2021, DOI:10.1039/D0SC05526C'
 'Brennan, Cowan, Rev. Sci. Instrum., 1992, 63, 850'
 F 0.01756 0.01033 'NoSpherA2: Chem.Sci. 2021, DOI:10.1039/D0SC05526C'
 'Brennan, Cowan, Rev. Sci. Instrum., 1992, 63, 850'
 H 0.00000 0.00000 'NoSpherA2: Chem.Sci. 2021, DOI:10.1039/D0SC05526C'
 'Brennan, Cowan, Rev. Sci. Instrum., 1992, 63, 850'
 N 0.00612 0.00332 'NoSpherA2: Chem.Sci. 2021, DOI:10.1039/D0SC05526C'
 'Brennan, Cowan, Rev. Sci. Instrum., 1992, 63, 850'
 O 0.01085 0.00610 'NoSpherA2: Chem.Sci. 2021, DOI:10.1039/D0SC05526C'
 'Brennan, Cowan, Rev. Sci. Instrum., 1992, 63, 850'
 S 0.12485 0.12449 'NoSpherA2: Chem.Sci. 2021, DOI:10.1039/D0SC05526C'
 'Brennan, Cowan, Rev. Sci. Instrum., 1992, 63, 850'
 Sb -0.55470 1.55289 'NoSpherA2: Chem.Sci. 2021, DOI:10.1039/D0SC05526C'
 'Brennan, Cowan, Rev. Sci. Instrum., 1992, 63, 850'

_space_group_crystal_system        'triclinic'
_space_group_IT_number             2
_space_group_name_H-M_alt          'P -1'
_space_group_name_Hall             '-P 1'
loop_
  _space_group_symop_id
  _space_group_symop_operation_xyz
 1 x,y,z
 2 -x,-y,-z

_symmetry_Int_Tables_number        2
_cell_length_a                     10.6884(4)
_cell_length_b                     12.8699(4)
_cell_length_c                     14.6458(5)
_cell_angle_alpha                  82.607(3)
_cell_angle_beta                   73.092(3)
_cell_angle_gamma                  84.724(3)
_cell_volume                       1908.39(12)
_cell_formula_units_Z              2
_cell_measurement_reflns_used      21155
_cell_measurement_temperature      100(2)
_cell_measurement_theta_max        32.8360
_cell_measurement_theta_min        1.5900
_exptl_absorpt_coefficient_mu      0.960
_exptl_absorpt_correction_T_max    1.00000
_exptl_absorpt_correction_T_min    0.75037
_exptl_absorpt_correction_type     multi-scan
_exptl_absorpt_process_details
;
CrysAlisPro 1.171.43.143a (Rigaku Oxford Diffraction, 2024)
Empirical absorption correction using spherical harmonics,
implemented in SCALE3 ABSPACK scaling algorithm.
;
_exptl_crystal_colour              colourless
_exptl_crystal_colour_primary      colourless
_exptl_crystal_density_diffrn      1.576
_exptl_crystal_description         plate
_exptl_crystal_F_000               914.251
_exptl_crystal_recrystallization_method 
 'The material was recrystallised from a mixture of hexane and ethyl acetate  by as supplied'
_exptl_crystal_size_max            0.1
_exptl_crystal_size_mid            0.08
_exptl_crystal_size_min            0.01
_diffrn_reflns_av_R_equivalents    0.0746
_diffrn_reflns_av_unetI/netI       0.0621
_diffrn_reflns_Laue_measured_fraction_full  0.9997
_diffrn_reflns_Laue_measured_fraction_max  0.9998
_diffrn_reflns_limit_h_max         15
_diffrn_reflns_limit_h_min         -15
_diffrn_reflns_limit_k_max         19
_diffrn_reflns_limit_k_min         -19
_diffrn_reflns_limit_l_max         21
_diffrn_reflns_limit_l_min         -21
_diffrn_reflns_number              68971
_diffrn_reflns_point_group_measured_fraction_full  0.9997
_diffrn_reflns_point_group_measured_fraction_max  0.9998
_diffrn_reflns_theta_full          25.2417
_diffrn_reflns_theta_max           32.03
_diffrn_reflns_theta_min           1.60
_diffrn_ambient_environment        N~2~
_diffrn_ambient_temperature        100(2)
_diffrn_detector                   'hybrid pixel array detector'
_diffrn_detector_area_resol_mean   10
_diffrn_detector_dtime             0.000
_diffrn_detector_type              'Rigaku, HyPix 6000HE'
_diffrn_measured_fraction_theta_full  0.9997
_diffrn_measured_fraction_theta_max  0.9998
_diffrn_measurement_details
;
List of Runs (angles in degrees, time in seconds):

  # Type    Start    End  Width  t~exp~   \w     \q     \k     \f   Frames
--------------------------------------------------------------------------
  1  \w    -97.00 -14.00   0.50   30.00    --  -20.84 -25.00-114.00  166
  2  \w      6.00  56.00   0.50   30.00    --  -20.84  25.00  49.00  100
  3  \w     17.00 100.00   0.50   30.00    --   23.66  25.00  49.00  166
  4  \w    -53.00  -2.00   0.50   30.00    --   23.66 -25.00-114.00  102
  5  \w    -56.00  -9.00   0.50   30.00    --  -20.84 -57.00-150.00   94
  6  \w    -56.00  -9.00   0.50   30.00    --  -20.84 -57.00-180.00   94
  7  \w    -71.00 -17.00   0.50   30.00    --  -20.84 135.00  71.05  108
  8  \w    -56.00  -9.00   0.50   30.00    --  -20.84 -57.00 -30.00   94
  9  \w      8.00  39.00   0.50   30.00    --   23.66  69.00  56.06   62
 10  \w    -18.00  43.00   0.50   30.00    --   23.66 -77.00 -60.00  122
 11  \w      7.00  36.00   0.50   30.00    --   23.66  71.00-125.84   58
 12  \w      6.00  34.00   0.50   30.00    --   23.66  72.00 -13.43   56
 13  \w      0.00  54.00   0.50   30.00    --   23.66 -99.00 120.00  108
 14  \w      6.00  34.00   0.50   30.00    --   23.66  72.00 -81.21   56
 15  \w    -54.00 -17.00   0.50   30.00    --   23.66 -19.00-150.00   74
 16  \w      7.00  36.00   0.50   30.00    --   23.66  70.00  52.40   58
 17  \w    -54.00 -17.00   0.50   30.00    --   23.66 -19.00  90.00   74
 18  \w      7.00  36.00   0.50   30.00    --   23.66  71.00 118.77   58
 19  \w      7.00  36.00   0.50   30.00    --   23.66  71.00 176.26   58
 20  \w     21.00  57.00   0.50   30.00    --  -20.84  19.00   0.00   72
 21  \w    -56.00  -9.00   0.50   30.00    --  -20.84 -57.00  90.00   94
 22  \w      0.00  54.00   0.50   30.00    --   23.66 -99.00 -90.00  108
 23  \w     18.00  99.00   0.50   30.00    --   23.66  38.00 120.00  162
 24  \w    -18.00  43.00   0.50   30.00    --   23.66 -77.00   0.00  122
;
_diffrn_measurement_device         'four-circle diffractometer'
_diffrn_measurement_device_details  'Rigaku, UG2 \k goniometer'
_diffrn_measurement_device_type   
 'Rigaku FRE+ diffractometer with Arc)Sec VHF Varimax confocal mirrors, a UG2 goniometer and HyPix 6000HE detector'
_diffrn_measurement_method         'profile data from \w-scans'
_diffrn_measurement_specimen_support  'MiTeGen MicroLoop'
_diffrn_orient_matrix_type        
 'CrysAlisPro convention (1999,Acta A55,543-557)'
_diffrn_orient_matrix_UB_11        0.0525451000
_diffrn_orient_matrix_UB_12        -0.0378331000
_diffrn_orient_matrix_UB_13        -0.0140459000
_diffrn_orient_matrix_UB_21        0.0434719000
_diffrn_orient_matrix_UB_22        0.0334865000
_diffrn_orient_matrix_UB_23        0.0086847000
_diffrn_orient_matrix_UB_31        -0.0132641000
_diffrn_orient_matrix_UB_32        -0.0233695000
_diffrn_orient_matrix_UB_33        0.0481579000
_diffrn_radiation_collimation      0.2
_diffrn_radiation_monochromator    'Confocal mirrors, Arc)Sec VHF Varimax'
_diffrn_radiation_probe            x-ray
_diffrn_radiation_type             'Mo K\a'
_diffrn_radiation_wavelength       0.71073
_diffrn_radiation_xray_symbol      K-L~3~
_diffrn_source                     'Rotating Anode'
_diffrn_source_current             55.0
_diffrn_source_power               2.475
_diffrn_source_target              Mo
_diffrn_source_type                'Rigaku FRE+'
_diffrn_source_voltage             45.0
_reflns_Friedel_coverage           0.0
_reflns_limit_h_max                15
_reflns_limit_h_min                -15
_reflns_limit_k_max                19
_reflns_limit_k_min                -18
_reflns_limit_l_max                21
_reflns_limit_l_min                0
_reflns_number_gt                  9947
_reflns_number_total               13273
_reflns_threshold_expression       I>=2u(I)
_computing_cell_refinement         'CrysAlisPro 1.171.43.143a (Rigaku OD, 2024)'
_computing_data_collection        
 'CrysAlisPro system (CCD 43.143a 64-bit (release 25-10-2024))'
_computing_data_reduction          'CrysAlisPro 1.171.43.143a (Rigaku OD, 2024)'
_computing_molecular_graphics      'Olex2 1.5-dev (Dolomanov et al., 2009)'
_computing_publication_material    'Olex2 1.5-dev (Dolomanov et al., 2009)'
_computing_structure_refinement    'olex2.refine 1.5-dev (Bourhis et al., 2015)'
_computing_structure_solution      'SHELXT 2018/2 (Sheldrick, 2018)'
_refine_diff_density_max           0.8206
_refine_diff_density_min           -0.7201
_refine_diff_density_rms           0.1649
_refine_ls_d_res_high              0.6700
_refine_ls_d_res_low               12.7418
_refine_ls_goodness_of_fit_ref     0.9913
_refine_ls_hydrogen_treatment      constr
_refine_ls_matrix_type             full
_refine_ls_number_constraints      57
_refine_ls_number_parameters       506
_refine_ls_number_reflns           13273
_refine_ls_number_restraints       0
_refine_ls_R_factor_all            0.0658
_refine_ls_R_factor_gt             0.0400
_refine_ls_restrained_S_all        0.9913
_refine_ls_shift/su_max            -0.0002
_refine_ls_shift/su_mean           0.0000
_refine_ls_structure_factor_coef   Fsqd
_refine_ls_weighting_details      
 'w=1/[\s^2^(Fo^2^)+(0.0337P)^2^] where P=(Fo^2^+2Fc^2^)/3'
_refine_ls_weighting_scheme        calc
_refine_ls_wR_factor_gt            0.0725
_refine_ls_wR_factor_ref           0.0796
_refine_special_details           
 'OTf- and Br- counterions disordered (ca. 90:10). Solvent masking applied to eliminate the electron contribution equivalent to 0.4 ethyl acetate.'
_olex2_refinement_description
;
1. Fixed Uiso
 At 1.2 times of:
  All C(H) groups
 At 1.5 times of:
  All C(H,H,H) groups
2. Others
 Sof(Br51b)=1-FVAR(1)
 Sof(S51a)=Sof(F51a)=Sof(F52a)=Sof(F53a)=Sof(O51a)=Sof(O52a)=Sof(O53a)=
 Sof(C51a)=FVAR(1)
3.a Aromatic/amide H refined with riding coordinates:
 C2(H2), C3(H3), C9(H9), C10(H10), C16(H16), C17(H17), C19(H19), C20(H20),
 C23(H23), C24(H24), C26(H26), C27(H27)
3.b Idealised Me refined as rotating group:
 C5(H5a,H5b,H5c), C6(H6a,H6b,H6c), C7(H7a,H7b,H7c), C12(H12a,H12b,H12c),
 C13(H13a,H13b,H13c), C14(H14a,H14b,H14c), C21(H21a,H21b,H21c), C28(H28a,H28b,
 H28c)
;
_olex2_refine_details
;
Refinement using NoSpherA2, an implementation of
NOn-SPHERical Atom-form-factors in Olex2.
Please cite:
F. Kleemiss et al. Chem. Sci. DOI 10.1039/D0SC05526C - 2021
NoSpherA2 implementation of HAR makes use of
tailor-made aspherical atomic form factors calculated
on-the-fly from a Hirshfeld-partitioned electron density (ED) - not from
spherical-atom form factors.

The ED is calculated from a gaussian basis set single determinant SCF
wavefunction - either Hartree-Fock or DFT using selected funtionals
- for a fragment of the crystal.
This fragment can be embedded in an electrostatic crystal field by employing cluster charges
or modelled using implicit solvation models, depending on the software used.
The following options were used:
   SOFTWARE:       ORCA 6.0
   PARTITIONING:   NoSpherA2
   INT ACCURACY:   Normal
   METHOD:         r2SCAN
   BASIS SET:      x2c-TZVP
   CHARGE:         0
   MULTIPLICITY:   1
   DATE:           2024-11-29_18-01-56
;
_atom_sites_solution_primary       dual
loop_
  _atom_site_label
  _atom_site_type_symbol
  _atom_site_fract_x
  _atom_site_fract_y
  _atom_site_fract_z
  _atom_site_U_iso_or_equiv
  _atom_site_adp_type
  _atom_site_occupancy
  _atom_site_refinement_flags_posn
  _atom_site_refinement_flags_occupancy
  _atom_site_disorder_group
 Sb1 Sb 0.37164(3) 0.76744(2) 0.821506(17) 0.02321(4) Uani 1.000000 . . .
 F1 F 0.66512(12) 0.66604(10) 0.78416(8) 0.0360(3) Uani 1.000000 . . .
 F2 F 0.77888(14) 0.47915(12) 0.82462(10) 0.0469(3) Uani 1.000000 . . .
 F3 F 0.62953(15) 0.31623(11) 0.91594(10) 0.0499(4) Uani 1.000000 . . .
 F4 F 0.36493(14) 0.34561(10) 0.97192(9) 0.0442(3) Uani 1.000000 . . .
 F5 F 0.24976(12) 0.53235(10) 0.93449(8) 0.0387(3) Uani 1.000000 . . .
 N1 N 0.40838(14) 0.70239(12) 0.61916(9) 0.0198(3) Uani 1.000000 . . .
 N2 N 0.56107(15) 0.80955(12) 0.60802(10) 0.0214(3) Uani 1.000000 . . .
 N3 N 0.18366(15) 0.66174(13) 0.74159(10) 0.0234(3) Uani 1.000000 . . .
 N4 N 0.07050(16) 0.71261(14) 0.88060(11) 0.0292(4) Uani 1.000000 . . .
 C1 C 0.45763(17) 0.76012(15) 0.66908(12) 0.0199(4) Uani 1.000000 . . .
 C2 C 0.48320(18) 0.71382(15) 0.52520(12) 0.0229(4) Uani 1.000000 . . .
 H2 H 0.46896(18) 0.67639(15) 0.46713(12) 0.0274(5) Uiso 1.000000 R . .
 C3 C 0.57813(18) 0.78019(15) 0.51775(12) 0.0235(4) Uani 1.000000 . . .
 H3 H 0.65317(18) 0.80534(15) 0.45304(12) 0.0282(5) Uiso 1.000000 R . .
 C4 C 0.64937(19) 0.88735(16) 0.62126(13) 0.0257(4) Uani 1.000000 . . .
 C5 C 0.6166(2) 0.91254(17) 0.72426(13) 0.0300(4) Uani 1.000000 . . .
 H5a H 0.5170(5) 0.9444(10) 0.7465(3) 0.0450(7) Uiso 1.000000 GR . .
 H5b H 0.6277(13) 0.8419(3) 0.77009(19) 0.0450(7) Uiso 1.000000 GR . .
 H5c H 0.6819(9) 0.9691(8) 0.7293(2) 0.0450(7) Uiso 1.000000 GR . .
 C6 C 0.6318(2) 0.98859(16) 0.55835(14) 0.0336(5) Uani 1.000000 . . .
 H6a H 0.6576(13) 0.9730(3) 0.48445(18) 0.0505(7) Uiso 1.000000 GR . .
 H6b H 0.5311(4) 1.0182(6) 0.5801(7) 0.0505(7) Uiso 1.000000 GR . .
 H6c H 0.6941(10) 1.0461(4) 0.5661(8) 0.0505(7) Uiso 1.000000 GR . .
 C7 C 0.7896(2) 0.84013(18) 0.58950(15) 0.0339(5) Uani 1.000000 . . .
 H7a H 0.7991(4) 0.7688(6) 0.6348(7) 0.0509(7) Uiso 1.000000 GR . .
 H7b H 0.8123(5) 0.8231(10) 0.5162(4) 0.0509(7) Uiso 1.000000 GR . .
 H7c H 0.8563(2) 0.8952(5) 0.5951(10) 0.0509(7) Uiso 1.000000 GR . .
 C8 C 0.19122(19) 0.70876(16) 0.81594(12) 0.0246(4) Uani 1.000000 . . .
 C9 C 0.05629(19) 0.63479(17) 0.75902(14) 0.0299(4) Uani 1.000000 . . .
 H9 H 0.01856(19) 0.59578(17) 0.71215(14) 0.0359(5) Uiso 1.000000 R . .
 C10 C -0.0132(2) 0.66576(18) 0.84510(14) 0.0327(5) Uani 1.000000 . . .
 H10 H -0.1162(2) 0.65545(18) 0.87976(14) 0.0393(6) Uiso 1.000000 R . .
 C11 C 0.0222(2) 0.7527(2) 0.97760(14) 0.0395(6) Uani 1.000000 . . .
 C12 C -0.0973(2) 0.8269(2) 0.97830(17) 0.0513(7) Uani 1.000000 . . .
 H12a H -0.0699(4) 0.8923(7) 0.9241(9) 0.0769(10) Uiso 1.000000 GR . .
 H12b H -0.1714(7) 0.7858(4) 0.9635(12) 0.0769(10) Uiso 1.000000 GR . .
 H12c H -0.1353(11) 0.8553(11) 1.0477(4) 0.0769(10) Uiso 1.000000 GR . .
 C13 C 0.1243(3) 0.8111(2) 0.99940(16) 0.0546(8) Uani 1.000000 . . .
 H13a H 0.2070(8) 0.7581(4) 1.0034(13) 0.0820(11) Uiso 1.000000 GR . .
 H13b H 0.1556(13) 0.8741(9) 0.9434(7) 0.0820(11) Uiso 1.000000 GR . .
 H13c H 0.0831(6) 0.8430(12) 1.0670(7) 0.0820(11) Uiso 1.000000 GR . .
 C14 C -0.0144(3) 0.6578(2) 1.05309(16) 0.0646(9) Uani 1.000000 . . .
 H14a H -0.0922(14) 0.6192(10) 1.0405(9) 0.0969(13) Uiso 1.000000 GR . .
 H14b H 0.0698(6) 0.6037(8) 1.0481(10) 0.0969(13) Uiso 1.000000 GR . .
 H14c H -0.0466(19) 0.6839(3) 1.12365(18) 0.0969(13) Uiso 1.000000 GR . .
 C15 C 0.35386(18) 0.50721(15) 0.68175(11) 0.0204(4) Uani 1.000000 . . .
 C16 C 0.48856(18) 0.48038(15) 0.66149(12) 0.0224(4) Uani 1.000000 . . .
 H16 H 0.55716(18) 0.54002(15) 0.62654(12) 0.0269(5) Uiso 1.000000 R . .
 C17 C 0.53684(19) 0.37917(15) 0.68501(12) 0.0243(4) Uani 1.000000 . . .
 H17 H 0.64160(19) 0.36208(15) 0.66922(12) 0.0292(5) Uiso 1.000000 R . .
 C18 C 0.4520(2) 0.29998(15) 0.72851(12) 0.0254(4) Uani 1.000000 . . .
 C19 C 0.3182(2) 0.32448(16) 0.74829(13) 0.0272(4) Uani 1.000000 . . .
 H19 H 0.2501(2) 0.26395(16) 0.78135(13) 0.0327(5) Uiso 1.000000 R . .
 C20 C 0.27072(19) 0.42588(16) 0.72610(12) 0.0253(4) Uani 1.000000 . . .
 H20 H 0.16578(19) 0.44272(16) 0.74367(12) 0.0304(5) Uiso 1.000000 R . .
 C21 C 0.5040(3) 0.19022(18) 0.75265(16) 0.0409(6) Uani 1.000000 . . .
 H21a H 0.6046(5) 0.1798(4) 0.7109(8) 0.0613(8) Uiso 1.000000 GR . .
 H21b H 0.4981(14) 0.1780(4) 0.8279(3) 0.0613(8) Uiso 1.000000 GR . .
 H21c H 0.4465(9) 0.13441(18) 0.7364(10) 0.0613(8) Uiso 1.000000 GR . .
 C22 C 0.22745(18) 0.62899(15) 0.56526(12) 0.0219(4) Uani 1.000000 . . .
 C23 C 0.21033(18) 0.54289(16) 0.52267(12) 0.0236(4) Uani 1.000000 . . .
 H23 H 0.24775(18) 0.46593(16) 0.54557(12) 0.0283(5) Uiso 1.000000 R . .
 C24 C 0.14620(19) 0.55293(17) 0.45119(13) 0.0279(4) Uani 1.000000 . . .
 H24 H 0.13409(19) 0.48372(17) 0.42035(13) 0.0335(5) Uiso 1.000000 R . .
 C25 C 0.09738(19) 0.65072(17) 0.41876(13) 0.0273(4) Uani 1.000000 . . .
 C26 C 0.11484(19) 0.73794(18) 0.46042(13) 0.0295(4) Uani 1.000000 . . .
 H26 H 0.07823(19) 0.81495(18) 0.43693(13) 0.0354(5) Uiso 1.000000 R . .
 C27 C 0.17852(19) 0.72725(16) 0.53158(13) 0.0273(4) Uani 1.000000 . . .
 H27 H 0.19095(19) 0.79657(16) 0.56213(13) 0.0328(5) Uiso 1.000000 R . .
 C28 C 0.0280(2) 0.6624(2) 0.34167(15) 0.0400(6) Uani 1.000000 . . .
 H28a H 0.0879(7) 0.7033(11) 0.2773(4) 0.0600(8) Uiso 1.000000 GR . .
 H28b H 0.0106(14) 0.5859(2) 0.3271(8) 0.0600(8) Uiso 1.000000 GR . .
 H28c H -0.0641(7) 0.7064(11) 0.3655(5) 0.0600(8) Uiso 1.000000 GR . .
 C29 C 0.45280(19) 0.60715(16) 0.85491(12) 0.0243(4) Uani 1.000000 . . .
 C30 C 0.5869(2) 0.58870(17) 0.83044(13) 0.0282(4) Uani 1.000000 . . .
 C31 C 0.6490(2) 0.49239(18) 0.84987(14) 0.0325(5) Uani 1.000000 . . .
 C32 C 0.5730(2) 0.40945(17) 0.89671(14) 0.0345(5) Uani 1.000000 . . .
 C33 C 0.4377(2) 0.42450(17) 0.92424(13) 0.0318(5) Uani 1.000000 . . .
 C34 C 0.3808(2) 0.52256(17) 0.90350(13) 0.0287(4) Uani 1.000000 . . .
 B1 B 0.2954(2) 0.62257(17) 0.65150(13) 0.0203(4) Uani 1.000000 . . .
 S51a S 0.17463(6) 1.02320(5) 0.73423(4) 0.02516(14) Uani 0.8971(12) . P 1
 F51a F -0.06358(14) 1.05595(13) 0.71657(11) 0.0488(4) Uani 0.8971(12) . P 1
 F52a F -0.00391(14) 0.89405(11) 0.73762(9) 0.0394(4) Uani 0.8971(12) . P 1
 F53a F 0.07151(15) 0.98234(13) 0.60161(9) 0.0459(4) Uani 0.8971(12) . P 1
 O51a O 0.21432(16) 1.11756(13) 0.67318(11) 0.0352(4) Uani 0.8971(12) . P 1
 O52a O 0.26723(18) 0.93491(18) 0.71543(14) 0.0367(4) Uani 0.8971(12) . P 1
 O53a O 0.11672(18) 1.03457(16) 0.83396(11) 0.0452(5) Uani 0.8971(12) . P 1
 C51a C 0.0373(2) 0.98678(19) 0.69543(15) 0.0295(5) Uani 0.8971(12) . P 1
 Br51b Br 0.2619(3) 0.9871(3) 0.7425(3) 0.0618(12) Uani 0.1029(12) . P 2

loop_
  _atom_site_anharm_GC_C_label
  _atom_site_anharm_GC_C_111
  _atom_site_anharm_GC_C_112
  _atom_site_anharm_GC_C_113
  _atom_site_anharm_GC_C_122
  _atom_site_anharm_GC_C_123
  _atom_site_anharm_GC_C_133
  _atom_site_anharm_GC_C_222
  _atom_site_anharm_GC_C_223
  _atom_site_anharm_GC_C_233
  _atom_site_anharm_GC_C_333
 Sb1 0.00000008(5) -0.00000004(3) 0.00000009(2) -0.00000005(2) 0.000000053(12)
 0.000000057(14) 0.00000011(3) 0.000000014(14) 0.000000060(11) 0.000000065(17)

loop_
  _atom_site_aniso_label
  _atom_site_aniso_U_11
  _atom_site_aniso_U_22
  _atom_site_aniso_U_33
  _atom_site_aniso_U_12
  _atom_site_aniso_U_13
  _atom_site_aniso_U_23
 Sb1 0.02363(7) 0.02724(8) 0.01833(6) -0.00464(5) -0.00324(4) -0.00489(4)
 F1 0.0302(7) 0.0355(8) 0.0422(7) -0.0066(6) -0.0110(5) 0.0016(6)
 F2 0.0402(8) 0.0459(9) 0.0570(8) 0.0075(7) -0.0200(6) -0.0065(7)
 F3 0.0705(11) 0.0319(8) 0.0537(8) 0.0051(7) -0.0306(7) -0.0034(6)
 F4 0.0657(10) 0.0320(8) 0.0361(6) -0.0165(7) -0.0161(6) 0.0058(5)
 F5 0.0385(7) 0.0387(8) 0.0336(6) -0.0112(6) -0.0035(5) 0.0061(5)
 N1 0.0192(8) 0.0206(8) 0.0185(6) -0.0059(6) -0.0019(6) -0.0028(6)
 N2 0.0211(8) 0.0202(8) 0.0225(7) -0.0063(6) -0.0036(6) -0.0030(6)
 N3 0.0204(8) 0.0244(9) 0.0227(7) -0.0070(6) -0.0004(6) -0.0021(6)
 N4 0.0244(9) 0.0357(11) 0.0221(7) -0.0057(7) 0.0028(6) -0.0029(7)
 C1 0.0201(9) 0.0203(9) 0.0194(8) -0.0037(7) -0.0037(7) -0.0049(7)
 C2 0.0257(10) 0.0245(10) 0.0172(8) -0.0089(8) -0.0012(7) -0.0041(7)
 C3 0.0214(9) 0.0253(10) 0.0213(8) -0.0088(8) 0.0009(7) -0.0037(7)
 C4 0.0272(10) 0.0228(10) 0.0275(9) -0.0098(8) -0.0056(8) -0.0030(7)
 C5 0.0333(11) 0.0269(11) 0.0318(10) -0.0097(9) -0.0081(8) -0.0069(8)
 C6 0.0411(13) 0.0238(11) 0.0360(10) -0.0138(9) -0.0078(9) -0.0019(8)
 C7 0.0238(10) 0.0405(14) 0.0389(11) -0.0092(9) -0.0075(8) -0.0073(9)
 C8 0.0224(10) 0.0303(11) 0.0181(8) -0.0064(8) -0.0000(7) -0.0013(7)
 C9 0.0210(10) 0.0348(12) 0.0316(10) -0.0087(9) -0.0007(8) -0.0059(8)
 C10 0.0226(10) 0.0407(13) 0.0292(10) -0.0090(9) 0.0036(8) -0.0036(9)
 C11 0.0325(12) 0.0560(16) 0.0242(9) -0.0057(11) 0.0041(8) -0.0096(9)
 C12 0.0424(15) 0.0661(19) 0.0418(13) -0.0013(13) -0.0002(11) -0.0216(12)
 C13 0.0430(15) 0.090(2) 0.0277(11) -0.0086(14) 0.0040(10) -0.0234(12)
 C14 0.065(2) 0.082(2) 0.0282(11) -0.0074(17) 0.0123(12) 0.0063(13)
 C15 0.0208(9) 0.0203(10) 0.0198(7) -0.0076(7) -0.0034(7) -0.0015(7)
 C16 0.0226(9) 0.0223(10) 0.0213(8) -0.0069(8) -0.0031(7) -0.0019(7)
 C17 0.0260(10) 0.0221(10) 0.0238(8) -0.0023(8) -0.0044(7) -0.0043(7)
 C18 0.0347(11) 0.0188(10) 0.0229(8) -0.0050(8) -0.0066(8) -0.0033(7)
 C19 0.0324(11) 0.0202(10) 0.0276(9) -0.0105(8) -0.0049(8) 0.0010(7)
 C20 0.0240(10) 0.0253(11) 0.0262(8) -0.0086(8) -0.0052(7) -0.0003(7)
 C21 0.0531(15) 0.0248(12) 0.0416(12) -0.0013(10) -0.0092(11) -0.0028(9)
 C22 0.0217(9) 0.0235(10) 0.0217(8) -0.0053(7) -0.0062(7) -0.0035(7)
 C23 0.0233(9) 0.0239(11) 0.0239(8) -0.0076(8) -0.0056(7) -0.0019(7)
 C24 0.0285(10) 0.0308(12) 0.0265(9) -0.0093(9) -0.0080(8) -0.0046(8)
 C25 0.0216(9) 0.0349(12) 0.0270(9) -0.0043(8) -0.0087(7) -0.0026(8)
 C26 0.0275(10) 0.0319(12) 0.0310(9) 0.0012(9) -0.0127(8) -0.0019(8)
 C27 0.0303(11) 0.0244(11) 0.0292(9) -0.0026(8) -0.0109(8) -0.0035(8)
 C28 0.0360(13) 0.0506(16) 0.0394(11) -0.0060(11) -0.0193(10) -0.0044(10)
 C29 0.0280(10) 0.0275(11) 0.0182(8) -0.0051(8) -0.0070(7) -0.0017(7)
 C30 0.0321(11) 0.0296(12) 0.0252(9) -0.0032(9) -0.0112(8) -0.0030(8)
 C31 0.0369(12) 0.0325(13) 0.0315(10) 0.0001(10) -0.0146(9) -0.0052(9)
 C32 0.0518(15) 0.0262(12) 0.0304(10) -0.0011(10) -0.0191(10) -0.0049(8)
 C33 0.0466(14) 0.0279(12) 0.0241(9) -0.0066(10) -0.0136(9) -0.0022(8)
 C34 0.0351(11) 0.0293(12) 0.0217(8) -0.0086(9) -0.0072(8) -0.0002(8)
 B1 0.0198(10) 0.0212(11) 0.0195(9) -0.0067(8) -0.0035(7) -0.0015(8)
 S51a 0.0255(3) 0.0253(3) 0.0241(2) -0.0052(2) -0.0033(2) -0.0063(2)
 F51a 0.0301(8) 0.0454(10) 0.0692(10) -0.0000(7) -0.0159(7) 0.0028(8)
 F52a 0.0441(9) 0.0350(9) 0.0416(7) -0.0194(7) -0.0159(6) 0.0079(6)
 F53a 0.0544(10) 0.0583(11) 0.0298(7) -0.0279(8) -0.0147(6) 0.0020(7)
 O51a 0.0372(10) 0.0265(9) 0.0401(9) -0.0114(7) -0.0053(7) -0.0026(7)
 O52a 0.0306(10) 0.0314(12) 0.0477(11) 0.0027(9) -0.0109(8) -0.0055(9)
 O53a 0.0487(11) 0.0601(13) 0.0268(8) -0.0134(10) -0.0023(7) -0.0168(8)
 C51a 0.0278(12) 0.0311(13) 0.0294(10) -0.0090(10) -0.0072(9) 0.0007(9)
 Br51b 0.043(2) 0.0317(18) 0.110(3) 0.0027(14) -0.0187(17) -0.0174(17)

loop_
  _geom_bond_atom_site_label_1
  _geom_bond_atom_site_label_2
  _geom_bond_distance
  _geom_bond_site_symmetry_2
  _geom_bond_publ_flag
 Sb1 C1 2.1638(16) . ?
 Sb1 C8 2.161(2) . ?
 Sb1 C29 2.215(2) . ?
 F1 C30 1.341(2) . ?
 F2 C31 1.330(2) . ?
 F3 C32 1.328(3) . ?
 F4 C33 1.330(2) . ?
 F5 C34 1.340(2) . ?
 N1 C1 1.341(2) . ?
 N1 C2 1.373(2) . ?
 N1 B1 1.583(2) . ?
 N2 C1 1.355(2) . ?
 N2 C3 1.378(2) . ?
 N2 C4 1.504(2) . ?
 N3 C8 1.337(2) . ?
 N3 C9 1.379(2) . ?
 N3 B1 1.602(2) . ?
 N4 C8 1.361(2) . ?
 N4 C10 1.373(3) . ?
 N4 C11 1.505(2) . ?
 C2 H2 1.0830 . ?
 C2 C3 1.357(2) . ?
 C3 H3 1.0830 . ?
 C4 C5 1.517(3) . ?
 C4 C6 1.526(3) . ?
 C4 C7 1.527(3) . ?
 C5 H5a 1.0770 . ?
 C5 H5b 1.0770 . ?
 C5 H5c 1.0770 . ?
 C6 H6a 1.0770 . ?
 C6 H6b 1.0770 . ?
 C6 H6c 1.0770 . ?
 C7 H7a 1.0770 . ?
 C7 H7b 1.0770 . ?
 C7 H7c 1.0770 . ?
 C9 H9 1.0830 . ?
 C9 C10 1.353(3) . ?
 C10 H10 1.0830 . ?
 C11 C12 1.522(4) . ?
 C11 C13 1.508(3) . ?
 C11 C14 1.535(3) . ?
 C12 H12a 1.0770 . ?
 C12 H12b 1.0770 . ?
 C12 H12c 1.0770 . ?
 C13 H13a 1.0770 . ?
 C13 H13b 1.0770 . ?
 C13 H13c 1.0770 . ?
 C14 H14a 1.0770 . ?
 C14 H14b 1.0770 . ?
 C14 H14c 1.0770 . ?
 C15 C16 1.402(3) . ?
 C15 C20 1.403(2) . ?
 C15 B1 1.616(3) . ?
 C16 H16 1.0830 . ?
 C16 C17 1.395(3) . ?
 C17 H17 1.0830 . ?
 C17 C18 1.391(3) . ?
 C18 C19 1.389(3) . ?
 C18 C21 1.507(3) . ?
 C19 H19 1.0830 . ?
 C19 C20 1.390(3) . ?
 C20 H20 1.0830 . ?
 C21 H21a 1.0770 . ?
 C21 H21b 1.0770 . ?
 C21 H21c 1.0770 . ?
 C22 C23 1.390(3) . ?
 C22 C27 1.409(3) . ?
 C22 B1 1.621(3) . ?
 C23 H23 1.0830 . ?
 C23 C24 1.396(3) . ?
 C24 H24 1.0830 . ?
 C24 C25 1.397(3) . ?
 C25 C26 1.396(3) . ?
 C25 C28 1.507(3) . ?
 C26 H26 1.0830 . ?
 C26 C27 1.388(3) . ?
 C27 H27 1.0830 . ?
 C28 H28a 1.0770 . ?
 C28 H28b 1.0770 . ?
 C28 H28c 1.0770 . ?
 C29 C30 1.378(3) . ?
 C29 C34 1.386(3) . ?
 C30 C31 1.388(3) . ?
 C31 C32 1.384(3) . ?
 C32 C33 1.386(3) . ?
 C33 C34 1.386(3) . ?
 S51a O51a 1.4314(16) . ?
 S51a O52a 1.436(2) . ?
 S51a O53a 1.4320(16) . ?
 S51a C51a 1.838(2) . ?
 F51a C51a 1.323(3) . ?
 F52a C51a 1.322(3) . ?
 F53a C51a 1.323(2) . ?

loop_
  _geom_angle_atom_site_label_1
  _geom_angle_atom_site_label_2
  _geom_angle_atom_site_label_3
  _geom_angle
  _geom_angle_site_symmetry_1
  _geom_angle_site_symmetry_3
  _geom_angle_publ_flag
 C8 Sb1 C1 91.45(7) . . ?
 C29 Sb1 C1 91.53(7) . . ?
 C29 Sb1 C8 92.04(7) . . ?
 C2 N1 C1 108.12(14) . . ?
 B1 N1 C1 131.96(14) . . ?
 B1 N1 C2 119.67(14) . . ?
 C3 N2 C1 108.05(15) . . ?
 C4 N2 C1 132.71(15) . . ?
 C4 N2 C3 119.20(14) . . ?
 C9 N3 C8 108.14(15) . . ?
 B1 N3 C8 131.12(16) . . ?
 B1 N3 C9 120.17(16) . . ?
 C10 N4 C8 107.79(16) . . ?
 C11 N4 C8 131.99(18) . . ?
 C11 N4 C10 120.17(16) . . ?
 N1 C1 Sb1 121.79(12) . . ?
 N2 C1 Sb1 129.59(13) . . ?
 N2 C1 N1 108.61(14) . . ?
 H2 C2 N1 125.94(10) . . ?
 C3 C2 N1 108.11(15) . . ?
 C3 C2 H2 125.94(10) . . ?
 C2 C3 N2 107.11(14) . . ?
 H3 C3 N2 126.45(10) . . ?
 H3 C3 C2 126.45(10) . . ?
 C5 C4 N2 112.69(14) . . ?
 C6 C4 N2 107.62(16) . . ?
 C6 C4 C5 108.21(17) . . ?
 C7 C4 N2 107.31(16) . . ?
 C7 C4 C5 109.97(17) . . ?
 C7 C4 C6 111.05(16) . . ?
 H5a C5 C4 109.5 . . ?
 H5b C5 C4 109.5 . . ?
 H5b C5 H5a 109.5 . . ?
 H5c C5 C4 109.5 . . ?
 H5c C5 H5a 109.5 . . ?
 H5c C5 H5b 109.5 . . ?
 H6a C6 C4 109.5 . . ?
 H6b C6 C4 109.5 . . ?
 H6b C6 H6a 109.5 . . ?
 H6c C6 C4 109.5 . . ?
 H6c C6 H6a 109.5 . . ?
 H6c C6 H6b 109.5 . . ?
 H7a C7 C4 109.5 . . ?
 H7b C7 C4 109.5 . . ?
 H7b C7 H7a 109.5 . . ?
 H7c C7 C4 109.5 . . ?
 H7c C7 H7a 109.5 . . ?
 H7c C7 H7b 109.5 . . ?
 N3 C8 Sb1 122.18(12) . . ?
 N4 C8 Sb1 129.23(14) . . ?
 N4 C8 N3 108.58(17) . . ?
 H9 C9 N3 126.09(11) . . ?
 C10 C9 N3 107.82(18) . . ?
 C10 C9 H9 126.09(12) . . ?
 C9 C10 N4 107.67(17) . . ?
 H10 C10 N4 126.16(10) . . ?
 H10 C10 C9 126.16(12) . . ?
 C12 C11 N4 108.00(18) . . ?
 C13 C11 N4 112.16(17) . . ?
 C13 C11 C12 108.8(2) . . ?
 C14 C11 N4 107.8(2) . . ?
 C14 C11 C12 110.7(2) . . ?
 C14 C11 C13 109.5(2) . . ?
 H12a C12 C11 109.5 . . ?
 H12b C12 C11 109.5 . . ?
 H12b C12 H12a 109.5 . . ?
 H12c C12 C11 109.5 . . ?
 H12c C12 H12a 109.5 . . ?
 H12c C12 H12b 109.5 . . ?
 H13a C13 C11 109.5 . . ?
 H13b C13 C11 109.5 . . ?
 H13b C13 H13a 109.5 . . ?
 H13c C13 C11 109.5 . . ?
 H13c C13 H13a 109.5 . . ?
 H13c C13 H13b 109.5 . . ?
 H14a C14 C11 109.5 . . ?
 H14b C14 C11 109.5 . . ?
 H14b C14 H14a 109.5 . . ?
 H14c C14 C11 109.5 . . ?
 H14c C14 H14a 109.5 . . ?
 H14c C14 H14b 109.5 . . ?
 C20 C15 C16 115.97(18) . . ?
 B1 C15 C16 122.95(15) . . ?
 B1 C15 C20 121.01(17) . . ?
 H16 C16 C15 119.01(11) . . ?
 C17 C16 C15 121.98(17) . . ?
 C17 C16 H16 119.01(11) . . ?
 H17 C17 C16 119.62(11) . . ?
 C18 C17 C16 120.76(19) . . ?
 C18 C17 H17 119.62(12) . . ?
 C19 C18 C17 118.26(19) . . ?
 C21 C18 C17 120.8(2) . . ?
 C21 C18 C19 120.91(18) . . ?
 H19 C19 C18 119.66(11) . . ?
 C20 C19 C18 120.67(18) . . ?
 C20 C19 H19 119.66(11) . . ?
 C19 C20 C15 122.35(19) . . ?
 H20 C20 C15 118.82(12) . . ?
 H20 C20 C19 118.82(11) . . ?
 H21a C21 C18 109.5 . . ?
 H21b C21 C18 109.5 . . ?
 H21b C21 H21a 109.5 . . ?
 H21c C21 C18 109.5 . . ?
 H21c C21 H21a 109.5 . . ?
 H21c C21 H21b 109.5 . . ?
 C27 C22 C23 116.58(17) . . ?
 B1 C22 C23 124.45(18) . . ?
 B1 C22 C27 118.94(17) . . ?
 H23 C23 C22 119.11(12) . . ?
 C24 C23 C22 121.78(19) . . ?
 C24 C23 H23 119.11(12) . . ?
 H24 C24 C23 119.44(12) . . ?
 C25 C24 C23 121.13(19) . . ?
 C25 C24 H24 119.44(11) . . ?
 C26 C25 C24 117.66(18) . . ?
 C28 C25 C24 121.6(2) . . ?
 C28 C25 C26 120.8(2) . . ?
 H26 C26 C25 119.58(12) . . ?
 C27 C26 C25 120.8(2) . . ?
 C27 C26 H26 119.58(13) . . ?
 C26 C27 C22 122.00(19) . . ?
 H27 C27 C22 119.00(11) . . ?
 H27 C27 C26 119.00(13) . . ?
 H28a C28 C25 109.5 . . ?
 H28b C28 C25 109.5 . . ?
 H28b C28 H28a 109.5 . . ?
 H28c C28 C25 109.5 . . ?
 H28c C28 H28a 109.5 . . ?
 H28c C28 H28b 109.5 . . ?
 C30 C29 Sb1 118.59(14) . . ?
 C34 C29 Sb1 125.86(15) . . ?
 C34 C29 C30 115.47(19) . . ?
 C29 C30 F1 119.96(19) . . ?
 C31 C30 F1 116.25(19) . . ?
 C31 C30 C29 123.78(19) . . ?
 C30 C31 F2 121.2(2) . . ?
 C32 C31 F2 120.1(2) . . ?
 C32 C31 C30 118.7(2) . . ?
 C31 C32 F3 120.1(2) . . ?
 C33 C32 F3 120.2(2) . . ?
 C33 C32 C31 119.7(2) . . ?
 C32 C33 F4 119.6(2) . . ?
 C34 C33 F4 121.2(2) . . ?
 C34 C33 C32 119.2(2) . . ?
 C29 C34 F5 120.83(19) . . ?
 C33 C34 F5 116.03(18) . . ?
 C33 C34 C29 123.1(2) . . ?
 N3 B1 N1 109.21(14) . . ?
 C15 B1 N1 109.84(15) . . ?
 C15 B1 N3 109.30(14) . . ?
 C22 B1 N1 107.44(14) . . ?
 C22 B1 N3 105.81(15) . . ?
 C22 B1 C15 115.05(16) . . ?
 O52a S51a O51a 114.47(11) . . ?
 O53a S51a O51a 116.09(11) . . ?
 O53a S51a O52a 114.47(12) . . ?
 C51a S51a O51a 102.95(10) . . ?
 C51a S51a O52a 103.14(12) . . ?
 C51a S51a O53a 103.25(10) . . ?
 F51a C51a S51a 111.16(17) . . ?
 F52a C51a S51a 111.56(16) . . ?
 F52a C51a F51a 107.45(18) . . ?
 F53a C51a S51a 111.10(15) . . ?
 F53a C51a F51a 107.7(2) . . ?
 F53a C51a F52a 107.70(19) . . ?

loop_
  _geom_torsion_atom_site_label_1
  _geom_torsion_atom_site_label_2
  _geom_torsion_atom_site_label_3
  _geom_torsion_atom_site_label_4
  _geom_torsion
  _geom_torsion_site_symmetry_1
  _geom_torsion_site_symmetry_2
  _geom_torsion_site_symmetry_3
  _geom_torsion_site_symmetry_4
  _geom_torsion_publ_flag
 Sb1 C1 N1 C2 179.86(15) . . . . ?
 Sb1 C1 N1 B1 -6.1(2) . . . . ?
 Sb1 C1 N2 C3 -179.74(17) . . . . ?
 Sb1 C1 N2 C4 -2.1(2) . . . . ?
 Sb1 C8 N3 C9 -179.25(16) . . . . ?
 Sb1 C8 N3 B1 9.6(2) . . . . ?
 Sb1 C8 N4 C10 179.49(19) . . . . ?
 Sb1 C8 N4 C11 -3.3(3) . . . . ?
 Sb1 C29 C30 F1 -2.47(14) . . . . ?
 Sb1 C29 C30 C31 178.31(13) . . . . ?
 Sb1 C29 C34 F5 0.67(16) . . . . ?
 Sb1 C29 C34 C33 -178.43(15) . . . . ?
 F1 C30 C29 C34 -179.28(17) . . . . ?
 F1 C30 C31 F2 0.8(2) . . . . ?
 F1 C30 C31 C32 -179.40(17) . . . . ?
 F2 C31 C30 C29 -179.94(17) . . . . ?
 F2 C31 C32 F3 -0.5(2) . . . . ?
 F2 C31 C32 C33 178.87(18) . . . . ?
 F3 C32 C31 C30 179.71(18) . . . . ?
 F3 C32 C33 F4 1.5(2) . . . . ?
 F3 C32 C33 C34 179.92(18) . . . . ?
 F4 C33 C32 C31 -177.89(18) . . . . ?
 F4 C33 C34 F5 0.2(2) . . . . ?
 F4 C33 C34 C29 179.33(17) . . . . ?
 F5 C34 C29 C30 177.22(17) . . . . ?
 F5 C34 C33 C32 -178.22(16) . . . . ?
 N1 C1 N2 C3 -1.11(18) . . . . ?
 N1 C1 N2 C4 176.56(15) . . . . ?
 N1 C2 C3 N2 -0.01(17) . . . . ?
 N1 B1 N3 C8 -36.3(2) . . . . ?
 N1 B1 N3 C9 153.48(15) . . . . ?
 N1 B1 C15 C16 -12.59(17) . . . . ?
 N1 B1 C15 C20 170.75(13) . . . . ?
 N1 B1 C22 C23 126.91(15) . . . . ?
 N1 B1 C22 C27 -54.83(17) . . . . ?
 N3 C8 N4 C10 0.50(19) . . . . ?
 N3 C8 N4 C11 177.69(16) . . . . ?
 N3 C9 C10 N4 0.53(19) . . . . ?
 N3 B1 C15 C16 -132.39(14) . . . . ?
 N3 B1 C15 C20 50.95(17) . . . . ?
 N3 B1 C22 C23 -116.51(15) . . . . ?
 N3 B1 C22 C27 61.75(16) . . . . ?
 C15 C16 C17 C18 1.1(2) . . . . ?
 C15 C20 C19 C18 1.1(2) . . . . ?
 C15 B1 C22 C23 4.25(19) . . . . ?
 C15 B1 C22 C27 -177.49(15) . . . . ?
 C16 C17 C18 C19 -0.3(2) . . . . ?
 C16 C17 C18 C21 179.09(17) . . . . ?
 C17 C18 C19 C20 -0.7(2) . . . . ?
 C22 C23 C24 C25 0.6(2) . . . . ?
 C22 C27 C26 C25 -0.4(2) . . . . ?
 C23 C24 C25 C26 -0.1(2) . . . . ?
 C23 C24 C25 C28 -179.99(18) . . . . ?
 C24 C25 C26 C27 -0.0(2) . . . . ?
 C29 C30 C31 C32 -0.2(2) . . . . ?
 C29 C34 C33 C32 0.9(2) . . . . ?
 C30 C31 C32 C33 -0.9(2) . . . . ?
 C31 C32 C33 C34 0.5(2) . . . . ?

_smtbx_masks_special_details
;
A solvent mask was calculated and 36 electrons were 
found in a volume of 146\%A^3^ in 1 void per unit cell. 
This is consistent with the presence of 
0.4[C4H8O2] per Asymmetric Unit 
which account for 38 electrons 
per unit cell.
;
loop_
  _smtbx_masks_void_nr
  _smtbx_masks_void_average_x
  _smtbx_masks_void_average_y
  _smtbx_masks_void_average_z
  _smtbx_masks_void_volume
  _smtbx_masks_void_count_electrons
  _smtbx_masks_void_content
 1 0.500 0.000 0.000 146.2 35.6 '0.8 C4H8O2'

_smtbx_masks_void_probe_radius     1.2
_smtbx_masks_void_truncation_radius  1.2
_shelx_fab_file
;
-15 -2 1 0.4475 0.0954
-15 -1 1 0.3479 0.0379
-15 0 1 -0.0429 0.0397
-14 -7 1 -0.1930 -0.1581
-14 -6 1 -0.3620 -0.0354
-14 -6 2 -0.2985 0.0344
-14 -5 1 -0.5227 0.0112
-14 -5 2 -0.4771 0.0555
-14 -5 3 -0.1936 0.0870
-14 -4 1 -0.6205 -0.0726
-14 -4 2 -0.4264 -0.0325
-14 -4 3 0.0187 0.0105
-14 -3 1 -0.6404 -0.1593
-14 -3 2 -0.3102 -0.1021
-14 -3 3 0.2648 -0.0254
-14 -3 4 0.5313 0.0300
-14 -2 1 -0.5292 -0.1351
-14 -2 2 -0.2488 -0.0781
-14 -2 3 0.2401 0.0100
-14 -2 4 0.4412 0.0785
-14 -1 1 -0.2886 -0.0528
-14 -1 2 -0.1273 -0.0291
-14 -1 3 0.0780 0.0290
-14 -1 4 0.1214 0.0824
-14 0 1 -0.0613 -0.0292
-14 0 2 0.2076 -0.0362
-14 0 3 0.1891 -0.0203
-14 0 4 0.0038 0.0087
-14 1 1 -0.0008 -0.0721
-14 1 2 0.6495 -0.0685
-14 1 3 0.6661 -0.0674
-14 1 4 0.2868 -0.0597
-14 2 1 -0.0957 -0.0947
-14 2 2 0.8621 -0.0489
-14 2 3 1.0709 -0.0317
-14 2 4 0.6367 -0.0419
-14 3 1 -0.2072 -0.0564
-14 3 2 0.6473 0.0226
-14 3 3 0.9427 0.0588
-14 4 1 -0.2396 -0.0004
-14 4 2 0.2017 0.0867
-14 4 3 0.3775 0.1220
-14 5 1 -0.2074 0.0304
-14 5 2 -0.0890 0.1190
-13 -10 1 1.3250 -0.1586
-13 -9 1 1.4251 -0.0446
-13 -9 2 0.7699 0.0086
-13 -8 1 1.0897 0.0910
-13 -8 2 0.6068 0.1142
-13 -8 3 -0.0704 0.0990
-13 -7 1 0.5424 0.1007
-13 -7 2 0.3506 0.0972
-13 -7 3 -0.0063 0.0469
-13 -7 4 -0.2207 -0.0144
-13 -6 1 0.0346 0.0028
-13 -6 2 0.0908 -0.0023
-13 -6 3 0.0709 -0.0428
-13 -6 4 0.0692 -0.0789
-13 -6 5 0.1066 -0.0728
-13 -5 1 -0.2389 -0.0541
-13 -5 2 -0.0806 -0.0464
-13 -5 3 0.0095 -0.0601
-13 -5 4 0.0879 -0.0680
-13 -5 5 0.1780 -0.0471
-13 -4 1 -0.2286 -0.0062
-13 -4 2 -0.0828 0.0062
-13 -4 3 -0.1374 -0.0025
-13 -4 4 -0.2243 -0.0129
-13 -4 5 -0.1380 -0.0065
-13 -4 6 0.0518 0.0072
-13 -3 1 -0.0949 0.0483
-13 -3 2 0.0426 0.0566
-13 -3 3 -0.1641 0.0334
-13 -3 4 -0.4913 -0.0004
-13 -3 5 -0.5155 -0.0156
-13 -3 6 -0.1873 -0.0093
-13 -2 1 -0.0123 0.0154
-13 -2 2 0.1656 0.0263
-13 -2 3 0.0241 0.0027
-13 -2 4 -0.3319 -0.0393
-13 -2 5 -0.4631 -0.0609
-13 -2 6 -0.1802 -0.0434
-13 -1 1 0.1129 -0.0534
-13 -1 2 0.2501 -0.0317
-13 -1 3 0.2693 -0.0312
-13 -1 4 0.1274 -0.0529
-13 -1 5 0.0273 -0.0672
-13 -1 6 0.1393 -0.0477
-13 0 1 0.4975 -0.0546
-13 0 2 0.3655 -0.0307
-13 0 3 0.3061 -0.0092
-13 0 4 0.3381 -0.0046
-13 0 5 0.3951 -0.0109
-13 0 6 0.4215 -0.0101
-13 1 1 1.0064 0.0027
-13 1 2 0.4815 0.0161
-13 1 3 0.0420 0.0333
-13 1 4 -0.0098 0.0459
-13 1 5 0.1987 0.0458
-13 1 6 0.3461 0.0314
-13 2 1 1.1269 0.0216
-13 2 2 0.4123 0.0289
-13 2 3 -0.3395 0.0309
-13 2 4 -0.5842 0.0378
-13 2 5 -0.3138 0.0478
-13 2 6 0.0495 0.0445
-13 3 1 0.6039 -0.0278
-13 3 2 0.0564 -0.0156
-13 3 3 -0.5935 -0.0152
-13 3 4 -0.8331 -0.0069
-13 3 5 -0.5517 0.0185
-13 3 6 -0.0888 0.0414
-13 4 1 -0.1434 -0.0736
-13 4 2 -0.4213 -0.0682
-13 4 3 -0.6937 -0.0592
-13 4 4 -0.6824 -0.0339
-13 4 5 -0.3619 0.0102
-13 5 1 -0.4843 -0.0602
-13 5 2 -0.7414 -0.0902
-13 5 3 -0.7961 -0.0854
-13 5 4 -0.5473 -0.0384
-13 5 5 -0.1495 0.0277
-13 6 1 -0.3010 -0.0184
-13 6 2 -0.7758 -0.0872
-13 6 3 -0.9335 -0.1033
-13 6 4 -0.6744 -0.0465
-13 7 1 0.0035 0.0022
-13 7 2 -0.6046 -0.0672
-13 7 3 -0.9179 -0.0995
-13 8 1 0.1073 0.0034
-13 8 2 -0.3865 -0.0277
-12 -12 1 -0.0703 -0.0735
-12 -11 1 -0.6558 0.0641
-12 -11 2 -0.4238 0.0812
-12 -10 1 -1.0686 0.1262
-12 -10 2 -0.8365 0.1205
-12 -10 3 -0.0665 0.0514
-12 -10 4 0.6322 -0.0302
-12 -9 1 -0.9788 0.0761
-12 -9 2 -0.9080 0.0596
-12 -9 3 -0.1952 -0.0051
-12 -9 4 0.6026 -0.0624
-12 -9 5 0.8878 -0.0602
-12 -8 1 -0.5501 0.0083
-12 -8 2 -0.6290 -0.0139
-12 -8 3 -0.2145 -0.0515
-12 -8 4 0.3516 -0.0625
-12 -8 5 0.6152 -0.0265
-12 -8 6 0.4372 0.0317
-12 -7 1 -0.1434 0.0221
-12 -7 2 -0.1870 -0.0048
-12 -7 3 -0.0896 -0.0270
-12 -7 4 0.0433 -0.0153
-12 -7 5 0.0766 0.0249
-12 -7 6 -0.0053 0.0580
-12 -6 1 0.1061 0.0935
-12 -6 2 0.2095 0.0622
-12 -6 3 0.1289 0.0319
-12 -6 4 -0.1030 0.0284
-12 -6 5 -0.3689 0.0416
-12 -6 6 -0.4922 0.0428
-12 -6 7 -0.3961 0.0178
-12 -5 1 0.2754 0.1235
-12 -5 2 0.4035 0.0883
-12 -5 3 0.2567 0.0436
-12 -5 4 -0.0626 0.0161
-12 -5 5 -0.4255 0.0033
-12 -5 6 -0.6435 -0.0095
-12 -5 7 -0.5761 -0.0244
-12 -4 1 0.4284 0.0878
-12 -4 2 0.3687 0.0480
-12 -4 3 0.1398 0.0002
-12 -4 4 -0.0261 -0.0291
-12 -4 5 -0.1416 -0.0411
-12 -4 6 -0.2874 -0.0469
-12 -4 7 -0.3885 -0.0448
-12 -4 8 -0.3201 -0.0273
-12 -3 1 0.5652 0.0622
-12 -3 2 0.2481 0.0177
-12 -3 3 -0.1585 -0.0264
-12 -3 4 -0.1916 -0.0421
-12 -3 5 0.0899 -0.0358
-12 -3 6 0.2527 -0.0304
-12 -3 7 0.0981 -0.0309
-12 -3 8 -0.1361 -0.0243
-12 -2 1 0.6304 0.0928
-12 -2 2 0.1548 0.0486
-12 -2 3 -0.4681 0.0024
-12 -2 4 -0.5867 -0.0108
-12 -2 5 -0.1089 0.0041
-12 -2 6 0.3954 0.0131
-12 -2 7 0.4200 -0.0028
-12 -2 8 0.0842 -0.0279
-12 -1 1 0.4661 0.1249
-12 -1 2 -0.0443 0.0892
-12 -1 3 -0.7522 0.0388
-12 -1 4 -1.0447 0.0127
-12 -1 5 -0.6627 0.0185
-12 -1 6 -0.0291 0.0271
-12 -1 7 0.2573 0.0097
-12 -1 8 0.0970 -0.0277
-12 0 1 -0.0269 0.0997
-12 0 2 -0.5129 0.0752
-12 0 3 -1.0551 0.0298
-12 0 4 -1.3020 -0.0036
-12 0 5 -1.0496 -0.0082
-12 0 6 -0.5156 0.0025
-12 0 7 -0.1295 0.0029
-12 0 8 -0.0662 -0.0155
-12 1 1 -0.5583 0.0569
-12 1 2 -1.0089 0.0320
-12 1 3 -1.2479 -0.0051
-12 1 4 -1.1846 -0.0304
-12 1 5 -0.8724 -0.0326
-12 1 6 -0.4930 -0.0187
-12 1 7 -0.2440 -0.0043
-12 1 8 -0.1707 -0.0001
-12 2 1 -0.5600 0.0695
-12 2 2 -0.9844 0.0275
-12 2 3 -1.0622 -0.0170
-12 2 4 -0.7633 -0.0354
-12 2 5 -0.3322 -0.0276
-12 2 6 -0.0460 -0.0123
-12 2 7 -0.0109 -0.0022
-12 2 8 -0.1248 0.0024
-12 3 1 0.1336 0.1211
-12 3 2 -0.2684 0.0615
-12 3 3 -0.4449 -0.0048
-12 3 4 -0.2728 -0.0326
-12 3 5 0.0600 -0.0214
-12 3 6 0.2665 -0.0041
-12 3 7 0.2059 -0.0024
-12 3 8 -0.0411 -0.0095
-12 4 1 0.9465 0.1294
-12 4 2 0.6175 0.0728
-12 4 3 0.2995 -0.0026
-12 4 4 0.1487 -0.0454
-12 4 5 0.1614 -0.0429
-12 4 6 0.2168 -0.0238
-12 4 7 0.1853 -0.0170
-12 4 8 0.0083 -0.0218
-12 5 1 1.1952 0.0781
-12 5 2 1.0382 0.0403
-12 5 3 0.8081 -0.0168
-12 5 4 0.5362 -0.0610
-12 5 5 0.2901 -0.0732
-12 5 6 0.1465 -0.0603
-12 5 7 0.1134 -0.0411
-12 6 1 0.8907 0.0404
-12 6 2 0.9474 0.0078
-12 6 3 0.9917 -0.0259
-12 6 4 0.8892 -0.0570
-12 6 5 0.6291 -0.0789
-12 6 6 0.3480 -0.0808
-12 6 7 0.2012 -0.0590
-12 7 1 0.5862 0.0601
-12 7 2 0.7812 0.0058
-12 7 3 1.0129 -0.0278
-12 7 4 1.0707 -0.0464
-12 7 5 0.8993 -0.0637
-12 7 6 0.5996 -0.0737
-12 8 1 0.5548 0.0833
-12 8 2 0.7975 0.0076
-12 8 3 1.0435 -0.0407
-12 8 4 1.0293 -0.0532
-12 8 5 0.8033 -0.0531
-12 9 1 0.5196 0.0457
-12 9 2 0.8113 -0.0176
-12 9 3 1.1030 -0.0618
-12 9 4 0.9442 -0.0662
-12 10 1 0.2143 -0.0270
-12 10 2 0.5671 -0.0532
-11 -13 1 -0.0336 0.1931
-11 -13 2 -0.0391 0.1492
-11 -12 1 0.0127 0.0949
-11 -12 2 -0.0301 0.0677
-11 -12 3 -0.1197 0.0094
-11 -11 1 0.0420 0.0076
-11 -11 2 -0.0007 -0.0190
-11 -11 3 -0.1761 -0.0404
-11 -11 4 -0.4265 -0.0121
-11 -11 5 -0.5410 0.0433
-11 -10 1 -0.2309 -0.0049
-11 -10 2 -0.1898 -0.0393
-11 -10 3 -0.2710 -0.0440
-11 -10 4 -0.5729 0.0052
-11 -10 5 -0.8550 0.0656
-11 -10 6 -0.8342 0.0745
-11 -9 1 -0.7134 0.0266
-11 -9 2 -0.5755 -0.0057
-11 -9 3 -0.4228 -0.0079
-11 -9 4 -0.5207 0.0288
-11 -9 5 -0.7682 0.0615
-11 -9 6 -0.8562 0.0419
-11 -9 7 -0.6337 -0.0233
-11 -8 1 -0.8441 0.0278
-11 -8 2 -0.7592 0.0099
-11 -8 3 -0.4902 0.0115
-11 -8 4 -0.3206 0.0279
-11 -8 5 -0.3467 0.0280
-11 -8 6 -0.4484 -0.0098
-11 -8 7 -0.4498 -0.0643
-11 -7 1 -0.3137 -0.0172
-11 -7 2 -0.4584 -0.0234
-11 -7 3 -0.3571 -0.0134
-11 -7 4 -0.1279 -0.0016
-11 -7 5 0.0595 -0.0093
-11 -7 6 0.0694 -0.0387
-11 -7 7 -0.1010 -0.0642
-11 -7 8 -0.2881 -0.0540
-11 -6 1 0.4217 -0.0495
-11 -6 2 0.0987 -0.0558
-11 -6 3 -0.0631 -0.0412
-11 -6 4 -0.0011 -0.0219
-11 -6 5 0.2112 -0.0152
-11 -6 6 0.3561 -0.0199
-11 -6 7 0.2278 -0.0197
-11 -6 8 -0.1235 -0.0018
-11 -6 9 -0.3963 0.0282
-11 -5 1 0.6607 -0.0239
-11 -5 2 0.4383 -0.0343
-11 -5 3 0.2647 -0.0231
-11 -5 4 0.1803 -0.0028
-11 -5 5 0.2111 0.0125
-11 -5 6 0.3120 0.0220
-11 -5 7 0.3214 0.0293
-11 -5 8 0.1311 0.0308
-11 -5 9 -0.1297 0.0206
-11 -4 1 0.2792 0.0248
-11 -4 2 0.3453 0.0156
-11 -4 3 0.4877 0.0225
-11 -4 4 0.4961 0.0335
-11 -4 5 0.2909 0.0370
-11 -4 6 0.0665 0.0367
-11 -4 7 0.0190 0.0366
-11 -4 8 0.1055 0.0253
-11 -4 9 0.1674 -0.0084
-11 -4 10 0.1660 -0.0504
-11 -3 1 -0.2604 0.0332
-11 -3 2 -0.0200 0.0273
-11 -3 3 0.4979 0.0368
-11 -3 4 0.8080 0.0428
-11 -3 5 0.5169 0.0303
-11 -3 6 -0.1361 0.0105
-11 -3 7 -0.5309 0.0018
-11 -3 8 -0.3672 -0.0010
-11 -3 9 0.0805 -0.0193
-11 -3 10 0.3740 -0.0539
-11 -2 1 -0.5343 0.0021
-11 -2 2 -0.3377 -0.0072
-11 -2 3 0.3500 0.0067
-11 -2 4 0.9536 0.0206
-11 -2 5 0.7944 0.0097
-11 -2 6 -0.0742 -0.0174
-11 -2 7 -0.8535 -0.0302
-11 -2 8 -0.8718 -0.0175
-11 -2 9 -0.2637 -0.0022
-11 -2 10 0.3094 -0.0092
-11 -1 1 -0.4717 -0.0089
-11 -1 2 -0.3388 -0.0291
-11 -1 3 0.3123 -0.0201
-11 -1 4 0.9989 0.0019
-11 -1 5 1.0169 0.0064
-11 -1 6 0.2398 -0.0117
-11 -1 7 -0.6482 -0.0261
-11 -1 8 -0.8661 -0.0129
-11 -1 9 -0.3568 0.0176
-11 -1 10 0.2590 0.0331
-11 0 1 -0.1996 0.0227
-11 0 2 0.0109 -0.0074
-11 0 3 0.5715 -0.0125
-11 0 4 1.0980 0.0041
-11 0 5 1.0993 0.0172
-11 0 6 0.4956 0.0113
-11 0 7 -0.2056 -0.0020
-11 0 8 -0.3986 -0.0009
-11 0 9 -0.0202 0.0191
-11 0 10 0.4355 0.0382
-11 1 1 0.0638 0.0482
-11 1 2 0.3827 0.0150
-11 1 3 0.8901 0.0018
-11 1 4 1.1864 0.0081
-11 1 5 0.9886 0.0156
-11 1 6 0.4224 0.0125
-11 1 7 -0.0425 0.0041
-11 1 8 -0.0242 0.0022
-11 1 9 0.3791 0.0109
-11 1 10 0.6982 0.0230
-11 2 1 0.0337 0.0290
-11 2 2 0.3188 -0.0035
-11 2 3 0.8115 -0.0087
-11 2 4 1.0442 0.0008
-11 2 5 0.7534 0.0011
-11 2 6 0.1655 -0.0100
-11 2 7 -0.2067 -0.0152
-11 2 8 -0.0504 -0.0050
-11 2 9 0.4431 0.0116
-11 2 10 0.7703 0.0212
-11 3 1 -0.3734 0.0014
-11 3 2 -0.2301 -0.0310
-11 3 3 0.2624 -0.0230
-11 3 4 0.6452 0.0007
-11 3 5 0.5528 0.0016
-11 3 6 0.0895 -0.0213
-11 3 7 -0.2919 -0.0338
-11 3 8 -0.2374 -0.0141
-11 3 9 0.1821 0.0198
-11 3 10 0.5539 0.0362
-11 4 1 -0.8020 0.0160
-11 4 2 -0.7617 -0.0137
-11 4 3 -0.3023 -0.0042
-11 4 4 0.2253 0.0232
-11 4 5 0.4242 0.0256
-11 4 6 0.2193 -0.0051
-11 4 7 -0.1280 -0.0316
-11 4 8 -0.2885 -0.0191
-11 4 9 -0.1355 0.0200
-11 4 10 0.1726 0.0443
-11 5 1 -0.7992 0.0491
-11 5 2 -0.8050 0.0331
-11 5 3 -0.4695 0.0365
-11 5 4 -0.0238 0.0497
-11 5 5 0.2330 0.0451
-11 5 6 0.1940 0.0135
-11 5 7 -0.0349 -0.0191
-11 5 8 -0.2646 -0.0208
-11 5 9 -0.3291 0.0074
-11 6 1 -0.4127 0.0379
-11 6 2 -0.4866 0.0450
-11 6 3 -0.3563 0.0548
-11 6 4 -0.1580 0.0552
-11 6 5 -0.0795 0.0379
-11 6 6 -0.1477 0.0073
-11 6 7 -0.2614 -0.0196
-11 6 8 -0.3474 -0.0258
-11 6 9 -0.3809 -0.0103
-11 7 1 -0.1546 -0.0137
-11 7 2 -0.2898 0.0098
-11 7 3 -0.3605 0.0406
-11 7 4 -0.3451 0.0454
-11 7 5 -0.3755 0.0183
-11 7 6 -0.4889 -0.0189
-11 7 7 -0.5556 -0.0425
-11 7 8 -0.4797 -0.0444
-11 8 1 -0.3180 -0.0305
-11 8 2 -0.3802 -0.0125
-11 8 3 -0.5993 0.0281
-11 8 4 -0.6609 0.0411
-11 8 5 -0.5754 0.0080
-11 8 6 -0.5323 -0.0439
-11 8 7 -0.5504 -0.0767
-11 9 1 -0.6182 0.0195
-11 9 2 -0.4635 0.0180
-11 9 3 -0.8077 0.0390
-11 9 4 -1.0316 0.0416
-11 9 5 -0.8245 0.0025
-11 9 6 -0.4621 -0.0582
-11 10 1 -0.6270 0.0705
-11 10 2 -0.2833 0.0615
-11 10 3 -0.7199 0.0531
-11 10 4 -1.2621 0.0311
-11 10 5 -1.1938 -0.0125
-11 11 1 -0.3142 0.0505
-11 11 2 0.0245 0.0567
-11 11 3 -0.3746 0.0437
-11 11 4 -1.1444 0.0105
-11 12 1 0.0115 -0.0170
-10 -14 1 -0.4096 -0.1568
-10 -14 2 -0.5365 -0.1518
-10 -13 1 -0.6430 -0.1080
-10 -13 2 -0.6241 -0.1040
-10 -13 3 -0.3793 -0.0361
-10 -13 4 -0.1302 0.0266
-10 -12 1 -0.7007 -0.0313
-10 -12 2 -0.5387 -0.0201
-10 -12 3 -0.2563 0.0307
-10 -12 4 -0.0048 0.0611
-10 -12 5 0.1013 0.0356
-10 -11 1 -0.3958 -0.0110
-10 -11 2 -0.0859 0.0117
-10 -11 3 0.1233 0.0549
-10 -11 4 0.2373 0.0634
-10 -11 5 0.2900 0.0151
-10 -11 6 0.2700 -0.0481
-10 -10 1 0.3218 -0.0550
-10 -10 2 0.7811 -0.0271
-10 -10 3 0.8317 0.0169
-10 -10 4 0.6248 0.0263
-10 -10 5 0.4283 -0.0144
-10 -10 6 0.3480 -0.0608
-10 -10 7 0.2883 -0.0576
-10 -9 1 1.0826 -0.0901
-10 -9 2 1.6299 -0.0676
-10 -9 3 1.5428 -0.0278
-10 -9 4 0.9919 -0.0094
-10 -9 5 0.4162 -0.0245
-10 -9 6 0.1304 -0.0400
-10 -9 7 0.1115 -0.0160
-10 -9 8 0.1272 0.0403
-10 -8 1 1.2521 -0.0642
-10 -8 2 1.7568 -0.0504
-10 -8 3 1.6752 -0.0240
-10 -8 4 1.0615 -0.0062
-10 -8 5 0.3021 -0.0045
-10 -8 6 -0.1730 -0.0006
-10 -8 7 -0.1895 0.0253
-10 -8 8 0.0674 0.0623
-10 -8 9 0.2439 0.0731
-10 -7 1 0.6515 -0.0160
-10 -7 2 0.9617 -0.0055
-10 -7 3 1.0088 0.0100
-10 -7 4 0.7228 0.0196
-10 -7 5 0.2262 0.0204
-10 -7 6 -0.1962 0.0206
-10 -7 7 -0.2460 0.0282
-10 -7 8 0.1201 0.0365
-10 -7 9 0.5782 0.0278
-10 -7 10 0.7096 -0.0037
-10 -6 1 -0.1062 -0.0188
-10 -6 2 -0.1082 -0.0053
-10 -6 3 -0.0073 0.0127
-10 -6 4 0.1356 0.0226
-10 -6 5 0.1872 0.0203
-10 -6 6 0.0900 0.0092
-10 -6 7 0.0186 -0.0046
-10 -6 8 0.2162 -0.0151
-10 -6 9 0.6383 -0.0195
-10 -6 10 0.9107 -0.0185
-10 -5 1 -0.3113 -0.0788
-10 -5 2 -0.6309 -0.0602
-10 -5 3 -0.6905 -0.0295
-10 -5 4 -0.4206 -0.0062
-10 -5 5 0.0221 0.0015
-10 -5 6 0.3235 -0.0073
-10 -5 7 0.3403 -0.0272
-10 -5 8 0.2543 -0.0413
-10 -5 9 0.2969 -0.0285
-10 -5 10 0.4183 0.0149
-10 -5 11 0.3789 0.0645
-10 -4 1 0.0111 -0.1290
-10 -4 2 -0.4541 -0.1042
-10 -4 3 -0.7491 -0.0629
-10 -4 4 -0.7150 -0.0274
-10 -4 5 -0.3043 -0.0048
-10 -4 6 0.2316 0.0024
-10 -4 7 0.5012 -0.0070
-10 -4 8 0.3586 -0.0186
-10 -4 9 0.0185 -0.0021
-10 -4 10 -0.2353 0.0576
-10 -4 11 -0.3309 0.1309
-10 -3 1 0.3037 -0.1221
-10 -3 2 -0.0486 -0.0889
-10 -3 3 -0.4006 -0.0452
-10 -3 4 -0.6621 -0.0122
-10 -3 5 -0.5712 0.0106
-10 -3 6 -0.0582 0.0273
-10 -3 7 0.5141 0.0311
-10 -3 8 0.6586 0.0213
-10 -3 9 0.2699 0.0211
-10 -3 10 -0.2989 0.0583
-10 -3 11 -0.6335 0.1222
-10 -2 1 0.3106 -0.0886
-10 -2 2 0.1774 -0.0482
-10 -2 3 -0.0441 -0.0053
-10 -2 4 -0.4033 0.0166
-10 -2 5 -0.5943 0.0232
-10 -2 6 -0.2668 0.0307
-10 -2 7 0.4453 0.0378
-10 -2 8 0.9457 0.0312
-10 -2 9 0.7974 0.0153
-10 -2 10 0.1779 0.0162
-10 -2 11 -0.3606 0.0482
-10 -2 12 -0.4676 0.0859
-10 -1 1 0.2658 -0.0849
-10 -1 2 0.2082 -0.0437
-10 -1 3 0.0653 0.0021
-10 -1 4 -0.2370 0.0215
-10 -1 5 -0.4796 0.0150
-10 -1 6 -0.2979 0.0055
-10 -1 7 0.3227 0.0056
-10 -1 8 0.8937 0.0053
-10 -1 9 0.9147 -0.0071
-10 -1 10 0.4207 -0.0224
-10 -1 11 -0.0947 -0.0204
-10 -1 12 -0.2392 0.0015
-10 0 1 0.3371 -0.1135
-10 0 2 0.1905 -0.0755
-10 0 3 -0.0424 -0.0233
-10 0 4 -0.3041 0.0059
-10 0 5 -0.4231 0.0021
-10 0 6 -0.2179 -0.0152
-10 0 7 0.2355 -0.0239
-10 0 8 0.5577 -0.0211
-10 0 9 0.4333 -0.0190
-10 0 10 -0.0121 -0.0255
-10 0 11 -0.3385 -0.0338
-10 0 12 -0.2881 -0.0330
-10 1 1 0.3749 -0.1302
-10 1 2 0.2182 -0.0904
-10 1 3 -0.0992 -0.0331
-10 1 4 -0.3909 0.0033
-10 1 5 -0.4150 0.0069
-10 1 6 -0.1148 -0.0071
-10 1 7 0.2524 -0.0185
-10 1 8 0.2915 -0.0191
-10 1 9 -0.1310 -0.0125
-10 1 10 -0.6827 -0.0069
-10 1 11 -0.8654 -0.0079
-10 1 12 -0.5418 -0.0148
-10 2 1 0.2750 -0.1176
-10 2 2 0.3441 -0.0682
-10 2 3 0.1260 -0.0085
-10 2 4 -0.2176 0.0227
-10 2 5 -0.3406 0.0224
-10 2 6 -0.1075 0.0120
-10 2 7 0.2120 0.0060
-10 2 8 0.1879 0.0031
-10 2 9 -0.3044 0.0012
-10 2 10 -0.8924 0.0046
-10 2 11 -1.0447 0.0134
-10 2 12 -0.6227 0.0178
-10 3 1 0.1579 -0.1077
-10 3 2 0.5343 -0.0512
-10 3 3 0.5189 0.0117
-10 3 4 0.1353 0.0371
-10 3 5 -0.2402 0.0272
-10 3 6 -0.2966 0.0152
-10 3 7 -0.1053 0.0176
-10 3 8 -0.0002 0.0204
-10 3 9 -0.1861 0.0111
-10 3 10 -0.5053 0.0023
-10 3 11 -0.6038 0.0117
-10 3 12 -0.3210 0.0326
-10 4 1 0.0426 -0.1224
-10 4 2 0.5764 -0.0717
-10 4 3 0.6947 -0.0049
-10 4 4 0.3123 0.0285
-10 4 5 -0.2377 0.0218
-10 4 6 -0.5616 0.0085
-10 4 7 -0.5396 0.0129
-10 4 8 -0.3203 0.0217
-10 4 9 -0.1003 0.0132
-10 4 10 0.0336 -0.0041
-10 4 11 0.1072 -0.0018
-10 5 1 -0.2651 -0.1334
-10 5 2 0.2619 -0.0967
-10 5 3 0.4530 -0.0328
-10 5 4 0.1751 0.0147
-10 5 5 -0.2935 0.0256
-10 5 6 -0.6022 0.0173
-10 5 7 -0.6263 0.0142
-10 5 8 -0.4277 0.0158
-10 5 9 -0.0922 0.0067
-10 5 10 0.2803 -0.0111
-10 5 11 0.5222 -0.0145
-10 6 1 -0.7319 -0.1095
-10 6 2 -0.2832 -0.0801
-10 6 3 0.0173 -0.0298
-10 6 4 -0.0432 0.0165
-10 6 5 -0.2587 0.0407
-10 6 6 -0.3371 0.0424
-10 6 7 -0.2455 0.0325
-10 6 8 -0.1265 0.0180
-10 6 9 -0.0131 -0.0007
-10 6 10 0.1775 -0.0187
-10 6 11 0.3994 -0.0230
-10 7 1 -0.8713 -0.0737
-10 7 2 -0.6347 -0.0379
-10 7 3 -0.2731 -0.0021
-10 7 4 -0.1160 0.0258
-10 7 5 -0.1287 0.0470
-10 7 6 -0.0582 0.0598
-10 7 7 0.1446 0.0578
-10 7 8 0.2546 0.0380
-10 7 9 0.1361 0.0084
-10 7 10 -0.0327 -0.0162
-10 8 1 -0.2978 -0.0698
-10 8 2 -0.5138 -0.0252
-10 8 3 -0.3557 0.0082
-10 8 4 -0.1197 0.0235
-10 8 5 -0.0371 0.0369
-10 8 6 -0.0055 0.0587
-10 8 7 0.1455 0.0763
-10 8 8 0.3045 0.0702
-10 8 9 0.2157 0.0397
-10 9 1 0.6516 -0.0892
-10 9 2 -0.0697 -0.0489
-10 9 3 -0.3905 -0.0093
-10 9 4 -0.2465 0.0124
-10 9 5 -0.0396 0.0276
-10 9 6 -0.0179 0.0525
-10 9 7 -0.0260 0.0811
-10 9 8 0.0953 0.0903
-10 9 9 0.1813 0.0683
-10 10 1 1.1743 -0.0794
-10 10 2 0.3274 -0.0559
-10 10 3 -0.4447 -0.0204
-10 10 4 -0.5066 0.0095
-10 10 5 -0.1041 0.0302
-10 10 6 0.1403 0.0489
-10 10 7 0.0683 0.0672
-10 10 8 0.0012 0.0745
-10 11 1 0.8688 -0.0305
-10 11 2 0.4576 -0.0167
-10 11 3 -0.4192 -0.0003
-10 11 4 -0.7352 0.0165
-10 11 5 -0.2585 0.0299
-10 11 6 0.3162 0.0362
-10 12 1 0.1231 -0.0003
-10 12 2 0.3633 0.0267
-10 12 3 -0.2467 0.0299
-10 12 4 -0.7791 0.0202
-10 12 5 -0.5208 0.0125
-10 13 1 -0.3793 -0.0315
-10 13 2 0.1987 0.0209
-9 -15 1 -0.3064 0.0720
-9 -15 2 -0.0490 0.1018
-9 -14 1 0.2123 0.1109
-9 -14 2 0.4262 0.1210
-9 -14 3 0.1930 0.0715
-9 -14 4 -0.2647 0.0096
-9 -13 1 0.7684 0.0831
-9 -13 2 0.9291 0.0663
-9 -13 3 0.5600 0.0115
-9 -13 4 -0.0574 -0.0397
-9 -13 5 -0.5039 -0.0438
-9 -13 6 -0.5557 -0.0075
-9 -12 1 0.9911 0.0300
-9 -12 2 1.0732 -0.0064
-9 -12 3 0.6923 -0.0597
-9 -12 4 0.1112 -0.0913
-9 -12 5 -0.3148 -0.0685
-9 -12 6 -0.4106 -0.0070
-9 -12 7 -0.2343 0.0402
-9 -11 1 0.7543 0.0207
-9 -11 2 0.6735 -0.0195
-9 -11 3 0.3179 -0.0682
-9 -11 4 -0.0622 -0.0896
-9 -11 5 -0.2576 -0.0576
-9 -11 6 -0.2528 0.0084
-9 -11 7 -0.1432 0.0532
-9 -11 8 -0.0044 0.0420
-9 -10 1 0.1318 0.0587
-9 -10 2 -0.1691 0.0271
-9 -10 3 -0.5336 -0.0140
-9 -10 4 -0.6629 -0.0362
-9 -10 5 -0.4613 -0.0175
-9 -10 6 -0.1210 0.0279
-9 -10 7 0.1055 0.0537
-9 -10 8 0.1587 0.0277
-9 -10 9 0.1580 -0.0282
-9 -9 1 -0.6256 0.0777
-9 -9 2 -1.0483 0.0570
-9 -9 3 -1.4039 0.0281
-9 -9 4 -1.3435 0.0066
-9 -9 5 -0.7858 0.0079
-9 -9 6 -0.0321 0.0265
-9 -9 7 0.4776 0.0324
-9 -9 8 0.5460 0.0018
-9 -9 9 0.3495 -0.0491
-9 -9 10 0.1993 -0.0758
-9 -8 1 -1.1433 0.0399
-9 -8 2 -1.4711 0.0258
-9 -8 3 -1.7067 0.0109
-9 -8 4 -1.5766 -0.0008
-9 -8 5 -0.9684 -0.0030
-9 -8 6 -0.0883 0.0035
-9 -8 7 0.6092 0.0042
-9 -8 8 0.7549 -0.0145
-9 -8 9 0.3915 -0.0439
-9 -8 10 -0.0616 -0.0558
-9 -7 1 -1.2225 -0.0088
-9 -7 2 -1.3070 -0.0184
-9 -7 3 -1.3042 -0.0239
-9 -7 4 -1.1862 -0.0249
-9 -7 5 -0.8831 -0.0207
-9 -7 6 -0.3628 -0.0115
-9 -7 7 0.1895 -0.0025
-9 -7 8 0.4029 -0.0015
-9 -7 9 0.0783 -0.0085
-9 -7 10 -0.5221 -0.0122
-9 -7 11 -0.8730 -0.0029
-9 -6 1 -1.0582 -0.0070
-9 -6 2 -0.9226 -0.0105
-9 -6 3 -0.6563 -0.0153
-9 -6 4 -0.5191 -0.0168
-9 -6 5 -0.5976 -0.0127
-9 -6 6 -0.6769 -0.0025
-9 -6 7 -0.5364 0.0124
-9 -6 8 -0.3025 0.0265
-9 -6 9 -0.3260 0.0302
-9 -6 10 -0.6982 0.0189
-9 -6 11 -1.0646 0.0001
-9 -6 12 -1.0211 -0.0137
-9 -5 1 -0.9448 0.0336
-9 -5 2 -0.7058 0.0351
-9 -5 3 -0.2836 0.0243
-9 -5 4 -0.0575 0.0118
-9 -5 5 -0.2669 0.0057
-9 -5 6 -0.7142 0.0073
-9 -5 7 -0.9443 0.0168
-9 -5 8 -0.7614 0.0316
-9 -5 9 -0.4387 0.0374
-9 -5 10 -0.3403 0.0159
-9 -5 11 -0.4669 -0.0317
-9 -5 12 -0.5176 -0.0764
-9 -4 1 -0.8659 0.0487
-9 -4 2 -0.6193 0.0488
-9 -4 3 -0.2418 0.0307
-9 -4 4 0.0213 0.0101
-9 -4 5 -0.0507 -0.0020
-9 -4 6 -0.4190 -0.0065
-9 -4 7 -0.7428 -0.0051
-9 -4 8 -0.6967 0.0044
-9 -4 9 -0.3126 0.0129
-9 -4 10 0.0862 -0.0034
-9 -4 11 0.2649 -0.0562
-9 -4 12 0.2701 -0.1179
-9 -3 1 -0.6538 0.0135
-9 -3 2 -0.4392 0.0084
-9 -3 3 -0.2597 -0.0118
-9 -3 4 -0.1171 -0.0295
-9 -3 5 -0.0286 -0.0327
-9 -3 6 -0.0734 -0.0280
-9 -3 7 -0.2435 -0.0245
-9 -3 8 -0.3707 -0.0186
-9 -3 9 -0.2904 -0.0072
-9 -3 10 -0.0248 -0.0062
-9 -3 11 0.2610 -0.0372
-9 -3 12 0.4317 -0.0909
-9 -3 13 0.4521 -0.1227
-9 -2 1 -0.4423 -0.0291
-9 -2 2 -0.2465 -0.0324
-9 -2 3 -0.2104 -0.0465
-9 -2 4 -0.2190 -0.0557
-9 -2 5 -0.0955 -0.0460
-9 -2 6 0.0940 -0.0250
-9 -2 7 0.1101 -0.0102
-9 -2 8 -0.1306 -0.0046
-9 -2 9 -0.4332 0.0025
-9 -2 10 -0.5440 0.0121
-9 -2 11 -0.3992 0.0078
-9 -2 12 -0.1344 -0.0196
-9 -2 13 0.0708 -0.0499
-9 -1 1 -0.5545 -0.0358
-9 -1 2 -0.3306 -0.0252
-9 -1 3 -0.2112 -0.0276
-9 -1 4 -0.1728 -0.0333
-9 -1 5 -0.0494 -0.0243
-9 -1 6 0.1483 0.0000
-9 -1 7 0.1898 0.0219
-9 -1 8 -0.0726 0.0281
-9 -1 9 -0.4884 0.0250
-9 -1 10 -0.7660 0.0256
-9 -1 11 -0.7670 0.0304
-9 -1 12 -0.5762 0.0289
-9 -1 13 -0.3500 0.0177
-9 0 1 -0.9248 -0.0192
-9 0 2 -0.6719 0.0076
-9 0 3 -0.3505 0.0155
-9 0 4 -0.0820 0.0074
-9 0 5 0.1160 0.0035
-9 0 6 0.2016 0.0144
-9 0 7 0.0979 0.0308
-9 0 8 -0.1584 0.0365
-9 0 9 -0.3723 0.0277
-9 0 10 -0.3870 0.0153
-9 0 11 -0.2660 0.0124
-9 0 12 -0.1902 0.0207
-9 0 13 -0.2121 0.0313
-9 1 1 -1.0585 -0.0182
-9 1 2 -0.8960 0.0140
-9 1 3 -0.5528 0.0254
-9 1 4 -0.1493 0.0169
-9 1 5 0.1542 0.0069
-9 1 6 0.1962 0.0068
-9 1 7 -0.0355 0.0124
-9 1 8 -0.2994 0.0137
-9 1 9 -0.2625 0.0057
-9 1 10 0.1468 -0.0084
-9 1 11 0.6005 -0.0191
-9 1 12 0.6908 -0.0171
-9 1 13 0.3784 -0.0019
-9 2 1 -0.7057 -0.0393
-9 2 2 -0.7926 -0.0107
-9 2 3 -0.7127 -0.0013
-9 2 4 -0.4256 -0.0055
-9 2 5 -0.0620 -0.0059
-9 2 6 0.1116 0.0004
-9 2 7 -0.0289 0.0021
-9 2 8 -0.2600 -0.0059
-9 2 9 -0.1837 -0.0167
-9 2 10 0.3317 -0.0252
-9 2 11 0.9354 -0.0331
-9 2 12 1.1148 -0.0400
-9 2 13 0.7395 -0.0384
-9 3 1 -0.2072 -0.0543
-9 3 2 -0.5555 -0.0256
-9 3 3 -0.7888 -0.0179
-9 3 4 -0.6953 -0.0212
-9 3 5 -0.2914 -0.0120
-9 3 6 0.1280 0.0089
-9 3 7 0.2733 0.0172
-9 3 8 0.1582 0.0019
-9 3 9 0.0657 -0.0196
-9 3 10 0.2145 -0.0278
-9 3 11 0.5021 -0.0270
-9 3 12 0.6202 -0.0332
-9 3 13 0.4150 -0.0453
-9 4 1 0.0316 -0.0483
-9 4 2 -0.3976 -0.0121
-9 4 3 -0.7464 -0.0032
-9 4 4 -0.7152 -0.0142
-9 4 5 -0.2590 -0.0124
-9 4 6 0.3342 0.0121
-9 4 7 0.7065 0.0320
-9 4 8 0.7137 0.0228
-9 4 9 0.4578 -0.0035
-9 4 10 0.1262 -0.0171
-9 4 11 -0.1453 -0.0124
-9 4 12 -0.2972 -0.0106
-9 4 13 -0.3210 -0.0235
-9 5 1 0.0631 -0.0396
-9 5 2 -0.2330 0.0004
-9 5 3 -0.5417 0.0115
-9 5 4 -0.5155 -0.0073
-9 5 5 -0.0800 -0.0214
-9 5 6 0.4831 -0.0064
-9 5 7 0.8386 0.0225
-9 5 8 0.8660 0.0335
-9 5 9 0.6154 0.0206
-9 5 10 0.1586 0.0064
-9 5 11 -0.3881 0.0069
-9 5 12 -0.7836 0.0112
-9 6 1 0.1026 -0.0462
-9 6 2 0.0488 -0.0136
-9 6 3 -0.2113 -0.0022
-9 6 4 -0.3068 -0.0169
-9 6 5 -0.0526 -0.0330
-9 6 6 0.3345 -0.0252
-9 6 7 0.5375 0.0048
-9 6 8 0.5011 0.0325
-9 6 9 0.3664 0.0403
-9 6 10 0.1741 0.0340
-9 6 11 -0.1478 0.0278
-9 6 12 -0.5144 0.0243
-9 7 1 0.0067 -0.0583
-9 7 2 0.2144 -0.0345
-9 7 3 0.0939 -0.0232
-9 7 4 -0.1269 -0.0252
-9 7 5 -0.1206 -0.0267
-9 7 6 0.0973 -0.0160
-9 7 7 0.2367 0.0063
-9 7 8 0.1714 0.0295
-9 7 9 0.0836 0.0431
-9 7 10 0.1311 0.0443
-9 7 11 0.1905 0.0370
-9 7 12 0.0801 0.0261
-9 8 1 -0.5081 -0.0597
-9 8 2 -0.1008 -0.0320
-9 8 3 0.2011 -0.0178
-9 8 4 0.1935 -0.0127
-9 8 5 0.1152 -0.0038
-9 8 6 0.2135 0.0103
-9 8 7 0.3778 0.0215
-9 8 8 0.3592 0.0256
-9 8 9 0.1880 0.0267
-9 8 10 0.1283 0.0282
-9 8 11 0.2645 0.0274
-9 9 1 -1.2201 -0.0575
-9 9 2 -0.8447 -0.0179
-9 9 3 0.0370 0.0040
-9 9 4 0.6757 0.0078
-9 9 5 0.8148 0.0107
-9 9 6 0.7739 0.0196
-9 9 7 0.8199 0.0249
-9 9 8 0.8112 0.0188
-9 9 9 0.5536 0.0090
-9 9 10 0.2044 0.0073
-9 10 1 -1.4366 -0.0656
-9 10 2 -1.4608 -0.0259
-9 10 3 -0.3114 0.0043
-9 10 4 1.0324 0.0112
-9 10 5 1.6142 0.0071
-9 10 6 1.4342 0.0081
-9 10 7 1.1066 0.0142
-9 10 8 0.9361 0.0154
-9 10 9 0.7120 0.0098
-9 10 10 0.2886 0.0068
-9 11 1 -0.8164 -0.0696
-9 11 2 -1.4441 -0.0500
-9 11 3 -0.6330 -0.0210
-9 11 4 0.9799 -0.0009
-9 11 5 2.0109 0.0051
-9 11 6 1.8556 0.0063
-9 11 7 1.1212 0.0120
-9 11 8 0.6321 0.0198
-9 12 1 0.1361 -0.0431
-9 12 2 -0.8698 -0.0456
-9 12 3 -0.7393 -0.0320
-9 12 4 0.5693 -0.0051
-9 12 5 1.8297 0.0193
-9 12 6 1.9445 0.0289
-9 12 7 1.1020 0.0271
-9 13 1 0.6144 0.0009
-9 13 2 -0.2695 0.0008
-9 13 3 -0.6124 -0.0050
-9 13 4 0.1056 0.0071
-9 13 5 1.2496 0.0341
-9 13 6 1.6937 0.0506
-9 14 1 0.3898 0.0103
-9 14 2 -0.0417 0.0393
-9 14 3 -0.3796 0.0311
-8 -16 1 0.1483 0.0256
-8 -16 2 0.5510 -0.0461
-8 -15 1 0.1135 -0.0204
-8 -15 2 0.3149 -0.0859
-8 -15 3 0.6956 -0.0831
-8 -15 4 0.9568 -0.0300
-8 -14 1 -0.1548 -0.0468
-8 -14 2 -0.1955 -0.0957
-8 -14 3 0.1784 -0.0849
-8 -14 4 0.6772 -0.0286
-8 -14 5 0.9409 0.0110
-8 -14 6 0.8319 0.0018
-8 -13 1 -0.3816 -0.0249
-8 -13 2 -0.5989 -0.0518
-8 -13 3 -0.3280 -0.0374
-8 -13 4 0.2250 0.0051
-8 -13 5 0.6493 0.0260
-8 -13 6 0.7076 0.0000
-8 -13 7 0.4663 -0.0412
-8 -12 1 -0.3191 0.0164
-8 -12 2 -0.6402 0.0093
-8 -12 3 -0.5213 0.0252
-8 -12 4 -0.0824 0.0496
-8 -12 5 0.3097 0.0479
-8 -12 6 0.4271 0.0067
-8 -12 7 0.3366 -0.0410
-8 -12 8 0.2132 -0.0501
-8 -11 1 0.0232 0.0226
-8 -11 2 -0.3529 0.0255
-8 -11 3 -0.3527 0.0404
-8 -11 4 -0.0501 0.0542
-8 -11 5 0.2222 0.0442
-8 -11 6 0.2694 0.0046
-8 -11 7 0.2071 -0.0359
-8 -11 8 0.2302 -0.0381
-8 -11 9 0.3391 0.0025
-8 -10 1 0.5232 -0.0041
-8 -10 2 0.1289 -0.0034
-8 -10 3 0.0727 0.0048
-8 -10 4 0.2995 0.0139
-8 -10 5 0.4639 0.0106
-8 -10 6 0.3491 -0.0104
-8 -10 7 0.1064 -0.0322
-8 -10 8 0.0323 -0.0261
-8 -10 9 0.1917 0.0145
-8 -10 10 0.3633 0.0586
-8 -9 1 1.0702 -0.0073
-8 -9 2 0.7032 -0.0146
-8 -9 3 0.6007 -0.0183
-8 -9 4 0.7460 -0.0163
-8 -9 5 0.8158 -0.0135
-8 -9 6 0.5439 -0.0165
-8 -9 7 0.0367 -0.0216
-8 -9 8 -0.3255 -0.0132
-8 -9 9 -0.2972 0.0165
-8 -9 10 -0.0141 0.0508
-8 -9 11 0.1875 0.0610
-8 -8 1 1.4927 0.0336
-8 -8 2 1.2466 0.0207
-8 -8 3 1.0785 0.0066
-8 -8 4 1.0484 -0.0017
-8 -8 5 0.9987 -0.0035
-8 -8 6 0.6994 -0.0036
-8 -8 7 0.1271 -0.0047
-8 -8 8 -0.4233 -0.0020
-8 -8 9 -0.5838 0.0110
-8 -8 10 -0.2870 0.0288
-8 -8 11 0.1538 0.0351
-8 -8 12 0.3529 0.0223
-8 -7 1 1.6086 0.0698
-8 -7 2 1.6230 0.0544
-8 -7 3 1.4263 0.0368
-8 -7 4 1.1516 0.0232
-8 -7 5 0.9423 0.0136
-8 -7 6 0.7645 0.0066
-8 -7 7 0.4648 0.0010
-8 -7 8 0.0491 -0.0022
-8 -7 9 -0.2128 -0.0006
-8 -7 10 -0.0676 0.0051
-8 -7 11 0.3831 0.0082
-8 -7 12 0.7345 0.0027
-8 -6 1 1.4363 0.0605
-8 -6 2 1.7736 0.0405
-8 -6 3 1.6371 0.0239
-8 -6 4 1.1655 0.0145
-8 -6 5 0.7762 0.0061
-8 -6 6 0.7203 -0.0028
-8 -6 7 0.8234 -0.0087
-8 -6 8 0.7647 -0.0100
-8 -6 9 0.5244 -0.0091
-8 -6 10 0.3953 -0.0073
-8 -6 11 0.5601 -0.0043
-8 -6 12 0.8221 -0.0018
-8 -6 13 0.8421 -0.0026
-8 -5 1 1.1671 0.0370
-8 -5 2 1.6861 0.0096
-8 -5 3 1.6600 -0.0074
-8 -5 4 1.1533 -0.0097
-8 -5 5 0.6408 -0.0100
-8 -5 6 0.5576 -0.0137
-8 -5 7 0.8422 -0.0139
-8 -5 8 1.0494 -0.0074
-8 -5 9 0.9008 -0.0016
-8 -5 10 0.5714 -0.0024
-8 -5 11 0.3911 -0.0039
-8 -5 12 0.4164 0.0019
-8 -5 13 0.4328 0.0112
-8 -4 1 0.8812 0.0524
-8 -4 2 1.3294 0.0211
-8 -4 3 1.4026 -0.0000
-8 -4 4 1.0659 -0.0028
-8 -4 5 0.5978 -0.0014
-8 -4 6 0.3777 -0.0048
-8 -4 7 0.4971 -0.0045
-8 -4 8 0.6798 0.0060
-8 -4 9 0.6326 0.0154
-8 -4 10 0.3726 0.0102
-8 -4 11 0.1282 -0.0033
-8 -4 12 0.0141 -0.0054
-8 -4 13 -0.0510 0.0090
-8 -4 14 -0.1373 0.0214
-8 -3 1 0.5155 0.1013
-8 -3 2 0.7873 0.0723
-8 -3 3 0.9496 0.0438
-8 -3 4 0.9061 0.0303
-8 -3 5 0.6476 0.0220
-8 -3 6 0.3251 0.0088
-8 -3 7 0.1173 -0.0005
-8 -3 8 0.0659 0.0053
-8 -3 9 0.0962 0.0169
-8 -3 10 0.1504 0.0132
-8 -3 11 0.2081 -0.0080
-8 -3 12 0.2043 -0.0235
-8 -3 13 0.0594 -0.0148
-8 -3 14 -0.1754 0.0063
-8 -2 1 0.1588 0.1319
-8 -2 2 0.3790 0.1042
-8 -2 3 0.6315 0.0651
-8 -2 4 0.8060 0.0378
-8 -2 5 0.7240 0.0197
-8 -2 6 0.3573 -0.0001
-8 -2 7 -0.0915 -0.0173
-8 -2 8 -0.3451 -0.0183
-8 -2 9 -0.2595 -0.0042
-8 -2 10 0.1053 0.0040
-8 -2 11 0.5385 -0.0082
-8 -2 12 0.7778 -0.0286
-8 -2 13 0.6594 -0.0337
-8 -2 14 0.2668 -0.0196
-8 -1 1 0.0758 0.1229
-8 -1 2 0.3830 0.0885
-8 -1 3 0.6808 0.0374
-8 -1 4 0.8557 0.0015
-8 -1 5 0.7306 -0.0138
-8 -1 6 0.2886 -0.0228
-8 -1 7 -0.2238 -0.0324
-8 -1 8 -0.4744 -0.0340
-8 -1 9 -0.3192 -0.0203
-8 -1 10 0.1212 -0.0013
-8 -1 11 0.6006 0.0046
-8 -1 12 0.8971 -0.0074
-8 -1 13 0.8837 -0.0236
-8 -1 14 0.5841 -0.0294
-8 0 1 0.2879 0.1057
-8 0 2 0.6309 0.0619
-8 0 3 0.8980 0.0029
-8 0 4 0.9573 -0.0337
-8 0 5 0.6741 -0.0378
-8 0 6 0.1371 -0.0262
-8 0 7 -0.3171 -0.0174
-8 0 8 -0.3942 -0.0136
-8 0 9 -0.1387 -0.0062
-8 0 10 0.1397 0.0079
-8 0 11 0.2242 0.0204
-8 0 12 0.1789 0.0198
-8 0 13 0.1640 0.0045
-8 0 14 0.1937 -0.0152
-8 1 1 0.4164 0.1110
-8 1 2 0.6490 0.0663
-8 1 3 0.8730 0.0074
-8 1 4 0.9406 -0.0271
-8 1 5 0.6717 -0.0262
-8 1 6 0.1585 -0.0061
-8 1 7 -0.2096 0.0125
-8 1 8 -0.1384 0.0211
-8 1 9 0.1873 0.0219
-8 1 10 0.2575 0.0208
-8 1 11 -0.1756 0.0216
-8 1 12 -0.7795 0.0224
-8 1 13 -1.0074 0.0175
-8 1 14 -0.7036 0.0051
-8 2 1 0.1927 0.1305
-8 2 2 0.2899 0.0925
-8 2 3 0.5251 0.0370
-8 2 4 0.7647 0.0016
-8 2 5 0.7331 -0.0036
-8 2 6 0.3898 0.0064
-8 2 7 0.0678 0.0171
-8 2 8 0.1109 0.0251
-8 2 9 0.4004 0.0282
-8 2 10 0.4042 0.0219
-8 2 11 -0.2090 0.0084
-8 2 12 -1.1035 -0.0010
-8 2 13 -1.5695 0.0007
-8 2 14 -1.2667 0.0080
-8 3 1 -0.0947 0.1401
-8 3 2 -0.0378 0.1050
-8 3 3 0.2083 0.0469
-8 3 4 0.5448 0.0073
-8 3 5 0.6786 -0.0037
-8 3 6 0.4691 -0.0045
-8 3 7 0.1402 -0.0069
-8 3 8 0.0450 -0.0042
-8 3 9 0.2287 0.0070
-8 3 10 0.3339 0.0120
-8 3 11 0.0154 -0.0022
-8 3 12 -0.6103 -0.0243
-8 3 13 -1.0416 -0.0301
-8 3 14 -0.9260 -0.0131
-8 4 1 0.0294 0.1353
-8 4 2 0.0767 0.0952
-8 4 3 0.2332 0.0295
-8 4 4 0.4252 -0.0140
-8 4 5 0.4347 -0.0214
-8 4 6 0.1732 -0.0169
-8 4 7 -0.1729 -0.0215
-8 4 8 -0.3200 -0.0258
-8 4 9 -0.1820 -0.0145
-8 4 10 0.0594 0.0019
-8 4 11 0.1708 -0.0023
-8 4 12 0.1040 -0.0291
-8 4 13 -0.0013 -0.0501
-8 4 14 -0.0129 -0.0425
-8 5 1 0.5379 0.1292
-8 5 2 0.4916 0.0859
-8 5 3 0.4793 0.0171
-8 5 4 0.4557 -0.0275
-8 5 5 0.2530 -0.0288
-8 5 6 -0.1335 -0.0119
-8 5 7 -0.4698 -0.0086
-8 5 8 -0.5336 -0.0183
-8 5 9 -0.3438 -0.0184
-8 5 10 -0.0772 -0.0048
-8 5 11 0.1637 -0.0000
-8 5 12 0.3935 -0.0198
-8 5 13 0.5878 -0.0476
-8 5 14 0.6212 -0.0555
-8 6 1 0.9251 0.1290
-8 6 2 0.7591 0.0904
-8 6 3 0.6148 0.0272
-8 6 4 0.5534 -0.0173
-8 6 5 0.3860 -0.0225
-8 6 6 0.0310 -0.0057
-8 6 7 -0.2894 0.0024
-8 6 8 -0.3209 -0.0062
-8 6 9 -0.1168 -0.0140
-8 6 10 0.0586 -0.0081
-8 6 11 0.1062 0.0008
-8 6 12 0.1822 -0.0053
-8 6 13 0.3838 -0.0250
-8 7 1 0.8922 0.1309
-8 7 2 0.7743 0.0965
-8 7 3 0.5825 0.0379
-8 7 4 0.5811 -0.0081
-8 7 5 0.6441 -0.0239
-8 7 6 0.5011 -0.0192
-8 7 7 0.1791 -0.0134
-8 7 8 -0.0231 -0.0139
-8 7 9 0.0280 -0.0132
-8 7 10 0.1221 -0.0042
-8 7 11 0.0425 0.0083
-8 7 12 -0.1112 0.0126
-8 7 13 -0.1016 0.0051
-8 8 1 0.6615 0.1304
-8 8 2 0.8498 0.0909
-8 8 3 0.6638 0.0266
-8 8 4 0.5151 -0.0224
-8 8 5 0.5783 -0.0403
-8 8 6 0.5895 -0.0387
-8 8 7 0.2986 -0.0328
-8 8 8 -0.1240 -0.0252
-8 8 9 -0.3137 -0.0115
-8 8 10 -0.2061 0.0066
-8 8 11 -0.0752 0.0210
-8 8 12 -0.1147 0.0263
-8 8 13 -0.2103 0.0235
-8 9 1 0.5177 0.1252
-8 9 2 1.1276 0.0800
-8 9 3 1.0331 0.0069
-8 9 4 0.4982 -0.0445
-8 9 5 0.0980 -0.0529
-8 9 6 -0.0260 -0.0361
-8 9 7 -0.1955 -0.0203
-8 9 8 -0.5732 -0.0119
-8 9 9 -0.8541 -0.0021
-8 9 10 -0.6974 0.0111
-8 9 11 -0.2250 0.0199
-8 9 12 0.1247 0.0199
-8 10 1 0.3637 0.1101
-8 10 2 1.2451 0.0737
-8 10 3 1.4140 0.0058
-8 10 4 0.6430 -0.0448
-8 10 5 -0.3716 -0.0468
-8 10 6 -0.8944 -0.0141
-8 10 7 -0.9267 0.0156
-8 10 8 -0.9199 0.0214
-8 10 9 -0.9993 0.0121
-8 10 10 -0.8454 0.0033
-8 10 11 -0.2973 -0.0014
-8 11 1 -0.0250 0.0835
-8 11 2 0.8018 0.0645
-8 11 3 1.3433 0.0187
-8 11 4 0.8299 -0.0243
-8 11 5 -0.4092 -0.0317
-8 11 6 -1.3308 -0.0013
-8 11 7 -1.3813 0.0357
-8 11 8 -0.9528 0.0468
-8 11 9 -0.6485 0.0288
-8 11 10 -0.5136 0.0022
-8 12 1 -0.5087 0.0594
-8 12 2 -0.0088 0.0414
-8 12 3 0.7526 0.0152
-8 12 4 0.8340 -0.0114
-8 12 5 -0.0449 -0.0226
-8 12 6 -1.0873 -0.0062
-8 12 7 -1.3588 0.0282
-8 12 8 -0.8360 0.0536
-8 12 9 -0.2420 0.0513
-8 13 1 -0.6735 0.0601
-8 13 2 -0.5242 0.0170
-8 13 3 0.1105 -0.0122
-8 13 4 0.6237 -0.0210
-8 13 5 0.3769 -0.0182
-8 13 6 -0.4251 -0.0058
-8 13 7 -0.9346 0.0205
-8 13 8 -0.6944 0.0530
-8 14 1 -0.3945 0.0860
-8 14 2 -0.3769 0.0179
-8 14 3 -0.0993 -0.0322
-8 14 4 0.3809 -0.0354
-8 14 5 0.5729 -0.0099
-8 14 6 0.2152 0.0141
-8 15 1 -0.0251 0.1006
-8 15 2 0.1050 0.0436
-8 15 3 0.0973 -0.0178
-7 -17 1 0.3523 -0.0340
-7 -16 1 0.1808 -0.0305
-7 -16 2 0.1308 0.0559
-7 -16 3 -0.3177 0.0828
-7 -16 4 -0.7033 0.0401
-7 -15 1 0.0203 -0.0361
-7 -15 2 0.1790 0.0429
-7 -15 3 -0.1061 0.0756
-7 -15 4 -0.5335 0.0353
-7 -15 5 -0.6746 -0.0254
-7 -15 6 -0.4438 -0.0400
-7 -14 1 0.0243 -0.0564
-7 -14 2 0.2373 0.0126
-7 -14 3 0.0614 0.0561
-7 -14 4 -0.3435 0.0375
-7 -14 5 -0.5872 -0.0093
-7 -14 6 -0.4860 -0.0207
-7 -14 7 -0.2170 0.0185
-7 -13 1 0.0522 -0.0941
-7 -13 2 0.1545 -0.0386
-7 -13 3 -0.0090 0.0116
-7 -13 4 -0.3505 0.0202
-7 -13 5 -0.5539 0.0020
-7 -13 6 -0.4366 0.0045
-7 -13 7 -0.1638 0.0444
-7 -13 8 -0.0273 0.0844
-7 -12 1 -0.1259 -0.1172
-7 -12 2 -0.1263 -0.0768
-7 -12 3 -0.2504 -0.0309
-7 -12 4 -0.4807 -0.0086
-7 -12 5 -0.5894 -0.0070
-7 -12 6 -0.4172 0.0042
-7 -12 7 -0.1281 0.0384
-7 -12 8 -0.0486 0.0678
-7 -12 9 -0.2692 0.0571
-7 -12 10 -0.5370 0.0121
-7 -11 1 -0.5342 -0.0973
-7 -11 2 -0.5014 -0.0655
-7 -11 3 -0.4597 -0.0269
-7 -11 4 -0.5314 -0.0059
-7 -11 5 -0.6006 -0.0054
-7 -11 6 -0.4899 -0.0044
-7 -11 7 -0.2682 0.0119
-7 -11 8 -0.2273 0.0273
-7 -11 9 -0.5062 0.0143
-7 -11 10 -0.8700 -0.0253
-7 -11 11 -0.9571 -0.0562
-7 -10 1 -1.0071 -0.0653
-7 -10 2 -0.8627 -0.0304
-7 -10 3 -0.5896 0.0114
-7 -10 4 -0.4777 0.0320
-7 -10 5 -0.5456 0.0228
-7 -10 6 -0.5835 0.0027
-7 -10 7 -0.4829 -0.0059
-7 -10 8 -0.4018 -0.0039
-7 -10 9 -0.5306 -0.0109
-7 -10 10 -0.7907 -0.0347
-7 -10 11 -0.8951 -0.0551
-7 -9 1 -1.3570 -0.0747
-7 -9 2 -1.1818 -0.0305
-7 -9 3 -0.7841 0.0240
-7 -9 4 -0.5115 0.0531
-7 -9 5 -0.5037 0.0434
-7 -9 6 -0.5964 0.0125
-7 -9 7 -0.5596 -0.0104
-7 -9 8 -0.3780 -0.0139
-7 -9 9 -0.2303 -0.0105
-7 -9 10 -0.2291 -0.0157
-7 -9 11 -0.2858 -0.0259
-7 -9 12 -0.2544 -0.0254
-7 -8 1 -1.4407 -0.1153
-7 -8 2 -1.4200 -0.0661
-7 -8 3 -1.1423 -0.0049
-7 -8 4 -0.8071 0.0304
-7 -8 5 -0.6068 0.0272
-7 -8 6 -0.5540 0.0035
-7 -8 7 -0.4872 -0.0132
-7 -8 8 -0.2727 -0.0108
-7 -8 9 0.0357 0.0009
-7 -8 10 0.2659 0.0056
-7 -8 11 0.3162 -0.0005
-7 -8 12 0.2321 -0.0067
-7 -8 13 0.1254 -0.0047
-7 -7 1 -1.2227 -0.1232
-7 -7 2 -1.5043 -0.0754
-7 -7 3 -1.5666 -0.0211
-7 -7 4 -1.3093 0.0050
-7 -7 5 -0.8827 -0.0003
-7 -7 6 -0.5514 -0.0139
-7 -7 7 -0.4111 -0.0150
-7 -7 8 -0.3202 -0.0025
-7 -7 9 -0.1194 0.0104
-7 -7 10 0.1602 0.0117
-7 -7 11 0.3488 0.0022
-7 -7 12 0.3420 -0.0075
-7 -7 13 0.2002 -0.0091
-7 -6 1 -0.8735 -0.0808
-7 -6 2 -1.4323 -0.0336
-7 -6 3 -1.8436 0.0103
-7 -6 4 -1.7364 0.0187
-7 -6 5 -1.1549 -0.0013
-7 -6 6 -0.5576 -0.0175
-7 -6 7 -0.3378 -0.0118
-7 -6 8 -0.4412 0.0047
-7 -6 9 -0.5165 0.0117
-7 -6 10 -0.3530 0.0036
-7 -6 11 -0.0620 -0.0088
-7 -6 12 0.1327 -0.0132
-7 -6 13 0.1521 -0.0077
-7 -6 14 0.0812 0.0006
-7 -5 1 -0.6429 -0.0449
-7 -5 2 -1.2628 0.0043
-7 -5 3 -1.7977 0.0463
-7 -5 4 -1.7939 0.0471
-7 -5 5 -1.1864 0.0154
-7 -5 6 -0.4585 -0.0106
-7 -5 7 -0.1622 -0.0096
-7 -5 8 -0.3582 0.0031
-7 -5 9 -0.6373 0.0032
-7 -5 10 -0.6326 -0.0097
-7 -5 11 -0.3618 -0.0160
-7 -5 12 -0.0702 -0.0043
-7 -5 13 0.0896 0.0156
-7 -5 14 0.1317 0.0269
-7 -4 1 -0.5240 -0.0552
-7 -4 2 -0.9754 -0.0106
-7 -4 3 -1.4046 0.0345
-7 -4 4 -1.4561 0.0439
-7 -4 5 -0.9841 0.0180
-7 -4 6 -0.3221 -0.0086
-7 -4 7 0.0252 -0.0115
-7 -4 8 -0.0862 -0.0027
-7 -4 9 -0.3503 -0.0056
-7 -4 10 -0.4335 -0.0180
-7 -4 11 -0.3185 -0.0152
-7 -4 12 -0.1787 0.0135
-7 -4 13 -0.0829 0.0477
-7 -4 14 0.0241 0.0591
-7 -4 15 0.1276 0.0428
-7 -3 1 -0.2360 -0.0747
-7 -3 2 -0.5072 -0.0459
-7 -3 3 -0.8539 -0.0044
-7 -3 4 -1.0445 0.0176
-7 -3 5 -0.8568 0.0096
-7 -3 6 -0.3962 -0.0058
-7 -3 7 -0.0137 -0.0058
-7 -3 8 0.0840 0.0030
-7 -3 9 0.0057 -0.0003
-7 -3 10 -0.0688 -0.0146
-7 -3 11 -0.1439 -0.0143
-7 -3 12 -0.2981 0.0153
-7 -3 13 -0.4384 0.0532
-7 -3 14 -0.3659 0.0652
-7 -3 15 -0.0820 0.0427
-7 -2 1 0.3046 -0.0537
-7 -2 2 0.0195 -0.0422
-7 -2 3 -0.4618 -0.0112
-7 -2 4 -0.9278 0.0146
-7 -2 5 -1.0517 0.0185
-7 -2 6 -0.7429 0.0111
-7 -2 7 -0.2525 0.0114
-7 -2 8 0.1006 0.0184
-7 -2 9 0.2173 0.0144
-7 -2 10 0.1685 -0.0052
-7 -2 11 -0.0187 -0.0199
-7 -2 12 -0.3526 -0.0093
-7 -2 13 -0.6846 0.0181
-7 -2 14 -0.7357 0.0331
-7 -2 15 -0.4176 0.0212
-7 -1 1 0.7094 -0.0083
-7 -1 2 0.3035 -0.0028
-7 -1 3 -0.3859 0.0200
-7 -1 4 -1.1052 0.0406
-7 -1 5 -1.4165 0.0415
-7 -1 6 -1.0939 0.0279
-7 -1 7 -0.3842 0.0177
-7 -1 8 0.2110 0.0170
-7 -1 9 0.4035 0.0134
-7 -1 10 0.2884 -0.0042
-7 -1 11 0.0801 -0.0274
-7 -1 12 -0.1496 -0.0370
-7 -1 13 -0.3967 -0.0262
-7 -1 14 -0.5476 -0.0087
-7 -1 15 -0.4604 -0.0001
-7 0 1 0.5765 0.0131
-7 0 2 0.2288 0.0204
-7 0 3 -0.4312 0.0389
-7 0 4 -1.1889 0.0518
-7 0 5 -1.5626 0.0430
-7 0 6 -1.2061 0.0173
-7 0 7 -0.3291 -0.0056
-7 0 8 0.4192 -0.0133
-7 0 9 0.5783 -0.0114
-7 0 10 0.3103 -0.0133
-7 0 11 0.1174 -0.0239
-7 0 12 0.2234 -0.0346
-7 0 13 0.3944 -0.0340
-7 0 14 0.3388 -0.0198
-7 0 15 0.0826 0.0003
-7 1 1 0.0749 0.0080
-7 1 2 0.0550 0.0096
-7 1 3 -0.2717 0.0199
-7 1 4 -0.8609 0.0258
-7 1 5 -1.3061 0.0125
-7 1 6 -1.1393 -0.0151
-7 1 7 -0.3792 -0.0375
-7 1 8 0.3632 -0.0417
-7 1 9 0.5012 -0.0305
-7 1 10 0.1465 -0.0152
-7 1 11 -0.0220 -0.0044
-7 1 12 0.4142 -0.0003
-7 1 13 1.1055 0.0013
-7 1 14 1.3602 0.0070
-7 1 15 0.9345 0.0197
-7 1 16 0.2319 0.0339
-7 2 1 -0.2605 0.0128
-7 2 2 0.0663 -0.0024
-7 2 3 0.1135 -0.0053
-7 2 4 -0.2591 -0.0038
-7 2 5 -0.8063 -0.0135
-7 2 6 -1.0121 -0.0320
-7 2 7 -0.6347 -0.0419
-7 2 8 -0.0494 -0.0342
-7 2 9 0.1481 -0.0162
-7 2 10 -0.1158 0.0018
-7 2 11 -0.2538 0.0179
-7 2 12 0.2591 0.0319
-7 2 13 1.1782 0.0401
-7 2 14 1.7066 0.0403
-7 2 15 1.3800 0.0377
-7 3 1 -0.2688 0.0375
-7 3 2 0.1515 0.0084
-7 3 3 0.3691 -0.0025
-7 3 4 0.1779 0.0004
-7 3 5 -0.3300 -0.0033
-7 3 6 -0.7372 -0.0158
-7 3 7 -0.6976 -0.0196
-7 3 8 -0.3343 -0.0054
-7 3 9 -0.1012 0.0135
-7 3 10 -0.2102 0.0219
-7 3 11 -0.3387 0.0237
-7 3 12 -0.0417 0.0314
-7 3 13 0.6283 0.0441
-7 3 14 1.1100 0.0485
-7 3 15 0.9690 0.0401
-7 4 1 -0.3214 0.0545
-7 4 2 -0.0268 0.0256
-7 4 3 0.2062 0.0175
-7 4 4 0.1964 0.0263
-7 4 5 -0.0417 0.0264
-7 4 6 -0.2718 0.0092
-7 4 7 -0.2786 -0.0050
-7 4 8 -0.1084 0.0018
-7 4 9 -0.0065 0.0184
-7 4 10 -0.1071 0.0217
-7 4 11 -0.2605 0.0103
-7 4 12 -0.2306 0.0051
-7 4 13 -0.0150 0.0165
-7 4 14 0.1391 0.0298
-7 4 15 0.0545 0.0283
-7 5 1 -0.6559 0.0521
-7 5 2 -0.4843 0.0290
-7 5 3 -0.2101 0.0245
-7 5 4 -0.0364 0.0363
-7 5 5 0.0162 0.0380
-7 5 6 0.0810 0.0152
-7 5 7 0.2094 -0.0134
-7 5 8 0.2751 -0.0205
-7 5 9 0.1537 -0.0071
-7 5 10 -0.0826 0.0016
-7 5 11 -0.2378 -0.0079
-7 5 12 -0.2410 -0.0196
-7 5 13 -0.2321 -0.0148
-7 5 14 -0.3575 0.0011
-7 5 15 -0.5412 0.0085
-7 6 1 -0.9255 0.0511
-7 6 2 -0.8106 0.0258
-7 6 3 -0.4657 0.0152
-7 6 4 -0.1922 0.0223
-7 6 5 -0.0951 0.0250
-7 6 6 -0.0218 0.0062
-7 6 7 0.1233 -0.0232
-7 6 8 0.1928 -0.0378
-7 6 9 0.0320 -0.0299
-7 6 10 -0.2275 -0.0179
-7 6 11 -0.2916 -0.0203
-7 6 12 -0.1052 -0.0323
-7 6 13 0.0423 -0.0357
-7 6 14 -0.1086 -0.0260
-7 6 15 -0.4241 -0.0153
-7 7 1 -0.6905 0.0650
-7 7 2 -0.7031 0.0296
-7 7 3 -0.4399 0.0093
-7 7 4 -0.2050 0.0098
-7 7 5 -0.2528 0.0127
-7 7 6 -0.4498 0.0019
-7 7 7 -0.5006 -0.0183
-7 7 8 -0.3668 -0.0312
-7 7 9 -0.2566 -0.0300
-7 7 10 -0.2460 -0.0247
-7 7 11 -0.1479 -0.0282
-7 7 12 0.1540 -0.0400
-7 7 13 0.4345 -0.0482
-7 7 14 0.3748 -0.0453
-7 8 1 -0.1159 0.0783
-7 8 2 -0.3703 0.0362
-7 8 3 -0.4367 0.0140
-7 8 4 -0.3447 0.0154
-7 8 5 -0.4183 0.0179
-7 8 6 -0.7343 0.0056
-7 8 7 -0.9665 -0.0140
-7 8 8 -0.8122 -0.0250
-7 8 9 -0.3695 -0.0243
-7 8 10 0.0410 -0.0222
-7 8 11 0.2839 -0.0273
-7 8 12 0.4495 -0.0373
-7 8 13 0.5623 -0.0448
-7 8 14 0.4881 -0.0451
-7 9 1 0.1964 0.0795
-7 9 2 -0.2062 0.0370
-7 9 3 -0.6891 0.0175
-7 9 4 -0.8096 0.0249
-7 9 5 -0.6911 0.0285
-7 9 6 -0.6908 0.0069
-7 9 7 -0.8198 -0.0262
-7 9 8 -0.7369 -0.0420
-7 9 9 -0.2689 -0.0323
-7 9 10 0.3162 -0.0136
-7 9 11 0.6331 -0.0039
-7 9 12 0.5992 -0.0053
-7 9 13 0.4102 -0.0112
-7 10 1 0.0082 0.0814
-7 10 2 -0.2262 0.0386
-7 10 3 -0.9240 0.0126
-7 10 4 -1.3235 0.0176
-7 10 5 -1.0869 0.0247
-7 10 6 -0.5935 0.0021
-7 10 7 -0.3404 -0.0411
-7 10 8 -0.3222 -0.0648
-7 10 9 -0.1856 -0.0455
-7 10 10 0.1800 0.0001
-7 10 11 0.4868 0.0381
-7 10 12 0.4686 0.0509
-7 10 13 0.2204 0.0426
-7 11 1 -0.2956 0.0915
-7 11 2 -0.1192 0.0477
-7 11 3 -0.6747 0.0068
-7 11 4 -1.3412 -0.0032
-7 11 5 -1.3571 0.0044
-7 11 6 -0.7145 -0.0046
-7 11 7 -0.0935 -0.0385
-7 11 8 0.0107 -0.0648
-7 11 9 -0.2052 -0.0483
-7 11 10 -0.2726 0.0076
-7 11 11 -0.0848 0.0647
-7 11 12 0.0957 0.0894
-7 12 1 -0.3195 0.0891
-7 12 2 0.1756 0.0508
-7 12 3 0.0099 0.0072
-7 12 4 -0.7272 -0.0162
-7 12 5 -1.2389 -0.0161
-7 12 6 -0.9800 -0.0137
-7 12 7 -0.3046 -0.0278
-7 12 8 0.0287 -0.0480
-7 12 9 -0.2134 -0.0444
-7 12 10 -0.5799 -0.0043
-7 12 11 -0.6061 0.0487
-7 13 1 -0.1837 0.0599
-7 13 2 0.2856 0.0309
-7 13 3 0.4791 0.0072
-7 13 4 -0.0242 -0.0098
-7 13 5 -0.8288 -0.0202
-7 13 6 -1.1456 -0.0252
-7 13 7 -0.7564 -0.0313
-7 13 8 -0.2345 -0.0412
-7 13 9 -0.1718 -0.0439
-7 14 1 -0.2273 0.0347
-7 14 2 -0.0552 0.0019
-7 14 3 0.2475 -0.0010
-7 14 4 0.1458 0.0045
-7 14 5 -0.4793 -0.0061
-7 14 6 -1.0701 -0.0286
-7 14 7 -1.0581 -0.0441
-7 14 8 -0.5576 -0.0457
-7 15 1 -0.4434 0.0599
-7 15 2 -0.5550 0.0028
-7 15 3 -0.3874 -0.0096
-7 15 4 -0.1949 0.0082
-7 15 5 -0.3442 0.0111
-7 15 6 -0.7487 -0.0140
-7 16 1 -0.5254 0.1277
-7 16 2 -0.7119 0.0484
-7 16 3 -0.7348 -0.0029
-6 -17 1 1.2120 -0.0274
-6 -17 2 0.4951 -0.0922
-6 -17 3 0.0408 -0.1090
-6 -16 1 1.3327 -0.0440
-6 -16 2 0.6252 -0.0837
-6 -16 3 -0.0304 -0.0901
-6 -16 4 -0.2108 -0.0470
-6 -16 5 -0.0657 0.0149
-6 -15 1 1.1192 -0.0474
-6 -15 2 0.5455 -0.0569
-6 -15 3 -0.1312 -0.0551
-6 -15 4 -0.4213 -0.0237
-6 -15 5 -0.3197 0.0300
-6 -15 6 -0.1313 0.0645
-6 -15 7 -0.0249 0.0484
-6 -14 1 0.6093 -0.0309
-6 -14 2 0.3004 -0.0145
-6 -14 3 -0.1109 -0.0115
-6 -14 4 -0.2505 -0.0069
-6 -14 5 -0.1098 0.0136
-6 -14 6 0.0427 0.0313
-6 -14 7 0.0649 0.0147
-6 -14 8 0.0743 -0.0332
-6 -13 1 0.1010 0.0039
-6 -13 2 0.1082 0.0356
-6 -13 3 0.0952 0.0383
-6 -13 4 0.2544 0.0193
-6 -13 5 0.5044 0.0045
-6 -13 6 0.5590 -0.0037
-6 -13 7 0.3159 -0.0263
-6 -13 8 0.0209 -0.0675
-6 -13 9 -0.0448 -0.0965
-6 -13 10 0.0835 -0.0830
-6 -12 1 -0.1009 0.0163
-6 -12 2 0.1528 0.0530
-6 -12 3 0.3889 0.0592
-6 -12 4 0.7051 0.0364
-6 -12 5 1.0123 0.0114
-6 -12 6 1.0311 -0.0035
-6 -12 7 0.6398 -0.0217
-6 -12 8 0.1149 -0.0506
-6 -12 9 -0.1287 -0.0687
-6 -12 10 -0.0035 -0.0501
-6 -12 11 0.1900 -0.0026
-6 -11 1 0.0068 -0.0193
-6 -11 2 0.3993 0.0167
-6 -11 3 0.6252 0.0252
-6 -11 4 0.8091 0.0102
-6 -11 5 1.0200 -0.0012
-6 -11 6 1.0968 0.0039
-6 -11 7 0.8552 0.0106
-6 -11 8 0.4113 0.0030
-6 -11 9 0.1235 -0.0076
-6 -11 10 0.1762 0.0030
-6 -11 11 0.3668 0.0351
-6 -11 12 0.3837 0.0593
-6 -10 1 0.1907 -0.0570
-6 -10 2 0.6611 -0.0233
-6 -10 3 0.7666 -0.0217
-6 -10 4 0.6714 -0.0385
-6 -10 5 0.6546 -0.0394
-6 -10 6 0.7611 -0.0112
-6 -10 7 0.7922 0.0246
-6 -10 8 0.6264 0.0399
-6 -10 9 0.3997 0.0335
-6 -10 10 0.3007 0.0277
-6 -10 11 0.3080 0.0352
-6 -10 12 0.2596 0.0425
-6 -9 1 0.2781 -0.0387
-6 -9 2 0.7787 -0.0072
-6 -9 3 0.8595 -0.0188
-6 -9 4 0.6141 -0.0495
-6 -9 5 0.3806 -0.0569
-6 -9 6 0.3718 -0.0264
-6 -9 7 0.4837 0.0170
-6 -9 8 0.4862 0.0388
-6 -9 9 0.3071 0.0301
-6 -9 10 0.0532 0.0111
-6 -9 11 -0.1710 0.0021
-6 -9 12 -0.3344 0.0018
-6 -9 13 -0.3923 -0.0028
-6 -8 1 0.2692 0.0108
-6 -8 2 0.7013 0.0395
-6 -8 3 0.9066 0.0212
-6 -8 4 0.7934 -0.0159
-6 -8 5 0.5160 -0.0299
-6 -8 6 0.3015 -0.0105
-6 -8 7 0.2163 0.0163
-6 -8 8 0.1422 0.0210
-6 -8 9 -0.0455 0.0015
-6 -8 10 -0.3493 -0.0204
-6 -8 11 -0.6820 -0.0259
-6 -8 12 -0.9326 -0.0170
-6 -8 13 -0.9801 -0.0084
-6 -8 14 -0.7480 -0.0068
-6 -7 1 0.2359 0.0150
-6 -7 2 0.4911 0.0403
-6 -7 3 0.8582 0.0267
-6 -7 4 1.0644 0.0020
-6 -7 5 0.9430 0.0002
-6 -7 6 0.5855 0.0197
-6 -7 7 0.2133 0.0295
-6 -7 8 -0.0506 0.0102
-6 -7 9 -0.2471 -0.0229
-6 -7 10 -0.4697 -0.0393
-6 -7 11 -0.7508 -0.0259
-6 -7 12 -1.0289 0.0019
-6 -7 13 -1.1688 0.0208
-6 -7 14 -1.0410 0.0230
-6 -6 1 0.2527 -0.0361
-6 -6 2 0.3018 -0.0135
-6 -6 3 0.7079 -0.0187
-6 -6 4 1.1554 -0.0262
-6 -6 5 1.2294 -0.0071
-6 -6 6 0.8462 0.0275
-6 -6 7 0.3045 0.0387
-6 -6 8 -0.0676 0.0101
-6 -6 9 -0.2142 -0.0296
-6 -6 10 -0.2977 -0.0393
-6 -6 11 -0.4616 -0.0102
-6 -6 12 -0.7047 0.0291
-6 -6 13 -0.9154 0.0459
-6 -6 14 -0.9550 0.0351
-6 -6 15 -0.7522 0.0168
-6 -5 1 0.3680 -0.0748
-6 -5 2 0.2535 -0.0502
-6 -5 3 0.4949 -0.0493
-6 -5 4 0.9094 -0.0527
-6 -5 5 1.0409 -0.0295
-6 -5 6 0.6966 0.0135
-6 -5 7 0.1637 0.0355
-6 -5 8 -0.1566 0.0146
-6 -5 9 -0.1887 -0.0218
-6 -5 10 -0.1577 -0.0298
-6 -5 11 -0.2424 -0.0007
-6 -5 12 -0.4061 0.0321
-6 -5 13 -0.5310 0.0344
-6 -5 14 -0.5603 0.0069
-6 -5 15 -0.4766 -0.0215
-6 -4 1 0.5005 -0.0682
-6 -4 2 0.2661 -0.0340
-6 -4 3 0.2238 -0.0238
-6 -4 4 0.4107 -0.0318
-6 -4 5 0.4972 -0.0252
-6 -4 6 0.2493 0.0044
-6 -4 7 -0.1360 0.0271
-6 -4 8 -0.3008 0.0166
-6 -4 9 -0.2026 -0.0120
-6 -4 10 -0.1149 -0.0220
-6 -4 11 -0.2013 -0.0034
-6 -4 12 -0.3107 0.0148
-6 -4 13 -0.2515 0.0036
-6 -4 14 -0.0768 -0.0309
-6 -4 15 0.0326 -0.0566
-6 -4 16 0.0472 -0.0535
-6 -3 1 0.4417 -0.0653
-6 -3 2 0.1306 -0.0178
-6 -3 3 -0.1055 0.0096
-6 -3 4 -0.0610 0.0056
-6 -3 5 0.0794 -0.0030
-6 -3 6 0.0355 0.0050
-6 -3 7 -0.1509 0.0174
-6 -3 8 -0.2038 0.0112
-6 -3 9 -0.0604 -0.0099
-6 -3 10 0.0230 -0.0201
-6 -3 11 -0.1173 -0.0085
-6 -3 12 -0.2663 0.0042
-6 -3 13 -0.1298 -0.0055
-6 -3 14 0.2212 -0.0312
-6 -3 15 0.4254 -0.0446
-6 -3 16 0.3092 -0.0319
-6 -2 1 0.1440 -0.1034
-6 -2 2 -0.1601 -0.0488
-6 -2 3 -0.3728 -0.0049
-6 -2 4 -0.2479 0.0061
-6 -2 5 0.1036 -0.0000
-6 -2 6 0.3207 0.0000
-6 -2 7 0.2543 0.0064
-6 -2 8 0.1201 0.0037
-6 -2 9 0.1273 -0.0101
-6 -2 10 0.1631 -0.0175
-6 -2 11 0.0212 -0.0067
-6 -2 12 -0.1999 0.0106
-6 -2 13 -0.1871 0.0147
-6 -2 14 0.1169 0.0057
-6 -2 15 0.3802 0.0027
-6 -2 16 0.3080 0.0155
-6 -1 1 -0.0564 -0.1410
-6 -1 2 -0.2810 -0.0902
-6 -1 3 -0.3763 -0.0420
-6 -1 4 -0.1459 -0.0194
-6 -1 5 0.3537 -0.0144
-6 -1 6 0.7205 -0.0082
-6 -1 7 0.6292 0.0027
-6 -1 8 0.2316 0.0074
-6 -1 9 -0.0480 0.0007
-6 -1 10 -0.0578 -0.0063
-6 -1 11 -0.0396 -0.0005
-6 -1 12 -0.1971 0.0158
-6 -1 13 -0.3839 0.0283
-6 -1 14 -0.3537 0.0299
-6 -1 15 -0.1427 0.0286
-6 -1 16 -0.0029 0.0325
-6 0 1 0.2425 -0.1304
-6 0 2 0.0476 -0.0872
-6 0 3 -0.0802 -0.0425
-6 0 4 -0.0007 -0.0185
-6 0 5 0.3569 -0.0103
-6 0 6 0.6860 -0.0014
-6 0 7 0.5480 0.0123
-6 0 8 -0.0535 0.0210
-6 0 9 -0.5880 0.0171
-6 0 10 -0.6173 0.0058
-6 0 11 -0.3226 -0.0009
-6 0 12 -0.2309 0.0016
-6 0 13 -0.5269 0.0074
-6 0 14 -0.8700 0.0082
-6 0 15 -0.8738 0.0031
-6 0 16 -0.5415 -0.0021
-6 1 1 0.9431 -0.1009
-6 1 2 0.6278 -0.0590
-6 1 3 0.2645 -0.0104
-6 1 4 -0.0394 0.0149
-6 1 5 -0.0379 0.0181
-6 1 6 0.1834 0.0173
-6 1 7 0.1664 0.0210
-6 1 8 -0.3314 0.0228
-6 1 9 -0.9128 0.0153
-6 1 10 -0.9763 0.0007
-6 1 11 -0.5105 -0.0133
-6 1 12 -0.1621 -0.0218
-6 1 13 -0.4401 -0.0259
-6 1 14 -1.0907 -0.0301
-6 1 15 -1.4229 -0.0380
-6 1 16 -1.1023 -0.0473
-6 2 1 1.4678 -0.1099
-6 2 2 0.9571 -0.0628
-6 2 3 0.3651 -0.0010
-6 2 4 -0.2357 0.0338
-6 2 5 -0.5139 0.0346
-6 2 6 -0.3483 0.0218
-6 2 7 -0.1135 0.0113
-6 2 8 -0.2567 0.0019
-6 2 9 -0.6747 -0.0105
-6 2 10 -0.8080 -0.0218
-6 2 11 -0.4188 -0.0265
-6 2 12 0.0029 -0.0262
-6 2 13 -0.1778 -0.0266
-6 2 14 -0.9111 -0.0309
-6 2 15 -1.4838 -0.0394
-6 2 16 -1.3448 -0.0507
-6 3 1 1.4569 -0.1473
-6 3 2 0.8555 -0.0990
-6 3 3 0.2277 -0.0289
-6 3 4 -0.3776 0.0155
-6 3 5 -0.7043 0.0196
-6 3 6 -0.5813 0.0042
-6 3 7 -0.2368 -0.0093
-6 3 8 -0.1064 -0.0194
-6 3 9 -0.2948 -0.0305
-6 3 10 -0.4347 -0.0354
-6 3 11 -0.2113 -0.0248
-6 3 12 0.1391 -0.0038
-6 3 13 0.0902 0.0120
-6 3 14 -0.4627 0.0138
-6 3 15 -1.0101 0.0052
-6 3 16 -1.0272 -0.0086
-6 4 1 1.1952 -0.1568
-6 4 2 0.6786 -0.1167
-6 4 3 0.1303 -0.0520
-6 4 4 -0.3408 -0.0075
-6 4 5 -0.5944 -0.0006
-6 4 6 -0.5687 -0.0116
-6 4 7 -0.3926 -0.0164
-6 4 8 -0.2894 -0.0149
-6 4 9 -0.3199 -0.0180
-6 4 10 -0.2992 -0.0215
-6 4 11 -0.0633 -0.0093
-6 4 12 0.2429 0.0205
-6 4 13 0.2899 0.0484
-6 4 14 -0.0070 0.0577
-6 4 15 -0.3391 0.0512
-6 4 16 -0.3724 0.0390
-6 5 1 1.1352 -0.1298
-6 5 2 0.7817 -0.0999
-6 5 3 0.2367 -0.0443
-6 5 4 -0.2364 -0.0034
-6 5 5 -0.4667 0.0036
-6 5 6 -0.5106 -0.0053
-6 5 7 -0.5406 -0.0046
-6 5 8 -0.6166 0.0067
-6 5 9 -0.6103 0.0107
-6 5 10 -0.3749 0.0029
-6 5 11 0.0330 0.0012
-6 5 12 0.3509 0.0194
-6 5 13 0.3654 0.0463
-6 5 14 0.1495 0.0615
-6 5 15 -0.0154 0.0622
-6 5 16 0.0326 0.0590
-6 6 1 1.2259 -0.1148
-6 6 2 0.9981 -0.0870
-6 6 3 0.3847 -0.0299
-6 6 4 -0.2464 0.0145
-6 6 5 -0.5375 0.0244
-6 6 6 -0.5092 0.0137
-6 6 7 -0.4642 0.0090
-6 6 8 -0.5581 0.0167
-6 6 9 -0.6059 0.0202
-6 6 10 -0.3750 0.0088
-6 6 11 0.0422 -0.0050
-6 6 12 0.2868 -0.0024
-6 6 13 0.1578 0.0168
-6 6 14 -0.1438 0.0357
-6 6 15 -0.2586 0.0455
-6 6 16 -0.0925 0.0522
-6 7 1 1.0703 -0.1338
-6 7 2 0.9116 -0.0999
-6 7 3 0.3638 -0.0333
-6 7 4 -0.3255 0.0197
-6 7 5 -0.6829 0.0351
-6 7 6 -0.5352 0.0244
-6 7 7 -0.1967 0.0130
-6 7 8 -0.0655 0.0106
-6 7 9 -0.1665 0.0079
-6 7 10 -0.2336 -0.0045
-6 7 11 -0.1604 -0.0192
-6 7 12 -0.1520 -0.0213
-6 7 13 -0.3800 -0.0072
-6 7 14 -0.6671 0.0116
-6 7 15 -0.6788 0.0248
-6 8 1 0.6468 -0.1517
-6 8 2 0.5238 -0.1113
-6 8 3 0.2747 -0.0393
-6 8 4 -0.1708 0.0157
-6 8 5 -0.5196 0.0307
-6 8 6 -0.4390 0.0211
-6 8 7 -0.0040 0.0115
-6 8 8 0.3450 0.0081
-6 8 9 0.2892 0.0008
-6 8 10 -0.0751 -0.0151
-6 8 11 -0.4631 -0.0303
-6 8 12 -0.7479 -0.0325
-6 8 13 -0.9479 -0.0208
-6 8 14 -0.9980 -0.0050
-6 8 15 -0.7614 0.0059
-6 9 1 0.4253 -0.1398
-6 9 2 0.2964 -0.0986
-6 9 3 0.3895 -0.0278
-6 9 4 0.3843 0.0218
-6 9 5 0.1568 0.0276
-6 9 6 -0.0484 0.0120
-6 9 7 0.0337 0.0060
-6 9 8 0.3006 0.0110
-6 9 9 0.3803 0.0066
-6 9 10 0.0640 -0.0163
-6 9 11 -0.4885 -0.0425
-6 9 12 -0.9588 -0.0527
-6 9 13 -1.1390 -0.0445
-6 9 14 -0.9800 -0.0296
-6 10 1 0.6477 -0.1171
-6 10 2 0.4831 -0.0809
-6 10 3 0.6904 -0.0118
-6 10 4 1.0057 0.0370
-6 10 5 0.9872 0.0353
-6 10 6 0.5538 0.0055
-6 10 7 0.0900 -0.0099
-6 10 8 -0.0262 -0.0016
-6 10 9 0.1372 0.0019
-6 10 10 0.1931 -0.0220
-6 10 11 -0.0888 -0.0606
-6 10 12 -0.5544 -0.0840
-6 10 13 -0.8680 -0.0801
-6 10 14 -0.8235 -0.0602
-6 11 1 0.9004 -0.1089
-6 11 2 0.7701 -0.0790
-6 11 3 0.8352 -0.0119
-6 11 4 1.1321 0.0430
-6 11 5 1.2926 0.0454
-6 11 6 0.9481 0.0059
-6 11 7 0.2451 -0.0290
-6 11 8 -0.2464 -0.0322
-6 11 9 -0.1714 -0.0232
-6 11 10 0.2207 -0.0353
-6 11 11 0.3935 -0.0704
-6 11 12 0.1128 -0.0988
-6 11 13 -0.3791 -0.0977
-6 12 1 0.6984 -0.1040
-6 12 2 0.7708 -0.0755
-6 12 3 0.6819 -0.0174
-6 12 4 0.6971 0.0342
-6 12 5 0.8536 0.0444
-6 12 6 0.8197 0.0111
-6 12 7 0.3746 -0.0316
-6 12 8 -0.1765 -0.0489
-6 12 9 -0.3031 -0.0412
-6 12 10 0.0956 -0.0372
-6 12 11 0.5463 -0.0539
-6 12 12 0.5414 -0.0757
-6 13 1 0.2087 -0.0869
-6 13 2 0.5840 -0.0498
-6 13 3 0.5540 -0.0059
-6 13 4 0.3077 0.0226
-6 13 5 0.2512 0.0259
-6 13 6 0.4012 0.0075
-6 13 7 0.3993 -0.0178
-6 13 8 0.0976 -0.0314
-6 13 9 -0.1733 -0.0268
-6 13 10 -0.0517 -0.0170
-6 13 11 0.3434 -0.0194
-6 14 1 -0.0042 -0.0758
-6 14 2 0.5502 -0.0265
-6 14 3 0.7477 0.0120
-6 14 4 0.4835 0.0142
-6 14 5 0.1800 -0.0057
-6 14 6 0.1963 -0.0191
-6 14 7 0.3729 -0.0159
-6 14 8 0.3343 -0.0053
-6 14 9 0.0596 0.0034
-6 14 10 -0.1070 0.0075
-6 15 1 0.1925 -0.0913
-6 15 2 0.6532 -0.0459
-6 15 3 1.0124 0.0007
-6 15 4 0.9473 0.0011
-6 15 5 0.5823 -0.0352
-6 15 6 0.3178 -0.0587
-6 15 7 0.2994 -0.0427
-6 15 8 0.2922 -0.0081
-6 16 1 0.3703 -0.1042
-6 16 2 0.5670 -0.0925
-6 16 3 0.8734 -0.0432
-6 16 4 1.0079 -0.0189
-6 16 5 0.7995 -0.0439
-6 16 6 0.4121 -0.0775
-6 17 1 0.2392 -0.0614
-5 -18 1 -1.6173 0.0364
-5 -17 1 -1.8991 0.0779
-5 -17 2 -1.8549 0.0840
-5 -17 3 -1.1357 0.0696
-5 -17 4 -0.3685 0.0396
-5 -16 1 -1.5759 0.1065
-5 -16 2 -1.7603 0.0948
-5 -16 3 -1.1094 0.0568
-5 -16 4 -0.1775 0.0159
-5 -16 5 0.3825 -0.0179
-5 -16 6 0.4070 -0.0381
-5 -15 1 -0.8723 0.1433
-5 -15 2 -1.1115 0.1100
-5 -15 3 -0.6090 0.0510
-5 -15 4 0.2054 0.0062
-5 -15 5 0.7131 -0.0189
-5 -15 6 0.6938 -0.0375
-5 -15 7 0.3640 -0.0513
-5 -15 8 0.0054 -0.0506
-5 -14 1 -0.1771 0.1541
-5 -14 2 -0.3283 0.1014
-5 -14 3 -0.0035 0.0304
-5 -14 4 0.4514 -0.0071
-5 -14 5 0.5835 -0.0071
-5 -14 6 0.3302 -0.0006
-5 -14 7 -0.0050 -0.0051
-5 -14 8 -0.1809 -0.0090
-5 -14 9 -0.2275 0.0013
-5 -13 1 0.2043 0.1203
-5 -13 2 0.1179 0.0607
-5 -13 3 0.2867 -0.0121
-5 -13 4 0.3944 -0.0412
-5 -13 5 0.1246 -0.0194
-5 -13 6 -0.3977 0.0153
-5 -13 7 -0.6997 0.0324
-5 -13 8 -0.5135 0.0359
-5 -13 9 -0.0691 0.0418
-5 -13 10 0.2364 0.0478
-5 -12 1 0.2583 0.0986
-5 -12 2 0.1057 0.0409
-5 -12 3 0.1669 -0.0302
-5 -12 4 0.1694 -0.0606
-5 -12 5 -0.1928 -0.0400
-5 -12 6 -0.7998 -0.0022
-5 -12 7 -1.1151 0.0208
-5 -12 8 -0.7667 0.0281
-5 -12 9 -0.0019 0.0327
-5 -12 10 0.5804 0.0333
-5 -12 11 0.6747 0.0180
-5 -12 12 0.4836 -0.0111
-5 -11 1 0.2404 0.1378
-5 -11 2 -0.0743 0.0787
-5 -11 3 -0.1108 0.0069
-5 -11 4 -0.0091 -0.0306
-5 -11 5 -0.1260 -0.0259
-5 -11 6 -0.5581 -0.0082
-5 -11 7 -0.9216 -0.0034
-5 -11 8 -0.7635 -0.0095
-5 -11 9 -0.1284 -0.0120
-5 -11 10 0.4615 -0.0109
-5 -11 11 0.5954 -0.0184
-5 -11 12 0.3692 -0.0344
-5 -10 1 0.3587 0.1885
-5 -10 2 -0.0818 0.1213
-5 -10 3 -0.2493 0.0486
-5 -10 4 -0.0757 0.0117
-5 -10 5 0.1126 0.0105
-5 -10 6 -0.0067 0.0140
-5 -10 7 -0.3297 0.0001
-5 -10 8 -0.4494 -0.0235
-5 -10 9 -0.1821 -0.0369
-5 -10 10 0.2053 -0.0353
-5 -10 11 0.3520 -0.0297
-5 -10 12 0.2249 -0.0255
-5 -10 13 0.0584 -0.0150
-5 -9 1 0.5089 0.1725
-5 -9 2 0.1205 0.1001
-5 -9 3 -0.1535 0.0310
-5 -9 4 -0.0770 0.0045
-5 -9 5 0.1921 0.0136
-5 -9 6 0.3068 0.0237
-5 -9 7 0.1657 0.0132
-5 -9 8 0.0142 -0.0090
-5 -9 9 0.0874 -0.0221
-5 -9 10 0.3029 -0.0189
-5 -9 11 0.4136 -0.0075
-5 -9 12 0.3487 0.0061
-5 -9 13 0.2415 0.0244
-5 -9 14 0.1672 0.0459
-5 -8 1 0.4329 0.1115
-5 -8 2 0.3217 0.0433
-5 -8 3 0.0892 -0.0194
-5 -8 4 -0.0221 -0.0382
-5 -8 5 0.0480 -0.0215
-5 -8 6 0.1575 -0.0020
-5 -8 7 0.2006 0.0023
-5 -8 8 0.2586 0.0000
-5 -8 9 0.4386 0.0044
-5 -8 10 0.6560 0.0143
-5 -8 11 0.7201 0.0205
-5 -8 12 0.6019 0.0227
-5 -8 13 0.4632 0.0304
-5 -8 14 0.3973 0.0452
-5 -8 15 0.2990 0.0515
-5 -7 1 0.0927 0.0961
-5 -7 2 0.3620 0.0360
-5 -7 3 0.3516 -0.0241
-5 -7 4 0.1304 -0.0466
-5 -7 5 -0.1102 -0.0375
-5 -7 6 -0.2233 -0.0251
-5 -7 7 -0.1620 -0.0196
-5 -7 8 0.0769 -0.0084
-5 -7 9 0.4439 0.0145
-5 -7 10 0.7721 0.0332
-5 -7 11 0.8597 0.0293
-5 -7 12 0.6930 0.0077
-5 -7 13 0.4924 -0.0067
-5 -7 14 0.4479 0.0004
-5 -7 15 0.4843 0.0144
-5 -6 1 -0.2800 0.1432
-5 -6 2 0.2564 0.0864
-5 -6 3 0.5417 0.0211
-5 -6 4 0.3891 -0.0104
-5 -6 5 -0.0368 -0.0112
-5 -6 6 -0.3888 -0.0110
-5 -6 7 -0.4475 -0.0184
-5 -6 8 -0.2188 -0.0148
-5 -6 9 0.1707 0.0092
-5 -6 10 0.5500 0.0308
-5 -6 11 0.7376 0.0211
-5 -6 12 0.6601 -0.0168
-5 -6 13 0.4597 -0.0472
-5 -6 14 0.3686 -0.0420
-5 -6 15 0.4362 -0.0111
-5 -6 16 0.4804 0.0103
-5 -5 1 -0.5161 0.1754
-5 -5 2 0.0695 0.1159
-5 -5 3 0.6114 0.0406
-5 -5 4 0.7058 0.0032
-5 -5 5 0.3516 0.0066
-5 -5 6 -0.0674 0.0135
-5 -5 7 -0.2286 0.0029
-5 -5 8 -0.1295 -0.0075
-5 -5 9 0.0843 0.0025
-5 -5 10 0.3386 0.0195
-5 -5 11 0.5825 0.0126
-5 -5 12 0.6883 -0.0223
-5 -5 13 0.5688 -0.0518
-5 -5 14 0.3322 -0.0428
-5 -5 15 0.1744 0.0002
-5 -5 16 0.1356 0.0406
-5 -4 1 -0.7075 0.1499
-5 -4 2 -0.1800 0.0872
-5 -4 3 0.5626 0.0030
-5 -4 4 1.0019 -0.0381
-5 -4 5 0.9064 -0.0227
-5 -4 6 0.5629 0.0075
-5 -4 7 0.3504 0.0139
-5 -4 8 0.3101 0.0023
-5 -4 9 0.2833 0.0001
-5 -4 10 0.2763 0.0110
-5 -4 11 0.4264 0.0120
-5 -4 12 0.6648 -0.0076
-5 -4 13 0.6918 -0.0264
-5 -4 14 0.3615 -0.0160
-5 -4 15 -0.0979 0.0228
-5 -4 16 -0.3586 0.0609
-5 -3 1 -0.9977 0.1169
-5 -3 2 -0.4681 0.0545
-5 -3 3 0.4255 -0.0315
-5 -3 4 1.1701 -0.0766
-5 -3 5 1.3302 -0.0596
-5 -3 6 1.0320 -0.0164
-5 -3 7 0.7123 0.0068
-5 -3 8 0.5436 0.0033
-5 -3 9 0.3725 -0.0019
-5 -3 10 0.1590 0.0058
-5 -3 11 0.1285 0.0135
-5 -3 12 0.3749 0.0070
-5 -3 13 0.5856 -0.0047
-5 -3 14 0.3956 -0.0013
-5 -3 15 -0.1121 0.0194
-5 -3 16 -0.4913 0.0390
-5 -3 17 -0.4719 0.0421
-5 -2 1 -1.3400 0.1205
-5 -2 2 -0.7362 0.0617
-5 -2 3 0.2012 -0.0156
-5 -2 4 1.0977 -0.0602
-5 -2 5 1.4213 -0.0522
-5 -2 6 1.1094 -0.0185
-5 -2 7 0.6222 0.0017
-5 -2 8 0.3463 -0.0018
-5 -2 9 0.2142 -0.0087
-5 -2 10 0.0285 -0.0025
-5 -2 11 -0.1117 0.0089
-5 -2 12 0.0217 0.0094
-5 -2 13 0.3340 -0.0007
-5 -2 14 0.4484 -0.0070
-5 -2 15 0.2174 -0.0036
-5 -2 16 -0.0709 -0.0010
-5 -2 17 -0.0927 -0.0071
-5 -1 1 -1.5996 0.1233
-5 -1 2 -0.9626 0.0712
-5 -1 3 -0.1368 0.0089
-5 -1 4 0.7681 -0.0259
-5 -1 5 1.2685 -0.0209
-5 -1 6 1.0828 0.0008
-5 -1 7 0.5467 0.0084
-5 -1 8 0.2227 -0.0041
-5 -1 9 0.2385 -0.0174
-5 -1 10 0.2766 -0.0143
-5 -1 11 0.1490 -0.0002
-5 -1 12 0.0623 0.0075
-5 -1 13 0.2342 0.0022
-5 -1 14 0.5276 -0.0064
-5 -1 15 0.6541 -0.0093
-5 -1 16 0.5692 -0.0108
-5 -1 17 0.4514 -0.0189
-5 0 1 -1.7686 0.0809
-5 0 2 -1.1694 0.0394
-5 0 3 -0.5332 -0.0104
-5 0 4 0.3402 -0.0337
-5 0 5 1.1366 -0.0195
-5 0 6 1.3543 0.0080
-5 0 7 1.0088 0.0176
-5 0 8 0.6678 0.0030
-5 0 9 0.7244 -0.0156
-5 0 10 0.9375 -0.0177
-5 0 11 0.8672 -0.0031
-5 0 12 0.5313 0.0122
-5 0 13 0.3531 0.0165
-5 0 14 0.5551 0.0126
-5 0 15 0.8942 0.0104
-5 0 16 1.0142 0.0118
-5 0 17 0.8281 0.0084
-5 1 1 -1.9040 0.0250
-5 1 2 -1.3040 -0.0014
-5 1 3 -0.7819 -0.0450
-5 1 4 0.0687 -0.0669
-5 1 5 1.1574 -0.0461
-5 1 6 1.8654 -0.0032
-5 1 7 1.8249 0.0244
-5 1 8 1.4197 0.0215
-5 1 9 1.2693 0.0041
-5 1 10 1.4216 -0.0042
-5 1 11 1.3932 0.0039
-5 1 12 0.9533 0.0181
-5 1 13 0.4982 0.0254
-5 1 14 0.5118 0.0230
-5 1 15 0.9233 0.0185
-5 1 16 1.2198 0.0192
-5 1 17 1.0608 0.0219
-5 2 1 -1.9274 0.0108
-5 2 2 -1.2281 0.0012
-5 2 3 -0.6817 -0.0358
-5 2 4 0.1002 -0.0640
-5 2 5 1.2172 -0.0514
-5 2 6 2.1443 -0.0064
-5 2 7 2.3075 0.0328
-5 2 8 1.8270 0.0409
-5 2 9 1.3701 0.0262
-5 2 10 1.2960 0.0114
-5 2 11 1.2896 0.0076
-5 2 12 0.9666 0.0095
-5 2 13 0.5220 0.0076
-5 2 14 0.4752 -0.0008
-5 2 15 0.9132 -0.0111
-5 2 16 1.3292 -0.0152
-5 2 17 1.2428 -0.0093
-5 3 1 -1.6997 0.0242
-5 3 2 -0.9361 0.0291
-5 3 3 -0.3118 0.0060
-5 3 4 0.3305 -0.0234
-5 3 5 1.1473 -0.0250
-5 3 6 1.8854 0.0053
-5 3 7 2.0851 0.0372
-5 3 8 1.6811 0.0426
-5 3 9 1.1421 0.0248
-5 3 10 0.8982 0.0051
-5 3 11 0.8513 -0.0059
-5 3 12 0.6662 -0.0136
-5 3 13 0.3806 -0.0246
-5 3 14 0.3946 -0.0376
-5 3 15 0.8405 -0.0483
-5 3 16 1.2861 -0.0539
-5 3 17 1.2337 -0.0499
-5 4 1 -1.2889 0.0103
-5 4 2 -0.6824 0.0245
-5 4 3 -0.0467 0.0178
-5 4 4 0.4845 -0.0029
-5 4 5 0.9295 -0.0102
-5 4 6 1.2781 0.0066
-5 4 7 1.4126 0.0265
-5 4 8 1.2775 0.0237
-5 4 9 1.0142 0.0005
-5 4 10 0.7958 -0.0202
-5 4 11 0.5989 -0.0264
-5 4 12 0.3103 -0.0275
-5 4 13 0.0401 -0.0336
-5 4 14 0.0974 -0.0410
-5 4 15 0.5494 -0.0435
-5 4 16 0.9910 -0.0445
-5 4 17 0.9525 -0.0478
-5 5 1 -0.9489 -0.0342
-5 5 2 -0.7077 -0.0150
-5 5 3 -0.1660 -0.0127
-5 5 4 0.3864 -0.0252
-5 5 5 0.6964 -0.0296
-5 5 6 0.7593 -0.0135
-5 5 7 0.7664 0.0071
-5 5 8 0.8680 0.0071
-5 5 9 1.0102 -0.0137
-5 5 10 0.9849 -0.0308
-5 5 11 0.6373 -0.0273
-5 5 12 0.0670 -0.0126
-5 5 13 -0.3646 -0.0037
-5 5 14 -0.3103 -0.0010
-5 5 15 0.1949 0.0045
-5 5 16 0.6872 0.0081
-5 5 17 0.7028 -0.0033
-5 6 1 -0.7849 -0.0615
-5 6 2 -0.8812 -0.0388
-5 6 3 -0.4981 -0.0353
-5 6 4 0.1432 -0.0468
-5 6 5 0.5817 -0.0499
-5 6 6 0.5944 -0.0302
-5 6 7 0.4323 -0.0012
-5 6 8 0.4974 0.0117
-5 6 9 0.8326 0.0021
-5 6 10 1.0436 -0.0093
-5 6 11 0.7567 -0.0020
-5 6 12 0.0831 0.0195
-5 6 13 -0.4417 0.0360
-5 6 14 -0.3785 0.0414
-5 6 15 0.1842 0.0455
-5 6 16 0.7216 0.0493
-5 6 17 0.7794 0.0369
-5 7 1 -0.6494 -0.0549
-5 7 2 -0.8432 -0.0292
-5 7 3 -0.6223 -0.0236
-5 7 4 -0.0119 -0.0353
-5 7 5 0.5644 -0.0401
-5 7 6 0.6899 -0.0225
-5 7 7 0.4326 0.0069
-5 7 8 0.2680 0.0254
-5 7 9 0.4877 0.0244
-5 7 10 0.8316 0.0176
-5 7 11 0.8256 0.0223
-5 7 12 0.3994 0.0377
-5 7 13 -0.0014 0.0483
-5 7 14 0.0645 0.0470
-5 7 15 0.5348 0.0437
-5 7 16 0.9403 0.0460
-5 8 1 -0.4530 -0.0497
-5 8 2 -0.5325 -0.0231
-5 8 3 -0.4297 -0.0112
-5 8 4 -0.0478 -0.0170
-5 8 5 0.4459 -0.0191
-5 8 6 0.6992 -0.0039
-5 8 7 0.5687 0.0179
-5 8 8 0.3255 0.0281
-5 8 9 0.3392 0.0233
-5 8 10 0.6158 0.0167
-5 8 11 0.8132 0.0197
-5 8 12 0.7166 0.0285
-5 8 13 0.5164 0.0310
-5 8 14 0.5197 0.0235
-5 8 15 0.7198 0.0164
-5 8 16 0.8178 0.0196
-5 9 1 -0.3373 -0.0702
-5 9 2 -0.3087 -0.0439
-5 9 3 -0.2631 -0.0257
-5 9 4 -0.1580 -0.0237
-5 9 5 0.0786 -0.0187
-5 9 6 0.3770 0.0021
-5 9 7 0.5641 0.0243
-5 9 8 0.5856 0.0267
-5 9 9 0.5707 0.0104
-5 9 10 0.6280 -0.0036
-5 9 11 0.6859 -0.0022
-5 9 12 0.6282 0.0067
-5 9 13 0.4977 0.0085
-5 9 14 0.4270 0.0017
-5 9 15 0.4051 -0.0026
-5 10 1 -0.3650 -0.0964
-5 10 2 -0.4153 -0.0668
-5 10 3 -0.4109 -0.0430
-5 10 4 -0.4168 -0.0378
-5 10 5 -0.3466 -0.0309
-5 10 6 -0.0644 -0.0032
-5 10 7 0.3969 0.0311
-5 10 8 0.8131 0.0408
-5 10 9 0.9709 0.0188
-5 10 10 0.8348 -0.0092
-5 10 11 0.5219 -0.0187
-5 10 12 0.1933 -0.0128
-5 10 13 -0.0171 -0.0088
-5 10 14 -0.0646 -0.0115
-5 10 15 -0.0471 -0.0106
-5 11 1 -0.2737 -0.1052
-5 11 2 -0.5868 -0.0678
-5 11 3 -0.7041 -0.0347
-5 11 4 -0.6260 -0.0262
-5 11 5 -0.4316 -0.0253
-5 11 6 -0.1020 -0.0037
-5 11 7 0.4053 0.0360
-5 11 8 0.9554 0.0596
-5 11 9 1.2434 0.0437
-5 11 10 1.0582 0.0045
-5 11 11 0.5001 -0.0250
-5 11 12 -0.0893 -0.0332
-5 11 13 -0.3955 -0.0326
-5 11 14 -0.3484 -0.0324
-5 12 1 0.1612 -0.1022
-5 12 2 -0.4486 -0.0612
-5 12 3 -0.8171 -0.0175
-5 12 4 -0.6494 0.0020
-5 12 5 -0.1262 0.0010
-5 12 6 0.4077 0.0055
-5 12 7 0.8074 0.0284
-5 12 8 1.1018 0.0502
-5 12 9 1.2438 0.0428
-5 12 10 1.0805 0.0050
-5 12 11 0.5898 -0.0367
-5 12 12 0.0214 -0.0598
-5 12 13 -0.2863 -0.0650
-5 13 1 0.6637 -0.0988
-5 13 2 -0.1015 -0.0636
-5 13 3 -0.7502 -0.0192
-5 13 4 -0.6738 0.0122
-5 13 5 0.0756 0.0223
-5 13 6 0.8827 0.0183
-5 13 7 1.2412 0.0131
-5 13 8 1.1664 0.0100
-5 13 9 0.9558 -0.0010
-5 13 10 0.7574 -0.0270
-5 13 11 0.5154 -0.0593
-5 13 12 0.2232 -0.0810
-5 14 1 0.7376 -0.0946
-5 14 2 0.0547 -0.0600
-5 14 3 -0.7026 -0.0246
-5 14 4 -0.8709 0.0055
-5 14 5 -0.2351 0.0279
-5 14 6 0.6759 0.0321
-5 14 7 1.1361 0.0118
-5 14 8 0.9503 -0.0223
-5 14 9 0.5124 -0.0521
-5 14 10 0.2494 -0.0702
-5 14 11 0.2139 -0.0796
-5 15 1 0.3839 -0.0973
-5 15 2 -0.0178 -0.0369
-5 15 3 -0.6153 0.0018
-5 15 4 -0.9866 0.0187
-5 15 5 -0.7465 0.0343
-5 15 6 -0.0576 0.0453
-5 15 7 0.4883 0.0278
-5 15 8 0.5104 -0.0213
-5 15 9 0.1961 -0.0722
-5 15 10 -0.0224 -0.0947
-5 16 1 0.1429 -0.1264
-5 16 2 0.0541 -0.0211
-5 16 3 -0.2527 0.0494
-5 16 4 -0.6511 0.0623
-5 16 5 -0.8041 0.0529
-5 16 6 -0.5504 0.0486
-5 16 7 -0.1173 0.0344
-5 16 8 0.1458 -0.0099
-5 17 1 0.3207 -0.1739
-5 17 2 0.3946 -0.0473
-5 17 3 0.2702 0.0627
-5 17 4 -0.0263 0.0951
-5 17 5 -0.3282 0.0691
-4 -18 1 0.6143 -0.1028
-4 -18 2 0.9645 -0.0675
-4 -17 1 0.4481 -0.0587
-4 -17 2 1.0730 -0.0356
-4 -17 3 1.4104 0.0122
-4 -17 4 1.1701 0.0452
-4 -17 5 0.6173 0.0468
-4 -16 1 -0.1395 -0.0189
-4 -16 2 0.5288 -0.0128
-4 -16 3 1.0733 0.0255
-4 -16 4 1.0325 0.0553
-4 -16 5 0.5226 0.0563
-4 -16 6 -0.0061 0.0410
-4 -16 7 -0.2562 0.0325
-4 -15 1 -0.7216 -0.0320
-4 -15 2 -0.3098 -0.0302
-4 -15 3 0.1289 0.0008
-4 -15 4 0.1945 0.0244
-4 -15 5 -0.0499 0.0199
-4 -15 6 -0.2770 0.0047
-4 -15 7 -0.3039 0.0092
-4 -15 8 -0.1817 0.0393
-4 -15 9 -0.0077 0.0695
-4 -14 1 -0.9435 -0.0329
-4 -14 2 -0.8239 -0.0327
-4 -14 3 -0.6706 -0.0096
-4 -14 4 -0.6619 0.0049
-4 -14 5 -0.6252 -0.0106
-4 -14 6 -0.3395 -0.0385
-4 -14 7 0.0949 -0.0417
-4 -14 8 0.3626 -0.0083
-4 -14 9 0.3453 0.0341
-4 -14 10 0.2287 0.0489
-4 -13 1 -0.7743 0.0216
-4 -13 2 -0.6801 0.0117
-4 -13 3 -0.7114 0.0211
-4 -13 4 -0.8719 0.0268
-4 -13 5 -0.8093 0.0055
-4 -13 6 -0.2519 -0.0325
-4 -13 7 0.5293 -0.0527
-4 -13 8 0.9167 -0.0370
-4 -13 9 0.6325 -0.0041
-4 -13 10 0.0448 0.0139
-4 -13 11 -0.2951 0.0060
-4 -12 1 -0.4320 0.0642
-4 -12 2 -0.1172 0.0428
-4 -12 3 -0.1128 0.0406
-4 -12 4 -0.4338 0.0448
-4 -12 5 -0.6462 0.0328
-4 -12 6 -0.3013 0.0038
-4 -12 7 0.4537 -0.0189
-4 -12 8 0.9198 -0.0178
-4 -12 9 0.6121 -0.0019
-4 -12 10 -0.1667 0.0081
-4 -12 11 -0.6790 0.0049
-4 -12 12 -0.5766 -0.0018
-4 -11 1 -0.1559 0.0338
-4 -11 2 0.3193 0.0102
-4 -11 3 0.4616 0.0064
-4 -11 4 0.1084 0.0171
-4 -11 5 -0.4158 0.0217
-4 -11 6 -0.5448 0.0125
-4 -11 7 -0.1211 0.0027
-4 -11 8 0.3620 0.0053
-4 -11 9 0.3270 0.0160
-4 -11 10 -0.1779 0.0219
-4 -11 11 -0.5449 0.0189
-4 -11 12 -0.3611 0.0128
-4 -11 13 0.1311 0.0067
-4 -10 1 -0.0293 -0.0085
-4 -10 2 0.3222 -0.0319
-4 -10 3 0.5200 -0.0335
-4 -10 4 0.2866 -0.0182
-4 -10 5 -0.2899 -0.0064
-4 -10 6 -0.7319 -0.0074
-4 -10 7 -0.6733 -0.0110
-4 -10 8 -0.2936 -0.0050
-4 -10 9 -0.0741 0.0087
-4 -10 10 -0.1652 0.0193
-4 -10 11 -0.2185 0.0204
-4 -10 12 0.0857 0.0123
-4 -10 13 0.5647 -0.0057
-4 -10 14 0.7609 -0.0316
-4 -9 1 0.0330 0.0244
-4 -9 2 0.0613 -0.0083
-4 -9 3 0.1512 -0.0157
-4 -9 4 0.0720 -0.0040
-4 -9 5 -0.2814 0.0026
-4 -9 6 -0.6807 -0.0065
-4 -9 7 -0.8007 -0.0205
-4 -9 8 -0.6259 -0.0243
-4 -9 9 -0.4420 -0.0156
-4 -9 10 -0.3933 -0.0033
-4 -9 11 -0.2599 0.0035
-4 -9 12 0.1828 -0.0023
-4 -9 13 0.7381 -0.0260
-4 -9 14 0.9524 -0.0646
-4 -9 15 0.6747 -0.0969
-4 -8 1 0.1279 0.0976
-4 -8 2 -0.1134 0.0480
-4 -8 3 -0.2417 0.0290
-4 -8 4 -0.2899 0.0354
-4 -8 5 -0.3763 0.0380
-4 -8 6 -0.5047 0.0225
-4 -8 7 -0.5606 -0.0012
-4 -8 8 -0.5281 -0.0175
-4 -8 9 -0.5480 -0.0215
-4 -8 10 -0.6496 -0.0172
-4 -8 11 -0.5758 -0.0103
-4 -8 12 -0.0830 -0.0093
-4 -8 13 0.6289 -0.0258
-4 -8 14 1.0202 -0.0625
-4 -8 15 0.8105 -0.0993
-4 -7 1 0.2072 0.1086
-4 -7 2 -0.0902 0.0463
-4 -7 3 -0.4254 0.0214
-4 -7 4 -0.6022 0.0309
-4 -7 5 -0.5747 0.0400
-4 -7 6 -0.4308 0.0304
-4 -7 7 -0.2683 0.0122
-4 -7 8 -0.1778 -0.0004
-4 -7 9 -0.2607 -0.0059
-4 -7 10 -0.4936 -0.0077
-4 -7 11 -0.5987 -0.0047
-4 -7 12 -0.2610 0.0021
-4 -7 13 0.4366 0.0007
-4 -7 14 0.9629 -0.0210
-4 -7 15 0.8752 -0.0544
-4 -7 16 0.3161 -0.0695
-4 -6 1 0.1583 0.0548
-4 -6 2 -0.0090 -0.0132
-4 -6 3 -0.4413 -0.0350
-4 -6 4 -0.8124 -0.0150
-4 -6 5 -0.8460 0.0041
-4 -6 6 -0.5684 0.0007
-4 -6 7 -0.2028 -0.0095
-4 -6 8 0.0573 -0.0077
-4 -6 9 0.1155 0.0025
-4 -6 10 -0.0308 0.0088
-4 -6 11 -0.2254 0.0113
-4 -6 12 -0.1893 0.0186
-4 -6 13 0.1892 0.0272
-4 -6 14 0.6273 0.0217
-4 -6 15 0.6899 -0.0036
-4 -6 16 0.2912 -0.0301
-4 -5 1 0.0740 0.0316
-4 -5 2 0.0862 -0.0394
-4 -5 3 -0.3396 -0.0567
-4 -5 4 -0.8933 -0.0284
-4 -5 5 -1.1150 -0.0064
-4 -5 6 -0.8860 -0.0168
-4 -5 7 -0.4690 -0.0360
-4 -5 8 -0.1332 -0.0324
-4 -5 9 0.0599 -0.0078
-4 -5 10 0.1236 0.0132
-4 -5 11 0.0427 0.0196
-4 -5 12 -0.1081 0.0219
-4 -5 13 -0.1294 0.0282
-4 -5 14 0.0665 0.0293
-4 -5 15 0.2901 0.0128
-4 -5 16 0.2973 -0.0162
-4 -5 17 0.1092 -0.0373
-4 -4 1 0.3161 0.0747
-4 -4 2 0.4094 0.0062
-4 -4 3 -0.0140 -0.0115
-4 -4 4 -0.7545 0.0147
-4 -4 5 -1.2662 0.0319
-4 -4 6 -1.2485 0.0095
-4 -4 7 -0.9239 -0.0280
-4 -4 8 -0.6441 -0.0391
-4 -4 9 -0.4611 -0.0175
-4 -4 10 -0.2561 0.0082
-4 -4 11 -0.0854 0.0156
-4 -4 12 -0.1179 0.0108
-4 -4 13 -0.2894 0.0086
-4 -4 14 -0.2985 0.0085
-4 -4 15 -0.0044 -0.0011
-4 -4 16 0.3742 -0.0227
-4 -4 17 0.5447 -0.0448
-4 -3 1 1.1432 0.1147
-4 -3 2 1.1316 0.0594
-4 -3 3 0.6132 0.0367
-4 -3 4 -0.3267 0.0491
-4 -3 5 -1.1727 0.0579
-4 -3 6 -1.4543 0.0351
-4 -3 7 -1.2597 -0.0032
-4 -3 8 -1.0192 -0.0214
-4 -3 9 -0.8978 -0.0099
-4 -3 10 -0.7018 0.0078
-4 -3 11 -0.3510 0.0096
-4 -3 12 -0.0919 -0.0007
-4 -3 13 -0.1083 -0.0073
-4 -3 14 -0.1872 -0.0078
-4 -3 15 -0.0052 -0.0129
-4 -3 16 0.3962 -0.0272
-4 -3 17 0.6588 -0.0423
-4 -3 18 0.5716 -0.0484
-4 -2 1 2.2845 0.1064
-4 -2 2 2.0091 0.0662
-4 -2 3 1.3305 0.0354
-4 -2 4 0.2725 0.0273
-4 -2 5 -0.8163 0.0249
-4 -2 6 -1.3988 0.0120
-4 -2 7 -1.3445 -0.0044
-4 -2 8 -1.0621 -0.0065
-4 -2 9 -0.9255 0.0067
-4 -2 10 -0.8398 0.0169
-4 -2 11 -0.5499 0.0108
-4 -2 12 -0.1340 -0.0030
-4 -2 13 0.1004 -0.0081
-4 -2 14 0.0953 -0.0044
-4 -2 15 0.0981 -0.0068
-4 -2 16 0.2357 -0.0226
-4 -2 17 0.3165 -0.0396
-4 -2 18 0.1551 -0.0427
-4 -1 1 3.0481 0.0979
-4 -1 2 2.4875 0.0573
-4 -1 3 1.7005 0.0162
-4 -1 4 0.7141 -0.0087
-4 -1 5 -0.4063 -0.0224
-4 -1 6 -1.2414 -0.0309
-4 -1 7 -1.4281 -0.0286
-4 -1 8 -1.1566 -0.0102
-4 -1 9 -0.9331 0.0143
-4 -1 10 -0.9303 0.0253
-4 -1 11 -0.8727 0.0154
-4 -1 12 -0.5546 -0.0010
-4 -1 13 -0.1591 -0.0048
-4 -1 14 0.0421 0.0039
-4 -1 15 0.0437 0.0052
-4 -1 16 -0.0093 -0.0144
-4 -1 17 -0.0981 -0.0424
-4 -1 18 -0.2699 -0.0535
-4 0 1 2.9331 0.1306
-4 0 2 2.2146 0.0742
-4 0 3 1.4292 0.0240
-4 0 4 0.6743 -0.0044
-4 0 5 -0.2715 -0.0213
-4 0 6 -1.2678 -0.0346
-4 0 7 -1.8107 -0.0369
-4 0 8 -1.7109 -0.0201
-4 0 9 -1.3836 0.0060
-4 0 10 -1.2927 0.0202
-4 0 11 -1.3775 0.0128
-4 0 12 -1.2622 -0.0037
-4 0 13 -0.8461 -0.0087
-4 0 14 -0.4079 0.0026
-4 0 15 -0.1967 0.0126
-4 0 16 -0.1886 0.0014
-4 0 17 -0.2537 -0.0287
-4 0 18 -0.3211 -0.0519
-4 1 1 2.0524 0.1616
-4 1 2 1.3598 0.0945
-4 1 3 0.6317 0.0400
-4 1 4 0.1065 0.0176
-4 1 5 -0.5641 0.0097
-4 1 6 -1.5437 -0.0042
-4 1 7 -2.3627 -0.0202
-4 1 8 -2.4868 -0.0221
-4 1 9 -2.0526 -0.0080
-4 1 10 -1.6813 0.0054
-4 1 11 -1.6638 0.0037
-4 1 12 -1.6889 -0.0084
-4 1 13 -1.4024 -0.0135
-4 1 14 -0.9038 -0.0015
-4 1 15 -0.5322 0.0197
-4 1 16 -0.4003 0.0304
-4 1 17 -0.3556 0.0188
-4 1 18 -0.2675 -0.0051
-4 2 1 0.9104 0.1434
-4 2 2 0.3972 0.0837
-4 2 3 -0.2727 0.0269
-4 2 4 -0.6940 0.0050
-4 2 5 -1.0986 0.0076
-4 2 6 -1.8204 0.0065
-4 2 7 -2.6020 -0.0062
-4 2 8 -2.8177 -0.0153
-4 2 9 -2.3218 -0.0097
-4 2 10 -1.6800 0.0017
-4 2 11 -1.4454 0.0043
-4 2 12 -1.5236 -0.0029
-4 2 13 -1.4677 -0.0074
-4 2 14 -1.1571 0.0021
-4 2 15 -0.8671 0.0256
-4 2 16 -0.7693 0.0517
-4 2 17 -0.7024 0.0648
-4 2 18 -0.4881 0.0566
-4 3 1 -0.0947 0.1099
-4 3 2 -0.3196 0.0638
-4 3 3 -0.8747 0.0025
-4 3 4 -1.2795 -0.0309
-4 3 5 -1.4914 -0.0284
-4 3 6 -1.8020 -0.0137
-4 3 7 -2.2329 -0.0061
-4 3 8 -2.3798 -0.0021
-4 3 9 -1.9820 0.0083
-4 3 10 -1.3603 0.0206
-4 3 11 -1.0404 0.0229
-4 3 12 -1.0990 0.0138
-4 3 13 -1.1770 0.0047
-4 3 14 -1.0677 0.0044
-4 3 15 -0.9563 0.0132
-4 3 16 -1.0074 0.0284
-4 3 17 -1.0324 0.0463
-4 3 18 -0.7759 0.0579
-4 4 1 -0.8387 0.1170
-4 4 2 -0.7171 0.0742
-4 4 3 -0.9954 0.0090
-4 4 4 -1.3253 -0.0355
-4 4 5 -1.4370 -0.0402
-4 4 6 -1.4052 -0.0206
-4 4 7 -1.4172 -0.0007
-4 4 8 -1.4443 0.0135
-4 4 9 -1.3243 0.0280
-4 4 10 -1.0761 0.0405
-4 4 11 -0.8983 0.0396
-4 4 12 -0.8520 0.0237
-4 4 13 -0.7779 0.0047
-4 4 14 -0.6073 -0.0093
-4 4 15 -0.5327 -0.0232
-4 4 16 -0.6944 -0.0390
-4 4 17 -0.8633 -0.0442
-4 4 18 -0.6883 -0.0271
-4 5 1 -1.2849 0.1478
-4 5 2 -0.8748 0.1016
-4 5 3 -0.7354 0.0395
-4 5 4 -0.8399 -0.0034
-4 5 5 -0.9118 -0.0108
-4 5 6 -0.7723 0.0035
-4 5 7 -0.5448 0.0156
-4 5 8 -0.4736 0.0186
-4 5 9 -0.6309 0.0218
-4 5 10 -0.8637 0.0286
-4 5 11 -0.9591 0.0278
-4 5 12 -0.7913 0.0119
-4 5 13 -0.3894 -0.0103
-4 5 14 0.0335 -0.0295
-4 5 15 0.1791 -0.0534
-4 5 16 -0.0511 -0.0918
-4 5 17 -0.3704 -0.1281
-4 5 18 -0.3611 -0.1274
-4 6 1 -1.3672 0.1475
-4 6 2 -0.8865 0.1064
-4 6 3 -0.3989 0.0513
-4 6 4 -0.1953 0.0150
-4 6 5 -0.2144 0.0091
-4 6 6 -0.1603 0.0180
-4 6 7 0.0677 0.0183
-4 6 8 0.2094 0.0044
-4 6 9 -0.0211 -0.0089
-4 6 10 -0.5281 -0.0096
-4 6 11 -0.8730 -0.0051
-4 6 12 -0.7130 -0.0087
-4 6 13 -0.1434 -0.0196
-4 6 14 0.3919 -0.0281
-4 6 15 0.4963 -0.0396
-4 6 16 0.1555 -0.0722
-4 6 17 -0.2633 -0.1223
-4 6 18 -0.3488 -0.1498
-4 7 1 -1.0922 0.1176
-4 7 2 -0.8100 0.0910
-4 7 3 -0.2784 0.0376
-4 7 4 0.1317 -0.0037
-4 7 5 0.2255 -0.0147
-4 7 6 0.1915 -0.0073
-4 7 7 0.2903 -0.0045
-4 7 8 0.4424 -0.0150
-4 7 9 0.3190 -0.0277
-4 7 10 -0.1578 -0.0286
-4 7 11 -0.6009 -0.0188
-4 7 12 -0.5718 -0.0099
-4 7 13 -0.1124 -0.0054
-4 7 14 0.2796 0.0026
-4 7 15 0.1943 0.0129
-4 7 16 -0.2771 0.0053
-4 7 17 -0.6863 -0.0341
-4 8 1 -0.6195 0.1063
-4 8 2 -0.6443 0.0892
-4 8 3 -0.3937 0.0305
-4 8 4 -0.0240 -0.0252
-4 8 5 0.1949 -0.0481
-4 8 6 0.2098 -0.0418
-4 8 7 0.2038 -0.0268
-4 8 8 0.2630 -0.0167
-4 8 9 0.2136 -0.0106
-4 8 10 -0.0814 -0.0028
-4 8 11 -0.4070 0.0071
-4 8 12 -0.3982 0.0151
-4 8 13 -0.0474 0.0224
-4 8 14 0.2058 0.0363
-4 8 15 -0.0129 0.0577
-4 8 16 -0.5499 0.0699
-4 8 17 -0.9044 0.0513
-4 9 1 -0.1927 0.1242
-4 9 2 -0.3818 0.1043
-4 9 3 -0.4943 0.0410
-4 9 4 -0.3805 -0.0217
-4 9 5 -0.1450 -0.0492
-4 9 6 0.0037 -0.0426
-4 9 7 0.0031 -0.0224
-4 9 8 -0.0758 -0.0018
-4 9 9 -0.2002 0.0181
-4 9 10 -0.3637 0.0355
-4 9 11 -0.4240 0.0449
-4 9 12 -0.1675 0.0447
-4 9 13 0.3572 0.0426
-4 9 14 0.7316 0.0486
-4 9 15 0.5787 0.0644
-4 9 16 0.0311 0.0780
-4 10 1 -0.0370 0.1350
-4 10 2 -0.1442 0.1087
-4 10 3 -0.4033 0.0449
-4 10 4 -0.5646 -0.0135
-4 10 5 -0.4999 -0.0328
-4 10 6 -0.3346 -0.0194
-4 10 7 -0.2734 -0.0012
-4 10 8 -0.3889 0.0097
-4 10 9 -0.5934 0.0222
-4 10 10 -0.7144 0.0414
-4 10 11 -0.5495 0.0571
-4 10 12 0.0283 0.0589
-4 10 13 0.8727 0.0518
-4 10 14 1.5228 0.0484
-4 10 15 1.5469 0.0517
-4 10 16 0.9911 0.0536
-4 11 1 -0.2568 0.1203
-4 11 2 -0.1520 0.0951
-4 11 3 -0.2469 0.0308
-4 11 4 -0.5036 -0.0261
-4 11 5 -0.7391 -0.0376
-4 11 6 -0.8279 -0.0121
-4 11 7 -0.8057 0.0120
-4 11 8 -0.7934 0.0139
-4 11 9 -0.8443 0.0093
-4 11 10 -0.8586 0.0203
-4 11 11 -0.6269 0.0434
-4 11 12 -0.0000 0.0595
-4 11 13 0.9037 0.0608
-4 11 14 1.6586 0.0559
-4 11 15 1.8133 0.0507
-4 12 1 -0.6907 0.0994
-4 12 2 -0.4104 0.0810
-4 12 3 -0.1996 0.0175
-4 12 4 -0.3433 -0.0437
-4 12 5 -0.8392 -0.0579
-4 12 6 -1.3700 -0.0247
-4 12 7 -1.5799 0.0155
-4 12 8 -1.3879 0.0276
-4 12 9 -1.0130 0.0170
-4 12 10 -0.7016 0.0134
-4 12 11 -0.4701 0.0303
-4 12 12 -0.1412 0.0534
-4 12 13 0.3790 0.0655
-4 12 14 0.9021 0.0656
-4 13 1 -0.9202 0.0865
-4 13 2 -0.5507 0.0688
-4 13 3 -0.1517 0.0144
-4 13 4 -0.1314 -0.0390
-4 13 5 -0.7056 -0.0541
-4 13 6 -1.5762 -0.0234
-4 13 7 -2.0906 0.0252
-4 13 8 -1.8296 0.0541
-4 13 9 -1.0064 0.0505
-4 13 10 -0.2313 0.0333
-4 13 11 0.0835 0.0269
-4 13 12 0.0280 0.0354
-4 13 13 -0.0478 0.0471
-4 14 1 -0.6501 0.0775
-4 14 2 -0.2469 0.0467
-4 14 3 0.0961 0.0044
-4 14 4 0.1497 -0.0223
-4 14 5 -0.3223 -0.0199
-4 14 6 -1.1878 0.0074
-4 14 7 -1.8299 0.0447
-4 14 8 -1.6399 0.0720
-4 14 9 -0.6579 0.0735
-4 14 10 0.4091 0.0499
-4 14 11 0.8553 0.0199
-4 14 12 0.5906 0.0030
-4 15 1 -0.1133 0.0765
-4 15 2 0.2503 0.0255
-4 15 3 0.3793 -0.0201
-4 15 4 0.3222 -0.0261
-4 15 5 0.0212 0.0042
-4 15 6 -0.5269 0.0405
-4 15 7 -0.9998 0.0624
-4 15 8 -0.9051 0.0701
-4 15 9 -0.1246 0.0653
-4 15 10 0.8334 0.0430
-4 15 11 1.2773 0.0061
-4 16 1 0.1288 0.0860
-4 16 2 0.3254 0.0287
-4 16 3 0.2797 -0.0361
-4 16 4 0.1431 -0.0518
-4 16 5 0.0022 -0.0093
-4 16 6 -0.1710 0.0463
-4 16 7 -0.3269 0.0719
-4 16 8 -0.2500 0.0664
-4 16 9 0.1872 0.0505
-4 17 1 -0.1237 0.0738
-4 17 2 -0.1843 0.0404
-4 17 3 -0.2366 -0.0272
-4 17 4 -0.2553 -0.0655
-4 17 5 -0.2336 -0.0363
-4 17 6 -0.1950 0.0301
-4 17 7 -0.1530 0.0748
-4 18 1 -0.4485 0.0031
-4 18 2 -0.7051 0.0130
-3 -18 1 -0.2376 0.1730
-3 -18 2 -0.1489 0.1434
-3 -18 3 -0.2819 0.0657
-3 -17 1 -0.0604 0.0303
-3 -17 2 0.0495 0.0268
-3 -17 3 -0.3127 -0.0146
-3 -17 4 -0.8056 -0.0569
-3 -17 5 -0.9885 -0.0746
-3 -17 6 -0.7653 -0.0657
-3 -16 1 0.2137 -0.0531
-3 -16 2 0.4677 -0.0552
-3 -16 3 0.1066 -0.0669
-3 -16 4 -0.5575 -0.0747
-3 -16 5 -1.0026 -0.0710
-3 -16 6 -0.9763 -0.0590
-3 -16 7 -0.6022 -0.0461
-3 -16 8 -0.1655 -0.0377
-3 -15 1 0.4414 -0.0431
-3 -15 2 0.8756 -0.0562
-3 -15 3 0.7424 -0.0543
-3 -15 4 0.2408 -0.0391
-3 -15 5 -0.2649 -0.0182
-3 -15 6 -0.5632 -0.0016
-3 -15 7 -0.6268 0.0026
-3 -15 8 -0.4994 -0.0081
-3 -15 9 -0.2833 -0.0281
-3 -14 1 0.5961 -0.0532
-3 -14 2 1.0010 -0.0595
-3 -14 3 1.0280 -0.0398
-3 -14 4 0.8178 -0.0068
-3 -14 5 0.4924 0.0243
-3 -14 6 0.0213 0.0440
-3 -14 7 -0.5628 0.0476
-3 -14 8 -0.9881 0.0333
-3 -14 9 -0.9797 0.0047
-3 -14 10 -0.6241 -0.0252
-3 -14 11 -0.3052 -0.0392
-3 -13 1 0.6908 -0.1284
-3 -13 2 0.7416 -0.1108
-3 -13 3 0.6244 -0.0628
-3 -13 4 0.5581 -0.0117
-3 -13 5 0.5499 0.0215
-3 -13 6 0.2944 0.0349
-3 -13 7 -0.3929 0.0355
-3 -13 8 -1.1590 0.0274
-3 -13 9 -1.3778 0.0109
-3 -13 10 -0.8640 -0.0103
-3 -13 11 -0.1200 -0.0266
-3 -13 12 0.2326 -0.0290
-3 -12 1 0.6110 -0.1736
-3 -12 2 0.2096 -0.1421
-3 -12 3 -0.2147 -0.0750
-3 -12 4 -0.3172 -0.0147
-3 -12 5 -0.0273 0.0107
-3 -12 6 0.2304 0.0058
-3 -12 7 -0.0279 -0.0081
-3 -12 8 -0.6943 -0.0164
-3 -12 9 -1.0842 -0.0183
-3 -12 10 -0.7211 -0.0196
-3 -12 11 0.0709 -0.0234
-3 -12 12 0.5405 -0.0276
-3 -12 13 0.3722 -0.0272
-3 -11 1 0.2040 -0.1366
-3 -11 2 -0.3812 -0.1079
-3 -11 3 -0.9106 -0.0399
-3 -11 4 -1.0420 0.0170
-3 -11 5 -0.5992 0.0306
-3 -11 6 0.0849 0.0083
-3 -11 7 0.3874 -0.0208
-3 -11 8 0.0734 -0.0356
-3 -11 9 -0.4036 -0.0339
-3 -11 10 -0.4471 -0.0250
-3 -11 11 -0.0544 -0.0195
-3 -11 12 0.2203 -0.0213
-3 -11 13 0.0136 -0.0243
-3 -11 14 -0.3995 -0.0188
-3 -10 1 -0.4228 -0.1117
-3 -10 2 -0.8326 -0.0792
-3 -10 3 -1.1231 -0.0096
-3 -10 4 -1.1429 0.0443
-3 -10 5 -0.7218 0.0532
-3 -10 6 0.0074 0.0286
-3 -10 7 0.5554 0.0006
-3 -10 8 0.5365 -0.0117
-3 -10 9 0.1120 -0.0091
-3 -10 10 -0.2215 -0.0020
-3 -10 11 -0.2627 0.0003
-3 -10 12 -0.2921 -0.0043
-3 -10 13 -0.5676 -0.0082
-3 -10 14 -0.8793 0.0013
-3 -10 15 -0.8144 0.0254
-3 -9 1 -0.8342 -0.1771
-3 -9 2 -1.0001 -0.1219
-3 -9 3 -0.9529 -0.0357
-3 -9 4 -0.7892 0.0245
-3 -9 5 -0.4783 0.0366
-3 -9 6 -0.0029 0.0201
-3 -9 7 0.4302 0.0063
-3 -9 8 0.5360 0.0084
-3 -9 9 0.3120 0.0191
-3 -9 10 0.0505 0.0256
-3 -9 11 -0.0795 0.0223
-3 -9 12 -0.2544 0.0124
-3 -9 13 -0.6485 0.0077
-3 -9 14 -1.0332 0.0217
-3 -9 15 -0.9838 0.0548
-3 -8 1 -0.6207 -0.2523
-3 -8 2 -0.8051 -0.1753
-3 -8 3 -0.6576 -0.0709
-3 -8 4 -0.3922 -0.0052
-3 -8 5 -0.1582 0.0049
-3 -8 6 0.0654 -0.0106
-3 -8 7 0.2870 -0.0169
-3 -8 8 0.4072 -0.0049
-3 -8 9 0.3922 0.0127
-3 -8 10 0.3695 0.0220
-3 -8 11 0.3966 0.0195
-3 -8 12 0.2687 0.0108
-3 -8 13 -0.2121 0.0073
-3 -8 14 -0.8219 0.0215
-3 -8 15 -1.0363 0.0550
-3 -8 16 -0.6497 0.0878
-3 -7 1 0.1974 -0.2310
-3 -7 2 -0.2920 -0.1510
-3 -7 3 -0.3580 -0.0434
-3 -7 4 -0.1354 0.0166
-3 -7 5 0.1015 0.0135
-3 -7 6 0.2448 -0.0138
-3 -7 7 0.3464 -0.0262
-3 -7 8 0.4269 -0.0188
-3 -7 9 0.4620 -0.0079
-3 -7 10 0.4955 -0.0042
-3 -7 11 0.5638 -0.0064
-3 -7 12 0.5112 -0.0089
-3 -7 13 0.1110 -0.0074
-3 -7 14 -0.5392 0.0033
-3 -7 15 -0.9481 0.0252
-3 -7 16 -0.7466 0.0484
-3 -7 17 -0.1579 0.0534
-3 -6 1 1.1511 -0.1618
-3 -6 2 0.3027 -0.0859
-3 -6 3 -0.1004 0.0176
-3 -6 4 -0.0048 0.0691
-3 -6 5 0.2840 0.0526
-3 -6 6 0.4774 0.0141
-3 -6 7 0.5422 -0.0040
-3 -6 8 0.5514 -0.0023
-3 -6 9 0.4997 -0.0034
-3 -6 10 0.3740 -0.0151
-3 -6 11 0.2502 -0.0258
-3 -6 12 0.1642 -0.0254
-3 -6 13 -0.0040 -0.0171
-3 -6 14 -0.3327 -0.0088
-3 -6 15 -0.6129 -0.0032
-3 -6 16 -0.5243 0.0002
-3 -6 17 -0.0778 -0.0011
-3 -5 1 1.6442 -0.1607
-3 -5 2 0.5707 -0.0822
-3 -5 3 -0.0783 0.0224
-3 -5 4 -0.0920 0.0749
-3 -5 5 0.2803 0.0580
-3 -5 6 0.6012 0.0204
-3 -5 7 0.6945 0.0085
-3 -5 8 0.6612 0.0187
-3 -5 9 0.5615 0.0195
-3 -5 10 0.3287 0.0002
-3 -5 11 -0.0037 -0.0200
-3 -5 12 -0.2357 -0.0218
-3 -5 13 -0.2552 -0.0090
-3 -5 14 -0.1856 0.0004
-3 -5 15 -0.1677 -0.0042
-3 -5 16 -0.1440 -0.0192
-3 -5 17 -0.0064 -0.0334
-3 -5 18 0.1571 -0.0371
-3 -4 1 1.2785 -0.2128
-3 -4 2 0.1210 -0.1389
-3 -4 3 -0.5910 -0.0368
-3 -4 4 -0.6238 0.0229
-3 -4 5 -0.1143 0.0177
-3 -4 6 0.4433 -0.0108
-3 -4 7 0.7030 -0.0147
-3 -4 8 0.7341 0.0077
-3 -4 9 0.7072 0.0235
-3 -4 10 0.5684 0.0150
-3 -4 11 0.2168 -0.0016
-3 -4 12 -0.1798 -0.0036
-3 -4 13 -0.3206 0.0090
-3 -4 14 -0.1776 0.0187
-3 -4 15 -0.0284 0.0124
-3 -4 16 -0.0705 -0.0071
-3 -4 17 -0.2087 -0.0273
-3 -4 18 -0.2757 -0.0350
-3 -3 1 0.0487 -0.2105
-3 -3 2 -1.0979 -0.1618
-3 -3 3 -1.6802 -0.0762
-3 -3 4 -1.6168 -0.0131
-3 -3 5 -0.9380 -0.0034
-3 -3 6 -0.0599 -0.0238
-3 -3 7 0.5309 -0.0327
-3 -3 8 0.7514 -0.0175
-3 -3 9 0.8318 0.0021
-3 -3 10 0.8461 0.0085
-3 -3 11 0.6319 0.0069
-3 -3 12 0.1794 0.0107
-3 -3 13 -0.2173 0.0196
-3 -3 14 -0.3345 0.0233
-3 -3 15 -0.3162 0.0177
-3 -3 16 -0.4157 0.0090
-3 -3 17 -0.6012 0.0031
-3 -3 18 -0.6325 0.0007
-3 -2 1 -1.5340 -0.1525
-3 -2 2 -2.5669 -0.1242
-3 -2 3 -2.8526 -0.0521
-3 -2 4 -2.6038 0.0125
-3 -2 5 -1.8310 0.0342
-3 -2 6 -0.7333 0.0183
-3 -2 7 0.2130 -0.0054
-3 -2 8 0.7006 -0.0165
-3 -2 9 0.8558 -0.0152
-3 -2 10 0.9081 -0.0089
-3 -2 11 0.8287 0.0005
-3 -2 12 0.4937 0.0113
-3 -2 13 0.0170 0.0161
-3 -2 14 -0.3471 0.0097
-3 -2 15 -0.5458 0.0011
-3 -2 16 -0.7084 0.0068
-3 -2 17 -0.8150 0.0299
-3 -2 18 -0.6601 0.0525
-3 -1 1 -2.5358 -0.1433
-3 -1 2 -3.3715 -0.0978
-3 -1 3 -3.3010 -0.0137
-3 -1 4 -2.8577 0.0567
-3 -1 5 -2.1664 0.0818
-3 -1 6 -1.1501 0.0660
-3 -1 7 -0.0424 0.0334
-3 -1 8 0.7107 0.0043
-3 -1 9 0.9616 -0.0126
-3 -1 10 0.9497 -0.0157
-3 -1 11 0.8908 -0.0069
-3 -1 12 0.7505 0.0053
-3 -1 13 0.4604 0.0075
-3 -1 14 0.1028 -0.0057
-3 -1 15 -0.2233 -0.0203
-3 -1 16 -0.5076 -0.0111
-3 -1 17 -0.6752 0.0309
-3 -1 18 -0.5301 0.0815
-3 -1 19 -0.0451 0.1025
-3 0 1 -2.1287 -0.1925
-3 0 2 -2.8214 -0.1120
-3 0 3 -2.5365 -0.0074
-3 0 4 -1.9921 0.0643
-3 0 5 -1.5347 0.0792
-3 0 6 -0.9056 0.0555
-3 0 7 0.0490 0.0246
-3 0 8 0.9488 0.0036
-3 0 9 1.3383 -0.0063
-3 0 10 1.2509 -0.0079
-3 0 11 1.0687 -0.0026
-3 0 12 1.0051 0.0047
-3 0 13 0.9627 0.0044
-3 0 14 0.7972 -0.0091
-3 0 15 0.4846 -0.0270
-3 0 16 0.0736 -0.0281
-3 0 17 -0.3141 0.0030
-3 0 18 -0.4588 0.0555
-3 0 19 -0.2356 0.0940
-3 1 1 -0.2855 -0.1808
-3 1 2 -1.0376 -0.1039
-3 1 3 -0.8399 -0.0107
-3 1 4 -0.3511 0.0451
-3 1 5 -0.1473 0.0421
-3 1 6 -0.0070 0.0063
-3 1 7 0.5327 -0.0218
-3 1 8 1.3338 -0.0247
-3 1 9 1.7859 -0.0118
-3 1 10 1.6263 0.0013
-3 1 11 1.2294 0.0084
-3 1 12 1.0570 0.0100
-3 1 13 1.1368 0.0064
-3 1 14 1.1897 -0.0035
-3 1 15 1.0220 -0.0182
-3 1 16 0.6391 -0.0303
-3 1 17 0.1499 -0.0285
-3 1 18 -0.2636 -0.0066
-3 1 19 -0.4029 0.0250
-3 2 1 2.0718 -0.0677
-3 2 2 1.0969 -0.0415
-3 2 3 0.9431 0.0053
-3 2 4 1.2343 0.0366
-3 2 5 1.2796 0.0263
-3 2 6 1.0632 -0.0122
-3 2 7 1.1060 -0.0426
-3 2 8 1.5497 -0.0433
-3 2 9 1.8798 -0.0226
-3 2 10 1.6518 -0.0009
-3 2 11 1.1015 0.0102
-3 2 12 0.7927 0.0114
-3 2 13 0.8997 0.0074
-3 2 14 1.1167 0.0021
-3 2 15 1.1404 -0.0036
-3 2 16 0.9463 -0.0120
-3 2 17 0.6276 -0.0248
-3 2 18 0.2484 -0.0359
-3 2 19 -0.0789 -0.0342
-3 3 1 3.7495 0.0195
-3 3 2 2.6274 0.0072
-3 3 3 2.0733 0.0184
-3 3 4 2.0828 0.0386
-3 3 5 2.0570 0.0394
-3 3 6 1.7124 0.0131
-3 3 7 1.3816 -0.0192
-3 3 8 1.3803 -0.0333
-3 3 9 1.4774 -0.0261
-3 3 10 1.2595 -0.0110
-3 3 11 0.7818 0.0007
-3 3 12 0.4996 0.0065
-3 3 13 0.6228 0.0078
-3 3 14 0.8765 0.0074
-3 3 15 0.9453 0.0105
-3 3 16 0.8524 0.0191
-3 3 17 0.7615 0.0242
-3 3 18 0.6540 0.0143
-3 3 19 0.4279 -0.0075
-3 4 1 4.1529 -0.0159
-3 4 2 3.1816 -0.0121
-3 4 3 2.3905 0.0047
-3 4 4 2.0777 0.0300
-3 4 5 1.9517 0.0430
-3 4 6 1.6370 0.0297
-3 4 7 1.1791 0.0012
-3 4 8 0.8791 -0.0187
-3 4 9 0.7985 -0.0198
-3 4 10 0.7153 -0.0101
-3 4 11 0.5360 -0.0001
-3 4 12 0.4456 0.0078
-3 4 13 0.5536 0.0128
-3 4 14 0.6508 0.0135
-3 4 15 0.5113 0.0168
-3 4 16 0.2593 0.0367
-3 4 17 0.1929 0.0734
-3 4 18 0.3314 0.1009
-3 4 19 0.4005 0.0908
-3 5 1 3.5171 -0.0816
-3 5 2 2.9935 -0.0455
-3 5 3 2.2048 -0.0104
-3 5 4 1.5678 0.0167
-3 5 5 1.2120 0.0255
-3 5 6 0.9379 0.0117
-3 5 7 0.5780 -0.0110
-3 5 8 0.2337 -0.0197
-3 5 9 0.0921 -0.0070
-3 5 10 0.1609 0.0128
-3 5 11 0.3041 0.0228
-3 5 12 0.4267 0.0221
-3 5 13 0.4738 0.0177
-3 5 14 0.3316 0.0101
-3 5 15 -0.0641 0.0023
-3 5 16 -0.5194 0.0127
-3 5 17 -0.6904 0.0595
-3 5 18 -0.4761 0.1254
-3 5 19 -0.1544 0.1585
-3 6 1 2.4337 -0.0459
-3 6 2 2.4419 -0.0219
-3 6 3 1.8610 0.0031
-3 6 4 1.0048 0.0188
-3 6 5 0.3395 0.0164
-3 6 6 0.0206 -0.0033
-3 6 7 -0.1488 -0.0238
-3 6 8 -0.3449 -0.0225
-3 6 9 -0.4844 0.0057
-3 6 10 -0.4038 0.0384
-3 6 11 -0.1344 0.0486
-3 6 12 0.1079 0.0331
-3 6 13 0.1382 0.0093
-3 6 14 -0.0737 -0.0122
-3 6 15 -0.4324 -0.0336
-3 6 16 -0.7660 -0.0463
-3 6 17 -0.8872 -0.0230
-3 6 18 -0.7288 0.0459
-3 7 1 1.3380 0.0543
-3 7 2 1.7157 0.0316
-3 7 3 1.4774 0.0249
-3 7 4 0.6696 0.0303
-3 7 5 -0.1817 0.0311
-3 7 6 -0.6057 0.0168
-3 7 7 -0.6378 -0.0045
-3 7 8 -0.6302 -0.0120
-3 7 9 -0.7386 0.0054
-3 7 10 -0.7924 0.0324
-3 7 11 -0.6432 0.0407
-3 7 12 -0.4187 0.0203
-3 7 13 -0.3327 -0.0118
-3 7 14 -0.3841 -0.0378
-3 7 15 -0.3889 -0.0612
-3 7 16 -0.2525 -0.0891
-3 7 17 -0.0755 -0.1024
-3 7 18 0.0088 -0.0691
-3 8 1 0.4424 0.0852
-3 8 2 0.9124 0.0438
-3 8 3 1.0440 0.0235
-3 8 4 0.6015 0.0313
-3 8 5 -0.1357 0.0463
-3 8 6 -0.6213 0.0446
-3 8 7 -0.6472 0.0222
-3 8 8 -0.5094 -0.0038
-3 8 9 -0.5483 -0.0141
-3 8 10 -0.7334 -0.0074
-3 8 11 -0.8269 -0.0004
-3 8 12 -0.7788 -0.0069
-3 8 13 -0.7265 -0.0223
-3 8 14 -0.6631 -0.0339
-3 8 15 -0.3740 -0.0444
-3 8 16 0.2035 -0.0689
-3 8 17 0.7514 -0.1040
-3 8 18 0.8734 -0.1163
-3 9 1 -0.0601 0.0325
-3 9 2 0.2902 0.0185
-3 9 3 0.6625 0.0121
-3 9 4 0.6959 0.0255
-3 9 5 0.3171 0.0420
-3 9 6 -0.1148 0.0393
-3 9 7 -0.2401 0.0141
-3 9 8 -0.1213 -0.0175
-3 9 9 -0.0928 -0.0373
-3 9 10 -0.3007 -0.0391
-3 9 11 -0.5946 -0.0288
-3 9 12 -0.8317 -0.0156
-3 9 13 -1.0334 -0.0038
-3 9 14 -1.1574 0.0074
-3 9 15 -0.9556 0.0138
-3 9 16 -0.2905 0.0028
-3 9 17 0.5069 -0.0317
-3 10 1 0.0273 0.0085
-3 10 2 0.2207 0.0166
-3 10 3 0.5872 0.0205
-3 10 4 0.8684 0.0294
-3 10 5 0.8199 0.0305
-3 10 6 0.5348 0.0108
-3 10 7 0.3209 -0.0208
-3 10 8 0.3040 -0.0416
-3 10 9 0.3048 -0.0412
-3 10 10 0.1171 -0.0275
-3 10 11 -0.2572 -0.0108
-3 10 12 -0.7156 0.0076
-3 10 13 -1.2188 0.0299
-3 10 14 -1.6828 0.0532
-3 10 15 -1.8238 0.0690
-3 10 16 -1.3773 0.0677
-3 10 17 -0.5174 0.0438
-3 11 1 0.6571 0.0644
-3 11 2 0.7872 0.0505
-3 11 3 0.9458 0.0385
-3 11 4 1.1004 0.0366
-3 11 5 1.1276 0.0283
-3 11 6 0.9998 -0.0014
-3 11 7 0.8279 -0.0382
-3 11 8 0.6967 -0.0501
-3 11 9 0.5469 -0.0267
-3 11 10 0.2778 0.0094
-3 11 11 -0.1130 0.0318
-3 11 12 -0.5703 0.0401
-3 11 13 -1.0892 0.0509
-3 11 14 -1.6370 0.0703
-3 11 15 -1.9836 0.0869
-3 11 16 -1.8052 0.0878
-3 12 1 1.3827 0.1245
-3 12 2 1.5012 0.0765
-3 12 3 1.4288 0.0392
-3 12 4 1.2915 0.0285
-3 12 5 1.1912 0.0265
-3 12 6 1.1647 0.0073
-3 12 7 1.1571 -0.0254
-3 12 8 1.0368 -0.0393
-3 12 9 0.7018 -0.0146
-3 12 10 0.2069 0.0294
-3 12 11 -0.2524 0.0573
-3 12 12 -0.5335 0.0598
-3 12 13 -0.6973 0.0575
-3 12 14 -0.8961 0.0672
-3 12 15 -1.1067 0.0802
-3 13 1 1.6360 0.1210
-3 13 2 1.6242 0.0764
-3 13 3 1.4374 0.0309
-3 13 4 1.1933 0.0104
-3 13 5 1.0274 0.0088
-3 13 6 1.0430 0.0032
-3 13 7 1.1645 -0.0149
-3 13 8 1.1137 -0.0267
-3 13 9 0.6605 -0.0105
-3 13 10 -0.0801 0.0287
-3 13 11 -0.6836 0.0629
-3 13 12 -0.8063 0.0741
-3 13 13 -0.5135 0.0724
-3 13 14 -0.1733 0.0745
-3 14 1 1.2525 0.0871
-3 14 2 0.9163 0.0735
-3 14 3 0.7201 0.0368
-3 14 4 0.6815 0.0026
-3 14 5 0.6963 -0.0190
-3 14 6 0.7469 -0.0291
-3 14 7 0.8234 -0.0303
-3 14 8 0.7391 -0.0205
-3 14 9 0.2493 0.0041
-3 14 10 -0.5814 0.0411
-3 14 11 -1.2762 0.0770
-3 14 12 -1.3527 0.0978
-3 14 13 -0.8071 0.1013
-3 15 1 0.6473 0.0852
-3 15 2 -0.0314 0.0762
-3 15 3 -0.2163 0.0425
-3 15 4 0.0574 0.0010
-3 15 5 0.3969 -0.0386
-3 15 6 0.5198 -0.0614
-3 15 7 0.4291 -0.0523
-3 15 8 0.1743 -0.0130
-3 15 9 -0.3164 0.0369
-3 15 10 -1.0276 0.0788
-3 15 11 -1.6308 0.1064
-3 15 12 -1.6955 0.1199
-3 16 1 0.3587 0.1253
-3 16 2 -0.3966 0.0741
-3 16 3 -0.5699 0.0203
-3 16 4 -0.1715 -0.0175
-3 16 5 0.3457 -0.0465
-3 16 6 0.5405 -0.0649
-3 16 7 0.3432 -0.0521
-3 16 8 -0.0555 0.0001
-3 16 9 -0.5201 0.0662
-3 16 10 -1.0126 0.1115
-3 17 1 0.4588 0.1851
-3 17 2 -0.0277 0.0858
-3 17 3 -0.1404 -0.0069
-3 17 4 0.1141 -0.0497
-3 17 5 0.4807 -0.0553
-3 17 6 0.6431 -0.0504
-3 17 7 0.4881 -0.0331
-3 17 8 0.1456 0.0111
-3 18 1 0.5535 0.2422
-3 18 2 0.4552 0.1376
-3 18 3 0.4651 0.0116
-3 18 4 0.4855 -0.0610
-3 18 5 0.4920 -0.0687
-2 -18 1 -0.0348 -0.1593
-2 -18 2 -0.2925 -0.1553
-2 -18 3 -0.3697 -0.1092
-2 -18 4 -0.1679 -0.0587
-2 -17 1 0.1532 -0.0232
-2 -17 2 -0.1669 -0.0179
-2 -17 3 -0.3093 -0.0019
-2 -17 4 -0.0696 0.0052
-2 -17 5 0.3672 0.0066
-2 -17 6 0.6623 0.0165
-2 -16 1 0.4027 -0.0115
-2 -16 2 0.0958 0.0221
-2 -16 3 -0.1328 0.0441
-2 -16 4 -0.0370 0.0355
-2 -16 5 0.3331 0.0146
-2 -16 6 0.7100 0.0108
-2 -16 7 0.8550 0.0269
-2 -16 8 0.7076 0.0373
-2 -15 1 0.4527 -0.0722
-2 -15 2 0.2397 -0.0217
-2 -15 3 -0.0311 0.0130
-2 -15 4 -0.1528 0.0099
-2 -15 5 -0.0460 -0.0120
-2 -15 6 0.2468 -0.0197
-2 -15 7 0.6026 -0.0062
-2 -15 8 0.8319 0.0054
-2 -15 9 0.7746 -0.0032
-2 -15 10 0.4789 -0.0197
-2 -14 1 0.1672 -0.0530
-2 -14 2 0.1231 -0.0190
-2 -14 3 -0.0341 -0.0017
-2 -14 4 -0.1979 -0.0131
-2 -14 5 -0.2905 -0.0337
-2 -14 6 -0.1772 -0.0377
-2 -14 7 0.2579 -0.0245
-2 -14 8 0.8716 -0.0167
-2 -14 9 1.2372 -0.0283
-2 -14 10 1.0361 -0.0421
-2 -14 11 0.4474 -0.0294
-2 -13 1 -0.2686 0.0306
-2 -13 2 -0.0880 0.0414
-2 -13 3 0.0274 0.0275
-2 -13 4 0.0738 -0.0057
-2 -13 5 -0.0028 -0.0301
-2 -13 6 -0.0816 -0.0260
-2 -13 7 0.1380 -0.0040
-2 -13 8 0.7470 0.0060
-2 -13 9 1.3218 -0.0099
-2 -13 10 1.2545 -0.0318
-2 -13 11 0.4504 -0.0258
-2 -13 12 -0.4836 0.0166
-2 -12 1 -0.4290 0.0267
-2 -12 2 -0.0254 0.0430
-2 -12 3 0.3313 0.0273
-2 -12 4 0.5909 -0.0087
-2 -12 5 0.5979 -0.0290
-2 -12 6 0.3428 -0.0128
-2 -12 7 0.1469 0.0238
-2 -12 8 0.3558 0.0456
-2 -12 9 0.8208 0.0346
-2 -12 10 0.9226 0.0071
-2 -12 11 0.2770 -0.0025
-2 -12 12 -0.7278 0.0232
-2 -12 13 -1.2988 0.0658
-2 -12 14 -1.0915 0.0883
-2 -11 1 -0.0291 -0.0762
-2 -11 2 0.5195 -0.0355
-2 -11 3 0.8770 -0.0254
-2 -11 4 1.0492 -0.0404
-2 -11 5 0.9677 -0.0466
-2 -11 6 0.5718 -0.0222
-2 -11 7 0.0728 0.0202
-2 -11 8 -0.1095 0.0489
-2 -11 9 0.1618 0.0466
-2 -11 10 0.4703 0.0243
-2 -11 11 0.2923 0.0086
-2 -11 12 -0.3371 0.0181
-2 -11 13 -0.8302 0.0473
-2 -11 14 -0.7492 0.0703
-2 -10 1 0.7049 -0.1114
-2 -10 2 1.2951 -0.0678
-2 -10 3 1.4458 -0.0483
-2 -10 4 1.2597 -0.0516
-2 -10 5 0.9113 -0.0516
-2 -10 6 0.4500 -0.0315
-2 -10 7 -0.0432 -0.0011
-2 -10 8 -0.2999 0.0172
-2 -10 9 -0.1123 0.0138
-2 -10 10 0.3121 -0.0016
-2 -10 11 0.4994 -0.0115
-2 -10 12 0.2691 -0.0051
-2 -10 13 -0.0538 0.0156
-2 -10 14 -0.0904 0.0356
-2 -10 15 0.1055 0.0363
-2 -9 1 1.0988 -0.0203
-2 -9 2 1.6877 0.0002
-2 -9 3 1.6982 -0.0013
-2 -9 4 1.2429 -0.0166
-2 -9 5 0.6890 -0.0233
-2 -9 6 0.2551 -0.0128
-2 -9 7 -0.0504 0.0011
-2 -9 8 -0.1903 0.0014
-2 -9 9 -0.0656 -0.0129
-2 -9 10 0.2349 -0.0287
-2 -9 11 0.3974 -0.0339
-2 -9 12 0.2475 -0.0256
-2 -9 13 0.0016 -0.0086
-2 -9 14 -0.0250 0.0078
-2 -9 15 0.1401 0.0103
-2 -9 16 0.1917 -0.0074
-2 -8 1 0.5826 0.0311
-2 -8 2 1.2187 0.0445
-2 -8 3 1.3808 0.0317
-2 -8 4 1.0376 0.0079
-2 -8 5 0.5364 0.0004
-2 -8 6 0.1852 0.0131
-2 -8 7 -0.0028 0.0256
-2 -8 8 -0.1277 0.0200
-2 -8 9 -0.1894 0.0001
-2 -8 10 -0.1889 -0.0177
-2 -8 11 -0.2630 -0.0233
-2 -8 12 -0.5015 -0.0183
-2 -8 13 -0.7114 -0.0085
-2 -8 14 -0.6006 0.0009
-2 -8 15 -0.2014 0.0033
-2 -8 16 0.1129 -0.0080
-2 -8 17 0.1054 -0.0282
-2 -7 1 -0.7763 -0.0717
-2 -7 2 0.0043 -0.0270
-2 -7 3 0.5633 -0.0156
-2 -7 4 0.6481 -0.0248
-2 -7 5 0.4067 -0.0197
-2 -7 6 0.1362 0.0072
-2 -7 7 -0.0762 0.0320
-2 -7 8 -0.3239 0.0347
-2 -7 9 -0.6149 0.0211
-2 -7 10 -0.8456 0.0096
-2 -7 11 -0.9988 0.0077
-2 -7 12 -1.1435 0.0092
-2 -7 13 -1.2084 0.0083
-2 -7 14 -0.9808 0.0068
-2 -7 15 -0.4461 0.0072
-2 -7 16 0.0539 0.0064
-2 -7 17 0.1845 0.0013
-2 -6 1 -2.3006 -0.1866
-2 -6 2 -1.2747 -0.1086
-2 -6 3 -0.2912 -0.0678
-2 -6 4 0.2501 -0.0623
-2 -6 5 0.2767 -0.0515
-2 -6 6 0.0421 -0.0193
-2 -6 7 -0.2372 0.0121
-2 -6 8 -0.5587 0.0201
-2 -6 9 -0.9254 0.0122
-2 -6 10 -1.1823 0.0096
-2 -6 11 -1.1939 0.0179
-2 -6 12 -1.0367 0.0240
-2 -6 13 -0.8568 0.0183
-2 -6 14 -0.6427 0.0070
-2 -6 15 -0.3223 0.0037
-2 -6 16 -0.0132 0.0135
-2 -6 17 0.0523 0.0297
-2 -6 18 -0.1282 0.0416
-2 -5 1 -3.2017 -0.1487
-2 -5 2 -1.8460 -0.0726
-2 -5 3 -0.5585 -0.0307
-2 -5 4 0.2690 -0.0319
-2 -5 5 0.4409 -0.0361
-2 -5 6 0.1672 -0.0180
-2 -5 7 -0.1922 0.0043
-2 -5 8 -0.4934 0.0056
-2 -5 9 -0.7711 -0.0090
-2 -5 10 -0.9524 -0.0147
-2 -5 11 -0.8581 -0.0029
-2 -5 12 -0.4961 0.0102
-2 -5 13 -0.1306 0.0084
-2 -5 14 0.0210 -0.0043
-2 -5 15 0.0012 -0.0100
-2 -5 16 -0.0577 0.0040
-2 -5 17 -0.1477 0.0345
-2 -5 18 -0.2898 0.0645
-2 -4 1 -2.9993 -0.0518
-2 -4 2 -1.2998 0.0082
-2 -4 3 0.1503 0.0439
-2 -4 4 1.0678 0.0353
-2 -4 5 1.2549 0.0153
-2 -4 6 0.8562 0.0149
-2 -4 7 0.3098 0.0250
-2 -4 8 -0.0693 0.0193
-2 -4 9 -0.2981 -0.0047
-2 -4 10 -0.4596 -0.0241
-2 -4 11 -0.4515 -0.0241
-2 -4 12 -0.1703 -0.0141
-2 -4 13 0.2105 -0.0110
-2 -4 14 0.3820 -0.0164
-2 -4 15 0.2713 -0.0184
-2 -4 16 0.0798 -0.0064
-2 -4 17 -0.0284 0.0200
-2 -4 18 -0.0774 0.0506
-2 -3 1 -1.6284 -0.0852
-2 -3 2 0.2508 -0.0155
-2 -3 3 1.7008 0.0378
-2 -3 4 2.5172 0.0461
-2 -3 5 2.6038 0.0315
-2 -3 6 2.0333 0.0267
-2 -3 7 1.1859 0.0348
-2 -3 8 0.5070 0.0353
-2 -3 9 0.1271 0.0174
-2 -3 10 -0.0992 -0.0065
-2 -3 11 -0.2340 -0.0204
-2 -3 12 -0.1727 -0.0228
-2 -3 13 0.0775 -0.0208
-2 -3 14 0.2987 -0.0170
-2 -3 15 0.3445 -0.0095
-2 -3 16 0.3265 0.0002
-2 -3 17 0.3831 0.0082
-2 -3 18 0.4294 0.0149
-2 -3 19 0.3142 0.0221
-2 -2 1 0.4977 -0.1989
-2 -2 2 2.1766 -0.1090
-2 -2 3 3.4027 -0.0385
-2 -2 4 3.9090 -0.0118
-2 -2 5 3.7699 -0.0118
-2 -2 6 3.0666 -0.0092
-2 -2 7 2.0014 0.0054
-2 -2 8 0.9792 0.0199
-2 -2 9 0.3163 0.0213
-2 -2 10 -0.0075 0.0108
-2 -2 11 -0.1697 -0.0024
-2 -2 12 -0.2258 -0.0117
-2 -2 13 -0.1528 -0.0141
-2 -2 14 -0.0187 -0.0069
-2 -2 15 0.0954 0.0079
-2 -2 16 0.2500 0.0184
-2 -2 17 0.5071 0.0108
-2 -2 18 0.6843 -0.0129
-2 -2 19 0.5043 -0.0330
-2 -1 1 2.4035 -0.1851
-2 -1 2 3.4474 -0.1122
-2 -1 3 4.2645 -0.0679
-2 -1 4 4.3467 -0.0571
-2 -1 5 3.9154 -0.0568
-2 -1 6 3.1978 -0.0464
-2 -1 7 2.2188 -0.0250
-2 -1 8 1.1252 -0.0044
-2 -1 9 0.2638 0.0065
-2 -1 10 -0.1552 0.0081
-2 -1 11 -0.2476 0.0052
-2 -1 12 -0.2491 0.0013
-2 -1 13 -0.2862 -0.0006
-2 -1 14 -0.3734 0.0039
-2 -1 15 -0.4495 0.0159
-2 -1 16 -0.3637 0.0259
-2 -1 17 -0.0205 0.0175
-2 -1 18 0.3735 -0.0147
-2 -1 19 0.4059 -0.0526
-2 0 1 2.8948 -0.0508
-2 0 2 3.0946 -0.0245
-2 0 3 3.5341 -0.0243
-2 0 4 3.3486 -0.0418
-2 0 5 2.7443 -0.0480
-2 0 6 2.1603 -0.0309
-2 0 7 1.5789 -0.0058
-2 0 8 0.8109 0.0073
-2 0 9 0.0107 0.0046
-2 0 10 -0.4493 -0.0028
-2 0 11 -0.4667 -0.0043
-2 0 12 -0.3159 0.0007
-2 0 13 -0.3186 0.0064
-2 0 14 -0.5667 0.0089
-2 0 15 -0.9096 0.0099
-2 0 16 -1.0639 0.0118
-2 0 17 -0.8055 0.0108
-2 0 18 -0.2302 -0.0011
-2 0 19 0.2186 -0.0247
-2 1 1 1.4831 -0.0312
-2 1 2 0.9911 -0.0162
-2 1 3 1.3003 -0.0056
-2 1 4 1.2291 -0.0068
-2 1 5 0.7512 -0.0008
-2 1 6 0.4221 0.0220
-2 1 7 0.3435 0.0444
-2 1 8 0.1357 0.0439
-2 1 9 -0.3291 0.0200
-2 1 10 -0.6853 -0.0068
-2 1 11 -0.6160 -0.0171
-2 1 12 -0.2969 -0.0089
-2 1 13 -0.1598 0.0048
-2 1 14 -0.4102 0.0095
-2 1 15 -0.8895 0.0010
-2 1 16 -1.2593 -0.0110
-2 1 17 -1.2223 -0.0125
-2 1 18 -0.7182 -0.0009
-2 1 19 -0.0371 0.0107
-2 2 1 -0.9414 -0.1919
-2 2 2 -1.7686 -0.1340
-2 2 3 -1.3823 -0.0545
-2 2 4 -1.0516 0.0039
-2 2 5 -1.1379 0.0357
-2 2 6 -1.1663 0.0535
-2 2 7 -0.8614 0.0601
-2 2 8 -0.5544 0.0481
-2 2 9 -0.5602 0.0193
-2 2 10 -0.6575 -0.0091
-2 2 11 -0.4601 -0.0202
-2 2 12 -0.0264 -0.0123
-2 2 13 0.2072 0.0021
-2 2 14 -0.0127 0.0080
-2 2 15 -0.5158 -0.0022
-2 2 16 -0.9673 -0.0227
-2 2 17 -1.1394 -0.0356
-2 2 18 -0.9448 -0.0250
-2 2 19 -0.4490 0.0050
-2 3 1 -2.6628 -0.2924
-2 3 2 -3.5555 -0.2036
-2 3 3 -3.1654 -0.0848
-2 3 4 -2.5163 0.0055
-2 3 5 -2.1965 0.0427
-2 3 6 -1.9751 0.0407
-2 3 7 -1.4998 0.0241
-2 3 8 -0.9123 0.0059
-2 3 9 -0.5513 -0.0102
-2 3 10 -0.3792 -0.0190
-2 3 11 -0.0886 -0.0161
-2 3 12 0.3332 -0.0058
-2 3 13 0.5222 0.0025
-2 3 14 0.2575 0.0034
-2 3 15 -0.2355 -0.0030
-2 3 16 -0.6088 -0.0164
-2 3 17 -0.7758 -0.0338
-2 3 18 -0.8213 -0.0441
-2 3 19 -0.7325 -0.0342
-2 4 1 -2.5970 -0.1647
-2 4 2 -3.5022 -0.1103
-2 4 3 -3.3978 -0.0370
-2 4 4 -2.7967 0.0181
-2 4 5 -2.2790 0.0324
-2 4 6 -1.9098 0.0136
-2 4 7 -1.4348 -0.0131
-2 4 8 -0.8245 -0.0302
-2 4 9 -0.3201 -0.0354
-2 4 10 -0.0196 -0.0306
-2 4 11 0.2394 -0.0175
-2 4 12 0.5166 -0.0029
-2 4 13 0.5862 0.0027
-2 4 14 0.2950 -0.0013
-2 4 15 -0.1151 -0.0032
-2 4 16 -0.2841 0.0029
-2 4 17 -0.2147 0.0040
-2 4 18 -0.2152 -0.0144
-2 4 19 -0.4057 -0.0424
-2 5 1 -1.1519 0.0073
-2 5 2 -2.1085 0.0081
-2 5 3 -2.4873 0.0152
-2 5 4 -2.2373 0.0211
-2 5 5 -1.7311 0.0171
-2 5 6 -1.2808 0.0033
-2 5 7 -0.8755 -0.0107
-2 5 8 -0.4133 -0.0193
-2 5 9 0.0363 -0.0258
-2 5 10 0.3396 -0.0311
-2 5 11 0.5079 -0.0272
-2 5 12 0.6154 -0.0114
-2 5 13 0.6096 0.0031
-2 5 14 0.4151 0.0049
-2 5 15 0.1822 0.0054
-2 5 16 0.1901 0.0251
-2 5 17 0.4466 0.0567
-2 5 18 0.5991 0.0631
-2 5 19 0.3732 0.0231
-2 6 1 0.4001 -0.0238
-2 6 2 -0.5470 -0.0205
-2 6 3 -1.3084 -0.0106
-2 6 4 -1.4430 -0.0004
-2 6 5 -1.0369 0.0060
-2 6 6 -0.5267 0.0084
-2 6 7 -0.1835 0.0103
-2 6 8 0.0684 0.0110
-2 6 9 0.3678 0.0026
-2 6 10 0.6710 -0.0163
-2 6 11 0.8552 -0.0289
-2 6 12 0.9053 -0.0171
-2 6 13 0.8804 0.0103
-2 6 14 0.8016 0.0255
-2 6 15 0.6950 0.0231
-2 6 16 0.6633 0.0330
-2 6 17 0.7651 0.0763
-2 6 18 0.8573 0.1223
-2 6 19 0.7158 0.1159
-2 7 1 1.2130 -0.1817
-2 7 2 0.4542 -0.1345
-2 7 3 -0.3901 -0.0694
-2 7 4 -0.7797 -0.0162
-2 7 5 -0.5344 0.0103
-2 7 6 -0.0328 0.0143
-2 7 7 0.2630 0.0121
-2 7 8 0.3248 0.0147
-2 7 9 0.4555 0.0164
-2 7 10 0.7950 0.0066
-2 7 11 1.1508 -0.0073
-2 7 12 1.3044 -0.0033
-2 7 13 1.2695 0.0220
-2 7 14 1.1652 0.0397
-2 7 15 1.0011 0.0264
-2 7 16 0.7282 0.0060
-2 7 17 0.4123 0.0264
-2 7 18 0.2006 0.0911
-2 7 19 0.1306 0.1403
-2 8 1 1.3528 -0.2043
-2 8 2 0.9045 -0.1517
-2 8 3 0.2182 -0.0699
-2 8 4 -0.3149 -0.0016
-2 8 5 -0.3384 0.0264
-2 8 6 -0.0004 0.0178
-2 8 7 0.2292 -0.0004
-2 8 8 0.1786 -0.0030
-2 8 9 0.1662 0.0115
-2 8 10 0.5085 0.0241
-2 8 11 1.0620 0.0223
-2 8 12 1.4207 0.0162
-2 8 13 1.4185 0.0194
-2 8 14 1.2088 0.0198
-2 8 15 0.9122 -0.0076
-2 8 16 0.4563 -0.0555
-2 8 17 -0.1569 -0.0736
-2 8 18 -0.6486 -0.0246
-2 9 1 1.1927 -0.0637
-2 9 2 0.9535 -0.0596
-2 9 3 0.4655 -0.0221
-2 9 4 -0.1163 0.0182
-2 9 5 -0.4177 0.0339
-2 9 6 -0.3363 0.0225
-2 9 7 -0.1889 0.0030
-2 9 8 -0.2495 -0.0038
-2 9 9 -0.3352 0.0068
-2 9 10 -0.0657 0.0212
-2 9 11 0.5636 0.0225
-2 9 12 1.1211 0.0087
-2 9 13 1.2635 -0.0091
-2 9 14 1.0732 -0.0278
-2 9 15 0.7845 -0.0610
-2 9 16 0.4079 -0.1134
-2 9 17 -0.1450 -0.1539
-2 9 18 -0.6925 -0.1369
-2 10 1 0.7776 0.0111
-2 10 2 0.4625 -0.0122
-2 10 3 0.0716 -0.0046
-2 10 4 -0.3869 0.0155
-2 10 5 -0.7029 0.0276
-2 10 6 -0.7208 0.0279
-2 10 7 -0.5983 0.0232
-2 10 8 -0.6014 0.0169
-2 10 9 -0.6879 0.0076
-2 10 10 -0.5231 -0.0047
-2 10 11 0.0385 -0.0175
-2 10 12 0.6907 -0.0298
-2 10 13 1.0259 -0.0425
-2 10 14 1.0003 -0.0584
-2 10 15 0.8637 -0.0836
-2 10 16 0.7255 -0.1218
-2 10 17 0.4532 -0.1596
-2 11 1 -0.0064 -0.0875
-2 11 2 -0.6227 -0.0735
-2 11 3 -1.0198 -0.0306
-2 11 4 -1.1715 0.0104
-2 11 5 -1.1068 0.0291
-2 11 6 -0.8754 0.0309
-2 11 7 -0.6377 0.0296
-2 11 8 -0.5810 0.0233
-2 11 9 -0.6677 0.0007
-2 11 10 -0.6033 -0.0346
-2 11 11 -0.1819 -0.0604
-2 11 12 0.4171 -0.0608
-2 11 13 0.8156 -0.0460
-2 11 14 0.8815 -0.0389
-2 11 15 0.8218 -0.0516
-2 11 16 0.8219 -0.0786
-2 11 17 0.7842 -0.1053
-2 12 1 -0.9107 -0.1921
-2 12 2 -1.7638 -0.1343
-2 12 3 -2.1794 -0.0431
-2 12 4 -2.0277 0.0282
-2 12 5 -1.4571 0.0482
-2 12 6 -0.7633 0.0299
-2 12 7 -0.2672 0.0079
-2 12 8 -0.1469 -0.0039
-2 12 9 -0.2846 -0.0190
-2 12 10 -0.3411 -0.0456
-2 12 11 -0.0883 -0.0642
-2 12 12 0.3377 -0.0514
-2 12 13 0.5920 -0.0153
-2 12 14 0.5263 0.0096
-2 12 15 0.3388 0.0014
-2 12 16 0.2853 -0.0276
-2 13 1 -1.3833 -0.1430
-2 13 2 -2.1328 -0.1013
-2 13 3 -2.4737 -0.0197
-2 13 4 -2.2518 0.0470
-2 13 5 -1.5127 0.0588
-2 13 6 -0.5327 0.0228
-2 13 7 0.2550 -0.0206
-2 13 8 0.5348 -0.0409
-2 13 9 0.3777 -0.0414
-2 13 10 0.1698 -0.0398
-2 13 11 0.2077 -0.0361
-2 13 12 0.3984 -0.0158
-2 13 13 0.4156 0.0192
-2 13 14 0.1210 0.0418
-2 13 15 -0.2631 0.0299
-2 14 1 -1.2002 -0.0229
-2 14 2 -1.5018 -0.0259
-2 14 3 -1.6279 0.0065
-2 14 4 -1.5722 0.0393
-2 14 5 -1.1710 0.0410
-2 14 6 -0.3523 0.0086
-2 14 7 0.5908 -0.0342
-2 14 8 1.1634 -0.0601
-2 14 9 1.1547 -0.0595
-2 14 10 0.8370 -0.0415
-2 14 11 0.6087 -0.0171
-2 14 12 0.5382 0.0103
-2 14 13 0.3803 0.0362
-2 14 14 -0.0107 0.0471
-2 15 1 -0.7571 -0.0034
-2 15 2 -0.5451 0.0012
-2 15 3 -0.3831 0.0212
-2 15 4 -0.5032 0.0320
-2 15 5 -0.6424 0.0208
-2 15 6 -0.3227 -0.0070
-2 15 7 0.5202 -0.0403
-2 15 8 1.3676 -0.0675
-2 15 9 1.6570 -0.0770
-2 15 10 1.3602 -0.0606
-2 15 11 0.8972 -0.0229
-2 15 12 0.5823 0.0196
-2 15 13 0.3564 0.0483
-2 16 1 -0.5721 -0.0948
-2 16 2 -0.0814 -0.0257
-2 16 3 0.2885 0.0422
-2 16 4 0.1603 0.0644
-2 16 5 -0.2884 0.0357
-2 16 6 -0.4401 -0.0136
-2 16 7 0.0857 -0.0556
-2 16 8 0.9624 -0.0833
-2 16 9 1.4906 -0.0944
-2 16 10 1.3403 -0.0780
-2 16 11 0.8072 -0.0301
-2 17 1 -0.6823 -0.1736
-2 17 2 -0.2049 -0.0605
-2 17 3 0.1825 0.0595
-2 17 4 0.1511 0.1119
-2 17 5 -0.2523 0.0751
-2 17 6 -0.5754 -0.0063
-2 17 7 -0.3876 -0.0738
-2 17 8 0.2366 -0.1042
-2 17 9 0.7646 -0.1036
-2 18 1 -0.7310 -0.1699
-2 18 2 -0.3818 -0.0787
-2 18 3 -0.1245 0.0434
-2 18 4 -0.1266 0.1168
-2 18 5 -0.3499 0.0956
-2 18 6 -0.5705 0.0092
-2 18 7 -0.5403 -0.0732
-1 -18 1 0.6755 0.0836
-1 -18 2 0.9683 0.0259
-1 -18 3 0.9377 -0.0151
-1 -18 4 0.6085 -0.0111
-1 -17 1 0.3668 0.0090
-1 -17 2 0.6000 -0.0511
-1 -17 3 0.6098 -0.0901
-1 -17 4 0.4411 -0.0686
-1 -17 5 0.2043 -0.0022
-1 -17 6 0.0185 0.0519
-1 -17 7 -0.0705 0.0520
-1 -16 1 0.0950 0.0673
-1 -16 2 0.0372 0.0132
-1 -16 3 -0.0687 -0.0427
-1 -16 4 -0.0927 -0.0484
-1 -16 5 -0.0081 -0.0016
-1 -16 6 0.1053 0.0477
-1 -16 7 0.1438 0.0501
-1 -16 8 0.0816 0.0096
-1 -16 9 0.0021 -0.0243
-1 -15 1 0.2171 0.1400
-1 -15 2 -0.2476 0.1029
-1 -15 3 -0.5581 0.0461
-1 -15 4 -0.5341 0.0134
-1 -15 5 -0.1882 0.0215
-1 -15 6 0.2518 0.0434
-1 -15 7 0.4850 0.0403
-1 -15 8 0.3766 0.0092
-1 -15 9 0.0927 -0.0139
-1 -15 10 -0.0630 -0.0027
-1 -14 1 0.6777 0.0847
-1 -14 2 -0.0769 0.0689
-1 -14 3 -0.5511 0.0410
-1 -14 4 -0.6018 0.0210
-1 -14 5 -0.2632 0.0201
-1 -14 6 0.2412 0.0266
-1 -14 7 0.5633 0.0205
-1 -14 8 0.4532 0.0029
-1 -14 9 0.0240 -0.0016
-1 -14 10 -0.2845 0.0215
-1 -14 11 -0.1438 0.0486
-1 -14 12 0.2827 0.0406
-1 -13 1 1.0588 -0.0116
-1 -13 2 0.2376 -0.0166
-1 -13 3 -0.2969 -0.0217
-1 -13 4 -0.4703 -0.0188
-1 -13 5 -0.3531 -0.0081
-1 -13 6 -0.0619 -0.0004
-1 -13 7 0.2118 -0.0053
-1 -13 8 0.2282 -0.0154
-1 -13 9 -0.0558 -0.0104
-1 -13 10 -0.3041 0.0178
-1 -13 11 -0.0776 0.0473
-1 -13 12 0.6273 0.0420
-1 -13 13 1.2698 -0.0054
-1 -12 1 0.9991 0.0382
-1 -12 2 0.2259 0.0242
-1 -12 3 -0.2953 -0.0006
-1 -12 4 -0.4934 -0.0161
-1 -12 5 -0.5046 -0.0171
-1 -12 6 -0.4060 -0.0150
-1 -12 7 -0.1972 -0.0205
-1 -12 8 0.0199 -0.0295
-1 -12 9 0.0821 -0.0276
-1 -12 10 0.0547 -0.0082
-1 -12 11 0.2722 0.0148
-1 -12 12 0.9086 0.0167
-1 -12 13 1.6152 -0.0127
-1 -12 14 1.8054 -0.0524
-1 -11 1 0.4672 0.1899
-1 -11 2 -0.2772 0.1608
-1 -11 3 -0.7502 0.0974
-1 -11 4 -0.7955 0.0366
-1 -11 5 -0.6261 0.0014
-1 -11 6 -0.4471 -0.0112
-1 -11 7 -0.2321 -0.0156
-1 -11 8 0.0688 -0.0187
-1 -11 9 0.3233 -0.0184
-1 -11 10 0.4019 -0.0128
-1 -11 11 0.4425 -0.0059
-1 -11 12 0.6907 -0.0058
-1 -11 13 1.0849 -0.0173
-1 -11 14 1.2306 -0.0353
-1 -11 15 0.8799 -0.0451
-1 -10 1 -0.2881 0.2113
-1 -10 2 -0.9744 0.1857
-1 -10 3 -1.3531 0.1185
-1 -10 4 -1.1679 0.0462
-1 -10 5 -0.6611 0.0001
-1 -10 6 -0.2301 -0.0132
-1 -10 7 0.0110 -0.0063
-1 -10 8 0.1852 0.0067
-1 -10 9 0.3188 0.0162
-1 -10 10 0.3006 0.0172
-1 -10 11 0.1506 0.0098
-1 -10 12 0.0790 -0.0001
-1 -10 13 0.1814 -0.0071
-1 -10 14 0.2595 -0.0116
-1 -10 15 0.0957 -0.0153
-1 -10 16 -0.2068 -0.0148
-1 -9 1 -0.8785 0.0747
-1 -9 2 -1.3218 0.0672
-1 -9 3 -1.5403 0.0289
-1 -9 4 -1.2501 -0.0133
-1 -9 5 -0.6147 -0.0358
-1 -9 6 -0.0810 -0.0326
-1 -9 7 0.1155 -0.0119
-1 -9 8 0.0987 0.0141
-1 -9 9 0.0463 0.0342
-1 -9 10 -0.0303 0.0397
-1 -9 11 -0.1404 0.0301
-1 -9 12 -0.1684 0.0154
-1 -9 13 -0.0416 0.0070
-1 -9 14 0.0822 0.0053
-1 -9 15 -0.0053 0.0024
-1 -9 16 -0.2409 -0.0037
-1 -8 1 -0.8869 0.0370
-1 -8 2 -0.9105 0.0257
-1 -8 3 -0.9519 -0.0128
-1 -8 4 -0.7902 -0.0446
-1 -8 5 -0.4088 -0.0533
-1 -8 6 -0.0755 -0.0430
-1 -8 7 0.0038 -0.0238
-1 -8 8 -0.0697 -0.0026
-1 -8 9 -0.0804 0.0149
-1 -8 10 0.0260 0.0222
-1 -8 11 0.1871 0.0177
-1 -8 12 0.4042 0.0088
-1 -8 13 0.6794 0.0051
-1 -8 14 0.8411 0.0063
-1 -8 15 0.6641 0.0037
-1 -8 16 0.2034 -0.0059
-1 -8 17 -0.1837 -0.0134
-1 -7 1 -0.0914 0.2194
-1 -7 2 0.2185 0.1678
-1 -7 3 0.2519 0.0760
-1 -7 4 0.1264 0.0049
-1 -7 5 0.0482 -0.0231
-1 -7 6 0.0328 -0.0239
-1 -7 7 -0.0023 -0.0181
-1 -7 8 0.0013 -0.0128
-1 -7 9 0.1926 -0.0085
-1 -7 10 0.5676 -0.0078
-1 -7 11 0.9565 -0.0118
-1 -7 12 1.2448 -0.0152
-1 -7 13 1.4305 -0.0117
-1 -7 14 1.4445 -0.0034
-1 -7 15 1.1268 0.0003
-1 -7 16 0.4990 -0.0055
-1 -7 17 -0.1006 -0.0142
-1 -7 18 -0.3294 -0.0158
-1 -6 1 1.2083 0.3715
-1 -6 2 1.5015 0.2854
-1 -6 3 1.4159 0.1473
-1 -6 4 0.9977 0.0411
-1 -6 5 0.5456 -0.0003
-1 -6 6 0.2756 -0.0012
-1 -6 7 0.1894 0.0037
-1 -6 8 0.2589 0.0025
-1 -6 9 0.5304 -0.0016
-1 -6 10 0.9631 -0.0075
-1 -6 11 1.3343 -0.0164
-1 -6 12 1.4425 -0.0234
-1 -6 13 1.3073 -0.0213
-1 -6 14 1.0542 -0.0104
-1 -6 15 0.7081 0.0011
-1 -6 16 0.2594 0.0061
-1 -6 17 -0.1395 0.0042
-1 -6 18 -0.2586 -0.0009
-1 -5 1 2.0843 0.2594
-1 -5 2 2.0797 0.1878
-1 -5 3 1.7361 0.0669
-1 -5 4 1.1270 -0.0204
-1 -5 5 0.5245 -0.0367
-1 -5 6 0.1865 -0.0104
-1 -5 7 0.1265 0.0143
-1 -5 8 0.2119 0.0216
-1 -5 9 0.3912 0.0197
-1 -5 10 0.6616 0.0152
-1 -5 11 0.8830 0.0065
-1 -5 12 0.8378 -0.0047
-1 -5 13 0.5039 -0.0111
-1 -5 14 0.1102 -0.0080
-1 -5 15 -0.1298 0.0023
-1 -5 16 -0.2037 0.0149
-1 -5 17 -0.1757 0.0252
-1 -5 18 -0.0423 0.0268
-1 -5 19 0.1723 0.0153
-1 -4 1 1.3506 0.0665
-1 -4 2 1.2077 0.0305
-1 -4 3 0.6997 -0.0473
-1 -4 4 0.0772 -0.0986
-1 -4 5 -0.4472 -0.0872
-1 -4 6 -0.6903 -0.0377
-1 -4 7 -0.6432 0.0040
-1 -4 8 -0.4775 0.0192
-1 -4 9 -0.3199 0.0202
-1 -4 10 -0.1451 0.0207
-1 -4 11 0.0424 0.0203
-1 -4 12 0.0853 0.0147
-1 -4 13 -0.1225 0.0058
-1 -4 14 -0.4189 -0.0017
-1 -4 15 -0.5271 -0.0036
-1 -4 16 -0.3763 0.0041
-1 -4 17 -0.1273 0.0219
-1 -4 18 0.0772 0.0400
-1 -4 19 0.2186 0.0415
-1 -3 1 -1.7116 0.1157
-1 -3 2 -1.3320 0.0710
-1 -3 3 -1.6107 -0.0107
-1 -3 4 -1.9712 -0.0702
-1 -3 5 -2.1617 -0.0737
-1 -3 6 -2.1249 -0.0379
-1 -3 7 -1.8731 -0.0040
-1 -3 8 -1.5101 0.0066
-1 -3 9 -1.1596 0.0029
-1 -3 10 -0.8325 0.0016
-1 -3 11 -0.4913 0.0065
-1 -3 12 -0.2195 0.0110
-1 -3 13 -0.1550 0.0091
-1 -3 14 -0.2473 -0.0004
-1 -3 15 -0.2656 -0.0136
-1 -3 16 -0.1063 -0.0198
-1 -3 17 0.0695 -0.0066
-1 -3 18 0.0932 0.0243
-1 -3 19 0.0268 0.0513
-1 -2 1 -6.6755 0.3388
-1 -2 2 -4.9383 0.2390
-1 -2 3 -4.4325 0.1159
-1 -2 4 -4.2126 0.0248
-1 -2 5 -3.8009 -0.0103
-1 -2 6 -3.2537 -0.0050
-1 -2 7 -2.7015 0.0077
-1 -2 8 -2.1538 0.0073
-1 -2 9 -1.5938 -0.0036
-1 -2 10 -1.0310 -0.0125
-1 -2 11 -0.4916 -0.0127
-1 -2 12 -0.0583 -0.0072
-1 -2 13 0.1605 -0.0027
-1 -2 14 0.1949 -0.0054
-1 -2 15 0.2423 -0.0174
-1 -2 16 0.4070 -0.0312
-1 -2 17 0.5138 -0.0304
-1 -2 18 0.3541 -0.0045
-1 -2 19 0.0413 0.0347
-1 -2 20 -0.0937 0.0595
-1 -1 1 -11.8258 0.3762
-1 -1 2 -8.2137 0.2479
-1 -1 3 -6.5045 0.1207
-1 -1 4 -5.5448 0.0423
-1 -1 5 -4.4631 0.0165
-1 -1 6 -3.3082 0.0176
-1 -1 7 -2.4365 0.0198
-1 -1 8 -1.8759 0.0137
-1 -1 9 -1.3837 0.0029
-1 -1 10 -0.8045 -0.0069
-1 -1 11 -0.1981 -0.0127
-1 -1 12 0.2692 -0.0142
-1 -1 13 0.4830 -0.0122
-1 -1 14 0.5119 -0.0096
-1 -1 15 0.5883 -0.0106
-1 -1 16 0.8452 -0.0170
-1 -1 17 1.0807 -0.0228
-1 -1 18 0.9608 -0.0173
-1 -1 19 0.4948 0.0033
-1 -1 20 0.1090 0.0273
-1 0 1 -14.9054 0.1656
-1 0 2 -9.5702 0.0733
-1 0 3 -6.6469 -0.0076
-1 0 4 -5.1190 -0.0365
-1 0 5 -3.7004 -0.0225
-1 0 6 -2.2032 -0.0012
-1 0 7 -1.1572 0.0058
-1 0 8 -0.7655 0.0025
-1 0 9 -0.6463 0.0003
-1 0 10 -0.3748 0.0017
-1 0 11 0.0861 0.0018
-1 0 12 0.4918 -0.0021
-1 0 13 0.6472 -0.0065
-1 0 14 0.6060 -0.0063
-1 0 15 0.6278 -0.0002
-1 0 16 0.9119 0.0069
-1 0 17 1.3113 0.0075
-1 0 18 1.4060 -0.0019
-1 0 19 0.9843 -0.0147
-1 0 20 0.3641 -0.0199
-1 1 1 -14.5454 0.0474
-1 1 2 -8.3202 -0.0027
-1 1 3 -4.6200 -0.0624
-1 1 4 -2.9310 -0.0855
-1 1 5 -1.7580 -0.0685
-1 1 6 -0.4860 -0.0406
-1 1 7 0.4285 -0.0244
-1 1 8 0.5744 -0.0178
-1 1 9 0.2584 -0.0088
-1 1 10 0.0655 0.0041
-1 1 11 0.1968 0.0125
-1 1 12 0.4279 0.0117
-1 1 13 0.5086 0.0053
-1 1 14 0.4280 0.0009
-1 1 15 0.3790 0.0045
-1 1 16 0.5592 0.0163
-1 1 17 0.9413 0.0272
-1 1 18 1.2048 0.0229
-1 1 19 1.0120 -0.0022
-1 1 20 0.4170 -0.0338
-1 2 1 -11.3535 0.2040
-1 2 2 -5.4034 0.1348
-1 2 3 -1.5770 0.0325
-1 2 4 -0.0456 -0.0463
-1 2 5 0.5163 -0.0734
-1 2 6 1.1033 -0.0602
-1 2 7 1.5868 -0.0340
-1 2 8 1.4932 -0.0113
-1 2 9 0.9078 0.0049
-1 2 10 0.3476 0.0138
-1 2 11 0.1019 0.0137
-1 2 12 0.0510 0.0075
-1 2 13 0.0114 0.0021
-1 2 14 -0.0280 0.0014
-1 2 15 0.0035 0.0039
-1 2 16 0.1415 0.0089
-1 2 17 0.3760 0.0176
-1 2 18 0.6107 0.0249
-1 2 19 0.6426 0.0189
-1 2 20 0.3410 -0.0036
-1 3 1 -7.5290 0.3597
-1 3 2 -2.8191 0.2365
-1 3 3 0.6016 0.0972
-1 3 4 1.9711 -0.0095
-1 3 5 2.0835 -0.0556
-1 3 6 2.0048 -0.0451
-1 3 7 1.9861 -0.0068
-1 3 8 1.6967 0.0281
-1 3 9 1.0452 0.0422
-1 3 10 0.3513 0.0333
-1 3 11 -0.1261 0.0097
-1 3 12 -0.4191 -0.0131
-1 3 13 -0.5871 -0.0200
-1 3 14 -0.5457 -0.0091
-1 3 15 -0.2756 0.0042
-1 3 16 0.0316 0.0038
-1 3 17 0.1910 -0.0070
-1 3 18 0.2367 -0.0105
-1 3 19 0.2750 0.0015
-1 3 20 0.2587 0.0163
-1 4 1 -5.1100 0.2366
-1 4 2 -2.0086 0.1016
-1 4 3 0.7736 0.0015
-1 4 4 2.1789 -0.0446
-1 4 5 2.3308 -0.0425
-1 4 6 2.0129 -0.0095
-1 4 7 1.6959 0.0315
-1 4 8 1.3012 0.0582
-1 4 9 0.7101 0.0587
-1 4 10 0.0825 0.0359
-1 4 11 -0.3907 0.0012
-1 4 12 -0.7205 -0.0299
-1 4 13 -0.9301 -0.0405
-1 4 14 -0.8701 -0.0234
-1 4 15 -0.4563 0.0050
-1 4 16 0.0524 0.0117
-1 4 17 0.2733 -0.0183
-1 4 18 0.1625 -0.0592
-1 4 19 0.0290 -0.0681
-1 4 20 0.0808 -0.0327
-1 5 1 -4.4591 0.0061
-1 5 2 -2.7297 -0.0866
-1 5 3 -0.5902 -0.1155
-1 5 4 0.9442 -0.0826
-1 5 5 1.4707 -0.0261
-1 5 6 1.3255 0.0204
-1 5 7 0.9933 0.0436
-1 5 8 0.6227 0.0433
-1 5 9 0.1609 0.0267
-1 5 10 -0.3195 0.0054
-1 5 11 -0.6629 -0.0129
-1 5 12 -0.8626 -0.0285
-1 5 13 -1.0044 -0.0389
-1 5 14 -1.0245 -0.0313
-1 5 15 -0.7675 -0.0020
-1 5 16 -0.3124 0.0214
-1 5 17 -0.0034 -0.0013
-1 5 18 -0.0412 -0.0711
-1 5 19 -0.2171 -0.1323
-1 5 20 -0.2065 -0.1268
-1 6 1 -4.4645 -0.0017
-1 6 2 -3.6059 -0.0593
-1 6 3 -2.0658 -0.0754
-1 6 4 -0.5570 -0.0452
-1 6 5 0.3006 -0.0028
-1 6 6 0.4474 0.0213
-1 6 7 0.2494 0.0205
-1 6 8 -0.0038 0.0029
-1 6 9 -0.2940 -0.0194
-1 6 10 -0.6351 -0.0318
-1 6 11 -0.9053 -0.0273
-1 6 12 -1.0167 -0.0176
-1 6 13 -1.0654 -0.0202
-1 6 14 -1.1601 -0.0288
-1 6 15 -1.2117 -0.0158
-1 6 16 -1.0601 0.0220
-1 6 17 -0.7464 0.0388
-1 6 18 -0.4853 -0.0116
-1 6 19 -0.3744 -0.1073
-1 7 1 -4.0607 0.1669
-1 7 2 -3.6699 0.1066
-1 7 3 -2.7104 0.0497
-1 7 4 -1.4679 0.0170
-1 7 5 -0.4901 0.0017
-1 7 6 -0.1027 -0.0072
-1 7 7 -0.1449 -0.0125
-1 7 8 -0.2806 -0.0174
-1 7 9 -0.4144 -0.0272
-1 7 10 -0.6460 -0.0369
-1 7 11 -0.9461 -0.0322
-1 7 12 -1.1294 -0.0138
-1 7 13 -1.1507 -0.0046
-1 7 14 -1.1952 -0.0158
-1 7 15 -1.3742 -0.0186
-1 7 16 -1.4943 0.0214
-1 7 17 -1.2823 0.0831
-1 7 18 -0.7582 0.0950
-1 7 19 -0.2339 0.0208
-1 8 1 -3.2421 0.1897
-1 8 2 -3.1070 0.1268
-1 8 3 -2.6405 0.0623
-1 8 4 -1.7477 0.0118
-1 8 5 -0.7495 -0.0208
-1 8 6 -0.1211 -0.0334
-1 8 7 0.0208 -0.0247
-1 8 8 -0.0500 -0.0052
-1 8 9 -0.1231 0.0030
-1 8 10 -0.2840 -0.0089
-1 8 11 -0.6201 -0.0223
-1 8 12 -0.9444 -0.0156
-1 8 13 -1.0215 0.0021
-1 8 14 -0.9337 0.0054
-1 8 15 -0.9653 -0.0004
-1 8 16 -1.1371 0.0261
-1 8 17 -1.1069 0.1011
-1 8 18 -0.6319 0.1705
-1 8 19 0.0470 0.1598
-1 9 1 -2.5708 0.0055
-1 9 2 -2.5309 -0.0313
-1 9 3 -2.3083 -0.0466
-1 9 4 -1.6518 -0.0451
-1 9 5 -0.6519 -0.0374
-1 9 6 0.2078 -0.0270
-1 9 7 0.5631 -0.0101
-1 9 8 0.5263 0.0123
-1 9 9 0.4041 0.0260
-1 9 10 0.2539 0.0185
-1 9 11 -0.0554 -0.0003
-1 9 12 -0.4491 -0.0055
-1 9 13 -0.6254 0.0090
-1 9 14 -0.4836 0.0203
-1 9 15 -0.3141 0.0134
-1 9 16 -0.3913 0.0147
-1 9 17 -0.5538 0.0631
-1 9 18 -0.4205 0.1464
-1 10 1 -2.1531 -0.1046
-1 10 2 -2.0121 -0.1187
-1 10 3 -1.7138 -0.1046
-1 10 4 -1.1504 -0.0692
-1 10 5 -0.2905 -0.0299
-1 10 6 0.5547 -0.0020
-1 10 7 0.9902 0.0106
-1 10 8 0.9744 0.0152
-1 10 9 0.7904 0.0194
-1 10 10 0.6180 0.0224
-1 10 11 0.3679 0.0207
-1 10 12 -0.0058 0.0168
-1 10 13 -0.2756 0.0139
-1 10 14 -0.2185 0.0050
-1 10 15 0.0126 -0.0184
-1 10 16 0.0445 -0.0419
-1 10 17 -0.2063 -0.0295
-1 10 18 -0.4120 0.0336
-1 11 1 -1.5622 0.0065
-1 11 2 -1.1981 -0.0187
-1 11 3 -0.6618 -0.0414
-1 11 4 -0.1574 -0.0456
-1 11 5 0.3197 -0.0270
-1 11 6 0.7263 0.0014
-1 11 7 0.9153 0.0185
-1 11 8 0.8525 0.0159
-1 11 9 0.6970 0.0072
-1 11 10 0.5721 0.0099
-1 11 11 0.3958 0.0217
-1 11 12 0.0727 0.0226
-1 11 13 -0.2467 -0.0020
-1 11 14 -0.2968 -0.0474
-1 11 15 -0.0807 -0.0968
-1 11 16 0.0700 -0.1304
-1 11 17 -0.0928 -0.1289
-1 12 1 -0.6535 0.1249
-1 12 2 -0.1504 0.0847
-1 12 3 0.5084 0.0228
-1 12 4 0.9118 -0.0306
-1 12 5 0.9472 -0.0454
-1 12 6 0.7216 -0.0188
-1 12 7 0.3988 0.0179
-1 12 8 0.1398 0.0295
-1 12 9 0.0568 0.0130
-1 12 10 0.1066 -0.0049
-1 12 11 0.0878 -0.0069
-1 12 12 -0.1377 -0.0105
-1 12 13 -0.4284 -0.0441
-1 12 14 -0.4848 -0.1074
-1 12 15 -0.2216 -0.1682
-1 12 16 0.0863 -0.1939
-1 12 17 0.1119 -0.1767
-1 13 1 0.0619 0.0380
-1 13 2 0.4987 0.0185
-1 13 3 1.0270 -0.0118
-1 13 4 1.3124 -0.0422
-1 13 5 1.1692 -0.0483
-1 13 6 0.6101 -0.0184
-1 13 7 -0.1449 0.0262
-1 13 8 -0.7342 0.0455
-1 13 9 -0.8810 0.0222
-1 13 10 -0.6411 -0.0207
-1 13 11 -0.3684 -0.0501
-1 13 12 -0.3505 -0.0638
-1 13 13 -0.5006 -0.0880
-1 13 14 -0.4860 -0.1354
-1 13 15 -0.1543 -0.1818
-1 13 16 0.2612 -0.1923
-1 14 1 0.0714 -0.1362
-1 14 2 0.3536 -0.1220
-1 14 3 0.6238 -0.0844
-1 14 4 0.8151 -0.0430
-1 14 5 0.8189 -0.0066
-1 14 6 0.4421 0.0248
-1 14 7 -0.3603 0.0462
-1 14 8 -1.2461 0.0437
-1 14 9 -1.6719 0.0099
-1 14 10 -1.4149 -0.0409
-1 14 11 -0.8130 -0.0813
-1 14 12 -0.3858 -0.0993
-1 14 13 -0.2823 -0.1088
-1 14 14 -0.2256 -0.1267
-1 14 15 0.0323 -0.1463
-1 15 1 -0.4310 -0.1618
-1 15 2 -0.1832 -0.1514
-1 15 3 -0.0697 -0.0972
-1 15 4 0.0387 -0.0224
-1 15 5 0.2267 0.0420
-1 15 6 0.2505 0.0724
-1 15 7 -0.2435 0.0635
-1 15 8 -1.1725 0.0268
-1 15 9 -1.8980 -0.0199
-1 15 10 -1.8265 -0.0625
-1 15 11 -1.0496 -0.0929
-1 15 12 -0.2210 -0.1087
-1 15 13 0.1655 -0.1132
-1 15 14 0.1911 -0.1126
-1 16 1 -0.7912 -0.0466
-1 16 2 -0.4296 -0.0693
-1 16 3 -0.2946 -0.0566
-1 16 4 -0.2782 -0.0105
-1 16 5 -0.1411 0.0474
-1 16 6 0.0630 0.0818
-1 16 7 -0.0561 0.0683
-1 16 8 -0.6993 0.0159
-1 16 9 -1.4424 -0.0426
-1 16 10 -1.5739 -0.0824
-1 16 11 -0.8858 -0.1036
-1 16 12 0.0748 -0.1164
-1 17 1 -0.6804 0.0140
-1 17 2 -0.2489 -0.0158
-1 17 3 -0.0519 -0.0266
-1 17 4 -0.1069 -0.0116
-1 17 5 -0.1798 0.0277
-1 17 6 -0.0942 0.0660
-1 17 7 -0.0075 0.0667
-1 17 8 -0.2060 0.0190
-1 17 9 -0.6264 -0.0488
-1 17 10 -0.7995 -0.1001
-1 18 1 -0.3284 -0.0490
-1 18 2 -0.0367 -0.0473
-1 18 3 0.0926 -0.0270
-1 18 4 0.0240 -0.0002
-1 18 5 -0.1338 0.0328
-1 18 6 -0.1820 0.0638
-1 18 7 -0.0620 0.0670
-1 18 8 0.0566 0.0245
0 -18 1 0.2958 -0.0301
0 -18 2 -0.2540 0.0822
0 -18 3 -0.5047 0.1506
0 -18 4 -0.3989 0.1444
0 -17 1 0.5731 0.0238
0 -17 2 -0.0638 0.1089
0 -17 3 -0.3562 0.1682
0 -17 4 -0.3039 0.1636
0 -17 5 -0.1119 0.0920
0 -17 6 0.0000 -0.0072
0 -17 7 -0.0452 -0.0726
0 -16 1 0.4803 -0.0355
0 -16 2 0.0528 0.0051
0 -16 3 -0.0509 0.0440
0 -16 4 0.0790 0.0583
0 -16 5 0.1784 0.0309
0 -16 6 0.0728 -0.0272
0 -16 7 -0.1912 -0.0721
0 -16 8 -0.4176 -0.0616
0 -16 9 -0.4639 -0.0026
0 -15 1 -0.2160 -0.1014
0 -15 2 -0.2334 -0.0799
0 -15 3 -0.0172 -0.0617
0 -15 4 0.2719 -0.0431
0 -15 5 0.3657 -0.0334
0 -15 6 0.1293 -0.0409
0 -15 7 -0.3108 -0.0507
0 -15 8 -0.6553 -0.0329
0 -15 9 -0.6913 0.0168
0 -15 10 -0.4911 0.0617
0 -15 11 -0.3133 0.0635
0 -14 1 -1.1563 -0.0359
0 -14 2 -0.8576 -0.0124
0 -14 3 -0.3926 -0.0113
0 -14 4 0.0361 -0.0149
0 -14 5 0.2302 -0.0153
0 -14 6 0.1045 -0.0171
0 -14 7 -0.2473 -0.0195
0 -14 8 -0.5699 -0.0087
0 -14 9 -0.6153 0.0198
0 -14 10 -0.3845 0.0434
0 -14 11 -0.1578 0.0331
0 -14 12 -0.1873 -0.0058
0 -13 1 -1.6698 0.0819
0 -13 2 -1.3424 0.0953
0 -13 3 -0.7958 0.0882
0 -13 4 -0.2912 0.0700
0 -13 5 0.0340 0.0487
0 -13 6 0.1583 0.0268
0 -13 7 0.0908 0.0082
0 -13 8 -0.1029 0.0024
0 -13 9 -0.2578 0.0125
0 -13 10 -0.2471 0.0226
0 -13 11 -0.1747 0.0097
0 -13 12 -0.2857 -0.0266
0 -13 13 -0.6234 -0.0568
0 -12 1 -1.4358 0.0613
0 -12 2 -1.2803 0.0510
0 -12 3 -0.7573 0.0511
0 -12 4 -0.2284 0.0574
0 -12 5 0.1328 0.0569
0 -12 6 0.3648 0.0418
0 -12 7 0.4726 0.0189
0 -12 8 0.3584 0.0038
0 -12 9 0.0248 0.0054
0 -12 10 -0.3313 0.0150
0 -12 11 -0.5418 0.0131
0 -12 12 -0.6714 -0.0096
0 -12 13 -0.8634 -0.0388
0 -12 14 -1.0510 -0.0502
0 -11 1 -0.6593 -0.0658
0 -11 2 -0.6834 -0.0857
0 -11 3 -0.2359 -0.0733
0 -11 4 0.2474 -0.0326
0 -11 5 0.4867 0.0072
0 -11 6 0.5509 0.0213
0 -11 7 0.5603 0.0105
0 -11 8 0.4248 -0.0048
0 -11 9 0.0185 -0.0070
0 -11 10 -0.5213 0.0051
0 -11 11 -0.8744 0.0178
0 -11 12 -0.8941 0.0159
0 -11 13 -0.7225 -0.0027
0 -11 14 -0.5344 -0.0250
0 -11 15 -0.3332 -0.0348
0 -10 1 0.3410 -0.0628
0 -10 2 0.1486 -0.0737
0 -10 3 0.3773 -0.0685
0 -10 4 0.6737 -0.0382
0 -10 5 0.7062 -0.0038
0 -10 6 0.5196 0.0093
0 -10 7 0.3449 -0.0024
0 -10 8 0.2099 -0.0210
0 -10 9 -0.0499 -0.0279
0 -10 10 -0.4425 -0.0177
0 -10 11 -0.7042 0.0017
0 -10 12 -0.6016 0.0161
0 -10 13 -0.2010 0.0143
0 -10 14 0.2464 -0.0030
0 -10 15 0.5721 -0.0219
0 -10 16 0.7318 -0.0278
0 -9 1 1.3829 0.1094
0 -9 2 0.8803 0.0997
0 -9 3 0.6304 0.0801
0 -9 4 0.5684 0.0651
0 -9 5 0.4512 0.0501
0 -9 6 0.2335 0.0257
0 -9 7 0.0900 -0.0056
0 -9 8 0.0918 -0.0305
0 -9 9 0.0837 -0.0387
0 -9 10 -0.0567 -0.0308
0 -9 11 -0.2065 -0.0143
0 -9 12 -0.1608 0.0015
0 -9 13 0.0986 0.0083
0 -9 14 0.4152 0.0027
0 -9 15 0.6599 -0.0084
0 -9 16 0.7852 -0.0120
0 -9 17 0.7278 -0.0036
0 -8 1 2.1917 0.1818
0 -8 2 1.1879 0.1583
0 -8 3 0.2853 0.1345
0 -8 4 -0.2044 0.1103
0 -8 5 -0.3398 0.0772
0 -8 6 -0.3000 0.0352
0 -8 7 -0.1482 -0.0028
0 -8 8 0.0765 -0.0231
0 -8 9 0.2261 -0.0235
0 -8 10 0.1681 -0.0130
0 -8 11 -0.0344 -0.0027
0 -8 12 -0.2030 0.0024
0 -8 13 -0.2607 0.0022
0 -8 14 -0.2478 -0.0010
0 -8 15 -0.1703 -0.0029
0 -8 16 0.0068 0.0020
0 -8 17 0.2064 0.0137
0 -7 1 2.3471 0.0159
0 -7 2 0.8482 -0.0130
0 -7 3 -0.5872 -0.0054
0 -7 4 -1.3900 0.0190
0 -7 5 -1.4563 0.0279
0 -7 6 -1.0808 0.0133
0 -7 7 -0.5937 -0.0062
0 -7 8 -0.1945 -0.0112
0 -7 9 -0.0149 0.0001
0 -7 10 -0.1173 0.0153
0 -7 11 -0.4063 0.0220
0 -7 12 -0.6866 0.0170
0 -7 13 -0.8507 0.0060
0 -7 14 -0.9142 -0.0032
0 -7 15 -0.8629 -0.0051
0 -7 16 -0.6152 0.0000
0 -7 17 -0.2057 0.0071
0 -7 18 0.1327 0.0097
0 -6 1 1.9094 -0.1162
0 -6 2 0.1354 -0.1378
0 -6 3 -1.4989 -0.1107
0 -6 4 -2.4097 -0.0543
0 -6 5 -2.4260 -0.0140
0 -6 6 -1.8722 -0.0083
0 -6 7 -1.2156 -0.0173
0 -6 8 -0.7404 -0.0154
0 -6 9 -0.5333 0.0010
0 -6 10 -0.5791 0.0182
0 -6 11 -0.7636 0.0244
0 -6 12 -0.8986 0.0184
0 -6 13 -0.8734 0.0067
0 -6 14 -0.7401 -0.0029
0 -6 15 -0.5810 -0.0067
0 -6 16 -0.3714 -0.0088
0 -6 17 -0.0768 -0.0175
0 -6 18 0.1888 -0.0341
0 -6 19 0.2548 -0.0480
0 -5 1 2.0550 0.0544
0 -5 2 0.1265 0.0260
0 -5 3 -1.5216 0.0141
0 -5 4 -2.4719 0.0243
0 -5 5 -2.5799 0.0256
0 -5 6 -2.0961 0.0019
0 -5 7 -1.4589 -0.0269
0 -5 8 -0.9639 -0.0346
0 -5 9 -0.6736 -0.0201
0 -5 10 -0.5466 -0.0023
0 -5 11 -0.5075 0.0045
0 -5 12 -0.4310 0.0012
0 -5 13 -0.2189 -0.0038
0 -5 14 0.0685 -0.0043
0 -5 15 0.2605 -0.0013
0 -5 16 0.2811 -0.0043
0 -5 17 0.2130 -0.0261
0 -5 18 0.1393 -0.0659
0 -5 19 0.0439 -0.1007
0 -4 1 4.6285 0.3144
0 -4 2 2.2593 0.2633
0 -4 3 0.3228 0.1936
0 -4 4 -0.9134 0.1341
0 -4 5 -1.3993 0.0780
0 -4 6 -1.2711 0.0177
0 -4 7 -0.8297 -0.0305
0 -4 8 -0.3697 -0.0457
0 -4 9 -0.0328 -0.0312
0 -4 10 0.1595 -0.0115
0 -4 11 0.2334 -0.0050
0 -4 12 0.2754 -0.0099
0 -4 13 0.3999 -0.0133
0 -4 14 0.5944 -0.0066
0 -4 15 0.6689 0.0078
0 -4 16 0.4659 0.0158
0 -4 17 0.0778 -0.0023
0 -4 18 -0.2457 -0.0521
0 -4 19 -0.3664 -0.1091
0 -3 1 10.6312 0.2553
0 -3 2 7.2094 0.2098
0 -3 3 4.3049 0.1475
0 -3 4 2.2660 0.0917
0 -3 5 1.0033 0.0439
0 -3 6 0.4178 0.0002
0 -3 7 0.3871 -0.0303
0 -3 8 0.6572 -0.0345
0 -3 9 0.9246 -0.0157
0 -3 10 0.9867 0.0047
0 -3 11 0.8092 0.0093
0 -3 12 0.5262 -0.0001
0 -3 13 0.3479 -0.0088
0 -3 14 0.3468 -0.0046
0 -3 15 0.3287 0.0129
0 -3 16 0.0396 0.0310
0 -3 17 -0.4771 0.0277
0 -3 18 -0.8613 -0.0122
0 -3 19 -0.8305 -0.0754
0 -3 20 -0.4804 -0.1205
0 -2 1 18.9480 -0.0727
0 -2 2 13.9987 -0.0642
0 -2 3 9.4568 -0.0516
0 -2 4 6.1065 -0.0396
0 -2 5 3.7449 -0.0330
0 -2 6 2.1369 -0.0312
0 -2 7 1.2971 -0.0269
0 -2 8 1.1401 -0.0131
0 -2 9 1.2742 0.0075
0 -2 10 1.2319 0.0232
0 -2 11 0.8095 0.0246
0 -2 12 0.1826 0.0140
0 -2 13 -0.2769 0.0026
0 -2 14 -0.3630 0.0007
0 -2 15 -0.2764 0.0105
0 -2 16 -0.4278 0.0247
0 -2 17 -0.9283 0.0283
0 -2 18 -1.3794 0.0064
0 -2 19 -1.3034 -0.0399
0 -2 20 -0.7136 -0.0854
0 -1 1 26.5413 -0.2029
0 -1 2 20.1888 -0.1482
0 -1 3 13.8350 -0.0873
0 -1 4 9.0171 -0.0460
0 -1 5 5.5846 -0.0310
0 -1 6 3.0091 -0.0279
0 -1 7 1.2728 -0.0197
0 -1 8 0.5495 -0.0025
0 -1 9 0.5767 0.0152
0 -1 10 0.6826 0.0237
0 -1 11 0.3556 0.0207
0 -1 12 -0.3469 0.0111
0 -1 13 -0.9347 0.0024
0 -1 14 -1.0060 -0.0007
0 -1 15 -0.6821 0.0017
0 -1 16 -0.5122 0.0048
0 -1 17 -0.8665 0.0021
0 -1 18 -1.4610 -0.0105
0 -1 19 -1.6366 -0.0311
0 -1 20 -1.1243 -0.0501
0 0 1 30.1011 0.0295
0 0 2 23.1601 0.0651
0 0 3 15.5517 0.0920
0 0 4 9.6432 0.0872
0 0 5 5.6159 0.0494
0 0 6 2.6499 0.0062
0 0 7 0.4415 -0.0138
0 0 8 -0.6989 -0.0071
0 0 9 -0.7360 0.0076
0 0 10 -0.3167 0.0130
0 0 11 -0.2283 0.0064
0 0 12 -0.6855 -0.0049
0 0 13 -1.2395 -0.0132
0 0 14 -1.3173 -0.0146
0 0 15 -0.8339 -0.0105
0 0 16 -0.3074 -0.0076
0 0 17 -0.3353 -0.0133
0 0 18 -0.9270 -0.0267
0 0 19 -1.4513 -0.0362
0 0 20 -1.3292 -0.0309
0 1 0 29.8920 0.2306
0 1 1 28.0361 0.2326
0 1 2 21.6787 0.2214
0 1 3 13.9511 0.1983
0 1 4 7.7566 0.1530
0 1 5 3.8265 0.0860
0 1 6 1.2683 0.0207
0 1 7 -0.6526 -0.0153
0 1 8 -1.7867 -0.0169
0 1 9 -1.8529 -0.0035
0 1 10 -1.2313 0.0038
0 1 11 -0.7265 -0.0012
0 1 12 -0.7800 -0.0132
0 1 13 -1.1364 -0.0247
0 1 14 -1.2261 -0.0288
0 1 15 -0.7735 -0.0206
0 1 16 -0.0719 -0.0045
0 1 17 0.2874 0.0041
0 1 18 0.0020 -0.0055
0 1 19 -0.6034 -0.0235
0 1 20 -0.9013 -0.0270
0 2 0 22.1696 0.0765
0 2 1 21.4878 0.0787
0 2 2 16.7147 0.0810
0 2 3 10.1101 0.0785
0 2 4 4.5309 0.0627
0 2 5 1.2214 0.0316
0 2 6 -0.4623 -0.0032
0 2 7 -1.5490 -0.0246
0 2 8 -2.2548 -0.0257
0 2 9 -2.2783 -0.0149
0 2 10 -1.6778 -0.0044
0 2 11 -1.0072 -0.0003
0 2 12 -0.7189 -0.0031
0 2 13 -0.7573 -0.0122
0 2 14 -0.7569 -0.0223
0 2 15 -0.4563 -0.0206
0 2 16 0.0925 0.0012
0 2 17 0.5803 0.0301
0 2 18 0.6841 0.0388
0 2 19 0.3654 0.0153
0 2 20 -0.0529 -0.0194
0 3 0 13.3301 -0.2527
0 3 1 13.6357 -0.1958
0 3 2 10.8542 -0.1140
0 3 3 6.1783 -0.0484
0 3 4 1.8484 -0.0200
0 3 5 -0.6871 -0.0218
0 3 6 -1.6234 -0.0337
0 3 7 -1.9334 -0.0401
0 3 8 -2.1181 -0.0361
0 3 9 -2.0303 -0.0243
0 3 10 -1.5532 -0.0093
0 3 11 -0.9488 0.0057
0 3 12 -0.5238 0.0168
0 3 13 -0.2995 0.0175
0 3 14 -0.1360 0.0053
0 3 15 0.0322 -0.0084
0 3 16 0.2099 -0.0037
0 3 17 0.4229 0.0252
0 3 18 0.6373 0.0550
0 3 19 0.7042 0.0519
0 3 20 0.5324 0.0091
0 4 0 6.7666 -0.2962
0 4 1 7.6549 -0.1938
0 4 2 6.5733 -0.0593
0 4 3 3.8935 0.0294
0 4 4 0.9881 0.0377
0 4 5 -0.8810 -0.0053
0 4 6 -1.5163 -0.0470
0 4 7 -1.5514 -0.0586
0 4 8 -1.5065 -0.0436
0 4 9 -1.3725 -0.0185
0 4 10 -1.0121 0.0044
0 4 11 -0.5460 0.0206
0 4 12 -0.1807 0.0302
0 4 13 0.0761 0.0328
0 4 14 0.3042 0.0249
0 4 15 0.4333 0.0055
0 4 16 0.3534 -0.0137
0 4 17 0.1833 -0.0121
0 4 18 0.1839 0.0163
0 4 19 0.3907 0.0463
0 4 20 0.5405 0.0430
0 5 0 3.7748 -0.0492
0 5 1 4.7806 0.0229
0 5 2 4.6625 0.1232
0 5 3 3.4417 0.1698
0 5 4 1.7484 0.1226
0 5 5 0.4082 0.0233
0 5 6 -0.2296 -0.0522
0 5 7 -0.4278 -0.0653
0 5 8 -0.5356 -0.0321
0 5 9 -0.5602 0.0105
0 5 10 -0.3596 0.0369
0 5 11 -0.0155 0.0396
0 5 12 0.2355 0.0259
0 5 13 0.3438 0.0123
0 5 14 0.4576 0.0092
0 5 15 0.6020 0.0070
0 5 16 0.5963 -0.0117
0 5 17 0.3694 -0.0409
0 5 18 0.1451 -0.0483
0 5 19 0.1585 -0.0144
0 5 20 0.3228 0.0343
0 6 0 3.2805 0.0819
0 6 1 4.0302 0.0837
0 6 2 4.1538 0.1181
0 6 3 3.7058 0.1289
0 6 4 2.8670 0.0781
0 6 5 1.9829 -0.0038
0 6 6 1.3280 -0.0530
0 6 7 0.8801 -0.0415
0 6 8 0.4803 0.0039
0 6 9 0.1581 0.0426
0 6 10 0.1033 0.0549
0 6 11 0.3193 0.0398
0 6 12 0.5324 0.0050
0 6 13 0.5425 -0.0279
0 6 14 0.4878 -0.0321
0 6 15 0.6074 -0.0080
0 6 16 0.8581 0.0047
0 6 17 0.9607 -0.0286
0 6 18 0.7851 -0.0837
0 6 19 0.4983 -0.0971
0 6 20 0.3042 -0.0427
0 7 0 3.3327 -0.0599
0 7 1 3.6968 -0.0770
0 7 2 3.7176 -0.0565
0 7 3 3.6043 -0.0313
0 7 4 3.3167 -0.0324
0 7 5 2.8028 -0.0466
0 7 6 2.1775 -0.0372
0 7 7 1.5751 0.0025
0 7 8 1.0062 0.0394
0 7 9 0.4946 0.0459
0 7 10 0.2114 0.0288
0 7 11 0.2789 0.0066
0 7 12 0.5158 -0.0198
0 7 13 0.5977 -0.0503
0 7 14 0.4877 -0.0609
0 7 15 0.5029 -0.0292
0 7 16 0.8621 0.0172
0 7 17 1.3258 0.0139
0 7 18 1.4377 -0.0590
0 7 19 1.0504 -0.1371
0 7 20 0.4615 -0.1392
0 8 0 2.8302 -0.1878
0 8 1 2.9814 -0.1592
0 8 2 2.9582 -0.1044
0 8 3 3.0342 -0.0566
0 8 4 3.0697 -0.0387
0 8 5 2.7543 -0.0351
0 8 6 2.0715 -0.0150
0 8 7 1.3152 0.0216
0 8 8 0.7138 0.0396
0 8 9 0.2718 0.0173
0 8 10 -0.0149 -0.0207
0 8 11 -0.0429 -0.0369
0 8 12 0.1757 -0.0328
0 8 13 0.3762 -0.0383
0 8 14 0.3420 -0.0535
0 8 15 0.2470 -0.0399
0 8 16 0.4601 0.0152
0 8 17 0.9969 0.0562
0 8 18 1.3862 0.0177
0 8 19 1.1928 -0.0849
0 9 0 1.8816 -0.0857
0 9 1 2.1463 -0.0241
0 9 2 2.2797 0.0458
0 9 3 2.4802 0.0789
0 9 4 2.6169 0.0571
0 9 5 2.3139 0.0088
0 9 6 1.4797 -0.0187
0 9 7 0.5158 -0.0105
0 9 8 -0.1145 0.0027
0 9 9 -0.3458 -0.0114
0 9 10 -0.3999 -0.0415
0 9 11 -0.3844 -0.0495
0 9 12 -0.2411 -0.0276
0 9 13 -0.0283 -0.0107
0 9 14 0.0416 -0.0212
0 9 15 -0.0645 -0.0266
0 9 16 -0.0574 0.0171
0 9 17 0.2924 0.0900
0 9 18 0.7561 0.1134
0 9 19 0.8557 0.0443
0 10 0 0.9026 0.0664
0 10 1 1.4784 0.1000
0 10 2 1.8543 0.1410
0 10 3 2.0754 0.1468
0 10 4 2.1269 0.0969
0 10 5 1.7791 0.0160
0 10 6 0.9232 -0.0456
0 10 7 -0.1035 -0.0576
0 10 8 -0.7644 -0.0348
0 10 9 -0.8694 -0.0150
0 10 10 -0.6882 -0.0156
0 10 11 -0.5275 -0.0196
0 10 12 -0.4093 -0.0084
0 10 13 -0.2442 0.0079
0 10 14 -0.1059 0.0096
0 10 15 -0.1246 0.0094
0 10 16 -0.2053 0.0456
0 10 17 -0.0990 0.1237
0 10 18 0.2187 0.1864
0 11 0 -0.0668 0.0387
0 11 1 0.7230 0.0300
0 11 2 1.2778 0.0397
0 11 3 1.4819 0.0450
0 11 4 1.4334 0.0261
0 11 5 1.1442 -0.0142
0 11 6 0.5573 -0.0525
0 11 7 -0.1876 -0.0637
0 11 8 -0.7353 -0.0414
0 11 9 -0.8522 -0.0039
0 11 10 -0.6534 0.0218
0 11 11 -0.4040 0.0249
0 11 12 -0.2034 0.0172
0 11 13 0.0083 0.0149
0 11 14 0.2106 0.0234
0 11 15 0.2657 0.0440
0 11 16 0.1457 0.0847
0 11 17 0.0319 0.1463
0 11 18 0.0829 0.2006
0 12 0 -1.0374 -0.0736
0 12 1 -0.3138 -0.0772
0 12 2 0.3098 -0.0695
0 12 3 0.6056 -0.0550
0 12 4 0.6371 -0.0394
0 12 5 0.5365 -0.0281
0 12 6 0.3405 -0.0260
0 12 7 0.0674 -0.0294
0 12 8 -0.1816 -0.0238
0 12 9 -0.2882 0.0020
0 12 10 -0.2289 0.0365
0 12 11 -0.0484 0.0534
0 12 12 0.2313 0.0407
0 12 13 0.5820 0.0177
0 12 14 0.8703 0.0147
0 12 15 0.9063 0.0428
0 12 16 0.6501 0.0883
0 12 17 0.2974 0.1300
0 13 0 -1.5820 -0.0496
0 13 1 -1.1309 -0.0157
0 13 2 -0.5621 0.0002
0 13 3 -0.1017 -0.0054
0 13 4 0.1657 -0.0167
0 13 5 0.2642 -0.0175
0 13 6 0.2662 -0.0097
0 13 7 0.2617 -0.0054
0 13 8 0.3060 -0.0043
0 13 9 0.3707 0.0089
0 13 10 0.4025 0.0384
0 13 11 0.4499 0.0604
0 13 12 0.6514 0.0481
0 13 13 1.0315 0.0083
0 13 14 1.3636 -0.0192
0 13 15 1.3414 -0.0053
0 13 16 0.9068 0.0378
0 14 0 -1.1952 0.0835
0 14 1 -1.0095 0.1285
0 14 2 -0.6765 0.1352
0 14 3 -0.2643 0.0922
0 14 4 0.1171 0.0257
0 14 5 0.3139 -0.0230
0 14 6 0.2849 -0.0320
0 14 7 0.2144 -0.0117
0 14 8 0.3373 0.0154
0 14 9 0.6425 0.0382
0 14 10 0.8782 0.0548
0 14 11 0.8988 0.0555
0 14 12 0.8723 0.0261
0 14 13 1.0259 -0.0278
0 14 14 1.2710 -0.0712
0 14 15 1.2577 -0.0706
0 15 0 -0.0600 0.1283
0 15 1 0.0078 0.1450
0 15 2 -0.0791 0.1284
0 15 3 -0.1363 0.0718
0 15 4 0.0001 -0.0022
0 15 5 0.2049 -0.0544
0 15 6 0.2257 -0.0567
0 15 7 0.0836 -0.0119
0 15 8 0.1060 0.0485
0 15 9 0.4727 0.0876
0 15 10 0.9111 0.0859
0 15 11 1.0183 0.0456
0 15 12 0.7874 -0.0175
0 15 13 0.5899 -0.0806
0 15 14 0.6436 -0.1172
0 16 0 0.9660 0.0582
0 16 1 1.0485 0.0495
0 16 2 0.5367 0.0099
0 16 3 -0.2035 -0.0418
0 16 4 -0.5738 -0.0790
0 16 5 -0.3816 -0.0825
0 16 6 -0.0050 -0.0466
0 16 7 0.1398 0.0195
0 16 8 0.1096 0.0906
0 16 9 0.2330 0.1302
0 16 10 0.5347 0.1115
0 16 11 0.6582 0.0397
0 16 12 0.3969 -0.0490
0 16 13 0.0275 -0.1132
0 17 0 1.2270 0.0353
0 17 1 1.3636 0.0317
0 17 2 0.6810 -0.0296
0 17 3 -0.4701 -0.1015
0 17 4 -1.2478 -0.1317
0 17 5 -1.0849 -0.1018
0 17 6 -0.2625 -0.0311
0 17 7 0.4209 0.0503
0 17 8 0.5122 0.1180
0 17 9 0.2514 0.1500
0 17 10 0.0677 0.1268
0 17 11 0.0153 0.0514
0 18 0 0.8574 0.1226
0 18 1 1.0185 0.1346
0 18 2 0.4960 0.0542
0 18 3 -0.5247 -0.0648
0 18 4 -1.3442 -0.1416
0 18 5 -1.2777 -0.1324
0 18 6 -0.3541 -0.0555
0 18 7 0.6352 0.0402
0 18 8 0.9074 0.1161
0 18 9 0.4315 0.1525
0 19 0 0.4060 0.1960
0 19 1 0.5545 0.2058
0 19 2 0.3364 0.1223
0 19 3 -0.2142 -0.0170
0 19 4 -0.7667 -0.1321
1 -18 0 -0.6901 0.0159
1 -18 1 -0.9977 -0.0462
1 -18 2 -1.0890 -0.1081
1 -18 3 -0.8777 -0.1425
1 -18 4 -0.4981 -0.1424
1 -17 0 -1.1070 -0.0577
1 -17 1 -1.2962 -0.1041
1 -17 2 -1.1618 -0.1350
1 -17 3 -0.7766 -0.1409
1 -17 4 -0.3452 -0.1280
1 -17 5 -0.1074 -0.1024
1 -17 6 -0.1574 -0.0602
1 -17 7 -0.3508 -0.0038
1 -16 0 -1.1729 0.0024
1 -16 1 -1.2838 -0.0367
1 -16 2 -1.0359 -0.0458
1 -16 3 -0.5893 -0.0246
1 -16 4 -0.2037 0.0007
1 -16 5 -0.0676 0.0080
1 -16 6 -0.1905 0.0064
1 -16 7 -0.4067 0.0176
1 -16 8 -0.5145 0.0367
1 -16 9 -0.4377 0.0322
1 -15 0 -0.7026 0.1282
1 -15 1 -0.7496 0.0792
1 -15 2 -0.4806 0.0539
1 -15 3 -0.0653 0.0666
1 -15 4 0.2246 0.0907
1 -15 5 0.2320 0.0894
1 -15 6 0.0092 0.0587
1 -15 7 -0.2508 0.0274
1 -15 8 -0.3828 0.0131
1 -15 9 -0.3749 -0.0010
1 -15 10 -0.3188 -0.0340
1 -15 11 -0.2493 -0.0691
1 -14 0 -0.0813 0.1127
1 -14 1 0.0405 0.0631
1 -14 2 0.4131 0.0211
1 -14 3 0.8170 0.0134
1 -14 4 0.9995 0.0321
1 -14 5 0.8527 0.0450
1 -14 6 0.4701 0.0339
1 -14 7 0.0657 0.0115
1 -14 8 -0.1897 -0.0027
1 -14 9 -0.2993 -0.0116
1 -14 10 -0.3940 -0.0287
1 -14 11 -0.5260 -0.0453
1 -14 12 -0.5608 -0.0342
1 -13 0 0.0330 -0.0530
1 -13 1 0.4760 -0.0706
1 -13 2 1.1267 -0.0858
1 -13 3 1.5935 -0.0864
1 -13 4 1.6403 -0.0692
1 -13 5 1.2885 -0.0448
1 -13 6 0.7242 -0.0260
1 -13 7 0.1719 -0.0145
1 -13 8 -0.2001 -0.0055
1 -13 9 -0.3678 -0.0009
1 -13 10 -0.4636 -0.0060
1 -13 11 -0.6156 -0.0123
1 -13 12 -0.7519 0.0022
1 -13 13 -0.6529 0.0432
1 -12 0 -0.5500 -0.1313
1 -12 1 0.2127 -0.1111
1 -12 2 1.1646 -0.0817
1 -12 3 1.7019 -0.0589
1 -12 4 1.5841 -0.0474
1 -12 5 1.0230 -0.0414
1 -12 6 0.3768 -0.0324
1 -12 7 -0.1241 -0.0177
1 -12 8 -0.3969 -0.0025
1 -12 9 -0.4442 0.0047
1 -12 10 -0.3697 0.0008
1 -12 11 -0.3475 -0.0048
1 -12 12 -0.4449 0.0052
1 -12 13 -0.5067 0.0366
1 -12 14 -0.3279 0.0710
1 -12 15 0.0617 0.0792
1 -11 0 -1.3787 -0.0163
1 -11 1 -0.5436 -0.0015
1 -11 2 0.4880 0.0293
1 -11 3 1.0392 0.0540
1 -11 4 0.8415 0.0552
1 -11 5 0.2240 0.0367
1 -11 6 -0.3027 0.0170
1 -11 7 -0.5054 0.0087
1 -11 8 -0.4499 0.0075
1 -11 9 -0.2598 0.0027
1 -11 10 -0.0244 -0.0082
1 -11 11 0.1262 -0.0165
1 -11 12 0.0599 -0.0120
1 -11 13 -0.1837 0.0073
1 -11 14 -0.3756 0.0309
1 -11 15 -0.3339 0.0432
1 -10 0 -2.0108 0.0726
1 -10 1 -1.4129 0.0447
1 -10 2 -0.5583 0.0369
1 -10 3 0.0216 0.0450
1 -10 4 0.0047 0.0523
1 -10 5 -0.3742 0.0495
1 -10 6 -0.6179 0.0414
1 -10 7 -0.4948 0.0349
1 -10 8 -0.1558 0.0267
1 -10 9 0.1654 0.0108
1 -10 10 0.3743 -0.0087
1 -10 11 0.4386 -0.0203
1 -10 12 0.2883 -0.0184
1 -10 13 -0.0840 -0.0090
1 -10 14 -0.5068 -0.0012
1 -10 15 -0.7387 0.0016
1 -10 16 -0.6880 0.0014
1 -9 0 -2.5368 -0.0554
1 -9 1 -2.2378 -0.0988
1 -9 2 -1.5657 -0.1172
1 -9 3 -0.7966 -0.1050
1 -9 4 -0.3258 -0.0707
1 -9 5 -0.2119 -0.0286
1 -9 6 -0.1664 0.0098
1 -9 7 0.0423 0.0355
1 -9 8 0.3474 0.0403
1 -9 9 0.5548 0.0238
1 -9 10 0.5856 -0.0008
1 -9 11 0.4702 -0.0146
1 -9 12 0.2250 -0.0116
1 -9 13 -0.1319 -0.0041
1 -9 14 -0.4872 -0.0063
1 -9 15 -0.6742 -0.0181
1 -9 16 -0.6239 -0.0278
1 -9 17 -0.4092 -0.0272
1 -8 0 -3.2235 -0.2286
1 -8 1 -2.9434 -0.2311
1 -8 2 -2.1796 -0.2036
1 -8 3 -1.0331 -0.1609
1 -8 4 0.0436 -0.1128
1 -8 5 0.6797 -0.0625
1 -8 6 0.8913 -0.0145
1 -8 7 0.9170 0.0199
1 -8 8 0.9039 0.0296
1 -8 9 0.8454 0.0149
1 -8 10 0.7153 -0.0078
1 -8 11 0.5269 -0.0180
1 -8 12 0.2969 -0.0092
1 -8 13 0.0597 0.0049
1 -8 14 -0.0912 0.0058
1 -8 15 -0.0687 -0.0098
1 -8 16 0.0905 -0.0284
1 -8 17 0.2484 -0.0361
1 -8 18 0.3180 -0.0314
1 -7 0 -3.9244 -0.1894
1 -7 1 -3.3121 -0.1522
1 -7 2 -2.1704 -0.0790
1 -7 3 -0.6125 -0.0156
1 -7 4 0.9087 0.0130
1 -7 5 1.8802 0.0160
1 -7 6 2.1403 0.0134
1 -7 7 1.9266 0.0108
1 -7 8 1.5763 0.0018
1 -7 9 1.2780 -0.0156
1 -7 10 1.0605 -0.0305
1 -7 11 0.8802 -0.0299
1 -7 12 0.6876 -0.0124
1 -7 13 0.4939 0.0086
1 -7 14 0.3977 0.0173
1 -7 15 0.4803 0.0088
1 -7 16 0.6619 -0.0063
1 -7 17 0.7426 -0.0137
1 -7 18 0.6178 -0.0089
1 -6 0 -4.3445 -0.0451
1 -6 1 -3.3759 -0.0314
1 -6 2 -1.8245 0.0356
1 -6 3 0.0121 0.1000
1 -6 4 1.7160 0.1160
1 -6 5 2.8274 0.0872
1 -6 6 3.1388 0.0457
1 -6 7 2.8408 0.0129
1 -6 8 2.3211 -0.0117
1 -6 9 1.8624 -0.0309
1 -6 10 1.5336 -0.0387
1 -6 11 1.2690 -0.0290
1 -6 12 0.9852 -0.0073
1 -6 13 0.6742 0.0127
1 -6 14 0.4364 0.0206
1 -6 15 0.3856 0.0163
1 -6 16 0.4865 0.0090
1 -6 17 0.5459 0.0107
1 -6 18 0.4210 0.0264
1 -6 19 0.1786 0.0476
1 -5 0 -4.9368 -0.1082
1 -5 1 -4.0622 -0.1485
1 -5 2 -2.3189 -0.1060
1 -5 3 -0.2974 -0.0263
1 -5 4 1.5334 0.0297
1 -5 5 2.8139 0.0421
1 -5 6 3.3442 0.0312
1 -5 7 3.2004 0.0179
1 -5 8 2.6840 0.0043
1 -5 9 2.0978 -0.0110
1 -5 10 1.5832 -0.0194
1 -5 11 1.1378 -0.0120
1 -5 12 0.7130 0.0056
1 -5 13 0.2977 0.0184
1 -5 14 -0.0371 0.0180
1 -5 15 -0.1755 0.0085
1 -5 16 -0.0897 0.0004
1 -5 17 0.0814 0.0050
1 -5 18 0.1546 0.0289
1 -5 19 0.0959 0.0650
1 -4 0 -7.0088 -0.3542
1 -4 1 -6.9269 -0.3941
1 -4 2 -5.2404 -0.3355
1 -4 3 -2.8783 -0.2174
1 -4 4 -0.6008 -0.1038
1 -4 5 1.1811 -0.0311
1 -4 6 2.2521 0.0056
1 -4 7 2.5484 0.0227
1 -4 8 2.2207 0.0247
1 -4 9 1.5777 0.0128
1 -4 10 0.9115 -0.0011
1 -4 11 0.3788 -0.0021
1 -4 12 0.0006 0.0093
1 -4 13 -0.2717 0.0180
1 -4 14 -0.4604 0.0133
1 -4 15 -0.5009 -0.0020
1 -4 16 -0.3116 -0.0174
1 -4 17 0.0523 -0.0216
1 -4 18 0.3781 -0.0048
1 -4 19 0.4863 0.0330
1 -4 20 0.3950 0.0719
1 -3 0 -11.4184 -0.4201
1 -3 1 -12.6921 -0.3933
1 -3 2 -11.1930 -0.2919
1 -3 3 -8.1245 -0.1617
1 -3 4 -4.8302 -0.0544
1 -3 5 -2.0525 0.0046
1 -3 6 -0.0635 0.0237
1 -3 7 1.0083 0.0236
1 -3 8 1.1724 0.0152
1 -3 9 0.7005 0.0010
1 -3 10 0.0462 -0.0114
1 -3 11 -0.4072 -0.0117
1 -3 12 -0.5320 0.0000
1 -3 13 -0.4472 0.0107
1 -3 14 -0.3373 0.0087
1 -3 15 -0.2385 -0.0050
1 -3 16 -0.0083 -0.0215
1 -3 17 0.4473 -0.0317
1 -3 18 0.9505 -0.0268
1 -3 19 1.1624 -0.0010
1 -3 20 0.9368 0.0364
1 -2 0 -17.1276 -0.1968
1 -2 1 -19.9271 -0.1158
1 -2 2 -18.7030 -0.0054
1 -2 3 -14.6773 0.0815
1 -2 4 -9.9147 0.1151
1 -2 5 -5.7769 0.0981
1 -2 6 -2.6606 0.0550
1 -2 7 -0.6041 0.0113
1 -2 8 0.3567 -0.0192
1 -2 9 0.3605 -0.0342
1 -2 10 -0.1220 -0.0349
1 -2 11 -0.5045 -0.0229
1 -2 12 -0.4662 -0.0051
1 -2 13 -0.1151 0.0071
1 -2 14 0.2074 0.0066
1 -2 15 0.3110 -0.0027
1 -2 16 0.3624 -0.0109
1 -2 17 0.6620 -0.0115
1 -2 18 1.2029 -0.0029
1 -2 19 1.5663 0.0154
1 -2 20 1.3558 0.0390
1 -1 0 -21.3658 -0.0391
1 -1 1 -25.4248 0.0299
1 -1 2 -24.6690 0.1121
1 -1 3 -19.9135 0.1546
1 -1 4 -13.7474 0.1405
1 -1 5 -8.3031 0.0903
1 -1 6 -4.2457 0.0341
1 -1 7 -1.4104 -0.0102
1 -1 8 0.3131 -0.0368
1 -1 9 0.9143 -0.0448
1 -1 10 0.6694 -0.0356
1 -1 11 0.2057 -0.0154
1 -1 12 0.0798 0.0045
1 -1 13 0.3669 0.0137
1 -1 14 0.6983 0.0098
1 -1 15 0.7101 0.0005
1 -1 16 0.4680 -0.0017
1 -1 17 0.4065 0.0110
1 -1 18 0.7963 0.0362
1 -1 19 1.3403 0.0630
1 -1 20 1.4448 0.0785
1 0 0 -21.5228 -0.2080
1 0 1 -26.2187 -0.1756
1 0 2 -26.2023 -0.1018
1 0 3 -21.4890 -0.0406
1 0 4 -14.6623 -0.0170
1 0 5 -8.4886 -0.0169
1 0 6 -4.0765 -0.0184
1 0 7 -1.1175 -0.0157
1 0 8 0.8365 -0.0144
1 0 9 1.8014 -0.0143
1 0 10 1.7839 -0.0091
1 0 11 1.2190 0.0033
1 0 12 0.7572 0.0162
1 0 13 0.7227 0.0212
1 0 14 0.8965 0.0160
1 0 15 0.8392 0.0052
1 0 16 0.4193 -0.0020
1 0 17 0.0022 0.0052
1 0 18 0.0625 0.0323
1 0 19 0.6057 0.0697
1 0 20 1.0903 0.0943
1 0 21 1.0092 0.0862
1 1 0 -17.0874 -0.4404
1 1 1 -21.6009 -0.4082
1 1 2 -22.4405 -0.3063
1 1 3 -18.7369 -0.1932
1 1 4 -12.4400 -0.1098
1 1 5 -6.4730 -0.0575
1 1 6 -2.4185 -0.0204
1 1 7 -0.0520 0.0075
1 1 8 1.4196 0.0208
1 1 9 2.2799 0.0195
1 1 10 2.4170 0.0134
1 1 11 1.9463 0.0116
1 1 12 1.3381 0.0140
1 1 13 0.9977 0.0163
1 1 14 0.9170 0.0157
1 1 15 0.7784 0.0092
1 1 16 0.3529 -0.0054
1 1 17 -0.2061 -0.0210
1 1 18 -0.4729 -0.0204
1 1 19 -0.1974 0.0073
1 1 20 0.3746 0.0467
1 1 21 0.7193 0.0645
1 2 0 -9.9894 -0.3644
1 2 1 -13.5778 -0.3041
1 2 2 -15.0515 -0.1915
1 2 3 -12.9851 -0.0797
1 2 4 -8.3185 -0.0052
1 2 5 -3.4921 0.0280
1 2 6 -0.3072 0.0364
1 2 7 1.1603 0.0350
1 2 8 1.7972 0.0284
1 2 9 2.1962 0.0181
1 2 10 2.3434 0.0082
1 2 11 2.1258 0.0021
1 2 12 1.6834 -0.0006
1 2 13 1.2504 -0.0007
1 2 14 0.9058 0.0024
1 2 15 0.5720 0.0047
1 2 16 0.1647 -0.0050
1 2 17 -0.2880 -0.0320
1 2 18 -0.6204 -0.0605
1 2 19 -0.6347 -0.0615
1 2 20 -0.3095 -0.0254
1 2 21 0.1088 0.0213
1 3 0 -3.2554 -0.0922
1 3 1 -5.5759 -0.0198
1 3 2 -7.2120 0.0558
1 3 3 -6.7443 0.1021
1 3 4 -4.1946 0.1131
1 3 5 -1.0700 0.0987
1 3 6 1.0581 0.0704
1 3 7 1.8128 0.0376
1 3 8 1.8465 0.0088
1 3 9 1.8194 -0.0096
1 3 10 1.8575 -0.0163
1 3 11 1.8146 -0.0158
1 3 12 1.6259 -0.0144
1 3 13 1.3021 -0.0144
1 3 14 0.8375 -0.0127
1 3 15 0.2883 -0.0067
1 3 16 -0.1803 -0.0023
1 3 17 -0.4459 -0.0113
1 3 18 -0.5497 -0.0345
1 3 19 -0.5815 -0.0523
1 3 20 -0.5281 -0.0415
1 3 21 -0.3417 -0.0031
1 4 0 0.8245 -0.0309
1 4 1 -0.4132 0.0381
1 4 2 -1.7729 0.0813
1 4 3 -2.3044 0.0800
1 4 4 -1.5766 0.0601
1 4 5 -0.1564 0.0478
1 4 6 0.9731 0.0402
1 4 7 1.3656 0.0221
1 4 8 1.3120 -0.0065
1 4 9 1.2423 -0.0305
1 4 10 1.2499 -0.0382
1 4 11 1.2250 -0.0311
1 4 12 1.1307 -0.0186
1 4 13 0.9627 -0.0091
1 4 14 0.6290 -0.0062
1 4 15 0.0994 -0.0062
1 4 16 -0.4104 -0.0003
1 4 17 -0.6139 0.0151
1 4 18 -0.5007 0.0313
1 4 19 -0.3384 0.0362
1 4 20 -0.3149 0.0296
1 4 21 -0.3380 0.0236
1 5 0 1.7780 -0.2346
1 5 1 1.1471 -0.1506
1 5 2 0.2705 -0.0832
1 5 3 -0.5136 -0.0628
1 5 4 -0.8269 -0.0576
1 5 5 -0.6512 -0.0328
1 5 6 -0.3234 0.0014
1 5 7 -0.0977 0.0119
1 5 8 0.0920 -0.0091
1 5 9 0.3655 -0.0363
1 5 10 0.6098 -0.0451
1 5 11 0.6380 -0.0326
1 5 12 0.4940 -0.0087
1 5 13 0.3750 0.0155
1 5 14 0.3026 0.0271
1 5 15 0.1022 0.0181
1 5 16 -0.2631 0.0018
1 5 17 -0.5531 0.0098
1 5 18 -0.5491 0.0562
1 5 19 -0.3418 0.1122
1 5 20 -0.1829 0.1304
1 5 21 -0.1499 0.0951
1 6 0 0.7762 -0.3458
1 6 1 0.3940 -0.2352
1 6 2 -0.0081 -0.1240
1 6 3 -0.5534 -0.0655
1 6 4 -1.1610 -0.0429
1 6 5 -1.6194 -0.0190
1 6 6 -1.8071 0.0059
1 6 7 -1.7031 0.0056
1 6 8 -1.2828 -0.0210
1 6 9 -0.6028 -0.0419
1 6 10 0.0473 -0.0341
1 6 11 0.3108 -0.0077
1 6 12 0.1584 0.0186
1 6 13 -0.0493 0.0411
1 6 14 -0.0042 0.0561
1 6 15 0.1737 0.0458
1 6 16 0.1379 0.0047
1 6 17 -0.1994 -0.0282
1 6 18 -0.5588 0.0004
1 6 19 -0.6507 0.0887
1 6 20 -0.4716 0.1651
1 7 0 -0.4817 -0.1829
1 7 1 -0.6791 -0.0775
1 7 2 -0.7250 0.0239
1 7 3 -0.9341 0.0676
1 7 4 -1.4656 0.0618
1 7 5 -2.1029 0.0434
1 7 6 -2.4891 0.0236
1 7 7 -2.4280 -0.0091
1 7 8 -1.9167 -0.0447
1 7 9 -1.0769 -0.0478
1 7 10 -0.1959 -0.0074
1 7 11 0.3207 0.0395
1 7 12 0.2766 0.0538
1 7 13 -0.0451 0.0439
1 7 14 -0.1365 0.0411
1 7 15 0.1521 0.0405
1 7 16 0.4295 0.0061
1 7 17 0.2485 -0.0587
1 7 18 -0.3424 -0.0877
1 7 19 -0.8530 -0.0266
1 7 20 -0.8903 0.0863
1 8 0 -0.9396 -0.0003
1 8 1 -0.9118 0.0637
1 8 2 -0.7787 0.1068
1 8 3 -0.8085 0.1014
1 8 4 -1.2212 0.0659
1 8 5 -1.8249 0.0345
1 8 6 -2.1722 0.0125
1 8 7 -2.0151 -0.0163
1 8 8 -1.4559 -0.0450
1 8 9 -0.7184 -0.0369
1 8 10 0.0125 0.0192
1 8 11 0.5188 0.0740
1 8 12 0.5826 0.0694
1 8 13 0.2579 0.0162
1 8 14 -0.0388 -0.0184
1 8 15 0.0645 -0.0049
1 8 16 0.4266 0.0047
1 8 17 0.5187 -0.0466
1 8 18 0.0634 -0.1275
1 8 19 -0.6070 -0.1453
1 8 20 -0.9186 -0.0636
1 9 0 -0.5536 -0.0469
1 9 1 -0.3908 -0.0104
1 9 2 -0.2876 0.0007
1 9 3 -0.3174 -0.0189
1 9 4 -0.6379 -0.0394
1 9 5 -1.1249 -0.0316
1 9 6 -1.3632 -0.0044
1 9 7 -1.0925 0.0075
1 9 8 -0.4924 -0.0058
1 9 9 0.0759 -0.0105
1 9 10 0.4568 0.0210
1 9 11 0.6854 0.0590
1 9 12 0.7325 0.0450
1 9 13 0.5173 -0.0237
1 9 14 0.1687 -0.0755
1 9 15 0.0202 -0.0526
1 9 16 0.2119 0.0051
1 9 17 0.4493 0.0019
1 9 18 0.3355 -0.0891
1 9 19 -0.1193 -0.1838
1 10 0 0.2180 -0.1865
1 10 1 0.3481 -0.1386
1 10 2 0.2753 -0.1034
1 10 3 0.1586 -0.0900
1 10 4 -0.0568 -0.0760
1 10 5 -0.3877 -0.0387
1 10 6 -0.5924 0.0124
1 10 7 -0.4086 0.0422
1 10 8 0.0820 0.0315
1 10 9 0.5222 0.0033
1 10 10 0.6942 -0.0059
1 10 11 0.6890 0.0047
1 10 12 0.6446 -0.0029
1 10 13 0.5182 -0.0461
1 10 14 0.2401 -0.0825
1 10 15 -0.0487 -0.0559
1 10 16 -0.1119 0.0198
1 10 17 0.0558 0.0579
1 10 18 0.1958 -0.0040
1 10 19 0.1232 -0.1234
1 11 0 1.0228 -0.1662
1 11 1 1.1087 -0.1064
1 11 2 0.8811 -0.0453
1 11 3 0.6428 -0.0049
1 11 4 0.4623 0.0168
1 11 5 0.2226 0.0318
1 11 6 -0.0611 0.0430
1 11 7 -0.1852 0.0419
1 11 8 -0.0336 0.0214
1 11 9 0.2508 -0.0098
1 11 10 0.4454 -0.0322
1 11 11 0.4850 -0.0363
1 11 12 0.4280 -0.0334
1 11 13 0.2801 -0.0371
1 11 14 -0.0023 -0.0362
1 11 15 -0.3470 -0.0028
1 11 16 -0.5481 0.0628
1 11 17 -0.4770 0.1105
1 11 18 -0.2315 0.0857
1 12 0 1.6646 -0.0255
1 12 1 1.8848 0.0102
1 12 2 1.6687 0.0513
1 12 3 1.2883 0.0809
1 12 4 0.9356 0.0897
1 12 5 0.5834 0.0751
1 12 6 0.1704 0.0425
1 12 7 -0.2166 0.0064
1 12 8 -0.4102 -0.0180
1 12 9 -0.3464 -0.0274
1 12 10 -0.1229 -0.0297
1 12 11 0.0859 -0.0303
1 12 12 0.1242 -0.0251
1 12 13 -0.0864 -0.0060
1 12 14 -0.4905 0.0300
1 12 15 -0.8880 0.0798
1 12 16 -1.0488 0.1324
1 12 17 -0.8899 0.1656
1 12 18 -0.5340 0.1559
1 13 0 1.8770 0.0120
1 13 1 2.3425 0.0162
1 13 2 2.2990 0.0218
1 13 3 1.8525 0.0300
1 13 4 1.2262 0.0387
1 13 5 0.6053 0.0364
1 13 6 0.0943 0.0143
1 13 7 -0.2672 -0.0172
1 13 8 -0.4831 -0.0341
1 13 9 -0.5630 -0.0255
1 13 10 -0.5041 -0.0067
1 13 11 -0.3556 0.0031
1 13 12 -0.2866 0.0089
1 13 13 -0.4871 0.0340
1 13 14 -0.9403 0.0885
1 13 15 -1.3508 0.1535
1 13 16 -1.3888 0.1988
1 13 17 -1.0089 0.2086
1 14 0 1.4541 -0.0815
1 14 1 1.9988 -0.0693
1 14 2 2.1595 -0.0591
1 14 3 1.8962 -0.0496
1 14 4 1.2805 -0.0340
1 14 5 0.5355 -0.0156
1 14 6 -0.0186 -0.0076
1 14 7 -0.1978 -0.0145
1 14 8 -0.1378 -0.0221
1 14 9 -0.1400 -0.0133
1 14 10 -0.3231 0.0103
1 14 11 -0.5394 0.0333
1 14 12 -0.6612 0.0530
1 14 13 -0.7942 0.0850
1 14 14 -1.0765 0.1385
1 14 15 -1.3660 0.1944
1 14 16 -1.3252 0.2201
1 15 0 0.6316 -0.1291
1 15 1 0.9423 -0.0801
1 15 2 1.2168 -0.0275
1 15 3 1.4228 0.0006
1 15 4 1.3508 0.0012
1 15 5 0.8894 -0.0113
1 15 6 0.3074 -0.0235
1 15 7 0.0544 -0.0303
1 15 8 0.2283 -0.0289
1 15 9 0.4239 -0.0130
1 15 10 0.2268 0.0203
1 15 11 -0.2849 0.0645
1 15 12 -0.7001 0.1099
1 15 13 -0.8272 0.1511
1 15 14 -0.8468 0.1843
1 15 15 -0.9137 0.1984
1 16 0 0.0165 -0.0668
1 16 1 -0.0523 -0.0031
1 16 2 0.2164 0.0815
1 16 3 0.9300 0.1268
1 16 4 1.6657 0.1011
1 16 5 1.7870 0.0235
1 16 6 1.1638 -0.0544
1 16 7 0.3928 -0.0899
1 16 8 0.1357 -0.0746
1 16 9 0.3684 -0.0246
1 16 10 0.5046 0.0415
1 16 11 0.1951 0.1117
1 16 12 -0.2868 0.1737
1 16 13 -0.5095 0.2113
1 17 0 -0.0297 -0.0314
1 17 1 -0.3386 0.0132
1 17 2 -0.1433 0.0992
1 17 3 0.7788 0.1600
1 17 4 2.0065 0.1384
1 17 5 2.6029 0.0354
1 17 6 1.9750 -0.0850
1 17 7 0.5841 -0.1467
1 17 8 -0.4429 -0.1203
1 17 9 -0.4640 -0.0337
1 17 10 0.1105 0.0665
1 17 11 0.4591 0.1508
1 17 12 0.2978 0.2073
1 18 0 0.2342 -0.1113
1 18 1 -0.0787 -0.0791
1 18 2 0.0512 0.0024
1 18 3 0.8106 0.0818
1 18 4 1.9315 0.0979
1 18 5 2.6112 0.0297
1 18 6 2.0986 -0.0780
1 18 7 0.5367 -0.1460
1 18 8 -0.9679 -0.1271
1 18 9 -1.3487 -0.0393
1 19 0 0.3150 -0.2038
1 19 1 0.0951 -0.1550
1 19 2 0.2060 -0.0645
1 19 3 0.6842 0.0257
1 19 4 1.3721 0.0678
1 19 5 1.8382 0.0380
2 -18 0 -0.8831 0.1877
2 -18 1 -0.6265 0.1497
2 -18 2 -0.0568 0.0992
2 -18 3 0.4320 0.0673
2 -18 4 0.5002 0.0626
2 -17 0 -0.8726 0.2201
2 -17 1 -0.6289 0.1972
2 -17 2 -0.1154 0.1410
2 -17 3 0.3143 0.0877
2 -17 4 0.3927 0.0582
2 -17 5 0.1839 0.0576
2 -17 6 0.0248 0.0703
2 -17 7 0.1612 0.0649
2 -16 0 -0.7159 0.1230
2 -16 1 -0.4041 0.1048
2 -16 2 0.0897 0.0619
2 -16 3 0.4043 0.0150
2 -16 4 0.3847 -0.0208
2 -16 5 0.1778 -0.0296
2 -16 6 0.0887 -0.0069
2 -16 7 0.2946 0.0219
2 -16 8 0.6645 0.0210
2 -16 9 0.8835 -0.0129
2 -15 0 -0.6488 -0.0189
2 -15 1 -0.1909 -0.0521
2 -15 2 0.2736 -0.0739
2 -15 3 0.4014 -0.0816
2 -15 4 0.1687 -0.0858
2 -15 5 -0.1455 -0.0832
2 -15 6 -0.2223 -0.0575
2 -15 7 0.0394 -0.0125
2 -15 8 0.4633 0.0197
2 -15 9 0.7675 0.0153
2 -15 10 0.8042 -0.0082
2 -15 11 0.6330 -0.0149
2 -14 0 -0.6882 -0.0204
2 -14 1 -0.1317 -0.0714
2 -14 2 0.1414 -0.0918
2 -14 3 -0.0491 -0.0756
2 -14 4 -0.5347 -0.0494
2 -14 5 -0.9318 -0.0344
2 -14 6 -0.9507 -0.0237
2 -14 7 -0.5893 -0.0037
2 -14 8 -0.0800 0.0167
2 -14 9 0.3263 0.0165
2 -14 10 0.5467 -0.0037
2 -14 11 0.6564 -0.0201
2 -14 12 0.7108 -0.0195
2 -13 0 -0.5576 0.1216
2 -13 1 -0.0712 0.0636
2 -13 2 -0.1805 0.0181
2 -13 3 -0.7681 0.0114
2 -13 4 -1.4088 0.0296
2 -13 5 -1.6914 0.0425
2 -13 6 -1.4955 0.0379
2 -13 7 -0.9953 0.0254
2 -13 8 -0.4583 0.0139
2 -13 9 -0.0443 -0.0006
2 -13 10 0.2619 -0.0208
2 -13 11 0.5623 -0.0374
2 -13 12 0.8722 -0.0420
2 -13 13 1.0298 -0.0410
2 -13 14 0.8359 -0.0434
2 -12 0 -0.0713 0.1861
2 -12 1 0.2149 0.1299
2 -12 2 -0.2489 0.0650
2 -12 3 -1.1009 0.0272
2 -12 4 -1.7073 0.0227
2 -12 5 -1.6989 0.0328
2 -12 6 -1.2179 0.0361
2 -12 7 -0.6714 0.0265
2 -12 8 -0.3233 0.0109
2 -12 9 -0.1395 -0.0045
2 -12 10 0.0652 -0.0184
2 -12 11 0.4102 -0.0297
2 -12 12 0.8367 -0.0364
2 -12 13 1.1266 -0.0391
2 -12 14 1.0428 -0.0398
2 -12 15 0.5475 -0.0347
2 -11 0 0.5779 0.0612
2 -11 1 0.7082 0.0108
2 -11 2 0.1960 -0.0362
2 -11 3 -0.6042 -0.0611
2 -11 4 -1.0514 -0.0598
2 -11 5 -0.8385 -0.0411
2 -11 6 -0.2762 -0.0193
2 -11 7 0.0790 -0.0051
2 -11 8 0.0040 0.0011
2 -11 9 -0.2397 0.0044
2 -11 10 -0.2575 0.0062
2 -11 11 0.0874 0.0030
2 -11 12 0.6076 -0.0072
2 -11 13 0.9859 -0.0187
2 -11 14 0.9892 -0.0232
2 -11 15 0.5953 -0.0162
2 -11 16 0.0199 -0.0015
2 -10 0 1.0683 -0.0584
2 -10 1 1.1975 -0.1008
2 -10 2 0.9649 -0.1146
2 -10 3 0.4694 -0.1009
2 -10 4 0.1251 -0.0766
2 -10 5 0.1995 -0.0550
2 -10 6 0.4576 -0.0393
2 -10 7 0.4133 -0.0273
2 -10 8 -0.0937 -0.0147
2 -10 9 -0.6938 0.0014
2 -10 10 -0.8731 0.0179
2 -10 11 -0.4729 0.0246
2 -10 12 0.2146 0.0149
2 -10 13 0.7476 -0.0028
2 -10 14 0.8591 -0.0107
2 -10 15 0.5656 -0.0000
2 -10 16 0.0925 0.0187
2 -9 0 1.3507 0.0310
2 -9 1 1.5477 -0.0098
2 -9 2 1.6280 -0.0266
2 -9 3 1.4105 -0.0140
2 -9 4 0.9920 0.0060
2 -9 5 0.6190 0.0114
2 -9 6 0.3248 -0.0003
2 -9 7 -0.1072 -0.0160
2 -9 8 -0.7786 -0.0214
2 -9 9 -1.4171 -0.0112
2 -9 10 -1.5881 0.0075
2 -9 11 -1.1267 0.0198
2 -9 12 -0.3048 0.0149
2 -9 13 0.4015 -0.0010
2 -9 14 0.6596 -0.0082
2 -9 15 0.4507 0.0054
2 -9 16 0.0106 0.0286
2 -9 17 -0.3548 0.0385
2 -8 0 1.5589 0.2000
2 -8 1 1.7256 0.1488
2 -8 2 1.8384 0.0887
2 -8 3 1.6474 0.0520
2 -8 4 1.0378 0.0410
2 -8 5 0.2135 0.0362
2 -8 6 -0.5440 0.0231
2 -8 7 -1.1530 0.0049
2 -8 8 -1.6723 -0.0060
2 -8 9 -2.0562 -0.0038
2 -8 10 -2.1066 0.0056
2 -8 11 -1.6870 0.0103
2 -8 12 -0.9204 0.0038
2 -8 13 -0.1556 -0.0083
2 -8 14 0.2542 -0.0121
2 -8 15 0.1745 -0.0000
2 -8 16 -0.2337 0.0185
2 -8 17 -0.6373 0.0251
2 -8 18 -0.7722 0.0135
2 -7 0 1.5665 0.1805
2 -7 1 1.6048 0.1227
2 -7 2 1.4809 0.0358
2 -7 3 1.1168 -0.0337
2 -7 4 0.3735 -0.0564
2 -7 5 -0.6340 -0.0395
2 -7 6 -1.5613 -0.0111
2 -7 7 -2.1512 0.0097
2 -7 8 -2.4118 0.0212
2 -7 9 -2.4782 0.0267
2 -7 10 -2.3948 0.0245
2 -7 11 -2.0873 0.0119
2 -7 12 -1.5147 -0.0062
2 -7 13 -0.8135 -0.0185
2 -7 14 -0.2745 -0.0174
2 -7 15 -0.1454 -0.0066
2 -7 16 -0.4098 0.0010
2 -7 17 -0.7711 -0.0057
2 -7 18 -0.8998 -0.0242
2 -7 19 -0.7096 -0.0382
2 -6 0 0.9912 0.0095
2 -6 1 1.0643 -0.0329
2 -6 2 0.7984 -0.0952
2 -6 3 0.3332 -0.1448
2 -6 4 -0.3686 -0.1481
2 -6 5 -1.2913 -0.1033
2 -6 6 -2.1897 -0.0407
2 -6 7 -2.7553 0.0082
2 -6 8 -2.8936 0.0335
2 -6 9 -2.7573 0.0405
2 -6 10 -2.5292 0.0324
2 -6 11 -2.2359 0.0106
2 -6 12 -1.7865 -0.0142
2 -6 13 -1.1650 -0.0254
2 -6 14 -0.5541 -0.0172
2 -6 15 -0.2280 -0.0025
2 -6 16 -0.2880 -0.0009
2 -6 17 -0.5252 -0.0194
2 -6 18 -0.6075 -0.0477
2 -6 19 -0.4110 -0.0672
2 -5 0 -0.1286 -0.0158
2 -5 1 0.4740 -0.0366
2 -5 2 0.5636 -0.0681
2 -5 3 0.2977 -0.0939
2 -5 4 -0.2377 -0.0911
2 -5 5 -1.0404 -0.0556
2 -5 6 -1.9657 -0.0105
2 -5 7 -2.6876 0.0166
2 -5 8 -2.9474 0.0205
2 -5 9 -2.7651 0.0146
2 -5 10 -2.3605 0.0071
2 -5 11 -1.9110 -0.0045
2 -5 12 -1.4338 -0.0185
2 -5 13 -0.8889 -0.0219
2 -5 14 -0.3462 -0.0073
2 -5 15 0.0025 0.0123
2 -5 16 0.0330 0.0159
2 -5 17 -0.1342 -0.0021
2 -5 18 -0.2199 -0.0281
2 -5 19 -0.0830 -0.0457
2 -5 20 0.1315 -0.0489
2 -4 0 -0.8895 0.1760
2 -4 1 0.8209 0.1444
2 -4 2 1.8556 0.0890
2 -4 3 2.0670 0.0372
2 -4 4 1.6267 0.0123
2 -4 5 0.7085 0.0167
2 -4 6 -0.4920 0.0291
2 -4 7 -1.6136 0.0256
2 -4 8 -2.2432 0.0043
2 -4 9 -2.2135 -0.0156
2 -4 10 -1.7129 -0.0205
2 -4 11 -1.0839 -0.0164
2 -4 12 -0.5542 -0.0134
2 -4 13 -0.1616 -0.0088
2 -4 14 0.1237 0.0053
2 -4 15 0.2730 0.0229
2 -4 16 0.2255 0.0287
2 -4 17 0.0226 0.0192
2 -4 18 -0.1556 0.0079
2 -4 19 -0.1561 0.0071
2 -4 20 -0.0338 0.0123
2 -3 0 -0.2021 0.3007
2 -3 1 2.8676 0.2247
2 -3 2 5.1395 0.1086
2 -3 3 5.8752 0.0117
2 -3 4 5.2559 -0.0295
2 -3 5 3.8333 -0.0186
2 -3 6 2.0736 0.0107
2 -3 7 0.3790 0.0244
2 -3 8 -0.8133 0.0137
2 -3 9 -1.2068 -0.0041
2 -3 10 -0.8825 -0.0110
2 -3 11 -0.2505 -0.0073
2 -3 12 0.2598 -0.0033
2 -3 13 0.4637 -0.0007
2 -3 14 0.4312 0.0068
2 -3 15 0.3066 0.0180
2 -3 16 0.1472 0.0221
2 -3 17 -0.0689 0.0160
2 -3 18 -0.3152 0.0133
2 -3 19 -0.4724 0.0259
2 -3 20 -0.4531 0.0459
2 -2 0 1.9270 0.1753
2 -2 1 6.0138 0.0724
2 -2 2 9.3408 -0.0660
2 -2 3 10.4462 -0.1627
2 -2 4 9.3655 -0.1725
2 -2 5 7.1113 -0.1098
2 -2 6 4.6215 -0.0270
2 -2 7 2.3662 0.0289
2 -2 8 0.6139 0.0440
2 -2 9 -0.3744 0.0335
2 -2 10 -0.5170 0.0184
2 -2 11 -0.0924 0.0067
2 -2 12 0.4008 -0.0028
2 -2 13 0.5873 -0.0085
2 -2 14 0.4324 -0.0053
2 -2 15 0.1592 0.0047
2 -2 16 -0.0278 0.0087
2 -2 17 -0.1336 -0.0011
2 -2 18 -0.2864 -0.0143
2 -2 19 -0.5011 -0.0135
2 -2 20 -0.6159 0.0033
2 -2 21 -0.4962 0.0202
2 -1 0 4.0309 0.0132
2 -1 1 8.2773 -0.0609
2 -1 2 12.1104 -0.1603
2 -1 3 13.4361 -0.2179
2 -1 4 11.9086 -0.1913
2 -1 5 8.8289 -0.0999
2 -1 6 5.6863 -0.0038
2 -1 7 3.1286 0.0501
2 -1 8 1.1567 0.0563
2 -1 9 -0.2265 0.0376
2 -1 10 -0.8555 0.0159
2 -1 11 -0.7232 -0.0017
2 -1 12 -0.1866 -0.0152
2 -1 13 0.2422 -0.0215
2 -1 14 0.2846 -0.0157
2 -1 15 0.0627 -0.0011
2 -1 16 -0.1084 0.0078
2 -1 17 -0.0858 -0.0025
2 -1 18 -0.0234 -0.0299
2 -1 19 -0.1206 -0.0566
2 -1 20 -0.3220 -0.0664
2 -1 21 -0.3755 -0.0575
2 0 0 4.3593 0.0728
2 0 1 7.7729 0.0525
2 0 2 11.4334 -0.0058
2 0 3 12.9605 -0.0531
2 0 4 11.4412 -0.0456
2 0 5 8.0467 0.0073
2 0 6 4.6505 0.0555
2 0 7 2.2181 0.0606
2 0 8 0.5914 0.0288
2 0 9 -0.6234 -0.0072
2 0 10 -1.4069 -0.0252
2 0 11 -1.5216 -0.0269
2 0 12 -1.0135 -0.0235
2 0 13 -0.3238 -0.0185
2 0 14 0.0693 -0.0087
2 0 15 0.0483 0.0058
2 0 16 -0.1113 0.0173
2 0 17 -0.0935 0.0151
2 0 18 0.1055 -0.0056
2 0 19 0.2206 -0.0394
2 0 20 0.0907 -0.0715
2 0 21 -0.1261 -0.0856
2 1 0 2.4212 0.2442
2 1 1 4.3251 0.2425
2 1 2 7.2153 0.1758
2 1 3 8.9445 0.0917
2 1 4 8.0896 0.0443
2 1 5 5.2422 0.0434
2 1 6 2.2272 0.0521
2 1 7 0.3176 0.0341
2 1 8 -0.5527 -0.0084
2 1 9 -1.0767 -0.0444
2 1 10 -1.5740 -0.0515
2 1 11 -1.8179 -0.0348
2 1 12 -1.5555 -0.0127
2 1 13 -0.9184 0.0031
2 1 14 -0.3205 0.0118
2 1 15 -0.0685 0.0168
2 1 16 -0.1129 0.0208
2 1 17 -0.1613 0.0259
2 1 18 -0.0235 0.0297
2 1 19 0.1874 0.0240
2 1 20 0.2277 0.0030
2 1 21 0.0461 -0.0247
2 2 0 -0.6992 0.2511
2 2 1 -0.3833 0.2218
2 2 2 1.3859 0.1213
2 2 3 3.1533 0.0099
2 2 4 3.3409 -0.0519
2 2 5 1.7815 -0.0500
2 2 6 -0.2448 -0.0188
2 2 7 -1.4201 -0.0009
2 2 8 -1.5435 -0.0088
2 2 9 -1.3059 -0.0242
2 2 10 -1.3042 -0.0256
2 2 11 -1.5247 -0.0108
2 2 12 -1.6151 0.0087
2 2 13 -1.3598 0.0222
2 2 14 -0.8513 0.0262
2 2 15 -0.3538 0.0213
2 2 16 -0.0746 0.0130
2 2 17 -0.0158 0.0124
2 2 18 -0.0180 0.0284
2 2 19 0.0400 0.0538
2 2 20 0.1107 0.0671
2 2 21 0.0797 0.0544
2 3 0 -3.3840 0.1082
2 3 1 -4.1505 0.0485
2 3 2 -3.4724 -0.0628
2 3 3 -1.9714 -0.1538
2 3 4 -0.9241 -0.1725
2 3 5 -1.0272 -0.1231
2 3 6 -1.7810 -0.0498
2 3 7 -2.1930 0.0049
2 3 8 -1.8678 0.0264
2 3 9 -1.2316 0.0259
2 3 10 -0.8770 0.0203
2 3 11 -0.9695 0.0184
2 3 12 -1.2580 0.0196
2 3 13 -1.3962 0.0206
2 3 14 -1.1732 0.0192
2 3 15 -0.6111 0.0127
2 3 16 0.0296 0.0004
2 3 17 0.4163 -0.0119
2 3 18 0.4212 -0.0118
2 3 19 0.2166 0.0074
2 3 20 0.0591 0.0353
2 3 21 0.0335 0.0513
2 4 0 -4.6321 0.0710
2 4 1 -5.7012 0.0110
2 4 2 -5.7074 -0.0898
2 4 3 -4.6837 -0.1518
2 4 4 -3.3440 -0.1332
2 4 5 -2.4524 -0.0609
2 4 6 -2.1130 0.0090
2 4 7 -1.8555 0.0447
2 4 8 -1.3343 0.0503
2 4 9 -0.7093 0.0424
2 4 10 -0.3447 0.0312
2 4 11 -0.3752 0.0203
2 4 12 -0.6547 0.0106
2 4 13 -0.9407 0.0025
2 4 14 -0.9932 -0.0040
2 4 15 -0.6415 -0.0083
2 4 16 0.0468 -0.0124
2 4 17 0.7003 -0.0219
2 4 18 0.9195 -0.0400
2 4 19 0.6586 -0.0580
2 4 20 0.2457 -0.0605
2 4 21 0.0165 -0.0409
2 5 0 -4.3520 0.1915
2 5 1 -5.1233 0.1482
2 5 2 -5.2900 0.0490
2 5 3 -4.7113 -0.0210
2 5 4 -3.6034 -0.0138
2 5 5 -2.4443 0.0382
2 5 6 -1.5393 0.0722
2 5 7 -0.8349 0.0646
2 5 8 -0.2064 0.0372
2 5 9 0.2579 0.0155
2 5 10 0.3894 0.0033
2 5 11 0.2146 -0.0052
2 5 12 -0.0695 -0.0111
2 5 13 -0.3248 -0.0152
2 5 14 -0.5053 -0.0211
2 5 15 -0.5063 -0.0263
2 5 16 -0.1924 -0.0217
2 5 17 0.3591 -0.0097
2 5 18 0.8022 -0.0131
2 5 19 0.8349 -0.0495
2 5 20 0.5069 -0.1001
2 5 21 0.1309 -0.1210
2 6 0 -3.0254 0.2407
2 6 1 -3.3897 0.2083
2 6 2 -3.4454 0.1047
2 6 3 -3.1565 0.0143
2 6 4 -2.4958 -0.0016
2 6 5 -1.6041 0.0348
2 6 6 -0.6987 0.0594
2 6 7 0.1076 0.0446
2 6 8 0.7638 0.0134
2 6 9 1.1295 -0.0087
2 6 10 1.0593 -0.0225
2 6 11 0.6466 -0.0340
2 6 12 0.2080 -0.0350
2 6 13 -0.0487 -0.0215
2 6 14 -0.2097 -0.0099
2 6 15 -0.4187 -0.0134
2 6 16 -0.5817 -0.0148
2 6 17 -0.4630 0.0102
2 6 18 -0.0383 0.0465
2 6 19 0.4038 0.0443
2 6 20 0.5488 -0.0166
2 6 21 0.3566 -0.0896
2 7 0 -1.3732 0.1080
2 7 1 -1.6348 0.0817
2 7 2 -1.6827 -0.0030
2 7 3 -1.6106 -0.0766
2 7 4 -1.3574 -0.0803
2 7 5 -0.8803 -0.0294
2 7 6 -0.2757 0.0146
2 7 7 0.3254 0.0204
2 7 8 0.8424 0.0062
2 7 9 1.1588 -0.0064
2 7 10 1.1021 -0.0229
2 7 11 0.6557 -0.0462
2 7 12 0.1016 -0.0504
2 7 13 -0.2243 -0.0149
2 7 14 -0.3107 0.0323
2 7 15 -0.4472 0.0428
2 7 16 -0.7861 0.0181
2 7 17 -1.0748 0.0156
2 7 18 -0.9387 0.0680
2 7 19 -0.3576 0.1277
2 7 20 0.2637 0.1206
2 8 0 -0.1334 -0.0141
2 8 1 -0.6126 -0.0298
2 8 2 -0.8703 -0.0768
2 8 3 -1.0372 -0.1079
2 8 4 -1.0897 -0.0842
2 8 5 -0.9293 -0.0248
2 8 6 -0.6000 0.0164
2 8 7 -0.2555 0.0167
2 8 8 0.0330 0.0017
2 8 9 0.2737 -0.0040
2 8 10 0.3849 -0.0122
2 8 11 0.2242 -0.0353
2 8 12 -0.1591 -0.0432
2 8 13 -0.4723 0.0034
2 8 14 -0.5134 0.0812
2 8 15 -0.4519 0.1118
2 8 16 -0.6081 0.0606
2 8 17 -0.9791 -0.0052
2 8 18 -1.1639 0.0079
2 8 19 -0.8306 0.1014
2 8 20 -0.1435 0.1787
2 9 0 0.2477 0.0415
2 9 1 -0.4642 0.0362
2 9 2 -0.9422 0.0070
2 9 3 -1.3187 -0.0114
2 9 4 -1.6107 0.0057
2 9 5 -1.6719 0.0386
2 9 6 -1.4634 0.0448
2 9 7 -1.1607 0.0145
2 9 8 -0.9206 -0.0164
2 9 9 -0.7069 -0.0166
2 9 10 -0.4540 -0.0017
2 9 11 -0.2679 -0.0036
2 9 12 -0.2939 -0.0101
2 9 13 -0.4473 0.0245
2 9 14 -0.4725 0.0992
2 9 15 -0.3014 0.1376
2 9 16 -0.1806 0.0741
2 9 17 -0.3346 -0.0471
2 9 18 -0.6180 -0.1035
2 9 19 -0.6592 -0.0317
2 9 20 -0.3251 0.0989
2 10 0 -0.1211 0.1480
2 10 1 -0.8419 0.1451
2 10 2 -1.3517 0.1037
2 10 3 -1.8056 0.0584
2 10 4 -2.2658 0.0390
2 10 5 -2.5207 0.0391
2 10 6 -2.3557 0.0295
2 10 7 -1.8619 0.0003
2 10 8 -1.3338 -0.0226
2 10 9 -0.9361 -0.0124
2 10 10 -0.6256 0.0179
2 10 11 -0.3662 0.0316
2 10 12 -0.2334 0.0222
2 10 13 -0.2442 0.0268
2 10 14 -0.2350 0.0658
2 10 15 -0.0465 0.0917
2 10 16 0.2325 0.0352
2 10 17 0.3447 -0.0957
2 10 18 0.1906 -0.1983
2 10 19 -0.0436 -0.1789
2 11 0 -0.6864 0.1142
2 11 1 -1.2643 0.1110
2 11 2 -1.6943 0.0620
2 11 3 -2.1133 0.0003
2 11 4 -2.6049 -0.0369
2 11 5 -2.9538 -0.0388
2 11 6 -2.8143 -0.0214
2 11 7 -2.1133 -0.0037
2 11 8 -1.1719 0.0114
2 11 9 -0.4119 0.0289
2 11 10 -0.0284 0.0438
2 11 11 0.0418 0.0405
2 11 12 -0.0430 0.0171
2 11 13 -0.1301 -0.0029
2 11 14 -0.0838 0.0003
2 11 15 0.1580 0.0052
2 11 16 0.5005 -0.0375
2 11 17 0.7338 -0.1394
2 11 18 0.7158 -0.2395
2 11 19 0.4946 -0.2572
2 12 0 -0.9010 -0.0026
2 12 1 -1.3967 -0.0028
2 12 2 -1.8415 -0.0337
2 12 3 -2.2372 -0.0723
2 12 4 -2.6005 -0.0902
2 12 5 -2.8034 -0.0756
2 12 6 -2.5987 -0.0346
2 12 7 -1.8670 0.0154
2 12 8 -0.8053 0.0538
2 12 9 0.1637 0.0653
2 12 10 0.6706 0.0475
2 12 11 0.6257 0.0124
2 12 12 0.2511 -0.0220
2 12 13 -0.0771 -0.0420
2 12 14 -0.0818 -0.0481
2 12 15 0.2337 -0.0586
2 12 16 0.6240 -0.0975
2 12 17 0.8309 -0.1679
2 12 18 0.7832 -0.2353
2 13 0 -0.6032 -0.0161
2 13 1 -1.1182 -0.0179
2 13 2 -1.6916 -0.0327
2 13 3 -2.1374 -0.0415
2 13 4 -2.3220 -0.0340
2 13 5 -2.2014 -0.0151
2 13 6 -1.8053 0.0071
2 13 7 -1.2083 0.0298
2 13 8 -0.5005 0.0462
2 13 9 0.2027 0.0423
2 13 10 0.7203 0.0128
2 13 11 0.8526 -0.0257
2 13 12 0.5724 -0.0480
2 13 13 0.1553 -0.0474
2 13 14 -0.0039 -0.0434
2 13 15 0.2293 -0.0615
2 13 16 0.5923 -0.1080
2 13 17 0.7246 -0.1640
2 14 0 -0.0367 0.0711
2 14 1 -0.5249 0.0565
2 14 2 -1.1533 0.0278
2 14 3 -1.6555 0.0173
2 14 4 -1.7864 0.0328
2 14 5 -1.4804 0.0508
2 14 6 -0.9375 0.0465
2 14 7 -0.4978 0.0209
2 14 8 -0.3289 -0.0074
2 14 9 -0.2559 -0.0274
2 14 10 -0.0033 -0.0407
2 14 11 0.4083 -0.0459
2 14 12 0.6547 -0.0351
2 14 13 0.5409 -0.0117
2 14 14 0.2827 0.0014
2 14 15 0.2255 -0.0185
2 14 16 0.3853 -0.0669
2 15 0 0.4069 0.0934
2 15 1 0.0657 0.0638
2 15 2 -0.4399 0.0097
2 15 3 -0.9146 -0.0186
2 15 4 -1.1585 0.0013
2 15 5 -1.0276 0.0418
2 15 6 -0.5971 0.0543
2 15 7 -0.2353 0.0191
2 15 8 -0.3022 -0.0400
2 15 9 -0.6957 -0.0835
2 15 10 -0.8698 -0.0907
2 15 11 -0.4515 -0.0656
2 15 12 0.2784 -0.0236
2 15 13 0.6994 0.0170
2 15 14 0.5749 0.0372
2 15 15 0.2437 0.0272
2 16 0 0.4864 0.0175
2 16 1 0.2810 -0.0220
2 16 2 -0.0652 -0.0802
2 16 3 -0.4309 -0.1051
2 16 4 -0.7767 -0.0663
2 16 5 -0.9805 0.0128
2 16 6 -0.8636 0.0704
2 16 7 -0.5061 0.0582
2 16 8 -0.3276 -0.0167
2 16 9 -0.6121 -0.1009
2 16 10 -1.0459 -0.1407
2 16 11 -1.0073 -0.1209
2 16 12 -0.3463 -0.0641
2 16 13 0.3812 -0.0049
2 16 14 0.5710 0.0339
2 17 0 0.2649 -0.0044
2 17 1 0.0381 -0.0603
2 17 2 -0.3102 -0.1095
2 17 3 -0.5770 -0.1108
2 17 4 -0.8144 -0.0483
2 17 5 -1.0791 0.0505
2 17 6 -1.1494 0.1246
2 17 7 -0.7810 0.1177
2 17 8 -0.1921 0.0232
2 17 9 0.0421 -0.1050
2 17 10 -0.3005 -0.1915
2 17 11 -0.7446 -0.1959
2 17 12 -0.6913 -0.1341
2 18 0 0.0251 0.1032
2 18 1 -0.3206 0.0160
2 18 2 -0.8245 -0.0440
2 18 3 -1.0926 -0.0355
2 18 4 -1.0690 0.0370
2 18 5 -0.9918 0.1287
2 18 6 -0.9081 0.1808
2 18 7 -0.5506 0.1500
2 18 8 0.1609 0.0359
2 18 9 0.7641 -0.1099
2 18 10 0.7044 -0.2119
2 19 1 -0.3657 0.0968
2 19 2 -0.9761 0.0085
2 19 3 -1.3451 0.0007
2 19 4 -1.1901 0.0680
2 19 5 -0.7269 0.1521
3 -18 0 0.8525 -0.2513
3 -18 1 1.2525 -0.1667
3 -18 2 1.4489 -0.0618
3 -18 3 1.2197 -0.0081
3 -17 0 1.1148 -0.2215
3 -17 1 1.6511 -0.1742
3 -17 2 1.8009 -0.0939
3 -17 3 1.4545 -0.0459
3 -17 4 0.7801 -0.0468
3 -17 5 0.1438 -0.0671
3 -17 6 -0.1840 -0.0752
3 -17 7 -0.2304 -0.0612
3 -16 0 1.2420 -0.1335
3 -16 1 1.7334 -0.0865
3 -16 2 1.6175 -0.0253
3 -16 3 1.0350 -0.0011
3 -16 4 0.3107 -0.0183
3 -16 5 -0.2480 -0.0396
3 -16 6 -0.4992 -0.0387
3 -16 7 -0.5084 -0.0243
3 -16 8 -0.4333 -0.0115
3 -16 9 -0.3477 0.0028
3 -15 0 1.3483 -0.0489
3 -15 1 1.5127 0.0257
3 -15 2 1.0149 0.0900
3 -15 3 0.2232 0.0949
3 -15 4 -0.3858 0.0456
3 -15 5 -0.6027 -0.0040
3 -15 6 -0.5354 -0.0150
3 -15 7 -0.4077 -0.0018
3 -15 8 -0.3466 0.0017
3 -15 9 -0.3169 -0.0085
3 -15 10 -0.2176 -0.0093
3 -15 11 -0.0305 0.0073
3 -14 0 1.4385 -0.0518
3 -14 1 1.1496 0.0264
3 -14 2 0.4208 0.0983
3 -14 3 -0.3101 0.1092
3 -14 4 -0.6017 0.0554
3 -14 5 -0.4031 -0.0089
3 -14 6 -0.0351 -0.0304
3 -14 7 0.1580 -0.0114
3 -14 8 0.0985 0.0070
3 -14 9 -0.0366 0.0029
3 -14 10 -0.0476 -0.0061
3 -14 11 0.0873 0.0008
3 -14 12 0.2225 0.0166
3 -13 0 1.3647 -0.1268
3 -13 1 0.8008 -0.0817
3 -13 2 0.1556 -0.0173
3 -13 3 -0.2158 0.0156
3 -13 4 -0.1096 -0.0030
3 -13 5 0.3169 -0.0426
3 -13 6 0.6774 -0.0560
3 -13 7 0.6993 -0.0302
3 -13 8 0.4277 0.0057
3 -13 9 0.1234 0.0222
3 -13 10 0.0024 0.0210
3 -13 11 0.0686 0.0202
3 -13 12 0.1626 0.0236
3 -13 13 0.1515 0.0205
3 -13 14 0.0664 0.0076
3 -12 0 1.0115 -0.1483
3 -12 1 0.4995 -0.1298
3 -12 2 0.1242 -0.0844
3 -12 3 0.1248 -0.0459
3 -12 4 0.4646 -0.0353
3 -12 5 0.8280 -0.0444
3 -12 6 0.8943 -0.0470
3 -12 7 0.6131 -0.0286
3 -12 8 0.2005 0.0007
3 -12 9 -0.1010 0.0210
3 -12 10 -0.2198 0.0257
3 -12 11 -0.2404 0.0229
3 -12 12 -0.2617 0.0189
3 -12 13 -0.2970 0.0110
3 -12 14 -0.2773 -0.0019
3 -12 15 -0.1336 -0.0133
3 -11 0 0.4651 -0.0594
3 -11 1 0.1878 -0.0318
3 -11 2 -0.0080 -0.0004
3 -11 3 0.0643 0.0145
3 -11 4 0.3392 0.0096
3 -11 5 0.5086 -0.0034
3 -11 6 0.3472 -0.0115
3 -11 7 -0.0343 -0.0101
3 -11 8 -0.3272 -0.0029
3 -11 9 -0.3843 0.0027
3 -11 10 -0.3593 0.0029
3 -11 11 -0.4775 -0.0002
3 -11 12 -0.7429 -0.0025
3 -11 13 -0.9243 -0.0036
3 -11 14 -0.8015 -0.0050
3 -11 15 -0.3758 -0.0060
3 -11 16 0.1377 -0.0041
3 -10 0 -0.0274 0.0212
3 -10 1 -0.1486 0.0667
3 -10 2 -0.3745 0.0970
3 -10 3 -0.5250 0.0894
3 -10 4 -0.4859 0.0537
3 -10 5 -0.3878 0.0187
3 -10 6 -0.4081 0.0020
3 -10 7 -0.4928 -0.0007
3 -10 8 -0.4197 -0.0010
3 -10 9 -0.1440 -0.0047
3 -10 10 0.0525 -0.0106
3 -10 11 -0.1486 -0.0156
3 -10 12 -0.7017 -0.0167
3 -10 13 -1.1727 -0.0121
3 -10 14 -1.1369 -0.0038
3 -10 15 -0.5656 0.0042
3 -10 16 0.1744 0.0095
3 -10 17 0.6484 0.0133
3 -9 0 -0.2274 -0.0254
3 -9 1 -0.3936 0.0102
3 -9 2 -0.7320 0.0467
3 -9 3 -1.1040 0.0509
3 -9 4 -1.2214 0.0224
3 -9 5 -1.0005 -0.0088
3 -9 6 -0.6100 -0.0177
3 -9 7 -0.2046 -0.0075
3 -9 8 0.2234 0.0033
3 -9 9 0.6694 0.0041
3 -9 10 0.9226 -0.0014
3 -9 11 0.7036 -0.0067
3 -9 12 0.0206 -0.0087
3 -9 13 -0.7054 -0.0070
3 -9 14 -0.9538 -0.0021
3 -9 15 -0.5572 0.0037
3 -9 16 0.1651 0.0086
3 -9 17 0.7024 0.0132
3 -8 0 0.0028 -0.1150
3 -8 1 -0.3330 -0.1066
3 -8 2 -0.7006 -0.0687
3 -8 3 -1.0674 -0.0347
3 -8 4 -1.1618 -0.0257
3 -8 5 -0.7967 -0.0312
3 -8 6 -0.1117 -0.0289
3 -8 7 0.5833 -0.0137
3 -8 8 1.1096 0.0012
3 -8 9 1.4694 0.0054
3 -8 10 1.6481 0.0036
3 -8 11 1.5116 0.0046
3 -8 12 0.9760 0.0086
3 -8 13 0.2301 0.0093
3 -8 14 -0.3091 0.0040
3 -8 15 -0.3232 -0.0022
3 -8 16 0.1186 -0.0017
3 -8 17 0.6134 0.0096
3 -8 18 0.7779 0.0272
3 -7 0 0.7357 -0.0777
3 -7 1 0.2524 -0.0793
3 -7 2 -0.0761 -0.0536
3 -7 3 -0.3090 -0.0193
3 -7 4 -0.3453 -0.0011
3 -7 5 -0.0263 -0.0040
3 -7 6 0.5902 -0.0126
3 -7 7 1.2151 -0.0136
3 -7 8 1.6066 -0.0096
3 -7 9 1.7706 -0.0085
3 -7 10 1.8434 -0.0074
3 -7 11 1.8388 0.0023
3 -7 12 1.6053 0.0185
3 -7 13 1.0547 0.0263
3 -7 14 0.3805 0.0156
3 -7 15 -0.0310 -0.0041
3 -7 16 0.0459 -0.0114
3 -7 17 0.4339 0.0068
3 -7 18 0.7120 0.0424
3 -7 19 0.6238 0.0708
3 -6 0 1.9768 0.0629
3 -6 1 1.4462 0.0728
3 -6 2 1.0528 0.0779
3 -6 3 0.7763 0.0751
3 -6 4 0.6013 0.0574
3 -6 5 0.6307 0.0252
3 -6 6 0.9161 -0.0066
3 -6 7 1.3058 -0.0214
3 -6 8 1.5703 -0.0188
3 -6 9 1.6462 -0.0116
3 -6 10 1.6643 -0.0064
3 -6 11 1.7185 0.0031
3 -6 12 1.6825 0.0196
3 -6 13 1.3366 0.0301
3 -6 14 0.6860 0.0187
3 -6 15 0.0781 -0.0082
3 -6 16 -0.0888 -0.0229
3 -6 17 0.2123 -0.0035
3 -6 18 0.5782 0.0422
3 -6 19 0.5926 0.0835
3 -5 0 3.4866 0.1126
3 -5 1 2.9862 0.1293
3 -5 2 2.2904 0.1238
3 -5 3 1.5882 0.0952
3 -5 4 0.9721 0.0497
3 -5 5 0.5709 0.0001
3 -5 6 0.5176 -0.0343
3 -5 7 0.7736 -0.0381
3 -5 8 1.1054 -0.0149
3 -5 9 1.2984 0.0122
3 -5 10 1.3393 0.0231
3 -5 11 1.3326 0.0197
3 -5 12 1.2753 0.0159
3 -5 13 1.0163 0.0136
3 -5 14 0.4883 0.0011
3 -5 15 -0.0783 -0.0227
3 -5 16 -0.2944 -0.0364
3 -5 17 -0.0244 -0.0184
3 -5 18 0.4054 0.0247
3 -5 19 0.5163 0.0615
3 -5 20 0.1930 0.0685
3 -4 0 4.6206 0.0180
3 -4 1 4.1748 0.0250
3 -4 2 2.9943 0.0297
3 -4 3 1.5706 0.0199
3 -4 4 0.3241 -0.0067
3 -4 5 -0.4913 -0.0386
3 -4 6 -0.7368 -0.0555
3 -4 7 -0.4422 -0.0422
3 -4 8 0.1267 -0.0030
3 -4 9 0.6043 0.0359
3 -4 10 0.7892 0.0479
3 -4 11 0.7355 0.0309
3 -4 12 0.5806 0.0056
3 -4 13 0.3538 -0.0111
3 -4 14 0.0169 -0.0221
3 -4 15 -0.3439 -0.0343
3 -4 16 -0.4839 -0.0381
3 -4 17 -0.2460 -0.0188
3 -4 18 0.1906 0.0163
3 -4 19 0.4243 0.0374
3 -4 20 0.2519 0.0255
3 -3 0 4.5903 -0.0399
3 -3 1 4.2491 -0.0436
3 -3 2 2.6540 -0.0263
3 -3 3 0.5389 -0.0073
3 -3 4 -1.2625 -0.0060
3 -3 5 -2.3200 -0.0219
3 -3 6 -2.5766 -0.0360
3 -3 7 -2.1597 -0.0297
3 -3 8 -1.3443 -0.0022
3 -3 9 -0.5268 0.0266
3 -3 10 -0.0371 0.0337
3 -3 11 0.0589 0.0158
3 -3 12 -0.0705 -0.0085
3 -3 13 -0.2396 -0.0208
3 -3 14 -0.3874 -0.0219
3 -3 15 -0.5148 -0.0220
3 -3 16 -0.5595 -0.0190
3 -3 17 -0.4178 -0.0008
3 -3 18 -0.1023 0.0289
3 -3 19 0.1922 0.0426
3 -3 20 0.2621 0.0192
3 -2 0 3.1514 0.0656
3 -2 1 3.1120 0.0573
3 -2 2 1.5058 0.0605
3 -2 3 -0.9046 0.0659
3 -2 4 -2.9456 0.0527
3 -2 5 -3.9859 0.0181
3 -2 6 -4.0840 -0.0171
3 -2 7 -3.5462 -0.0297
3 -2 8 -2.6313 -0.0178
3 -2 9 -1.6004 0.0002
3 -2 10 -0.7668 0.0049
3 -2 11 -0.3471 -0.0046
3 -2 12 -0.3115 -0.0130
3 -2 13 -0.4438 -0.0082
3 -2 14 -0.5443 0.0036
3 -2 15 -0.5593 0.0078
3 -2 16 -0.5365 0.0046
3 -2 17 -0.5004 0.0108
3 -2 18 -0.4086 0.0345
3 -2 19 -0.2326 0.0565
3 -2 20 -0.0356 0.0495
3 -2 21 0.0799 0.0135
3 -1 0 1.0449 0.2046
3 -1 1 1.6518 0.1827
3 -1 2 0.6530 0.1444
3 -1 3 -1.4613 0.1033
3 -1 4 -3.3813 0.0532
3 -1 5 -4.2408 -0.0046
3 -1 6 -4.1217 -0.0478
3 -1 7 -3.5252 -0.0538
3 -1 8 -2.7435 -0.0270
3 -1 9 -1.8306 0.0035
3 -1 10 -0.9122 0.0129
3 -1 11 -0.2629 0.0036
3 -1 12 -0.0714 -0.0032
3 -1 13 -0.2421 0.0059
3 -1 14 -0.4806 0.0216
3 -1 15 -0.5604 0.0243
3 -1 16 -0.4942 0.0100
3 -1 17 -0.4474 -0.0024
3 -1 18 -0.5056 0.0076
3 -1 19 -0.5693 0.0363
3 -1 20 -0.4958 0.0588
3 -1 21 -0.2933 0.0575
3 0 0 -0.4528 0.2046
3 0 1 1.0727 0.1537
3 0 2 1.2038 0.0808
3 0 3 -0.1010 0.0179
3 0 4 -1.6916 -0.0315
3 0 5 -2.4722 -0.0707
3 0 6 -2.3322 -0.0869
3 0 7 -1.8450 -0.0630
3 0 8 -1.4185 -0.0079
3 0 9 -0.9985 0.0417
3 0 10 -0.4497 0.0534
3 0 11 0.0859 0.0305
3 0 12 0.3064 0.0036
3 0 13 0.1086 -0.0028
3 0 14 -0.2741 0.0074
3 0 15 -0.4947 0.0123
3 0 16 -0.4276 -0.0006
3 0 17 -0.2647 -0.0214
3 0 18 -0.2710 -0.0295
3 0 19 -0.4725 -0.0151
3 0 20 -0.6400 0.0128
3 0 21 -0.5757 0.0374
3 1 0 -0.5504 0.1196
3 1 1 1.8030 0.0458
3 1 2 3.1608 -0.0282
3 1 3 2.8855 -0.0673
3 1 4 1.6649 -0.0747
3 1 5 0.6839 -0.0703
3 1 6 0.4379 -0.0584
3 1 7 0.5439 -0.0272
3 1 8 0.5009 0.0223
3 1 9 0.2865 0.0628
3 1 10 0.1843 0.0652
3 1 11 0.2992 0.0303
3 1 12 0.4258 -0.0109
3 1 13 0.3285 -0.0291
3 1 14 0.0227 -0.0218
3 1 15 -0.2462 -0.0081
3 1 16 -0.2685 -0.0052
3 1 17 -0.0957 -0.0159
3 1 18 0.0165 -0.0319
3 1 19 -0.1026 -0.0438
3 1 20 -0.3436 -0.0451
3 1 21 -0.4507 -0.0332
3 2 0 0.5060 0.1164
3 2 1 3.1786 0.0457
3 2 2 5.3343 -0.0082
3 2 3 5.9534 -0.0190
3 2 4 5.1091 -0.0019
3 2 5 3.7966 0.0127
3 2 6 2.8661 0.0139
3 2 7 2.3588 0.0137
3 2 8 1.8597 0.0226
3 2 9 1.1867 0.0310
3 2 10 0.5553 0.0215
3 2 11 0.2258 -0.0070
3 2 12 0.2037 -0.0350
3 2 13 0.2837 -0.0426
3 2 14 0.2689 -0.0289
3 2 15 0.1183 -0.0081
3 2 16 -0.0615 0.0072
3 2 17 -0.1448 0.0125
3 2 18 -0.1214 0.0058
3 2 19 -0.0916 -0.0152
3 2 20 -0.1251 -0.0454
3 2 21 -0.1701 -0.0684
3 3 0 1.8405 0.1941
3 3 1 4.1965 0.1404
3 3 2 6.4252 0.0973
3 3 3 7.5271 0.0829
3 3 4 7.0864 0.0779
3 3 5 5.6568 0.0588
3 3 6 4.1538 0.0264
3 3 7 3.0275 -0.0010
3 3 8 2.1411 -0.0126
3 3 9 1.2658 -0.0160
3 3 10 0.4465 -0.0231
3 3 11 -0.0955 -0.0338
3 3 12 -0.2312 -0.0370
3 3 13 -0.0414 -0.0252
3 3 14 0.2270 -0.0040
3 3 15 0.2928 0.0145
3 3 16 0.0288 0.0255
3 3 17 -0.4172 0.0330
3 3 18 -0.7346 0.0387
3 3 19 -0.7301 0.0347
3 3 20 -0.4798 0.0123
3 3 21 -0.2058 -0.0221
3 4 0 2.6991 0.2134
3 4 1 4.3663 0.1626
3 4 2 6.0496 0.1112
3 4 3 7.1216 0.0789
3 4 4 7.0298 0.0465
3 4 5 5.8643 0.0001
3 4 6 4.2638 -0.0428
3 4 7 2.8002 -0.0559
3 4 8 1.6170 -0.0391
3 4 9 0.6239 -0.0169
3 4 10 -0.1827 -0.0086
3 4 11 -0.6843 -0.0103
3 4 12 -0.7933 -0.0071
3 4 13 -0.5504 0.0070
3 4 14 -0.1423 0.0245
3 4 15 0.1227 0.0343
3 4 16 -0.0340 0.0327
3 4 17 -0.6053 0.0266
3 4 18 -1.2206 0.0269
3 4 19 -1.4348 0.0365
3 4 20 -1.1267 0.0461
3 4 21 -0.5760 0.0427
3 5 0 2.7638 0.1553
3 5 1 3.7815 0.0872
3 5 2 4.7101 0.0214
3 5 3 5.3824 -0.0118
3 5 4 5.4505 -0.0346
3 5 5 4.7631 -0.0683
3 5 6 3.5560 -0.0927
3 5 7 2.2019 -0.0757
3 5 8 0.9158 -0.0223
3 5 9 -0.2142 0.0275
3 5 10 -1.0534 0.0444
3 5 11 -1.4435 0.0359
3 5 12 -1.3649 0.0253
3 5 13 -0.9691 0.0235
3 5 14 -0.4701 0.0259
3 5 15 -0.0855 0.0261
3 5 16 -0.0264 0.0197
3 5 17 -0.3817 0.0035
3 5 18 -0.9590 -0.0180
3 5 19 -1.3523 -0.0276
3 5 20 -1.2724 -0.0109
3 5 21 -0.7999 0.0240
3 6 0 2.0567 0.1462
3 6 1 2.7082 0.0604
3 6 2 3.1052 -0.0167
3 6 3 3.3554 -0.0406
3 6 4 3.4177 -0.0363
3 6 5 3.1600 -0.0433
3 6 6 2.5550 -0.0545
3 6 7 1.6830 -0.0354
3 6 8 0.6189 0.0162
3 6 9 -0.5246 0.0608
3 6 10 -1.4699 0.0675
3 6 11 -1.8723 0.0473
3 6 12 -1.6231 0.0270
3 6 13 -0.9764 0.0135
3 6 14 -0.3218 0.0001
3 6 15 0.1056 -0.0103
3 6 16 0.2655 -0.0112
3 6 17 0.1831 -0.0152
3 6 18 -0.0920 -0.0440
3 6 19 -0.4226 -0.0912
3 6 20 -0.6051 -0.1157
3 6 21 -0.5214 -0.0865
3 7 0 0.8950 0.2187
3 7 1 1.4482 0.1297
3 7 2 1.7247 0.0435
3 7 3 1.8483 0.0147
3 7 4 1.9435 0.0237
3 7 5 1.9865 0.0232
3 7 6 1.8898 0.0074
3 7 7 1.5829 0.0083
3 7 8 0.9920 0.0355
3 7 9 0.1035 0.0560
3 7 10 -0.8555 0.0433
3 7 11 -1.4253 0.0138
3 7 12 -1.2730 -0.0027
3 7 13 -0.5469 -0.0090
3 7 14 0.2315 -0.0263
3 7 15 0.6468 -0.0481
3 7 16 0.6949 -0.0440
3 7 17 0.6203 -0.0154
3 7 18 0.5675 -0.0109
3 7 19 0.4794 -0.0663
3 7 20 0.2809 -0.1462
3 7 21 0.0456 -0.1765
3 8 0 -0.1121 0.2441
3 8 1 0.4654 0.1607
3 8 2 0.8987 0.0709
3 8 3 1.2078 0.0293
3 8 4 1.5065 0.0269
3 8 5 1.7991 0.0230
3 8 6 1.9963 0.0085
3 8 7 2.0257 0.0093
3 8 8 1.8205 0.0325
3 8 9 1.2921 0.0439
3 8 10 0.4850 0.0168
3 8 11 -0.2572 -0.0245
3 8 12 -0.4725 -0.0381
3 8 13 -0.0397 -0.0265
3 8 14 0.6310 -0.0296
3 8 15 0.9779 -0.0540
3 8 16 0.8367 -0.0522
3 8 17 0.5269 0.0057
3 8 18 0.4161 0.0700
3 8 19 0.5163 0.0591
3 8 20 0.5591 -0.0364
3 9 0 -0.3914 0.1581
3 9 1 0.2068 0.0787
3 9 2 0.7867 -0.0017
3 9 3 1.3221 -0.0371
3 9 4 1.8758 -0.0338
3 9 5 2.3993 -0.0258
3 9 6 2.7298 -0.0231
3 9 7 2.7755 -0.0061
3 9 8 2.5734 0.0284
3 9 9 2.1534 0.0447
3 9 10 1.5015 0.0132
3 9 11 0.7404 -0.0392
3 9 12 0.2092 -0.0564
3 9 13 0.1808 -0.0281
3 9 14 0.5085 -0.0039
3 9 15 0.7077 -0.0158
3 9 16 0.4594 -0.0222
3 9 17 -0.0480 0.0363
3 9 18 -0.3542 0.1408
3 9 19 -0.2450 0.1960
3 9 20 0.0610 0.1407
3 10 0 0.0732 0.0779
3 10 1 0.6218 0.0023
3 10 2 1.1689 -0.0590
3 10 3 1.7400 -0.0704
3 10 4 2.3986 -0.0452
3 10 5 3.0560 -0.0204
3 10 6 3.4429 -0.0110
3 10 7 3.3544 -0.0012
3 10 8 2.8556 0.0191
3 10 9 2.1769 0.0287
3 10 10 1.4812 0.0034
3 10 11 0.8313 -0.0383
3 10 12 0.3257 -0.0461
3 10 13 0.0962 -0.0036
3 10 14 0.1117 0.0430
3 10 15 0.1030 0.0447
3 10 16 -0.1894 0.0235
3 10 17 -0.7034 0.0499
3 10 18 -1.0824 0.1446
3 10 19 -1.0401 0.2374
3 11 0 0.6815 0.1040
3 11 1 1.0764 0.0391
3 11 2 1.4677 -0.0060
3 11 3 1.9390 -0.0049
3 11 4 2.5395 0.0239
3 11 5 3.1664 0.0422
3 11 6 3.5300 0.0317
3 11 7 3.3512 0.0059
3 11 8 2.6222 -0.0136
3 11 9 1.6334 -0.0227
3 11 10 0.7462 -0.0295
3 11 11 0.1710 -0.0300
3 11 12 -0.0761 -0.0051
3 11 13 -0.1094 0.0470
3 11 14 -0.1118 0.0897
3 11 15 -0.2631 0.0829
3 11 16 -0.6232 0.0394
3 11 17 -1.0585 0.0232
3 11 18 -1.3248 0.0757
3 11 19 -1.2600 0.1614
3 12 0 0.8177 0.1527
3 12 1 0.9473 0.1041
3 12 2 1.1935 0.0683
3 12 3 1.6271 0.0616
3 12 4 2.1698 0.0669
3 12 5 2.6472 0.0584
3 12 6 2.8507 0.0272
3 12 7 2.6259 -0.0152
3 12 8 1.9656 -0.0496
3 12 9 1.0382 -0.0615
3 12 10 0.1307 -0.0460
3 12 11 -0.4626 -0.0066
3 12 12 -0.5893 0.0452
3 12 13 -0.3654 0.0885
3 12 14 -0.1338 0.0971
3 12 15 -0.2041 0.0589
3 12 16 -0.5805 -0.0031
3 12 17 -0.9735 -0.0396
3 12 18 -1.0962 -0.0182
3 13 0 0.4349 0.1087
3 13 1 0.2350 0.0729
3 13 2 0.3770 0.0467
3 13 3 0.8720 0.0338
3 13 4 1.4446 0.0192
3 13 5 1.7678 -0.0050
3 13 6 1.7090 -0.0293
3 13 7 1.3825 -0.0416
3 13 8 0.9778 -0.0409
3 13 9 0.5532 -0.0310
3 13 10 0.0502 -0.0097
3 13 11 -0.4801 0.0238
3 13 12 -0.7835 0.0560
3 13 13 -0.6590 0.0623
3 13 14 -0.2722 0.0283
3 13 15 -0.0511 -0.0335
3 13 16 -0.2185 -0.0894
3 13 17 -0.5415 -0.1079
3 14 0 -0.0505 0.0251
3 14 1 -0.5258 -0.0045
3 14 2 -0.4873 -0.0196
3 14 3 0.0238 -0.0259
3 14 4 0.6105 -0.0390
3 14 5 0.8383 -0.0576
3 14 6 0.5842 -0.0591
3 14 7 0.1420 -0.0287
3 14 8 -0.0531 0.0173
3 14 9 0.1161 0.0478
3 14 10 0.2979 0.0486
3 14 11 0.0850 0.0287
3 14 12 -0.4498 -0.0019
3 14 13 -0.7932 -0.0460
3 14 14 -0.6089 -0.1034
3 14 15 -0.1473 -0.1551
3 14 16 0.0934 -0.1737
3 15 0 -0.3171 0.0219
3 15 1 -0.8763 0.0039
3 15 2 -0.8953 -0.0050
3 15 3 -0.4797 -0.0113
3 15 4 -0.0269 -0.0247
3 15 5 0.1059 -0.0391
3 15 6 -0.1610 -0.0310
3 15 7 -0.5619 0.0132
3 15 8 -0.6447 0.0726
3 15 9 -0.1786 0.1026
3 15 10 0.5073 0.0756
3 15 11 0.7464 0.0020
3 15 12 0.2453 -0.0868
3 15 13 -0.5236 -0.1659
3 15 14 -0.8129 -0.2212
3 15 15 -0.4303 -0.2394
3 16 0 -0.4005 0.0652
3 16 1 -0.8032 0.0800
3 16 2 -0.7123 0.0788
3 16 3 -0.3690 0.0531
3 16 4 -0.1733 0.0128
3 16 5 -0.2609 -0.0177
3 16 6 -0.4941 -0.0142
3 16 7 -0.6755 0.0284
3 16 8 -0.6221 0.0844
3 16 9 -0.1924 0.1101
3 16 10 0.5067 0.0755
3 16 11 0.9969 -0.0129
3 16 12 0.8029 -0.1192
3 16 13 0.0370 -0.2054
3 16 14 -0.6040 -0.2487
3 17 0 -0.4439 0.0171
3 17 1 -0.5566 0.0817
3 17 2 -0.1889 0.1069
3 17 3 0.2427 0.0654
3 17 4 0.2157 -0.0141
3 17 5 -0.2489 -0.0725
3 17 6 -0.6621 -0.0687
3 17 7 -0.6871 -0.0077
3 17 8 -0.4204 0.0688
3 17 9 -0.0707 0.1114
3 17 10 0.3207 0.0922
3 17 11 0.6979 0.0180
3 17 12 0.7972 -0.0774
3 18 0 -0.4380 -0.1203
3 18 1 -0.3176 -0.0192
3 18 2 0.2921 0.0461
3 18 3 0.8977 0.0168
3 18 4 0.8100 -0.0815
3 18 5 -0.0097 -0.1616
3 18 6 -0.8344 -0.1537
3 18 7 -0.9913 -0.0604
3 18 8 -0.5607 0.0565
3 18 9 -0.1019 0.1295
3 18 10 0.0957 0.1274
3 19 2 0.4818 -0.0013
3 19 3 1.1422 -0.0065
3 19 4 1.1475 -0.0961
3 19 5 0.2640 -0.1847
4 -18 0 -0.0443 0.0249
4 -18 1 0.1248 0.0312
4 -17 0 -0.1129 -0.0553
4 -17 1 -0.2510 -0.0194
4 -17 2 -0.5636 0.0054
4 -17 3 -0.8600 0.0284
4 -17 4 -0.8288 0.0630
4 -17 5 -0.3716 0.0899
4 -17 6 0.2192 0.0776
4 -16 0 -0.3087 -0.0963
4 -16 1 -0.7803 -0.0713
4 -16 2 -1.0432 -0.0392
4 -16 3 -0.9779 -0.0023
4 -16 4 -0.6058 0.0464
4 -16 5 -0.0625 0.0857
4 -16 6 0.4194 0.0779
4 -16 7 0.6083 0.0216
4 -16 8 0.4474 -0.0350
4 -15 0 -0.6743 -0.0989
4 -15 1 -1.1349 -0.0939
4 -15 2 -1.1363 -0.0800
4 -15 3 -0.6233 -0.0569
4 -15 4 0.0869 -0.0117
4 -15 5 0.5974 0.0408
4 -15 6 0.7364 0.0572
4 -15 7 0.5945 0.0198
4 -15 8 0.3624 -0.0304
4 -15 9 0.1711 -0.0371
4 -15 10 0.0427 0.0051
4 -14 0 -0.9847 -0.0796
4 -14 1 -1.0732 -0.0640
4 -14 2 -0.7174 -0.0537
4 -14 3 0.0286 -0.0501
4 -14 4 0.7582 -0.0324
4 -14 5 1.0289 0.0041
4 -14 6 0.7757 0.0285
4 -14 7 0.3479 0.0119
4 -14 8 0.1400 -0.0269
4 -14 9 0.2301 -0.0381
4 -14 10 0.3703 -0.0019
4 -14 11 0.2823 0.0467
4 -14 12 -0.0596 0.0626
4 -13 0 -0.9988 -0.0581
4 -13 1 -0.7251 -0.0090
4 -13 2 -0.1637 0.0236
4 -13 3 0.4843 0.0254
4 -13 4 0.8890 0.0139
4 -13 5 0.8048 0.0108
4 -13 6 0.3413 0.0121
4 -13 7 -0.0629 -0.0018
4 -13 8 -0.0233 -0.0305
4 -13 9 0.4233 -0.0456
4 -13 10 0.8456 -0.0259
4 -13 11 0.8106 0.0134
4 -13 12 0.2616 0.0395
4 -13 13 -0.4478 0.0405
4 -12 0 -0.7301 -0.0620
4 -12 1 -0.4227 0.0027
4 -12 2 0.0872 0.0540
4 -12 3 0.5085 0.0697
4 -12 4 0.5817 0.0556
4 -12 5 0.2719 0.0316
4 -12 6 -0.1528 0.0108
4 -12 7 -0.2831 -0.0078
4 -12 8 0.1005 -0.0259
4 -12 9 0.8156 -0.0356
4 -12 10 1.3982 -0.0272
4 -12 11 1.4531 -0.0045
4 -12 12 0.9326 0.0178
4 -12 13 0.1425 0.0310
4 -12 14 -0.4910 0.0382
4 -12 15 -0.7061 0.0414
4 -11 0 -0.3805 -0.0953
4 -11 1 -0.2898 -0.0454
4 -11 2 0.0465 -0.0015
4 -11 3 0.3896 0.0230
4 -11 4 0.4469 0.0297
4 -11 5 0.1762 0.0243
4 -11 6 -0.1329 0.0121
4 -11 7 -0.1028 -0.0006
4 -11 8 0.3887 -0.0085
4 -11 9 1.1028 -0.0089
4 -11 10 1.6546 -0.0030
4 -11 11 1.8048 0.0061
4 -11 12 1.5578 0.0153
4 -11 13 1.0602 0.0235
4 -11 14 0.4866 0.0298
4 -11 15 0.0007 0.0293
4 -11 16 -0.2742 0.0164
4 -10 0 -0.1334 -0.1157
4 -10 1 -0.1900 -0.0793
4 -10 2 0.0421 -0.0526
4 -10 3 0.4850 -0.0363
4 -10 4 0.7815 -0.0189
4 -10 5 0.6891 -0.0004
4 -10 6 0.3598 0.0089
4 -10 7 0.1813 0.0065
4 -10 8 0.3748 0.0022
4 -10 9 0.8085 0.0044
4 -10 10 1.2006 0.0109
4 -10 11 1.4134 0.0153
4 -10 12 1.4866 0.0161
4 -10 13 1.4403 0.0168
4 -10 14 1.1805 0.0170
4 -10 15 0.6566 0.0105
4 -10 16 0.0329 -0.0073
4 -9 0 -0.1156 -0.0920
4 -9 1 -0.0811 -0.0426
4 -9 2 0.1658 -0.0148
4 -9 3 0.6808 -0.0122
4 -9 4 1.1412 -0.0125
4 -9 5 1.1506 -0.0033
4 -9 6 0.6788 0.0050
4 -9 7 0.1076 0.0016
4 -9 8 -0.1619 -0.0072
4 -9 9 -0.0670 -0.0082
4 -9 10 0.1760 -0.0002
4 -9 11 0.3939 0.0068
4 -9 12 0.6012 0.0076
4 -9 13 0.8228 0.0062
4 -9 14 0.9071 0.0062
4 -9 15 0.6471 0.0033
4 -9 16 0.0761 -0.0085
4 -9 17 -0.4693 -0.0260
4 -8 0 -0.4199 -0.0646
4 -8 1 -0.1835 0.0049
4 -8 2 0.1166 0.0523
4 -8 3 0.5335 0.0564
4 -8 4 0.8975 0.0355
4 -8 5 0.8842 0.0165
4 -8 6 0.3771 0.0050
4 -8 7 -0.3358 -0.0070
4 -8 8 -0.8109 -0.0193
4 -8 9 -0.8665 -0.0215
4 -8 10 -0.6883 -0.0112
4 -8 11 -0.5377 -0.0007
4 -8 12 -0.4518 -0.0005
4 -8 13 -0.2949 -0.0066
4 -8 14 -0.0478 -0.0076
4 -8 15 0.0840 -0.0016
4 -8 16 -0.0855 0.0025
4 -8 17 -0.4444 -0.0027
4 -8 18 -0.6544 -0.0139
4 -7 0 -0.9890 -0.0912
4 -7 1 -0.6766 -0.0249
4 -7 2 -0.3716 0.0379
4 -7 3 -0.1398 0.0629
4 -7 4 0.0068 0.0513
4 -7 5 -0.0217 0.0280
4 -7 6 -0.3003 0.0103
4 -7 7 -0.7106 -0.0022
4 -7 8 -0.9835 -0.0123
4 -7 9 -0.9741 -0.0145
4 -7 10 -0.8296 -0.0052
4 -7 11 -0.8118 0.0049
4 -7 12 -0.9661 0.0015
4 -7 13 -1.0470 -0.0137
4 -7 14 -0.8223 -0.0228
4 -7 15 -0.3988 -0.0134
4 -7 16 -0.1462 0.0059
4 -7 17 -0.2758 0.0157
4 -7 18 -0.5803 0.0058
4 -7 19 -0.6688 -0.0161
4 -6 0 -1.5324 -0.1459
4 -6 1 -1.3844 -0.1001
4 -6 2 -1.1653 -0.0372
4 -6 3 -1.0457 0.0095
4 -6 4 -0.9917 0.0265
4 -6 5 -0.9087 0.0244
4 -6 6 -0.7905 0.0185
4 -6 7 -0.6820 0.0125
4 -6 8 -0.5804 0.0037
4 -6 9 -0.4659 -0.0036
4 -6 10 -0.4097 -0.0014
4 -6 11 -0.5435 0.0071
4 -6 12 -0.8576 0.0070
4 -6 13 -1.0870 -0.0078
4 -6 14 -0.9249 -0.0221
4 -6 15 -0.4002 -0.0166
4 -6 16 0.0460 0.0066
4 -6 17 -0.0208 0.0239
4 -6 18 -0.5327 0.0155
4 -6 19 -0.9524 -0.0145
4 -5 0 -1.7065 -0.1514
4 -5 1 -1.8996 -0.1125
4 -5 2 -1.8693 -0.0539
4 -5 3 -1.7512 -0.0038
4 -5 4 -1.5771 0.0219
4 -5 5 -1.2602 0.0261
4 -5 6 -0.7787 0.0209
4 -5 7 -0.2707 0.0123
4 -5 8 0.0810 -0.0003
4 -5 9 0.1965 -0.0134
4 -5 10 0.1002 -0.0160
4 -5 11 -0.1560 -0.0042
4 -5 12 -0.4847 0.0097
4 -5 13 -0.6924 0.0106
4 -5 14 -0.5556 0.0021
4 -5 15 -0.0850 0.0021
4 -5 16 0.3308 0.0160
4 -5 17 0.2138 0.0255
4 -5 18 -0.4734 0.0103
4 -5 19 -1.1733 -0.0244
4 -5 20 -1.2474 -0.0529
4 -4 0 -1.3596 -0.1083
4 -4 1 -1.9146 -0.0559
4 -4 2 -2.1554 0.0065
4 -4 3 -2.0157 0.0470
4 -4 4 -1.6046 0.0539
4 -4 5 -1.0051 0.0356
4 -4 6 -0.2811 0.0098
4 -4 7 0.4050 -0.0113
4 -4 8 0.8242 -0.0254
4 -4 9 0.8607 -0.0327
4 -4 10 0.6022 -0.0284
4 -4 11 0.2379 -0.0091
4 -4 12 -0.0768 0.0155
4 -4 13 -0.2338 0.0286
4 -4 14 -0.1441 0.0259
4 -4 15 0.1748 0.0204
4 -4 16 0.4705 0.0212
4 -4 17 0.3612 0.0159
4 -4 18 -0.2770 -0.0129
4 -4 19 -1.0491 -0.0570
4 -4 20 -1.3234 -0.0832
4 -3 0 -0.5298 -0.1012
4 -3 1 -1.3402 -0.0404
4 -3 2 -1.8961 0.0318
4 -3 3 -1.8267 0.0735
4 -3 4 -1.2266 0.0705
4 -3 5 -0.3829 0.0372
4 -3 6 0.4882 -0.0020
4 -3 7 1.2266 -0.0287
4 -3 8 1.6498 -0.0375
4 -3 9 1.6377 -0.0316
4 -3 10 1.2657 -0.0153
4 -3 11 0.7691 0.0069
4 -3 12 0.3654 0.0259
4 -3 13 0.1479 0.0305
4 -3 14 0.1239 0.0199
4 -3 15 0.2606 0.0078
4 -3 16 0.4379 0.0042
4 -3 17 0.4283 -0.0031
4 -3 18 0.0628 -0.0355
4 -3 19 -0.5281 -0.0888
4 -3 20 -0.9316 -0.1244
4 -2 0 0.6742 -0.1567
4 -2 1 -0.2736 -0.1072
4 -2 2 -1.1982 -0.0271
4 -2 3 -1.4058 0.0346
4 -2 4 -0.8307 0.0531
4 -2 5 0.1200 0.0373
4 -2 6 1.0571 0.0101
4 -2 7 1.8007 -0.0109
4 -2 8 2.2457 -0.0182
4 -2 9 2.2837 -0.0118
4 -2 10 1.9150 0.0042
4 -2 11 1.3265 0.0211
4 -2 12 0.7810 0.0275
4 -2 13 0.4397 0.0158
4 -2 14 0.3111 -0.0081
4 -2 15 0.3272 -0.0250
4 -2 16 0.4098 -0.0218
4 -2 17 0.4607 -0.0117
4 -2 18 0.3631 -0.0252
4 -2 19 0.0734 -0.0729
4 -2 20 -0.2806 -0.1232
4 -2 21 -0.4675 -0.1304
4 -1 0 1.9996 -0.1922
4 -1 1 0.9409 -0.1555
4 -1 2 -0.4627 -0.0715
4 -1 3 -1.2425 0.0088
4 -1 4 -1.0234 0.0504
4 -1 5 -0.1740 0.0537
4 -1 6 0.7557 0.0382
4 -1 7 1.4918 0.0188
4 -1 8 1.9831 0.0018
4 -1 9 2.1746 -0.0076
4 -1 10 2.0007 -0.0045
4 -1 11 1.5331 0.0075
4 -1 12 1.0025 0.0144
4 -1 13 0.6360 0.0042
4 -1 14 0.4985 -0.0194
4 -1 15 0.4967 -0.0359
4 -1 16 0.5080 -0.0267
4 -1 17 0.4837 0.0012
4 -1 18 0.4301 0.0166
4 -1 19 0.3343 -0.0058
4 -1 20 0.1672 -0.0543
4 -1 21 -0.0365 -0.0886
4 0 0 2.9313 -0.1521
4 0 1 1.7277 -0.1107
4 0 2 -0.2224 -0.0255
4 0 3 -1.7995 0.0512
4 0 4 -2.2347 0.0810
4 0 5 -1.6667 0.0668
4 0 6 -0.7435 0.0359
4 0 7 0.0626 0.0075
4 0 8 0.6559 -0.0149
4 0 9 1.0677 -0.0298
4 0 10 1.2613 -0.0302
4 0 11 1.2016 -0.0141
4 0 12 0.9780 0.0063
4 0 13 0.7686 0.0133
4 0 14 0.6870 0.0021
4 0 15 0.6890 -0.0123
4 0 16 0.6426 -0.0094
4 0 17 0.4864 0.0152
4 0 18 0.2977 0.0429
4 0 19 0.1858 0.0492
4 0 20 0.1506 0.0276
4 0 21 0.1014 -0.0042
4 1 0 2.9454 -0.1023
4 1 1 1.6470 -0.0510
4 1 2 -0.6692 0.0311
4 1 3 -2.9511 0.0896
4 1 4 -4.1070 0.0885
4 1 5 -3.8961 0.0398
4 1 6 -2.9165 -0.0148
4 1 7 -1.8818 -0.0457
4 1 8 -1.0826 -0.0514
4 1 9 -0.4514 -0.0432
4 1 10 0.1065 -0.0262
4 1 11 0.5592 -0.0015
4 1 12 0.8287 0.0231
4 1 13 0.9076 0.0340
4 1 14 0.8708 0.0261
4 1 15 0.7928 0.0093
4 1 16 0.6764 -0.0003
4 1 17 0.4854 0.0049
4 1 18 0.2436 0.0201
4 1 19 0.0514 0.0351
4 1 20 -0.0249 0.0431
4 1 21 -0.0345 0.0431
4 2 0 2.0206 -0.1173
4 2 1 0.8233 -0.0752
4 2 2 -1.3927 -0.0025
4 2 3 -3.8954 0.0480
4 2 4 -5.5286 0.0420
4 2 5 -5.6693 -0.0074
4 2 6 -4.6653 -0.0566
4 2 7 -3.3490 -0.0726
4 2 8 -2.2815 -0.0538
4 2 9 -1.4901 -0.0188
4 2 10 -0.7528 0.0153
4 2 11 0.0300 0.0394
4 2 12 0.7236 0.0479
4 2 13 1.1117 0.0382
4 2 14 1.1212 0.0162
4 2 15 0.9007 -0.0052
4 2 16 0.6820 -0.0165
4 2 17 0.5732 -0.0199
4 2 18 0.5120 -0.0221
4 2 19 0.3988 -0.0225
4 2 20 0.2176 -0.0129
4 2 21 0.0205 0.0093
4 3 0 0.7665 -0.1553
4 3 1 -0.1286 -0.1398
4 3 2 -1.7687 -0.0778
4 3 3 -3.8756 -0.0175
4 3 4 -5.5562 0.0043
4 3 5 -5.9967 -0.0088
4 3 6 -5.1747 -0.0273
4 3 7 -3.7815 -0.0287
4 3 8 -2.5295 -0.0110
4 3 9 -1.6318 0.0155
4 3 10 -0.8753 0.0396
4 3 11 -0.0338 0.0511
4 3 12 0.8341 0.0419
4 3 13 1.4310 0.0127
4 3 14 1.5238 -0.0213
4 3 15 1.2102 -0.0403
4 3 16 0.8683 -0.0370
4 3 17 0.8106 -0.0255
4 3 18 0.9990 -0.0264
4 3 19 1.1279 -0.0440
4 3 20 0.9594 -0.0604
4 3 21 0.5361 -0.0547
4 4 0 -0.0815 -0.1392
4 4 1 -0.6506 -0.1415
4 4 2 -1.5710 -0.0813
4 4 3 -2.9217 -0.0086
4 4 4 -4.2571 0.0339
4 4 5 -4.8641 0.0438
4 4 6 -4.4299 0.0402
4 4 7 -3.3030 0.0334
4 4 8 -2.0900 0.0226
4 4 9 -1.1222 0.0112
4 4 10 -0.3349 0.0068
4 4 11 0.4588 0.0080
4 4 12 1.2654 0.0018
4 4 13 1.8563 -0.0195
4 4 14 1.9784 -0.0446
4 4 15 1.6428 -0.0518
4 4 16 1.1975 -0.0318
4 4 17 1.0499 0.0005
4 4 18 1.2815 0.0180
4 4 19 1.5718 0.0051
4 4 20 1.5314 -0.0285
4 4 21 1.0796 -0.0570
4 5 0 -0.2492 -0.0976
4 5 1 -0.6197 -0.0941
4 5 2 -1.0444 -0.0231
4 5 3 -1.7032 0.0534
4 5 4 -2.5221 0.0850
4 5 5 -3.0832 0.0751
4 5 6 -3.0217 0.0536
4 5 7 -2.3730 0.0320
4 5 8 -1.4585 0.0036
4 5 9 -0.5388 -0.0280
4 5 10 0.3221 -0.0444
4 5 11 1.1247 -0.0382
4 5 12 1.7880 -0.0249
4 5 13 2.1574 -0.0223
4 5 14 2.1218 -0.0274
4 5 15 1.7371 -0.0228
4 5 16 1.2561 0.0007
4 5 17 0.9868 0.0345
4 5 18 1.0446 0.0623
4 5 19 1.2403 0.0716
4 5 20 1.2603 0.0576
4 5 21 0.9693 0.0254
4 6 0 0.0142 -0.1108
4 6 1 -0.2401 -0.0919
4 6 2 -0.4782 -0.0063
4 6 3 -0.7753 0.0715
4 6 4 -1.1882 0.0824
4 6 5 -1.5662 0.0395
4 6 6 -1.6863 -0.0052
4 6 7 -1.4825 -0.0267
4 6 8 -1.0368 -0.0378
4 6 9 -0.4108 -0.0490
4 6 10 0.3750 -0.0482
4 6 11 1.1959 -0.0268
4 6 12 1.7856 -0.0003
4 6 13 1.9225 0.0114
4 6 14 1.6239 0.0112
4 6 15 1.1280 0.0161
4 6 16 0.7072 0.0304
4 6 17 0.4981 0.0440
4 6 18 0.4589 0.0545
4 6 19 0.4474 0.0720
4 6 20 0.3534 0.0967
4 6 21 0.1848 0.1075
4 7 0 0.3022 -0.1567
4 7 1 0.2038 -0.1325
4 7 2 0.0099 -0.0433
4 7 3 -0.2370 0.0364
4 7 4 -0.5312 0.0438
4 7 5 -0.8090 -0.0073
4 7 6 -0.9852 -0.0541
4 7 7 -1.0562 -0.0612
4 7 8 -1.0551 -0.0444
4 7 9 -0.9071 -0.0269
4 7 10 -0.4663 -0.0060
4 7 11 0.2311 0.0253
4 7 12 0.8450 0.0506
4 7 13 0.9879 0.0495
4 7 14 0.6133 0.0309
4 7 15 0.0797 0.0216
4 7 16 -0.1970 0.0245
4 7 17 -0.1246 0.0157
4 7 18 0.0391 -0.0104
4 7 19 0.0013 -0.0202
4 7 20 -0.2614 0.0174
4 7 21 -0.5096 0.0813
4 8 0 0.3549 -0.1383
4 8 1 0.4168 -0.1205
4 8 2 0.2649 -0.0452
4 8 3 -0.0581 0.0268
4 8 4 -0.4639 0.0386
4 8 5 -0.8357 -0.0016
4 8 6 -1.0913 -0.0379
4 8 7 -1.2697 -0.0368
4 8 8 -1.4750 -0.0143
4 8 9 -1.6753 0.0039
4 8 10 -1.6442 0.0217
4 8 11 -1.2189 0.0502
4 8 12 -0.5942 0.0715
4 8 13 -0.2196 0.0570
4 8 14 -0.3376 0.0141
4 8 15 -0.6908 -0.0168
4 8 16 -0.7781 -0.0218
4 8 17 -0.3982 -0.0362
4 8 18 0.1303 -0.0885
4 8 19 0.3148 -0.1446
4 8 20 0.0118 -0.1393
4 9 0 0.1193 -0.0544
4 9 1 0.1731 -0.0440
4 9 2 0.0366 0.0079
4 9 3 -0.3295 0.0572
4 9 4 -0.8436 0.0608
4 9 5 -1.3473 0.0248
4 9 6 -1.6886 -0.0064
4 9 7 -1.8464 -0.0064
4 9 8 -1.9536 0.0073
4 9 9 -2.1158 0.0104
4 9 10 -2.2205 0.0105
4 9 11 -2.0335 0.0271
4 9 12 -1.5223 0.0465
4 9 13 -0.9834 0.0312
4 9 14 -0.7424 -0.0225
4 9 15 -0.7582 -0.0686
4 9 16 -0.6408 -0.0742
4 9 17 -0.1118 -0.0715
4 9 18 0.6203 -0.1156
4 9 19 1.0290 -0.1986
4 9 20 0.8138 -0.2452
4 10 0 -0.2833 -0.0136
4 10 1 -0.4394 -0.0072
4 10 2 -0.6401 0.0264
4 10 3 -0.9808 0.0532
4 10 4 -1.4397 0.0433
4 10 5 -1.8951 0.0059
4 10 6 -2.1848 -0.0207
4 10 7 -2.2220 -0.0148
4 10 8 -2.0868 0.0050
4 10 9 -1.9490 0.0098
4 10 10 -1.8676 0.0005
4 10 11 -1.7229 -0.0007
4 10 12 -1.3953 0.0059
4 10 13 -0.9563 -0.0088
4 10 14 -0.5941 -0.0547
4 10 15 -0.3535 -0.0924
4 10 16 -0.0502 -0.0810
4 10 17 0.4898 -0.0432
4 10 18 1.1411 -0.0479
4 10 19 1.5172 -0.1207
4 11 0 -0.6295 -0.0563
4 11 1 -0.9603 -0.0537
4 11 2 -1.2232 -0.0280
4 11 3 -1.5162 -0.0072
4 11 4 -1.8359 -0.0134
4 11 5 -2.0894 -0.0375
4 11 6 -2.1651 -0.0484
4 11 7 -2.0151 -0.0280
4 11 8 -1.7076 0.0077
4 11 9 -1.3799 0.0265
4 11 10 -1.1144 0.0164
4 11 11 -0.8846 -0.0072
4 11 12 -0.6395 -0.0284
4 11 13 -0.3922 -0.0495
4 11 14 -0.1736 -0.0708
4 11 15 0.0696 -0.0679
4 11 16 0.4454 -0.0157
4 11 17 0.9531 0.0626
4 11 18 1.3963 0.0990
4 11 19 1.5116 0.0521
4 12 0 -0.7688 -0.0887
4 12 1 -0.9737 -0.0914
4 12 2 -1.1367 -0.0692
4 12 3 -1.3788 -0.0424
4 12 4 -1.6572 -0.0296
4 12 5 -1.7944 -0.0284
4 12 6 -1.6569 -0.0219
4 12 7 -1.2944 -0.0005
4 12 8 -0.9088 0.0264
4 12 9 -0.6640 0.0376
4 12 10 -0.5264 0.0198
4 12 11 -0.3367 -0.0197
4 12 12 -0.0433 -0.0592
4 12 13 0.2164 -0.0773
4 12 14 0.3207 -0.0598
4 12 15 0.3740 0.0016
4 12 16 0.5913 0.1008
4 12 17 0.9808 0.2014
4 12 18 1.2598 0.2467
4 13 0 -0.7566 -0.0438
4 13 1 -0.5655 -0.0523
4 13 2 -0.4301 -0.0350
4 13 3 -0.5809 -0.0044
4 13 4 -0.9462 0.0218
4 13 5 -1.1805 0.0372
4 13 6 -0.9887 0.0433
4 13 7 -0.4343 0.0405
4 13 8 0.0792 0.0281
4 13 9 0.1890 0.0070
4 13 10 -0.0397 -0.0205
4 13 11 -0.1751 -0.0504
4 13 12 0.0806 -0.0704
4 13 13 0.5378 -0.0596
4 13 14 0.7730 -0.0007
4 13 15 0.6692 0.1019
4 13 16 0.5265 0.2169
4 13 17 0.6065 0.2982
4 14 0 -0.7224 0.0097
4 14 1 -0.1775 -0.0079
4 14 2 0.2804 0.0030
4 14 3 0.2613 0.0357
4 14 4 -0.1878 0.0667
4 14 5 -0.5971 0.0793
4 14 6 -0.4884 0.0680
4 14 7 0.1769 0.0346
4 14 8 0.9076 -0.0105
4 14 9 1.0958 -0.0475
4 14 10 0.6242 -0.0606
4 14 11 0.0358 -0.0489
4 14 12 -0.0209 -0.0195
4 14 13 0.4903 0.0299
4 14 14 0.9720 0.1076
4 14 15 0.9156 0.2045
4 14 16 0.4645 0.2846
4 15 0 -0.6276 -0.0023
4 15 1 -0.0324 -0.0379
4 15 2 0.5379 -0.0364
4 15 3 0.5833 0.0033
4 15 4 0.1256 0.0470
4 15 5 -0.3405 0.0600
4 15 6 -0.3020 0.0332
4 15 7 0.3489 -0.0172
4 15 8 1.2038 -0.0623
4 15 9 1.6163 -0.0737
4 15 10 1.2476 -0.0393
4 15 11 0.4441 0.0266
4 15 12 -0.0359 0.0972
4 15 13 0.2007 0.1581
4 15 14 0.7520 0.2131
4 15 15 0.9020 0.2608
4 16 0 -0.3242 -0.0240
4 16 1 0.0537 -0.0819
4 16 2 0.4665 -0.0995
4 16 3 0.4068 -0.0573
4 16 4 -0.0624 0.0067
4 16 5 -0.4471 0.0353
4 16 6 -0.3585 0.0055
4 16 7 0.1967 -0.0536
4 16 8 0.9102 -0.0886
4 16 9 1.3750 -0.0618
4 16 10 1.2893 0.0237
4 16 11 0.7034 0.1288
4 16 12 0.0879 0.2076
4 16 13 -0.0494 0.2413
4 16 14 0.2913 0.2431
4 17 0 0.1108 0.0276
4 17 1 0.2376 -0.0390
4 17 2 0.4003 -0.0815
4 17 3 0.1487 -0.0569
4 17 4 -0.3862 0.0125
4 17 5 -0.6722 0.0573
4 17 6 -0.4450 0.0315
4 17 7 0.0472 -0.0405
4 17 8 0.4409 -0.0869
4 17 9 0.6288 -0.0536
4 17 10 0.6567 0.0513
4 17 11 0.5104 0.1678
4 17 12 0.2101 0.2337
4 18 0 0.3171 0.0972
4 18 1 0.3212 0.0481
4 18 2 0.3664 -0.0024
4 18 3 0.0654 -0.0027
4 18 4 -0.4756 0.0494
4 18 5 -0.7162 0.0954
4 18 6 -0.3938 0.0747
4 18 7 0.1066 -0.0073
4 18 8 0.2564 -0.0788
4 18 9 0.0434 -0.0712
4 18 10 -0.1147 0.0179
5 -17 0 0.0860 0.2239
5 -17 1 -0.2552 0.1668
5 -17 2 -0.5711 0.0583
5 -17 3 -0.6781 -0.0266
5 -17 4 -0.5261 -0.0603
5 -17 5 -0.2917 -0.0574
5 -16 0 0.1501 0.1890
5 -16 1 0.2076 0.1579
5 -16 2 0.2776 0.0647
5 -16 3 0.2704 -0.0166
5 -16 4 0.1931 -0.0479
5 -16 5 0.1190 -0.0435
5 -16 6 0.0913 -0.0259
5 -16 7 0.1223 0.0008
5 -16 8 0.2235 0.0317
5 -15 0 0.5632 0.1359
5 -15 1 0.7300 0.1114
5 -15 2 0.9190 0.0403
5 -15 3 0.9335 -0.0177
5 -15 4 0.6663 -0.0282
5 -15 5 0.2978 -0.0110
5 -15 6 0.1124 0.0010
5 -15 7 0.2013 0.0047
5 -15 8 0.4034 0.0125
5 -15 9 0.4870 0.0171
5 -15 10 0.3453 -0.0015
5 -14 0 0.9615 0.1044
5 -14 1 0.8779 0.0682
5 -14 2 0.7722 0.0037
5 -14 3 0.6663 -0.0387
5 -14 4 0.4306 -0.0286
5 -14 5 0.1170 0.0105
5 -14 6 -0.0331 0.0336
5 -14 7 0.0896 0.0276
5 -14 8 0.2808 0.0132
5 -14 9 0.2333 0.0045
5 -14 10 -0.1216 -0.0094
5 -14 11 -0.5349 -0.0360
5 -14 12 -0.6874 -0.0576
5 -13 0 0.9084 0.0992
5 -13 1 0.5745 0.0544
5 -13 2 0.0923 -0.0124
5 -13 3 -0.1682 -0.0549
5 -13 4 -0.1876 -0.0425
5 -13 5 -0.1111 0.0072
5 -13 6 -0.0076 0.0475
5 -13 7 0.0920 0.0514
5 -13 8 0.0592 0.0317
5 -13 9 -0.2524 0.0130
5 -13 10 -0.7743 0.0009
5 -13 11 -1.1702 -0.0125
5 -13 12 -1.0955 -0.0255
5 -13 13 -0.5243 -0.0280
5 -12 0 0.4584 0.1075
5 -12 1 0.1872 0.0679
5 -12 2 -0.3638 0.0069
5 -12 3 -0.6912 -0.0364
5 -12 4 -0.5629 -0.0369
5 -12 5 -0.1495 -0.0028
5 -12 6 0.2089 0.0331
5 -12 7 0.2597 0.0439
5 -12 8 -0.0690 0.0302
5 -12 9 -0.6675 0.0112
5 -12 10 -1.2674 0.0004
5 -12 11 -1.5413 -0.0029
5 -12 12 -1.2941 -0.0037
5 -12 13 -0.6147 -0.0041
5 -12 14 0.1534 -0.0071
5 -11 0 0.0177 0.1129
5 -11 1 0.0180 0.0818
5 -11 2 -0.2843 0.0350
5 -11 3 -0.5867 0.0021
5 -11 4 -0.5637 -0.0061
5 -11 5 -0.1902 0.0017
5 -11 6 0.2283 0.0098
5 -11 7 0.3169 0.0087
5 -11 8 -0.0674 -0.0008
5 -11 9 -0.7282 -0.0115
5 -11 10 -1.2801 -0.0161
5 -11 11 -1.4317 -0.0128
5 -11 12 -1.1719 -0.0046
5 -11 13 -0.7164 0.0027
5 -11 14 -0.3026 0.0033
5 -11 15 -0.0486 -0.0046
5 -10 0 -0.1996 0.1001
5 -10 1 -0.0327 0.0697
5 -10 2 -0.0598 0.0313
5 -10 3 -0.3005 0.0133
5 -10 4 -0.5203 0.0153
5 -10 5 -0.4626 0.0163
5 -10 6 -0.1417 0.0045
5 -10 7 0.1405 -0.0127
5 -10 8 0.0881 -0.0228
5 -10 9 -0.2856 -0.0234
5 -10 10 -0.6695 -0.0196
5 -10 11 -0.7777 -0.0148
5 -10 12 -0.6336 -0.0085
5 -10 13 -0.4976 -0.0011
5 -10 14 -0.5340 0.0040
5 -10 15 -0.6282 0.0047
5 -10 16 -0.5665 0.0045
5 -9 0 -0.2875 0.0734
5 -9 1 -0.1449 0.0409
5 -9 2 -0.0651 0.0000
5 -9 3 -0.2221 -0.0129
5 -9 4 -0.5481 0.0048
5 -9 5 -0.7269 0.0233
5 -9 6 -0.5104 0.0194
5 -9 7 -0.0057 0.0013
5 -9 8 0.4117 -0.0093
5 -9 9 0.4795 -0.0056
5 -9 10 0.2969 0.0011
5 -9 11 0.1578 0.0010
5 -9 12 0.1784 -0.0031
5 -9 13 0.1803 -0.0039
5 -9 14 -0.0265 0.0001
5 -9 15 -0.3369 0.0053
5 -9 16 -0.4416 0.0096
5 -9 17 -0.2113 0.0133
5 -8 0 -0.3298 0.0609
5 -8 1 -0.2060 0.0350
5 -8 2 -0.1170 -0.0093
5 -8 3 -0.1577 -0.0311
5 -8 4 -0.3518 -0.0136
5 -8 5 -0.5136 0.0183
5 -8 6 -0.3697 0.0315
5 -8 7 0.1371 0.0222
5 -8 8 0.7278 0.0113
5 -8 9 1.0376 0.0125
5 -8 10 0.9805 0.0172
5 -8 11 0.8095 0.0125
5 -8 12 0.7927 0.0011
5 -8 13 0.8959 -0.0044
5 -8 14 0.8625 0.0011
5 -8 15 0.5866 0.0102
5 -8 16 0.2840 0.0137
5 -8 17 0.2226 0.0089
5 -8 18 0.3705 -0.0005
5 -7 0 -0.3161 0.0747
5 -7 1 -0.0631 0.0615
5 -7 2 0.0890 0.0205
5 -7 3 0.1846 -0.0133
5 -7 4 0.2188 -0.0134
5 -7 5 0.2032 0.0096
5 -7 6 0.2437 0.0246
5 -7 7 0.4468 0.0178
5 -7 8 0.7533 0.0041
5 -7 9 0.9526 0.0012
5 -7 10 0.9173 0.0060
5 -7 11 0.7828 0.0047
5 -7 12 0.8130 -0.0039
5 -7 13 1.0692 -0.0062
5 -7 14 1.2916 0.0056
5 -7 15 1.1897 0.0214
5 -7 16 0.8069 0.0247
5 -7 17 0.4861 0.0104
5 -7 18 0.4529 -0.0115
5 -7 19 0.5517 -0.0267
5 -6 0 -0.3845 0.0814
5 -6 1 0.0235 0.0737
5 -6 2 0.3239 0.0384
5 -6 3 0.5738 0.0020
5 -6 4 0.7963 -0.0097
5 -6 5 0.9026 0.0016
5 -6 6 0.8224 0.0115
5 -6 7 0.6250 0.0033
5 -6 8 0.4504 -0.0138
5 -6 9 0.3556 -0.0202
5 -6 10 0.2947 -0.0132
5 -6 11 0.2586 -0.0073
5 -6 12 0.3475 -0.0100
5 -6 13 0.6227 -0.0110
5 -6 14 0.9228 0.0014
5 -6 15 0.9605 0.0199
5 -6 16 0.6679 0.0250
5 -6 17 0.3496 0.0087
5 -6 18 0.3631 -0.0163
5 -6 19 0.6715 -0.0314
5 -5 0 -0.8095 0.0482
5 -5 1 -0.4283 0.0365
5 -5 2 0.0280 0.0037
5 -5 3 0.4871 -0.0244
5 -5 4 0.8957 -0.0260
5 -5 5 1.1177 -0.0044
5 -5 6 1.0072 0.0161
5 -5 7 0.5874 0.0156
5 -5 8 0.0887 -0.0016
5 -5 9 -0.2381 -0.0150
5 -5 10 -0.3254 -0.0142
5 -5 11 -0.2735 -0.0090
5 -5 12 -0.1692 -0.0114
5 -5 13 -0.0062 -0.0169
5 -5 14 0.1939 -0.0127
5 -5 15 0.2944 0.0004
5 -5 16 0.2049 0.0062
5 -5 17 0.0957 -0.0038
5 -5 18 0.2777 -0.0173
5 -5 19 0.7841 -0.0167
5 -5 20 1.1991 -0.0020
5 -4 0 -1.6061 0.0021
5 -4 1 -1.4667 -0.0098
5 -4 2 -0.9294 -0.0396
5 -4 3 -0.2061 -0.0581
5 -4 4 0.4653 -0.0431
5 -4 5 0.8708 -0.0015
5 -4 6 0.8605 0.0380
5 -4 7 0.4503 0.0500
5 -4 8 -0.1257 0.0335
5 -4 9 -0.5526 0.0084
5 -4 10 -0.6782 -0.0064
5 -4 11 -0.6011 -0.0102
5 -4 12 -0.5016 -0.0131
5 -4 13 -0.4324 -0.0177
5 -4 14 -0.3277 -0.0166
5 -4 15 -0.1727 -0.0087
5 -4 16 -0.0424 -0.0049
5 -4 17 0.0662 -0.0105
5 -4 18 0.3117 -0.0101
5 -4 19 0.7777 0.0147
5 -4 20 1.2113 0.0556
5 -3 0 -2.3841 -0.0071
5 -3 1 -2.5660 -0.0068
5 -3 2 -2.0666 -0.0273
5 -3 3 -1.1209 -0.0427
5 -3 4 -0.1597 -0.0286
5 -3 5 0.4683 0.0113
5 -3 6 0.6070 0.0495
5 -3 7 0.2956 0.0607
5 -3 8 -0.2483 0.0412
5 -3 9 -0.7206 0.0091
5 -3 10 -0.9186 -0.0143
5 -3 11 -0.8695 -0.0205
5 -3 12 -0.7458 -0.0155
5 -3 13 -0.6509 -0.0069
5 -3 14 -0.5327 0.0037
5 -3 15 -0.3145 0.0131
5 -3 16 -0.0405 0.0124
5 -3 17 0.1851 0.0007
5 -3 18 0.3644 -0.0011
5 -3 19 0.5941 0.0332
5 -3 20 0.8505 0.0977
5 -2 0 -2.7616 0.0064
5 -2 1 -3.2187 0.0206
5 -2 2 -2.8704 0.0135
5 -2 3 -1.8394 -0.0015
5 -2 4 -0.6622 -0.0010
5 -2 5 0.1616 0.0177
5 -2 6 0.4286 0.0350
5 -2 7 0.2007 0.0318
5 -2 8 -0.3087 0.0086
5 -2 9 -0.8255 -0.0181
5 -2 10 -1.1255 -0.0313
5 -2 11 -1.1491 -0.0257
5 -2 12 -1.0047 -0.0082
5 -2 13 -0.8314 0.0118
5 -2 14 -0.6631 0.0287
5 -2 15 -0.4454 0.0379
5 -2 16 -0.1650 0.0317
5 -2 17 0.0946 0.0090
5 -2 18 0.2517 -0.0097
5 -2 19 0.3337 0.0081
5 -2 20 0.4197 0.0700
5 -2 21 0.4920 0.1366
5 -1 0 -2.7471 -0.0202
5 -1 1 -3.3821 -0.0047
5 -1 2 -3.2200 -0.0020
5 -1 3 -2.2058 -0.0091
5 -1 4 -0.8762 -0.0073
5 -1 5 0.1388 0.0077
5 -1 6 0.5433 0.0189
5 -1 7 0.3972 0.0103
5 -1 8 -0.0756 -0.0131
5 -1 9 -0.6282 -0.0315
5 -1 10 -1.0507 -0.0306
5 -1 11 -1.2283 -0.0127
5 -1 12 -1.1826 0.0086
5 -1 13 -1.0331 0.0226
5 -1 14 -0.8877 0.0274
5 -1 15 -0.7586 0.0256
5 -1 16 -0.5848 0.0154
5 -1 17 -0.3349 -0.0067
5 -1 18 -0.0644 -0.0329
5 -1 19 0.1416 -0.0395
5 -1 20 0.2594 -0.0087
5 -1 21 0.3198 0.0449
5 0 0 -2.5531 -0.0924
5 0 1 -3.2235 -0.0840
5 0 2 -3.1724 -0.0748
5 0 3 -2.1787 -0.0648
5 0 4 -0.6957 -0.0396
5 0 5 0.5566 0.0017
5 0 6 1.1487 0.0357
5 0 7 1.0989 0.0390
5 0 8 0.6586 0.0151
5 0 9 0.0760 -0.0101
5 0 10 -0.4792 -0.0148
5 0 11 -0.8979 -0.0009
5 0 12 -1.1251 0.0139
5 0 13 -1.1805 0.0149
5 0 14 -1.1497 0.0025
5 0 15 -1.1089 -0.0126
5 0 16 -1.0369 -0.0222
5 0 17 -0.8318 -0.0284
5 0 18 -0.4494 -0.0376
5 0 19 0.0009 -0.0486
5 0 20 0.3360 -0.0507
5 0 21 0.4634 -0.0377
5 1 0 -2.2224 -0.1401
5 1 1 -2.7460 -0.1282
5 1 2 -2.6993 -0.1076
5 1 3 -1.7495 -0.0818
5 1 4 -0.1787 -0.0387
5 1 5 1.2917 0.0218
5 1 6 2.0873 0.0731
5 1 7 2.1269 0.0845
5 1 8 1.6860 0.0535
5 1 9 1.0639 0.0088
5 1 10 0.4075 -0.0172
5 1 11 -0.2380 -0.0165
5 1 12 -0.8066 -0.0045
5 1 13 -1.1906 -0.0001
5 1 14 -1.3392 -0.0095
5 1 15 -1.3244 -0.0242
5 1 16 -1.2497 -0.0310
5 1 17 -1.1052 -0.0239
5 1 18 -0.7869 -0.0094
5 1 19 -0.2825 -0.0016
5 1 20 0.2334 -0.0093
5 1 21 0.5414 -0.0284
5 2 0 -1.6939 -0.1280
5 2 1 -1.9461 -0.0953
5 2 2 -1.8824 -0.0555
5 2 3 -1.1302 -0.0243
5 2 4 0.2864 0.0074
5 2 5 1.8005 0.0465
5 2 6 2.7541 0.0775
5 2 7 2.9056 0.0760
5 2 8 2.4834 0.0378
5 2 9 1.8460 -0.0128
5 2 10 1.1673 -0.0444
5 2 11 0.4246 -0.0443
5 2 12 -0.3863 -0.0229
5 2 13 -1.0994 0.0006
5 2 14 -1.4885 0.0125
5 2 15 -1.5090 0.0100
5 2 16 -1.3535 0.0013
5 2 17 -1.2221 0.0002
5 2 18 -1.0963 0.0154
5 2 19 -0.8163 0.0401
5 2 20 -0.3460 0.0547
5 2 21 0.1367 0.0436
5 3 0 -1.1239 -0.1124
5 3 1 -1.1438 -0.0567
5 3 2 -1.1228 0.0006
5 3 3 -0.7413 0.0289
5 3 4 0.2381 0.0342
5 3 5 1.5456 0.0337
5 3 6 2.5769 0.0290
5 3 7 2.9245 0.0107
5 3 8 2.6525 -0.0205
5 3 9 2.0901 -0.0483
5 3 10 1.4567 -0.0555
5 3 11 0.7282 -0.0392
5 3 12 -0.1692 -0.0090
5 3 13 -1.1025 0.0222
5 3 14 -1.7447 0.0436
5 3 15 -1.8814 0.0467
5 3 16 -1.6578 0.0300
5 3 17 -1.4332 0.0058
5 3 18 -1.3889 -0.0037
5 3 19 -1.3636 0.0151
5 3 20 -1.1061 0.0515
5 3 21 -0.6034 0.0769
5 4 0 -0.8202 -0.1419
5 4 1 -0.7812 -0.0791
5 4 2 -0.8335 -0.0183
5 4 3 -0.8037 0.0050
5 4 4 -0.3364 -0.0007
5 4 5 0.5949 -0.0114
5 4 6 1.5773 -0.0198
5 4 7 2.1441 -0.0310
5 4 8 2.1541 -0.0423
5 4 9 1.7799 -0.0413
5 4 10 1.2226 -0.0226
5 4 11 0.5190 0.0043
5 4 12 -0.3746 0.0262
5 4 13 -1.3584 0.0387
5 4 14 -2.1190 0.0430
5 4 15 -2.3568 0.0367
5 4 16 -2.0960 0.0145
5 4 17 -1.6963 -0.0204
5 4 18 -1.4947 -0.0495
5 4 19 -1.4764 -0.0507
5 4 20 -1.3627 -0.0185
5 4 21 -0.9857 0.0273
5 5 0 -0.8111 -0.1722
5 5 1 -0.8841 -0.1193
5 5 2 -0.9765 -0.0692
5 5 3 -1.0844 -0.0518
5 5 4 -0.9447 -0.0495
5 5 5 -0.4038 -0.0353
5 5 6 0.3541 -0.0106
5 5 7 0.9786 0.0043
5 5 8 1.2468 0.0047
5 5 9 1.1443 0.0058
5 5 10 0.7417 0.0179
5 5 11 0.0888 0.0316
5 5 12 -0.7578 0.0329
5 5 13 -1.6434 0.0203
5 5 14 -2.2990 0.0033
5 5 15 -2.4774 -0.0126
5 5 16 -2.1628 -0.0293
5 5 17 -1.6249 -0.0484
5 5 18 -1.1966 -0.0653
5 5 19 -0.9803 -0.0717
5 5 20 -0.8194 -0.0620
5 5 21 -0.5597 -0.0380
5 6 0 -0.7436 -0.1480
5 6 1 -1.0000 -0.1082
5 6 2 -1.1325 -0.0702
5 6 3 -1.2065 -0.0583
5 6 4 -1.1491 -0.0494
5 6 5 -0.8807 -0.0140
5 6 6 -0.4533 0.0369
5 6 7 -0.0010 0.0654
5 6 8 0.3698 0.0557
5 6 9 0.5757 0.0288
5 6 10 0.5050 0.0103
5 6 11 0.0744 0.0022
5 6 12 -0.6437 -0.0079
5 6 13 -1.3935 -0.0237
5 6 14 -1.8679 -0.0388
5 6 15 -1.8924 -0.0486
5 6 16 -1.5254 -0.0517
5 6 17 -1.0025 -0.0442
5 6 18 -0.5551 -0.0251
5 6 19 -0.2449 -0.0065
5 6 20 0.0126 -0.0050
5 6 21 0.2602 -0.0224
5 7 0 -0.3371 -0.1099
5 7 1 -0.7386 -0.0760
5 7 2 -0.9921 -0.0365
5 7 3 -1.0662 -0.0213
5 7 4 -0.9828 -0.0140
5 7 5 -0.8065 0.0143
5 7 6 -0.6083 0.0552
5 7 7 -0.3802 0.0699
5 7 8 -0.0353 0.0404
5 7 9 0.4314 -0.0076
5 7 10 0.8097 -0.0391
5 7 11 0.8014 -0.0477
5 7 12 0.3236 -0.0474
5 7 13 -0.3537 -0.0461
5 7 14 -0.8115 -0.0414
5 7 15 -0.8236 -0.0346
5 7 16 -0.5037 -0.0274
5 7 17 -0.1467 -0.0076
5 7 18 0.0590 0.0387
5 7 19 0.1702 0.0968
5 7 20 0.3519 0.1230
5 7 21 0.6179 0.0899
5 8 0 0.2479 -0.1333
5 8 1 -0.1684 -0.0968
5 8 2 -0.5793 -0.0408
5 8 3 -0.7696 -0.0068
5 8 4 -0.6902 0.0043
5 8 5 -0.4683 0.0157
5 8 6 -0.2715 0.0291
5 8 7 -0.1187 0.0206
5 8 8 0.1595 -0.0186
5 8 9 0.7047 -0.0599
5 8 10 1.3684 -0.0707
5 8 11 1.7463 -0.0526
5 8 12 1.5481 -0.0305
5 8 13 0.9138 -0.0159
5 8 14 0.3115 -0.0013
5 8 15 0.1074 0.0135
5 8 16 0.2559 0.0204
5 8 17 0.4133 0.0298
5 8 18 0.3288 0.0719
5 8 19 0.0971 0.1512
5 8 20 0.0147 0.2178
5 9 0 0.6403 -0.1949
5 9 1 0.3875 -0.1510
5 9 2 -0.0419 -0.0766
5 9 3 -0.3257 -0.0198
5 9 4 -0.2936 0.0041
5 9 5 -0.0268 0.0109
5 9 6 0.2580 0.0097
5 9 7 0.4369 -0.0094
5 9 8 0.6125 -0.0462
5 9 9 0.9838 -0.0715
5 9 10 1.5527 -0.0566
5 9 11 2.0112 -0.0116
5 9 12 2.0001 0.0261
5 9 13 1.4899 0.0390
5 9 14 0.8462 0.0421
5 9 15 0.4815 0.0468
5 9 16 0.4630 0.0425
5 9 17 0.4937 0.0281
5 9 18 0.2724 0.0379
5 9 19 -0.1641 0.1028
5 9 20 -0.4837 0.1929
5 10 0 0.7129 -0.2016
5 10 1 0.7354 -0.1503
5 10 2 0.5085 -0.0705
5 10 3 0.3008 -0.0087
5 10 4 0.3048 0.0187
5 10 5 0.5029 0.0256
5 10 6 0.7238 0.0241
5 10 7 0.8186 0.0085
5 10 8 0.8134 -0.0230
5 10 9 0.8808 -0.0460
5 10 10 1.1201 -0.0311
5 10 11 1.3866 0.0167
5 10 12 1.4072 0.0582
5 10 13 1.0839 0.0660
5 10 14 0.6276 0.0508
5 10 15 0.3427 0.0324
5 10 16 0.3056 0.0062
5 10 17 0.3035 -0.0360
5 10 18 0.0940 -0.0663
5 10 19 -0.3103 -0.0377
5 11 0 0.6374 -0.1402
5 11 1 0.8728 -0.0862
5 11 2 0.9115 -0.0168
5 11 3 0.8864 0.0267
5 11 4 0.9081 0.0368
5 11 5 0.9609 0.0333
5 11 6 0.9435 0.0316
5 11 7 0.7859 0.0254
5 11 8 0.5489 0.0038
5 11 9 0.3996 -0.0216
5 11 10 0.4390 -0.0227
5 11 11 0.5584 0.0091
5 11 12 0.5341 0.0466
5 11 13 0.2912 0.0550
5 11 14 0.0081 0.0280
5 11 15 -0.0914 -0.0189
5 11 16 -0.0067 -0.0774
5 11 17 0.0494 -0.1469
5 11 18 -0.0854 -0.2034
5 11 19 -0.3339 -0.2011
5 12 0 0.5760 -0.0974
5 12 1 0.8497 -0.0454
5 12 2 0.9855 0.0093
5 12 3 1.0426 0.0288
5 12 4 1.0776 0.0155
5 12 5 1.0427 -0.0019
5 12 6 0.8367 -0.0032
5 12 7 0.4388 0.0055
5 12 8 0.0001 0.0064
5 12 9 -0.2258 -0.0043
5 12 10 -0.1200 -0.0093
5 12 11 0.1232 0.0069
5 12 12 0.1486 0.0335
5 12 13 -0.1700 0.0394
5 12 14 -0.5639 0.0026
5 12 15 -0.6738 -0.0717
5 12 16 -0.4662 -0.1630
5 12 17 -0.2370 -0.2494
5 12 18 -0.2171 -0.3039
5 13 0 0.5003 -0.1178
5 13 1 0.7351 -0.0643
5 13 2 0.7722 -0.0151
5 13 3 0.7139 -0.0090
5 13 4 0.6970 -0.0348
5 13 5 0.6899 -0.0548
5 13 6 0.5156 -0.0462
5 13 7 0.0621 -0.0165
5 13 8 -0.5196 0.0122
5 13 9 -0.8527 0.0256
5 13 10 -0.6697 0.0274
5 13 11 -0.1609 0.0301
5 13 12 0.1177 0.0362
5 13 13 -0.1933 0.0277
5 13 14 -0.8327 -0.0189
5 13 15 -1.1879 -0.1067
5 13 16 -0.9741 -0.2095
5 13 17 -0.4959 -0.2876
5 14 0 0.2885 -0.1407
5 14 1 0.6089 -0.0752
5 14 2 0.5534 -0.0202
5 14 3 0.3159 -0.0183
5 14 4 0.2103 -0.0512
5 14 5 0.2892 -0.0693
5 14 6 0.2917 -0.0467
5 14 7 -0.0707 0.0015
5 14 8 -0.7705 0.0433
5 14 9 -1.3803 0.0584
5 14 10 -1.4067 0.0472
5 14 11 -0.8158 0.0241
5 14 12 -0.1812 0.0028
5 14 13 -0.1516 -0.0189
5 14 14 -0.7381 -0.0588
5 14 15 -1.2781 -0.1275
5 14 16 -1.1794 -0.2048
5 15 0 -0.1345 -0.1128
5 15 1 0.4394 -0.0338
5 15 2 0.4755 0.0289
5 15 3 0.2089 0.0281
5 15 4 0.1011 -0.0156
5 15 5 0.2844 -0.0412
5 15 6 0.4454 -0.0149
5 15 7 0.1724 0.0398
5 15 8 -0.6245 0.0741
5 15 9 -1.5612 0.0594
5 15 10 -2.0219 0.0038
5 15 11 -1.6795 -0.0617
5 15 12 -0.8619 -0.1059
5 15 13 -0.3017 -0.1193
5 15 14 -0.4009 -0.1198
5 15 15 -0.8087 -0.1329
5 16 0 -0.7173 -0.0700
5 16 1 0.0907 0.0030
5 16 2 0.3487 0.0610
5 16 3 0.2490 0.0599
5 16 4 0.2960 0.0134
5 16 5 0.6356 -0.0190
5 16 6 0.9089 0.0025
5 16 7 0.6798 0.0547
5 16 8 -0.1329 0.0758
5 16 9 -1.1900 0.0271
5 16 10 -1.9503 -0.0760
5 16 11 -1.9995 -0.1797
5 16 12 -1.3622 -0.2322
5 16 13 -0.5415 -0.2163
5 16 14 -0.1060 -0.1587
5 17 0 -1.2118 -0.0518
5 17 1 -0.3917 -0.0128
5 17 2 0.0101 0.0178
5 17 3 0.0888 0.0174
5 17 4 0.3200 -0.0094
5 17 5 0.8416 -0.0256
5 17 6 1.2519 -0.0005
5 17 7 1.1115 0.0480
5 17 8 0.4210 0.0627
5 17 9 -0.4558 0.0020
5 17 10 -1.1425 -0.1174
5 17 11 -1.4138 -0.2309
5 17 12 -1.1982 -0.2751
5 18 0 -1.2567 -0.0166
5 18 1 -0.6429 -0.0188
5 18 2 -0.3007 -0.0346
5 18 3 -0.2437 -0.0491
5 18 4 -0.0336 -0.0521
5 18 5 0.5341 -0.0344
5 18 6 1.0900 0.0069
5 18 7 1.1527 0.0531
5 18 8 0.7133 0.0634
5 18 9 0.1664 0.0084
6 -17 0 0.2265 -0.0116
6 -17 1 0.1436 -0.0514
6 -16 0 0.3071 0.0591
6 -16 1 0.1641 0.0069
6 -16 2 -0.1468 -0.0014
6 -16 3 -0.4321 0.0219
6 -16 4 -0.4800 0.0250
6 -16 5 -0.3434 -0.0090
6 -16 6 -0.2576 -0.0445
6 -16 7 -0.3518 -0.0449
6 -15 0 -0.0452 0.0911
6 -15 1 -0.1560 0.0588
6 -15 2 -0.4584 0.0397
6 -15 3 -0.9821 0.0435
6 -15 4 -1.3745 0.0357
6 -15 5 -1.3338 -0.0037
6 -15 6 -0.9697 -0.0445
6 -15 7 -0.6560 -0.0444
6 -15 8 -0.6187 -0.0054
6 -15 9 -0.7561 0.0314
6 -14 0 -0.4100 0.0965
6 -14 1 -0.4407 0.0827
6 -14 2 -0.4245 0.0636
6 -14 3 -0.7439 0.0572
6 -14 4 -1.2733 0.0452
6 -14 5 -1.5133 0.0083
6 -14 6 -1.2081 -0.0337
6 -14 7 -0.6354 -0.0400
6 -14 8 -0.2580 -0.0036
6 -14 9 -0.2293 0.0375
6 -14 10 -0.3153 0.0454
6 -14 11 -0.2262 0.0224
6 -13 0 -0.2146 0.0957
6 -13 1 -0.2498 0.0757
6 -13 2 -0.0008 0.0493
6 -13 3 0.0077 0.0350
6 -13 4 -0.4577 0.0251
6 -13 5 -0.9949 0.0020
6 -13 6 -1.0318 -0.0284
6 -13 7 -0.4829 -0.0378
6 -13 8 0.1951 -0.0135
6 -13 9 0.5283 0.0201
6 -13 10 0.4622 0.0286
6 -13 11 0.2803 0.0061
6 -13 12 0.2200 -0.0235
6 -13 13 0.2551 -0.0378
6 -12 0 0.4555 0.0913
6 -12 1 0.3336 0.0522
6 -12 2 0.4468 0.0128
6 -12 3 0.4762 -0.0096
6 -12 4 0.0787 -0.0168
6 -12 5 -0.5752 -0.0211
6 -12 6 -0.8917 -0.0266
6 -12 7 -0.4984 -0.0237
6 -12 8 0.3324 -0.0062
6 -12 9 0.9533 0.0141
6 -12 10 0.9524 0.0172
6 -12 11 0.4570 -0.0020
6 -12 12 -0.0891 -0.0284
6 -12 13 -0.3546 -0.0444
6 -12 14 -0.3358 -0.0440
6 -11 0 0.9634 0.0877
6 -11 1 0.8557 0.0399
6 -11 2 0.6572 -0.0031
6 -11 3 0.3754 -0.0273
6 -11 4 -0.0876 -0.0344
6 -11 5 -0.6574 -0.0298
6 -11 6 -0.9638 -0.0159
6 -11 7 -0.6655 0.0046
6 -11 8 0.1192 0.0242
6 -11 9 0.8097 0.0325
6 -11 10 0.8465 0.0238
6 -11 11 0.1845 0.0034
6 -11 12 -0.6662 -0.0168
6 -11 13 -1.0755 -0.0283
6 -11 14 -0.8074 -0.0309
6 -11 15 -0.1645 -0.0264
6 -10 0 0.9842 0.1004
6 -10 1 1.0953 0.0564
6 -10 2 0.8006 0.0202
6 -10 3 0.2239 0.0018
6 -10 4 -0.4002 -0.0076
6 -10 5 -0.8701 -0.0111
6 -10 6 -1.0196 -0.0021
6 -10 7 -0.7574 0.0199
6 -10 8 -0.2036 0.0400
6 -10 9 0.2686 0.0417
6 -10 10 0.2498 0.0238
6 -10 11 -0.3520 0.0016
6 -10 12 -1.1434 -0.0098
6 -10 13 -1.4852 -0.0089
6 -10 14 -1.0110 -0.0054
6 -10 15 0.0170 -0.0067
6 -10 16 0.8957 -0.0105
6 -9 0 0.8334 0.1261
6 -9 1 1.1790 0.0819
6 -9 2 1.0742 0.0469
6 -9 3 0.4838 0.0329
6 -9 4 -0.2616 0.0233
6 -9 5 -0.7780 0.0076
6 -9 6 -0.9031 -0.0029
6 -9 7 -0.7279 0.0037
6 -9 8 -0.4677 0.0183
6 -9 9 -0.3334 0.0201
6 -9 10 -0.4610 0.0036
6 -9 11 -0.8518 -0.0144
6 -9 12 -1.3087 -0.0153
6 -9 13 -1.4698 -0.0000
6 -9 14 -1.0447 0.0142
6 -9 15 -0.1328 0.0134
6 -9 16 0.7327 -0.0004
6 -9 17 0.9956 -0.0147
6 -8 0 0.8706 0.1331
6 -8 1 1.1727 0.0779
6 -8 2 1.2415 0.0321
6 -8 3 0.8445 0.0162
6 -8 4 0.1286 0.0129
6 -8 5 -0.5034 0.0007
6 -8 6 -0.7708 -0.0160
6 -8 7 -0.7308 -0.0196
6 -8 8 -0.6461 -0.0089
6 -8 9 -0.7002 -0.0024
6 -8 10 -0.8707 -0.0115
6 -8 11 -1.0372 -0.0240
6 -8 12 -1.1281 -0.0206
6 -8 13 -1.1153 -0.0003
6 -8 14 -0.9350 0.0178
6 -8 15 -0.5441 0.0165
6 -8 16 -0.0811 -0.0025
6 -8 17 0.1570 -0.0229
6 -8 18 0.0159 -0.0304
6 -7 0 1.0092 0.1087
6 -7 1 0.9844 0.0452
6 -7 2 0.9751 -0.0096
6 -7 3 0.7480 -0.0276
6 -7 4 0.2163 -0.0205
6 -7 5 -0.3920 -0.0152
6 -7 6 -0.7560 -0.0185
6 -7 7 -0.7907 -0.0168
6 -7 8 -0.6970 -0.0037
6 -7 9 -0.6989 0.0068
6 -7 10 -0.7934 0.0007
6 -7 11 -0.8087 -0.0142
6 -7 12 -0.6715 -0.0176
6 -7 13 -0.5237 -0.0037
6 -7 14 -0.5283 0.0108
6 -7 15 -0.6427 0.0074
6 -7 16 -0.6852 -0.0131
6 -7 17 -0.5954 -0.0331
6 -7 18 -0.4972 -0.0369
6 -6 0 1.0559 0.0906
6 -6 1 0.7636 0.0327
6 -6 2 0.5489 -0.0173
6 -6 3 0.3498 -0.0334
6 -6 4 0.0220 -0.0229
6 -6 5 -0.3987 -0.0097
6 -6 6 -0.6948 -0.0041
6 -6 7 -0.7162 0.0024
6 -6 8 -0.5564 0.0167
6 -6 9 -0.4326 0.0278
6 -6 10 -0.4150 0.0208
6 -6 11 -0.3545 0.0001
6 -6 12 -0.1192 -0.0127
6 -6 13 0.1598 -0.0058
6 -6 14 0.1910 0.0076
6 -6 15 -0.1170 0.0073
6 -6 16 -0.5084 -0.0090
6 -6 17 -0.6651 -0.0245
6 -6 18 -0.5596 -0.0241
6 -6 19 -0.4111 -0.0089
6 -5 0 1.1710 0.1126
6 -5 1 0.9730 0.0655
6 -5 2 0.6977 0.0239
6 -5 3 0.4169 0.0076
6 -5 4 0.1166 0.0087
6 -5 5 -0.1869 0.0093
6 -5 6 -0.3928 0.0038
6 -5 7 -0.4104 0.0023
6 -5 8 -0.2809 0.0121
6 -5 9 -0.1506 0.0237
6 -5 10 -0.0920 0.0208
6 -5 11 0.0070 0.0030
6 -5 12 0.2983 -0.0108
6 -5 13 0.7071 -0.0054
6 -5 14 0.9069 0.0108
6 -5 15 0.6523 0.0175
6 -5 16 0.0966 0.0089
6 -5 17 -0.3389 -0.0005
6 -5 18 -0.4208 0.0027
6 -5 19 -0.3100 0.0138
6 -4 0 1.5936 0.1454
6 -4 1 1.7723 0.0985
6 -4 2 1.6542 0.0528
6 -4 3 1.2662 0.0283
6 -4 4 0.7525 0.0174
6 -4 5 0.2960 0.0050
6 -4 6 0.0176 -0.0108
6 -4 7 -0.0726 -0.0183
6 -4 8 -0.0537 -0.0103
6 -4 9 -0.0210 0.0047
6 -4 10 0.0079 0.0103
6 -4 11 0.1315 0.0012
6 -4 12 0.4635 -0.0095
6 -4 13 0.9362 -0.0069
6 -4 14 1.2390 0.0058
6 -4 15 1.0600 0.0125
6 -4 16 0.4362 0.0076
6 -4 17 -0.2146 0.0046
6 -4 18 -0.4929 0.0141
6 -4 19 -0.4015 0.0249
6 -4 20 -0.2460 0.0169
6 -3 0 2.0789 0.1379
6 -3 1 2.5959 0.0822
6 -3 2 2.7201 0.0223
6 -3 3 2.2971 -0.0119
6 -3 4 1.5051 -0.0226
6 -3 5 0.7211 -0.0258
6 -3 6 0.2199 -0.0277
6 -3 7 0.0188 -0.0224
6 -3 8 -0.0294 -0.0068
6 -3 9 -0.0473 0.0103
6 -3 10 -0.0321 0.0155
6 -3 11 0.1076 0.0053
6 -3 12 0.4321 -0.0099
6 -3 13 0.8533 -0.0167
6 -3 14 1.1160 -0.0145
6 -3 15 0.9569 -0.0143
6 -3 16 0.3636 -0.0198
6 -3 17 -0.3281 -0.0179
6 -3 18 -0.6857 0.0021
6 -3 19 -0.5732 0.0246
6 -3 20 -0.2466 0.0178
6 -2 0 2.0561 0.1026
6 -2 1 2.7000 0.0447
6 -2 2 3.0468 -0.0215
6 -2 3 2.7533 -0.0576
6 -2 4 1.8790 -0.0587
6 -2 5 0.8605 -0.0418
6 -2 6 0.1305 -0.0203
6 -2 7 -0.1863 0.0033
6 -2 8 -0.2390 0.0260
6 -2 9 -0.2066 0.0381
6 -2 10 -0.1321 0.0308
6 -2 11 0.0395 0.0074
6 -2 12 0.3269 -0.0175
6 -2 13 0.6386 -0.0301
6 -2 14 0.8081 -0.0297
6 -2 15 0.6953 -0.0272
6 -2 16 0.2964 -0.0297
6 -2 17 -0.2036 -0.0269
6 -2 18 -0.5185 -0.0043
6 -2 19 -0.4786 0.0303
6 -2 20 -0.1868 0.0429
6 -2 21 0.0822 0.0096
6 -1 0 1.3803 0.1000
6 -1 1 2.0187 0.0526
6 -1 2 2.5590 -0.0068
6 -1 3 2.5540 -0.0402
6 -1 4 1.8736 -0.0394
6 -1 5 0.8469 -0.0208
6 -1 6 -0.0391 0.0005
6 -1 7 -0.5143 0.0210
6 -1 8 -0.6199 0.0382
6 -1 9 -0.5274 0.0428
6 -1 10 -0.3422 0.0272
6 -1 11 -0.0801 -0.0022
6 -1 12 0.2302 -0.0272
6 -1 13 0.4963 -0.0323
6 -1 14 0.6288 -0.0178
6 -1 15 0.6182 0.0005
6 -1 16 0.5125 0.0071
6 -1 17 0.3509 0.0038
6 -1 18 0.1632 0.0092
6 -1 19 0.0114 0.0345
6 -1 20 -0.0374 0.0637
6 -1 21 0.0070 0.0660
6 0 0 0.5766 0.1384
6 0 1 1.1585 0.1023
6 0 2 1.8079 0.0485
6 0 3 2.0977 0.0113
6 0 4 1.7424 0.0005
6 0 5 0.8692 0.0016
6 0 6 -0.1016 0.0015
6 0 7 -0.7873 0.0020
6 0 8 -1.0524 0.0077
6 0 9 -0.9741 0.0126
6 0 10 -0.6856 0.0061
6 0 11 -0.2846 -0.0113
6 0 12 0.1394 -0.0245
6 0 13 0.4710 -0.0184
6 0 14 0.6370 0.0076
6 0 15 0.6979 0.0371
6 0 16 0.7848 0.0493
6 0 17 0.9096 0.0366
6 0 18 0.9072 0.0143
6 0 19 0.6360 0.0087
6 0 20 0.1924 0.0314
6 0 21 -0.1569 0.0647
6 1 0 0.2126 0.1563
6 1 1 0.6218 0.1209
6 1 2 1.1700 0.0596
6 1 3 1.5868 0.0108
6 1 4 1.5261 -0.0094
6 1 5 0.8918 -0.0137
6 1 6 -0.0619 -0.0178
6 1 7 -0.9197 -0.0211
6 1 8 -1.3782 -0.0154
6 1 9 -1.3800 -0.0032
6 1 10 -1.0515 0.0032
6 1 11 -0.5577 -0.0019
6 1 12 -0.0325 -0.0095
6 1 13 0.3973 -0.0064
6 1 14 0.6322 0.0106
6 1 15 0.7067 0.0314
6 1 16 0.8000 0.0397
6 1 17 1.0247 0.0247
6 1 18 1.2198 -0.0084
6 1 19 1.0810 -0.0374
6 1 20 0.5389 -0.0377
6 1 21 -0.0930 -0.0048
6 2 0 0.3048 0.1221
6 2 1 0.3945 0.0816
6 2 2 0.6234 0.0077
6 2 3 0.9774 -0.0498
6 2 4 1.1506 -0.0635
6 2 5 0.8407 -0.0449
6 2 6 0.0612 -0.0196
6 2 7 -0.8413 0.0003
6 2 8 -1.4511 0.0166
6 2 9 -1.5726 0.0286
6 2 10 -1.2968 0.0287
6 2 11 -0.8330 0.0142
6 2 12 -0.3286 -0.0053
6 2 13 0.1351 -0.0168
6 2 14 0.4650 -0.0167
6 2 15 0.6069 -0.0108
6 2 16 0.6703 -0.0073
6 2 17 0.8546 -0.0116
6 2 18 1.1666 -0.0258
6 2 19 1.3155 -0.0463
6 2 20 1.0232 -0.0605
6 2 21 0.3944 -0.0546
6 3 0 0.5009 0.0850
6 3 1 0.3105 0.0454
6 3 2 0.2083 -0.0305
6 3 3 0.4281 -0.0861
6 3 4 0.7827 -0.0857
6 3 5 0.8382 -0.0411
6 3 6 0.3557 0.0121
6 3 7 -0.4712 0.0495
6 3 8 -1.1894 0.0663
6 3 9 -1.4684 0.0637
6 3 10 -1.3166 0.0417
6 3 11 -0.9571 0.0064
6 3 12 -0.5542 -0.0263
6 3 13 -0.1276 -0.0419
6 3 14 0.2999 -0.0401
6 3 15 0.6153 -0.0315
6 3 16 0.7650 -0.0235
6 3 17 0.8895 -0.0143
6 3 18 1.1515 -0.0025
6 3 19 1.4477 0.0052
6 3 20 1.4568 0.0002
6 3 21 1.0319 -0.0156
6 4 0 0.5912 0.0887
6 4 1 0.3931 0.0599
6 4 2 0.1759 -0.0040
6 4 3 0.2864 -0.0509
6 4 4 0.7000 -0.0460
6 4 5 1.0073 -0.0030
6 4 6 0.8230 0.0400
6 4 7 0.1588 0.0596
6 4 8 -0.5972 0.0567
6 4 9 -1.0291 0.0391
6 4 10 -1.0172 0.0101
6 4 11 -0.7386 -0.0241
6 4 12 -0.3976 -0.0480
6 4 13 -0.0266 -0.0481
6 4 14 0.4165 -0.0268
6 4 15 0.8502 -0.0012
6 4 16 1.1093 0.0146
6 4 17 1.1796 0.0228
6 4 18 1.2396 0.0347
6 4 19 1.3915 0.0530
6 4 20 1.4676 0.0654
6 4 21 1.2353 0.0574
6 5 0 0.5896 0.0987
6 5 1 0.6248 0.0857
6 5 2 0.5184 0.0386
6 5 3 0.5518 -0.0009
6 5 4 0.8441 -0.0031
6 5 5 1.1755 0.0174
6 5 6 1.2055 0.0260
6 5 7 0.8079 0.0104
6 5 8 0.1860 -0.0133
6 5 9 -0.3017 -0.0278
6 5 10 -0.4281 -0.0328
6 5 11 -0.2368 -0.0350
6 5 12 0.0783 -0.0322
6 5 13 0.3988 -0.0162
6 5 14 0.7333 0.0129
6 5 15 1.0642 0.0416
6 5 16 1.2608 0.0536
6 5 17 1.2283 0.0446
6 5 18 1.0657 0.0274
6 5 19 0.9523 0.0204
6 5 20 0.9001 0.0312
6 5 21 0.7525 0.0487
6 6 0 0.4838 0.0689
6 6 1 0.6992 0.0724
6 6 2 0.7509 0.0381
6 6 3 0.7468 -0.0001
6 6 4 0.8455 -0.0112
6 6 5 1.0488 -0.0048
6 6 6 1.2034 -0.0111
6 6 7 1.1463 -0.0372
6 6 8 0.8418 -0.0593
6 6 9 0.4263 -0.0553
6 6 10 0.1272 -0.0297
6 6 11 0.0925 -0.0021
6 6 12 0.2852 0.0159
6 6 13 0.5530 0.0269
6 6 14 0.7765 0.0362
6 6 15 0.9062 0.0431
6 6 16 0.8995 0.0397
6 6 17 0.7259 0.0164
6 6 18 0.4523 -0.0277
6 6 19 0.2243 -0.0745
6 6 20 0.1077 -0.0937
6 6 21 0.0216 -0.0691
6 7 0 0.2146 0.0302
6 7 1 0.3353 0.0477
6 7 2 0.4483 0.0182
6 7 3 0.4994 -0.0269
6 7 4 0.5390 -0.0461
6 7 5 0.6433 -0.0361
6 7 6 0.8333 -0.0246
6 7 7 1.0182 -0.0269
6 7 8 1.0192 -0.0284
6 7 9 0.7209 -0.0121
6 7 10 0.2329 0.0159
6 7 11 -0.1527 0.0363
6 7 12 -0.2124 0.0392
6 7 13 0.0139 0.0291
6 7 14 0.2916 0.0136
6 7 15 0.4062 -0.0012
6 7 16 0.2922 -0.0130
6 7 17 0.0226 -0.0295
6 7 18 -0.2531 -0.0681
6 7 19 -0.3952 -0.1320
6 7 20 -0.3795 -0.1896
6 7 21 -0.3158 -0.1944
6 8 0 -0.1330 0.0421
6 8 1 -0.3035 0.0643
6 8 2 -0.2244 0.0295
6 8 3 -0.0235 -0.0302
6 8 4 0.1573 -0.0607
6 8 5 0.2776 -0.0444
6 8 6 0.4023 -0.0082
6 8 7 0.5673 0.0184
6 8 8 0.6474 0.0322
6 8 9 0.4298 0.0416
6 8 10 -0.1222 0.0429
6 8 11 -0.7270 0.0276
6 8 12 -0.9904 0.0007
6 8 13 -0.7731 -0.0233
6 8 14 -0.3172 -0.0383
6 8 15 -0.0111 -0.0465
6 8 16 -0.0607 -0.0463
6 8 17 -0.3672 -0.0380
6 8 18 -0.6520 -0.0414
6 8 19 -0.6858 -0.0836
6 8 20 -0.4579 -0.1570
6 9 0 -0.3729 0.0877
6 9 1 -0.7840 0.1005
6 9 2 -0.7659 0.0531
6 9 3 -0.4363 -0.0199
6 9 4 -0.0748 -0.0590
6 9 5 0.1118 -0.0407
6 9 6 0.1223 0.0065
6 9 7 0.0852 0.0420
6 9 8 0.0520 0.0521
6 9 9 -0.0931 0.0440
6 9 10 -0.4636 0.0208
6 9 11 -0.9329 -0.0182
6 9 12 -1.1653 -0.0589
6 9 13 -0.9426 -0.0780
6 9 14 -0.4244 -0.0694
6 9 15 -0.0292 -0.0483
6 9 16 -0.0564 -0.0244
6 9 17 -0.4337 0.0079
6 9 18 -0.8044 0.0418
6 9 19 -0.8358 0.0429
6 9 20 -0.4808 -0.0117
6 10 0 -0.4598 0.0950
6 10 1 -0.9146 0.0925
6 10 2 -0.9452 0.0367
6 10 3 -0.6285 -0.0345
6 10 4 -0.2397 -0.0662
6 10 5 -0.0312 -0.0404
6 10 6 -0.0689 0.0092
6 10 7 -0.2232 0.0376
6 10 8 -0.3247 0.0324
6 10 9 -0.3428 0.0109
6 10 10 -0.3813 -0.0133
6 10 11 -0.4829 -0.0414
6 10 12 -0.5110 -0.0679
6 10 13 -0.3074 -0.0729
6 10 14 0.0514 -0.0461
6 10 15 0.2520 -0.0032
6 10 16 0.0435 0.0375
6 10 17 -0.4879 0.0799
6 10 18 -0.9675 0.1310
6 10 19 -1.0453 0.1667
6 11 0 -0.4818 0.0511
6 11 1 -0.8348 0.0429
6 11 2 -0.8963 -0.0061
6 11 3 -0.7122 -0.0567
6 11 4 -0.4517 -0.0657
6 11 5 -0.2728 -0.0274
6 11 6 -0.2383 0.0209
6 11 7 -0.2859 0.0375
6 11 8 -0.2796 0.0172
6 11 9 -0.1462 -0.0106
6 11 10 0.0438 -0.0217
6 11 11 0.1799 -0.0201
6 11 12 0.2732 -0.0191
6 11 13 0.4213 -0.0141
6 11 14 0.5955 0.0092
6 11 15 0.5714 0.0499
6 11 16 0.1626 0.0930
6 11 17 -0.5079 0.1344
6 11 18 -1.0538 0.1817
6 11 19 -1.1552 0.2238
6 12 0 -0.4112 0.0175
6 12 1 -0.6697 0.0161
6 12 2 -0.7658 -0.0153
6 12 3 -0.7037 -0.0400
6 12 4 -0.5564 -0.0294
6 12 5 -0.3846 0.0094
6 12 6 -0.2215 0.0418
6 12 7 -0.0697 0.0395
6 12 8 0.1062 0.0076
6 12 9 0.3243 -0.0213
6 12 10 0.5127 -0.0206
6 12 11 0.5736 0.0039
6 12 12 0.5444 0.0262
6 12 13 0.5909 0.0344
6 12 14 0.7595 0.0422
6 12 15 0.8212 0.0655
6 12 16 0.4985 0.1018
6 12 17 -0.1607 0.1392
6 12 18 -0.7569 0.1724
6 13 0 -0.0909 0.0284
6 13 1 -0.3858 0.0310
6 13 2 -0.5776 0.0109
6 13 3 -0.5631 0.0008
6 13 4 -0.3854 0.0165
6 13 5 -0.1323 0.0391
6 13 6 0.1341 0.0393
6 13 7 0.3886 0.0097
6 13 8 0.6359 -0.0296
6 13 9 0.8590 -0.0491
6 13 10 0.9552 -0.0339
6 13 11 0.8121 0.0041
6 13 12 0.5132 0.0361
6 13 13 0.3675 0.0432
6 13 14 0.5858 0.0351
6 13 15 0.9539 0.0370
6 13 16 0.9961 0.0598
6 13 17 0.5177 0.0902
6 14 0 0.4829 0.0462
6 14 1 0.0155 0.0380
6 14 2 -0.3850 0.0142
6 14 3 -0.4229 0.0054
6 14 4 -0.1339 0.0204
6 14 5 0.2603 0.0300
6 14 6 0.5921 0.0048
6 14 7 0.8410 -0.0459
6 14 8 1.0741 -0.0832
6 14 9 1.3143 -0.0779
6 14 10 1.4362 -0.0338
6 14 11 1.2450 0.0215
6 14 12 0.7515 0.0570
6 14 13 0.3176 0.0562
6 14 14 0.3538 0.0282
6 14 15 0.8184 0.0018
6 14 16 1.1710 -0.0005
6 15 0 1.0697 0.0341
6 15 1 0.4252 0.0101
6 15 2 -0.2534 -0.0180
6 15 3 -0.4542 -0.0262
6 15 4 -0.1547 -0.0087
6 15 5 0.3117 0.0026
6 15 6 0.6703 -0.0242
6 15 7 0.9098 -0.0749
6 15 8 1.1681 -0.0984
6 15 9 1.5095 -0.0612
6 15 10 1.7938 0.0198
6 15 11 1.7492 0.0976
6 15 12 1.2512 0.1331
6 15 13 0.5650 0.1149
6 15 14 0.1929 0.0577
6 15 15 0.3597 -0.0058
6 16 0 1.4401 0.0043
6 16 1 0.7875 -0.0205
6 16 2 -0.0922 -0.0307
6 16 3 -0.5468 -0.0249
6 16 4 -0.4301 -0.0073
6 16 5 -0.0715 0.0001
6 16 6 0.2244 -0.0237
6 16 7 0.4676 -0.0623
6 16 8 0.8174 -0.0659
6 16 9 1.2984 -0.0025
6 16 10 1.7225 0.1040
6 16 11 1.8174 0.1940
6 16 12 1.4321 0.2219
6 16 13 0.7114 0.1813
6 17 0 1.5395 -0.0303
6 17 1 1.0978 -0.0388
6 17 2 0.2237 -0.0055
6 17 3 -0.4238 0.0329
6 17 4 -0.5671 0.0456
6 17 5 -0.4413 0.0230
6 17 6 -0.3152 -0.0231
6 17 7 -0.1424 -0.0593
6 17 8 0.2439 -0.0445
6 17 9 0.7869 0.0367
6 17 10 1.2092 0.1496
6 17 11 1.2812 0.2315
6 18 1 1.2125 -0.0820
6 18 2 0.5492 -0.0040
6 18 3 -0.0858 0.0787
6 18 4 -0.3488 0.0962
6 18 5 -0.3810 0.0374
6 18 6 -0.4252 -0.0497
6 18 7 -0.4210 -0.0997
6 18 8 -0.1613 -0.0728
7 -16 0 -0.4765 -0.1653
7 -16 1 -0.6089 -0.1259
7 -16 2 -0.6320 -0.0497
7 -16 3 -0.3410 -0.0004
7 -16 4 0.0814 0.0067
7 -15 0 -0.2647 -0.1152
7 -15 1 -0.3291 -0.1134
7 -15 2 -0.5260 -0.0584
7 -15 3 -0.4369 -0.0056
7 -15 4 0.0758 0.0079
7 -15 5 0.6353 -0.0018
7 -15 6 0.7810 -0.0033
7 -15 7 0.4817 0.0036
7 -15 8 0.1124 -0.0010
7 -14 0 -0.0872 -0.0789
7 -14 1 0.0219 -0.0902
7 -14 2 -0.1541 -0.0548
7 -14 3 -0.3358 -0.0089
7 -14 4 -0.0968 0.0057
7 -14 5 0.4856 -0.0106
7 -14 6 0.8457 -0.0268
7 -14 7 0.5994 -0.0275
7 -14 8 -0.0033 -0.0245
7 -14 9 -0.3773 -0.0263
7 -14 10 -0.2353 -0.0206
7 -13 0 -0.3342 -0.0818
7 -13 1 -0.1537 -0.0757
7 -13 2 -0.0609 -0.0366
7 -13 3 -0.1858 0.0086
7 -13 4 -0.1868 0.0247
7 -13 5 0.1640 0.0056
7 -13 6 0.5324 -0.0224
7 -13 7 0.3930 -0.0343
7 -13 8 -0.2702 -0.0296
7 -13 9 -0.8663 -0.0184
7 -13 10 -0.8311 -0.0010
7 -13 11 -0.2224 0.0264
7 -13 12 0.3802 0.0543
7 -12 0 -0.8311 -0.0965
7 -12 1 -0.8323 -0.0649
7 -12 2 -0.4544 -0.0096
7 -12 3 -0.1079 0.0393
7 -12 4 0.1073 0.0550
7 -12 5 0.3469 0.0350
7 -12 6 0.5462 0.0009
7 -12 7 0.3615 -0.0218
7 -12 8 -0.3193 -0.0242
7 -12 9 -1.0306 -0.0114
7 -12 10 -1.1021 0.0102
7 -12 11 -0.3609 0.0362
7 -12 12 0.6471 0.0570
7 -12 13 1.1672 0.0612
7 -11 0 -0.9624 -0.0986
7 -11 1 -1.3445 -0.0583
7 -11 2 -1.0090 0.0026
7 -11 3 -0.1965 0.0467
7 -11 4 0.6030 0.0545
7 -11 5 1.1024 0.0331
7 -11 6 1.2041 0.0031
7 -11 7 0.8370 -0.0182
7 -11 8 0.0696 -0.0242
7 -11 9 -0.6816 -0.0161
7 -11 10 -0.8193 0.0026
7 -11 11 -0.0950 0.0252
7 -11 12 1.0567 0.0405
7 -11 13 1.8050 0.0395
7 -11 14 1.6119 0.0257
7 -11 15 0.6822 0.0135
7 -10 0 -0.5160 -0.0981
7 -10 1 -1.2467 -0.0678
7 -10 2 -1.3612 -0.0154
7 -10 3 -0.5806 0.0175
7 -10 4 0.6522 0.0146
7 -10 5 1.6420 -0.0071
7 -10 6 1.9433 -0.0232
7 -10 7 1.5233 -0.0255
7 -10 8 0.6902 -0.0203
7 -10 9 -0.0463 -0.0132
7 -10 10 -0.2064 -0.0024
7 -10 11 0.3524 0.0117
7 -10 12 1.2641 0.0209
7 -10 13 1.8418 0.0160
7 -10 14 1.5634 -0.0003
7 -10 15 0.5012 -0.0128
7 -10 16 -0.6831 -0.0100
7 -9 0 -0.0320 -0.1056
7 -9 1 -0.8307 -0.0866
7 -9 2 -1.4624 -0.0401
7 -9 3 -1.2128 -0.0097
7 -9 4 -0.0767 -0.0155
7 -9 5 1.2548 -0.0363
7 -9 6 1.9983 -0.0408
7 -9 7 1.8592 -0.0227
7 -9 8 1.1548 -0.0008
7 -9 9 0.4948 0.0090
7 -9 10 0.3244 0.0088
7 -9 11 0.6535 0.0083
7 -9 12 1.1137 0.0081
7 -9 13 1.2463 0.0007
7 -9 14 0.8019 -0.0151
7 -9 15 -0.1010 -0.0282
7 -9 16 -1.0124 -0.0260
7 -9 17 -1.4077 -0.0088
7 -8 0 -0.0803 -0.1048
7 -8 1 -0.5887 -0.0858
7 -8 2 -1.3581 -0.0342
7 -8 3 -1.6625 0.0052
7 -8 4 -1.0442 0.0044
7 -8 5 0.2071 -0.0192
7 -8 6 1.3017 -0.0283
7 -8 7 1.6403 -0.0095
7 -8 8 1.2751 0.0168
7 -8 9 0.7520 0.0264
7 -8 10 0.5487 0.0177
7 -8 11 0.6686 0.0059
7 -8 12 0.7451 0.0000
7 -8 13 0.4760 -0.0043
7 -8 14 -0.0939 -0.0126
7 -8 15 -0.6701 -0.0203
7 -8 16 -0.9718 -0.0176
7 -8 17 -0.8763 -0.0015
7 -7 0 -0.4996 -0.0834
7 -7 1 -0.5434 -0.0587
7 -7 2 -0.9966 -0.0027
7 -7 3 -1.4817 0.0416
7 -7 4 -1.4150 0.0428
7 -7 5 -0.6295 0.0126
7 -7 6 0.4201 -0.0112
7 -7 7 1.0824 -0.0073
7 -7 8 1.1011 0.0105
7 -7 9 0.7731 0.0174
7 -7 10 0.5452 0.0083
7 -7 11 0.5179 -0.0026
7 -7 12 0.4029 -0.0039
7 -7 13 -0.0438 -0.0000
7 -7 14 -0.6528 0.0005
7 -7 15 -0.9837 -0.0018
7 -7 16 -0.7889 0.0010
7 -7 17 -0.2357 0.0129
7 -7 18 0.3127 0.0290
7 -6 0 -0.7104 -0.0630
7 -6 1 -0.4520 -0.0392
7 -6 2 -0.5072 0.0089
7 -6 3 -0.8619 0.0448
7 -6 4 -1.1096 0.0423
7 -6 5 -0.8797 0.0109
7 -6 6 -0.2294 -0.0166
7 -6 7 0.4206 -0.0192
7 -6 8 0.7080 -0.0062
7 -6 9 0.6435 0.0010
7 -6 10 0.4959 -0.0034
7 -6 11 0.4093 -0.0074
7 -6 12 0.2264 -0.0018
7 -6 13 -0.2449 0.0066
7 -6 14 -0.8520 0.0074
7 -6 15 -1.1335 0.0017
7 -6 16 -0.7961 -0.0003
7 -6 17 -0.0667 0.0063
7 -6 18 0.5253 0.0162
7 -6 19 0.6664 0.0218
7 -5 0 -0.5846 -0.0670
7 -5 1 -0.3942 -0.0519
7 -5 2 -0.3531 -0.0159
7 -5 3 -0.5700 0.0100
7 -5 4 -0.8648 0.0064
7 -5 5 -0.9500 -0.0158
7 -5 6 -0.7049 -0.0300
7 -5 7 -0.2635 -0.0226
7 -5 8 0.1376 -0.0048
7 -5 9 0.3660 0.0044
7 -5 10 0.4429 0.0013
7 -5 11 0.4076 -0.0021
7 -5 12 0.1922 0.0026
7 -5 13 -0.2838 0.0075
7 -5 14 -0.8755 0.0016
7 -5 15 -1.1857 -0.0118
7 -5 16 -0.9134 -0.0186
7 -5 17 -0.2253 -0.0136
7 -5 18 0.3462 -0.0065
7 -5 19 0.4295 -0.0069
7 -4 0 -0.5243 -0.0770
7 -4 1 -0.6494 -0.0675
7 -4 2 -0.7966 -0.0337
7 -4 3 -0.9943 -0.0069
7 -4 4 -1.1634 -0.0061
7 -4 5 -1.2079 -0.0203
7 -4 6 -1.0898 -0.0253
7 -4 7 -0.8207 -0.0119
7 -4 8 -0.4379 0.0075
7 -4 9 -0.0182 0.0156
7 -4 10 0.3124 0.0101
7 -4 11 0.4166 0.0034
7 -4 12 0.2143 0.0040
7 -4 13 -0.2517 0.0055
7 -4 14 -0.7698 -0.0023
7 -4 15 -1.0129 -0.0157
7 -4 16 -0.7614 -0.0197
7 -4 17 -0.1542 -0.0102
7 -4 18 0.3510 -0.0026
7 -4 19 0.3862 -0.0116
7 -4 20 0.0405 -0.0295
7 -3 0 -0.6843 -0.0591
7 -3 1 -1.0444 -0.0466
7 -3 2 -1.3537 -0.0068
7 -3 3 -1.5476 0.0254
7 -3 4 -1.5440 0.0261
7 -3 5 -1.3718 0.0047
7 -3 6 -1.1540 -0.0124
7 -3 7 -0.9500 -0.0116
7 -3 8 -0.6831 -0.0010
7 -3 9 -0.2791 0.0052
7 -3 10 0.1617 0.0036
7 -3 11 0.3996 0.0020
7 -3 12 0.2803 0.0062
7 -3 13 -0.1033 0.0106
7 -3 14 -0.4680 0.0072
7 -3 15 -0.5392 -0.0006
7 -3 16 -0.2315 0.0010
7 -3 17 0.2771 0.0154
7 -3 18 0.6338 0.0240
7 -3 19 0.5697 0.0062
7 -3 20 0.1546 -0.0299
7 -2 0 -0.6348 -0.0229
7 -2 1 -0.9625 -0.0053
7 -2 2 -1.2288 0.0343
7 -2 3 -1.3619 0.0621
7 -2 4 -1.2713 0.0530
7 -2 5 -0.9950 0.0158
7 -2 6 -0.7067 -0.0194
7 -2 7 -0.5297 -0.0330
7 -2 8 -0.3924 -0.0279
7 -2 9 -0.1384 -0.0166
7 -2 10 0.2282 -0.0061
7 -2 11 0.4869 0.0041
7 -2 12 0.4389 0.0140
7 -2 13 0.1561 0.0185
7 -2 14 -0.0677 0.0134
7 -2 15 -0.0074 0.0037
7 -2 16 0.2946 0.0029
7 -2 17 0.6009 0.0165
7 -2 18 0.6870 0.0282
7 -2 19 0.4845 0.0127
7 -2 20 0.1087 -0.0316
7 -1 0 -0.0454 -0.0077
7 -1 1 -0.1835 0.0080
7 -1 2 -0.3082 0.0365
7 -1 3 -0.3852 0.0519
7 -1 4 -0.3544 0.0339
7 -1 5 -0.2069 -0.0071
7 -1 6 -0.0230 -0.0410
7 -1 7 0.1119 -0.0483
7 -1 8 0.2143 -0.0335
7 -1 9 0.3759 -0.0120
7 -1 10 0.6055 0.0059
7 -1 11 0.7493 0.0170
7 -1 12 0.6437 0.0196
7 -1 13 0.3478 0.0117
7 -1 14 0.1339 -0.0053
7 -1 15 0.1904 -0.0235
7 -1 16 0.3931 -0.0303
7 -1 17 0.4458 -0.0186
7 -1 18 0.2209 0.0018
7 -1 19 -0.1197 0.0058
7 -1 20 -0.3331 -0.0229
7 -1 21 -0.3326 -0.0684
7 0 0 0.6852 -0.0141
7 0 1 0.6993 -0.0076
7 0 2 0.6848 0.0091
7 0 3 0.6354 0.0180
7 0 4 0.5431 0.0029
7 0 5 0.4426 -0.0266
7 0 6 0.4002 -0.0438
7 0 7 0.4645 -0.0336
7 0 8 0.6294 -0.0061
7 0 9 0.8381 0.0186
7 0 10 0.9963 0.0293
7 0 11 0.9843 0.0261
7 0 12 0.7272 0.0117
7 0 13 0.3165 -0.0104
7 0 14 0.0096 -0.0340
7 0 15 -0.0083 -0.0499
7 0 16 0.1274 -0.0507
7 0 17 0.0686 -0.0333
7 0 18 -0.3273 -0.0036
7 0 19 -0.7782 0.0214
7 0 20 -0.8755 0.0206
7 0 21 -0.5453 -0.0117
7 1 0 0.8813 -0.0004
7 1 1 0.9907 -0.0030
7 1 2 1.1118 0.0094
7 1 3 1.1641 0.0213
7 1 4 1.0291 0.0137
7 1 5 0.7171 -0.0094
7 1 6 0.4154 -0.0237
7 1 7 0.3411 -0.0138
7 1 8 0.5351 0.0104
7 1 9 0.8262 0.0280
7 1 10 0.9914 0.0285
7 1 11 0.9139 0.0160
7 1 12 0.6072 -0.0025
7 1 13 0.1893 -0.0218
7 1 14 -0.1349 -0.0351
7 1 15 -0.1910 -0.0348
7 1 16 -0.0473 -0.0187
7 1 17 -0.0323 0.0071
7 1 18 -0.3850 0.0350
7 1 19 -0.8996 0.0586
7 1 20 -1.0807 0.0692
7 1 21 -0.7045 0.0573
7 2 0 0.4707 0.0446
7 2 1 0.7148 0.0380
7 2 2 1.0770 0.0487
7 2 3 1.3566 0.0618
7 2 4 1.2927 0.0520
7 2 5 0.8407 0.0173
7 2 6 0.2722 -0.0170
7 2 7 -0.0358 -0.0276
7 2 8 0.0574 -0.0165
7 2 9 0.3504 -0.0026
7 2 10 0.5432 0.0023
7 2 11 0.5250 0.0009
7 2 12 0.3807 -0.0013
7 2 13 0.2119 -0.0036
7 2 14 0.0743 -0.0041
7 2 15 0.0358 0.0039
7 2 16 0.1208 0.0236
7 2 17 0.1687 0.0462
7 2 18 -0.0694 0.0588
7 2 19 -0.5784 0.0584
7 2 20 -0.9596 0.0533
7 2 21 -0.8316 0.0498
7 3 0 -0.0027 0.0768
7 3 1 0.3904 0.0701
7 3 2 0.9716 0.0737
7 3 3 1.4615 0.0784
7 3 4 1.4893 0.0584
7 3 5 0.9515 0.0093
7 3 6 0.1592 -0.0412
7 3 7 -0.3983 -0.0620
7 3 8 -0.4753 -0.0497
7 3 9 -0.2472 -0.0247
7 3 10 -0.0460 -0.0048
7 3 11 0.0223 0.0084
7 3 12 0.1073 0.0189
7 3 13 0.3057 0.0239
7 3 14 0.4911 0.0196
7 3 15 0.5114 0.0117
7 3 16 0.3990 0.0105
7 3 17 0.2501 0.0160
7 3 18 0.0112 0.0149
7 3 19 -0.4128 -0.0028
7 3 20 -0.8678 -0.0280
7 3 21 -0.9982 -0.0397
7 4 0 -0.1737 0.0701
7 4 1 0.2332 0.0621
7 4 2 0.7955 0.0534
7 4 3 1.3025 0.0459
7 4 4 1.3812 0.0218
7 4 5 0.8704 -0.0227
7 4 6 0.0260 -0.0615
7 4 7 -0.6601 -0.0647
7 4 8 -0.8756 -0.0324
7 4 9 -0.7294 0.0075
7 4 10 -0.5517 0.0300
7 4 11 -0.4739 0.0334
7 4 12 -0.3116 0.0293
7 4 13 0.0956 0.0217
7 4 14 0.5618 0.0056
7 4 15 0.7230 -0.0194
7 4 16 0.4732 -0.0414
7 4 17 0.0541 -0.0491
7 4 18 -0.2980 -0.0469
7 4 19 -0.5950 -0.0518
7 4 20 -0.8989 -0.0722
7 4 21 -1.0666 -0.0948
7 5 0 -0.2435 0.0630
7 5 1 0.0173 0.0482
7 5 2 0.3427 0.0259
7 5 3 0.7064 0.0102
7 5 4 0.8440 -0.0070
7 5 5 0.5436 -0.0306
7 5 6 -0.1068 -0.0425
7 5 7 -0.7589 -0.0220
7 5 8 -1.0927 0.0238
7 5 9 -1.0850 0.0612
7 5 10 -0.9734 0.0635
7 5 11 -0.9293 0.0352
7 5 12 -0.8288 0.0019
7 5 13 -0.4512 -0.0182
7 5 14 0.1290 -0.0275
7 5 15 0.5119 -0.0372
7 5 16 0.4047 -0.0492
7 5 17 -0.0444 -0.0518
7 5 18 -0.4573 -0.0359
7 5 19 -0.6625 -0.0106
7 5 20 -0.7603 0.0002
7 5 21 -0.8177 -0.0173
7 6 0 -0.5152 0.0929
7 6 1 -0.3631 0.0667
7 6 2 -0.2072 0.0316
7 6 3 0.0560 0.0110
7 6 4 0.2991 0.0020
7 6 5 0.3071 -0.0054
7 6 6 -0.0151 -0.0047
7 6 7 -0.5472 0.0166
7 6 8 -1.0268 0.0502
7 6 9 -1.2526 0.0665
7 6 10 -1.2421 0.0450
7 6 11 -1.1509 -0.0032
7 6 12 -1.0284 -0.0456
7 6 13 -0.7466 -0.0568
7 6 14 -0.2429 -0.0369
7 6 15 0.2631 -0.0062
7 6 16 0.4444 0.0152
7 6 17 0.2410 0.0261
7 6 18 -0.0810 0.0440
7 6 19 -0.2644 0.0816
7 6 20 -0.3099 0.1230
7 6 21 -0.3323 0.1322
7 7 0 -0.9145 0.1291
7 7 1 -0.6535 0.0934
7 7 2 -0.3857 0.0501
7 7 3 -0.0677 0.0269
7 7 4 0.2488 0.0206
7 7 5 0.4380 0.0144
7 7 6 0.3628 0.0064
7 7 7 -0.0277 0.0079
7 7 8 -0.5933 0.0182
7 7 9 -1.0329 0.0188
7 7 10 -1.1165 -0.0036
7 7 11 -0.8885 -0.0379
7 7 12 -0.5745 -0.0585
7 7 13 -0.3032 -0.0477
7 7 14 -0.0227 -0.0074
7 7 15 0.3023 0.0438
7 7 16 0.5509 0.0814
7 7 17 0.5879 0.0921
7 7 18 0.4525 0.0894
7 7 19 0.2924 0.1046
7 7 20 0.1679 0.1496
7 8 0 -1.1457 0.1203
7 8 1 -0.6322 0.0854
7 8 2 -0.0786 0.0451
7 8 3 0.3558 0.0262
7 8 4 0.6125 0.0219
7 8 5 0.7239 0.0100
7 8 6 0.7014 -0.0132
7 8 7 0.4786 -0.0294
7 8 8 0.0422 -0.0270
7 8 9 -0.4057 -0.0169
7 8 10 -0.5454 -0.0143
7 8 11 -0.2653 -0.0168
7 8 12 0.1911 -0.0114
7 8 13 0.4797 0.0071
7 8 14 0.5038 0.0329
7 8 15 0.4358 0.0579
7 8 16 0.4469 0.0723
7 8 17 0.5329 0.0636
7 8 18 0.5926 0.0326
7 8 19 0.5572 0.0089
7 8 20 0.4069 0.0284
7 9 0 -1.0703 0.0818
7 9 1 -0.3989 0.0572
7 9 2 0.3311 0.0308
7 9 3 0.7946 0.0232
7 9 4 0.8936 0.0229
7 9 5 0.7867 0.0055
7 9 6 0.6887 -0.0294
7 9 7 0.6405 -0.0529
7 9 8 0.5182 -0.0417
7 9 9 0.2787 -0.0056
7 9 10 0.1029 0.0273
7 9 11 0.1991 0.0438
7 9 12 0.5060 0.0498
7 9 13 0.7141 0.0499
7 9 14 0.6117 0.0394
7 9 15 0.3193 0.0188
7 9 16 0.1356 -0.0050
7 9 17 0.2155 -0.0339
7 9 18 0.4514 -0.0776
7 9 19 0.6147 -0.1259
7 9 20 0.5465 -0.1407
7 10 0 -0.7604 0.0725
7 10 1 -0.1600 0.0571
7 10 2 0.4873 0.0417
7 10 3 0.8588 0.0394
7 10 4 0.8493 0.0377
7 10 5 0.6239 0.0143
7 10 6 0.4634 -0.0287
7 10 7 0.5077 -0.0570
7 10 8 0.6308 -0.0396
7 10 9 0.6036 0.0137
7 10 10 0.3804 0.0612
7 10 11 0.1530 0.0737
7 10 12 0.0970 0.0568
7 10 13 0.1528 0.0287
7 10 14 0.1364 -0.0047
7 10 15 0.0168 -0.0435
7 10 16 -0.0253 -0.0801
7 10 17 0.1720 -0.1096
7 10 18 0.5375 -0.1430
7 10 19 0.8166 -0.1883
7 11 0 -0.3713 0.1032
7 11 1 -0.0062 0.0869
7 11 2 0.3839 0.0661
7 11 3 0.6148 0.0520
7 11 4 0.6239 0.0383
7 11 5 0.4839 0.0108
7 11 6 0.3523 -0.0295
7 11 7 0.3586 -0.0566
7 11 8 0.4638 -0.0429
7 11 9 0.4595 0.0053
7 11 10 0.1891 0.0462
7 11 11 -0.2403 0.0442
7 11 12 -0.5436 0.0052
7 11 13 -0.5567 -0.0380
7 11 14 -0.3669 -0.0652
7 11 15 -0.1323 -0.0813
7 11 16 0.1244 -0.0948
7 11 17 0.4664 -0.1061
7 11 18 0.8476 -0.1194
7 11 19 1.0747 -0.1446
7 12 0 -0.1094 0.1256
7 12 1 -0.0047 0.1021
7 12 2 0.1367 0.0650
7 12 3 0.2542 0.0303
7 12 4 0.3330 0.0030
7 12 5 0.3564 -0.0188
7 12 6 0.3060 -0.0356
7 12 7 0.2146 -0.0414
7 12 8 0.1262 -0.0282
7 12 9 -0.0075 -0.0005
7 12 10 -0.2844 0.0173
7 12 11 -0.6605 0.0013
7 12 12 -0.9016 -0.0426
7 12 13 -0.8111 -0.0800
7 12 14 -0.4505 -0.0845
7 12 15 -0.0462 -0.0634
7 12 16 0.2770 -0.0420
7 12 17 0.5600 -0.0334
7 12 18 0.8223 -0.0350
7 13 0 -0.1359 0.1124
7 13 1 -0.2268 0.0865
7 13 2 -0.2046 0.0397
7 13 3 -0.1341 -0.0046
7 13 4 -0.0504 -0.0339
7 13 5 0.0107 -0.0409
7 13 6 -0.0229 -0.0247
7 13 7 -0.1839 0.0033
7 13 8 -0.4147 0.0251
7 13 9 -0.6494 0.0296
7 13 10 -0.8784 0.0153
7 13 11 -1.0617 -0.0143
7 13 12 -1.0554 -0.0479
7 13 13 -0.7563 -0.0641
7 13 14 -0.2956 -0.0453
7 13 15 0.0465 0.0006
7 13 16 0.1488 0.0432
7 13 17 0.1593 0.0603
7 14 0 -0.3442 0.0903
7 14 1 -0.5440 0.0704
7 14 2 -0.5070 0.0253
7 14 3 -0.4019 -0.0126
7 14 4 -0.3820 -0.0308
7 14 5 -0.4695 -0.0253
7 14 6 -0.6333 0.0056
7 14 7 -0.8528 0.0480
7 14 8 -1.0958 0.0707
7 14 9 -1.3146 0.0534
7 14 10 -1.4717 0.0085
7 14 11 -1.5058 -0.0327
7 14 12 -1.3035 -0.0485
7 14 13 -0.8240 -0.0340
7 14 14 -0.2656 0.0070
7 14 15 0.0307 0.0629
7 14 16 -0.0653 0.1099
7 15 0 -0.4012 0.0876
7 15 1 -0.6502 0.0750
7 15 2 -0.5513 0.0284
7 15 3 -0.3425 -0.0052
7 15 4 -0.3432 -0.0106
7 15 5 -0.6169 0.0025
7 15 6 -0.9983 0.0254
7 15 7 -1.3260 0.0483
7 15 8 -1.5590 0.0484
7 15 9 -1.7236 0.0076
7 15 10 -1.8258 -0.0568
7 15 11 -1.8011 -0.1000
7 15 12 -1.5321 -0.0924
7 15 13 -0.9786 -0.0423
7 15 14 -0.3331 0.0228
7 16 0 -0.1656 0.0986
7 16 1 -0.4541 0.0896
7 16 2 -0.3471 0.0259
7 16 3 -0.0185 -0.0254
7 16 4 0.0950 -0.0285
7 16 5 -0.1979 -0.0009
7 16 6 -0.7083 0.0232
7 16 7 -1.1588 0.0226
7 16 8 -1.4487 -0.0122
7 16 9 -1.6233 -0.0803
7 16 10 -1.7101 -0.1552
7 16 11 -1.6509 -0.1899
7 16 12 -1.3600 -0.1562
7 16 13 -0.8314 -0.0737
7 17 0 0.1102 0.1143
7 17 1 -0.2269 0.1101
7 17 2 -0.1947 0.0235
7 17 3 0.1996 -0.0649
7 17 4 0.5145 -0.0824
7 17 5 0.4114 -0.0316
7 17 6 -0.0252 0.0271
7 17 7 -0.5016 0.0373
7 17 8 -0.8563 -0.0167
7 17 9 -1.0920 -0.1117
7 17 10 -1.1979 -0.1992
8 -15 0 -0.3632 -0.1042
8 -15 1 -0.4869 -0.0642
8 -15 2 0.0212 -0.0295
8 -15 3 0.9308 -0.0235
8 -15 4 1.5013 -0.0230
8 -15 5 1.2831 -0.0020
8 -15 6 0.5801 0.0292
8 -14 0 -0.4602 -0.1180
8 -14 1 -0.6126 -0.0951
8 -14 2 -0.4489 -0.0507
8 -14 3 0.2691 -0.0241
8 -14 4 1.1193 -0.0153
8 -14 5 1.4058 0.0006
8 -14 6 0.9551 0.0302
8 -14 7 0.2878 0.0516
8 -14 8 -0.0117 0.0464
8 -14 9 0.1037 0.0213
8 -13 0 -0.4692 -0.0896
8 -13 1 -0.3999 -0.0842
8 -13 2 -0.5089 -0.0546
8 -13 3 -0.3649 -0.0288
8 -13 4 0.2212 -0.0165
8 -13 5 0.8300 -0.0038
8 -13 6 0.9438 0.0193
8 -13 7 0.5889 0.0401
8 -13 8 0.2448 0.0397
8 -13 9 0.2106 0.0165
8 -13 10 0.2981 -0.0148
8 -13 11 0.1843 -0.0402
8 -12 0 -0.3350 -0.0665
8 -12 1 0.0133 -0.0620
8 -12 2 -0.0531 -0.0499
8 -12 3 -0.4162 -0.0380
8 -12 4 -0.5117 -0.0290
8 -12 5 -0.1378 -0.0169
8 -12 6 0.3329 0.0014
8 -12 7 0.5050 0.0168
8 -12 8 0.4130 0.0166
8 -12 9 0.3190 -0.0010
8 -12 10 0.2752 -0.0260
8 -12 11 0.0993 -0.0470
8 -12 12 -0.2681 -0.0576
8 -11 0 -0.2360 -0.0736
8 -11 1 0.1474 -0.0540
8 -11 2 0.3635 -0.0413
8 -11 3 -0.0367 -0.0364
8 -11 4 -0.6796 -0.0298
8 -11 5 -0.9283 -0.0156
8 -11 6 -0.6346 0.0011
8 -11 7 -0.1693 0.0091
8 -11 8 0.0990 0.0026
8 -11 9 0.1157 -0.0130
8 -11 10 -0.0140 -0.0277
8 -11 11 -0.2470 -0.0368
8 -11 12 -0.5642 -0.0410
8 -11 13 -0.8230 -0.0391
8 -11 14 -0.8050 -0.0287
8 -10 0 -0.2992 -0.0967
8 -10 1 -0.2004 -0.0577
8 -10 2 0.2418 -0.0279
8 -10 3 0.2553 -0.0174
8 -10 4 -0.3496 -0.0116
8 -10 5 -1.0491 0.0024
8 -10 6 -1.2767 0.0175
8 -10 7 -0.9898 0.0182
8 -10 8 -0.5737 0.0014
8 -10 9 -0.3850 -0.0183
8 -10 10 -0.4869 -0.0255
8 -10 11 -0.7184 -0.0201
8 -10 12 -0.8796 -0.0136
8 -10 13 -0.8384 -0.0125
8 -10 14 -0.5550 -0.0115
8 -10 15 -0.0898 -0.0043
8 -9 0 -0.3002 -0.1126
8 -9 1 -0.5833 -0.0615
8 -9 2 -0.1959 -0.0166
8 -9 3 0.2655 -0.0007
8 -9 4 0.1834 0.0000
8 -9 5 -0.4329 0.0075
8 -9 6 -1.0557 0.0205
8 -9 7 -1.2454 0.0203
8 -9 8 -1.0390 0.0003
8 -9 9 -0.7998 -0.0218
8 -9 10 -0.7976 -0.0240
8 -9 11 -0.9580 -0.0056
8 -9 12 -0.9708 0.0133
8 -9 13 -0.6104 0.0161
8 -9 14 0.0496 0.0066
8 -9 15 0.7133 0.0009
8 -9 16 1.1082 0.0067
8 -8 0 0.0638 -0.1170
8 -8 1 -0.4410 -0.0653
8 -8 2 -0.3678 -0.0190
8 -8 3 0.1744 -0.0058
8 -8 4 0.5915 -0.0136
8 -8 5 0.4365 -0.0139
8 -8 6 -0.1721 -0.0000
8 -8 7 -0.7467 0.0090
8 -8 8 -0.9443 -0.0011
8 -8 9 -0.8429 -0.0175
8 -8 10 -0.7481 -0.0164
8 -8 11 -0.7864 0.0067
8 -8 12 -0.7373 0.0305
8 -8 13 -0.2980 0.0324
8 -8 14 0.5108 0.0127
8 -8 15 1.2747 -0.0075
8 -8 16 1.5493 -0.0106
8 -8 17 1.2488 0.0017
8 -7 0 0.6298 -0.1178
8 -7 1 0.1135 -0.0712
8 -7 2 -0.1650 -0.0300
8 -7 3 0.0943 -0.0197
8 -7 4 0.6382 -0.0298
8 -7 5 0.9146 -0.0319
8 -7 6 0.6301 -0.0155
8 -7 7 0.0026 0.0025
8 -7 8 -0.5052 0.0040
8 -7 9 -0.6430 -0.0053
8 -7 10 -0.5419 -0.0044
8 -7 11 -0.4518 0.0136
8 -7 12 -0.3819 0.0313
8 -7 13 -0.0933 0.0277
8 -7 14 0.5260 0.0024
8 -7 15 1.1783 -0.0239
8 -7 16 1.3738 -0.0313
8 -7 17 0.9326 -0.0186
8 -7 18 0.1763 -0.0006
8 -6 0 0.8392 -0.1180
8 -6 1 0.4229 -0.0725
8 -6 2 -0.0011 -0.0301
8 -6 3 -0.0213 -0.0146
8 -6 4 0.4000 -0.0181
8 -6 5 0.8600 -0.0178
8 -6 6 0.9098 -0.0049
8 -6 7 0.4736 0.0078
8 -6 8 -0.1187 0.0064
8 -6 9 -0.4734 -0.0035
8 -6 10 -0.4820 -0.0045
8 -6 11 -0.3331 0.0085
8 -6 12 -0.2125 0.0202
8 -6 13 -0.0698 0.0140
8 -6 14 0.2444 -0.0076
8 -6 15 0.6539 -0.0258
8 -6 16 0.8181 -0.0264
8 -6 17 0.5010 -0.0119
8 -6 18 -0.1075 0.0047
8 -5 0 0.4689 -0.1168
8 -5 1 0.1961 -0.0651
8 -5 2 -0.0946 -0.0155
8 -5 3 -0.0959 0.0073
8 -5 4 0.2725 0.0096
8 -5 5 0.7409 0.0095
8 -5 6 0.9275 0.0124
8 -5 7 0.6692 0.0092
8 -5 8 0.1353 -0.0056
8 -5 9 -0.3388 -0.0206
8 -5 10 -0.5239 -0.0196
8 -5 11 -0.4435 -0.0023
8 -5 12 -0.2781 0.0129
8 -5 13 -0.1425 0.0109
8 -5 14 -0.0013 -0.0022
8 -5 15 0.1796 -0.0082
8 -5 16 0.2816 0.0006
8 -5 17 0.1485 0.0142
8 -5 18 -0.1603 0.0203
8 -5 19 -0.3647 0.0177
8 -4 0 -0.0209 -0.1178
8 -4 1 -0.1442 -0.0603
8 -4 2 -0.2032 -0.0076
8 -4 3 0.0012 0.0146
8 -4 4 0.4573 0.0149
8 -4 5 0.9008 0.0126
8 -4 6 1.0497 0.0113
8 -4 7 0.8317 0.0016
8 -4 8 0.3868 -0.0184
8 -4 9 -0.0725 -0.0336
8 -4 10 -0.3760 -0.0277
8 -4 11 -0.4513 -0.0040
8 -4 12 -0.3466 0.0160
8 -4 13 -0.1922 0.0163
8 -4 14 -0.0974 0.0049
8 -4 15 -0.0880 0.0018
8 -4 16 -0.1468 0.0125
8 -4 17 -0.2565 0.0213
8 -4 18 -0.3565 0.0143
8 -4 19 -0.3240 -0.0013
8 -3 0 -0.1047 -0.1221
8 -3 1 -0.1778 -0.0671
8 -3 2 -0.1931 -0.0188
8 -3 3 0.0473 -0.0022
8 -3 4 0.5201 -0.0051
8 -3 5 0.9437 -0.0050
8 -3 6 1.0581 0.0017
8 -3 7 0.8631 0.0020
8 -3 8 0.5413 -0.0096
8 -3 9 0.2313 -0.0206
8 -3 10 -0.0361 -0.0157
8 -3 11 -0.2302 0.0031
8 -3 12 -0.2876 0.0169
8 -3 13 -0.2237 0.0116
8 -3 14 -0.1842 -0.0047
8 -3 15 -0.3091 -0.0112
8 -3 16 -0.5735 -0.0016
8 -3 17 -0.8055 0.0068
8 -3 18 -0.8388 -0.0035
8 -3 19 -0.6268 -0.0248
8 -3 20 -0.2629 -0.0320
8 -2 0 0.1066 -0.1206
8 -2 1 -0.1118 -0.0734
8 -2 2 -0.3699 -0.0287
8 -2 3 -0.4178 -0.0114
8 -2 4 -0.1566 -0.0114
8 -2 5 0.2205 -0.0067
8 -2 6 0.4370 0.0067
8 -2 7 0.4205 0.0148
8 -2 8 0.3083 0.0091
8 -2 9 0.2106 -0.0016
8 -2 10 0.0889 -0.0038
8 -2 11 -0.1003 0.0033
8 -2 12 -0.2687 0.0071
8 -2 13 -0.3148 -0.0017
8 -2 14 -0.3208 -0.0165
8 -2 15 -0.4894 -0.0202
8 -2 16 -0.8596 -0.0064
8 -2 17 -1.1907 0.0099
8 -2 18 -1.1959 0.0078
8 -2 19 -0.8398 -0.0117
8 -2 20 -0.3600 -0.0236
8 -1 0 0.1245 -0.1085
8 -1 1 -0.3399 -0.0644
8 -1 2 -0.9244 -0.0151
8 -1 3 -1.3777 0.0106
8 -1 4 -1.4628 0.0152
8 -1 5 -1.1849 0.0161
8 -1 6 -0.7774 0.0189
8 -1 7 -0.4682 0.0151
8 -1 8 -0.3070 0.0016
8 -1 9 -0.2353 -0.0119
8 -1 10 -0.2378 -0.0140
8 -1 11 -0.3274 -0.0063
8 -1 12 -0.4255 0.0009
8 -1 13 -0.4060 0.0004
8 -1 14 -0.3033 -0.0036
8 -1 15 -0.3427 -0.0005
8 -1 16 -0.6481 0.0148
8 -1 17 -0.9939 0.0331
8 -1 18 -0.9979 0.0370
8 -1 19 -0.5674 0.0198
8 -1 20 -0.0315 -0.0021
8 0 0 -0.1359 -0.1008
8 0 1 -0.7171 -0.0513
8 0 2 -1.4498 0.0060
8 0 3 -2.1531 0.0381
8 0 4 -2.5382 0.0411
8 0 5 -2.4185 0.0295
8 0 6 -1.8907 0.0124
8 0 7 -1.2755 -0.0104
8 0 8 -0.8537 -0.0338
8 0 9 -0.6795 -0.0435
8 0 10 -0.6432 -0.0316
8 0 11 -0.6247 -0.0071
8 0 12 -0.5321 0.0137
8 0 13 -0.2968 0.0225
8 0 14 0.0288 0.0225
8 0 15 0.2112 0.0208
8 0 16 0.0487 0.0215
8 0 17 -0.3149 0.0238
8 0 18 -0.4477 0.0210
8 0 19 -0.1150 0.0061
8 0 20 0.3965 -0.0186
8 0 21 0.5812 -0.0366
8 1 0 -0.2760 -0.1105
8 1 1 -0.7736 -0.0558
8 1 2 -1.4600 0.0037
8 1 3 -2.2285 0.0342
8 1 4 -2.8012 0.0320
8 1 5 -2.8676 0.0141
8 1 6 -2.3558 -0.0077
8 1 7 -1.5624 -0.0315
8 1 8 -0.9230 -0.0510
8 1 9 -0.6356 -0.0515
8 1 10 -0.5623 -0.0267
8 1 11 -0.4696 0.0090
8 1 12 -0.2523 0.0326
8 1 13 0.0749 0.0348
8 1 14 0.4405 0.0226
8 1 15 0.6808 0.0053
8 1 16 0.5931 -0.0133
8 1 17 0.1930 -0.0308
8 1 18 -0.1578 -0.0429
8 1 19 -0.0859 -0.0504
8 1 20 0.3224 -0.0599
8 1 21 0.5711 -0.0736
8 2 0 -0.0868 -0.1201
8 2 1 -0.4917 -0.0701
8 2 2 -1.1251 -0.0158
8 2 3 -1.9030 0.0107
8 2 4 -2.5595 0.0083
8 2 5 -2.7429 -0.0022
8 2 6 -2.2790 -0.0084
8 2 7 -1.3938 -0.0144
8 2 8 -0.5712 -0.0228
8 2 9 -0.1212 -0.0231
8 2 10 0.0491 -0.0059
8 2 11 0.1947 0.0187
8 2 12 0.3875 0.0292
8 2 13 0.5209 0.0169
8 2 14 0.5467 -0.0067
8 2 15 0.5093 -0.0270
8 2 16 0.3768 -0.0419
8 2 17 0.0622 -0.0552
8 2 18 -0.3247 -0.0635
8 2 19 -0.4610 -0.0600
8 2 20 -0.2021 -0.0488
8 2 21 0.1522 -0.0444
8 3 0 0.1658 -0.1013
8 3 1 -0.3187 -0.0641
8 3 2 -0.9776 -0.0162
8 3 3 -1.7269 0.0107
8 3 4 -2.3291 0.0129
8 3 5 -2.4724 0.0107
8 3 6 -1.9855 0.0164
8 3 7 -1.0485 0.0210
8 3 8 -0.1198 0.0127
8 3 9 0.4541 -0.0019
8 3 10 0.7169 -0.0068
8 3 11 0.9018 -0.0001
8 3 12 1.0258 0.0030
8 3 13 0.8738 -0.0075
8 3 14 0.3907 -0.0219
8 3 15 -0.1342 -0.0235
8 3 16 -0.4026 -0.0106
8 3 17 -0.4584 0.0035
8 3 18 -0.5223 0.0102
8 3 19 -0.5951 0.0158
8 3 20 -0.4751 0.0285
8 3 21 -0.1546 0.0415
8 4 0 0.2608 -0.0636
8 4 1 -0.3894 -0.0371
8 4 2 -1.0301 0.0088
8 4 3 -1.6155 0.0400
8 4 4 -2.0087 0.0439
8 4 5 -2.0125 0.0354
8 4 6 -1.5133 0.0296
8 4 7 -0.6450 0.0224
8 4 8 0.2279 0.0035
8 4 9 0.7934 -0.0218
8 4 10 1.0652 -0.0348
8 4 11 1.2598 -0.0270
8 4 12 1.3891 -0.0103
8 4 13 1.1586 -0.0007
8 4 14 0.4067 0.0025
8 4 15 -0.5055 0.0144
8 4 16 -0.9779 0.0419
8 4 17 -0.8251 0.0724
8 4 18 -0.4291 0.0867
8 4 19 -0.2050 0.0815
8 4 20 -0.1484 0.0720
8 4 21 -0.0369 0.0725
8 5 0 0.4087 -0.0486
8 5 1 -0.2711 -0.0242
8 5 2 -0.7574 0.0232
8 5 3 -1.0730 0.0583
8 5 4 -1.2314 0.0599
8 5 5 -1.1807 0.0365
8 5 6 -0.8545 0.0081
8 5 7 -0.2799 -0.0168
8 5 8 0.3594 -0.0385
8 5 9 0.8337 -0.0514
8 5 10 1.0882 -0.0444
8 5 11 1.2682 -0.0160
8 5 12 1.4303 0.0176
8 5 13 1.3273 0.0362
8 5 14 0.6855 0.0349
8 5 15 -0.3009 0.0273
8 5 16 -0.9851 0.0300
8 5 17 -0.9154 0.0436
8 5 18 -0.3267 0.0507
8 5 19 0.1698 0.0356
8 5 20 0.2782 0.0042
8 5 21 0.1972 -0.0169
8 6 0 0.8541 -0.0651
8 6 1 0.3360 -0.0390
8 6 2 0.0155 0.0072
8 6 3 -0.1479 0.0423
8 6 4 -0.2432 0.0439
8 6 5 -0.3201 0.0168
8 6 6 -0.3467 -0.0181
8 6 7 -0.2249 -0.0440
8 6 8 0.0946 -0.0527
8 6 9 0.5076 -0.0392
8 6 10 0.8386 -0.0044
8 6 11 1.0294 0.0381
8 6 12 1.1307 0.0656
8 6 13 1.0856 0.0624
8 6 14 0.6935 0.0309
8 6 15 -0.0655 -0.0119
8 6 16 -0.7916 -0.0453
8 6 17 -0.9760 -0.0586
8 6 18 -0.5610 -0.0592
8 6 19 -0.0108 -0.0684
8 6 20 0.2252 -0.0989
8 7 0 1.3956 -0.0703
8 7 1 1.0827 -0.0475
8 7 2 0.7544 -0.0104
8 7 3 0.4602 0.0184
8 7 4 0.2085 0.0230
8 7 5 -0.0512 0.0076
8 7 6 -0.3580 -0.0118
8 7 7 -0.6062 -0.0224
8 7 8 -0.5816 -0.0176
8 7 9 -0.2165 0.0065
8 7 10 0.2600 0.0452
8 7 11 0.5317 0.0777
8 7 12 0.5094 0.0795
8 7 13 0.3221 0.0445
8 7 14 0.0512 -0.0091
8 7 15 -0.3420 -0.0572
8 7 16 -0.7912 -0.0868
8 7 17 -1.0292 -0.0953
8 7 18 -0.8654 -0.0874
8 7 19 -0.4574 -0.0789
8 7 20 -0.1489 -0.0915
8 8 0 1.6105 -0.0361
8 8 1 1.4223 -0.0237
8 8 2 0.9291 -0.0026
8 8 3 0.3309 0.0140
8 8 4 -0.1399 0.0181
8 8 5 -0.4413 0.0151
8 8 6 -0.7222 0.0143
8 8 7 -1.0519 0.0173
8 8 8 -1.2350 0.0211
8 8 9 -1.0294 0.0281
8 8 10 -0.5227 0.0412
8 8 11 -0.1286 0.0498
8 8 12 -0.1495 0.0348
8 8 13 -0.4670 -0.0056
8 8 14 -0.7481 -0.0452
8 8 15 -0.8431 -0.0555
8 8 16 -0.8427 -0.0343
8 8 17 -0.8234 -0.0011
8 8 18 -0.7280 0.0290
8 8 19 -0.5216 0.0497
8 8 20 -0.3035 0.0495
8 9 0 1.3781 0.0022
8 9 1 1.2621 0.0035
8 9 2 0.6523 0.0103
8 9 3 -0.1492 0.0166
8 9 4 -0.7229 0.0179
8 9 5 -0.9075 0.0177
8 9 6 -0.9212 0.0215
8 9 7 -1.0657 0.0259
8 9 8 -1.3310 0.0205
8 9 9 -1.4011 0.0039
8 9 10 -1.0855 -0.0120
8 9 11 -0.6228 -0.0191
8 9 12 -0.4311 -0.0257
8 9 13 -0.6182 -0.0389
8 9 14 -0.8831 -0.0424
8 9 15 -0.9023 -0.0104
8 9 16 -0.6700 0.0577
8 9 17 -0.4061 0.1301
8 9 18 -0.2579 0.1771
8 9 19 -0.2020 0.1953
8 10 0 0.9188 -0.0009
8 10 1 0.9045 -0.0051
8 10 2 0.3787 -0.0025
8 10 3 -0.3641 0.0062
8 10 4 -0.8851 0.0133
8 10 5 -0.9645 0.0132
8 10 6 -0.7757 0.0089
8 10 7 -0.6962 0.0038
8 10 8 -0.9025 -0.0066
8 10 9 -1.1676 -0.0267
8 10 10 -1.1238 -0.0467
8 10 11 -0.7110 -0.0504
8 10 12 -0.2655 -0.0360
8 10 13 -0.1353 -0.0175
8 10 14 -0.3042 0.0012
8 10 15 -0.4717 0.0362
8 10 16 -0.4290 0.0985
8 10 17 -0.2447 0.1683
8 10 18 -0.1035 0.2128
8 10 19 -0.0815 0.2212
8 11 0 0.4705 -0.0294
8 11 1 0.6071 -0.0345
8 11 2 0.3281 -0.0269
8 11 3 -0.1545 -0.0045
8 11 4 -0.5363 0.0190
8 11 5 -0.6475 0.0248
8 11 6 -0.5411 0.0086
8 11 7 -0.4335 -0.0146
8 11 8 -0.5121 -0.0291
8 11 9 -0.7239 -0.0331
8 11 10 -0.7870 -0.0297
8 11 11 -0.4927 -0.0151
8 11 12 0.0142 0.0126
8 11 13 0.3405 0.0402
8 11 14 0.2454 0.0516
8 11 15 -0.1325 0.0518
8 11 16 -0.4634 0.0627
8 11 17 -0.5604 0.0915
8 11 18 -0.4789 0.1183
8 12 0 0.1742 -0.0331
8 12 1 0.4733 -0.0396
8 12 2 0.4603 -0.0256
8 12 3 0.2684 0.0066
8 12 4 0.0453 0.0403
8 12 5 -0.1618 0.0500
8 12 6 -0.3322 0.0233
8 12 7 -0.4295 -0.0209
8 12 8 -0.4588 -0.0465
8 12 9 -0.4576 -0.0359
8 12 10 -0.3907 -0.0020
8 12 11 -0.1614 0.0335
8 12 12 0.1987 0.0602
8 12 13 0.4362 0.0721
8 12 14 0.2919 0.0601
8 12 15 -0.2000 0.0248
8 12 16 -0.7135 -0.0116
8 12 17 -0.9389 -0.0238
8 13 0 0.1220 -0.0100
8 13 1 0.5382 -0.0180
8 13 2 0.7006 0.0029
8 13 3 0.6992 0.0330
8 13 4 0.6212 0.0534
8 13 5 0.4175 0.0507
8 13 6 0.0682 0.0177
8 13 7 -0.2692 -0.0320
8 13 8 -0.3907 -0.0626
8 13 9 -0.2590 -0.0470
8 13 10 0.0040 0.0027
8 13 11 0.2749 0.0472
8 13 12 0.4695 0.0597
8 13 13 0.4693 0.0422
8 13 14 0.1681 0.0066
8 13 15 -0.3519 -0.0389
8 13 16 -0.7956 -0.0820
8 14 0 0.2393 -0.0075
8 14 1 0.6615 -0.0122
8 14 2 0.8832 0.0256
8 14 3 0.9488 0.0556
8 14 4 0.9753 0.0481
8 14 5 0.9217 0.0147
8 14 6 0.6790 -0.0209
8 14 7 0.3153 -0.0458
8 14 8 0.0822 -0.0490
8 14 9 0.1580 -0.0209
8 14 10 0.4751 0.0270
8 14 11 0.8098 0.0571
8 14 12 0.9536 0.0399
8 14 13 0.7891 -0.0150
8 14 14 0.3279 -0.0723
8 14 15 -0.2351 -0.1088
8 15 0 0.2332 -0.0483
8 15 1 0.5180 -0.0445
8 15 2 0.7215 0.0246
8 15 3 0.7937 0.0767
8 15 4 0.8648 0.0543
8 15 5 0.9870 -0.0140
8 15 6 1.0358 -0.0584
8 15 7 0.9087 -0.0441
8 15 8 0.7131 0.0118
8 15 9 0.6701 0.0754
8 15 10 0.8692 0.1189
8 15 11 1.1711 0.1168
8 15 12 1.3236 0.0565
8 15 13 1.1389 -0.0392
8 15 14 0.6236 -0.1188
8 16 0 -0.0645 -0.1006
8 16 1 0.0011 -0.0915
8 16 2 0.1645 0.0077
8 16 3 0.2533 0.1005
8 16 4 0.3162 0.0936
8 16 5 0.4894 0.0035
8 16 6 0.7474 -0.0664
8 16 7 0.9141 -0.0396
8 16 8 0.9029 0.0664
8 16 9 0.8342 0.1770
8 16 10 0.8791 0.2297
8 16 11 1.0470 0.2018
8 16 12 1.1628 0.1043
8 17 1 -0.5069 -0.1242
8 17 2 -0.3847 -0.0194
8 17 3 -0.2662 0.1035
8 17 4 -0.2372 0.1309
8 17 5 -0.1591 0.0432
8 17 6 0.0745 -0.0598
8 17 7 0.3558 -0.0653
8 17 8 0.5053 0.0418
8 17 9 0.5014 0.1794
9 -14 0 0.5943 0.0453
9 -14 1 0.6676 0.0764
9 -14 2 0.7043 0.0516
9 -14 3 0.5036 -0.0026
9 -14 4 -0.0924 -0.0348
9 -14 5 -0.7808 -0.0255
9 -14 6 -1.0162 0.0011
9 -14 7 -0.6301 0.0145
9 -13 0 1.1160 0.0184
9 -13 1 0.9834 0.0377
9 -13 2 0.6730 0.0290
9 -13 3 0.5350 -0.0048
9 -13 4 0.3982 -0.0309
9 -13 5 0.0164 -0.0262
9 -13 6 -0.4329 -0.0013
9 -13 7 -0.5424 0.0168
9 -13 8 -0.2222 0.0166
9 -13 9 0.1911 0.0067
9 -12 0 1.0996 0.0336
9 -12 1 1.1394 0.0222
9 -12 2 0.5542 0.0060
9 -12 3 0.1793 -0.0135
9 -12 4 0.2710 -0.0241
9 -12 5 0.3704 -0.0169
9 -12 6 0.0976 0.0016
9 -12 7 -0.3292 0.0159
9 -12 8 -0.4518 0.0191
9 -12 9 -0.1765 0.0162
9 -12 10 0.1733 0.0146
9 -12 11 0.2924 0.0165
9 -11 0 0.4148 0.0639
9 -11 1 0.9556 0.0338
9 -11 2 0.5038 -0.0040
9 -11 3 -0.1359 -0.0291
9 -11 4 -0.2181 -0.0315
9 -11 5 0.1027 -0.0168
9 -11 6 0.1961 -0.0001
9 -11 7 -0.1344 0.0085
9 -11 8 -0.4672 0.0109
9 -11 9 -0.3778 0.0143
9 -11 10 0.0451 0.0205
9 -11 11 0.3667 0.0252
9 -11 12 0.3209 0.0265
9 -11 13 0.0382 0.0270
9 -10 0 -0.3774 0.0818
9 -10 1 0.5968 0.0552
9 -10 2 0.6546 0.0018
9 -10 3 0.0682 -0.0398
9 -10 4 -0.3339 -0.0449
9 -10 5 -0.2172 -0.0223
9 -10 6 0.0340 0.0003
9 -10 7 0.0018 0.0066
9 -10 8 -0.2042 0.0037
9 -10 9 -0.1730 0.0061
9 -10 10 0.2187 0.0156
9 -10 11 0.6307 0.0222
9 -10 12 0.6474 0.0201
9 -10 13 0.2242 0.0159
9 -10 14 -0.2858 0.0167
9 -9 0 -0.6904 0.0852
9 -9 1 0.2667 0.0698
9 -9 2 0.8075 0.0163
9 -9 3 0.6243 -0.0335
9 -9 4 0.1387 -0.0422
9 -9 5 -0.1230 -0.0134
9 -9 6 -0.0840 0.0167
9 -9 7 0.0070 0.0213
9 -9 8 0.0337 0.0070
9 -9 9 0.1441 -0.0027
9 -9 10 0.4611 0.0012
9 -9 11 0.8193 0.0067
9 -9 12 0.8730 0.0026
9 -9 13 0.4515 -0.0057
9 -9 14 -0.2293 -0.0051
9 -9 15 -0.7267 0.0046
9 -8 0 -0.5430 0.0821
9 -8 1 -0.0456 0.0716
9 -8 2 0.6000 0.0267
9 -8 3 0.8822 -0.0184
9 -8 4 0.6712 -0.0256
9 -8 5 0.2452 0.0053
9 -8 6 -0.0669 0.0372
9 -8 7 -0.1461 0.0372
9 -8 8 -0.0449 0.0098
9 -8 9 0.1586 -0.0151
9 -8 10 0.4059 -0.0196
9 -8 11 0.6093 -0.0130
9 -8 12 0.6289 -0.0124
9 -8 13 0.3510 -0.0180
9 -8 14 -0.1727 -0.0161
9 -8 15 -0.6785 -0.0014
9 -8 16 -0.8619 0.0131
9 -7 0 -0.3139 0.0755
9 -7 1 -0.3255 0.0637
9 -7 2 0.0921 0.0235
9 -7 3 0.6104 -0.0158
9 -7 4 0.7999 -0.0222
9 -7 5 0.5358 0.0051
9 -7 6 0.0619 0.0333
9 -7 7 -0.2669 0.0311
9 -7 8 -0.2760 0.0013
9 -7 9 -0.0663 -0.0265
9 -7 10 0.1259 -0.0309
9 -7 11 0.1511 -0.0185
9 -7 12 0.0340 -0.0084
9 -7 13 -0.1317 -0.0066
9 -7 14 -0.3045 -0.0030
9 -7 15 -0.4639 0.0096
9 -7 16 -0.5216 0.0233
9 -7 17 -0.3804 0.0238
9 -6 0 -0.1281 0.0690
9 -6 1 -0.3218 0.0558
9 -6 2 -0.1533 0.0119
9 -6 3 0.3126 -0.0300
9 -6 4 0.6854 -0.0402
9 -6 5 0.6514 -0.0188
9 -6 6 0.2638 0.0063
9 -6 7 -0.1381 0.0096
9 -6 8 -0.2584 -0.0071
9 -6 9 -0.1084 -0.0213
9 -6 10 0.0335 -0.0175
9 -6 11 -0.0741 -0.0022
9 -6 12 -0.3787 0.0089
9 -6 13 -0.6061 0.0110
9 -6 14 -0.5691 0.0115
9 -6 15 -0.3355 0.0157
9 -6 16 -0.0855 0.0189
9 -6 17 0.1005 0.0132
9 -6 18 0.2405 -0.0010
9 -5 0 0.1282 0.0700
9 -5 1 0.0890 0.0570
9 -5 2 0.1937 0.0077
9 -5 3 0.4706 -0.0388
9 -5 4 0.6953 -0.0512
9 -5 5 0.6602 -0.0321
9 -5 6 0.3958 -0.0078
9 -5 7 0.1262 0.0016
9 -5 8 0.0512 -0.0010
9 -5 9 0.1630 -0.0009
9 -5 10 0.2447 0.0078
9 -5 11 0.0694 0.0159
9 -5 12 -0.3504 0.0143
9 -5 13 -0.7226 0.0064
9 -5 14 -0.7388 0.0020
9 -5 15 -0.3784 0.0021
9 -5 16 0.0882 -0.0010
9 -5 17 0.3817 -0.0106
9 -5 18 0.4300 -0.0198
9 -4 0 0.3229 0.0779
9 -4 1 0.5154 0.0655
9 -4 2 0.7251 0.0175
9 -4 3 0.9019 -0.0253
9 -4 4 0.8800 -0.0324
9 -4 5 0.6312 -0.0113
9 -4 6 0.3454 0.0091
9 -4 7 0.2306 0.0126
9 -4 8 0.3078 0.0071
9 -4 9 0.4268 0.0072
9 -4 10 0.4173 0.0131
9 -4 11 0.1952 0.0126
9 -4 12 -0.1947 -0.0000
9 -4 13 -0.5657 -0.0139
9 -4 14 -0.6733 -0.0157
9 -4 15 -0.4119 -0.0076
9 -4 16 0.0567 -0.0039
9 -4 17 0.4251 -0.0102
9 -4 18 0.4999 -0.0140
9 -4 19 0.3158 -0.0028
9 -3 0 0.1087 0.0789
9 -3 1 0.4448 0.0683
9 -3 2 0.8572 0.0272
9 -3 3 1.1828 -0.0067
9 -3 4 1.1617 -0.0066
9 -3 5 0.7840 0.0159
9 -3 6 0.3739 0.0289
9 -3 7 0.2499 0.0184
9 -3 8 0.3810 -0.0012
9 -3 9 0.4714 -0.0100
9 -3 10 0.3263 -0.0065
9 -3 11 0.0216 -0.0043
9 -3 12 -0.2596 -0.0111
9 -3 13 -0.4173 -0.0173
9 -3 14 -0.4207 -0.0099
9 -3 15 -0.2363 0.0082
9 -3 16 0.1147 0.0191
9 -3 17 0.4748 0.0139
9 -3 18 0.6335 0.0064
9 -3 19 0.5137 0.0158
9 -2 0 -0.4829 0.0639
9 -2 1 -0.0473 0.0561
9 -2 2 0.6284 0.0192
9 -2 3 1.3182 -0.0122
9 -2 4 1.6388 -0.0117
9 -2 5 1.4302 0.0100
9 -2 6 0.9624 0.0218
9 -2 7 0.6525 0.0095
9 -2 8 0.6029 -0.0130
9 -2 9 0.5432 -0.0241
9 -2 10 0.2409 -0.0191
9 -2 11 -0.1793 -0.0091
9 -2 12 -0.4119 -0.0037
9 -2 13 -0.3520 0.0000
9 -2 14 -0.1551 0.0102
9 -2 15 0.0359 0.0245
9 -2 16 0.2465 0.0293
9 -2 17 0.5140 0.0166
9 -2 18 0.7220 -0.0016
9 -2 19 0.7079 -0.0036
9 -2 20 0.4796 0.0153
9 -1 0 -0.9262 0.0450
9 -1 1 -0.4015 0.0376
9 -1 2 0.4975 -0.0015
9 -1 3 1.5294 -0.0379
9 -1 4 2.2828 -0.0424
9 -1 5 2.4508 -0.0196
9 -1 6 2.0997 0.0029
9 -1 7 1.5980 0.0076
9 -1 8 1.2251 0.0000
9 -1 9 0.9189 -0.0058
9 -1 10 0.4844 -0.0048
9 -1 11 -0.0320 -0.0010
9 -1 12 -0.3448 0.0020
9 -1 13 -0.3048 0.0052
9 -1 14 -0.0974 0.0096
9 -1 15 0.0234 0.0121
9 -1 16 0.0611 0.0064
9 -1 17 0.1882 -0.0101
9 -1 18 0.4116 -0.0293
9 -1 19 0.5191 -0.0354
9 -1 20 0.3833 -0.0206
9 0 0 -0.8826 0.0405
9 0 1 -0.3806 0.0292
9 0 2 0.5463 -0.0118
9 0 3 1.6683 -0.0493
9 0 4 2.6456 -0.0538
9 0 5 3.1545 -0.0272
9 0 6 3.0670 0.0057
9 0 7 2.5575 0.0252
9 0 8 1.9512 0.0296
9 0 9 1.4188 0.0240
9 0 10 0.8943 0.0114
9 0 11 0.3219 -0.0045
9 0 12 -0.1529 -0.0149
9 0 13 -0.3607 -0.0143
9 0 14 -0.3783 -0.0071
9 0 15 -0.4345 -0.0031
9 0 16 -0.5621 -0.0063
9 0 17 -0.5453 -0.0129
9 0 18 -0.2770 -0.0169
9 0 19 0.0152 -0.0138
9 0 20 0.0480 -0.0009
9 1 0 -0.6377 0.0448
9 1 1 -0.3129 0.0307
9 1 2 0.4412 -0.0039
9 1 3 1.4211 -0.0311
9 1 4 2.3686 -0.0277
9 1 5 3.0396 0.0002
9 1 6 3.2303 0.0274
9 1 7 2.9060 0.0377
9 1 8 2.2804 0.0328
9 1 9 1.6323 0.0192
9 1 10 1.0424 -0.0015
9 1 11 0.4241 -0.0246
9 1 12 -0.2058 -0.0359
9 1 13 -0.6660 -0.0252
9 1 14 -0.8691 -0.0007
9 1 15 -0.9577 0.0185
9 1 16 -1.0565 0.0245
9 1 17 -1.0359 0.0264
9 1 18 -0.7206 0.0344
9 1 19 -0.2525 0.0465
9 1 20 -0.0043 0.0555
9 2 0 -0.6114 0.0316
9 2 1 -0.4464 0.0229
9 2 2 0.1388 0.0017
9 2 3 0.9594 -0.0116
9 2 4 1.7798 -0.0006
9 2 5 2.4309 0.0235
9 2 6 2.7497 0.0344
9 2 7 2.6109 0.0213
9 2 8 2.0888 -0.0024
9 2 9 1.4377 -0.0199
9 2 10 0.8177 -0.0288
9 2 11 0.1671 -0.0327
9 2 12 -0.5496 -0.0267
9 2 13 -1.1126 -0.0031
9 2 14 -1.2581 0.0302
9 2 15 -1.0453 0.0517
9 2 16 -0.7886 0.0502
9 2 17 -0.6259 0.0386
9 2 18 -0.3902 0.0364
9 2 19 0.0143 0.0458
9 2 20 0.3483 0.0521
9 3 0 -0.7669 -0.0051
9 3 1 -0.5608 -0.0019
9 3 2 0.0174 -0.0123
9 3 3 0.7721 -0.0207
9 3 4 1.4545 -0.0104
9 3 5 1.9365 0.0108
9 3 6 2.1543 0.0172
9 3 7 2.0339 -0.0021
9 3 8 1.5951 -0.0295
9 3 9 1.0206 -0.0403
9 3 10 0.4657 -0.0295
9 3 11 -0.1247 -0.0102
9 3 12 -0.8219 0.0078
9 3 13 -1.3834 0.0248
9 3 14 -1.3808 0.0387
9 3 15 -0.7462 0.0374
9 3 16 0.0316 0.0131
9 3 17 0.4264 -0.0214
9 3 18 0.4377 -0.0418
9 3 19 0.4371 -0.0387
9 3 20 0.5749 -0.0266
9 4 0 -0.8300 -0.0326
9 4 1 -0.4579 -0.0220
9 4 2 0.1721 -0.0305
9 4 3 0.8400 -0.0444
9 4 4 1.3205 -0.0403
9 4 5 1.5381 -0.0161
9 4 6 1.5359 0.0056
9 4 7 1.3437 0.0062
9 4 8 0.9842 -0.0068
9 4 9 0.5634 -0.0122
9 4 10 0.1887 -0.0011
9 4 11 -0.2075 0.0158
9 4 12 -0.7586 0.0240
9 4 13 -1.2964 0.0200
9 4 14 -1.3185 0.0068
9 4 15 -0.5544 -0.0145
9 4 16 0.5494 -0.0444
9 4 17 1.1833 -0.0750
9 4 18 1.0313 -0.0906
9 4 19 0.5412 -0.0827
9 4 20 0.2909 -0.0611
9 5 0 -0.8185 -0.0216
9 5 1 -0.3913 -0.0163
9 5 2 0.1514 -0.0292
9 5 3 0.6030 -0.0475
9 5 4 0.8196 -0.0461
9 5 5 0.8063 -0.0173
9 5 6 0.6896 0.0197
9 5 7 0.5635 0.0401
9 5 8 0.4175 0.0376
9 5 9 0.2388 0.0239
9 5 10 0.0703 0.0116
9 5 11 -0.1138 0.0038
9 5 12 -0.4458 -0.0026
9 5 13 -0.9015 -0.0101
9 5 14 -1.0916 -0.0190
9 5 15 -0.5989 -0.0273
9 5 16 0.4139 -0.0313
9 5 17 1.1846 -0.0271
9 5 18 1.1203 -0.0127
9 5 19 0.4445 0.0094
9 5 20 -0.1126 0.0318
9 6 0 -0.9348 0.0046
9 6 1 -0.6354 -0.0027
9 6 2 -0.3166 -0.0174
9 6 3 -0.1013 -0.0286
9 6 4 -0.0497 -0.0204
9 6 5 -0.1147 0.0082
9 6 6 -0.1384 0.0393
9 6 7 -0.0023 0.0523
9 6 8 0.2176 0.0409
9 6 9 0.3363 0.0126
9 6 10 0.2865 -0.0195
9 6 11 0.1459 -0.0418
9 6 12 -0.0468 -0.0435
9 6 13 -0.3197 -0.0244
9 6 14 -0.5472 0.0029
9 6 15 -0.4137 0.0253
9 6 16 0.1961 0.0437
9 6 17 0.8770 0.0684
9 6 18 1.0331 0.1020
9 6 19 0.5540 0.1330
9 6 20 -0.0472 0.1487
9 7 0 -1.0871 -0.0041
9 7 1 -0.9476 -0.0173
9 7 2 -0.8080 -0.0247
9 7 3 -0.6558 -0.0185
9 7 4 -0.5282 0.0029
9 7 5 -0.4497 0.0279
9 7 6 -0.3112 0.0378
9 7 7 0.0462 0.0242
9 7 8 0.5681 -0.0048
9 7 9 0.9429 -0.0354
9 7 10 0.9284 -0.0590
9 7 11 0.6354 -0.0675
9 7 12 0.3660 -0.0494
9 7 13 0.2507 -0.0032
9 7 14 0.2112 0.0489
9 7 15 0.2317 0.0760
9 7 16 0.4292 0.0721
9 7 17 0.7796 0.0630
9 7 18 0.9864 0.0740
9 7 19 0.8012 0.1008
9 7 20 0.3714 0.1199
9 8 0 -0.9405 -0.0515
9 8 1 -0.8765 -0.0565
9 8 2 -0.7836 -0.0491
9 8 3 -0.5188 -0.0268
9 8 4 -0.1519 0.0035
9 8 5 0.1270 0.0247
9 8 6 0.2971 0.0207
9 8 7 0.5724 -0.0076
9 8 8 1.0744 -0.0399
9 8 9 1.5466 -0.0556
9 8 10 1.5849 -0.0514
9 8 11 1.1450 -0.0349
9 8 12 0.6390 -0.0069
9 8 13 0.4647 0.0338
9 8 14 0.5952 0.0691
9 8 15 0.7385 0.0640
9 8 16 0.7585 0.0056
9 8 17 0.7522 -0.0707
9 8 18 0.7756 -0.1110
9 8 19 0.7220 -0.0974
9 9 0 -0.4199 -0.0837
9 9 1 -0.4115 -0.0743
9 9 2 -0.3338 -0.0528
9 9 3 0.0244 -0.0262
9 9 4 0.5606 -0.0032
9 9 5 0.9442 0.0086
9 9 6 1.0007 0.0056
9 9 7 0.9410 -0.0086
9 9 8 1.0971 -0.0206
9 9 9 1.4508 -0.0164
9 9 10 1.5914 0.0040
9 9 11 1.2199 0.0271
9 9 12 0.5632 0.0428
9 9 13 0.1397 0.0526
9 9 14 0.1757 0.0517
9 9 15 0.4188 0.0162
9 9 16 0.5213 -0.0718
9 9 17 0.4271 -0.1859
9 9 18 0.3064 -0.2644
9 9 19 0.2583 -0.2666
9 10 0 0.1716 -0.0660
9 10 1 0.0460 -0.0500
9 10 2 0.0378 -0.0229
9 10 3 0.3320 -0.0032
9 10 4 0.8170 -0.0017
9 10 5 1.1589 -0.0103
9 10 6 1.1158 -0.0111
9 10 7 0.8031 0.0037
9 10 8 0.5936 0.0257
9 10 9 0.6970 0.0438
9 10 10 0.8917 0.0533
9 10 11 0.7698 0.0534
9 10 12 0.2359 0.0448
9 10 13 -0.3558 0.0324
9 10 14 -0.5946 0.0194
9 10 15 -0.4399 -0.0061
9 10 16 -0.1793 -0.0645
9 10 17 -0.0569 -0.1530
9 10 18 -0.0652 -0.2296
9 11 0 0.5250 -0.0347
9 11 1 0.2145 -0.0235
9 11 2 0.0923 -0.0005
9 11 3 0.2353 0.0123
9 11 4 0.5069 -0.0011
9 11 5 0.6967 -0.0284
9 11 6 0.6656 -0.0348
9 11 7 0.4344 -0.0013
9 11 8 0.1864 0.0490
9 11 9 0.1242 0.0745
9 11 10 0.2494 0.0585
9 11 11 0.3151 0.0206
9 11 12 0.0770 -0.0100
9 11 13 -0.4089 -0.0188
9 11 14 -0.8111 -0.0071
9 11 15 -0.8563 0.0115
9 11 16 -0.5809 0.0151
9 11 17 -0.2374 -0.0117
9 11 18 -0.0273 -0.0573
9 12 0 0.5390 -0.0404
9 12 1 0.0916 -0.0350
9 12 2 -0.0708 -0.0222
9 12 3 -0.0028 -0.0100
9 12 4 0.0716 -0.0123
9 12 5 0.0665 -0.0304
9 12 6 0.0743 -0.0379
9 12 7 0.1580 -0.0078
9 12 8 0.2530 0.0448
9 12 9 0.2944 0.0686
9 12 10 0.3137 0.0337
9 12 11 0.3359 -0.0321
9 12 12 0.2742 -0.0738
9 12 13 0.0392 -0.0631
9 12 14 -0.2792 -0.0133
9 12 15 -0.4473 0.0467
9 12 16 -0.3291 0.0927
9 12 17 -0.0333 0.1083
9 13 0 0.2192 -0.0689
9 13 1 -0.2624 -0.0583
9 13 2 -0.3665 -0.0607
9 13 3 -0.2325 -0.0547
9 13 4 -0.2093 -0.0299
9 13 5 -0.3720 -0.0031
9 13 6 -0.4273 0.0118
9 13 7 -0.1240 0.0245
9 13 8 0.3960 0.0417
9 13 9 0.7615 0.0407
9 13 10 0.7943 -0.0023
9 13 11 0.6335 -0.0674
9 13 12 0.4786 -0.0989
9 13 13 0.3681 -0.0641
9 13 14 0.2502 0.0145
9 13 15 0.1458 0.0898
9 13 16 0.1303 0.1337
9 14 0 -0.3081 -0.0603
9 14 1 -0.7143 -0.0344
9 14 2 -0.7115 -0.0587
9 14 3 -0.4508 -0.0836
9 14 4 -0.3500 -0.0508
9 14 5 -0.5701 0.0287
9 14 6 -0.7841 0.0898
9 14 7 -0.5597 0.0909
9 14 8 0.1020 0.0461
9 14 9 0.7382 -0.0116
9 14 10 0.9220 -0.0657
9 14 11 0.6653 -0.1022
9 14 12 0.3061 -0.0945
9 14 13 0.1218 -0.0281
9 14 14 0.1381 0.0669
9 15 0 -0.6965 0.0040
9 15 1 -0.9300 0.0431
9 15 2 -0.8204 -0.0051
9 15 3 -0.4965 -0.0831
9 15 4 -0.3202 -0.0842
9 15 5 -0.5073 0.0170
9 15 6 -0.8468 0.1279
9 15 7 -0.8915 0.1408
9 15 8 -0.4524 0.0442
9 15 9 0.1702 -0.0835
9 15 10 0.4927 -0.1623
9 15 11 0.3268 -0.1643
9 15 12 -0.0886 -0.1006
9 15 13 -0.3710 0.0032
9 16 0 -0.6381 0.0773
9 16 1 -0.6650 0.1172
9 16 2 -0.4749 0.0562
9 16 3 -0.1984 -0.0651
9 16 4 -0.0547 -0.1207
9 16 5 -0.1944 -0.0401
9 16 6 -0.5324 0.0985
9 16 7 -0.7719 0.1465
9 16 8 -0.6710 0.0437
9 16 9 -0.2983 -0.1269
9 16 10 0.0206 -0.2354
10 -13 0 -1.1571 0.0825
10 -13 1 -1.2510 0.0931
10 -13 2 -0.5817 0.0648
10 -13 3 0.0805 0.0312
10 -13 4 0.0898 0.0156
10 -13 5 -0.3902 0.0111
10 -13 6 -0.7497 0.0009
10 -13 7 -0.6934 -0.0146
10 -12 0 -0.8583 0.0383
10 -12 1 -1.4822 0.0598
10 -12 2 -1.0023 0.0518
10 -12 3 0.0753 0.0269
10 -12 4 0.6460 0.0057
10 -12 5 0.2959 -0.0043
10 -12 6 -0.3734 -0.0076
10 -12 7 -0.5971 -0.0075
10 -12 8 -0.2752 -0.0031
10 -12 9 0.1334 0.0039
10 -12 10 0.2687 0.0075
10 -11 0 0.2758 0.0389
10 -11 1 -0.6164 0.0395
10 -11 2 -0.6956 0.0330
10 -11 3 0.1920 0.0238
10 -11 4 1.0958 0.0155
10 -11 5 1.1457 0.0086
10 -11 6 0.5085 0.0046
10 -11 7 0.0178 0.0069
10 -11 8 0.1319 0.0157
10 -11 9 0.5414 0.0218
10 -11 10 0.7197 0.0150
10 -11 11 0.5593 -0.0040
10 -11 12 0.3568 -0.0228
10 -10 0 1.2615 0.0760
10 -10 1 0.6081 0.0507
10 -10 2 0.0862 0.0259
10 -10 3 0.3333 0.0184
10 -10 4 1.0046 0.0237
10 -10 5 1.2865 0.0256
10 -10 6 0.9120 0.0179
10 -10 7 0.3782 0.0111
10 -10 8 0.2321 0.0151
10 -10 9 0.4445 0.0225
10 -10 10 0.5914 0.0169
10 -10 11 0.4548 -0.0053
10 -10 12 0.2423 -0.0285
10 -10 13 0.2454 -0.0354
10 -9 0 1.1851 0.0992
10 -9 1 1.0988 0.0698
10 -9 2 0.6312 0.0276
10 -9 3 0.3454 0.0058
10 -9 4 0.4237 0.0091
10 -9 5 0.5387 0.0143
10 -9 6 0.3789 0.0050
10 -9 7 0.0484 -0.0086
10 -9 8 -0.1408 -0.0073
10 -9 9 -0.0969 0.0082
10 -9 10 -0.0098 0.0169
10 -9 11 -0.0446 0.0055
10 -9 12 -0.1261 -0.0141
10 -9 13 -0.0686 -0.0202
10 -9 14 0.1568 -0.0076
10 -8 0 0.2208 0.0940
10 -8 1 0.6331 0.0760
10 -8 2 0.6398 0.0315
10 -8 3 0.3187 -0.0033
10 -8 4 -0.0601 -0.0117
10 -8 5 -0.3314 -0.0098
10 -8 6 -0.4840 -0.0174
10 -8 7 -0.5420 -0.0291
10 -8 8 -0.5209 -0.0239
10 -8 9 -0.4627 0.0012
10 -8 10 -0.4155 0.0236
10 -8 11 -0.3687 0.0221
10 -8 12 -0.2665 0.0034
10 -8 13 -0.0953 -0.0076
10 -8 14 0.0773 0.0015
10 -8 15 0.1572 0.0177
10 -7 0 -0.6614 0.0903
10 -7 1 -0.1022 0.0744
10 -7 2 0.3558 0.0368
10 -7 3 0.3450 0.0048
10 -7 4 -0.1064 -0.0060
10 -7 5 -0.6480 -0.0057
10 -7 6 -0.9193 -0.0108
10 -7 7 -0.8147 -0.0192
10 -7 8 -0.5207 -0.0142
10 -7 9 -0.3084 0.0082
10 -7 10 -0.2608 0.0276
10 -7 11 -0.2136 0.0228
10 -7 12 0.0103 -0.0019
10 -7 13 0.3483 -0.0206
10 -7 14 0.5435 -0.0165
10 -7 15 0.4329 0.0012
10 -7 16 0.1193 0.0110
10 -6 0 -0.8734 0.1051
10 -6 1 -0.5229 0.0744
10 -6 2 0.0042 0.0397
10 -6 3 0.2096 0.0210
10 -6 4 -0.0969 0.0209
10 -6 5 -0.6387 0.0249
10 -6 6 -0.9509 0.0197
10 -6 7 -0.7958 0.0082
10 -6 8 -0.3465 0.0042
10 -6 9 0.0183 0.0112
10 -6 10 0.1132 0.0147
10 -6 11 0.1285 0.0006
10 -6 12 0.3729 -0.0252
10 -6 13 0.8540 -0.0407
10 -6 14 1.2065 -0.0328
10 -6 15 1.0800 -0.0106
10 -6 16 0.5280 0.0063
10 -6 17 -0.0531 0.0080
10 -5 0 -0.6725 0.1194
10 -5 1 -0.6595 0.0729
10 -5 2 -0.3876 0.0324
10 -5 3 -0.2647 0.0202
10 -5 4 -0.4901 0.0283
10 -5 5 -0.8720 0.0343
10 -5 6 -1.0503 0.0268
10 -5 7 -0.8388 0.0127
10 -5 8 -0.3689 0.0044
10 -5 9 0.0503 0.0029
10 -5 10 0.2276 -0.0023
10 -5 11 0.2796 -0.0173
10 -5 12 0.5005 -0.0323
10 -5 13 0.9951 -0.0320
10 -5 14 1.4774 -0.0138
10 -5 15 1.5197 0.0083
10 -5 16 1.0095 0.0193
10 -5 17 0.2865 0.0169
10 -5 18 -0.1940 0.0094
10 -4 0 -0.4754 0.1171
10 -4 1 -0.6667 0.0670
10 -4 2 -0.6481 0.0172
10 -4 3 -0.7451 -0.0022
10 -4 4 -1.0543 0.0009
10 -4 5 -1.3406 0.0027
10 -4 6 -1.3362 -0.0052
10 -4 7 -1.0204 -0.0117
10 -4 8 -0.5807 -0.0070
10 -4 9 -0.2026 0.0028
10 -4 10 0.0538 0.0037
10 -4 11 0.2470 -0.0061
10 -4 12 0.4923 -0.0123
10 -4 13 0.8531 -0.0015
10 -4 14 1.2222 0.0197
10 -4 15 1.3499 0.0308
10 -4 16 1.0786 0.0206
10 -4 17 0.5460 -0.0015
10 -4 18 0.0891 -0.0180
10 -3 0 -0.2645 0.1116
10 -3 1 -0.4469 0.0644
10 -3 2 -0.5031 0.0089
10 -3 3 -0.7510 -0.0202
10 -3 4 -1.2380 -0.0256
10 -3 5 -1.6306 -0.0279
10 -3 6 -1.6120 -0.0327
10 -3 7 -1.2417 -0.0275
10 -3 8 -0.8197 -0.0053
10 -3 9 -0.5008 0.0198
10 -3 10 -0.1964 0.0273
10 -3 11 0.1794 0.0153
10 -3 12 0.5386 0.0028
10 -3 13 0.7428 0.0071
10 -3 14 0.7765 0.0216
10 -3 15 0.7133 0.0224
10 -3 16 0.5886 -0.0032
10 -3 17 0.4020 -0.0404
10 -3 18 0.2065 -0.0638
10 -3 19 0.0964 -0.0629
10 -2 0 0.0835 0.1172
10 -2 1 -0.0128 0.0695
10 -2 2 -0.0804 0.0147
10 -2 3 -0.4017 -0.0131
10 -2 4 -1.0511 -0.0161
10 -2 5 -1.6850 -0.0156
10 -2 6 -1.8804 -0.0186
10 -2 7 -1.6039 -0.0131
10 -2 8 -1.1877 0.0075
10 -2 9 -0.8638 0.0294
10 -2 10 -0.5224 0.0318
10 -2 11 -0.0107 0.0120
10 -2 12 0.5092 -0.0102
10 -2 13 0.6932 -0.0141
10 -2 14 0.4549 -0.0017
10 -2 15 0.0890 0.0047
10 -2 16 -0.0753 -0.0122
10 -2 17 -0.0062 -0.0444
10 -2 18 0.1021 -0.0666
10 -2 19 0.1133 -0.0631
10 -1 0 0.3665 0.1212
10 -1 1 0.2862 0.0721
10 -1 2 0.1281 0.0232
10 -1 3 -0.2637 0.0046
10 -1 4 -0.9732 0.0107
10 -1 5 -1.7712 0.0166
10 -1 6 -2.2378 0.0116
10 -1 7 -2.1788 0.0056
10 -1 8 -1.8054 0.0084
10 -1 9 -1.4148 0.0135
10 -1 10 -1.0164 0.0078
10 -1 11 -0.4487 -0.0098
10 -1 12 0.1993 -0.0253
10 -1 13 0.5366 -0.0234
10 -1 14 0.3376 -0.0044
10 -1 15 -0.1169 0.0153
10 -1 16 -0.3324 0.0173
10 -1 17 -0.1529 -0.0009
10 -1 18 0.1377 -0.0235
10 -1 19 0.2269 -0.0310
10 0 0 0.3748 0.1069
10 0 1 0.2693 0.0637
10 0 2 0.0001 0.0207
10 0 3 -0.4493 0.0049
10 0 4 -1.0933 0.0106
10 0 5 -1.8422 0.0153
10 0 6 -2.4342 0.0094
10 0 7 -2.6089 0.0011
10 0 8 -2.3715 -0.0015
10 0 9 -1.9570 -0.0014
10 0 10 -1.5070 -0.0054
10 0 11 -0.9400 -0.0116
10 0 12 -0.2366 -0.0121
10 0 13 0.3233 -0.0023
10 0 14 0.4244 0.0148
10 0 15 0.1624 0.0310
10 0 16 -0.0079 0.0362
10 0 17 0.1803 0.0235
10 0 18 0.5011 -0.0039
10 0 19 0.5783 -0.0300
10 0 20 0.3676 -0.0384
10 1 0 0.3217 0.0886
10 1 1 0.2772 0.0544
10 1 2 0.0099 0.0116
10 1 3 -0.4483 -0.0136
10 1 4 -0.9927 -0.0209
10 1 5 -1.5736 -0.0227
10 1 6 -2.1219 -0.0222
10 1 7 -2.4591 -0.0129
10 1 8 -2.4404 0.0050
10 1 9 -2.1328 0.0191
10 1 10 -1.7026 0.0202
10 1 11 -1.1705 0.0133
10 1 12 -0.4693 0.0091
10 1 13 0.2603 0.0096
10 1 14 0.6738 0.0094
10 1 15 0.6372 0.0065
10 1 16 0.4545 0.0022
10 1 17 0.4977 -0.0069
10 1 18 0.7254 -0.0279
10 1 19 0.7842 -0.0573
10 1 20 0.5377 -0.0773
10 2 0 0.4943 0.0941
10 2 1 0.6220 0.0589
10 2 2 0.4669 0.0093
10 2 3 0.0166 -0.0269
10 2 4 -0.5238 -0.0433
10 2 5 -1.0166 -0.0465
10 2 6 -1.4749 -0.0363
10 2 7 -1.8648 -0.0076
10 2 8 -2.0347 0.0314
10 2 9 -1.9110 0.0569
10 2 10 -1.5888 0.0524
10 2 11 -1.1359 0.0259
10 2 12 -0.4869 -0.0008
10 2 13 0.3097 -0.0167
10 2 14 0.8986 -0.0257
10 2 15 0.9301 -0.0315
10 2 16 0.5300 -0.0303
10 2 17 0.2039 -0.0224
10 2 18 0.2299 -0.0194
10 2 19 0.3732 -0.0307
10 2 20 0.3072 -0.0474
10 3 0 0.6958 0.1163
10 3 1 1.0106 0.0693
10 3 2 0.9869 0.0117
10 3 3 0.5501 -0.0243
10 3 4 -0.0636 -0.0328
10 3 5 -0.5917 -0.0269
10 3 6 -0.9945 -0.0135
10 3 7 -1.3301 0.0111
10 3 8 -1.5448 0.0421
10 3 9 -1.5438 0.0582
10 3 10 -1.3567 0.0421
10 3 11 -1.0448 0.0023
10 3 12 -0.5347 -0.0332
10 3 13 0.2107 -0.0446
10 3 14 0.8712 -0.0342
10 3 15 0.9260 -0.0144
10 3 16 0.2767 0.0089
10 3 17 -0.5050 0.0340
10 3 18 -0.7636 0.0529
10 3 19 -0.4694 0.0554
10 3 20 -0.1250 0.0437
10 4 0 0.5339 0.1130
10 4 1 0.9667 0.0593
10 4 2 1.0781 0.0030
10 4 3 0.7532 -0.0217
10 4 4 0.1691 -0.0131
10 4 5 -0.3690 0.0040
10 4 6 -0.7266 0.0117
10 4 7 -0.9611 0.0126
10 4 8 -1.1112 0.0144
10 4 9 -1.1391 0.0123
10 4 10 -1.0600 -0.0031
10 4 11 -0.9278 -0.0274
10 4 12 -0.6592 -0.0412
10 4 13 -0.1084 -0.0291
10 4 14 0.5538 0.0047
10 4 15 0.7673 0.0428
10 4 16 0.1697 0.0704
10 4 17 -0.8294 0.0829
10 4 18 -1.3618 0.0817
10 4 19 -1.0345 0.0705
10 4 20 -0.3134 0.0564
10 5 0 0.1338 0.0655
10 5 1 0.5770 0.0234
10 5 2 0.8451 -0.0177
10 5 3 0.7830 -0.0296
10 5 4 0.4288 -0.0138
10 5 5 0.0110 0.0038
10 5 6 -0.2859 0.0040
10 5 7 -0.4648 -0.0087
10 5 8 -0.5935 -0.0203
10 5 9 -0.6727 -0.0248
10 5 10 -0.6994 -0.0253
10 5 11 -0.7233 -0.0224
10 5 12 -0.7057 -0.0118
10 5 13 -0.4556 0.0082
10 5 14 0.0747 0.0312
10 5 15 0.4992 0.0462
10 5 16 0.3017 0.0430
10 5 17 -0.4788 0.0177
10 5 18 -1.1205 -0.0230
10 5 19 -0.9771 -0.0617
10 5 20 -0.2175 -0.0784
10 6 0 0.0262 0.0147
10 6 1 0.3115 -0.0060
10 6 2 0.6654 -0.0264
10 6 3 0.8757 -0.0316
10 6 4 0.8008 -0.0251
10 6 5 0.5342 -0.0211
10 6 6 0.2726 -0.0245
10 6 7 0.0773 -0.0259
10 6 8 -0.1227 -0.0178
10 6 9 -0.3442 -0.0051
10 6 10 -0.5178 0.0043
10 6 11 -0.6273 0.0097
10 6 12 -0.7106 0.0136
10 6 13 -0.6946 0.0123
10 6 14 -0.4293 -0.0006
10 6 15 0.0058 -0.0253
10 6 16 0.2171 -0.0580
10 6 17 -0.0636 -0.0998
10 6 18 -0.5468 -0.1514
10 6 19 -0.6452 -0.1989
10 7 0 0.3223 0.0138
10 7 1 0.2522 0.0023
10 7 2 0.4970 -0.0085
10 7 3 0.7958 -0.0147
10 7 4 0.8354 -0.0221
10 7 5 0.5909 -0.0339
10 7 6 0.2944 -0.0386
10 7 7 0.0898 -0.0208
10 7 8 -0.1179 0.0156
10 7 9 -0.4271 0.0446
10 7 10 -0.7281 0.0450
10 7 11 -0.8565 0.0222
10 7 12 -0.8365 -0.0034
10 7 13 -0.8017 -0.0239
10 7 14 -0.7435 -0.0454
10 7 15 -0.5444 -0.0688
10 7 16 -0.2587 -0.0848
10 7 17 -0.1386 -0.0934
10 7 18 -0.2839 -0.1095
10 7 19 -0.4434 -0.1398
10 8 0 0.5114 0.0546
10 8 1 0.0349 0.0314
10 8 2 0.0382 0.0108
10 8 3 0.2559 -0.0013
10 8 4 0.2501 -0.0115
10 8 5 -0.0907 -0.0234
10 8 6 -0.4672 -0.0258
10 8 7 -0.6027 -0.0040
10 8 8 -0.5969 0.0351
10 8 9 -0.7188 0.0586
10 8 10 -0.9694 0.0396
10 8 11 -1.0708 -0.0099
10 8 12 -0.8841 -0.0504
10 8 13 -0.6178 -0.0566
10 8 14 -0.5240 -0.0367
10 8 15 -0.5618 -0.0074
10 8 16 -0.5197 0.0288
10 8 17 -0.3647 0.0711
10 8 18 -0.2696 0.0994
10 8 19 -0.3148 0.0895
10 9 0 0.2015 0.0742
10 9 1 -0.4651 0.0334
10 9 2 -0.6113 -0.0041
10 9 3 -0.4544 -0.0211
10 9 4 -0.4741 -0.0195
10 9 5 -0.8548 -0.0101
10 9 6 -1.2742 0.0008
10 9 7 -1.3106 0.0138
10 9 8 -0.9690 0.0254
10 9 9 -0.6458 0.0211
10 9 10 -0.5921 -0.0116
10 9 11 -0.6118 -0.0588
10 9 12 -0.3913 -0.0824
10 9 13 0.0291 -0.0549
10 9 14 0.3026 0.0135
10 9 15 0.2401 0.0909
10 9 16 0.0232 0.1585
10 9 17 -0.0841 0.2155
10 9 18 -0.0616 0.2530
10 10 0 -0.3665 0.0388
10 10 1 -0.8858 -0.0054
10 10 2 -0.9794 -0.0446
10 10 3 -0.7867 -0.0575
10 10 4 -0.7027 -0.0410
10 10 5 -0.9463 -0.0061
10 10 6 -1.2899 0.0267
10 10 7 -1.2882 0.0373
10 10 8 -0.7826 0.0196
10 10 9 -0.0931 -0.0156
10 10 10 0.3488 -0.0515
10 10 11 0.4734 -0.0729
10 10 12 0.5682 -0.0659
10 10 13 0.8403 -0.0230
10 10 14 1.1442 0.0447
10 10 15 1.2008 0.1107
10 10 16 0.9588 0.1556
10 10 17 0.6200 0.1807
10 10 18 0.3671 0.1929
10 11 0 -0.7133 -0.0085
10 11 1 -0.8925 -0.0439
10 11 2 -0.8559 -0.0628
10 11 3 -0.6713 -0.0585
10 11 4 -0.5125 -0.0379
10 11 5 -0.5180 -0.0035
10 11 6 -0.6385 0.0360
10 11 7 -0.6345 0.0556
10 11 8 -0.2908 0.0369
10 11 9 0.3330 -0.0054
10 11 10 0.9144 -0.0339
10 11 11 1.1774 -0.0282
10 11 12 1.1580 -0.0002
10 11 13 1.1136 0.0270
10 11 14 1.2017 0.0416
10 11 15 1.3233 0.0431
10 11 16 1.2819 0.0337
10 11 17 1.0150 0.0191
10 12 0 -0.6735 -0.0066
10 12 1 -0.5417 -0.0442
10 12 2 -0.4560 -0.0407
10 12 3 -0.4551 -0.0121
10 12 4 -0.4285 0.0028
10 12 5 -0.2866 0.0001
10 12 6 -0.1039 0.0061
10 12 7 -0.0105 0.0272
10 12 8 0.0185 0.0400
10 12 9 0.1477 0.0331
10 12 10 0.4329 0.0305
10 12 11 0.6963 0.0543
10 12 12 0.7275 0.0859
10 12 13 0.5567 0.0843
10 12 14 0.4285 0.0363
10 12 15 0.5089 -0.0309
10 12 16 0.6957 -0.0835
10 13 0 -0.3763 0.0404
10 13 1 -0.0509 -0.0258
10 13 2 0.0042 -0.0231
10 13 3 -0.2735 0.0268
10 13 4 -0.5565 0.0440
10 13 5 -0.4734 -0.0040
10 13 6 -0.0623 -0.0635
10 13 7 0.2411 -0.0683
10 13 8 0.1070 -0.0160
10 13 9 -0.3081 0.0486
10 13 10 -0.5750 0.0985
10 13 11 -0.5060 0.1365
10 13 12 -0.3145 0.1551
10 13 13 -0.2706 0.1251
10 13 14 -0.3499 0.0382
10 13 15 -0.3153 -0.0657
10 14 0 0.0054 0.0694
10 14 1 0.4265 -0.0348
10 14 2 0.4591 -0.0571
10 14 3 0.0047 0.0047
10 14 4 -0.5477 0.0483
10 14 5 -0.6577 -0.0086
10 14 6 -0.2182 -0.1235
10 14 7 0.2762 -0.1779
10 14 8 0.2369 -0.1119
10 14 9 -0.3818 0.0239
10 14 10 -1.0498 0.1408
10 14 11 -1.2497 0.1950
10 14 12 -0.9762 0.1878
10 14 13 -0.6133 0.1269
10 15 0 0.2762 0.0401
10 15 1 0.7024 -0.0759
10 15 2 0.7406 -0.1232
10 15 3 0.2988 -0.0607
10 15 4 -0.2979 0.0238
10 15 5 -0.5453 0.0077
10 15 6 -0.2430 -0.1153
10 15 7 0.2660 -0.2175
10 15 8 0.4102 -0.1792
10 15 9 -0.0290 -0.0163
10 15 10 -0.6949 0.1500
10 15 11 -1.0349 0.2207
10 16 6 -0.1587 -0.0448
11 -12 0 0.0980 0.0282
11 -12 1 0.5678 0.0234
11 -12 2 0.8832 0.0195
11 -12 3 0.5806 0.0299
11 -12 4 -0.0445 0.0456
11 -12 5 -0.2924 0.0473
11 -12 6 0.0564 0.0281
11 -12 7 0.5074 -0.0016
11 -11 0 -0.8075 -0.0336
11 -11 1 -0.7506 -0.0105
11 -11 2 -0.2425 0.0183
11 -11 3 0.0348 0.0458
11 -11 4 -0.2136 0.0573
11 -11 5 -0.5458 0.0435
11 -11 6 -0.4570 0.0116
11 -11 7 -0.0715 -0.0212
11 -11 8 0.0609 -0.0424
11 -11 9 -0.3002 -0.0486
11 -11 10 -0.8095 -0.0407
11 -10 0 -1.5055 -0.0779
11 -10 1 -2.0340 -0.0646
11 -10 2 -1.7543 -0.0211
11 -10 3 -1.0839 0.0315
11 -10 4 -0.6608 0.0563
11 -10 5 -0.5696 0.0367
11 -10 6 -0.4393 -0.0076
11 -10 7 -0.1100 -0.0422
11 -10 8 0.1234 -0.0509
11 -10 9 -0.0463 -0.0416
11 -10 10 -0.4955 -0.0273
11 -10 11 -0.8097 -0.0116
11 -9 0 -1.4031 -0.0514
11 -9 1 -2.2076 -0.0757
11 -9 2 -2.3386 -0.0529
11 -9 3 -1.7436 0.0077
11 -9 4 -0.9256 0.0544
11 -9 5 -0.2963 0.0489
11 -9 6 0.1481 0.0056
11 -9 7 0.5457 -0.0304
11 -9 8 0.8321 -0.0336
11 -9 9 0.8221 -0.0168
11 -9 10 0.5072 -0.0047
11 -9 11 0.1153 -0.0041
11 -9 12 -0.1187 -0.0063
11 -9 13 -0.1525 -0.0063
11 -8 0 -0.6899 0.0004
11 -8 1 -1.3226 -0.0453
11 -8 2 -1.7077 -0.0509
11 -8 3 -1.5115 -0.0033
11 -8 4 -0.8471 0.0521
11 -8 5 -0.0584 0.0642
11 -8 6 0.6108 0.0317
11 -8 7 1.0885 -0.0035
11 -8 8 1.3581 -0.0099
11 -8 9 1.4038 0.0027
11 -8 10 1.2482 0.0064
11 -8 11 0.9594 -0.0073
11 -8 12 0.6160 -0.0232
11 -8 13 0.3008 -0.0284
11 -8 14 0.1060 -0.0266
11 -7 0 -0.1571 0.0042
11 -7 1 -0.4140 -0.0244
11 -7 2 -0.7614 -0.0320
11 -7 3 -0.8913 -0.0009
11 -7 4 -0.6391 0.0407
11 -7 5 -0.0998 0.0515
11 -7 6 0.4806 0.0258
11 -7 7 0.8822 -0.0036
11 -7 8 1.0310 -0.0080
11 -7 9 1.0174 0.0048
11 -7 10 0.9843 0.0088
11 -7 11 0.9559 -0.0047
11 -7 12 0.8074 -0.0193
11 -7 13 0.4545 -0.0193
11 -7 14 0.0365 -0.0090
11 -7 15 -0.1804 -0.0019
11 -6 0 -0.2347 -0.0377
11 -6 1 -0.1746 -0.0362
11 -6 2 -0.3006 -0.0209
11 -6 3 -0.4446 0.0065
11 -6 4 -0.3954 0.0259
11 -6 5 -0.1213 0.0184
11 -6 6 0.2032 -0.0090
11 -6 7 0.3561 -0.0278
11 -6 8 0.2627 -0.0191
11 -6 9 0.0744 0.0052
11 -6 10 0.0354 0.0192
11 -6 11 0.2148 0.0140
11 -6 12 0.3838 0.0042
11 -6 13 0.2413 0.0050
11 -6 14 -0.2185 0.0140
11 -6 15 -0.6459 0.0183
11 -6 16 -0.6961 0.0136
11 -5 0 -0.5292 -0.0649
11 -5 1 -0.2824 -0.0558
11 -5 2 -0.2172 -0.0205
11 -5 3 -0.2087 0.0162
11 -5 4 -0.0584 0.0267
11 -5 5 0.2238 0.0058
11 -5 6 0.4114 -0.0240
11 -5 7 0.2982 -0.0338
11 -5 8 -0.0978 -0.0147
11 -5 9 -0.5347 0.0151
11 -5 10 -0.7237 0.0308
11 -5 11 -0.5608 0.0254
11 -5 12 -0.2464 0.0116
11 -5 13 -0.1403 0.0030
11 -5 14 -0.4147 0.0009
11 -5 15 -0.8494 -0.0005
11 -5 16 -1.0377 -0.0027
11 -5 17 -0.8028 -0.0029
11 -4 0 -0.4792 -0.0558
11 -4 1 -0.1673 -0.0608
11 -4 2 -0.0940 -0.0216
11 -4 3 -0.0821 0.0265
11 -4 4 0.1662 0.0438
11 -4 5 0.6217 0.0248
11 -4 6 0.9057 -0.0030
11 -4 7 0.7075 -0.0110
11 -4 8 0.1108 0.0032
11 -4 9 -0.5170 0.0201
11 -4 10 -0.8629 0.0216
11 -4 11 -0.8623 0.0075
11 -4 12 -0.6616 -0.0100
11 -4 13 -0.4842 -0.0220
11 -4 14 -0.4852 -0.0275
11 -4 15 -0.6386 -0.0259
11 -4 16 -0.7550 -0.0131
11 -4 17 -0.6675 0.0098
11 -3 0 -0.1182 -0.0483
11 -3 1 0.1390 -0.0601
11 -3 2 0.0714 -0.0219
11 -3 3 -0.1404 0.0307
11 -3 4 -0.0377 0.0533
11 -3 5 0.4891 0.0377
11 -3 6 0.9956 0.0117
11 -3 7 0.9795 0.0019
11 -3 8 0.4401 0.0073
11 -3 9 -0.1833 0.0098
11 -3 10 -0.5322 -0.0004
11 -3 11 -0.6174 -0.0154
11 -3 12 -0.6160 -0.0234
11 -3 13 -0.5815 -0.0227
11 -3 14 -0.4539 -0.0191
11 -3 15 -0.2425 -0.0109
11 -3 16 -0.0630 0.0116
11 -3 17 -0.0082 0.0500
11 -3 18 -0.0657 0.0855
11 -2 0 0.1247 -0.0645
11 -2 1 0.2840 -0.0642
11 -2 2 0.1238 -0.0217
11 -2 3 -0.2889 0.0262
11 -2 4 -0.4527 0.0394
11 -2 5 -0.0472 0.0160
11 -2 6 0.6182 -0.0116
11 -2 7 0.9334 -0.0173
11 -2 8 0.6906 -0.0056
11 -2 9 0.2586 0.0028
11 -2 10 0.0482 -0.0006
11 -2 11 0.0352 -0.0058
11 -2 12 -0.0515 -0.0015
11 -2 13 -0.2367 0.0094
11 -2 14 -0.2392 0.0163
11 -2 15 0.1011 0.0187
11 -2 16 0.5458 0.0303
11 -2 17 0.7063 0.0602
11 -2 18 0.4625 0.0943
11 -1 0 0.0917 -0.0736
11 -1 1 0.2518 -0.0620
11 -1 2 0.1909 -0.0180
11 -1 3 -0.1620 0.0195
11 -1 4 -0.4458 0.0178
11 -1 5 -0.2480 -0.0150
11 -1 6 0.3769 -0.0415
11 -1 7 0.9199 -0.0366
11 -1 8 1.0048 -0.0091
11 -1 9 0.8005 0.0154
11 -1 10 0.7123 0.0236
11 -1 11 0.8012 0.0225
11 -1 12 0.7580 0.0224
11 -1 13 0.4422 0.0231
11 -1 14 0.1689 0.0175
11 -1 15 0.3046 0.0062
11 -1 16 0.7398 0.0021
11 -1 17 0.9825 0.0171
11 -1 18 0.7378 0.0456
11 0 0 -0.0460 -0.0498
11 0 1 0.2301 -0.0447
11 0 2 0.3648 -0.0111
11 0 3 0.2585 0.0167
11 0 4 0.0711 0.0119
11 0 5 0.1109 -0.0157
11 0 6 0.5071 -0.0331
11 0 7 1.0112 -0.0219
11 0 8 1.2558 0.0063
11 0 9 1.1983 0.0277
11 0 10 1.1338 0.0313
11 0 11 1.2297 0.0224
11 0 12 1.2597 0.0095
11 0 13 0.9611 -0.0045
11 0 14 0.4977 -0.0189
11 0 15 0.3075 -0.0294
11 0 16 0.5122 -0.0284
11 0 17 0.7311 -0.0108
11 0 18 0.5735 0.0192
11 0 19 0.1253 0.0472
11 1 0 -0.1921 -0.0210
11 1 1 0.1407 -0.0290
11 1 2 0.3333 -0.0087
11 1 3 0.3920 0.0155
11 1 4 0.3795 0.0200
11 1 5 0.3933 0.0083
11 1 6 0.5518 0.0009
11 1 7 0.8442 0.0067
11 1 8 1.0751 0.0150
11 1 9 1.1012 0.0132
11 1 10 1.0428 0.0029
11 1 11 1.0903 -0.0070
11 1 12 1.1565 -0.0138
11 1 13 0.9588 -0.0206
11 1 14 0.4775 -0.0259
11 1 15 0.0891 -0.0220
11 1 16 0.0976 -0.0045
11 1 17 0.3139 0.0220
11 1 18 0.3107 0.0489
11 1 19 0.0004 0.0695
11 2 0 -0.3280 -0.0253
11 2 1 -0.1418 -0.0326
11 2 2 -0.1345 -0.0133
11 2 3 -0.1428 0.0134
11 2 4 -0.0480 0.0238
11 2 5 0.0844 0.0172
11 2 6 0.2028 0.0088
11 2 7 0.3576 0.0054
11 2 8 0.5421 -0.0006
11 2 9 0.6487 -0.0127
11 2 10 0.6599 -0.0205
11 2 11 0.6990 -0.0132
11 2 12 0.7759 0.0037
11 2 13 0.6681 0.0145
11 2 14 0.2494 0.0145
11 2 15 -0.1957 0.0147
11 2 16 -0.2440 0.0251
11 2 17 0.1019 0.0404
11 2 18 0.3791 0.0484
11 2 19 0.2569 0.0457
11 3 0 -0.2367 -0.0470
11 3 1 -0.3161 -0.0432
11 3 2 -0.6243 -0.0143
11 3 3 -0.8784 0.0154
11 3 4 -0.8150 0.0192
11 3 5 -0.5195 -0.0011
11 3 6 -0.2273 -0.0214
11 3 7 -0.0069 -0.0258
11 3 8 0.1986 -0.0193
11 3 9 0.3725 -0.0107
11 3 10 0.4632 0.0025
11 3 11 0.5255 0.0249
11 3 12 0.6071 0.0470
11 3 13 0.5528 0.0500
11 3 14 0.1814 0.0281
11 3 15 -0.3167 -0.0023
11 3 16 -0.4368 -0.0218
11 3 17 0.0289 -0.0286
11 3 18 0.6425 -0.0354
11 3 19 0.7980 -0.0492
11 4 0 0.2574 -0.0391
11 4 1 0.0050 -0.0329
11 4 2 -0.5644 -0.0020
11 4 3 -1.1164 0.0249
11 4 4 -1.2411 0.0181
11 4 5 -0.9087 -0.0173
11 4 6 -0.4263 -0.0464
11 4 7 -0.0415 -0.0435
11 4 8 0.2245 -0.0140
11 4 9 0.4081 0.0203
11 4 10 0.5027 0.0450
11 4 11 0.5541 0.0565
11 4 12 0.6361 0.0504
11 4 13 0.6479 0.0210
11 4 14 0.3542 -0.0262
11 4 15 -0.2072 -0.0712
11 4 16 -0.5455 -0.0944
11 4 17 -0.2204 -0.0944
11 4 18 0.5383 -0.0864
11 4 19 0.9956 -0.0843
11 5 0 0.7884 0.0030
11 5 1 0.5707 -0.0028
11 5 2 -0.0795 0.0147
11 5 3 -0.8496 0.0316
11 5 4 -1.2411 0.0214
11 5 5 -1.0543 -0.0109
11 5 6 -0.5423 -0.0334
11 5 7 -0.0750 -0.0240
11 5 8 0.2013 0.0079
11 5 9 0.3341 0.0366
11 5 10 0.3866 0.0451
11 5 11 0.4224 0.0314
11 5 12 0.5265 0.0001
11 5 13 0.6530 -0.0399
11 5 14 0.5471 -0.0726
11 5 15 0.0531 -0.0797
11 5 16 -0.5185 -0.0556
11 5 17 -0.6044 -0.0133
11 5 18 -0.0729 0.0248
11 5 19 0.5235 0.0431
11 6 0 0.7202 0.0280
11 6 1 0.7119 0.0129
11 6 2 0.2244 0.0152
11 6 3 -0.5434 0.0214
11 6 4 -1.0947 0.0148
11 6 5 -1.0904 -0.0003
11 6 6 -0.6741 -0.0050
11 6 7 -0.2597 0.0065
11 6 8 -0.0785 0.0181
11 6 9 -0.0493 0.0136
11 6 10 -0.0113 -0.0046
11 6 11 0.1008 -0.0243
11 6 12 0.2988 -0.0390
11 6 13 0.5470 -0.0455
11 6 14 0.6603 -0.0325
11 6 15 0.3966 0.0129
11 6 16 -0.1971 0.0855
11 6 17 -0.6712 0.1578
11 6 18 -0.6179 0.2012
11 6 19 -0.1758 0.2065
11 7 0 0.0328 0.0012
11 7 1 0.3111 -0.0074
11 7 2 0.2046 -0.0036
11 7 3 -0.2941 0.0012
11 7 4 -0.7821 -0.0026
11 7 5 -0.8394 -0.0071
11 7 6 -0.4973 0.0004
11 7 7 -0.1779 0.0136
11 7 8 -0.1709 0.0102
11 7 9 -0.3293 -0.0164
11 7 10 -0.3320 -0.0427
11 7 11 -0.0827 -0.0419
11 7 12 0.2717 -0.0157
11 7 13 0.5802 0.0146
11 7 14 0.7586 0.0414
11 7 15 0.6891 0.0791
11 7 16 0.2905 0.1346
11 7 17 -0.2640 0.1866
11 7 18 -0.5914 0.2061
11 8 0 -0.5465 -0.0433
11 8 1 -0.0259 -0.0373
11 8 2 0.2904 -0.0158
11 8 3 0.1616 -0.0016
11 8 4 -0.1585 -0.0069
11 8 5 -0.2046 -0.0189
11 8 6 0.1188 -0.0174
11 8 7 0.4037 -0.0032
11 8 8 0.2641 0.0021
11 8 9 -0.1577 -0.0109
11 8 10 -0.3678 -0.0201
11 8 11 -0.1247 0.0004
11 8 12 0.3304 0.0405
11 8 13 0.6391 0.0595
11 8 14 0.7060 0.0362
11 8 15 0.6283 -0.0042
11 8 16 0.4365 -0.0231
11 8 17 0.1064 -0.0155
11 8 18 -0.2442 -0.0074
11 9 0 -0.4862 -0.0464
11 9 1 0.1051 -0.0297
11 9 2 0.6413 0.0062
11 9 3 0.7317 0.0260
11 9 4 0.4774 0.0135
11 9 5 0.3546 -0.0152
11 9 6 0.6095 -0.0308
11 9 7 0.9156 -0.0207
11 9 8 0.7696 0.0026
11 9 9 0.1496 0.0216
11 9 10 -0.4161 0.0357
11 9 11 -0.4626 0.0534
11 9 12 -0.0967 0.0633
11 9 13 0.2150 0.0319
11 9 14 0.2213 -0.0569
11 9 15 0.0701 -0.1683
11 9 16 -0.0228 -0.2418
11 9 17 -0.0590 -0.2488
11 10 0 -0.0835 -0.0060
11 10 1 0.3627 0.0226
11 10 2 0.8252 0.0567
11 10 3 0.9229 0.0589
11 10 4 0.6345 0.0273
11 10 5 0.3539 -0.0113
11 10 6 0.4266 -0.0310
11 10 7 0.7022 -0.0234
11 10 8 0.6769 0.0039
11 10 9 0.0960 0.0348
11 10 10 -0.7081 0.0543
11 10 11 -1.1645 0.0529
11 10 12 -1.0725 0.0232
11 10 13 -0.7416 -0.0428
11 10 14 -0.5588 -0.1419
11 10 15 -0.5784 -0.2434
11 10 16 -0.5950 -0.2985
11 10 17 -0.4841 -0.2798
11 11 0 0.0935 0.0142
11 11 1 0.2791 0.0722
11 11 2 0.5131 0.1010
11 11 3 0.5724 0.0642
11 11 4 0.3614 -0.0027
11 11 5 0.0554 -0.0401
11 11 6 -0.0733 -0.0312
11 11 7 0.0233 -0.0045
11 11 8 0.0698 0.0119
11 11 9 -0.2501 0.0136
11 11 10 -0.9167 0.0040
11 11 11 -1.5390 -0.0209
11 11 12 -1.7235 -0.0643
11 11 13 -1.4401 -0.1167
11 11 14 -0.9943 -0.1610
11 11 15 -0.6860 -0.1824
11 11 16 -0.5631 -0.1706
11 12 0 -0.0155 -0.0350
11 12 1 -0.0499 0.0714
11 12 2 -0.0130 0.1165
11 12 3 0.0946 0.0498
11 12 4 0.1731 -0.0569
11 12 5 0.1129 -0.0921
11 12 6 -0.0795 -0.0321
11 12 7 -0.2723 0.0439
11 12 8 -0.3653 0.0553
11 12 9 -0.4333 -0.0014
11 12 10 -0.6402 -0.0765
11 12 11 -0.9928 -0.1340
11 12 12 -1.2493 -0.1681
11 12 13 -1.1452 -0.1759
11 12 14 -0.6923 -0.1473
11 12 15 -0.1940 -0.0861
11 13 0 -0.0910 -0.1199
11 13 1 -0.2286 0.0278
11 13 2 -0.2999 0.1154
11 13 3 -0.1245 0.0591
11 13 4 0.2689 -0.0684
11 13 5 0.5794 -0.1135
11 13 6 0.5045 -0.0184
11 13 7 0.0870 0.1138
11 13 8 -0.2913 0.1412
11 13 9 -0.3165 0.0330
11 13 10 -0.0796 -0.1221
11 13 11 0.0722 -0.2268
11 13 12 -0.0199 -0.2519
11 13 13 -0.1494 -0.2152
11 14 1 -0.1655 -0.0080
11 14 2 -0.2853 0.1180
11 14 3 -0.1392 0.1085
11 14 4 0.3421 -0.0067
11 14 5 0.8577 -0.0745
11 14 6 0.9601 0.0071
11 14 7 0.5323 0.1629
11 14 8 -0.0227 0.2213
11 14 9 -0.1645 0.1039
11 14 10 0.2186 -0.1025
11 14 11 0.7096 -0.2526
11 15 5 0.6203 -0.0095
11 15 6 0.7927 0.0175
11 15 7 0.5308 0.1462
12 -11 1 1.2097 0.0165
12 -11 2 1.3803 0.0074
12 -11 3 0.6547 -0.0011
12 -11 4 -0.3131 -0.0154
12 -11 5 -0.7995 -0.0279
12 -11 6 -0.7066 -0.0276
12 -10 0 0.7197 0.0140
12 -10 1 1.8123 0.0269
12 -10 2 2.4392 0.0462
12 -10 3 1.9204 0.0410
12 -10 4 0.6479 0.0069
12 -10 5 -0.4327 -0.0264
12 -10 6 -0.7987 -0.0289
12 -10 7 -0.6422 -0.0036
12 -10 8 -0.3708 0.0207
12 -10 9 -0.1259 0.0242
12 -9 0 0.8594 -0.0757
12 -9 1 1.8124 -0.0421
12 -9 2 2.5644 0.0239
12 -9 3 2.3276 0.0586
12 -9 4 1.1718 0.0336
12 -9 5 -0.1018 -0.0157
12 -9 6 -0.8077 -0.0350
12 -9 7 -0.9164 -0.0119
12 -9 8 -0.8075 0.0189
12 -9 9 -0.7308 0.0240
12 -9 10 -0.6377 0.0081
12 -9 11 -0.4191 -0.0006
12 -8 0 0.7110 -0.1331
12 -8 1 1.3066 -0.1091
12 -8 2 1.8421 -0.0279
12 -8 3 1.7342 0.0389
12 -8 4 0.9318 0.0393
12 -8 5 -0.0406 -0.0068
12 -8 6 -0.6405 -0.0382
12 -8 7 -0.7877 -0.0255
12 -8 8 -0.7787 0.0052
12 -8 9 -0.8661 0.0163
12 -8 10 -1.0246 0.0064
12 -8 11 -1.0675 0.0040
12 -8 12 -0.8809 0.0249
12 -7 0 0.6460 -0.1065
12 -7 1 0.9491 -0.1041
12 -7 2 1.1906 -0.0498
12 -7 3 1.0464 0.0090
12 -7 4 0.5290 0.0241
12 -7 5 -0.0037 -0.0016
12 -7 6 -0.2218 -0.0242
12 -7 7 -0.1421 -0.0155
12 -7 8 -0.0487 0.0074
12 -7 9 -0.1744 0.0138
12 -7 10 -0.5117 0.0034
12 -7 11 -0.8725 0.0025
12 -7 12 -1.0452 0.0241
12 -7 13 -0.9219 0.0485
12 -7 14 -0.5699 0.0482
12 -6 0 0.9468 -0.0623
12 -6 1 1.0910 -0.0600
12 -6 2 1.1332 -0.0338
12 -6 3 0.8993 -0.0046
12 -6 4 0.4582 0.0055
12 -6 5 0.1152 -0.0011
12 -6 6 0.1227 -0.0025
12 -6 7 0.4205 0.0108
12 -6 8 0.7018 0.0215
12 -6 9 0.7034 0.0108
12 -6 10 0.3883 -0.0123
12 -6 11 -0.0992 -0.0192
12 -6 12 -0.5499 0.0007
12 -6 13 -0.7641 0.0248
12 -6 14 -0.6405 0.0236
12 -6 15 -0.2745 -0.0048
12 -5 0 1.2806 -0.0782
12 -5 1 1.2990 -0.0494
12 -5 2 1.2076 -0.0174
12 -5 3 0.9319 -0.0024
12 -5 4 0.4946 -0.0049
12 -5 5 0.1068 -0.0082
12 -5 6 0.0348 0.0020
12 -5 7 0.3324 0.0193
12 -5 8 0.7591 0.0221
12 -5 9 0.9941 -0.0003
12 -5 10 0.8983 -0.0298
12 -5 11 0.5548 -0.0360
12 -5 12 0.1391 -0.0112
12 -5 13 -0.1809 0.0203
12 -5 14 -0.2796 0.0281
12 -5 15 -0.1336 0.0082
12 -4 0 1.0952 -0.1267
12 -4 1 1.0217 -0.0745
12 -4 2 0.8354 -0.0198
12 -4 3 0.6148 0.0010
12 -4 4 0.3265 -0.0082
12 -4 5 -0.0168 -0.0180
12 -4 6 -0.2222 -0.0096
12 -4 7 -0.0766 0.0074
12 -4 8 0.3704 0.0104
12 -4 9 0.8010 -0.0069
12 -4 10 0.9397 -0.0253
12 -4 11 0.7939 -0.0206
12 -4 12 0.5614 0.0090
12 -4 13 0.3866 0.0393
12 -4 14 0.2756 0.0452
12 -4 15 0.1883 0.0249
12 -4 16 0.1145 -0.0026
12 -3 0 0.4244 -0.1269
12 -3 1 0.4087 -0.0795
12 -3 2 0.2270 -0.0245
12 -3 3 0.1271 -0.0020
12 -3 4 0.1299 -0.0097
12 -3 5 0.0663 -0.0178
12 -3 6 -0.0815 -0.0079
12 -3 7 -0.0753 0.0090
12 -3 8 0.2502 0.0129
12 -3 9 0.6937 0.0021
12 -3 10 0.8855 -0.0056
12 -3 11 0.7305 0.0050
12 -3 12 0.4955 0.0270
12 -3 13 0.4379 0.0380
12 -3 14 0.4922 0.0237
12 -3 15 0.4044 -0.0088
12 -3 16 0.0860 -0.0407
12 -3 17 -0.2763 -0.0593
12 -2 0 -0.1129 -0.0772
12 -2 1 0.0486 -0.0506
12 -2 2 -0.0381 -0.0200
12 -2 3 -0.0670 -0.0097
12 -2 4 0.1198 -0.0123
12 -2 5 0.3376 -0.0049
12 -2 6 0.3655 0.0173
12 -2 7 0.3007 0.0348
12 -2 8 0.4093 0.0296
12 -2 9 0.6770 0.0083
12 -2 10 0.7506 -0.0055
12 -2 11 0.4153 -0.0001
12 -2 12 -0.0580 0.0112
12 -2 13 -0.2207 0.0059
12 -2 14 -0.0163 -0.0229
12 -2 15 0.1540 -0.0598
12 -2 16 -0.0515 -0.0844
12 -2 17 -0.4976 -0.0897
12 -1 0 -0.1071 -0.0544
12 -1 1 0.1203 -0.0339
12 -1 2 0.0837 -0.0185
12 -1 3 -0.0040 -0.0171
12 -1 4 0.0857 -0.0142
12 -1 5 0.3058 0.0065
12 -1 6 0.4101 0.0366
12 -1 7 0.3242 0.0484
12 -1 8 0.2531 0.0271
12 -1 9 0.3250 -0.0101
12 -1 10 0.3085 -0.0315
12 -1 11 -0.0971 -0.0245
12 -1 12 -0.7563 -0.0061
12 -1 13 -1.1418 -0.0025
12 -1 14 -0.9572 -0.0220
12 -1 15 -0.5175 -0.0495
12 -1 16 -0.3592 -0.0647
12 -1 17 -0.5917 -0.0608
12 0 0 0.2332 -0.0873
12 0 1 0.2852 -0.0536
12 0 2 0.1813 -0.0268
12 0 3 -0.0068 -0.0175
12 0 4 -0.1486 -0.0113
12 0 5 -0.1637 0.0056
12 0 6 -0.1373 0.0243
12 0 7 -0.1893 0.0224
12 0 8 -0.2660 -0.0059
12 0 9 -0.2344 -0.0380
12 0 10 -0.1835 -0.0443
12 0 11 -0.4077 -0.0185
12 0 12 -0.9733 0.0180
12 0 13 -1.4845 0.0380
12 0 14 -1.4886 0.0312
12 0 15 -1.0389 0.0075
12 0 16 -0.6338 -0.0158
12 0 17 -0.5931 -0.0280
12 0 18 -0.7087 -0.0280
12 1 0 0.5045 -0.1166
12 1 1 0.2926 -0.0739
12 1 2 0.1052 -0.0307
12 1 3 -0.0486 -0.0088
12 1 4 -0.2566 -0.0031
12 1 5 -0.4639 -0.0004
12 1 6 -0.5561 -0.0009
12 1 7 -0.5363 -0.0130
12 1 8 -0.4640 -0.0328
12 1 9 -0.3275 -0.0405
12 1 10 -0.1457 -0.0209
12 1 11 -0.1134 0.0179
12 1 12 -0.4144 0.0515
12 1 13 -0.8902 0.0612
12 1 14 -1.1204 0.0457
12 1 15 -0.9215 0.0147
12 1 16 -0.5836 -0.0215
12 1 17 -0.4743 -0.0535
12 1 18 -0.5590 -0.0721
12 2 0 0.5539 -0.0978
12 2 1 0.1907 -0.0632
12 2 2 0.0092 -0.0212
12 2 3 0.0635 0.0013
12 2 4 0.0630 0.0046
12 2 5 -0.1158 0.0019
12 2 6 -0.2781 -0.0024
12 2 7 -0.2409 -0.0115
12 2 8 -0.0517 -0.0206
12 2 9 0.1696 -0.0164
12 2 10 0.3820 0.0045
12 2 11 0.5145 0.0263
12 2 12 0.4097 0.0289
12 2 13 0.0506 0.0097
12 2 14 -0.2929 -0.0167
12 2 15 -0.3486 -0.0379
12 2 16 -0.2106 -0.0552
12 2 17 -0.2064 -0.0726
12 2 18 -0.4115 -0.0840
12 3 0 0.4045 -0.0721
12 3 1 -0.0132 -0.0455
12 3 2 -0.1506 -0.0121
12 3 3 0.1359 0.0037
12 3 4 0.4610 0.0059
12 3 5 0.4776 0.0108
12 3 6 0.2951 0.0198
12 3 7 0.2265 0.0212
12 3 8 0.3538 0.0109
12 3 9 0.5323 -0.0012
12 3 10 0.6688 -0.0073
12 3 11 0.7606 -0.0148
12 3 12 0.7379 -0.0329
12 3 13 0.5176 -0.0546
12 3 14 0.2233 -0.0601
12 3 15 0.1098 -0.0410
12 3 16 0.1944 -0.0113
12 3 17 0.1738 0.0091
12 3 18 -0.1484 0.0173
12 4 0 0.1094 -0.0893
12 4 1 -0.3784 -0.0541
12 4 2 -0.5294 -0.0154
12 4 3 -0.1383 0.0014
12 4 4 0.4232 0.0042
12 4 5 0.6525 0.0139
12 4 6 0.4850 0.0310
12 4 7 0.2519 0.0356
12 4 8 0.1997 0.0167
12 4 9 0.2806 -0.0133
12 4 10 0.3768 -0.0349
12 4 11 0.4710 -0.0427
12 4 12 0.5320 -0.0416
12 4 13 0.4600 -0.0306
12 4 14 0.2829 -0.0017
12 4 15 0.2276 0.0441
12 4 16 0.4062 0.0889
12 4 17 0.5539 0.1135
12 4 18 0.3196 0.1161
12 5 0 -0.1553 -0.1168
12 5 1 -0.6732 -0.0691
12 5 2 -0.8638 -0.0173
12 5 3 -0.5113 0.0067
12 5 4 0.0985 0.0074
12 5 5 0.4390 0.0079
12 5 6 0.3045 0.0142
12 5 7 -0.0281 0.0111
12 5 8 -0.1931 -0.0086
12 5 9 -0.1109 -0.0280
12 5 10 0.0839 -0.0257
12 5 11 0.2868 -0.0004
12 5 12 0.4409 0.0321
12 5 13 0.4532 0.0592
12 5 14 0.3099 0.0782
12 5 15 0.2201 0.0873
12 5 16 0.4093 0.0807
12 5 17 0.7442 0.0583
12 5 18 0.7911 0.0332
12 6 0 -0.1714 -0.0895
12 6 1 -0.5142 -0.0459
12 6 2 -0.6730 0.0034
12 6 3 -0.4517 0.0239
12 6 4 0.0114 0.0158
12 6 5 0.3045 0.0015
12 6 6 0.1828 -0.0075
12 6 7 -0.1441 -0.0171
12 6 8 -0.2649 -0.0261
12 6 9 -0.0271 -0.0166
12 6 10 0.3728 0.0223
12 6 11 0.6807 0.0723
12 6 12 0.7942 0.0997
12 6 13 0.7051 0.0874
12 6 14 0.4526 0.0431
12 6 15 0.2136 -0.0189
12 6 16 0.2493 -0.0878
12 6 17 0.5931 -0.1491
12 6 18 0.8956 -0.1791
12 7 0 -0.0300 -0.0207
12 7 1 -0.0028 0.0103
12 7 2 -0.0647 0.0398
12 7 3 -0.0426 0.0408
12 7 4 0.1366 0.0189
12 7 5 0.2752 -0.0011
12 7 6 0.1555 -0.0082
12 7 7 -0.0991 -0.0104
12 7 8 -0.0997 -0.0090
12 7 9 0.3369 0.0105
12 7 10 0.9383 0.0518
12 7 11 1.2716 0.0859
12 7 12 1.1739 0.0731
12 7 13 0.8015 0.0056
12 7 14 0.3798 -0.0853
12 7 15 0.0663 -0.1658
12 7 16 -0.0059 -0.2242
12 7 17 0.2217 -0.2583
12 8 0 -0.1010 0.0066
12 8 1 0.2671 0.0405
12 8 2 0.2716 0.0569
12 8 3 0.0659 0.0398
12 8 4 -0.0393 0.0091
12 8 5 -0.0008 -0.0041
12 8 6 -0.0241 0.0067
12 8 7 -0.1495 0.0207
12 8 8 -0.0863 0.0215
12 8 9 0.4028 0.0176
12 8 10 1.0850 0.0204
12 8 11 1.4225 0.0165
12 8 12 1.1470 -0.0200
12 8 13 0.5182 -0.0863
12 8 14 -0.0091 -0.1431
12 8 15 -0.2200 -0.1563
12 8 16 -0.1788 -0.1331
12 8 17 -0.0022 -0.1036
12 9 0 -0.4629 -0.0392
12 9 1 0.0438 0.0097
12 9 2 0.0574 0.0287
12 9 3 -0.3067 0.0137
12 9 4 -0.5613 -0.0061
12 9 5 -0.4637 -0.0028
12 9 6 -0.2363 0.0215
12 9 7 -0.1544 0.0384
12 9 8 -0.1175 0.0249
12 9 9 0.1826 -0.0126
12 9 10 0.7371 -0.0487
12 9 11 1.1018 -0.0695
12 9 12 0.8949 -0.0795
12 9 13 0.2689 -0.0779
12 9 14 -0.2533 -0.0465
12 9 15 -0.3435 0.0252
12 9 16 -0.1269 0.1096
12 10 0 -0.6801 -0.0829
12 10 1 -0.1972 -0.0423
12 10 2 -0.1601 -0.0307
12 10 3 -0.5350 -0.0293
12 10 4 -0.8066 -0.0110
12 10 5 -0.6108 0.0223
12 10 6 -0.1335 0.0441
12 10 7 0.1789 0.0322
12 10 8 0.1880 -0.0122
12 10 9 0.1796 -0.0665
12 10 10 0.4144 -0.1010
12 10 11 0.7400 -0.0962
12 10 12 0.7782 -0.0512
12 10 13 0.4237 0.0227
12 10 14 -0.0077 0.1122
12 10 15 -0.1525 0.2008
12 11 0 -0.4042 -0.0358
12 11 1 0.0089 -0.0450
12 11 2 0.1241 -0.0783
12 11 3 -0.1391 -0.0733
12 11 4 -0.4079 -0.0035
12 11 5 -0.2950 0.0771
12 11 6 0.1689 0.0915
12 11 7 0.5923 0.0241
12 11 8 0.6725 -0.0693
12 11 9 0.5034 -0.1224
12 11 10 0.4074 -0.1107
12 11 11 0.5320 -0.0480
12 11 12 0.6993 0.0411
12 11 13 0.6547 0.1339
12 11 14 0.3767 0.2068
12 12 0 0.0900 0.0869
12 12 1 0.4091 0.0185
12 12 2 0.5958 -0.0829
12 12 3 0.4817 -0.1050
12 12 4 0.1961 -0.0041
12 12 5 0.0350 0.1256
12 12 6 0.1716 0.1458
12 12 7 0.4971 0.0274
12 12 8 0.7348 -0.1201
12 12 9 0.7090 -0.1696
12 12 10 0.5015 -0.0947
12 12 11 0.3430 0.0358
12 12 12 0.3551 0.1461
12 12 13 0.4240 0.2057
12 13 1 0.4543 0.0896
12 13 2 0.6231 -0.0538
12 13 3 0.6335 -0.1197
12 13 4 0.3977 -0.0330
12 13 5 0.0276 0.1171
12 13 6 -0.2095 0.1584
12 13 7 -0.1116 0.0286
12 13 8 0.2412 -0.1490
12 13 9 0.5227 -0.2006
12 13 10 0.4685 -0.0811
12 13 11 0.1452 0.1021
13 -9 0 0.3591 0.0221
13 -9 1 0.1445 0.0558
13 -9 2 -0.5092 0.0430
13 -9 3 -1.0157 -0.0168
13 -9 4 -0.8768 -0.0694
13 -9 5 -0.2476 -0.0644
13 -9 6 0.2647 -0.0107
13 -9 7 0.2905 0.0375
13 -9 8 0.0297 0.0416
13 -8 0 0.5043 0.0128
13 -8 1 0.4464 0.0618
13 -8 2 -0.0267 0.0798
13 -8 3 -0.4455 0.0335
13 -8 4 -0.4005 -0.0369
13 -8 5 -0.0043 -0.0640
13 -8 6 0.2507 -0.0311
13 -8 7 0.0711 0.0160
13 -8 8 -0.3247 0.0280
13 -8 9 -0.4944 0.0036
13 -8 10 -0.2663 -0.0230
13 -7 0 0.4982 -0.0343
13 -7 1 0.5342 -0.0060
13 -7 2 0.1701 0.0340
13 -7 3 -0.1728 0.0301
13 -7 4 -0.1628 -0.0135
13 -7 5 0.0667 -0.0453
13 -7 6 0.0814 -0.0345
13 -7 7 -0.3251 -0.0040
13 -7 8 -0.8705 0.0067
13 -7 9 -1.0852 -0.0090
13 -7 10 -0.7922 -0.0265
13 -7 11 -0.2330 -0.0288
13 -7 12 0.2109 -0.0237
13 -6 0 0.1146 -0.0405
13 -6 1 0.1476 -0.0484
13 -6 2 -0.1643 -0.0220
13 -6 3 -0.4602 -0.0048
13 -6 4 -0.4491 -0.0133
13 -6 5 -0.2469 -0.0260
13 -6 6 -0.2481 -0.0217
13 -6 7 -0.6442 -0.0082
13 -6 8 -1.1594 -0.0053
13 -6 9 -1.3290 -0.0133
13 -6 10 -0.9823 -0.0150
13 -6 11 -0.3735 -0.0044
13 -6 12 0.1198 0.0048
13 -6 13 0.3218 0.0009
13 -5 0 -0.2849 0.0219
13 -5 1 -0.3260 -0.0037
13 -5 2 -0.5507 -0.0152
13 -5 3 -0.7150 -0.0217
13 -5 4 -0.6301 -0.0255
13 -5 5 -0.3846 -0.0199
13 -5 6 -0.2842 -0.0045
13 -5 7 -0.5132 0.0077
13 -5 8 -0.8811 0.0062
13 -5 9 -0.9895 -0.0012
13 -5 10 -0.6626 0.0020
13 -5 11 -0.1374 0.0165
13 -5 12 0.2044 0.0241
13 -5 13 0.2187 0.0119
13 -5 14 0.0620 -0.0085
13 -4 0 -0.0999 0.0753
13 -4 1 -0.2657 0.0612
13 -4 2 -0.4225 0.0267
13 -4 3 -0.3922 -0.0131
13 -4 4 -0.1756 -0.0334
13 -4 5 0.0689 -0.0230
13 -4 6 0.1361 0.0051
13 -4 7 -0.0732 0.0249
13 -4 8 -0.4262 0.0229
13 -4 9 -0.6173 0.0088
13 -4 10 -0.4485 0.0012
13 -4 11 -0.0665 0.0043
13 -4 12 0.1560 0.0045
13 -4 13 0.0051 -0.0087
13 -4 14 -0.3554 -0.0274
13 -4 15 -0.5775 -0.0347
13 -3 0 0.6487 0.0493
13 -3 1 0.3097 0.0556
13 -3 2 0.0493 0.0315
13 -3 3 0.1518 -0.0077
13 -3 4 0.4763 -0.0307
13 -3 5 0.6838 -0.0224
13 -3 6 0.5703 0.0029
13 -3 7 0.1628 0.0191
13 -3 8 -0.3640 0.0141
13 -3 9 -0.7657 -0.0030
13 -3 10 -0.8306 -0.0165
13 -3 11 -0.5602 -0.0206
13 -3 12 -0.2429 -0.0207
13 -3 13 -0.2219 -0.0208
13 -3 14 -0.5360 -0.0167
13 -3 15 -0.8566 -0.0035
13 -2 0 1.2317 -0.0068
13 -2 1 0.7374 0.0029
13 -2 2 0.2252 -0.0026
13 -2 3 0.1984 -0.0158
13 -2 4 0.5692 -0.0205
13 -2 5 0.8446 -0.0126
13 -2 6 0.6853 -0.0035
13 -2 7 0.1518 -0.0048
13 -2 8 -0.4960 -0.0142
13 -2 9 -1.0265 -0.0207
13 -2 10 -1.2571 -0.0189
13 -2 11 -1.0750 -0.0129
13 -2 12 -0.5923 -0.0075
13 -2 13 -0.1754 0.0015
13 -2 14 -0.1407 0.0211
13 -2 15 -0.4135 0.0492
13 -2 16 -0.6023 0.0706
13 -1 0 1.1009 0.0009
13 -1 1 0.5955 -0.0062
13 -1 2 -0.0694 -0.0169
13 -1 3 -0.2758 -0.0198
13 -1 4 0.1040 -0.0109
13 -1 5 0.6073 -0.0005
13 -1 6 0.7278 -0.0020
13 -1 7 0.3955 -0.0148
13 -1 8 -0.1210 -0.0229
13 -1 9 -0.5782 -0.0135
13 -1 10 -0.8545 0.0070
13 -1 11 -0.8262 0.0202
13 -1 12 -0.4175 0.0178
13 -1 13 0.1833 0.0111
13 -1 14 0.5667 0.0173
13 -1 15 0.4953 0.0383
13 -1 16 0.1647 0.0560
13 0 0 0.4965 0.0590
13 0 1 0.1543 0.0370
13 0 2 -0.3890 0.0048
13 0 3 -0.6521 -0.0133
13 0 4 -0.3123 -0.0084
13 0 5 0.3967 0.0057
13 0 6 0.9285 0.0106
13 0 7 0.9959 0.0047
13 0 8 0.7467 0.0024
13 0 9 0.4338 0.0130
13 0 10 0.1508 0.0261
13 0 11 -0.0480 0.0224
13 0 12 -0.0049 -0.0029
13 0 13 0.3591 -0.0324
13 0 14 0.8165 -0.0430
13 0 15 1.0003 -0.0287
13 0 16 0.8078 -0.0052
13 1 0 -0.0064 0.0680
13 1 1 -0.1440 0.0529
13 1 2 -0.3905 0.0169
13 1 3 -0.5808 -0.0108
13 1 4 -0.3758 -0.0115
13 1 5 0.2797 0.0070
13 1 6 0.9898 0.0240
13 1 7 1.3185 0.0290
13 1 8 1.2196 0.0260
13 1 9 0.9328 0.0196
13 1 10 0.6062 0.0056
13 1 11 0.2390 -0.0212
13 1 12 -0.0717 -0.0534
13 1 13 -0.1014 -0.0729
13 1 14 0.2048 -0.0666
13 1 15 0.5877 -0.0375
13 1 16 0.7523 -0.0011
13 1 17 0.6775 0.0275
13 2 0 -0.2149 0.0085
13 2 1 -0.2336 0.0143
13 2 2 -0.2015 -0.0020
13 2 3 -0.2602 -0.0173
13 2 4 -0.2362 -0.0123
13 2 5 0.1117 0.0082
13 2 6 0.6553 0.0246
13 2 7 0.9752 0.0254
13 2 8 0.8580 0.0130
13 2 9 0.4848 -0.0068
13 2 10 0.0987 -0.0304
13 2 11 -0.2746 -0.0511
13 2 12 -0.6579 -0.0557
13 2 13 -0.8818 -0.0343
13 2 14 -0.7352 0.0063
13 2 15 -0.2815 0.0459
13 2 16 0.1748 0.0691
13 2 17 0.4273 0.0768
13 3 0 -0.3130 -0.0221
13 3 1 -0.2706 -0.0072
13 3 2 -0.0330 -0.0120
13 3 3 0.0836 -0.0182
13 3 4 0.0251 -0.0098
13 3 5 0.0602 0.0060
13 3 6 0.3145 0.0104
13 3 7 0.5257 -0.0018
13 3 8 0.3959 -0.0189
13 3 9 -0.0154 -0.0294
13 3 10 -0.4309 -0.0309
13 3 11 -0.7407 -0.0222
13 3 12 -1.0209 0.0021
13 3 13 -1.2339 0.0422
13 3 14 -1.1782 0.0805
13 3 15 -0.7912 0.0914
13 3 16 -0.2995 0.0666
13 3 17 0.0417 0.0253
13 4 0 -0.4013 0.0292
13 4 1 -0.2920 0.0347
13 4 2 0.0879 0.0147
13 4 3 0.3890 -0.0083
13 4 4 0.4006 -0.0129
13 4 5 0.3222 -0.0050
13 4 6 0.4292 -0.0051
13 4 7 0.6458 -0.0167
13 4 8 0.6546 -0.0235
13 4 9 0.3408 -0.0134
13 4 10 -0.0993 0.0067
13 4 11 -0.4741 0.0233
13 4 12 -0.7832 0.0332
13 4 13 -1.0276 0.0388
13 4 14 -1.0602 0.0332
13 4 15 -0.7913 0.0024
13 4 16 -0.4048 -0.0534
13 4 17 -0.1739 -0.1105
13 5 0 -0.3693 0.0750
13 5 1 -0.2664 0.0748
13 5 2 0.0925 0.0395
13 5 3 0.4440 -0.0046
13 5 4 0.5546 -0.0238
13 5 5 0.5406 -0.0159
13 5 6 0.7018 -0.0035
13 5 7 1.0732 0.0014
13 5 8 1.3307 0.0079
13 5 9 1.1759 0.0222
13 5 10 0.6543 0.0307
13 5 11 0.0210 0.0158
13 5 12 -0.5400 -0.0194
13 5 13 -0.9328 -0.0557
13 5 14 -1.0335 -0.0814
13 5 15 -0.7870 -0.1016
13 5 16 -0.3954 -0.1222
13 5 17 -0.1916 -0.1350
13 6 0 -0.1135 0.0229
13 6 1 -0.2173 0.0376
13 6 2 -0.1524 0.0161
13 6 3 0.0118 -0.0193
13 6 4 0.1220 -0.0297
13 6 5 0.2126 -0.0078
13 6 6 0.5015 0.0205
13 6 7 1.0406 0.0332
13 6 8 1.5031 0.0328
13 6 9 1.4569 0.0258
13 6 10 0.8076 0.0041
13 6 11 -0.1314 -0.0398
13 6 12 -0.9523 -0.0884
13 6 13 -1.4098 -0.1085
13 6 14 -1.4195 -0.0849
13 6 15 -1.0279 -0.0354
13 6 16 -0.4756 0.0114
13 7 0 0.3571 -0.0662
13 7 1 -0.0891 -0.0353
13 7 2 -0.4733 -0.0323
13 7 3 -0.6040 -0.0381
13 7 4 -0.5442 -0.0201
13 7 5 -0.3877 0.0211
13 7 6 -0.0696 0.0510
13 7 7 0.4588 0.0446
13 7 8 0.9447 0.0124
13 7 9 0.9329 -0.0215
13 7 10 0.2261 -0.0492
13 7 11 -0.8515 -0.0711
13 7 12 -1.7215 -0.0711
13 7 13 -2.0167 -0.0237
13 7 14 -1.7473 0.0703
13 7 15 -1.1444 0.1708
13 7 16 -0.4901 0.2308
13 8 0 0.9428 -0.0551
13 8 1 0.2593 -0.0375
13 8 2 -0.4318 -0.0409
13 8 3 -0.7049 -0.0366
13 8 4 -0.5989 -0.0018
13 8 5 -0.4090 0.0459
13 8 6 -0.2552 0.0615
13 8 7 -0.0318 0.0234
13 8 8 0.2400 -0.0399
13 8 9 0.2372 -0.0799
13 8 10 -0.3240 -0.0742
13 8 11 -1.2534 -0.0323
13 8 12 -1.9667 0.0346
13 8 13 -2.0251 0.1251
13 8 14 -1.5019 0.2238
13 8 15 -0.8081 0.2892
13 9 0 1.3971 0.0667
13 9 1 0.7222 0.0445
13 9 2 0.0231 0.0061
13 9 3 -0.1503 -0.0079
13 9 4 0.1283 0.0148
13 9 5 0.3489 0.0443
13 9 6 0.2139 0.0372
13 9 7 -0.0702 -0.0166
13 9 8 -0.1797 -0.0777
13 9 9 -0.1639 -0.0916
13 9 10 -0.3634 -0.0391
13 9 11 -0.8838 0.0513
13 9 12 -1.3614 0.1374
13 9 13 -1.3538 0.1953
13 9 14 -0.8523 0.2165
13 10 0 1.3913 0.1558
13 10 1 0.8755 0.1041
13 10 2 0.3429 0.0518
13 10 3 0.3435 0.0326
13 10 4 0.7867 0.0352
13 10 5 1.0550 0.0252
13 10 6 0.7250 -0.0129
13 10 7 0.0385 -0.0597
13 10 8 -0.4165 -0.0768
13 10 9 -0.3885 -0.0391
13 10 10 -0.1798 0.0430
13 10 11 -0.1910 0.1267
13 10 12 -0.4196 0.1665
13 10 13 -0.5270 0.1444
13 11 1 0.5024 0.0558
13 11 2 0.1176 0.0400
13 11 3 0.1715 0.0618
13 11 4 0.6261 0.0682
13 11 5 0.9458 0.0176
13 11 6 0.6837 -0.0622
13 11 7 -0.0154 -0.1000
13 11 8 -0.5673 -0.0563
13 11 9 -0.5629 0.0410
13 11 10 -0.1488 0.1296
13 11 11 0.2049 0.1615
13 11 12 0.2226 0.1251
13 12 3 -0.3324 0.0646
13 12 4 -0.0340 0.1021
13 12 5 0.2737 0.0337
13 12 6 0.2540 -0.0841
13 12 7 -0.1023 -0.1287
13 12 8 -0.4696 -0.0455
13 12 9 -0.5162 0.0951
13 12 10 -0.2095 0.1768
14 -7 1 -1.0466 0.1547
14 -7 2 -1.2426 0.0862
14 -7 3 -1.0446 -0.0274
14 -7 4 -0.6268 -0.0811
14 -7 5 -0.2468 -0.0434
14 -7 6 0.0331 0.0271
14 -7 7 0.3278 0.0599
14 -7 8 0.6753 0.0444
14 -6 0 -0.4504 0.0969
14 -6 1 -0.7434 0.1657
14 -6 2 -0.7990 0.1237
14 -6 3 -0.5337 0.0219
14 -6 4 -0.1225 -0.0457
14 -6 5 0.1971 -0.0357
14 -6 6 0.3814 0.0146
14 -6 7 0.5631 0.0443
14 -6 8 0.7933 0.0358
14 -6 9 0.9176 0.0154
14 -6 10 0.7724 0.0067
14 -5 0 -0.3505 0.0698
14 -5 1 -0.3730 0.1113
14 -5 2 -0.2028 0.0734
14 -5 3 0.0959 0.0019
14 -5 4 0.3600 -0.0376
14 -5 5 0.4650 -0.0231
14 -5 6 0.4491 0.0112
14 -5 7 0.4605 0.0222
14 -5 8 0.5462 0.0050
14 -5 9 0.5480 -0.0133
14 -5 10 0.2875 -0.0152
14 -5 11 -0.1632 -0.0116
14 -4 0 -0.5660 0.0715
14 -4 1 -0.4999 0.0754
14 -4 2 -0.1311 0.0214
14 -4 3 0.2060 -0.0346
14 -4 4 0.2637 -0.0455
14 -4 5 0.0710 -0.0155
14 -4 6 -0.1440 0.0127
14 -4 7 -0.1736 0.0071
14 -4 8 -0.0083 -0.0215
14 -4 9 0.1491 -0.0381
14 -4 10 0.0692 -0.0266
14 -4 11 -0.2543 -0.0044
14 -4 12 -0.5519 0.0048
14 -3 0 -0.9889 0.1143
14 -3 1 -1.1189 0.1040
14 -3 2 -0.6518 0.0400
14 -3 3 -0.1731 -0.0207
14 -3 4 -0.1605 -0.0355
14 -3 5 -0.5449 -0.0123
14 -3 6 -0.8819 0.0087
14 -3 7 -0.8275 0.0017
14 -3 8 -0.3986 -0.0218
14 -3 9 0.1254 -0.0312
14 -3 10 0.4519 -0.0136
14 -3 11 0.4673 0.0147
14 -3 12 0.2935 0.0294
14 -3 13 0.1791 0.0245
14 -2 0 -1.1807 0.1333
14 -2 1 -1.5835 0.1278
14 -2 2 -1.1308 0.0788
14 -2 3 -0.4481 0.0222
14 -2 4 -0.2597 -0.0082
14 -2 5 -0.6455 -0.0090
14 -2 6 -1.0700 0.0001
14 -2 7 -1.0238 0.0021
14 -2 8 -0.4778 -0.0024
14 -2 9 0.2428 -0.0039
14 -2 10 0.8237 0.0014
14 -2 11 1.1254 0.0069
14 -2 12 1.1378 0.0053
14 -2 13 0.9386 -0.0041
14 -2 14 0.6803 -0.0158
14 -1 0 -0.9321 0.0767
14 -1 1 -1.4154 0.0724
14 -1 2 -1.0732 0.0544
14 -1 3 -0.3205 0.0294
14 -1 4 0.0635 0.0084
14 -1 5 -0.2275 -0.0028
14 -1 6 -0.7656 -0.0038
14 -1 7 -0.9484 0.0026
14 -1 8 -0.6277 0.0101
14 -1 9 -0.0959 0.0095
14 -1 10 0.3623 -0.0053
14 -1 11 0.6906 -0.0292
14 -1 12 0.8907 -0.0473
14 -1 13 0.8752 -0.0481
14 -1 14 0.5960 -0.0343
14 0 0 -0.5313 0.0093
14 0 1 -0.8373 -0.0057
14 0 2 -0.6398 -0.0065
14 0 3 -0.0642 0.0016
14 0 4 0.3244 0.0068
14 0 5 0.1125 0.0035
14 0 6 -0.4999 -0.0026
14 0 7 -0.9611 -0.0025
14 0 8 -1.0006 0.0030
14 0 9 -0.8152 0.0012
14 0 10 -0.6594 -0.0170
14 0 11 -0.5017 -0.0429
14 0 12 -0.2046 -0.0541
14 0 13 0.1344 -0.0353
14 0 14 0.2351 0.0051
14 0 15 0.0003 0.0427
14 1 0 -0.3511 0.0367
14 1 1 -0.3460 0.0073
14 1 2 -0.2220 -0.0075
14 1 3 0.0465 -0.0034
14 1 4 0.2505 0.0041
14 1 5 0.0867 0.0015
14 1 6 -0.4420 -0.0082
14 1 7 -0.9595 -0.0129
14 1 8 -1.1502 -0.0078
14 1 9 -1.1024 -0.0009
14 1 10 -1.0773 -0.0013
14 1 11 -1.0720 -0.0060
14 1 12 -0.8395 -0.0021
14 1 13 -0.3244 0.0180
14 1 14 0.1506 0.0461
14 1 15 0.2343 0.0642
14 2 0 -0.3923 0.1357
14 2 1 -0.0889 0.0973
14 2 2 0.0807 0.0547
14 2 3 0.0968 0.0261
14 2 4 0.0561 0.0072
14 2 5 -0.0867 -0.0099
14 2 6 -0.4002 -0.0212
14 2 7 -0.7284 -0.0174
14 2 8 -0.8116 0.0008
14 2 9 -0.6457 0.0213
14 2 10 -0.4945 0.0325
14 2 11 -0.4901 0.0336
14 2 12 -0.4249 0.0295
14 2 13 -0.0763 0.0222
14 2 14 0.4079 0.0090
14 2 15 0.6343 -0.0110
14 3 0 -0.4097 0.1656
14 3 1 0.0886 0.1277
14 3 2 0.3415 0.0770
14 3 3 0.2104 0.0359
14 3 4 -0.0477 0.0061
14 3 5 -0.2271 -0.0148
14 3 6 -0.3692 -0.0196
14 3 7 -0.5085 -0.0021
14 3 8 -0.5011 0.0266
14 3 9 -0.2540 0.0441
14 3 10 0.0559 0.0370
14 3 11 0.1906 0.0122
14 3 12 0.1875 -0.0158
14 3 13 0.2852 -0.0404
14 3 14 0.5352 -0.0626
14 3 15 0.6921 -0.0792
14 4 0 -0.3112 0.0768
14 4 1 0.2371 0.0463
14 4 2 0.5042 0.0125
14 4 3 0.3014 -0.0018
14 4 4 -0.0818 -0.0008
14 4 5 -0.3227 0.0024
14 4 6 -0.4368 0.0090
14 4 7 -0.5951 0.0250
14 4 8 -0.7602 0.0399
14 4 9 -0.7258 0.0306
14 4 10 -0.4528 -0.0100
14 4 11 -0.1414 -0.0590
14 4 12 0.0539 -0.0848
14 4 13 0.1902 -0.0762
14 4 14 0.3417 -0.0462
14 4 15 0.4130 -0.0108
14 5 0 -0.2086 -0.0001
14 5 1 0.2553 -0.0269
14 5 2 0.4818 -0.0517
14 5 3 0.3219 -0.0407
14 5 4 0.0115 -0.0035
14 5 5 -0.1775 0.0270
14 5 6 -0.3070 0.0356
14 5 7 -0.6398 0.0299
14 5 8 -1.1918 0.0144
14 5 9 -1.6160 -0.0194
14 5 10 -1.5804 -0.0690
14 5 11 -1.1157 -0.1042
14 5 12 -0.5136 -0.0896
14 5 13 -0.0157 -0.0218
14 5 14 0.2802 0.0659
14 5 15 0.3245 0.1339
14 6 0 -0.1906 0.0570
14 6 1 0.1178 0.0187
14 6 2 0.3459 -0.0288
14 6 3 0.3922 -0.0340
14 6 4 0.3772 -0.0012
14 6 5 0.4240 0.0250
14 6 6 0.3824 0.0174
14 6 7 -0.0616 -0.0116
14 6 8 -0.9405 -0.0400
14 6 9 -1.7957 -0.0628
14 6 10 -2.0384 -0.0804
14 6 11 -1.4953 -0.0762
14 6 12 -0.5269 -0.0294
14 6 13 0.3337 0.0521
14 6 14 0.7556 0.1275
14 7 0 -0.2531 0.1710
14 7 1 -0.1002 0.1119
14 7 2 0.1862 0.0348
14 7 3 0.4919 -0.0043
14 7 4 0.7982 -0.0051
14 7 5 1.1077 -0.0093
14 7 6 1.2494 -0.0397
14 7 7 0.9161 -0.0738
14 7 8 0.0327 -0.0794
14 7 9 -0.9640 -0.0562
14 7 10 -1.3796 -0.0276
14 7 11 -0.8775 -0.0054
14 7 12 0.1998 0.0167
14 7 13 1.1427 0.0368
14 7 14 1.4533 0.0346
14 8 0 -0.3838 0.1678
14 8 1 -0.3493 0.1018
14 8 2 -0.0421 0.0331
14 8 3 0.3627 -0.0030
14 8 4 0.7375 -0.0163
14 8 5 1.0839 -0.0402
14 8 6 1.3574 -0.0797
14 8 7 1.3362 -0.0990
14 8 8 0.8371 -0.0664
14 8 9 0.0736 0.0003
14 8 10 -0.3662 0.0483
14 8 11 -0.0432 0.0436
14 8 12 0.8496 -0.0045
14 8 13 1.6191 -0.0685
14 9 1 -0.5618 -0.0205
14 9 2 -0.3285 -0.0385
14 9 3 -0.0536 -0.0306
14 9 4 0.0862 -0.0242
14 9 5 0.1863 -0.0411
14 9 6 0.4306 -0.0674
14 9 7 0.7502 -0.0624
14 9 8 0.8340 -0.0068
14 9 9 0.5419 0.0647
14 9 10 0.1834 0.0886
14 9 11 0.2309 0.0335
14 9 12 0.7581 -0.0716
14 10 3 -0.3815 -0.0397
14 10 4 -0.5386 -0.0252
14 10 5 -0.7544 -0.0342
14 10 6 -0.6647 -0.0353
14 10 7 -0.1800 -0.0016
14 10 8 0.3405 0.0572
14 10 9 0.4731 0.0952
14 10 10 0.2227 0.0679
15 -4 2 -0.1691 -0.0727
15 -4 3 -0.5113 0.0263
15 -4 4 -0.6880 0.1020
15 -4 5 -0.5712 0.0970
15 -4 6 -0.2205 0.0260
15 -4 7 0.1692 -0.0400
15 -4 8 0.3960 -0.0442
15 -3 1 0.2347 -0.1440
15 -3 2 0.2582 -0.1050
15 -3 3 -0.0581 -0.0089
15 -3 4 -0.3754 0.0714
15 -3 5 -0.3515 0.0797
15 -3 6 0.0321 0.0263
15 -3 7 0.4977 -0.0269
15 -3 8 0.7418 -0.0302
15 -3 9 0.6474 0.0080
15 -3 10 0.3113 0.0383
15 -2 0 -0.3981 -0.1022
15 -2 1 0.2280 -0.1218
15 -2 2 0.6448 -0.0972
15 -2 3 0.5299 -0.0341
15 -2 4 0.1134 0.0256
15 -2 5 -0.1181 0.0426
15 -2 6 0.0461 0.0175
15 -2 7 0.3944 -0.0141
15 -2 8 0.5962 -0.0197
15 -2 9 0.5090 -0.0001
15 -2 10 0.1931 0.0188
15 -2 11 -0.2248 0.0171
15 -1 0 -0.4579 -0.0540
15 -1 1 0.0713 -0.0311
15 -1 2 0.6469 -0.0081
15 -1 3 0.7713 0.0129
15 -1 4 0.4120 0.0235
15 -1 5 -0.0033 0.0169
15 -1 6 -0.1036 -0.0017
15 -1 7 0.0710 -0.0176
15 -1 8 0.2525 -0.0198
15 -1 9 0.3012 -0.0083
15 -1 10 0.2548 0.0102
15 -1 11 0.1321 0.0299
15 -1 12 -0.1174 0.0466
15 0 0 -0.2058 -0.0042
15 0 1 -0.0414 0.0449
15 0 2 0.3745 0.0774
15 0 3 0.6473 0.0769
15 0 4 0.5212 0.0479
15 0 5 0.1738 0.0092
15 0 6 -0.0353 -0.0195
15 0 7 0.0131 -0.0290
15 0 8 0.1678 -0.0223
15 0 9 0.3154 -0.0068
15 0 10 0.5060 0.0146
15 0 11 0.7393 0.0419
15 0 12 0.8185 0.0678
15 1 0 0.1707 -0.0309
15 1 1 0.0102 0.0110
15 1 2 0.1024 0.0525
15 1 3 0.3682 0.0634
15 1 4 0.5131 0.0412
15 1 5 0.4189 0.0067
15 1 6 0.2592 -0.0169
15 1 7 0.2137 -0.0212
15 1 8 0.2565 -0.0125
15 1 9 0.3122 -0.0005
15 1 10 0.4534 0.0116
15 1 11 0.7657 0.0246
15 1 12 1.0881 0.0346
15 2 0 0.4117 -0.1142
15 2 1 0.1047 -0.0887
15 2 2 -0.1046 -0.0438
15 2 3 0.0269 -0.0095
15 2 4 0.3273 0.0038
15 2 5 0.4789 0.0054
15 2 6 0.4098 0.0061
15 2 7 0.2729 0.0069
15 2 8 0.1556 0.0036
15 2 9 0.0248 -0.0032
15 2 10 -0.0691 -0.0075
15 2 11 0.0403 -0.0053
15 2 12 0.3689 -0.0004
15 2 13 0.6415 -0.0000
15 3 0 0.4462 -0.1322
15 3 1 0.0931 -0.1097
15 3 2 -0.2943 -0.0686
15 3 3 -0.3084 -0.0317
15 3 4 0.0171 -0.0080
15 3 5 0.2920 0.0079
15 3 6 0.2724 0.0187
15 3 7 0.0747 0.0173
15 3 8 -0.1049 0.0003
15 3 9 -0.2564 -0.0193
15 3 10 -0.4293 -0.0215
15 3 11 -0.5147 -0.0004
15 3 12 -0.3553 0.0290
15 3 13 -0.0212 0.0476
15 4 0 0.3828 -0.0352
15 4 1 0.0111 -0.0141
15 4 2 -0.3926 0.0155
15 4 3 -0.4461 0.0313
15 4 4 -0.1525 0.0244
15 4 5 0.1038 0.0077
15 4 6 0.0466 -0.0049
15 4 7 -0.1750 -0.0145
15 4 8 -0.2491 -0.0261
15 4 9 -0.1291 -0.0286
15 4 10 -0.0290 -0.0023
15 4 11 -0.0642 0.0532
15 4 12 -0.1007 0.1068
15 5 1 -0.0452 0.0624
15 5 2 -0.3096 0.0824
15 5 3 -0.2854 0.0878
15 5 4 -0.0562 0.0554
15 5 5 0.0316 0.0007
15 5 6 -0.2005 -0.0404
15 5 7 -0.4841 -0.0495
15 5 8 -0.3886 -0.0333
15 5 9 0.1529 -0.0001
15 5 10 0.7463 0.0517
15 5 11 0.9778 0.1133
15 5 12 0.8211 0.1506
15 6 2 -0.1438 0.0328
15 6 3 -0.0169 0.0631
15 6 4 0.0933 0.0504
15 6 5 -0.0995 0.0007
15 6 6 -0.6199 -0.0368
15 6 7 -1.0572 -0.0272
15 6 8 -0.8906 0.0190
15 6 9 -0.0432 0.0705
15 6 10 0.9650 0.1087
15 6 11 1.4823 0.1274
15 7 3 0.1059 0.0077
15 7 4 0.0804 0.0334
15 7 5 -0.3460 0.0182
15 7 6 -1.0898 0.0109
15 7 7 -1.6887 0.0464
15 7 8 -1.6083 0.1049
15 7 9 -0.7480 0.1392
15 7 10 0.3742 0.1273
15 8 6 -1.1366 0.0473
15 8 7 -1.7468 0.0967
15 8 8 -1.8347 0.1476
0 0 0 0.0 0.0
;
loop_
  _diffrn_refln_index_h
  _diffrn_refln_index_k
  _diffrn_refln_index_l
  _diffrn_refln_intensity_net
  _diffrn_refln_intensity_u
 -15 -8 -8 30.25 18.99
 -15 -8 -8 13.66 13.29
 -15 -8 -7 39.76 23.03
 -15 -8 -7 30.06 16.01
 -15 -8 -6 45.46 17.24
 -15 -7 -10 15.39 15.21
 -15 -7 -10 11.2 14.23
 -15 -7 -9 60.34 22.1
 -15 -7 -9 -15.81 15.28
 -15 -7 -8 19.86 17.12
 -15 -7 -8 40.85 17.1
 -15 -7 -7 12.58 15.69
 -15 -7 -7 -0.77 14.38
 -15 -7 -6 -1.47 15.24
 -15 -7 -5 36.94 16.12
 -15 -7 -4 -9.44 18.93
 -15 -7 -4 -28.22 16.39
 -15 -7 -3 67.96 26.28
 -15 -7 -3 7.94 11.63
 -15 -6 -11 9.18 19.53
 -15 -6 -11 36.8 18.31
 -15 -6 -10 16.58 17.86
 -15 -6 -10 -20.36 16.19
 -15 -6 -9 70.92 23.99
 -15 -6 -9 55.74 18.52
 -15 -6 -8 45.05 20.95
 -15 -6 -8 16.58 15.85
 -15 -6 -7 81.63 24.38
 -15 -6 -7 28.2 18.72
 -15 -6 -6 4.37 13.1
 -15 -6 -5 6.28 12.19
 -15 -6 -4 101.04 27.46
 -15 -6 -4 69.32 19.03
 -15 -6 -3 -12.59 17.64
 -15 -6 -3 -0.62 12.46
 -15 -6 -2 10.44 16.01
 -15 -6 -2 -1.72 11.03
 -15 -5 -12 15.25 17.08
 -15 -5 -12 -23.42 11.71
 -15 -5 -12 6.24 14.61
 -15 -5 -11 31.84 19.1
 -15 -5 -11 76.52 15.5
 -15 -5 -11 32.83 17.8
 -15 -5 -10 2.08 17.78
 -15 -5 -10 17.58 14.83
 -15 -5 -9 -5.24 18.54
 -15 -5 -9 12.95 14.63
 -15 -5 -8 78.42 25.92
 -15 -5 -8 45.26 17.4
 -15 -5 -7 -5.32 14.96
 -15 -5 -7 18 12.36
 -15 -5 -6 37.27 21.71
 -15 -5 -6 10.78 13.53
 -15 -5 -5 28.25 13.07
 -15 -5 -4 5.32 17.09
 -15 -5 -4 0.66 11.51
 -15 -5 -3 21.1 18.59
 -15 -5 -3 16.06 13.98
 -15 -5 -2 48.33 19.83
 -15 -5 -2 50.51 16.22
 -15 -5 -1 -14.52 18.43
 -15 -4 -12 44.8 13.04
 -15 -4 -12 39.51 17.71
 -15 -4 -11 19.76 17.72
 -15 -4 -11 0.46 8.52
 -15 -4 -11 11.08 15.23
 -15 -4 -10 29.35 19.82
 -15 -4 -10 33.04 11.17
 -15 -4 -10 36.99 15.13
 -15 -4 -9 74.03 24.95
 -15 -4 -9 44.53 18.24
 -15 -4 -8 -26.56 19.78
 -15 -4 -8 24.49 16.14
 -15 -4 -8 -2.3 12.64
 -15 -4 -7 13.85 17.26
 -15 -4 -7 33.13 17.17
 -15 -4 -7 12.56 12.79
 -15 -4 -6 39.49 22.33
 -15 -4 -6 60.57 20.91
 -15 -4 -6 7.11 11.9
 -15 -4 -5 -4.25 14.65
 -15 -4 -5 13.6 11.89
 -15 -4 -4 17.07 20.6
 -15 -4 -4 30.93 17
 -15 -4 -4 -11.72 13.02
 -15 -4 -3 49 20.61
 -15 -4 -3 31.98 12.88
 -15 -4 -3 63.24 19.75
 -15 -4 -2 8.46 18.45
 -15 -4 -2 -5.21 11.26
 -15 -4 -1 52.55 23.43
 -15 -4 -1 64.92 19.03
 -15 -4 -1 64.78 17.43
 -15 -4 0 26.42 16.17
 -15 -4 0 1.04 15.79
 -15 -3 -13 34.19 13.22
 -15 -3 -13 25.92 18.41
 -15 -3 -12 32.9 17.79
 -15 -3 -12 10.49 9.46
 -15 -3 -12 12.17 14.68
 -15 -3 -11 51.95 21.3
 -15 -3 -11 49.74 17.17
 -15 -3 -11 47.3 13.41
 -15 -3 -10 49.18 11.7
 -15 -3 -10 84.17 21.72
 -15 -3 -10 68.96 20.12
 -15 -3 -9 15.57 8.65
 -15 -3 -9 11.86 14.8
 -15 -3 -9 37.61 16.59
 -15 -3 -8 51.19 19.7
 -15 -3 -8 70.14 20.67
 -15 -3 -7 -5.15 12.93
 -15 -3 -7 27.31 15.32
 -15 -3 -6 43.85 16.41
 -15 -3 -6 35.49 17.81
 -15 -3 -5 15.59 11.76
 -15 -3 -5 -11.12 16.96
 -15 -3 -4 21.99 13.43
 -15 -3 -4 12.96 14.47
 -15 -3 -3 -18.38 14.2
 -15 -3 -3 26.15 15.4
 -15 -3 -2 59.71 16.1
 -15 -3 -1 37.8 20.67
 -15 -3 -1 28.15 12.34
 -15 -3 -1 24.75 18.13
 -15 -3 0 18.65 17.06
 -15 -3 0 22.93 18.8
 -15 -2 -13 -5.37 16.59
 -15 -2 -13 15.01 10.03
 -15 -2 -12 35.6 15.63
 -15 -2 -12 -5.22 13.56
 -15 -2 -12 6.54 9.68
 -15 -2 -11 22.89 13.93
 -15 -2 -11 8.44 12.48
 -15 -2 -11 22.49 10.11
 -15 -2 -10 2.35 13.58
 -15 -2 -10 -6.54 17.1
 -15 -2 -10 -12.13 8.66
 -15 -2 -9 121.43 24.21
 -15 -2 -9 77.65 19.12
 -15 -2 -9 87.15 14.69
 -15 -2 -8 10.49 7.37
 -15 -2 -8 23.71 14.58
 -15 -2 -8 -5.78 14.09
 -15 -2 -7 47.21 15.1
 -15 -2 -7 27.62 15.52
 -15 -2 -6 51.82 18.67
 -15 -2 -6 71.92 21.76
 -15 -2 -5 -19.75 12.92
 -15 -2 -5 -10.4 15.87
 -15 -2 -4 12.86 11.56
 -15 -2 -4 2.61 11.05
 -15 -2 -4 -1.75 13.63
 -15 -2 -3 68.88 17.24
 -15 -2 -3 61.91 20.74
 -15 -2 -2 2.35 11.03
 -15 -2 -1 33.55 14.44
 -15 -2 0 6.32 14.78
 -15 -2 1 -16.3 15.94
 -15 -1 -12 17.43 15.43
 -15 -1 -12 20.27 10.64
 -15 -1 -12 10.38 13.58
 -15 -1 -11 11.82 12.56
 -15 -1 -11 14.64 9.69
 -15 -1 -11 30.73 16.38
 -15 -1 -10 48.33 17.07
 -15 -1 -10 40.36 12.1
 -15 -1 -10 50.74 18.08
 -15 -1 -9 3.96 12.56
 -15 -1 -9 -11.73 8.45
 -15 -1 -9 0.82 14.98
 -15 -1 -8 51.31 17.9
 -15 -1 -8 39.31 11.06
 -15 -1 -8 48.74 20.17
 -15 -1 -7 29.6 15.17
 -15 -1 -7 56.29 18.78
 -15 -1 -6 2.14 13.64
 -15 -1 -6 7.9 13.89
 -15 -1 -5 45.41 15.38
 -15 -1 -5 34.27 15.65
 -15 -1 -5 31.98 18.61
 -15 -1 -4 45.72 14.1
 -15 -1 -4 42.03 16.51
 -15 -1 -4 73.66 22.33
 -15 -1 -3 10.65 11.47
 -15 -1 -3 26.65 17.44
 -15 -1 -2 91.86 18.33
 -15 -1 -1 26.45 14.54
 -15 -1 0 24.15 12.29
 -15 -1 0 12.05 16.39
 -15 -1 1 27.91 15.69
 -15 0 -12 53.18 19.21
 -15 0 -12 59 14.82
 -15 0 -12 61.64 20.14
 -15 0 -11 2.89 8.32
 -15 0 -11 -5.46 13.34
 -15 0 -10 32.81 16.46
 -15 0 -10 24.63 10.4
 -15 0 -10 9.71 13.95
 -15 0 -9 22.95 15.51
 -15 0 -9 24.5 10.65
 -15 0 -9 8.38 13.23
 -15 0 -8 8.44 11.84
 -15 0 -8 -0.86 14.43
 -15 0 -8 11.47 8.18
 -15 0 -7 -12.75 13.97
 -15 0 -7 17.81 12.84
 -15 0 -7 5.26 15.83
 -15 0 -7 -2.8 6.83
 -15 0 -6 26.46 13.92
 -15 0 -6 26.39 14.44
 -15 0 -6 39.6 18.19
 -15 0 -5 19.94 12.26
 -15 0 -5 15.8 13.39
 -15 0 -5 20.96 17.2
 -15 0 -4 68.44 17.58
 -15 0 -4 28.5 12.51
 -15 0 -4 47.93 21.52
 -15 0 -3 53.14 13.66
 -15 0 -3 13.97 16.02
 -15 0 -3 46.28 16.83
 -15 0 -2 2.82 14.94
 -15 0 -2 15.7 11.83
 -15 0 -1 57.94 15.76
 -15 0 0 54.31 20.85
 -15 0 0 11.88 11.61
 -15 0 1 0.96 15.11
 -15 1 -12 5.38 13.59
 -15 1 -12 1.05 9.46
 -15 1 -12 -10.46 16.98
 -15 1 -11 12.83 13.8
 -15 1 -11 8.35 9.57
 -15 1 -11 5.92 13.21
 -15 1 -10 23.84 13.78
 -15 1 -10 51.63 20.74
 -15 1 -9 -17.51 16.57
 -15 1 -9 -12.72 14.17
 -15 1 -9 17.21 16.24
 -15 1 -9 27.47 15.5
 -15 1 -8 35.56 15.99
 -15 1 -8 33.94 14.29
 -15 1 -8 67.33 21.6
 -15 1 -8 62.26 22.02
 -15 1 -7 74.48 18.59
 -15 1 -7 34.38 15.35
 -15 1 -7 45.91 18.66
 -15 1 -7 34.82 21.74
 -15 1 -6 23.76 12.42
 -15 1 -6 -1.85 16.26
 -15 1 -6 -11.28 15.95
 -15 1 -5 12.65 13.37
 -15 1 -5 7.64 12.79
 -15 1 -5 17.76 16.3
 -15 1 -4 -1.15 13.38
 -15 1 -4 16.07 16.46
 -15 1 -4 -7.35 11.58
 -15 1 -3 0.96 14.28
 -15 1 -3 -1.08 12.34
 -15 1 -3 -12.26 18.87
 -15 1 -3 -10.91 12.42
 -15 1 -2 -17.36 16.59
 -15 1 -2 12.92 10.76
 -15 1 -1 27.45 13.81
 -15 1 0 -9.78 20.83
 -15 1 0 -8.85 10.76
 -15 2 -11 2.45 14.59
 -15 2 -11 -11.54 16.89
 -15 2 -11 16.22 18.19
 -15 2 -10 -22.84 14.86
 -15 2 -10 28.98 17.14
 -15 2 -10 -0.86 14.3
 -15 2 -10 44.03 20.08
 -15 2 -9 -15.92 17.66
 -15 2 -9 5.62 12.5
 -15 2 -9 -3.53 15.79
 -15 2 -8 2.92 13.1
 -15 2 -8 4.68 13.23
 -15 2 -8 -5.4 17.69
 -15 2 -8 40.23 17.39
 -15 2 -7 -8.38 12.66
 -15 2 -7 -0.76 11.81
 -15 2 -7 -4.63 14.9
 -15 2 -7 27.91 18.8
 -15 2 -6 28.87 15.4
 -15 2 -6 15.37 13.19
 -15 2 -6 1.88 15.06
 -15 2 -6 24.94 16.98
 -15 2 -5 5.15 13.01
 -15 2 -5 24.06 14.38
 -15 2 -5 15.4 17.14
 -15 2 -4 -1.85 11.7
 -15 2 -4 -8.76 17.93
 -15 2 -4 -8.19 11.41
 -15 2 -3 72.82 22.98
 -15 2 -3 75.81 18.01
 -15 2 -3 92.86 26.86
 -15 2 -3 61.06 17.95
 -15 2 -2 -4.4 12.05
 -15 2 -2 -15.42 20.22
 -15 2 -2 -46.68 22.36
 -15 2 -1 -18.61 12.62
 -15 2 -1 -1.02 15.79
 -15 2 0 25.03 11.85
 -15 2 0 21.25 18.64
 -15 3 -10 22.15 15.44
 -15 3 -10 20.15 16.59
 -15 3 -10 11.3 14.36
 -15 3 -10 18.68 20.17
 -15 3 -9 47.1 23.01
 -15 3 -9 29.67 16.75
 -15 3 -9 49.93 18.64
 -15 3 -8 17.85 17.89
 -15 3 -8 3.71 15.9
 -15 3 -8 61.84 19.69
 -15 3 -7 10.52 15.83
 -15 3 -7 30.59 18.24
 -15 3 -7 48.46 19
 -15 3 -6 7.37 17.31
 -15 3 -6 -1.94 15.11
 -15 3 -6 12.79 13.88
 -15 3 -5 20.93 20.23
 -15 3 -5 -16.46 14.32
 -15 3 -4 92.9 20.16
 -15 3 -4 78.66 23.91
 -15 3 -3 -9.25 14.58
 -15 3 -3 32.61 20.92
 -15 3 -3 2.1 16.29
 -15 3 -2 6.17 19.77
 -15 3 -2 9.36 17.01
 -15 3 -1 49.66 22.19
 -15 4 -8 22.44 16.72
 -15 4 -8 54.82 22.37
 -15 4 -8 49.53 21.76
 -15 4 -7 1.08 18.48
 -15 4 -7 2.93 16.64
 -15 4 -7 2.32 14.73
 -15 4 -6 -6.47 16.21
 -15 4 -6 23.36 16.91
 -15 4 -6 6.05 17.84
 -15 4 -5 -4.35 16
 -15 4 -5 21.45 20.17
 -15 4 -5 6.47 16.46
 -15 4 -4 -2.07 16.08
 -15 4 -4 -6.92 15.12
 -15 4 -3 34.47 20.65
 -15 4 -3 4.26 17.64
 -15 4 -3 29.44 16.71
 -15 4 -2 -1.05 17.2
 -15 4 -2 43.52 20.95
 -14 -10 -10 139.29 28.64
 -14 -10 -10 71.26 19.8
 -14 -10 -9 -30.43 18.8
 -14 -10 -9 15.75 16.12
 -14 -10 -8 30.59 17.63
 -14 -10 -8 34.19 18.81
 -14 -10 -7 18.82 15.82
 -14 -10 -7 35.86 17.18
 -14 -10 -6 -18.86 13.74
 -14 -10 -5 8.22 13.01
 -14 -10 -4 52.54 21.71
 -14 -10 -4 17.24 11.85
 -14 -10 -3 11.86 16.76
 -14 -10 -3 34.07 19.44
 -14 -10 -3 14.65 12.47
 -14 -9 -12 8.5 15
 -14 -9 -12 35.33 18.17
 -14 -9 -11 122.95 27.37
 -14 -9 -11 72.1 21.2
 -14 -9 -10 -1.94 15.75
 -14 -9 -10 1.7 12.87
 -14 -9 -9 70.2 24.26
 -14 -9 -9 40.97 18.36
 -14 -9 -8 77.01 23.67
 -14 -9 -8 45.76 15.59
 -14 -9 -7 24.79 18.96
 -14 -9 -7 40.12 16.43
 -14 -9 -6 157.62 25.14
 -14 -9 -5 -10.97 14.34
 -14 -9 -4 67.53 23.38
 -14 -9 -4 41.87 15.61
 -14 -9 -3 18.69 15.1
 -14 -9 -3 42.87 16.14
 -14 -9 -2 42.08 19.77
 -14 -9 -2 41.33 21.02
 -14 -9 -2 28.62 14.1
 -14 -9 -1 -19.91 18.41
 -14 -9 -1 0.97 15.13
 -14 -8 -13 58.95 22.37
 -14 -8 -13 38.86 19.8
 -14 -8 -12 6.58 15.49
 -14 -8 -12 17.08 15.15
 -14 -8 -11 33.55 17.6
 -14 -8 -11 10.46 14.93
 -14 -8 -10 83.13 22.68
 -14 -8 -10 74.25 19.77
 -14 -8 -9 9.82 17.21
 -14 -8 -9 -8.15 13.16
 -14 -8 -8 63.19 23.27
 -14 -8 -8 30.62 15.98
 -14 -8 -7 118.91 26.19
 -14 -8 -7 107.62 22.48
 -14 -8 -6 -11.92 15.4
 -14 -8 -6 4.32 11.96
 -14 -8 -5 35.49 15.98
 -14 -8 -4 61.6 20.01
 -14 -8 -4 65.56 17.07
 -14 -8 -3 34.71 17.96
 -14 -8 -3 65.57 16.47
 -14 -8 -2 32.28 18.7
 -14 -8 -2 17.14 11.13
 -14 -8 -1 0.99 15.54
 -14 -8 -1 36.94 20.23
 -14 -8 0 -5 18.17
 -14 -8 0 41.14 21.68
 -14 -7 -14 92.39 23.94
 -14 -7 -14 69.7 22.93
 -14 -7 -13 1.86 15.04
 -14 -7 -13 -12.84 14.91
 -14 -7 -12 9.43 15.1
 -14 -7 -12 32.94 14.93
 -14 -7 -11 104.57 25.37
 -14 -7 -11 90.56 23.85
 -14 -7 -10 5.85 15.65
 -14 -7 -10 10.02 15.01
 -14 -7 -9 102.98 26.06
 -14 -7 -9 93.55 22.24
 -14 -7 -8 4.93 17.39
 -14 -7 -8 0.78 14.28
 -14 -7 -7 71.7 23.68
 -14 -7 -7 49.27 20.36
 -14 -7 -6 106.78 26.49
 -14 -7 -6 70.74 18.72
 -14 -7 -5 14.28 14.29
 -14 -7 -4 22.82 17.35
 -14 -7 -4 8.36 11.43
 -14 -7 -3 25.76 17.33
 -14 -7 -3 14.49 10.79
 -14 -7 -2 11.85 15.27
 -14 -7 -2 31.83 13.23
 -14 -7 -1 15.59 15.69
 -14 -7 -1 33.03 13.45
 -14 -7 0 60.37 20.89
 -14 -7 0 124.81 26.78
 -14 -7 1 -5.71 16.82
 -14 -7 1 25.8 17.23
 -14 -6 -14 7.97 11.74
 -14 -6 -14 2.73 15.38
 -14 -6 -14 12.08 18.24
 -14 -6 -13 66.11 22.79
 -14 -6 -13 61.17 21.09
 -14 -6 -12 4.75 17
 -14 -6 -12 -3.49 14.33
 -14 -6 -11 -0.96 15.4
 -14 -6 -11 -2.54 14.81
 -14 -6 -10 82.83 24.23
 -14 -6 -10 29.5 16.46
 -14 -6 -9 13.73 14.22
 -14 -6 -9 -8.71 12.59
 -14 -6 -8 66.6 20.63
 -14 -6 -8 51.88 17.22
 -14 -6 -7 144.63 27.96
 -14 -6 -7 110.72 21.14
 -14 -6 -6 -4 16.59
 -14 -6 -6 16.15 11.16
 -14 -6 -5 91.52 19.92
 -14 -6 -4 31.44 13.22
 -14 -6 -3 48.99 22.36
 -14 -6 -3 30.85 15.08
 -14 -6 -2 -7.9 15.66
 -14 -6 -2 -0.56 11.02
 -14 -6 -1 163.16 30.92
 -14 -6 -1 92.96 18.25
 -14 -6 0 21.33 17.19
 -14 -6 1 74.44 24.7
 -14 -6 2 9.91 19.52
 -14 -6 2 32.73 19.28
 -14 -5 -15 9.75 16.74
 -14 -5 -15 4.81 10.88
 -14 -5 -14 82.36 17.5
 -14 -5 -14 126.69 26.79
 -14 -5 -13 -7.97 13.31
 -14 -5 -13 12.8 11.22
 -14 -5 -12 37.81 16.55
 -14 -5 -12 53.33 13.12
 -14 -5 -12 74.42 23.81
 -14 -5 -11 1.66 14.16
 -14 -5 -11 26.8 11.86
 -14 -5 -10 6.41 13.27
 -14 -5 -10 6.38 9.79
 -14 -5 -10 31.28 17.89
 -14 -5 -9 83.61 20.62
 -14 -5 -9 86.55 14.6
 -14 -5 -9 88.05 23.34
 -14 -5 -8 32.8 19.48
 -14 -5 -8 17.91 13.29
 -14 -5 -7 -12.96 15.83
 -14 -5 -7 -9.33 12.04
 -14 -5 -6 68.47 22.03
 -14 -5 -6 19.97 12.11
 -14 -5 -5 -10.59 11.12
 -14 -5 -4 1.26 12.25
 -14 -5 -4 5.67 12.89
 -14 -5 -3 51.35 15.35
 -14 -5 -3 38.02 18.55
 -14 -5 -3 26.95 15.4
 -14 -5 -2 -5.62 10.93
 -14 -5 -2 -28.93 22.63
 -14 -5 -1 87.61 18.04
 -14 -5 -1 73.05 22.42
 -14 -5 -1 82.04 20.85
 -14 -5 0 24.76 11.81
 -14 -5 0 44.08 17.23
 -14 -5 0 40.21 20.02
 -14 -5 1 -3.87 15.48
 -14 -5 2 -2.84 15.92
 -14 -5 2 -7.81 15.31
 -14 -5 3 88.83 25.07
 -14 -5 3 72.44 24.34
 -14 -4 -15 26.53 13.95
 -14 -4 -15 14.27 16.26
 -14 -4 -14 3.42 11.32
 -14 -4 -14 4.62 14.83
 -14 -4 -13 93.19 16.83
 -14 -4 -13 129.51 27.16
 -14 -4 -13 107.96 23.68
 -14 -4 -12 1.5 9.32
 -14 -4 -12 22.98 19.73
 -14 -4 -12 -13.47 12.99
 -14 -4 -11 19.07 10.26
 -14 -4 -11 3.26 12.23
 -14 -4 -10 35.16 11.09
 -14 -4 -10 27.56 17.79
 -14 -4 -10 21.31 14.56
 -14 -4 -9 17.21 8.86
 -14 -4 -9 -2.97 14.6
 -14 -4 -9 -1.52 12.5
 -14 -4 -8 12.94 14.69
 -14 -4 -8 11.99 8.25
 -14 -4 -8 23.63 14.6
 -14 -4 -8 -13.17 14
 -14 -4 -7 45.92 18.32
 -14 -4 -7 8.09 6.89
 -14 -4 -7 36.45 16.63
 -14 -4 -7 45.79 15.82
 -14 -4 -6 36.03 20.48
 -14 -4 -6 -12.57 15.16
 -14 -4 -6 34.49 15.26
 -14 -4 -5 -3.19 12.97
 -14 -4 -5 -7.81 12.36
 -14 -4 -4 118.47 23.64
 -14 -4 -4 62.64 15.75
 -14 -4 -3 29.05 19.76
 -14 -4 -3 21.97 15.65
 -14 -4 -3 11.81 11.75
 -14 -4 -2 71.89 20.2
 -14 -4 -2 112.79 20.94
 -14 -4 -1 10.98 9.87
 -14 -4 -1 50.73 20.1
 -14 -4 -1 19.02 13.83
 -14 -4 0 31.43 11.98
 -14 -4 0 61.13 21.82
 -14 -4 0 54.94 19.51
 -14 -4 1 47.61 22.04
 -14 -4 1 15 14.29
 -14 -4 2 0.95 15.52
 -14 -4 2 18.37 15.63
 -14 -4 3 -0.96 15.11
 -14 -4 3 -11.22 17.15
 -14 -4 3 38.29 18.15
 -14 -3 -15 -1.21 10.33
 -14 -3 -15 -8.14 15.63
 -14 -3 -14 33.16 12.79
 -14 -3 -14 67.01 20.53
 -14 -3 -13 4.84 9.55
 -14 -3 -13 18.05 16.02
 -14 -3 -13 17.09 16.62
 -14 -3 -12 17.64 9.22
 -14 -3 -12 55.07 20.06
 -14 -3 -12 29.82 18.08
 -14 -3 -11 21.12 10.61
 -14 -3 -11 25.09 13.72
 -14 -3 -11 24.93 14.12
 -14 -3 -10 -16.06 9.83
 -14 -3 -10 3.91 11.74
 -14 -3 -10 -11.7 12.23
 -14 -3 -9 22.28 9.57
 -14 -3 -9 40.86 15.67
 -14 -3 -9 56.06 17.66
 -14 -3 -8 40.82 10.26
 -14 -3 -8 10.23 12.17
 -14 -3 -8 -3.04 13.08
 -14 -3 -7 -6.45 6.43
 -14 -3 -7 19 13.65
 -14 -3 -7 -17.88 15.35
 -14 -3 -6 43.88 8.93
 -14 -3 -6 58.8 18.9
 -14 -3 -6 46.68 15.5
 -14 -3 -5 -16.09 14.64
 -14 -3 -5 -20.75 12.13
 -14 -3 -4 -16.27 13.67
 -14 -3 -4 1.24 9.82
 -14 -3 -3 19.73 13.22
 -14 -3 -3 8.25 11.14
 -14 -3 -2 116.79 18.62
 -14 -3 -1 9.96 10.4
 -14 -3 0 118.72 23.85
 -14 -3 0 117.2 18.08
 -14 -3 1 10.75 16.25
 -14 -3 1 -5.92 14.74
 -14 -3 2 51.24 19.41
 -14 -3 2 79.14 22.12
 -14 -3 3 31.37 17.48
 -14 -3 3 41.47 20.95
 -14 -3 3 31.17 18.08
 -14 -3 4 50.95 21.96
 -14 -3 4 18.36 16.44
 -14 -3 4 24.47 18.03
 -14 -2 -15 69.45 16.07
 -14 -2 -15 61.02 20.31
 -14 -2 -15 56.13 19.72
 -14 -2 -14 15.34 11.97
 -14 -2 -14 26.06 18.67
 -14 -2 -13 18.21 11.36
 -14 -2 -12 44.06 16.44
 -14 -2 -12 48.34 17.19
 -14 -2 -12 37.71 11.2
 -14 -2 -11 -6.4 11.68
 -14 -2 -11 5.65 12.54
 -14 -2 -11 7.51 9.58
 -14 -2 -10 60.16 17.46
 -14 -2 -10 57.85 17.98
 -14 -2 -10 35.74 11.42
 -14 -2 -9 26.39 15.26
 -14 -2 -9 24.88 14.81
 -14 -2 -9 40.95 10.98
 -14 -2 -8 44.94 16.65
 -14 -2 -8 21.12 13.43
 -14 -2 -8 15.75 7.24
 -14 -2 -7 117.17 22.96
 -14 -2 -7 103.24 20.48
 -14 -2 -7 113.94 13.61
 -14 -2 -6 -22.6 14.9
 -14 -2 -6 -12.17 12.55
 -14 -2 -6 -4.44 6.26
 -14 -2 -5 16.88 13.01
 -14 -2 -5 11.44 12.92
 -14 -2 -4 59.65 15.38
 -14 -2 -4 87.66 20.7
 -14 -2 -3 -2.58 10.23
 -14 -2 -3 -6.53 12.1
 -14 -2 -3 -9.33 13.02
 -14 -2 -2 21.05 9.48
 -14 -2 -2 -3.38 10.19
 -14 -2 -1 70.08 15.95
 -14 -2 0 21.44 17.21
 -14 -2 0 13.36 11.27
 -14 -2 1 10.36 15.51
 -14 -2 1 18.63 9.98
 -14 -2 2 42.45 15.66
 -14 -2 3 -30.03 19.15
 -14 -2 4 48.79 20.62
 -14 -2 4 39.09 19.22
 -14 -2 4 50.53 21.68
 -14 -1 -15 16.89 11.29
 -14 -1 -15 9.05 14.63
 -14 -1 -14 13.1 10.74
 -14 -1 -13 24.22 11.79
 -14 -1 -13 7.97 13.36
 -14 -1 -12 29.98 16.13
 -14 -1 -12 14.63 9.41
 -14 -1 -12 25.66 14.61
 -14 -1 -11 5.64 12.22
 -14 -1 -11 6.14 9.03
 -14 -1 -11 -16.54 14.24
 -14 -1 -10 4.69 11.6
 -14 -1 -10 28.05 10.65
 -14 -1 -10 20.07 15.17
 -14 -1 -9 -10.53 13.55
 -14 -1 -9 3.25 7.29
 -14 -1 -9 -26.11 15.95
 -14 -1 -8 100.39 20.15
 -14 -1 -8 102.13 14.33
 -14 -1 -8 104.67 22.66
 -14 -1 -7 -0.7 11.59
 -14 -1 -7 7.83 7.47
 -14 -1 -7 11.28 14.52
 -14 -1 -6 38.42 15.56
 -14 -1 -6 50.5 19.03
 -14 -1 -6 32.37 8.07
 -14 -1 -5 85.52 22.14
 -14 -1 -5 98.96 11.85
 -14 -1 -5 82.96 18.43
 -14 -1 -4 -10.3 13.09
 -14 -1 -4 4.4 10.43
 -14 -1 -4 18.03 13
 -14 -1 -3 104.18 24.8
 -14 -1 -3 67.01 13.85
 -14 -1 -3 74.06 17.15
 -14 -1 -2 -4.38 13.52
 -14 -1 -2 34.37 11.25
 -14 -1 -2 22.16 11.39
 -14 -1 -1 -16.73 11.09
 -14 -1 0 21.32 9.05
 -14 -1 0 10.71 15.62
 -14 -1 1 -9.42 9.39
 -14 -1 1 8.87 15.65
 -14 -1 2 -21.39 19.35
 -14 -1 3 -6.17 14.72
 -14 -1 4 22.95 18.19
 -14 0 -15 35.27 13.72
 -14 0 -15 40.82 19.15
 -14 0 -14 -1.77 13.71
 -14 0 -14 1.72 10.15
 -14 0 -14 -30.47 15.6
 -14 0 -13 16.27 10.55
 -14 0 -13 44.8 15.93
 -14 0 -12 27.63 11.78
 -14 0 -12 36.6 13.45
 -14 0 -11 19.31 13.43
 -14 0 -11 10.53 9.82
 -14 0 -11 -3.67 12.96
 -14 0 -10 -3.9 13.69
 -14 0 -10 17.91 9.58
 -14 0 -10 19.83 14.58
 -14 0 -9 42.93 17.2
 -14 0 -9 44.97 17.77
 -14 0 -9 23.66 9.69
 -14 0 -8 12.34 17.66
 -14 0 -8 15.3 14.59
 -14 0 -8 -9.76 15.2
 -14 0 -8 -1.15 7.58
 -14 0 -7 4.18 13.98
 -14 0 -7 31.41 17.22
 -14 0 -6 43.85 18.53
 -14 0 -6 55.56 15.73
 -14 0 -6 44.06 16.2
 -14 0 -6 37.39 8.49
 -14 0 -5 23.14 12.43
 -14 0 -5 -3.92 11.07
 -14 0 -5 -25.75 16.6
 -14 0 -5 -20.84 14.88
 -14 0 -5 -2.58 5.22
 -14 0 -4 147.13 20.42
 -14 0 -4 117.8 25.64
 -14 0 -4 103.68 11.02
 -14 0 -4 122.35 20.58
 -14 0 -3 25.26 12.5
 -14 0 -3 15.12 16.68
 -14 0 -3 23.34 12.63
 -14 0 -2 49.39 13.91
 -14 0 -2 71.87 23.14
 -14 0 -2 77.1 15.06
 -14 0 -1 14.78 11.45
 -14 0 0 27.43 17.5
 -14 0 0 4.13 9.18
 -14 0 1 31.85 16.7
 -14 0 1 15.01 11.34
 -14 0 2 29.29 16.41
 -14 0 2 7.19 9.82
 -14 0 3 -1.82 16.59
 -14 0 4 17.27 14.9
 -14 1 -14 8.15 11.13
 -14 1 -14 -22.4 14.16
 -14 1 -14 -4.42 13.75
 -14 1 -13 52.34 17.39
 -14 1 -13 57.26 14.02
 -14 1 -12 -4.34 12.5
 -14 1 -12 7.46 14.49
 -14 1 -11 52.11 19.22
 -14 1 -11 67.8 23.47
 -14 1 -11 49.21 17.55
 -14 1 -10 1.57 12.68
 -14 1 -10 -4.7 14.61
 -14 1 -9 9.72 14.53
 -14 1 -9 23.88 15.79
 -14 1 -9 -9.85 13.04
 -14 1 -8 84.19 19.75
 -14 1 -8 91.01 24.78
 -14 1 -8 96.69 20.32
 -14 1 -7 13.47 11.45
 -14 1 -7 10.56 15.32
 -14 1 -7 17.15 14.79
 -14 1 -7 8.99 11.9
 -14 1 -6 48.69 15.1
 -14 1 -6 74.04 20.97
 -14 1 -6 88.75 23.81
 -14 1 -6 88.36 17.07
 -14 1 -5 44.31 14.25
 -14 1 -5 -1.92 15.71
 -14 1 -5 35.71 17.28
 -14 1 -5 5.23 13.01
 -14 1 -4 -5.42 16.64
 -14 1 -4 7.18 12.13
 -14 1 -4 12.11 10.82
 -14 1 -3 38.58 15.11
 -14 1 -3 41.31 19.37
 -14 1 -3 45.34 13.48
 -14 1 -3 60.34 19.6
 -14 1 -2 12.8 10.78
 -14 1 -2 27.56 13.99
 -14 1 -2 34.41 16.04
 -14 1 -2 12.01 14.82
 -14 1 -1 16.79 11.44
 -14 1 -1 -0.95 14.13
 -14 1 -1 -17.91 11.9
 -14 1 0 85.33 24.14
 -14 1 0 51.48 15.54
 -14 1 1 35.59 19.14
 -14 1 1 20.49 10.53
 -14 1 2 13.18 16.9
 -14 1 2 32.61 11.42
 -14 1 3 24.28 18.1
 -14 1 4 46.75 16.54
 -14 2 -14 30.63 13.56
 -14 2 -14 42.14 19.69
 -14 2 -14 25.65 16.35
 -14 2 -13 14.01 13.72
 -14 2 -13 2.79 14.94
 -14 2 -13 -20.66 16.47
 -14 2 -12 22.34 16.83
 -14 2 -12 57.67 16.69
 -14 2 -11 -9.31 13.04
 -14 2 -11 -0.96 14.73
 -14 2 -11 -22.81 17.13
 -14 2 -10 -13.69 13.75
 -14 2 -10 11.56 16.2
 -14 2 -10 6.33 12.3
 -14 2 -9 85.26 19.48
 -14 2 -9 100.03 26.16
 -14 2 -9 125.86 23.26
 -14 2 -9 68.29 20.7
 -14 2 -8 12.66 14.77
 -14 2 -8 6.31 14.3
 -14 2 -8 19.76 17.66
 -14 2 -7 107.38 26.15
 -14 2 -7 79.94 18.6
 -14 2 -7 69.03 22.11
 -14 2 -6 42.01 20.65
 -14 2 -6 0.64 11.92
 -14 2 -6 8.08 15.88
 -14 2 -5 35.17 18.87
 -14 2 -5 12.94 12.19
 -14 2 -5 -15.48 16.92
 -14 2 -4 -14.73 13.03
 -14 2 -4 32.73 18.78
 -14 2 -3 39.98 17.72
 -14 2 -3 62.46 22.05
 -14 2 -3 45.89 15.93
 -14 2 -2 2.13 10.3
 -14 2 -2 -4.85 15.21
 -14 2 -2 -5.74 17.13
 -14 2 -1 73.4 16.22
 -14 2 -1 84.09 24.08
 -14 2 0 10.54 15.99
 -14 2 1 51.42 21.76
 -14 2 1 56.14 20.78
 -14 2 2 49.9 19.8
 -14 2 2 8.76 16.04
 -14 2 3 8.68 17.42
 -14 2 4 19.32 18.66
 -14 3 -13 26.97 16.53
 -14 3 -13 17.08 16.79
 -14 3 -13 21.65 14.51
 -14 3 -12 -11.57 16.38
 -14 3 -12 -7.66 16.72
 -14 3 -12 15.15 14.39
 -14 3 -11 0.97 16.62
 -14 3 -11 15.56 17.93
 -14 3 -11 15.99 16.81
 -14 3 -10 41.36 17.37
 -14 3 -10 67.15 19.66
 -14 3 -10 49.04 17.98
 -14 3 -9 14.82 18.55
 -14 3 -9 6.86 15.03
 -14 3 -9 -32.73 17.88
 -14 3 -8 79.88 24.58
 -14 3 -8 32.35 16.23
 -14 3 -8 33.85 17.1
 -14 3 -7 3 14.57
 -14 3 -7 41.75 16.4
 -14 3 -7 40.74 18.9
 -14 3 -6 33.05 17.95
 -14 3 -6 14.36 13.34
 -14 3 -6 -8.4 17.38
 -14 3 -5 25.03 16.74
 -14 3 -5 36.89 20.78
 -14 3 -5 44.52 16.07
 -14 3 -4 24.31 15.52
 -14 3 -4 27.14 14.7
 -14 3 -3 24.59 19.4
 -14 3 -3 41.31 16.1
 -14 3 -2 42.54 19.96
 -14 3 -2 26.85 18.51
 -14 3 -2 50.31 15.46
 -14 3 -1 -7.89 15.18
 -14 3 -1 -16.52 12.62
 -14 3 0 21.45 19.34
 -14 3 1 77.47 24.54
 -14 3 1 92.55 27.78
 -14 3 2 41.14 19.84
 -14 3 2 1.01 15.85
 -14 3 3 47.11 20.04
 -14 3 3 37.05 20.08
 -14 4 -12 43.31 19.96
 -14 4 -12 37.06 17.63
 -14 4 -12 6.25 14.23
 -14 4 -11 -11 15.63
 -14 4 -11 0.86 16.16
 -14 4 -11 -0.82 14.25
 -14 4 -10 36.31 18.36
 -14 4 -10 25.02 15.83
 -14 4 -9 32.6 19.08
 -14 4 -9 36.77 17.37
 -14 4 -9 30.48 18.44
 -14 4 -8 -8.24 17.18
 -14 4 -8 16.22 16.72
 -14 4 -7 6.19 17.28
 -14 4 -7 12.68 14.51
 -14 4 -7 40.58 19.33
 -14 4 -6 6.19 16.63
 -14 4 -6 55.16 19.04
 -14 4 -6 82.57 23.91
 -14 4 -5 -5.16 19.91
 -14 4 -5 17.73 18.85
 -14 4 -5 8.38 15.13
 -14 4 -4 24.93 18.89
 -14 4 -4 23.68 15.87
 -14 4 -3 66.62 22.82
 -14 4 -3 136.59 22.77
 -14 4 -2 1.02 19.67
 -14 4 -2 7.14 17.62
 -14 4 -2 5.51 11.95
 -14 4 -1 38.5 21.48
 -14 4 -1 31.96 19.62
 -14 4 -1 42.63 14.94
 -14 4 0 22.98 18.87
 -14 4 1 24.64 18.78
 -14 4 1 -13.62 18.12
 -14 4 2 71.37 23.26
 -14 4 2 91.43 26.89
 -14 4 3 9.61 18.54
 -14 4 3 25.03 22.45
 -14 5 -11 -0.85 16.13
 -14 5 -11 -14.3 17.81
 -14 5 -11 5.17 16.99
 -14 5 -10 42.52 20.3
 -14 5 -10 37.96 16.13
 -14 5 -10 63.45 21.81
 -14 5 -9 -2.76 14.63
 -14 5 -9 -11.73 15.79
 -14 5 -9 17.89 18.18
 -14 5 -8 0.95 15.26
 -14 5 -8 -8.95 15.5
 -14 5 -8 30.59 18.24
 -14 5 -7 27.54 17.2
 -14 5 -7 29.46 16.71
 -14 5 -7 15.84 18.57
 -14 5 -6 1 16.11
 -14 5 -6 39.35 17.49
 -14 5 -6 15.85 17.28
 -14 5 -5 42.06 19.51
 -14 5 -5 65.84 20.63
 -14 5 -5 59.14 23.66
 -14 5 -4 10.39 16.74
 -14 5 -4 5.02 15.09
 -14 5 -3 -2.1 16.1
 -14 5 -3 9.63 16.89
 -14 5 -2 99.91 25.97
 -14 5 -2 113.4 21.5
 -14 5 -2 111.21 27.26
 -14 5 -1 -17.18 19.32
 -14 5 -1 -0.62 13.78
 -14 5 -1 -9.33 15.81
 -14 5 0 46.41 24.25
 -14 5 1 120.78 30.02
 -14 5 2 -9.74 18.61
 -14 5 2 -20.94 16.62
 -14 6 -10 -6.47 17.81
 -14 6 -10 -3.65 16.36
 -14 6 -10 -2.15 16.59
 -14 6 -9 29.78 20.32
 -14 6 -9 13.35 17.85
 -14 6 -9 36.7 21.45
 -14 6 -8 2.94 15.49
 -14 6 -8 24.28 18.28
 -14 6 -8 10.89 17.76
 -14 6 -7 9.81 18.86
 -14 6 -7 30.34 20.58
 -14 6 -7 19.41 17.13
 -14 6 -6 7.63 16.24
 -14 6 -6 49.9 23.13
 -14 6 -6 55.43 21.95
 -14 6 -5 -3.27 15.89
 -14 6 -5 11.59 16.62
 -14 6 -5 7.89 15.14
 -14 6 -4 25.61 19.12
 -14 6 -4 29.57 16.69
 -14 6 -3 10.8 18.25
 -14 6 -3 13.84 16.56
 -14 6 -2 -18.26 16.81
 -14 6 -2 -6.55 19.5
 -14 6 -2 -4.9 13.2
 -14 6 -1 16.04 18.32
 -14 6 -1 35.25 20.19
 -14 6 -1 28.28 16.63
 -14 6 0 30.59 18.89
 -14 6 0 17.76 14.95
 -14 7 -8 -17.86 19.97
 -14 7 -8 -3.06 17.31
 -14 7 -8 -29.13 16.32
 -14 7 -7 30.17 20.11
 -14 7 -7 16.65 17.25
 -14 7 -7 39.77 16.61
 -14 7 -6 -20.11 20.76
 -14 7 -6 15.98 17.27
 -14 7 -6 -0.86 16.06
 -14 7 -5 30.13 19.04
 -14 7 -5 23.76 21.2
 -14 7 -5 60.5 22.85
 -14 7 -4 -5.49 19.12
 -14 7 -4 5.6 15.98
 -14 7 -3 14.43 19.8
 -14 7 -3 20.83 14.59
 -14 7 -2 19.93 21.23
 -14 7 -2 23.56 20.36
 -14 7 -2 22.14 15.19
 -14 7 -1 14.23 19.16
 -14 7 -1 -2.78 13.85
 -14 7 -1 38.51 23.13
 -13 -12 -10 28.33 16.14
 -13 -12 -10 22.04 17.88
 -13 -12 -9 50.45 19.64
 -13 -12 -9 27.06 17.03
 -13 -12 -8 81.37 23.03
 -13 -12 -8 44.74 16.96
 -13 -12 -7 -0.84 14.44
 -13 -12 -7 20.21 13.54
 -13 -12 -7 21.14 16.07
 -13 -12 -6 80.82 22.39
 -13 -12 -5 15.44 13.27
 -13 -12 -5 25.48 15.34
 -13 -12 -4 35.89 18.85
 -13 -12 -4 25.12 11.97
 -13 -12 -4 -8.67 16.7
 -13 -12 -3 32.02 19.48
 -13 -12 -3 46.11 19.96
 -13 -12 -3 39.91 14.38
 -13 -11 -12 -23.61 17.88
 -13 -11 -12 -10.8 14.01
 -13 -11 -11 -23.96 18.26
 -13 -11 -11 -24.48 18.25
 -13 -11 -10 74.41 22.86
 -13 -11 -10 81.34 22.49
 -13 -11 -9 29.97 17.58
 -13 -11 -9 43.21 17.47
 -13 -11 -8 11.34 15.63
 -13 -11 -8 0.79 12.59
 -13 -11 -7 114.92 26.7
 -13 -11 -7 118.3 23.65
 -13 -11 -6 21.9 18.01
 -13 -11 -6 22.06 12.8
 -13 -11 -5 22.1 18.32
 -13 -11 -5 38.31 15.33
 -13 -11 -4 72.43 17.18
 -13 -11 -4 68.54 23.32
 -13 -11 -4 70.5 22.6
 -13 -11 -3 21.5 13.03
 -13 -11 -3 17.45 18.16
 -13 -11 -3 1.89 14.65
 -13 -11 -2 11.22 15.26
 -13 -11 -2 49.98 22.17
 -13 -11 -1 11.21 15.9
 -13 -11 -1 31.69 22.15
 -13 -11 -1 48.3 21.08
 -13 -10 -13 17.55 17.72
 -13 -10 -13 -30.25 16.12
 -13 -10 -12 44.65 20.38
 -13 -10 -12 46.33 20.7
 -13 -10 -11 58.08 20.66
 -13 -10 -11 6.05 15.58
 -13 -10 -10 11.9 14.65
 -13 -10 -10 -17.59 16.56
 -13 -10 -9 159.66 27.28
 -13 -10 -9 126.24 23.25
 -13 -10 -8 24.27 17.28
 -13 -10 -8 -9.36 15.27
 -13 -10 -7 15 15.14
 -13 -10 -7 -2.99 12.86
 -13 -10 -6 24.43 16.19
 -13 -10 -6 9.25 13.54
 -13 -10 -5 21.56 13.78
 -13 -10 -4 -8.47 16.14
 -13 -10 -4 17.69 14.36
 -13 -10 -3 147.74 20.56
 -13 -10 -3 120.14 26.46
 -13 -10 -3 142.86 28.9
 -13 -10 -2 12.85 11.94
 -13 -10 -2 21.44 15.92
 -13 -10 -2 -8.37 17.23
 -13 -10 -1 -5.68 15.47
 -13 -10 -1 14.8 15.05
 -13 -10 0 84.95 24.8
 -13 -10 0 41.29 20.25
 -13 -10 0 68.39 24.37
 -13 -10 1 -5.4 14.36
 -13 -10 1 2.83 17.65
 -13 -10 1 4.86 17.71
 -13 -9 -14 -15.31 16.48
 -13 -9 -14 -3.71 13.72
 -13 -9 -13 51.39 19.15
 -13 -9 -13 20.85 14.17
 -13 -9 -12 -7.11 14.21
 -13 -9 -12 20.24 14.77
 -13 -9 -11 23.36 18.26
 -13 -9 -11 -11.95 15.26
 -13 -9 -10 113.12 26.21
 -13 -9 -10 49.55 18.72
 -13 -9 -9 101.05 25.03
 -13 -9 -9 87.76 20.81
 -13 -9 -8 53.97 21.18
 -13 -9 -8 13.03 13.41
 -13 -9 -7 59.79 19.39
 -13 -9 -7 78.77 19.45
 -13 -9 -6 -10.31 15.89
 -13 -9 -6 42.25 18
 -13 -9 -5 78.34 17.79
 -13 -9 -4 102.31 20.24
 -13 -9 -3 3.72 13.47
 -13 -9 -3 12.98 12.54
 -13 -9 -2 1.08 9.66
 -13 -9 -2 1.85 13.93
 -13 -9 -1 23.83 11.49
 -13 -9 -1 34.81 20.13
 -13 -9 -1 55.98 19.54
 -13 -9 0 19.15 15.53
 -13 -9 0 -6.69 16.2
 -13 -9 0 44.57 23.04
 -13 -9 1 96.82 24.52
 -13 -9 1 62.79 23.18
 -13 -9 1 93.58 23.98
 -13 -9 2 71.2 21.94
 -13 -9 2 43.95 23.29
 -13 -9 2 34.12 19.92
 -13 -8 -15 32.84 18.81
 -13 -8 -14 65.02 18.9
 -13 -8 -14 82.86 24.01
 -13 -8 -13 34.56 17.93
 -13 -8 -13 26.87 18.61
 -13 -8 -12 60 20.19
 -13 -8 -12 50.42 19.65
 -13 -8 -11 44.05 19.38
 -13 -8 -11 7.59 14.18
 -13 -8 -10 24.49 17.45
 -13 -8 -10 17.13 16.27
 -13 -8 -9 23.97 15.61
 -13 -8 -9 -2.36 12.98
 -13 -8 -8 99.16 24.65
 -13 -8 -8 51.57 17.05
 -13 -8 -7 9.3 14
 -13 -8 -7 23.29 13.3
 -13 -8 -6 49.42 17.61
 -13 -8 -6 52.91 17.15
 -13 -8 -5 74.78 17.72
 -13 -8 -4 8.75 10.77
 -13 -8 -3 124.28 24.74
 -13 -8 -3 111.05 18.94
 -13 -8 -2 25.85 17.18
 -13 -8 -2 2.73 10.23
 -13 -8 -1 3.68 15.97
 -13 -8 -1 -3.97 9.15
 -13 -8 0 106.34 16.44
 -13 -8 0 87.03 22.86
 -13 -8 0 99.68 22.6
 -13 -8 1 6.29 14.7
 -13 -8 1 42.12 20.69
 -13 -8 1 10.93 17.45
 -13 -8 2 2.64 13.97
 -13 -8 2 20.29 17.78
 -13 -8 2 31.94 17.71
 -13 -8 3 63.83 19.37
 -13 -8 3 68.95 23.39
 -13 -7 -16 3.95 14.13
 -13 -7 -16 0.96 15.87
 -13 -7 -15 61.99 20.05
 -13 -7 -14 38.63 18.08
 -13 -7 -13 6.03 12.72
 -13 -7 -13 -0.88 15
 -13 -7 -12 91.6 23.74
 -13 -7 -12 85.78 24.67
 -13 -7 -11 26.9 17.8
 -13 -7 -11 43.2 18.86
 -13 -7 -10 61.96 20.66
 -13 -7 -10 2.41 13.04
 -13 -7 -9 38.5 17.2
 -13 -7 -9 32.57 17.32
 -13 -7 -8 0.93 14.47
 -13 -7 -8 -7.47 14.46
 -13 -7 -7 10.25 15.68
 -13 -7 -7 56.67 17.83
 -13 -7 -6 3.73 14.39
 -13 -7 -6 0.69 12.14
 -13 -7 -5 4.59 10.74
 -13 -7 -4 202.15 25.48
 -13 -7 -3 26.04 16.19
 -13 -7 -3 21.07 13.14
 -13 -7 -2 10.21 15.78
 -13 -7 -2 21.23 10.95
 -13 -7 -1 160.05 30.21
 -13 -7 -1 137.37 19.36
 -13 -7 0 -18.26 18.92
 -13 -7 0 -8.52 10.86
 -13 -7 1 106.82 24.93
 -13 -7 1 136.66 26.46
 -13 -7 2 23.06 15.86
 -13 -7 2 -13.22 16.5
 -13 -7 3 25.75 17.24
 -13 -7 3 -3.44 16.39
 -13 -7 4 -5.8 16.86
 -13 -7 4 18.43 13.65
 -13 -6 -16 9.45 16.1
 -13 -6 -16 32.04 12.89
 -13 -6 -16 40.12 15.75
 -13 -6 -15 21.28 11.88
 -13 -6 -15 22.21 14.33
 -13 -6 -14 -2.87 11.37
 -13 -6 -14 11.85 18.36
 -13 -6 -13 80.43 21.47
 -13 -6 -13 41.02 13.06
 -13 -6 -13 62.44 21.32
 -13 -6 -12 11.75 14.45
 -13 -6 -12 -3.53 8.93
 -13 -6 -12 10.62 14.65
 -13 -6 -11 51.76 16.74
 -13 -6 -11 77.8 14.63
 -13 -6 -11 87.35 22.13
 -13 -6 -10 20.88 15.71
 -13 -6 -10 34.37 16.23
 -13 -6 -9 41.47 18.68
 -13 -6 -9 12.07 11.84
 -13 -6 -8 82.42 21.76
 -13 -6 -8 58.81 17.08
 -13 -6 -7 -5.58 12.88
 -13 -6 -7 -4.19 11.56
 -13 -6 -6 86.69 22.77
 -13 -6 -6 78.64 19.15
 -13 -6 -5 23.1 13.73
 -13 -6 -4 2.45 11.44
 -13 -6 -3 -10.28 15.68
 -13 -6 -3 -10.47 12.8
 -13 -6 -2 239.87 34.01
 -13 -6 -2 164.58 22.86
 -13 -6 -1 16.61 15.28
 -13 -6 -1 3.52 10.19
 -13 -6 0 201.08 32.86
 -13 -6 0 188.65 21.26
 -13 -6 1 43.43 16.31
 -13 -6 2 46.92 17.53
 -13 -6 2 44.53 19.62
 -13 -6 3 27.03 16.99
 -13 -6 3 -5.69 15.66
 -13 -6 3 0.64 13.36
 -13 -6 4 5.94 14.83
 -13 -6 4 -19.06 17.99
 -13 -6 5 18.71 15.95
 -13 -6 5 4.78 15.15
 -13 -5 -17 49.87 17.77
 -13 -5 -17 10.72 11.55
 -13 -5 -17 24.78 17.28
 -13 -5 -16 27.04 16.31
 -13 -5 -16 44 14.82
 -13 -5 -15 37.04 15.42
 -13 -5 -15 46.58 14.08
 -13 -5 -15 33.33 18.91
 -13 -5 -14 39.32 12.46
 -13 -5 -14 31.32 17.75
 -13 -5 -13 -5.89 8.87
 -13 -5 -13 -3.47 13.43
 -13 -5 -12 90.73 21.1
 -13 -5 -12 79.62 15.3
 -13 -5 -12 117.01 23.93
 -13 -5 -11 12.67 12.82
 -13 -5 -11 12.13 8.74
 -13 -5 -10 17.6 11.78
 -13 -5 -10 23.67 9.53
 -13 -5 -10 28.33 16.45
 -13 -5 -9 95.39 20.13
 -13 -5 -9 93.29 14.25
 -13 -5 -9 104.85 22.2
 -13 -5 -8 2.83 10.18
 -13 -5 -8 -4.99 6.76
 -13 -5 -7 109.47 20.54
 -13 -5 -7 148.46 28.54
 -13 -5 -6 1.31 11.25
 -13 -5 -6 97.31 25.23
 -13 -5 -5 35.71 13.16
 -13 -5 -5 50.51 16.41
 -13 -5 -4 20.87 10.56
 -13 -5 -4 48.81 17.74
 -13 -5 -3 27.23 17.75
 -13 -5 -3 8.34 12.52
 -13 -5 -3 17.61 12.77
 -13 -5 -2 -4.66 13.51
 -13 -5 -2 -8.05 10.08
 -13 -5 -1 73.38 20.54
 -13 -5 -1 91.11 21.69
 -13 -5 -1 76.05 15.98
 -13 -5 0 54.22 19.28
 -13 -5 0 60.66 19.13
 -13 -5 0 35.23 10.89
 -13 -5 1 40.21 18.4
 -13 -5 1 41.44 16.53
 -13 -5 1 43.9 10.66
 -13 -5 2 135.49 25.44
 -13 -5 2 139.52 26.03
 -13 -5 3 37.88 17.65
 -13 -5 3 8.38 14.01
 -13 -5 3 11.6 11.84
 -13 -5 4 76.01 22.33
 -13 -5 4 72.02 22.34
 -13 -5 5 41.4 19.66
 -13 -5 5 44.89 18.05
 -13 -4 -17 25.05 15.15
 -13 -4 -17 20.63 19.18
 -13 -4 -17 22.75 13.1
 -13 -4 -16 35.61 17.15
 -13 -4 -16 41.98 14.08
 -13 -4 -16 80.53 20.32
 -13 -4 -15 -0.89 14.56
 -13 -4 -15 -13.28 11.03
 -13 -4 -14 68.95 15.21
 -13 -4 -14 90.72 23.14
 -13 -4 -13 77 15.43
 -13 -4 -13 82.38 21.35
 -13 -4 -12 -0.8 13.03
 -13 -4 -12 -0.5 9.4
 -13 -4 -12 6.26 15.23
 -13 -4 -11 48.73 15.55
 -13 -4 -11 40.98 11.65
 -13 -4 -11 22.57 14.37
 -13 -4 -10 52.32 16.91
 -13 -4 -10 29.33 9.86
 -13 -4 -10 40.15 16.8
 -13 -4 -9 30.3 17.98
 -13 -4 -9 -0.79 7.77
 -13 -4 -9 4.85 12.11
 -13 -4 -9 -5.77 12.92
 -13 -4 -8 36.65 9.6
 -13 -4 -8 56.99 16.58
 -13 -4 -8 47.2 15.62
 -13 -4 -7 56.56 10.25
 -13 -4 -7 91.68 19.62
 -13 -4 -7 89.51 18.79
 -13 -4 -6 56.07 9.56
 -13 -4 -6 53.92 17.41
 -13 -4 -6 39.79 14.23
 -13 -4 -5 224.89 28.47
 -13 -4 -5 218.59 25.28
 -13 -4 -4 3.01 12.96
 -13 -4 -4 13.46 10.07
 -13 -4 -3 108.72 21.59
 -13 -4 -3 98.37 17.75
 -13 -4 -2 52.1 19.73
 -13 -4 -2 43.94 13.5
 -13 -4 -1 26.91 17.79
 -13 -4 -1 18.93 10.15
 -13 -4 0 38.82 19.07
 -13 -4 0 29.69 17.27
 -13 -4 0 4.16 8.84
 -13 -4 1 0.92 14.19
 -13 -4 1 -5.46 14.17
 -13 -4 1 -1.27 7.97
 -13 -4 2 24.38 17.38
 -13 -4 2 2.35 12.14
 -13 -4 3 10.95 14.61
 -13 -4 3 28.37 17.17
 -13 -4 3 28.21 14.7
 -13 -4 4 71.47 23.86
 -13 -4 4 88.49 21.84
 -13 -4 4 55.66 18.83
 -13 -4 5 -14.65 16.85
 -13 -4 5 14.3 15.8
 -13 -4 5 -38.17 19.43
 -13 -4 6 65.29 22.06
 -13 -4 6 23.76 19.29
 -13 -3 -17 22.17 16.99
 -13 -3 -17 20.61 15.82
 -13 -3 -17 37.52 13.32
 -13 -3 -16 -23.36 18.08
 -13 -3 -16 12.86 14.36
 -13 -3 -16 15.91 12.62
 -13 -3 -15 128.27 26.06
 -13 -3 -15 133.87 26.09
 -13 -3 -15 128.06 20.64
 -13 -3 -14 6.25 11.82
 -13 -3 -14 36.3 17.31
 -13 -3 -14 13.77 13.63
 -13 -3 -13 4.28 9.47
 -13 -3 -13 17.57 15.04
 -13 -3 -12 73.16 15.13
 -13 -3 -12 113.11 24.82
 -13 -3 -11 -13.78 12.52
 -13 -3 -11 3.84 12.16
 -13 -3 -11 -11.13 10.09
 -13 -3 -10 26.91 13.27
 -13 -3 -10 7.43 11.55
 -13 -3 -10 30.05 10.81
 -13 -3 -9 21.33 13.4
 -13 -3 -9 49.45 14.76
 -13 -3 -9 21.74 8.71
 -13 -3 -8 7.76 11.4
 -13 -3 -8 39.4 14.16
 -13 -3 -8 34.11 9.48
 -13 -3 -7 73.84 18.34
 -13 -3 -7 40.46 14.95
 -13 -3 -7 70.56 11.52
 -13 -3 -6 28.76 14.02
 -13 -3 -6 17.48 6.83
 -13 -3 -5 12.86 10.29
 -13 -3 -5 26.23 13.42
 -13 -3 -5 14.07 5.87
 -13 -3 -4 50.89 15.09
 -13 -3 -4 72.83 18.88
 -13 -3 -4 65.48 8.98
 -13 -3 -3 95.11 20.44
 -13 -3 -3 36.17 11.65
 -13 -3 -2 -5.28 9.52
 -13 -3 -1 85 11.87
 -13 -3 -1 61.52 14.58
 -13 -3 0 -11.06 13.57
 -13 -3 0 -8.77 9.9
 -13 -3 1 -8.76 14.21
 -13 -3 1 16.2 8.79
 -13 -3 2 46.8 16.18
 -13 -3 2 27.33 9.2
 -13 -3 3 13.45 14.04
 -13 -3 3 -33.44 18.36
 -13 -3 4 -25.09 18.32
 -13 -3 4 9.69 14.54
 -13 -3 4 10.28 14.03
 -13 -3 5 36.77 18.26
 -13 -3 5 57.88 22.15
 -13 -3 5 28.98 16.1
 -13 -3 6 -4.45 18.02
 -13 -3 6 13.99 17.19
 -13 -3 6 20.96 14.8
 -13 -2 -17 -10.09 13.68
 -13 -2 -17 -11.85 16.38
 -13 -2 -17 0.67 10.88
 -13 -2 -16 76.16 19.78
 -13 -2 -16 39.94 19.96
 -13 -2 -16 65.91 17.08
 -13 -2 -15 17.67 15.92
 -13 -2 -15 8.65 14.66
 -13 -2 -15 -11.36 11.5
 -13 -2 -14 -20.21 16.94
 -13 -2 -14 -1.12 8.8
 -13 -2 -13 35.95 11.96
 -13 -2 -12 31.65 14.15
 -13 -2 -12 27.79 11.01
 -13 -2 -11 80.47 18.94
 -13 -2 -11 78.97 17.11
 -13 -2 -11 104.27 15.15
 -13 -2 -10 44.36 14.37
 -13 -2 -10 27.63 13.94
 -13 -2 -10 24.86 9.79
 -13 -2 -9 -0.71 11.44
 -13 -2 -9 -6.24 12.8
 -13 -2 -8 104.38 20
 -13 -2 -8 135.35 21.97
 -13 -2 -8 107.37 14.47
 -13 -2 -7 12.57 12.36
 -13 -2 -7 22.71 13.16
 -13 -2 -7 25.02 8.78
 -13 -2 -6 31.81 12.6
 -13 -2 -6 17.36 12.3
 -13 -2 -6 15.99 6.34
 -13 -2 -5 48.23 15.76
 -13 -2 -5 25.99 13.98
 -13 -2 -5 18.35 6.23
 -13 -2 -4 10.6 4.81
 -13 -2 -4 29.8 12.7
 -13 -2 -4 10.84 14.23
 -13 -2 -3 1.27 3.89
 -13 -2 -3 19.05 14.77
 -13 -2 -3 6.69 10.54
 -13 -2 -2 113.16 17.82
 -13 -2 -2 160.11 17.5
 -13 -2 -1 12.03 9.16
 -13 -2 -1 25.68 8.16
 -13 -2 0 18.83 14.31
 -13 -2 0 23.07 10.06
 -13 -2 1 162.94 26.7
 -13 -2 1 144 18.29
 -13 -2 2 -14.77 13.24
 -13 -2 2 5.14 7.73
 -13 -2 3 14.63 16
 -13 -2 4 16.61 14.42
 -13 -2 4 13.85 17.03
 -13 -2 5 1.75 16.01
 -13 -2 5 17.3 16.06
 -13 -2 5 13.69 13.94
 -13 -2 6 1.74 13.96
 -13 -2 6 1.68 15.07
 -13 -2 6 8.73 14.79
 -13 -1 -17 9.93 12.73
 -13 -1 -17 -19.02 14
 -13 -1 -17 12.56 15.73
 -13 -1 -16 2.52 10.48
 -13 -1 -16 43.43 19.03
 -13 -1 -16 6.54 14.55
 -13 -1 -15 92.48 22.39
 -13 -1 -15 72.88 15.51
 -13 -1 -14 21.02 15.37
 -13 -1 -14 24.79 13.16
 -13 -1 -13 -7.89 12.42
 -13 -1 -13 0.53 8.35
 -13 -1 -12 68.63 16.81
 -13 -1 -12 56.25 13.09
 -13 -1 -11 12.17 12.23
 -13 -1 -11 32.32 13.29
 -13 -1 -11 15.79 9.41
 -13 -1 -10 8.84 11.14
 -13 -1 -10 -12.43 12.4
 -13 -1 -10 3.03 7.05
 -13 -1 -9 36.16 13.54
 -13 -1 -9 45.1 14.97
 -13 -1 -9 39.3 10.61
 -13 -1 -8 47.22 15.56
 -13 -1 -8 59.82 15.9
 -13 -1 -8 65.53 11.83
 -13 -1 -7 46.66 14.47
 -13 -1 -7 36.01 14.99
 -13 -1 -7 69.31 11.06
 -13 -1 -6 109.48 19.38
 -13 -1 -6 104.83 22.76
 -13 -1 -6 103.38 12.72
 -13 -1 -5 11.86 13.87
 -13 -1 -5 4.36 4.88
 -13 -1 -5 -3.65 9.66
 -13 -1 -4 25.63 13.04
 -13 -1 -4 11.48 5.06
 -13 -1 -4 26.84 12.19
 -13 -1 -3 53.55 7.47
 -13 -1 -3 35.65 14.36
 -13 -1 -3 69.83 13.83
 -13 -1 -3 42.98 11.71
 -13 -1 -2 10.66 14.47
 -13 -1 -2 6.05 8.03
 -13 -1 -2 9.04 9.65
 -13 -1 -1 31.53 9.16
 -13 -1 -1 64.84 15.34
 -13 -1 0 34.31 15.41
 -13 -1 0 59.41 14.19
 -13 -1 0 57.68 11.1
 -13 -1 1 44.42 10.52
 -13 -1 1 87.02 21.14
 -13 -1 2 99.97 15.43
 -13 -1 2 63.1 18.05
 -13 -1 3 103.41 14.71
 -13 -1 3 109.18 24.45
 -13 -1 4 12.59 16.15
 -13 -1 5 85.4 22.39
 -13 -1 5 77.44 21.88
 -13 -1 6 17.12 18.57
 -13 -1 6 10.13 15.93
 -13 0 -16 82.45 20.51
 -13 0 -16 80.53 17.07
 -13 0 -15 4.32 14.76
 -13 0 -15 26.44 11.48
 -13 0 -14 13.63 8.77
 -13 0 -14 33.57 16.72
 -13 0 -14 7.55 10.49
 -13 0 -13 82.36 15.31
 -13 0 -13 81.37 20.97
 -13 0 -13 92.44 19.07
 -13 0 -12 -2.58 11.18
 -13 0 -12 6.53 9.28
 -13 0 -11 32.77 15.66
 -13 0 -10 15.6 13.24
 -13 0 -10 -9.57 11.32
 -13 0 -10 6.96 15.24
 -13 0 -9 8.8 12.59
 -13 0 -9 43.29 15.43
 -13 0 -9 13.13 15.13
 -13 0 -8 27.96 14.53
 -13 0 -8 29.4 14.43
 -13 0 -8 30.73 15.88
 -13 0 -7 76.92 20.18
 -13 0 -7 92.43 20.08
 -13 0 -7 92.43 22.22
 -13 0 -6 -11.83 14.87
 -13 0 -6 -1.27 12.09
 -13 0 -6 -7.96 13.75
 -13 0 -5 137.61 25.61
 -13 0 -5 140.71 21.64
 -13 0 -5 146.95 26
 -13 0 -4 41.19 12.95
 -13 0 -4 34.59 12.42
 -13 0 -4 42.65 18.48
 -13 0 -3 2.82 9.13
 -13 0 -3 34.04 16.86
 -13 0 -3 10.19 9.12
 -13 0 -2 108.92 18.12
 -13 0 -2 142.1 26.95
 -13 0 -2 125.94 24.6
 -13 0 -2 98.45 15.4
 -13 0 -1 -10.81 10.8
 -13 0 -1 0.88 13.4
 -13 0 -1 20.24 10.69
 -13 0 0 1.46 9.55
 -13 0 0 4.02 8.33
 -13 0 1 56.46 14.37
 -13 0 1 40.72 18.34
 -13 0 2 38.49 11.59
 -13 0 2 64.65 21.21
 -13 0 3 20.85 10.25
 -13 0 3 13.9 16.51
 -13 0 4 91.42 23.04
 -13 0 5 38.9 17.67
 -13 0 5 6.61 13.94
 -13 0 6 15.36 13.97
 -13 0 6 -21.28 15.54
 -13 1 -16 -31.89 18.52
 -13 1 -16 -8.95 10.29
 -13 1 -15 -16.4 16.88
 -13 1 -15 -19.42 11.35
 -13 1 -14 74.77 17.89
 -13 1 -14 61.21 19.35
 -13 1 -13 13.22 12.59
 -13 1 -13 9.76 14.27
 -13 1 -13 4.27 15.8
 -13 1 -12 128.01 21.79
 -13 1 -12 133.26 25.86
 -13 1 -11 18.24 14.51
 -13 1 -11 28 15.83
 -13 1 -10 -5.1 12.2
 -13 1 -10 -11.81 12.71
 -13 1 -10 -6.16 15.46
 -13 1 -9 41.38 16.18
 -13 1 -9 24.33 13.37
 -13 1 -9 0.89 13.61
 -13 1 -8 19.4 14.29
 -13 1 -8 6.23 11.6
 -13 1 -8 -5.34 16.73
 -13 1 -7 14.38 14.08
 -13 1 -7 1.79 12.93
 -13 1 -6 18.09 16.52
 -13 1 -6 37.66 16.63
 -13 1 -5 30.87 17.05
 -13 1 -5 15.43 10.8
 -13 1 -5 26.91 15.87
 -13 1 -4 21.12 15.6
 -13 1 -4 33.46 13.64
 -13 1 -3 102.45 23.35
 -13 1 -3 89.23 16.84
 -13 1 -2 103.64 24.15
 -13 1 -2 68.61 14.41
 -13 1 -2 58.05 20.73
 -13 1 -1 205.43 22.06
 -13 1 -1 165.01 28.33
 -13 1 0 31.92 17.37
 -13 1 0 41.62 10.78
 -13 1 1 -8.94 14.57
 -13 1 1 1.76 16.53
 -13 1 2 79.36 22.25
 -13 1 2 82.59 14.71
 -13 1 2 89.24 21.51
 -13 1 3 51.07 21.62
 -13 1 3 31 12.05
 -13 1 4 13.5 18.05
 -13 1 5 56.15 20.81
 -13 1 6 87.75 20.84
 -13 1 6 66.87 21.26
 -13 2 -16 10.99 10.86
 -13 2 -16 -8 13.44
 -13 2 -15 69.17 22.28
 -13 2 -15 30.34 16.78
 -13 2 -14 0.84 16.29
 -13 2 -14 0.85 15.29
 -13 2 -14 15.08 12.87
 -13 2 -13 26.98 17.78
 -13 2 -13 45.1 16.84
 -13 2 -13 35.75 15.54
 -13 2 -12 11.12 13.42
 -13 2 -12 38.78 18.39
 -13 2 -12 34.57 15.74
 -13 2 -11 -12.49 16.33
 -13 2 -11 38.95 15.87
 -13 2 -10 72.25 22.52
 -13 2 -10 47.96 17.64
 -13 2 -9 11.79 13.56
 -13 2 -9 1.55 12.35
 -13 2 -8 75.08 22.68
 -13 2 -8 74.57 20.74
 -13 2 -7 71.53 21.4
 -13 2 -7 47.14 17.75
 -13 2 -7 78.12 16.5
 -13 2 -6 -1.84 15.1
 -13 2 -6 -0.85 14.1
 -13 2 -6 16.49 12.38
 -13 2 -5 -7.34 14.23
 -13 2 -5 22.28 12.3
 -13 2 -5 25.97 15.75
 -13 2 -4 22.46 12.57
 -13 2 -4 21.92 15.58
 -13 2 -3 51.39 14.95
 -13 2 -3 35.17 18.27
 -13 2 -2 233.87 24.88
 -13 2 -2 222.05 32.25
 -13 2 -2 182.46 29.93
 -13 2 -1 74.89 15.45
 -13 2 -1 79.06 21.85
 -13 2 0 28.49 11.95
 -13 2 0 24.3 16.46
 -13 2 1 102.12 24.11
 -13 2 1 147.17 17.01
 -13 2 1 150.65 28.31
 -13 2 2 -8.88 15.05
 -13 2 2 8.43 15.95
 -13 2 3 94.83 25.45
 -13 2 3 67.82 19.52
 -13 2 4 84.7 23.99
 -13 2 4 76.58 22.35
 -13 2 5 -22.17 16.08
 -13 2 6 41.02 20.32
 -13 2 6 19.05 13.54
 -13 3 -15 11.03 15.16
 -13 3 -15 21.74 15.43
 -13 3 -14 23.78 16.69
 -13 3 -14 -0.87 15.73
 -13 3 -14 21.21 15.89
 -13 3 -13 13.24 15.94
 -13 3 -13 -2.66 14.78
 -13 3 -13 -12.74 12.65
 -13 3 -12 4.52 13.54
 -13 3 -12 -25.68 16.08
 -13 3 -11 11.18 13.28
 -13 3 -11 54.13 19.51
 -13 3 -10 27.96 16.96
 -13 3 -10 64.2 21.6
 -13 3 -9 64.12 18.72
 -13 3 -9 51.56 17.24
 -13 3 -9 86.87 24.21
 -13 3 -8 98.71 20.96
 -13 3 -8 90.12 22.09
 -13 3 -8 77.43 22.36
 -13 3 -7 -8.07 11.82
 -13 3 -7 -18.1 15.96
 -13 3 -7 -25.53 16.79
 -13 3 -6 95.05 19.87
 -13 3 -6 102.08 23.33
 -13 3 -6 111.67 25.73
 -13 3 -5 -4.36 12
 -13 3 -5 -5.4 14.5
 -13 3 -5 -6.62 17.58
 -13 3 -4 51.02 16.42
 -13 3 -4 30.13 17.56
 -13 3 -3 50.85 15.45
 -13 3 -3 45.01 18.8
 -13 3 -2 44.87 17.52
 -13 3 -2 25.62 17.32
 -13 3 -2 14.45 10.74
 -13 3 -1 28.01 20.53
 -13 3 -1 38.39 17.71
 -13 3 -1 62.87 14.62
 -13 3 0 27.68 16.58
 -13 3 0 -1.95 9.66
 -13 3 1 13.79 13.8
 -13 3 1 27.06 16.51
 -13 3 1 13.29 8.48
 -13 3 2 77.13 21.98
 -13 3 2 29.25 18.55
 -13 3 3 95.7 23.23
 -13 3 3 101.69 26.31
 -13 3 4 17.61 20.79
 -13 3 4 -9.73 16.82
 -13 3 5 98.98 21.21
 -13 3 5 93.37 25.14
 -13 3 6 -1.68 14.08
 -13 3 6 23.7 18.09
 -13 3 6 9.5 12.91
 -13 4 -15 17.39 14.9
 -13 4 -15 -10.55 16.66
 -13 4 -14 12.51 14.63
 -13 4 -14 -12.9 16.51
 -13 4 -14 -2.73 15.19
 -13 4 -13 41.58 15.95
 -13 4 -13 -10.07 18.18
 -13 4 -13 32.5 19.34
 -13 4 -12 22.64 14.55
 -13 4 -12 26.15 14.74
 -13 4 -12 10.22 15.81
 -13 4 -11 29.49 15.75
 -13 4 -11 6.65 15.97
 -13 4 -11 4.1 13.53
 -13 4 -10 121.51 22.6
 -13 4 -10 102.19 24.85
 -13 4 -10 83.28 21.74
 -13 4 -9 19.35 17.11
 -13 4 -9 24.13 14.44
 -13 4 -9 28.41 15.84
 -13 4 -8 17.42 15.55
 -13 4 -8 2.9 14.32
 -13 4 -8 47.11 16.83
 -13 4 -7 10.79 14.53
 -13 4 -7 43.93 18.32
 -13 4 -7 25.06 15.7
 -13 4 -6 77.62 22.49
 -13 4 -6 90.77 24.34
 -13 4 -6 73.19 19.4
 -13 4 -5 33.79 18.51
 -13 4 -5 67.33 23.89
 -13 4 -5 56.33 17.55
 -13 4 -4 -0.95 17.36
 -13 4 -4 34.19 14.31
 -13 4 -3 26.32 13.62
 -13 4 -3 23.13 15.86
 -13 4 -2 82.49 17.19
 -13 4 -2 97.63 24.89
 -13 4 -2 94.53 25.44
 -13 4 -1 20.4 13.67
 -13 4 -1 -10.85 17.46
 -13 4 -1 18.28 15.84
 -13 4 0 4.27 10.47
 -13 4 0 45.71 19.57
 -13 4 1 68.53 15.27
 -13 4 1 64.48 23.96
 -13 4 2 21.48 18.57
 -13 4 2 13.2 16
 -13 4 3 43.4 22.89
 -13 4 3 2.76 15.12
 -13 4 4 57.03 21.75
 -13 4 4 77.55 22.7
 -13 4 5 -3.01 16
 -13 4 5 28.12 17.61
 -13 5 -14 41.66 23.34
 -13 5 -13 -16.14 15.7
 -13 5 -13 -8.19 14.85
 -13 5 -12 21.31 15.99
 -13 5 -12 -5.81 16.38
 -13 5 -12 6.21 15.49
 -13 5 -11 17.86 15.73
 -13 5 -11 37.07 17.68
 -13 5 -11 6.85 14.81
 -13 5 -10 33.88 15.69
 -13 5 -10 -4.94 17.7
 -13 5 -10 34.94 15.13
 -13 5 -9 15.83 15.62
 -13 5 -9 58.87 22.91
 -13 5 -9 54.05 18.14
 -13 5 -8 78.25 23.23
 -13 5 -8 49.97 18.98
 -13 5 -8 75.9 20.98
 -13 5 -7 18.74 18.82
 -13 5 -7 2 14.82
 -13 5 -7 12.13 14.28
 -13 5 -6 64.73 22.25
 -13 5 -6 50.31 21.3
 -13 5 -6 41.16 15.69
 -13 5 -5 87.58 23.8
 -13 5 -5 67.38 23.83
 -13 5 -5 79.71 20.24
 -13 5 -4 20.19 15.27
 -13 5 -4 13.81 16.63
 -13 5 -3 103.12 22.49
 -13 5 -3 54.93 19.23
 -13 5 -2 58.9 16.4
 -13 5 -2 49.52 20.69
 -13 5 -2 -2.99 16.34
 -13 5 -1 -14.08 16.11
 -13 5 -1 16.35 17.6
 -13 5 -1 -9.92 16.5
 -13 5 0 71.8 15.88
 -13 5 0 30.46 16.93
 -13 5 1 2.66 11.4
 -13 5 1 -2.91 16.65
 -13 5 2 21.23 17.46
 -13 5 2 2.09 16.77
 -13 5 3 2.85 16.77
 -13 5 3 23.11 20.23
 -13 5 4 -9.3 15.5
 -13 5 4 -2.09 18.86
 -13 5 5 32.04 21.95
 -13 5 5 -2.7 14.46
 -13 6 -13 40.99 20.5
 -13 6 -13 75.42 24.58
 -13 6 -13 42.25 17.94
 -13 6 -12 13.94 18.11
 -13 6 -12 -4.63 17.63
 -13 6 -12 0.8 14.81
 -13 6 -11 3.03 16.84
 -13 6 -11 18.05 16.56
 -13 6 -11 5.02 15.17
 -13 6 -10 68.46 22.48
 -13 6 -10 60.2 22.45
 -13 6 -10 51.56 19.76
 -13 6 -9 65.64 24.28
 -13 6 -9 67.97 20.37
 -13 6 -9 21.79 14.77
 -13 6 -8 34.07 19.88
 -13 6 -8 5.79 15.23
 -13 6 -8 -19.69 18.1
 -13 6 -7 20.67 15.51
 -13 6 -7 35.61 20.07
 -13 6 -7 33.03 17.99
 -13 6 -6 13.74 17.46
 -13 6 -6 6.33 15.78
 -13 6 -6 1.03 17.36
 -13 6 -5 29.04 17.62
 -13 6 -5 5.16 15.51
 -13 6 -4 87.27 20.7
 -13 6 -4 96.89 26.36
 -13 6 -3 32.78 15.64
 -13 6 -2 23.33 16.16
 -13 6 -2 31.83 19.43
 -13 6 -1 98.04 21.46
 -13 6 -1 92.64 24.37
 -13 6 0 27.81 12.5
 -13 6 0 14.19 17.02
 -13 6 1 52 15.64
 -13 6 1 60.09 21.63
 -13 6 2 14.84 18.12
 -13 6 2 13.96 16.53
 -13 6 3 -4.87 16.31
 -13 6 3 30.16 24.02
 -13 6 4 90.7 24.43
 -13 6 4 11.91 18.22
 -13 7 -12 5.12 19.07
 -13 7 -12 54.13 21.89
 -13 7 -12 -5.75 16.03
 -13 7 -11 32.23 19.72
 -13 7 -11 10.42 18.43
 -13 7 -11 47.31 19.54
 -13 7 -10 -21.02 20.59
 -13 7 -10 25.95 19.56
 -13 7 -10 14.61 18.13
 -13 7 -9 23.34 18.44
 -13 7 -9 -2.83 18.32
 -13 7 -9 6.28 17.03
 -13 7 -8 62.29 21.1
 -13 7 -8 77.41 23.23
 -13 7 -8 36.12 21.32
 -13 7 -7 8.56 14.67
 -13 7 -7 -19.14 20.99
 -13 7 -6 -4.17 16.64
 -13 7 -6 20.21 19.15
 -13 7 -5 52.52 17.75
 -13 7 -5 38.52 20.28
 -13 7 -4 0.78 14.23
 -13 7 -4 1.07 17.12
 -13 7 -3 79.6 21.68
 -13 7 -2 -15.39 15.72
 -13 7 -2 -38 19.04
 -13 7 -1 8.38 15.3
 -13 7 -1 -2.1 19.59
 -13 7 0 21.78 14.4
 -13 7 0 17.68 17.11
 -13 7 1 26.16 14.36
 -13 7 1 7.23 15.58
 -13 7 2 39.84 21.92
 -13 7 3 11.06 16.34
 -13 8 -10 15.62 16.98
 -13 8 -10 17.83 19.47
 -13 8 -10 -1.08 21.23
 -13 8 -9 23.71 17.53
 -13 8 -9 65.67 26.05
 -13 8 -8 -35.11 20.39
 -13 8 -8 -1.1 16.56
 -13 8 -7 -17.14 17.87
 -13 8 -7 44.13 22.09
 -13 8 -6 -2.63 15.97
 -13 8 -6 56.24 21.47
 -13 8 -5 -1.7 16.47
 -13 8 -5 29.76 20.28
 -13 8 -4 34.78 18.03
 -13 8 -4 5.5 16.26
 -13 8 -3 51.5 19.4
 -13 8 -2 -2.31 16.69
 -13 8 -2 8.7 18.05
 -13 8 -1 56.76 20.95
 -13 8 -1 15.17 19.13
 -13 8 0 12.67 13.61
 -13 8 0 -12.93 19
 -13 8 1 28.12 12.84
 -13 8 1 39.33 22.87
 -13 8 2 15.72 17.6
 -13 9 -8 25.17 19.42
 -13 9 -8 44.06 21.35
 -13 9 -7 -14.15 20.77
 -13 9 -7 53.42 23.65
 -13 9 -6 10.11 16.84
 -13 9 -6 1.14 16.92
 -13 9 -5 52.84 22.9
 -13 9 -5 13.62 20.18
 -13 9 -4 17.48 15.81
 -13 9 -4 26.05 17.67
 -13 9 -3 23.64 18.41
 -13 9 -2 34.07 18.62
 -13 9 -2 38.27 20.25
 -13 9 -1 -6.23 15.87
 -13 9 -1 22.29 20.82
 -13 9 0 55.96 18.88
 -13 9 0 72.04 26.44
 -12 -13 -11 23.08 17.51
 -12 -13 -10 22.94 13.92
 -12 -13 -10 9.03 13.94
 -12 -13 -9 47.51 17.07
 -12 -13 -9 26.4 17.87
 -12 -13 -8 60.47 19.52
 -12 -13 -8 62.78 17.33
 -12 -13 -8 40.14 18.05
 -12 -13 -7 -2.76 13.93
 -12 -13 -7 -0.74 13.46
 -12 -13 -7 -0.77 15.61
 -12 -13 -6 24.46 15.97
 -12 -13 -6 73.65 22.46
 -12 -13 -5 64.92 18.84
 -12 -13 -5 48.63 18.9
 -12 -13 -4 -24.03 19.71
 -12 -13 -4 6.65 13.83
 -12 -13 -4 -7.56 10.96
 -12 -13 -3 96.96 30.36
 -12 -13 -3 40.95 18.2
 -12 -13 -3 71.96 23.09
 -12 -13 -3 52.95 15.43
 -12 -13 -2 13.95 19.51
 -12 -13 -2 55.19 20.63
 -12 -13 -2 66.11 22.6
 -12 -13 -2 41 14.62
 -12 -13 -1 1.79 15.83
 -12 -13 -1 8.16 16.17
 -12 -13 -1 -9.13 19.23
 -12 -12 -13 41.62 19.98
 -12 -12 -13 39.79 18.09
 -12 -12 -12 16.74 14.35
 -12 -12 -12 19.95 16.34
 -12 -12 -11 3.42 14.47
 -12 -12 -11 17.55 17
 -12 -12 -10 11.63 15.12
 -12 -12 -10 31.16 18.62
 -12 -12 -9 51.12 18.99
 -12 -12 -9 147.19 26.46
 -12 -12 -8 17.73 14.4
 -12 -12 -8 18.18 16.41
 -12 -12 -7 108.93 23.85
 -12 -12 -7 109.68 23.17
 -12 -12 -7 70.3 21.72
 -12 -12 -6 -1.6 13.2
 -12 -12 -6 7.33 15.57
 -12 -12 -5 9.3 11.89
 -12 -12 -5 12.29 13.45
 -12 -12 -4 87.21 24.67
 -12 -12 -4 89.46 18.25
 -12 -12 -4 87.15 22.63
 -12 -12 -3 -11.15 13.87
 -12 -12 -3 -5.8 12.05
 -12 -12 -3 5.5 15.37
 -12 -12 -2 52.58 14.57
 -12 -12 -2 24.51 16.25
 -12 -12 -2 39.05 23.48
 -12 -12 -2 2.72 18
 -12 -12 -1 -12.02 19.9
 -12 -12 -1 17.01 15.85
 -12 -12 -1 36.99 18.65
 -12 -12 -1 12.43 10.27
 -12 -12 0 35.72 18.44
 -12 -12 0 52.55 18.15
 -12 -12 0 71.68 25.61
 -12 -12 1 -28.05 17.7
 -12 -12 1 1.75 14.17
 -12 -12 1 7.31 17.15
 -12 -11 -14 -15.65 17.73
 -12 -11 -14 25.29 14.92
 -12 -11 -13 81.2 22.71
 -12 -11 -13 96.89 22.74
 -12 -11 -12 7.02 12.9
 -12 -11 -12 30.7 17.97
 -12 -11 -11 26.4 17.85
 -12 -11 -11 -15.61 14.98
 -12 -11 -10 10.68 14.61
 -12 -11 -10 35.88 17.67
 -12 -11 -9 1.59 12.14
 -12 -11 -9 6.19 13.43
 -12 -11 -8 200.14 27.57
 -12 -11 -8 230.49 31.84
 -12 -11 -7 -0.73 11.87
 -12 -11 -7 15.2 15.9
 -12 -11 -6 18.12 11.82
 -12 -11 -6 -6.28 15.28
 -12 -11 -5 33.67 14.51
 -12 -11 -5 46.05 16.87
 -12 -11 -4 13.66 11.19
 -12 -11 -4 14.31 15.61
 -12 -11 -3 48.98 22.29
 -12 -11 -3 50.75 15.26
 -12 -11 -3 18.86 14.29
 -12 -11 -2 7.02 13.65
 -12 -11 -2 17.92 15.6
 -12 -11 -1 1.44 9.3
 -12 -11 -1 24.04 22.02
 -12 -11 -1 8 13.6
 -12 -11 -1 9.83 14.69
 -12 -11 0 -10.19 20.68
 -12 -11 0 1.82 14.95
 -12 -11 0 7.02 15.74
 -12 -11 1 112.29 26.35
 -12 -11 1 147.91 27.13
 -12 -11 1 140.17 28.53
 -12 -11 2 50.05 22.02
 -12 -11 2 -1.71 13.93
 -12 -11 2 22.68 17.43
 -12 -10 -15 121.73 24.55
 -12 -10 -14 125.92 23.96
 -12 -10 -13 -3.56 14.9
 -12 -10 -13 -5.77 14.34
 -12 -10 -12 111.51 24.05
 -12 -10 -12 137.11 26.1
 -12 -10 -11 -4.19 12.31
 -12 -10 -11 5.94 13.07
 -12 -10 -10 16.23 15.42
 -12 -10 -10 1.72 13.41
 -12 -10 -9 73.69 20.61
 -12 -10 -9 52.87 17.47
 -12 -10 -8 9.8 15.05
 -12 -10 -8 -5.27 14.43
 -12 -10 -7 15.21 12.27
 -12 -10 -7 37.04 18.47
 -12 -10 -6 25.58 12.88
 -12 -10 -6 2.65 12.71
 -12 -10 -5 3.28 11.85
 -12 -10 -4 30.27 13.97
 -12 -10 -3 115.55 23.23
 -12 -10 -3 128.8 20.78
 -12 -10 -3 142.73 25.68
 -12 -10 -2 15.7 15.41
 -12 -10 -2 14.32 9.97
 -12 -10 -2 14.94 13.6
 -12 -10 -1 31.14 14.69
 -12 -10 -1 16.33 10.51
 -12 -10 -1 24.51 17.15
 -12 -10 0 41.87 11.65
 -12 -10 0 23.24 19.05
 -12 -10 0 28.58 15.86
 -12 -10 0 22.59 16.86
 -12 -10 1 -2.82 18.76
 -12 -10 1 4.28 15.61
 -12 -10 1 -4.59 14.37
 -12 -10 2 57.33 21.38
 -12 -10 2 72.95 24.04
 -12 -10 2 38.79 18.22
 -12 -10 3 -16.15 14.63
 -12 -10 3 22.29 17.85
 -12 -10 3 19.15 15.68
 -12 -10 4 37.65 20.95
 -12 -10 4 0.8 15.15
 -12 -10 4 13.2 15.11
 -12 -9 -16 29.19 16.64
 -12 -9 -16 36.47 15.82
 -12 -9 -15 13.88 14.5
 -12 -9 -14 3.95 14.17
 -12 -9 -13 96 22.11
 -12 -9 -13 74.46 21.9
 -12 -9 -12 28.05 13.77
 -12 -9 -12 61.15 18.58
 -12 -9 -11 114.48 23.15
 -12 -9 -11 93.35 23.11
 -12 -9 -10 80.45 19.52
 -12 -9 -10 68.7 21.5
 -12 -9 -9 -0.77 12.82
 -12 -9 -9 14.61 15.02
 -12 -9 -8 68.72 18.01
 -12 -9 -8 110.63 23.74
 -12 -9 -7 36.92 13.56
 -12 -9 -7 23.43 16.41
 -12 -9 -6 40.82 13.98
 -12 -9 -6 67.54 20.64
 -12 -9 -5 2.59 11.87
 -12 -9 -4 20.2 10.57
 -12 -9 -3 47.67 15.26
 -12 -9 -3 13.98 14.63
 -12 -9 -2 52.39 13.14
 -12 -9 -2 53.2 18.99
 -12 -9 -1 5.29 15.57
 -12 -9 -1 10.09 9.83
 -12 -9 -1 -4.32 14.26
 -12 -9 0 7.74 15.6
 -12 -9 0 -5.38 13.86
 -12 -9 1 125.88 27.99
 -12 -9 1 142.45 26.52
 -12 -9 1 111.21 26.73
 -12 -9 2 -5.99 14.86
 -12 -9 2 15 14.21
 -12 -9 2 15.68 15.82
 -12 -9 3 26.21 15.35
 -12 -9 3 66.24 18.87
 -12 -9 3 46.87 19.45
 -12 -9 4 35.65 19.09
 -12 -9 4 37.06 19.24
 -12 -9 4 28.76 16.34
 -12 -9 5 -11.58 16.27
 -12 -9 5 23.69 19.08
 -12 -8 -17 -0.95 13.84
 -12 -8 -17 6.33 13.19
 -12 -8 -16 14.87 15.29
 -12 -8 -16 16.15 15.28
 -12 -8 -15 8.18 13.54
 -12 -8 -15 6.06 12.65
 -12 -8 -14 23.41 12.53
 -12 -8 -13 -17.23 16.67
 -12 -8 -13 28.78 14.91
 -12 -8 -12 74.4 21.37
 -12 -8 -12 114.14 22.01
 -12 -8 -11 -19.43 14.41
 -12 -8 -11 -9.13 13.35
 -12 -8 -10 36.77 16.58
 -12 -8 -10 69.26 21.79
 -12 -8 -9 27.92 15.06
 -12 -8 -9 39.1 16.48
 -12 -8 -8 71.22 19.6
 -12 -8 -8 50.9 19.31
 -12 -8 -7 74.68 18.74
 -12 -8 -7 42.47 16.19
 -12 -8 -6 36.71 14.07
 -12 -8 -6 62.56 17.6
 -12 -8 -5 11.46 11.01
 -12 -8 -4 97.11 20.57
 -12 -8 -3 3.4 9.96
 -12 -8 -3 20.94 14.76
 -12 -8 -2 64.01 15.04
 -12 -8 -2 42.31 18.07
 -12 -8 -1 27.62 11.43
 -12 -8 -1 44.8 19.09
 -12 -8 0 157.26 18.46
 -12 -8 0 141.64 26.65
 -12 -8 0 157.34 25.48
 -12 -8 1 9.89 17.23
 -12 -8 1 26.2 15.29
 -12 -8 1 16.02 8.5
 -12 -8 1 9.17 15.54
 -12 -8 2 109.54 25.46
 -12 -8 2 127.22 23.3
 -12 -8 2 88.67 23.6
 -12 -8 3 5.53 16.78
 -12 -8 3 -4.89 16.13
 -12 -8 3 -6.1 17.22
 -12 -8 4 4.74 12.58
 -12 -8 4 17.94 16.1
 -12 -8 5 20.71 14.44
 -12 -8 5 37.15 17.55
 -12 -8 6 11.47 16.81
 -12 -8 6 30.36 16.49
 -12 -7 -17 -6.57 16.78
 -12 -7 -17 26.29 14.38
 -12 -7 -16 82.74 22.44
 -12 -7 -16 109.44 21.48
 -12 -7 -15 12.55 15.17
 -12 -7 -15 14.26 13.46
 -12 -7 -14 55.96 18.05
 -12 -7 -13 63.8 19.45
 -12 -7 -12 18.88 15.14
 -12 -7 -12 3.27 12.56
 -12 -7 -11 -9.53 13.82
 -12 -7 -11 2.49 12.73
 -12 -7 -10 30.7 15.82
 -12 -7 -10 41.1 16.82
 -12 -7 -9 23.68 14.62
 -12 -7 -9 24.66 15.66
 -12 -7 -8 11.4 12.15
 -12 -7 -8 40.17 19.45
 -12 -7 -7 144.96 21.85
 -12 -7 -7 215.05 30.4
 -12 -7 -6 23.57 13.54
 -12 -7 -6 -8.66 13.59
 -12 -7 -5 160.05 23.47
 -12 -7 -5 171.87 28.75
 -12 -7 -4 6.53 10.29
 -12 -7 -3 -15.12 13.08
 -12 -7 -3 27.84 16.32
 -12 -7 -2 246.22 34.12
 -12 -7 -2 263.64 25.71
 -12 -7 -1 -19.84 15.73
 -12 -7 -1 14.96 10.03
 -12 -7 0 24.74 14.81
 -12 -7 0 23.67 11.11
 -12 -7 1 57.88 11.88
 -12 -7 1 32.75 16.49
 -12 -7 1 78.3 19.82
 -12 -7 2 2.23 14.47
 -12 -7 2 16.54 14.99
 -12 -7 3 14.09 15.46
 -12 -7 3 -2.43 13.01
 -12 -7 4 15.1 13.16
 -12 -7 4 6.33 14.64
 -12 -7 5 30.75 14.3
 -12 -7 5 17.63 15.18
 -12 -7 5 36.28 14.65
 -12 -7 6 72.13 23.06
 -12 -7 6 104.48 23.38
 -12 -6 -18 4.24 12.09
 -12 -6 -18 -34.06 20.29
 -12 -6 -17 20.43 15.76
 -12 -6 -17 22.24 11.29
 -12 -6 -17 63.39 18.34
 -12 -6 -16 39.89 19.06
 -12 -6 -16 10.91 11.6
 -12 -6 -16 15.09 14.35
 -12 -6 -15 54.51 19.72
 -12 -6 -15 57.2 15.28
 -12 -6 -15 57.08 16.71
 -12 -6 -14 25.27 9.79
 -12 -6 -14 61.21 19.57
 -12 -6 -13 18.9 10.44
 -12 -6 -13 8.75 13.75
 -12 -6 -12 36.8 17.92
 -12 -6 -12 57.1 13.62
 -12 -6 -12 56 19.79
 -12 -6 -11 39.28 15.38
 -12 -6 -11 38.08 11.13
 -12 -6 -11 37.97 18.21
 -12 -6 -10 13.38 10.7
 -12 -6 -10 27.83 10.24
 -12 -6 -10 15.93 12.57
 -12 -6 -9 57.05 19.21
 -12 -6 -9 42.28 14.25
 -12 -6 -8 21.4 16.52
 -12 -6 -8 14.48 11.98
 -12 -6 -7 -4.3 15.59
 -12 -6 -7 13.23 11.53
 -12 -6 -6 96.24 24.51
 -12 -6 -6 82.37 17.63
 -12 -6 -5 56.46 19.6
 -12 -6 -5 22.5 11.2
 -12 -6 -4 0.58 12.42
 -12 -6 -3 185.9 29.07
 -12 -6 -3 192.24 23.2
 -12 -6 -2 31.14 17.93
 -12 -6 -2 17.64 10.38
 -12 -6 -1 107.12 24.05
 -12 -6 -1 85.82 15.23
 -12 -6 0 111.83 24.15
 -12 -6 0 76.2 15.33
 -12 -6 1 -2.53 14.51
 -12 -6 1 -4.7 7.3
 -12 -6 2 64.47 11.15
 -12 -6 2 87.46 22.01
 -12 -6 2 85.7 22.24
 -12 -6 3 14.85 13.28
 -12 -6 3 18.78 16.74
 -12 -6 4 22.34 15.07
 -12 -6 4 33.29 19.03
 -12 -6 4 -1.79 12.6
 -12 -6 5 -0.77 15.05
 -12 -6 5 96.05 24.67
 -12 -6 6 17.03 16.82
 -12 -6 6 24.72 18.34
 -12 -6 7 -14.07 14.68
 -12 -6 7 -3.68 15.97
 -12 -5 -18 56.18 21.09
 -12 -5 -18 6.31 13.13
 -12 -5 -17 8.9 12.04
 -12 -5 -17 16.44 13.44
 -12 -5 -17 -14.72 13.68
 -12 -5 -16 6.51 12.64
 -12 -5 -16 13.32 14.91
 -12 -5 -16 3.81 10.31
 -12 -5 -15 47.99 16.02
 -12 -5 -15 36.17 15.49
 -12 -5 -15 66.12 15.57
 -12 -5 -14 -7.78 13.25
 -12 -5 -14 -11.66 13.04
 -12 -5 -14 4.54 9.69
 -12 -5 -13 45.32 11.79
 -12 -5 -13 81.41 20.06
 -12 -5 -12 49.39 12.8
 -12 -5 -12 29.37 15.83
 -12 -5 -11 3.01 12.54
 -12 -5 -11 11.6 9.54
 -12 -5 -10 79.31 18.1
 -12 -5 -10 68.25 13.12
 -12 -5 -10 66.46 19.21
 -12 -5 -9 -4.86 11.73
 -12 -5 -9 -6.32 7.49
 -12 -5 -9 -31.32 16.27
 -12 -5 -8 20.71 12.24
 -12 -5 -8 23.71 8.32
 -12 -5 -8 5.14 12.93
 -12 -5 -7 69.9 17.08
 -12 -5 -7 82.57 21.42
 -12 -5 -7 76.68 10.96
 -12 -5 -6 12.9 10.99
 -12 -5 -6 -12.12 12.65
 -12 -5 -6 -9.48 14.51
 -12 -5 -5 84.53 16.74
 -12 -5 -5 94.15 19.03
 -12 -5 -5 84.68 21.44
 -12 -5 -4 -12.94 10.59
 -12 -5 -4 4.83 10.33
 -12 -5 -3 25.2 9.75
 -12 -5 -3 41.28 16.65
 -12 -5 -2 110.08 18.3
 -12 -5 -2 142.06 27.52
 -12 -5 -1 172.75 21.08
 -12 -5 -1 221.71 30.51
 -12 -5 0 47.54 12.29
 -12 -5 0 50.44 17.1
 -12 -5 0 48.02 18.06
 -12 -5 1 119.39 15.94
 -12 -5 1 172.22 25.86
 -12 -5 1 162.04 27.09
 -12 -5 2 27.03 9
 -12 -5 2 6.55 13.47
 -12 -5 2 35.16 15.39
 -12 -5 3 62.48 20.41
 -12 -5 3 69.08 21.21
 -12 -5 3 25.26 13.07
 -12 -5 4 45.07 18.24
 -12 -5 4 33.55 15.77
 -12 -5 4 59.58 14.89
 -12 -5 5 42.32 18.07
 -12 -5 5 -0.89 14.16
 -12 -5 6 37.57 17.45
 -12 -5 6 5.35 14.72
 -12 -5 7 35.58 16.19
 -12 -5 7 36.76 18.83
 -12 -4 -18 3.49 12.3
 -12 -4 -18 22.98 17.42
 -12 -4 -17 7.55 13
 -12 -4 -17 21.3 12.7
 -12 -4 -17 15.24 15.92
 -12 -4 -16 39.87 13.73
 -12 -4 -16 13.95 13.71
 -12 -4 -15 36.48 12.58
 -12 -4 -15 48.95 18.41
 -12 -4 -15 24.19 14.59
 -12 -4 -14 55.87 13.03
 -12 -4 -14 110.84 22.54
 -12 -4 -14 74.85 20.2
 -12 -4 -13 -2.12 8.49
 -12 -4 -13 -4.02 12.82
 -12 -4 -12 0.5 8.37
 -12 -4 -12 -7.38 12.65
 -12 -4 -11 129.02 17.47
 -12 -4 -11 153.66 24.58
 -12 -4 -11 161.29 26.94
 -12 -4 -10 16.67 8.91
 -12 -4 -10 -15.55 13.58
 -12 -4 -10 15.08 13.65
 -12 -4 -9 65.06 17.17
 -12 -4 -9 44.42 10.35
 -12 -4 -9 29.24 13.19
 -12 -4 -9 20.24 14.31
 -12 -4 -8 188.88 23.74
 -12 -4 -8 153.01 16.15
 -12 -4 -8 159.55 23.09
 -12 -4 -7 2.62 10.36
 -12 -4 -7 4.21 7.03
 -12 -4 -7 5.65 9.36
 -12 -4 -6 156.49 22.59
 -12 -4 -6 184.86 23.95
 -12 -4 -6 156.6 14.5
 -12 -4 -5 16.13 9.8
 -12 -4 -5 28.61 6.89
 -12 -4 -4 41.35 15.52
 -12 -4 -4 49.42 13.15
 -12 -4 -3 105.99 21.07
 -12 -4 -3 80.89 16.71
 -12 -4 -2 8.92 9.77
 -12 -4 -1 77.01 14.27
 -12 -4 0 20.51 13.61
 -12 -4 0 28.07 13.67
 -12 -4 0 58.74 12.78
 -12 -4 1 38.09 11.06
 -12 -4 1 31.94 13.1
 -12 -4 1 17.86 15.26
 -12 -4 2 59.19 10.56
 -12 -4 2 59.88 18.77
 -12 -4 2 49.73 16.26
 -12 -4 3 212.17 28.14
 -12 -4 3 180.51 22.13
 -12 -4 3 207.1 17.29
 -12 -4 3 230.76 31.32
 -12 -4 4 11.67 12.9
 -12 -4 4 -3.26 13.14
 -12 -4 4 11.21 14.19
 -12 -4 4 -6.18 9.7
 -12 -4 5 112.82 25.89
 -12 -4 5 98.53 20.38
 -12 -4 5 112.63 22.8
 -12 -4 6 80.82 22.76
 -12 -4 6 89.12 20.49
 -12 -4 6 50.31 17.17
 -12 -4 7 -9.45 14.77
 -12 -4 7 -18.33 17.08
 -12 -4 8 33.37 16.8
 -12 -4 8 14.85 14.08
 -12 -3 -18 40.44 14.97
 -12 -3 -18 44.34 18.35
 -12 -3 -17 -15.95 12.8
 -12 -3 -17 9.95 12
 -12 -3 -17 1.76 13.44
 -12 -3 -16 54.92 18.98
 -12 -3 -16 31.43 12.52
 -12 -3 -16 44.49 17.45
 -12 -3 -15 110.43 23.17
 -12 -3 -15 113.74 19.58
 -12 -3 -15 160.18 24.92
 -12 -3 -14 16.04 14.22
 -12 -3 -14 9.49 8.96
 -12 -3 -14 26.77 16.08
 -12 -3 -13 115.72 22.09
 -12 -3 -13 114.39 18.04
 -12 -3 -13 106.14 22.28
 -12 -3 -12 29.27 10.17
 -12 -3 -11 33.17 10.88
 -12 -3 -11 35.74 13.66
 -12 -3 -10 69.98 17.45
 -12 -3 -10 88.89 14.3
 -12 -3 -10 87.44 18
 -12 -3 -9 115.12 20.54
 -12 -3 -9 71.03 12.74
 -12 -3 -9 94.51 18.03
 -12 -3 -8 -0.65 9.91
 -12 -3 -8 -10.28 10.13
 -12 -3 -8 1.07 6.7
 -12 -3 -7 141.84 20.79
 -12 -3 -7 175.77 24.23
 -12 -3 -7 156.76 15.83
 -12 -3 -6 69.1 10.34
 -12 -3 -6 62.7 15.56
 -12 -3 -6 88.35 18.39
 -12 -3 -5 195.59 22.99
 -12 -3 -5 179.53 14.56
 -12 -3 -5 154.57 22.72
 -12 -3 -4 114.13 17.21
 -12 -3 -4 121.3 11.14
 -12 -3 -4 134.66 23.15
 -12 -3 -3 3.12 9.2
 -12 -3 -3 5.38 3.71
 -12 -3 -3 -0.71 11.72
 -12 -3 -2 93.72 14.91
 -12 -3 -1 65.59 13.32
 -12 -3 0 0.52 6.18
 -12 -3 0 1.47 11.53
 -12 -3 0 9.12 9.36
 -12 -3 1 39.6 7.65
 -12 -3 1 51.96 11.86
 -12 -3 1 52.71 14.51
 -12 -3 2 32.36 9.69
 -12 -3 2 29.57 15.23
 -12 -3 3 18.32 12.95
 -12 -3 3 11.39 11.52
 -12 -3 3 2.89 5.91
 -12 -3 3 36.47 16.58
 -12 -3 4 142.31 24.68
 -12 -3 4 136.48 25.85
 -12 -3 4 133.89 17.44
 -12 -3 4 123.77 25.15
 -12 -3 5 35.2 13.13
 -12 -3 5 51.59 17.38
 -12 -3 5 50.77 17.59
 -12 -3 6 38.82 17.01
 -12 -3 6 -11.01 14.8
 -12 -3 6 26.21 15.07
 -12 -3 7 94.82 22.13
 -12 -3 7 99.04 23.45
 -12 -3 7 103.87 22.32
 -12 -3 8 26.53 15.81
 -12 -3 8 28.4 13.26
 -12 -3 8 19.46 16.65
 -12 -2 -18 -2.09 11.36
 -12 -2 -18 -24.93 16.87
 -12 -2 -17 15.17 12.51
 -12 -2 -17 12.6 16.09
 -12 -2 -17 -8.69 15.35
 -12 -2 -16 21.8 12.8
 -12 -2 -16 33.92 16.16
 -12 -2 -16 16.88 16.21
 -12 -2 -15 17 11.39
 -12 -2 -15 -17.65 16.39
 -12 -2 -15 -0.82 12.42
 -12 -2 -14 46.31 18.55
 -12 -2 -14 33.2 14
 -12 -2 -13 32.48 15.59
 -12 -2 -13 31.12 11.32
 -12 -2 -12 36.94 11.81
 -12 -2 -12 60.14 16.43
 -12 -2 -11 166.23 22.59
 -12 -2 -11 142.22 17.97
 -12 -2 -10 11.72 10.44
 -12 -2 -10 6.24 12.27
 -12 -2 -10 19.3 8.89
 -12 -2 -9 74.96 16.78
 -12 -2 -9 80.86 17.7
 -12 -2 -9 67.45 12.27
 -12 -2 -8 81.88 17.72
 -12 -2 -8 64.69 15.15
 -12 -2 -8 73.38 11.64
 -12 -2 -7 2.7 10.74
 -12 -2 -7 -12.32 11.6
 -12 -2 -7 0.32 5.82
 -12 -2 -6 7.55 10.35
 -12 -2 -6 20.7 11.24
 -12 -2 -6 18.42 7.62
 -12 -2 -5 117.09 21.48
 -12 -2 -5 118.55 18.55
 -12 -2 -5 106.92 11.68
 -12 -2 -4 2.86 12.5
 -12 -2 -4 0.54 8.38
 -12 -2 -4 -0.23 4.16
 -12 -2 -3 92.57 9.37
 -12 -2 -3 109.26 20.76
 -12 -2 -3 86.99 16.05
 -12 -2 -2 99.9 8.35
 -12 -2 -2 59.53 13.67
 -12 -2 -2 112.89 23.3
 -12 -2 -1 149.21 15.3
 -12 -2 -1 127.57 17.94
 -12 -2 0 132.83 13.62
 -12 -2 0 125.4 22.95
 -12 -2 0 127.6 17.4
 -12 -2 1 11.39 14.63
 -12 -2 1 1.64 7.76
 -12 -2 1 8.12 6.05
 -12 -2 2 50.59 15.81
 -12 -2 2 35.65 10.37
 -12 -2 3 40.41 16.68
 -12 -2 3 13.35 7.33
 -12 -2 4 -18.4 15.76
 -12 -2 5 -6.06 12.6
 -12 -2 5 -10.7 17.19
 -12 -2 6 63.92 18.98
 -12 -2 6 71.92 19.88
 -12 -2 6 79.92 21.05
 -12 -2 7 25.01 14.6
 -12 -2 7 37.67 17.96
 -12 -2 7 12.3 15.18
 -12 -2 8 93.26 21.22
 -12 -2 8 99.04 21.51
 -12 -2 8 115.92 21.23
 -12 -1 -18 19.37 14.95
 -12 -1 -18 12.45 12.19
 -12 -1 -17 -10.35 14.2
 -12 -1 -17 -7.21 10.14
 -12 -1 -17 0.71 13.95
 -12 -1 -16 66.56 20.4
 -12 -1 -16 60.21 15.27
 -12 -1 -16 61.77 18.99
 -12 -1 -15 16.42 10.93
 -12 -1 -15 4.92 12.19
 -12 -1 -14 32.04 11.84
 -12 -1 -14 43.81 18.12
 -12 -1 -13 -7.26 8.68
 -12 -1 -13 -2.31 14.06
 -12 -1 -13 15.88 12.65
 -12 -1 -12 171.82 20.08
 -12 -1 -12 203.11 23.53
 -12 -1 -11 -1.36 6.97
 -12 -1 -11 1.2 9.67
 -12 -1 -10 61.2 12.02
 -12 -1 -10 70.72 15.33
 -12 -1 -9 48.98 15.52
 -12 -1 -9 67.07 11.37
 -12 -1 -9 67.48 15.91
 -12 -1 -8 50.4 15.35
 -12 -1 -8 56.79 17.16
 -12 -1 -8 34.83 14.71
 -12 -1 -7 51.38 14.64
 -12 -1 -7 57.75 18.89
 -12 -1 -7 28.97 11.77
 -12 -1 -6 -2.94 9.04
 -12 -1 -6 25.72 14.43
 -12 -1 -6 13.47 12.62
 -12 -1 -5 43.49 12.43
 -12 -1 -5 78.05 19.99
 -12 -1 -5 32 14.25
 -12 -1 -4 15.65 9.97
 -12 -1 -4 27.63 6.22
 -12 -1 -4 15.49 12.69
 -12 -1 -3 32.01 10.83
 -12 -1 -3 49.45 7.32
 -12 -1 -3 53.07 17.84
 -12 -1 -2 8.33 11.67
 -12 -1 -2 32.29 16.4
 -12 -1 -2 12.16 4.73
 -12 -1 -2 5.93 9.06
 -12 -1 -1 143.83 16.04
 -12 -1 -1 122.82 17.47
 -12 -1 -1 124.47 8.67
 -12 -1 0 -4 8.86
 -12 -1 0 13.18 7.82
 -12 -1 1 84.75 19.01
 -12 -1 1 92.25 14.61
 -12 -1 1 107.88 12.74
 -12 -1 2 122.88 22.87
 -12 -1 2 91.88 14.34
 -12 -1 3 7.12 13.71
 -12 -1 3 -3.54 6.68
 -12 -1 4 120.98 14.07
 -12 -1 4 125.14 24.53
 -12 -1 5 12 14.41
 -12 -1 5 30.85 16.8
 -12 -1 6 -4.8 13.39
 -12 -1 6 11.73 12.98
 -12 -1 7 21.57 16.3
 -12 -1 7 35.77 18.36
 -12 -1 7 -0.77 12.56
 -12 -1 8 35.41 17.6
 -12 -1 8 28.25 16.13
 -12 -1 8 21.28 14.64
 -12 0 -18 -25.53 17.95
 -12 0 -18 -20.02 14.12
 -12 0 -17 6.04 16.22
 -12 0 -17 12.48 11.1
 -12 0 -16 -16 15.83
 -12 0 -16 -3.12 9.06
 -12 0 -15 -23.76 15.71
 -12 0 -15 8.84 10.5
 -12 0 -14 31.27 12.7
 -12 0 -14 29.42 14.98
 -12 0 -14 42.27 13.15
 -12 0 -13 -21.43 15.29
 -12 0 -13 -0.52 8.45
 -12 0 -12 -2.36 10.07
 -12 0 -12 30.27 15.1
 -12 0 -11 63.42 18.05
 -12 0 -11 98.78 18.86
 -12 0 -10 127.55 24.4
 -12 0 -10 129.44 21.62
 -12 0 -9 -3.21 13.25
 -12 0 -9 1.35 10.69
 -12 0 -9 -5.31 10.27
 -12 0 -8 420.55 39.33
 -12 0 -8 400.72 36.58
 -12 0 -8 345.44 32.46
 -12 0 -7 23.39 11.75
 -12 0 -7 24.27 12.58
 -12 0 -7 21.89 13.48
 -12 0 -6 271.95 27.68
 -12 0 -6 318.07 32.66
 -12 0 -6 303.57 34.18
 -12 0 -5 48.76 16.75
 -12 0 -5 30.56 12.78
 -12 0 -4 55.23 19.53
 -12 0 -3 3.89 12.53
 -12 0 -2 68.51 18.56
 -12 0 -2 83.4 13.96
 -12 0 -2 86.75 19.84
 -12 0 -1 3.05 7.86
 -12 0 -1 6.49 14.23
 -12 0 0 89.22 13.43
 -12 0 0 100.24 22.58
 -12 0 1 42.29 8.93
 -12 0 1 51.83 12.31
 -12 0 1 60.47 18.55
 -12 0 1 64.49 19.81
 -12 0 2 2.27 5.93
 -12 0 2 -13.04 14.1
 -12 0 2 4.01 7.39
 -12 0 3 211.48 30.34
 -12 0 3 201.53 18.75
 -12 0 4 12.28 15.12
 -12 0 4 -2.01 6.07
 -12 0 5 70.75 21.11
 -12 0 6 108.76 22.85
 -12 0 6 121.42 25.03
 -12 0 7 27.85 17.34
 -12 0 7 30.71 15.87
 -12 0 8 32.81 14.3
 -12 0 8 18.92 13.4
 -12 1 -17 24.45 10.26
 -12 1 -17 45.68 20.4
 -12 1 -16 5.65 10.38
 -12 1 -16 10.94 14.42
 -12 1 -15 124.18 18.38
 -12 1 -15 123.56 24.3
 -12 1 -14 -4.23 10.53
 -12 1 -14 16.67 13.08
 -12 1 -14 -21.57 17.28
 -12 1 -13 37.46 12.7
 -12 1 -13 29.87 15.3
 -12 1 -13 61.11 18.31
 -12 1 -12 66.77 16.72
 -12 1 -12 68.16 16.81
 -12 1 -12 69.24 21
 -12 1 -11 8.06 14.4
 -12 1 -11 -5.78 10.53
 -12 1 -10 20.34 15.41
 -12 1 -10 -0.67 12.2
 -12 1 -9 61.25 19.13
 -12 1 -9 42.83 15.02
 -12 1 -8 15.66 13.4
 -12 1 -8 10.7 12.57
 -12 1 -7 127.05 24.6
 -12 1 -7 82.43 17.97
 -12 1 -6 153.65 26.08
 -12 1 -6 157.01 23.83
 -12 1 -5 27.27 14.47
 -12 1 -5 -8.47 12.94
 -12 1 -4 187.6 28.51
 -12 1 -4 168.65 20.69
 -12 1 -4 176.2 27.16
 -12 1 -3 39.16 12.54
 -12 1 -3 -1.61 12.44
 -12 1 -2 26.47 14.71
 -12 1 -2 43.8 13.2
 -12 1 -2 13.86 13.58
 -12 1 -1 64.11 18.45
 -12 1 -1 67.64 13.21
 -12 1 0 -3.52 7.73
 -12 1 0 4.93 14.54
 -12 1 1 2.81 6.77
 -12 1 1 -16.09 16.6
 -12 1 2 59.89 10.25
 -12 1 2 57.56 18.22
 -12 1 2 50.59 18.94
 -12 1 3 16.88 12.64
 -12 1 3 34.91 17.48
 -12 1 4 27.86 15.73
 -12 1 4 49.92 21.01
 -12 1 4 33.4 9.16
 -12 1 5 110.03 24.2
 -12 1 6 9.71 13.49
 -12 1 6 -4.22 13.75
 -12 1 7 61.27 18.28
 -12 1 7 66.57 22.38
 -12 1 8 132.02 23.69
 -12 1 8 92.94 22.56
 -12 2 -17 -9.51 12.71
 -12 2 -17 -1.33 11.02
 -12 2 -16 22.7 15.55
 -12 2 -15 19.13 13.22
 -12 2 -15 11.46 13.48
 -12 2 -14 70.49 16.06
 -12 2 -14 47.07 16.09
 -12 2 -14 54.94 18.22
 -12 2 -13 91.52 18.16
 -12 2 -13 74.43 18.62
 -12 2 -13 103.61 20.97
 -12 2 -12 45.7 15.87
 -12 2 -12 62.61 19.42
 -12 2 -12 32.25 13.79
 -12 2 -11 75.09 20.79
 -12 2 -11 83.42 19.63
 -12 2 -10 21.37 13.85
 -12 2 -10 16.71 16.28
 -12 2 -9 -7.25 11.81
 -12 2 -9 36.37 17.64
 -12 2 -8 17.27 11.39
 -12 2 -8 58.48 19.44
[truncated: 1,935,979 more chars]
