# Supplementary material for: Zwitterionic Heavier Pnictinidenes in Redox Catalysis
Source: Angew Chem Int Ed Engl. 2025 Jun 30;64(34):e202505697. doi: 10.1002/anie.202505697 (PMC12363621; doi:10.1002/anie.202505697)
Supplement: Supplementary file 2 — Supporting Information [file ANIE-64-e202505697-s002.zip › 1c.cif]

data_1c

#2024ncs0571y

_audit_creation_date               2024-08-30
_audit_creation_method
;
Olex2 1.5-dev
(compiled 2024.08.23 svn.r392a0186 for OlexSys, GUI svn.r7004)
;
loop_
  _audit_author_name
  _audit_author_email
  _audit_author_address
 'Planas Fabrega, O.' o.planasfabrega@qmul.ac.uk
;
University of London Queen Mary
Chemistry
Mile End Road, School of Physical & Chemical Sciences, Joseph Priestley Building
London
E1 4NS
UK
;
 'Tizzard, G.J.' Graham.Tizzard@soton.ac.uk
;
University of Southampton
UK National Crystallography Service, Chemistry, Faculty of Engineering and Physical Sciences
Highfield
Southampton
SO17 1BJ
UK
;

_audit_contact_author_address      ?
_audit_contact_author_email        ?
_audit_contact_author_name         ''
_audit_contact_author_phone        ?
_publ_contact_author_id_orcid      ?
_publ_section_references
;
Bourhis, L.J., Dolomanov, O.V., Gildea, R.J., Howard, J.A.K., Puschmann, H.
 (2015). Acta Cryst. A71, 59-75.

Dolomanov, O.V., Bourhis, L.J., Gildea, R.J, Howard, J.A.K. & Puschmann, H.
 (2009), J. Appl. Cryst. 42, 339-341.

Sheldrick, G.M. (2015). Acta Cryst. A71, 3-8.
;
_chemical_formula_moiety           'C28 H38 B N4, Cl'
_chemical_formula_sum              'C28 H38 B Cl N4'
_chemical_formula_weight           476.918
_chemical_oxdiff_formula           'C28 H38 B Cl N4'
_chemical_oxdiff_usercomment       JSF-04-054
loop_
  _atom_type_symbol
  _atom_type_scat_dispersion_real
  _atom_type_scat_dispersion_imag
  _atom_type_scat_Cromer_Mann_a1
  _atom_type_scat_Cromer_Mann_a2
  _atom_type_scat_Cromer_Mann_a3
  _atom_type_scat_Cromer_Mann_a4
  _atom_type_scat_Cromer_Mann_b1
  _atom_type_scat_Cromer_Mann_b2
  _atom_type_scat_Cromer_Mann_b3
  _atom_type_scat_Cromer_Mann_b4
  _atom_type_scat_Cromer_Mann_c
  _atom_type_scat_source
  _atom_type_scat_dispersion_source
 B 0.00925 0.00394 2.05450 1.33260 1.09790 0.70680 23.21850 1.02100 60.34980
 0.14030 -0.19320 'International Tables Volume C Table 6.1.1.4 (pp. 500-502)'
 'Brennan, Cowan, Rev. Sci. Instrum., 1992, 63, 850'
 C 0.01788 0.00908 2.31000 1.02000 1.58860 0.86500 20.84390 10.20750 0.56870
 51.65120 0.21560 'International Tables Volume C Table 6.1.1.4 (pp. 500-502)'
 'Brennan, Cowan, Rev. Sci. Instrum., 1992, 63, 850'
 Cl 0.36457 0.70364 11.46040 7.19640 6.25560 1.64550 0.01040 1.16620 18.51940
 47.77840 -9.55740 'International Tables Volume C Table 6.1.1.4 (pp. 500-502)'
 'Brennan, Cowan, Rev. Sci. Instrum., 1992, 63, 850'
 H 0.00000 0.00000 0.49300 0.32291 0.14019 0.04081 10.51090 26.12570 3.14236
 57.79970 0.00304 'International Tables Volume C Table 6.1.1.4 (pp. 500-502)'
 'Brennan, Cowan, Rev. Sci. Instrum., 1992, 63, 850'
 N 0.03110 0.01806 12.21260 3.13220 2.01250 1.16630 0.00570 9.89330 28.99750
 0.58260 -11.52900 'International Tables Volume C Table 6.1.1.4 (pp. 500-502)'
 'Brennan, Cowan, Rev. Sci. Instrum., 1992, 63, 850'

_space_group_crystal_system        'monoclinic'
_space_group_IT_number             15
_space_group_name_H-M_alt          'I 1 2/a 1'
_space_group_name_Hall             '-I 2ya'
loop_
  _space_group_symop_id
  _space_group_symop_operation_xyz
 1 x,y,z
 2 -x+1/2,y,-z
 3 -x,-y,-z
 4 x-1/2,-y,z
 5 x+1/2,y+1/2,z+1/2
 6 -x+1,y+1/2,-z+1/2
 7 -x+1/2,-y+1/2,-z+1/2
 8 x,-y+1/2,z+1/2

_symmetry_Int_Tables_number        15
_cell_length_a                     22.6761(6)
_cell_length_b                     11.8252(3)
_cell_length_c                     20.2428(5)
_cell_angle_alpha                  90
_cell_angle_beta                   95.740(2)
_cell_angle_gamma                  90
_cell_volume                       5400.9(2)
_cell_formula_units_Z              8
_cell_measurement_reflns_used      18259
_cell_measurement_temperature      100.(2)
_cell_measurement_theta_max        72.6090
_cell_measurement_theta_min        3.9160
_exptl_absorpt_coefficient_mu      1.410
_exptl_absorpt_correction_T_max    1.00000
_exptl_absorpt_correction_T_min    0.93497
_exptl_absorpt_correction_type     multi-scan
_exptl_absorpt_process_details
;
CrysAlisPro 1.171.43.135a (Rigaku Oxford Diffraction, 2024)
Empirical absorption correction using spherical harmonics,
implemented in SCALE3 ABSPACK scaling algorithm.
;
_exptl_crystal_colour              colourless
_exptl_crystal_colour_primary      colourless
_exptl_crystal_density_diffrn      1.173
_exptl_crystal_description         plate
_exptl_crystal_F_000               2056.478
_exptl_crystal_recrystallization_method  'The material was used as supplied'
_exptl_crystal_size_max            0.03
_exptl_crystal_size_mid            0.03
_exptl_crystal_size_min            0.01
_diffrn_reflns_av_R_equivalents    0.0562
_diffrn_reflns_av_unetI/netI       0.0266
_diffrn_reflns_Laue_measured_fraction_full  1.0000
_diffrn_reflns_Laue_measured_fraction_max  0.9876
_diffrn_reflns_limit_h_max         27
_diffrn_reflns_limit_h_min         -27
_diffrn_reflns_limit_k_max         14
_diffrn_reflns_limit_k_min         -14
_diffrn_reflns_limit_l_max         23
_diffrn_reflns_limit_l_min         -25
_diffrn_reflns_number              51580
_diffrn_reflns_point_group_measured_fraction_full  1.0000
_diffrn_reflns_point_group_measured_fraction_max  0.9876
_diffrn_reflns_theta_full          67.6840
_diffrn_reflns_theta_max           74.02
_diffrn_reflns_theta_min           3.92
_diffrn_ambient_environment        N~2~
_diffrn_ambient_temperature        100.(2)
_diffrn_detector                   'hybrid pixel array detector'
_diffrn_detector_area_resol_mean   10
_diffrn_detector_dtime             0.000
_diffrn_detector_type              'Rigaku, HyPix Arc-100'
_diffrn_measured_fraction_theta_full  1.0000
_diffrn_measured_fraction_theta_max  0.9876
_diffrn_measurement_details
;
List of Runs (angles in degrees, time in seconds):

  # Type    Start    End  Width  t~exp~   \w     \q     \k     \f   Frames
--------------------------------------------------------------------------
  1  \w     15.00  90.00   0.50    2.50    --   52.25-113.00 -40.00  150
  2  \w    -93.00  -9.00   0.50    2.50    --  -55.62 113.00  51.00  168
  3  \w    -93.00  -9.00   0.50    2.50    --  -55.62 113.00  51.00  168
  4  \w   -108.00 -17.00   0.50   10.00    --  -79.09 113.00  51.00  182
  5  \w   -141.00 -83.00   0.50   10.00    --  -79.09-113.00 -40.00  116
  6  \w     21.00 108.00   0.50   10.00    --   83.14-113.00 -40.00  174
  7  \w    -50.00 -21.00   0.50    2.50    --    0.00 133.00  34.45   58
  8  \w    -32.00  -5.00   0.50    2.50    --    4.00 109.00-127.26   54
  9  \w    -56.00 -30.00   0.50    2.50    --    8.00 153.00 153.89   52
 10  \w    -18.00  11.00   0.50    2.50    --   12.00  99.00-107.34   58
 11  \w     15.00  42.00   0.50    2.50    --   40.00  91.00 -90.66   54
 12  \w   -123.00 -46.00   0.50    2.50    --  -55.62 -57.00   0.00  154
 13  \w     89.00 145.00   0.50   10.00    --   83.14 113.00  51.00  112
 14  \w     12.00  44.00   0.50   10.00    --   83.14 -37.00  90.00   64
 15  \w     75.00 151.00   0.50   10.00    --   83.14  57.00 120.00  152
 16  \w   -152.00-126.00   0.50   10.00    --  -88.00-121.00  -0.03   52
 17  \w    -68.00 -21.00   0.50   10.00    --  -88.00  61.00-133.41   94
 18  \w   -149.00 -80.00   0.50   10.00    --  -88.00 -80.00 -56.75  138
 19  \w   -127.00 -84.00   0.50   10.00    --  -88.00 -32.00 -42.43   86
 20  \w   -110.00 -84.00   0.50   10.00    --  -88.00-121.00  -0.03   52
 21  \w    -53.00 -18.00   0.50   10.00    --  -88.00  50.00  67.41   70
 22  \w   -104.00 -78.00   0.50   10.00    --  -88.00 -63.00  93.62   52
 23  \w    -42.00 -17.00   0.50   10.00    --  -88.00  44.00-174.65   50
 24  \w   -132.00 -88.00   0.50   10.00    --  -88.00 -91.00 110.62   88
 25  \w   -154.00 -87.00   0.50   10.00    --  -88.00 -64.00  33.03  134
 26  \w    -42.00 -17.00   0.50   10.00    --  -88.00  40.00 162.83   50
 27  \w     32.00 101.00   0.50   10.00    --   92.00-100.00 -38.11  138
 28  \w     41.00 105.00   0.50   10.00    --   92.00 -96.00   7.59  128
 29  \w     36.00 104.00   0.50   10.00    --   92.00 -98.00  88.11  136
 30  \w     32.00  58.00   0.50   10.00    --   92.00 -92.00 148.39   52
 31  \w     31.00  78.00   0.50   10.00    --   92.00 -88.00-171.92   94
 32  \w     31.00  83.00   0.50   10.00    --   92.00 -77.00 126.23  104
 33  \w     96.00 135.00   0.50   10.00    --   92.00  15.00-168.41   78
 34  \w     81.00 106.00   0.50   10.00    --   92.00 -91.00 118.20   50
 35  \w     34.00  63.00   0.50   10.00    --   92.00 -73.00  75.19   58
 36  \w     52.00 113.00   0.50   10.00    --   92.00  13.00 -30.96  122
 37  \w     34.00  59.00   0.50   10.00    --   92.00 -95.00  42.41   50
 38  \w     31.00  72.00   0.50   10.00    --   92.00 -76.00  39.28   82
 39  \w     32.00  70.00   0.50   10.00    --   92.00 -91.00 118.20   76
 40  \w     34.00 102.00   0.50   10.00    --   92.00 -97.00 175.08  136
 41  \w     42.00  89.00   0.50   10.00    --   92.00  12.00  30.84   94
 42  \w     33.00  60.00   0.50   10.00    --   92.00  -1.00 -77.77   54
 43  \w     82.00 154.00   0.50   10.00    --   92.00  -1.00 -77.77  144
 44  \w     55.00  89.00   0.50   10.00    --   92.00  15.00-168.41   68
 45  \w     61.00 153.00   0.50   10.00    --   92.00   0.00  57.58  184
 46  \w     41.00  86.00   0.50   10.00    --   92.00 -79.00-123.52   90
 47  \w     29.00  55.00   0.50   10.00    --   92.00   0.00  57.58   52
 48  \w     36.00  62.00   0.50   10.00    --   92.00 -85.00  64.89   52
 49  \w     31.00  63.00   0.50   10.00    --   92.00 -76.00 -39.04   64
;
_diffrn_measurement_device         'four-circle diffractometer'
_diffrn_measurement_device_details  'Rigaku, UG2 \k goniometer'
_diffrn_measurement_device_type
;
Rigaku 007HF diffractometer equipped with Arc)Sec VHF Varimax confocal mirrors and a UG2 goniometer and HyPix Arc-100 detector
;
_diffrn_measurement_method         'profile data from \w-scans'
_diffrn_measurement_specimen_support  'MiTeGen loops'
_diffrn_orient_matrix_type        
 'CrysAlisPro convention (1999,Acta A55,543-557)'
_diffrn_orient_matrix_UB_11        -0.0668694000
_diffrn_orient_matrix_UB_12        -0.0226912000
_diffrn_orient_matrix_UB_13        -0.0156942000
_diffrn_orient_matrix_UB_21        -0.0065019000
_diffrn_orient_matrix_UB_22        0.1110490000
_diffrn_orient_matrix_UB_23        -0.0397315000
_diffrn_orient_matrix_UB_31        0.0123641000
_diffrn_orient_matrix_UB_32        -0.0640693000
_diffrn_orient_matrix_UB_33        -0.0634593000
_diffrn_radiation_collimation      0.3
_diffrn_radiation_monochromator    'Arc)Sec VHF Varimax focusing mirrors'
_diffrn_radiation_probe            x-ray
_diffrn_radiation_type             'Cu K\a'
_diffrn_radiation_wavelength       1.54184
_diffrn_source                     'Rotating anode'
_diffrn_source_current             30.0
_diffrn_source_power               1.2
_diffrn_source_target              Cu
_diffrn_source_type                'Rigaku 007 HF'
_diffrn_source_voltage             40.0
_reflns_Friedel_coverage           0.0
_reflns_limit_h_max                27
_reflns_limit_h_min                0
_reflns_limit_k_max                14
_reflns_limit_k_min                0
_reflns_limit_l_max                24
_reflns_limit_l_min                -25
_reflns_number_gt                  4381
_reflns_number_total               5425
_reflns_threshold_expression       I>=2u(I)
_computing_cell_refinement         'CrysAlisPro 1.171.43.135a (Rigaku OD, 2024)'
_computing_data_collection        
 'CrysAlisPro system (CCD 43.134a 64-bit (release 09-08-2024))'
_computing_data_reduction          'CrysAlisPro 1.171.43.135a (Rigaku OD, 2024)'
_computing_molecular_graphics      'Olex2 1.5-dev (Dolomanov et al., 2009)'
_computing_publication_material    'Olex2 1.5-dev (Dolomanov et al., 2009)'
_computing_structure_refinement    'olex2.refine 1.5-dev (Bourhis et al., 2015)'
_computing_structure_solution      'SHELXT 2018/2 (Sheldrick, 2018)'
_refine_diff_density_max           0.4307
_refine_diff_density_min           -0.3757
_refine_diff_density_rms           0.0609
_refine_ls_d_res_high              0.8019
_refine_ls_d_res_low               11.2812
_refine_ls_goodness_of_fit_ref     1.0395
_refine_ls_hydrogen_treatment      constr
_refine_ls_matrix_type             full
_refine_ls_number_constraints      60
_refine_ls_number_parameters       315
_refine_ls_number_reflns           5425
_refine_ls_number_restraints       0
_refine_ls_R_factor_all            0.0553
_refine_ls_R_factor_gt             0.0409
_refine_ls_restrained_S_all        1.0395
_refine_ls_shift/su_max            0.0006
_refine_ls_shift/su_mean           0.0000
_refine_ls_structure_factor_coef   Fsqd
_refine_ls_weighting_details      
 'w=1/[\s^2^(Fo^2^)+(0.0473P)^2^+6.1701P] where P=(Fo^2^+2Fc^2^)/3'
_refine_ls_weighting_scheme        calc
_refine_ls_wR_factor_gt            0.0999
_refine_ls_wR_factor_ref           0.1074
_olex2_refinement_description
;
1. Fixed Uiso
 At 1.2 times of:
  All C(H) groups
 At 1.5 times of:
  All C(H,H,H) groups
2.a Aromatic/amide H refined with riding coordinates:
 C27(H27), C1(H1), C16(H16), C9(H9), C20(H20), C2(H2), C19(H19), C17(H17),
 C26(H26), C10(H10), C3(H3), C8(H8), C23(H23), C24(H24)
2.b Idealised Me refined as rotating group:
 C13(H13a,H13b,H13c), C5(H5a,H5b,H5c), C21(H21a,H21b,H21c), C6(H6a,H6b,H6c),
 C7(H7a,H7b,H7c), C28(H28a,H28b,H28c), C12(H12a,H12b,H12c), C14(H14a,H14b,H14c)
;
_atom_sites_solution_primary       dual
loop_
  _atom_site_label
  _atom_site_type_symbol
  _atom_site_fract_x
  _atom_site_fract_y
  _atom_site_fract_z
  _atom_site_U_iso_or_equiv
  _atom_site_adp_type
  _atom_site_occupancy
  _atom_site_refinement_flags_posn
 N1 N 0.58298(6) 0.51123(11) 0.39224(6) 0.0170(3) Uani 1.000000 .
 N2 N 0.55644(6) 0.42392(12) 0.29891(6) 0.0198(3) Uani 1.000000 .
 N3 N 0.66304(5) 0.66002(11) 0.41841(6) 0.0168(3) Uani 1.000000 .
 N4 N 0.71115(6) 0.79815(11) 0.37479(7) 0.0201(3) Uani 1.000000 .
 C1 C 0.59034(7) 0.50648(14) 0.32777(8) 0.0186(3) Uani 1.000000 .
 H1 H 0.61573(7) 0.55429(14) 0.30568(8) 0.0223(4) Uiso 1.000000 R
 C2 C 0.54194(7) 0.42869(14) 0.40380(8) 0.0209(3) Uani 1.000000 .
 H2 H 0.52807(7) 0.41253(14) 0.44554(8) 0.0251(4) Uiso 1.000000 R
 C3 C 0.52487(7) 0.37510(14) 0.34655(8) 0.0217(3) Uani 1.000000 .
 H3 H 0.49674(7) 0.31558(14) 0.34008(8) 0.0261(4) Uiso 1.000000 R
 C4 C 0.55370(8) 0.38407(15) 0.22837(8) 0.0236(4) Uani 1.000000 .
 C5 C 0.60562(9) 0.43376(17) 0.19613(9) 0.0323(4) Uani 1.000000 .
 H5a H 0.6025(3) 0.51643(18) 0.1956(6) 0.0484(7) Uiso 1.000000 GR
 H5b H 0.64284(9) 0.4113(10) 0.2215(4) 0.0484(7) Uiso 1.000000 GR
 H5c H 0.6050(4) 0.4056(9) 0.1505(2) 0.0484(7) Uiso 1.000000 GR
 C6 C 0.49509(8) 0.42424(18) 0.19252(9) 0.0329(4) Uani 1.000000 .
 H6a H 0.46216(9) 0.3929(9) 0.2146(4) 0.0494(6) Uiso 1.000000 GR
 H6b H 0.4934(3) 0.50702(18) 0.1937(6) 0.0494(6) Uiso 1.000000 GR
 H6c H 0.4920(3) 0.3986(10) 0.1463(2) 0.0494(6) Uiso 1.000000 GR
 C7 C 0.55722(9) 0.25509(16) 0.23006(9) 0.0312(4) Uani 1.000000 .
 H7a H 0.5912(4) 0.23160(16) 0.2607(5) 0.0469(6) Uiso 1.000000 GR
 H7b H 0.5207(3) 0.22435(16) 0.2451(6) 0.0469(6) Uiso 1.000000 GR
 H7c H 0.5620(6) 0.22656(17) 0.18545(16) 0.0469(6) Uiso 1.000000 GR
 C8 C 0.65935(7) 0.76528(14) 0.39480(8) 0.0212(3) Uani 1.000000 .
 H8 H 0.62467(7) 0.81076(14) 0.39250(8) 0.0254(4) Uiso 1.000000 R
 C9 C 0.72022(7) 0.62410(14) 0.41191(8) 0.0202(3) Uani 1.000000 .
 H9 H 0.73604(7) 0.55200(14) 0.42451(8) 0.0243(4) Uiso 1.000000 R
 C10 C 0.74988(7) 0.70858(14) 0.38464(8) 0.0209(3) Uani 1.000000 .
 H10 H 0.78981(7) 0.70655(14) 0.37426(8) 0.0251(4) Uiso 1.000000 R
 C11 C 0.72686(8) 0.91222(14) 0.34932(9) 0.0252(4) Uani 1.000000 .
 C12 C 0.77820(10) 0.95763(17) 0.39685(10) 0.0387(5) Uani 1.000000 .
 H12a H 0.7665(3) 0.9588(12) 0.44216(15) 0.0581(7) Uiso 1.000000 GR
 H12b H 0.8129(2) 0.9086(7) 0.3952(6) 0.0581(7) Uiso 1.000000 GR
 H12c H 0.7881(4) 1.0345(5) 0.3836(5) 0.0581(7) Uiso 1.000000 GR
 C13 C 0.74546(8) 0.89861(15) 0.27985(9) 0.0274(4) Uani 1.000000 .
 H13a H 0.7809(3) 0.8508(9) 0.28146(12) 0.0411(6) Uiso 1.000000 GR
 H13b H 0.7132(2) 0.8632(10) 0.25124(18) 0.0411(6) Uiso 1.000000 GR
 H13c H 0.7543(5) 0.97305(18) 0.2620(3) 0.0411(6) Uiso 1.000000 GR
 C14 C 0.67260(10) 0.98810(17) 0.34730(13) 0.0466(6) Uani 1.000000 .
 H14a H 0.6403(2) 0.9548(7) 0.3178(6) 0.0699(9) Uiso 1.000000 GR
 H14b H 0.6602(4) 0.9954(11) 0.39211(18) 0.0699(9) Uiso 1.000000 GR
 H14c H 0.6823(2) 1.0630(5) 0.3307(8) 0.0699(9) Uiso 1.000000 GR
 C15 C 0.63656(7) 0.51440(13) 0.51068(8) 0.0174(3) Uani 1.000000 .
 C16 C 0.66901(7) 0.41631(14) 0.50044(8) 0.0188(3) Uani 1.000000 .
 H16 H 0.67410(7) 0.39444(14) 0.45621(8) 0.0226(4) Uiso 1.000000 R
 C17 C 0.69409(7) 0.34962(14) 0.55244(8) 0.0205(3) Uani 1.000000 .
 H17 H 0.71619(7) 0.28436(14) 0.54300(8) 0.0246(4) Uiso 1.000000 R
 C18 C 0.68728(7) 0.37712(14) 0.61812(8) 0.0220(3) Uani 1.000000 .
 C19 C 0.65269(7) 0.47082(14) 0.62937(8) 0.0220(4) Uani 1.000000 .
 H19 H 0.64576(7) 0.48966(14) 0.67355(8) 0.0264(4) Uiso 1.000000 R
 C20 C 0.62797(7) 0.53765(14) 0.57711(8) 0.0195(3) Uani 1.000000 .
 H20 H 0.60453(7) 0.60104(14) 0.58669(8) 0.0234(4) Uiso 1.000000 R
 C21 C 0.71788(9) 0.30906(16) 0.67450(9) 0.0317(4) Uani 1.000000 .
 H21a H 0.7589(2) 0.3349(8) 0.6837(4) 0.0476(6) Uiso 1.000000 GR
 H21b H 0.6970(4) 0.3191(9) 0.7142(2) 0.0476(6) Uiso 1.000000 GR
 H21c H 0.7175(5) 0.2289(2) 0.6622(3) 0.0476(6) Uiso 1.000000 GR
 C22 C 0.56070(7) 0.68353(13) 0.46635(7) 0.0175(3) Uani 1.000000 .
 C23 C 0.57324(8) 0.76741(15) 0.51474(9) 0.0250(4) Uani 1.000000 .
 H23 H 0.61292(8) 0.77611(15) 0.53403(9) 0.0300(4) Uiso 1.000000 R
 C24 C 0.53004(8) 0.83790(15) 0.53542(9) 0.0292(4) Uani 1.000000 .
 H24 H 0.54043(8) 0.89285(15) 0.56880(9) 0.0350(5) Uiso 1.000000 R
 C25 C 0.47132(8) 0.82916(15) 0.50778(9) 0.0260(4) Uani 1.000000 .
 C26 C 0.45846(7) 0.75002(14) 0.45822(8) 0.0218(3) Uani 1.000000 .
 H26 H 0.41914(7) 0.74435(14) 0.43737(8) 0.0262(4) Uiso 1.000000 R
 C27 C 0.50190(7) 0.67875(14) 0.43839(7) 0.0183(3) Uani 1.000000 .
 H27 H 0.49130(7) 0.62470(14) 0.40455(7) 0.0220(4) Uiso 1.000000 R
 C28 C 0.42296(9) 0.89889(18) 0.53371(11) 0.0392(5) Uani 1.000000 .
 H28a H 0.3902(3) 0.9079(11) 0.4987(3) 0.0588(7) Uiso 1.000000 GR
 H28b H 0.4086(5) 0.8607(6) 0.5720(5) 0.0588(7) Uiso 1.000000 GR
 H28c H 0.4387(2) 0.9735(5) 0.5473(7) 0.0588(7) Uiso 1.000000 GR
 B1 B 0.61054(8) 0.59385(15) 0.44872(8) 0.0168(4) Uani 1.000000 .
 Cl51 Cl 0.391037(19) 0.24156(4) 0.28315(2) 0.03333(13) Uani 1.000000 .

loop_
  _atom_site_aniso_label
  _atom_site_aniso_U_11
  _atom_site_aniso_U_22
  _atom_site_aniso_U_33
  _atom_site_aniso_U_12
  _atom_site_aniso_U_13
  _atom_site_aniso_U_23
 N1 0.0134(6) 0.0220(7) 0.0156(6) -0.0006(5) 0.0010(5) 0.0005(5)
 N2 0.0175(7) 0.0255(7) 0.0166(6) -0.0037(6) 0.0027(5) -0.0019(5)
 N3 0.0119(6) 0.0197(7) 0.0189(6) 0.0010(5) 0.0013(5) 0.0006(5)
 N4 0.0154(7) 0.0200(7) 0.0255(7) 0.0008(5) 0.0054(5) 0.0026(5)
 C1 0.0134(7) 0.0242(8) 0.0184(8) -0.0019(6) 0.0028(6) -0.0007(6)
 C2 0.0194(8) 0.0254(8) 0.0183(8) -0.0050(7) 0.0038(6) 0.0020(6)
 C3 0.0197(8) 0.0256(8) 0.0201(8) -0.0061(7) 0.0033(6) 0.0002(6)
 C4 0.0257(9) 0.0298(9) 0.0157(8) -0.0055(7) 0.0034(7) -0.0046(7)
 C5 0.0353(10) 0.0405(11) 0.0231(9) -0.0100(9) 0.0126(8) -0.0087(8)
 C6 0.0324(10) 0.0439(11) 0.0218(9) 0.0026(9) -0.0011(8) -0.0008(8)
 C7 0.0392(11) 0.0299(10) 0.0249(9) -0.0042(8) 0.0049(8) -0.0065(7)
 C8 0.0155(8) 0.0229(8) 0.0259(8) 0.0020(7) 0.0058(7) 0.0022(7)
 C9 0.0141(8) 0.0229(8) 0.0237(8) 0.0033(6) 0.0020(6) 0.0036(6)
 C10 0.0122(7) 0.0248(8) 0.0261(8) 0.0031(6) 0.0039(6) 0.0032(7)
 C11 0.0223(9) 0.0195(8) 0.0353(10) -0.0006(7) 0.0105(7) 0.0046(7)
 C12 0.0513(13) 0.0343(11) 0.0317(10) -0.0183(10) 0.0097(9) -0.0008(8)
 C13 0.0257(9) 0.0277(9) 0.0291(9) 0.0013(7) 0.0038(7) 0.0076(7)
 C14 0.0381(12) 0.0249(10) 0.0826(17) 0.0101(9) 0.0342(12) 0.0141(10)
 C15 0.0101(7) 0.0228(8) 0.0192(7) -0.0047(6) -0.0000(6) -0.0004(6)
 C16 0.0153(7) 0.0232(8) 0.0182(7) -0.0029(6) 0.0026(6) -0.0011(6)
 C17 0.0158(8) 0.0207(8) 0.0250(8) -0.0022(6) 0.0019(6) 0.0007(6)
 C18 0.0185(8) 0.0243(8) 0.0220(8) -0.0073(7) -0.0035(6) 0.0033(7)
 C19 0.0198(8) 0.0291(9) 0.0168(8) -0.0078(7) -0.0001(6) -0.0012(6)
 C20 0.0132(7) 0.0254(8) 0.0198(8) -0.0037(6) 0.0007(6) -0.0031(6)
 C21 0.0366(11) 0.0316(10) 0.0253(9) -0.0018(8) -0.0056(8) 0.0058(7)
 C22 0.0150(8) 0.0215(8) 0.0164(7) -0.0003(6) 0.0035(6) 0.0035(6)
 C23 0.0188(8) 0.0266(9) 0.0288(9) 0.0009(7) -0.0012(7) -0.0028(7)
 C24 0.0316(10) 0.0257(9) 0.0305(9) 0.0018(8) 0.0040(8) -0.0064(7)
 C25 0.0252(9) 0.0252(9) 0.0291(9) 0.0058(7) 0.0106(7) 0.0048(7)
 C26 0.0133(8) 0.0286(9) 0.0238(8) 0.0025(7) 0.0036(6) 0.0086(7)
 C27 0.0162(8) 0.0237(8) 0.0153(7) -0.0000(6) 0.0027(6) 0.0046(6)
 C28 0.0340(11) 0.0372(11) 0.0488(12) 0.0105(9) 0.0160(9) -0.0025(9)
 B1 0.0124(8) 0.0212(9) 0.0167(8) -0.0021(7) 0.0009(7) -0.0009(7)
 Cl51 0.0251(2) 0.0339(2) 0.0401(3) -0.00608(18) -0.00085(18) -0.00509(19)

loop_
  _geom_bond_atom_site_label_1
  _geom_bond_atom_site_label_2
  _geom_bond_distance
  _geom_bond_site_symmetry_2
  _geom_bond_publ_flag
 N1 C1 1.333(2) . ?
 N1 C2 1.385(2) . ?
 N1 B1 1.584(2) . ?
 N2 C1 1.340(2) . ?
 N2 C3 1.384(2) . ?
 N2 C4 1.4991(19) . ?
 N3 C8 1.333(2) . ?
 N3 C9 1.3831(19) . ?
 N3 B1 1.598(2) . ?
 N4 C8 1.338(2) . ?
 N4 C10 1.378(2) . ?
 N4 C11 1.500(2) . ?
 C1 H1 0.9500 . ?
 C2 H2 0.9500 . ?
 C2 C3 1.343(2) . ?
 C3 H3 0.9500 . ?
 C4 C5 1.520(2) . ?
 C4 C6 1.525(2) . ?
 C4 C7 1.528(2) . ?
 C5 H5a 0.9800 . ?
 C5 H5b 0.9800 . ?
 C5 H5c 0.9800 . ?
 C6 H6a 0.9800 . ?
 C6 H6b 0.9800 . ?
 C6 H6c 0.9800 . ?
 C7 H7a 0.9800 . ?
 C7 H7b 0.9800 . ?
 C7 H7c 0.9800 . ?
 C8 H8 0.9500 . ?
 C9 H9 0.9500 . ?
 C9 C10 1.353(2) . ?
 C10 H10 0.9500 . ?
 C11 C12 1.531(3) . ?
 C11 C13 1.517(2) . ?
 C11 C14 1.520(3) . ?
 C12 H12a 0.9800 . ?
 C12 H12b 0.9800 . ?
 C12 H12c 0.9800 . ?
 C13 H13a 0.9800 . ?
 C13 H13b 0.9800 . ?
 C13 H13c 0.9800 . ?
 C14 H14a 0.9800 . ?
 C14 H14b 0.9800 . ?
 C14 H14c 0.9800 . ?
 C15 C16 1.400(2) . ?
 C15 C20 1.405(2) . ?
 C15 B1 1.630(2) . ?
 C16 H16 0.9500 . ?
 C16 C17 1.390(2) . ?
 C17 H17 0.9500 . ?
 C17 C18 1.392(2) . ?
 C18 C19 1.390(2) . ?
 C18 C21 1.508(2) . ?
 C19 H19 0.9500 . ?
 C19 C20 1.392(2) . ?
 C20 H20 0.9500 . ?
 C21 H21a 0.9800 . ?
 C21 H21b 0.9800 . ?
 C21 H21c 0.9800 . ?
 C22 C23 1.403(2) . ?
 C22 C27 1.397(2) . ?
 C22 B1 1.615(2) . ?
 C23 H23 0.9500 . ?
 C23 C24 1.383(2) . ?
 C24 H24 0.9500 . ?
 C24 C25 1.396(3) . ?
 C25 C26 1.382(2) . ?
 C25 C28 1.508(2) . ?
 C26 H26 0.9500 . ?
 C26 C27 1.386(2) . ?
 C27 H27 0.9500 . ?
 C28 H28a 0.9800 . ?
 C28 H28b 0.9800 . ?
 C28 H28c 0.9800 . ?

loop_
  _geom_angle_atom_site_label_1
  _geom_angle_atom_site_label_2
  _geom_angle_atom_site_label_3
  _geom_angle
  _geom_angle_site_symmetry_1
  _geom_angle_site_symmetry_3
  _geom_angle_publ_flag
 C2 N1 C1 106.72(13) . . ?
 B1 N1 C1 130.81(13) . . ?
 B1 N1 C2 122.42(12) . . ?
 C3 N2 C1 108.33(13) . . ?
 C4 N2 C1 127.71(13) . . ?
 C4 N2 C3 123.91(13) . . ?
 C9 N3 C8 106.17(13) . . ?
 B1 N3 C8 124.93(13) . . ?
 B1 N3 C9 128.89(13) . . ?
 C10 N4 C8 107.41(13) . . ?
 C11 N4 C8 127.69(14) . . ?
 C11 N4 C10 124.84(13) . . ?
 N2 C1 N1 109.57(13) . . ?
 H1 C1 N1 125.22(9) . . ?
 H1 C1 N2 125.22(9) . . ?
 H2 C2 N1 125.45(8) . . ?
 C3 C2 N1 109.11(14) . . ?
 C3 C2 H2 125.45(9) . . ?
 C2 C3 N2 106.26(14) . . ?
 H3 C3 N2 126.87(9) . . ?
 H3 C3 C2 126.87(9) . . ?
 C5 C4 N2 109.10(13) . . ?
 C6 C4 N2 107.85(14) . . ?
 C6 C4 C5 110.55(15) . . ?
 C7 C4 N2 107.18(13) . . ?
 C7 C4 C5 110.77(15) . . ?
 C7 C4 C6 111.28(15) . . ?
 H5a C5 C4 109.5 . . ?
 H5b C5 C4 109.5 . . ?
 H5b C5 H5a 109.5 . . ?
 H5c C5 C4 109.5 . . ?
 H5c C5 H5a 109.5 . . ?
 H5c C5 H5b 109.5 . . ?
 H6a C6 C4 109.5 . . ?
 H6b C6 C4 109.5 . . ?
 H6b C6 H6a 109.5 . . ?
 H6c C6 C4 109.5 . . ?
 H6c C6 H6a 109.5 . . ?
 H6c C6 H6b 109.5 . . ?
 H7a C7 C4 109.5 . . ?
 H7b C7 C4 109.5 . . ?
 H7b C7 H7a 109.5 . . ?
 H7c C7 C4 109.5 . . ?
 H7c C7 H7a 109.5 . . ?
 H7c C7 H7b 109.5 . . ?
 N4 C8 N3 110.75(14) . . ?
 H8 C8 N3 124.63(9) . . ?
 H8 C8 N4 124.63(9) . . ?
 H9 C9 N3 125.63(9) . . ?
 C10 C9 N3 108.74(14) . . ?
 C10 C9 H9 125.63(9) . . ?
 C9 C10 N4 106.91(14) . . ?
 H10 C10 N4 126.54(9) . . ?
 H10 C10 C9 126.54(9) . . ?
 C12 C11 N4 106.94(14) . . ?
 C13 C11 N4 108.72(14) . . ?
 C13 C11 C12 110.81(14) . . ?
 C14 C11 N4 108.70(13) . . ?
 C14 C11 C12 111.87(17) . . ?
 C14 C11 C13 109.69(16) . . ?
 H12a C12 C11 109.5 . . ?
 H12b C12 C11 109.5 . . ?
 H12b C12 H12a 109.5 . . ?
 H12c C12 C11 109.5 . . ?
 H12c C12 H12a 109.5 . . ?
 H12c C12 H12b 109.5 . . ?
 H13a C13 C11 109.5 . . ?
 H13b C13 C11 109.5 . . ?
 H13b C13 H13a 109.5 . . ?
 H13c C13 C11 109.5 . . ?
 H13c C13 H13a 109.5 . . ?
 H13c C13 H13b 109.5 . . ?
 H14a C14 C11 109.5 . . ?
 H14b C14 C11 109.5 . . ?
 H14b C14 H14a 109.5 . . ?
 H14c C14 C11 109.5 . . ?
 H14c C14 H14a 109.5 . . ?
 H14c C14 H14b 109.5 . . ?
 C20 C15 C16 115.40(14) . . ?
 B1 C15 C16 121.27(13) . . ?
 B1 C15 C20 123.33(14) . . ?
 H16 C16 C15 118.69(9) . . ?
 C17 C16 C15 122.62(15) . . ?
 C17 C16 H16 118.69(9) . . ?
 H17 C17 C16 119.52(9) . . ?
 C18 C17 C16 120.96(15) . . ?
 C18 C17 H17 119.52(10) . . ?
 C19 C18 C17 117.45(15) . . ?
 C21 C18 C17 120.77(16) . . ?
 C21 C18 C19 121.76(15) . . ?
 H19 C19 C18 119.36(9) . . ?
 C20 C19 C18 121.27(15) . . ?
 C20 C19 H19 119.36(10) . . ?
 C19 C20 C15 122.15(15) . . ?
 H20 C20 C15 118.93(9) . . ?
 H20 C20 C19 118.93(10) . . ?
 H21a C21 C18 109.5 . . ?
 H21b C21 C18 109.5 . . ?
 H21b C21 H21a 109.5 . . ?
 H21c C21 C18 109.5 . . ?
 H21c C21 H21a 109.5 . . ?
 H21c C21 H21b 109.5 . . ?
 C27 C22 C23 115.48(14) . . ?
 B1 C22 C23 121.39(14) . . ?
 B1 C22 C27 122.99(14) . . ?
 H23 C23 C22 118.75(10) . . ?
 C24 C23 C22 122.50(16) . . ?
 C24 C23 H23 118.75(11) . . ?
 H24 C24 C23 119.65(11) . . ?
 C25 C24 C23 120.69(17) . . ?
 C25 C24 H24 119.65(10) . . ?
 C26 C25 C24 117.70(16) . . ?
 C28 C25 C24 121.20(17) . . ?
 C28 C25 C26 121.01(17) . . ?
 H26 C26 C25 119.41(10) . . ?
 C27 C26 C25 121.18(15) . . ?
 C27 C26 H26 119.41(10) . . ?
 C26 C27 C22 122.37(15) . . ?
 H27 C27 C22 118.82(9) . . ?
 H27 C27 C26 118.82(10) . . ?
 H28a C28 C25 109.5 . . ?
 H28b C28 C25 109.5 . . ?
 H28b C28 H28a 109.5 . . ?
 H28c C28 C25 109.5 . . ?
 H28c C28 H28a 109.5 . . ?
 H28c C28 H28b 109.5 . . ?
 N3 B1 N1 106.27(12) . . ?
 C15 B1 N1 106.63(13) . . ?
 C15 B1 N3 110.58(12) . . ?
 C22 B1 N1 109.28(12) . . ?
 C22 B1 N3 109.14(13) . . ?
 C22 B1 C15 114.58(13) . . ?

loop_
  _geom_torsion_atom_site_label_1
  _geom_torsion_atom_site_label_2
  _geom_torsion_atom_site_label_3
  _geom_torsion_atom_site_label_4
  _geom_torsion
  _geom_torsion_site_symmetry_1
  _geom_torsion_site_symmetry_2
  _geom_torsion_site_symmetry_3
  _geom_torsion_site_symmetry_4
  _geom_torsion_publ_flag
 N1 C1 N2 C3 1.40(15) . . . . ?
 N1 C1 N2 C4 -175.79(12) . . . . ?
 N1 C2 C3 N2 0.89(15) . . . . ?
 N1 B1 N3 C8 101.03(14) . . . . ?
 N1 B1 N3 C9 -80.11(15) . . . . ?
 N1 B1 C15 C16 43.80(14) . . . . ?
 N1 B1 C15 C20 -135.58(12) . . . . ?
 N1 B1 C22 C23 -179.65(12) . . . . ?
 N1 B1 C22 C27 4.79(16) . . . . ?
 N3 C8 N4 C10 1.37(16) . . . . ?
 N3 C8 N4 C11 -175.78(12) . . . . ?
 N3 C9 C10 N4 0.66(14) . . . . ?
 N3 B1 C15 C16 -71.32(14) . . . . ?
 N3 B1 C15 C20 109.31(13) . . . . ?
 N3 B1 C22 C23 -63.82(15) . . . . ?
 N3 B1 C22 C27 120.62(12) . . . . ?
 C15 C16 C17 C18 0.85(18) . . . . ?
 C15 C20 C19 C18 -0.05(18) . . . . ?
 C15 B1 C22 C23 60.78(16) . . . . ?
 C15 B1 C22 C27 -114.78(14) . . . . ?
 C16 C17 C18 C19 2.44(18) . . . . ?
 C16 C17 C18 C21 -175.93(15) . . . . ?
 C17 C18 C19 C20 -2.82(18) . . . . ?
 C22 C23 C24 C25 -0.9(2) . . . . ?
 C22 C27 C26 C25 -0.82(18) . . . . ?
 C23 C24 C25 C26 -1.6(2) . . . . ?
 C23 C24 C25 C28 174.98(17) . . . . ?
 C24 C25 C26 C27 2.42(19) . . . . ?

loop_
  _diffrn_refln_index_h
  _diffrn_refln_index_k
  _diffrn_refln_index_l
  _diffrn_refln_intensity_net
  _diffrn_refln_intensity_u
 0 0 -2 297.16 8.36
 0 0 -2 294.76 6.74
 0 0 -2 285.24 8.11
 0 0 -4 1.85 2.95
 0 0 -4 -0.3 3.63
 0 0 -4 4.07 3.75
 0 0 -4 2.64 2.69
 0 0 -6 78.94 6.73
 0 0 -6 69.94 8.14
 0 0 -6 74.67 8.31
 0 0 -6 70.95 4.43
 0 0 -6 80.77 4.18
 0 0 -6 82.29 7.11
 0 0 -8 -1.33 2.99
 0 0 -8 0.92 2.63
 0 0 -8 -1.36 2.19
 0 0 -8 1.94 2.53
 0 0 -8 3.04 4
 0 0 -8 7.54 5.34
 0 0 -8 5.68 5.18
 0 0 -8 0.18 2.87
 0 0 -10 821.34 31.66
 0 0 -10 809.42 32.22
 0 0 -10 761.45 15.71
 0 0 -10 906.25 15.33
 0 0 -10 850.72 18.35
 0 0 -10 813.68 14.82
 0 0 -10 860.36 14.09
 0 0 -10 818.62 13.54
 0 0 -10 813.63 17.08
 0 0 -10 793.84 15.82
 0 0 -10 846.42 27.26
 0 0 -12 356.31 11.41
 0 0 -12 349.72 11.09
 0 0 -12 367.84 13.78
 0 0 -12 347.01 9.84
 0 0 -12 352.47 11.26
 0 0 -12 348.75 10.69
 0 0 -12 380.15 10.6
 0 0 -12 374.94 13.27
 0 0 -12 362.13 12.63
 0 0 -14 13.81 4.23
 0 0 -14 20.73 9.61
 0 0 -14 16.13 4.61
 0 0 -14 9.81 7.04
 0 0 -14 6.75 4.01
 0 0 -14 14.21 3.76
 0 0 -14 10.07 3.9
 0 0 -14 12.58 4.4
 0 0 -14 12.35 3.41
 0 0 -16 70.04 8.52
 0 0 -16 88 8.67
 0 0 -16 89.07 8.1
 0 0 -16 82.31 7.66
 0 0 -16 141.47 18.19
 0 0 -16 131.68 18.13
 0 0 -16 91.33 7.83
 0 0 -16 98.34 7.42
 0 0 -16 105.03 8.46
 0 0 -18 265.66 13.68
 0 0 -18 254.68 13.91
 0 0 -18 263.24 16.71
 0 0 -18 266.86 13.12
 0 0 -18 277.47 12.97
 0 0 -18 260.62 12.7
 0 0 -18 256.91 13.3
 0 0 -18 257.21 24.98
 0 0 -18 259.46 26.09
 0 0 -20 3.95 4.62
 0 0 -20 10.06 6.67
 0 0 -20 5.64 4.25
 0 0 -20 4.99 4.56
 0 0 -20 -4.4 4.44
 0 0 -20 -2.36 6.61
 0 0 -20 0.77 3.78
 0 0 -20 5.85 7.69
 0 0 -22 24.8 6.13
 0 0 -22 35.88 5.6
 0 0 -22 33.37 5.79
 0 0 -22 30.41 5.25
 0 0 -22 39.88 5.16
 0 0 -22 19.08 7.11
 0 0 -24 14.62 3.9
 0 1 1 2338.88 20.89
 0 -1 -1 2337.84 19.55
 0 -1 1 2141.81 19.47
 0 -1 -1 2204.89 20.56
 0 -1 -1 2216.22 20.41
 0 1 3 306.29 9.11
 0 -1 -3 333.38 11.16
 0 -1 -3 309.04 8.93
 0 -1 -3 322.35 10.85
 0 -1 -5 1541.97 15.58
 0 1 5 1611.57 24.79
 0 -1 -5 1589.31 29.88
 0 -1 -5 1566.49 29.2
 0 -1 -5 1594.64 24.67
 0 1 -7 3.15 2.27
 0 -1 -7 1.91 1.99
 0 1 7 8.22 4.65
 0 1 -7 -0.74 2.06
 0 -1 -7 1.74 2.77
 0 1 -7 2.3 3.77
 0 -1 -7 4.66 4.38
 0 1 -7 -2.09 5.72
 0 -1 -7 0.38 3.88
 0 1 -7 -3.32 4.98
 0 -1 -7 3.28 2.87
 0 -1 -7 2.68 4.49
 0 1 -9 18.59 4.11
 0 -1 -9 15.52 3.56
 0 1 -9 13.61 6.16
 0 -1 -9 10.15 5.86
 0 1 -9 22.21 7.27
 0 -1 -9 11.68 6.29
 0 -1 -9 18.35 6.05
 0 -1 -9 30.65 3.82
 0 -1 -9 18.31 4.26
 0 1 -9 20.53 3.72
 0 1 -9 18.6 3.33
 0 -1 -9 22.17 3.22
 0 1 -9 23.3 3.32
 0 -1 -9 22.4 3.04
 0 -1 -9 20.29 3.23
 0 -1 -9 14.91 3.75
 0 1 -9 12.25 5.27
 0 1 -9 15.29 3.27
 0 -1 -9 14.87 2.72
 0 1 -9 16.51 2.87
 0 -1 -11 457.61 22
 0 -1 -11 437.07 12.76
 0 1 -11 421.36 12.81
 0 -1 -11 432.38 11.86
 0 -1 -11 446.39 11.9
 0 1 -11 451.98 12.11
 0 1 -11 440.88 11.68
 0 -1 -11 472.61 11.99
 0 1 -11 448.25 14.25
 0 -1 -11 426.89 14.57
 0 -1 -11 433.38 11.64
 0 1 -11 449.43 11.07
 0 1 -11 433.34 12.06
 0 -1 -11 433.85 11.16
 0 1 -11 434.31 13.83
 0 1 -11 429.94 11.1
 0 1 -11 425.32 21.33
 0 -1 -11 450.5 10.73
 0 1 -11 448.32 12.84
 0 -1 -11 453.94 13.33
 0 -1 -13 0.38 5.9
 0 1 -13 -2.69 6.1
 0 1 -13 -7.14 7.62
 0 -1 -13 3.35 3.37
 0 1 -13 -5.56 4.04
 0 -1 -13 4.63 3.29
 0 1 -13 3.72 3.38
 0 -1 -13 -0.26 3.2
 0 -1 -13 -3.29 3.39
 0 1 -13 -2.32 3.44
 0 1 -13 2.31 3.93
 0 1 -13 2.9 3.13
 0 -1 -13 3.39 3.65
 0 -1 -13 2.77 3.02
 0 -1 -13 2.41 2.96
 0 -1 -13 0.64 2.77
 0 1 -13 -0.47 2.7
 0 1 -13 -0.8 3.14
 0 -1 -13 -3.84 2.63
 0 1 -15 26.22 5.63
 0 -1 -15 22.81 4.05
 0 -1 -15 33.47 10.65
 0 -1 -15 38.79 11.32
 0 1 -15 27.61 8.1
 0 1 -15 28.26 5.24
 0 1 -15 31.87 11.1
 0 -1 -15 28.62 5.42
 0 -1 -15 9.64 4.89
 0 1 -15 21.03 4.61
 0 1 -15 17.2 5
 0 -1 -15 22.98 5.22
 0 -1 -15 15.4 4.61
 0 -1 -15 19.35 4.71
 0 1 -15 32.61 6.7
 0 1 -15 25.4 4.71
 0 -1 -15 25.24 4.44
 0 -1 -15 26.18 5.4
 0 -1 -15 28.77 4.99
 0 -1 -15 25.46 4.58
 0 1 -17 52.32 12.91
 0 -1 -17 73.78 7.86
 0 -1 -17 73.21 15.04
 0 1 -17 68.88 13.01
 0 -1 -17 60.98 13.95
 0 1 -17 71.99 8.21
 0 1 -17 81.33 8.23
 0 -1 -17 69.62 7.5
 0 -1 -17 74.58 8.05
 0 -1 -17 72.52 6.98
 0 -1 -17 66.1 7.65
 0 1 -17 72.32 7.13
 0 -1 -17 66.3 7.08
 0 -1 -17 77.68 7.68
 0 1 -17 68.14 7.1
 0 1 -17 62.54 7.65
 0 -1 -17 91.68 9.98
 0 1 -17 69.7 9.37
 0 -1 -19 12.23 8.81
 0 -1 -19 10.37 7.48
 0 -1 -19 9.85 4.82
 0 1 -19 -2 7.64
 0 1 -19 4.74 3.99
 0 1 -19 6.75 7.41
 0 1 -21 -1.27 6.4
 0 -1 -21 -5.33 6.25
 0 1 -21 7.73 4.23
 0 -1 -21 0.31 4.69
 0 1 -21 7.66 5.72
 0 -1 -21 -0.64 4.08
 0 1 -21 -1.06 3.93
 0 -1 -21 2.61 4.1
 0 1 -21 2.82 4.61
 0 -1 -21 6.15 6.97
 0 -1 -21 9.39 6.25
 0 1 -21 17.13 9.79
 0 1 -21 5.14 3.58
 0 -1 -21 4.36 3.5
 0 1 -21 13.75 8.94
 0 1 -21 10.24 4.98
 0 -1 -21 4.97 3.76
 0 1 -23 47.01 7.15
 0 -1 -23 49.22 6.61
 0 1 -23 48.13 5.97
 0 -1 -23 40.3 5.33
 0 1 -23 47.07 5.55
 0 -1 -23 51.63 6.06
 0 -1 -23 54.18 5.2
 0 1 -23 46.95 4.78
 0 1 -25 13.44 3
 0 2 0 52.57 2.98
 0 -2 0 50.31 3.8
 0 2 0 55.97 5.5
 0 -2 -2 11.51 3.72
 0 2 2 7.95 3.16
 0 2 2 9.79 2.08
 0 -2 -2 14.11 4.02
 0 -2 -2 8.81 3.53
 0 -2 -2 11 3.86
 0 -2 -2 7.18 2.97
 0 2 4 2084.36 31.57
 0 2 4 2013.24 29.82
 0 -2 -4 2076.51 32.62
 0 -2 -4 2094.82 33.07
 0 -2 -4 2047.95 17.29
 0 -2 -4 1978.8 27.03
 0 2 6 473.18 17.37
 0 2 -6 474.49 8.88
 0 2 6 435.14 15.53
 0 2 6 470.07 16.97
 0 -2 -6 441.93 7.75
 0 -2 -6 457.79 15.83
 0 -2 -6 467.01 19.23
 0 -2 -6 449.67 19.03
 0 -2 -6 457.6 9.96
 0 2 -8 43.67 3.94
 0 2 -8 30.54 7.91
 0 -2 -8 50.74 4.63
 0 2 -8 40.36 8.5
 0 -2 -8 42.35 8.01
 0 -2 -8 52.84 8.53
 0 -2 -8 41.82 6.78
 0 2 -8 46.14 4.14
 0 2 -8 36.29 6.51
 0 -2 -8 40.52 3.36
 0 2 8 56.86 8.05
 0 2 -8 47.13 3.94
 0 2 8 42.29 7.04
 0 2 8 45.32 6.82
 0 2 10 259.51 16.69
 0 2 -10 222.76 8.47
 0 2 -10 205.09 9.71
 0 2 10 229.44 16.13
 0 -2 -10 231.85 7.43
 0 2 -10 206.86 14.74
 0 -2 -10 312.81 9.26
 0 2 -10 317.76 9.7
 0 -2 -10 306.58 9.54
 0 2 -10 308.8 8.98
 0 -2 -10 220.35 9.3
 0 -2 -10 207.02 16.46
 0 -2 -10 202.17 16.73
 0 -2 -10 214.23 14.99
 0 2 -10 221.99 18.83
 0 2 -10 194.24 16.83
 0 -2 -10 277.77 8.65
 0 -2 -10 277.4 8.41
 0 -2 -10 265.57 8.64
 0 2 -10 278.11 8.3
 0 2 -10 239.83 9.26
 0 -2 -10 255.48 9.53
 0 -2 -12 364.58 10.64
 0 2 12 405.48 23.14
 0 2 12 402.04 23.75
 0 2 -12 402.52 14.38
 0 2 -12 403.99 12.7
 0 2 -12 422.93 27.07
 0 -2 -12 398.38 13.44
 0 -2 -12 412.96 26.64
 0 2 -12 398.67 26.5
 0 -2 -12 395.63 25.09
 0 2 -12 334.57 11.27
 0 -2 12 332.91 11.21
 0 -2 -12 351.61 12.42
 0 -2 -12 348.51 11.37
 0 -2 -12 338.79 11.9
 0 -2 -12 349.68 11.91
 0 2 -12 355.44 11.9
 0 -2 -12 354.19 11.3
 0 2 -12 357.11 11.12
 0 2 -12 390.89 13.89
 0 -2 -12 366.23 11.36
 0 -2 -12 380.14 11.35
 0 -2 -12 382.76 11.16
 0 2 -12 353.74 10.75
 0 2 -12 368.49 12.67
 0 -2 -12 363.69 12.6
 0 -2 -14 13.39 3.34
 0 2 -14 13.48 4.43
 0 2 -14 4.86 6.5
 0 -2 -14 9.48 6.1
 0 2 -14 5.02 8.37
 0 2 -14 12.49 4.24
 0 -2 -14 8.09 9.29
 0 -2 -14 4.63 3.8
 0 -2 -14 11.28 4.88
 0 2 -14 9.71 3.6
 0 -2 -14 -0.1 3.61
 0 -2 -14 1.86 3.22
 0 2 -14 5.77 3.42
 0 2 -14 5.85 3.92
 0 2 -14 7.96 4.39
 0 -2 -14 5.3 2.98
 0 -2 -14 7.29 3.54
 0 -2 -14 9.04 3.47
 0 -2 -14 7.97 3.73
 0 2 -14 9.54 3.49
 0 -2 -14 9.13 3.91
 0 -2 -14 6.59 3.09
 0 2 -16 101.12 15.94
 0 -2 -16 93.94 15.87
 0 2 -16 108.37 17.68
 0 -2 -16 111.61 16.6
 0 -2 -16 109.44 9.93
 0 -2 -16 96.54 8.91
 0 2 -16 107.7 9.09
 0 -2 -16 108.13 8.85
 0 -2 -16 109.81 8.31
 0 2 -16 94.61 9.29
 0 -2 -16 103.58 7.61
 0 2 -16 103.89 7.79
 0 -2 -16 98.56 7.54
 0 -2 -16 99.59 8.45
 0 -2 -16 98.5 7.85
 0 -2 -16 95.91 7.21
 0 2 -18 99.8 9.17
 0 -2 -18 96.41 7.38
 0 -2 -18 58.14 8.8
 0 2 -18 70.99 9.36
 0 2 -18 82.02 8.56
 0 2 -18 78.29 8.78
 0 -2 -18 78.09 8.16
 0 -2 -18 123.39 9.25
 0 -2 -18 74.76 13.12
 0 2 -18 89.62 15.22
 0 2 -18 96.77 16.83
 0 -2 -18 92.73 16.82
 0 -2 -18 83.49 7.4
 0 2 -18 90.81 7.87
 0 2 -18 83.36 8.17
 0 -2 -18 72.71 8.11
 0 -2 -18 108.06 9.07
 0 -2 -18 85.93 8.34
 0 -2 18 91.93 9.07
 0 2 -20 117.74 10.26
 0 2 -20 118.86 10.32
 0 -2 -20 115.04 10.13
 0 -2 -20 121.12 12
 0 2 -20 124.42 10.16
 0 2 -20 144.63 10.37
 0 -2 -20 132.22 10.12
 0 2 -20 129.68 9.14
 0 -2 -20 141.53 9.92
 0 -2 -20 138.09 9.41
 0 2 -20 142.68 9.91
 0 2 -20 141.46 18.13
 0 -2 -20 116.49 16.64
 0 -2 -20 152.09 19.44
 0 2 -20 145.32 18.85
 0 2 -22 12.05 6.07
 0 -2 -22 11.73 5.21
 0 2 -22 9.55 4.92
 0 -2 -22 3.92 3.23
 0 2 -22 -2.44 3.06
 0 2 -22 0.59 6.39
 0 -2 -22 0.93 4.4
 0 -2 -22 3.52 3.81
 0 2 -22 1.93 3.78
 0 -2 -24 0.53 3.23
 0 2 -24 2.25 3.19
 0 -2 -24 7.6 3.1
 0 2 -24 -0.78 3.15
 0 -3 -1 19.07 2.9
 0 -3 -1 17.02 4.28
 0 3 1 21.39 2.59
 0 3 -1 18.41 5.86
 0 3 1 17.82 5.36
 0 -3 1 20.26 3.62
 0 -3 -3 232.5 6.6
 0 -3 -3 239.66 10.56
 0 -3 -3 246.5 12.64
 0 -3 -3 238.6 12.51
 0 3 3 241.83 7.61
 0 3 3 235 10.74
 0 -3 -3 223.32 12.11
 0 3 3 231.47 13.09
 0 -3 -5 495.65 8.59
 0 3 -5 506.7 9.22
 0 3 5 502.25 18.75
 0 3 5 509.67 19.36
 0 -3 -5 515.79 8.91
 0 -3 -5 517.87 20.03
 0 -3 -5 526.08 10.63
 0 -3 -5 534.81 17.19
 0 -3 -5 540.72 20.16
 0 3 -7 368.32 9.05
 0 -3 -7 378.69 9.64
 0 -3 -7 355.28 18.73
 0 -3 -7 328.49 15.98
 0 -3 -7 359.06 9.98
 0 -3 -7 349.35 18.22
 0 3 -7 388.75 10.34
 0 -3 -7 341.56 7.84
 0 3 7 338.77 17.51
 0 3 -7 337.91 8.73
 0 3 7 338.14 16.28
 0 3 7 339.18 17.91
 0 3 -9 1148.61 17.54
 0 3 9 1086.61 31.41
 0 3 9 1160.47 35.22
 0 3 9 1177.24 35.15
 0 -3 -9 1122.59 15.68
 0 -3 -9 1137.95 31.94
 0 -3 -9 1146.67 19.47
 0 -3 -9 1136.07 36.72
 0 -3 -9 1081.07 36.15
 0 -3 -9 1321.47 21.85
 0 3 -9 1245.18 20.27
 0 -3 9 1250.27 20.47
 0 -3 -9 1264.6 16.78
 0 3 -9 1203.47 17.41
 0 -3 -9 1281.32 20.9
 0 -3 -9 1279.2 17.91
 0 -3 -9 1177.3 18.51
 0 -3 -9 1210.2 17.07
 0 3 -9 1276.62 20.48
 0 -3 -9 1178.31 16.13
 0 -3 -9 1209.57 16.99
 0 3 -9 1173.24 18.39
 0 -3 -9 1210.28 19.16
 0 3 11 -1.79 4.97
 0 3 11 1.18 5.74
 0 -3 -11 -1.93 2.35
 0 3 -11 1 2.97
 0 3 11 2.96 5.14
 0 3 -11 0.65 3.64
 0 -3 -11 10.65 6.61
 0 3 -11 3.05 6.93
 0 3 -11 10.01 7.8
 0 -3 -11 -2.8 3.21
 0 -3 -11 -10.07 7.02
 0 -3 11 0.36 3.33
 0 -3 -11 -1.6 3.19
 0 -3 -11 3.69 2.93
 0 -3 -11 4.81 4.08
 0 3 -11 4.86 3.94
 0 3 -11 -3.33 2.78
 0 3 -11 -1.32 2.45
 0 -3 -11 -1.16 2.57
 0 -3 -11 0.21 2.82
 0 -3 -11 1.32 3.51
 0 3 -11 1.19 2.96
 0 -3 -11 0.82 1.98
 0 -3 -11 -1.79 2.71
 0 3 -11 0.06 2.29
 0 -3 -11 0.14 2.83
 0 -3 -11 -1.03 2.64
 0 3 -11 0.06 2.13
 0 -3 -11 2.16 2.71
 0 -3 -11 -4.65 3.2
 0 3 13 7.52 7.45
 0 -3 -13 6.06 2.98
 0 3 -13 6.47 3.92
 0 3 -13 4.99 4.26
 0 -3 -13 -2.51 5.27
 0 3 -13 4.36 7.45
 0 -3 -13 4.04 3.54
 0 3 -13 4.49 7.16
 0 -3 -13 6.68 6.59
 0 -3 -13 6.05 6.38
 0 -3 -13 9.1 3.79
 0 -3 -13 9.95 4.34
 0 3 -13 5.17 2.97
 0 3 -13 8.66 3.59
 0 3 -13 8.22 4.12
 0 -3 -13 6.72 3.05
 0 -3 -13 7.61 4.36
 0 -3 -13 8.89 3.07
 0 3 -13 7.43 4.65
 0 3 -13 8 4.37
 0 -3 -13 8.88 3.97
 0 -3 -13 8.97 2.83
 0 -3 -13 2.79 2.76
 0 -3 -13 7.38 3.48
 0 -3 -13 6.01 3.33
 0 3 -13 4.51 2.9
 0 -3 -13 4.77 2.99
 0 -3 -15 0.09 2.97
 0 -3 -15 -3.25 4
 0 -3 -15 0.11 3.21
 0 -3 -15 0.86 4.13
 0 3 -15 3.08 3.77
 0 3 -15 -1.25 4.21
 0 3 -15 -2.83 4.41
 0 -3 -15 1.7 2.81
 0 -3 -15 1.75 3.48
 0 -3 -15 -1.12 3.39
 0 3 -15 3.82 3.7
 0 -3 -15 3.44 3.61
 0 3 -15 6.41 8.73
 0 -3 -15 -3.66 7.09
 0 -3 -15 -3.28 6.92
 0 3 -15 -2.55 8.03
 0 -3 -17 29.74 6.88
 0 3 -17 18.98 6.59
 0 -3 -17 17.2 5.41
 0 3 -17 15.96 5.55
 0 3 -17 7.81 7.41
 0 -3 -17 8.8 4.23
 0 -3 -17 16.35 9.17
 0 3 -17 9.32 4.95
 0 -3 -17 14.76 8.46
 0 3 -17 7.02 9
 0 -3 -17 17.31 4.92
 0 -3 -17 11.81 4.68
 0 3 -17 12.19 4.43
 0 -3 -17 28.02 5.87
 0 3 -17 13.46 4.31
 0 -3 -19 3.13 3.33
 0 -3 -19 14.87 8.25
 0 3 -19 6.9 8.36
 0 -3 -19 3.11 3.64
 0 3 -19 1.02 6.85
 0 -3 -19 12.82 9.12
 0 3 -19 1.53 3.94
 0 -3 -19 6.49 6.44
 0 3 -19 -2.47 5.05
 0 -3 -19 3.72 4.75
 0 3 -19 -0.8 5.09
 0 3 19 0.37 5.87
 0 -3 -19 7.96 4.32
 0 3 -19 7.62 3.98
 0 3 -19 3.87 4.62
 0 -3 19 4.01 4.72
 0 3 -21 -4.64 6.36
 0 -3 -21 7.59 4.6
 0 3 -21 12.16 5.5
 0 3 -21 8.02 4.76
 0 3 -21 10.7 4.99
 0 -3 21 12.69 3.96
 0 -3 -21 3.75 3.82
 0 -3 -21 4.5 4.3
 0 3 -21 6.52 3.98
 0 -3 -21 8.1 3.83
 0 3 -21 9.25 4.23
 0 3 -23 18.3 4.35
 0 -3 -23 19.71 4.37
 0 -3 -23 20.62 3.77
 0 3 -23 29.15 5.13
 0 3 -23 21.91 3.6
 0 -3 -23 16.82 3.1
 0 -4 0 429.51 19.16
 0 -4 0 461.22 13.96
 0 4 0 434.45 18.6
 0 -4 -2 391.84 9.62
 0 4 2 432.83 18.66
 0 4 2 406.21 14.66
 0 -4 -2 402.88 17.69
 0 -4 2 407.33 13.02
 0 -4 -2 401.18 18.51
 0 4 2 407.67 9.54
 0 -4 -2 397.75 7.53
 0 4 -4 14.29 2.75
 0 -4 -4 13.35 2.53
 0 -4 -4 8.52 2.26
 0 -4 -4 14.04 5.19
 0 4 4 9.87 2.38
 0 4 4 15.91 5.37
 0 4 4 18.56 5.31
 0 -4 -4 8.61 3.81
 0 -4 -4 13.4 3.09
 0 4 6 15.58 3.7
 0 4 6 12.26 4.88
 0 4 6 19.64 4.88
 0 -4 -6 15.08 2.69
 0 -4 -6 23.42 7.27
 0 -4 -6 14.76 7.21
 0 -4 -6 16.89 5.55
 0 -4 -6 16.06 3.42
 0 -4 -6 30.81 4.6
 0 -4 6 22.32 4.09
 0 -4 -6 21.36 4.14
 0 4 -6 23.48 4.12
 0 -4 -6 18.25 2.73
 0 -4 -6 27.34 3.96
 0 4 -6 18.76 3.34
 0 -4 -6 20.58 2.84
 0 4 -6 20.51 3.2
 0 4 -6 18.13 3.03
 0 4 8 270.84 16.78
 0 4 8 259.15 15.87
 0 4 -8 272.33 8.85
 0 4 8 258.9 18.25
 0 -4 -8 255.5 8.04
 0 4 -8 256.38 10.39
 0 -4 8 279.74 10.67
 0 -4 -8 268.72 11.16
 0 -4 -8 290.74 9.7
 0 -4 -8 292.52 11.05
 0 4 -8 266.04 7.86
 0 -4 -8 266.49 8.25
 0 -4 -8 261.75 18.52
 0 -4 -8 274.47 18.73
 0 -4 -8 261.79 16.27
 0 -4 -8 266.98 9.96
 0 -4 -8 256.57 9.7
 0 -4 -8 267.58 8.54
 0 4 -8 271.31 9.79
 0 4 -8 268.62 8.63
 0 4 -8 254.85 8.93
 0 4 10 213.18 16.94
 0 4 10 209.63 17.59
 0 4 -10 217.58 8.72
 0 4 10 205.72 17.72
 0 4 10 207.9 16.16
 0 -4 -10 217.43 8.19
 0 -4 -10 215.04 9.85
 0 -4 -10 176.63 16.75
 0 -4 -10 177.45 16.79
 0 -4 -10 217.05 10.87
 0 4 -10 216.81 10.39
 0 -4 10 203.43 10.4
 0 -4 -10 218.22 10.01
 0 -4 -10 227.56 10.64
 0 -4 -10 209.9 7.79
 0 4 -10 217.47 8.5
 0 -4 -10 210.15 8.46
 0 4 -10 209.55 7.54
 0 -4 -10 203.96 8.23
 0 -4 -10 209.36 7.82
 0 -4 -10 216.51 8.6
 0 4 -10 200.48 9.05
 0 4 -12 42.09 10.92
 0 4 -12 46.39 10.86
 0 -4 -12 62.6 6.32
 0 -4 -12 51.22 10.78
 0 -4 -12 69.24 12.39
 0 -4 -12 51.71 9.34
 0 -4 12 52.62 7.09
 0 -4 -12 52.8 6.38
 0 -4 -12 51.52 5.61
 0 -4 -12 64.82 7.68
 0 -4 -12 52.09 5.51
 0 -4 -12 50.06 4.87
 0 -4 -12 49.58 6.67
 0 4 -12 58.75 6.85
 0 4 -12 55.56 5.84
 0 4 -12 50.27 5.87
 0 4 -12 47.31 5.09
 0 4 -12 47.74 4.6
 0 -4 -12 49.15 4.66
 0 -4 -12 55.77 5.45
 0 -4 -12 52.45 5.28
 0 4 12 53.1 9.62
 0 -4 -12 43.33 4.61
 0 4 12 43 9.38
 0 4 -12 50.49 5.23
 0 4 12 38.61 9.19
 0 4 12 46.39 10.62
 0 -4 -14 28.48 5.27
 0 -4 -14 18.73 5.79
 0 -4 -14 24.77 4.84
 0 -4 -14 20.98 4.48
 0 4 -14 30.63 6.03
 0 -4 -14 33.83 6.5
 0 4 -14 22.64 4.7
 0 -4 -14 8.27 6.25
 0 -4 -14 8.93 6.85
 0 4 -14 12.94 8.85
 0 -4 -14 18.66 5.02
 0 4 -14 18.97 8.29
 0 4 -14 16.69 5.46
 0 -4 -14 22.42 8.95
 0 4 -14 28.07 5.66
 0 4 -14 20.99 4.94
 0 4 -14 19.17 4.1
 0 -4 -14 19.94 4.33
 0 -4 -14 22.65 4.71
 0 -4 -14 19.6 4.09
 0 4 -14 16.65 4.58
 0 -4 -14 17.99 3.54
 0 -4 -16 3.89 3.5
 0 4 -16 0.96 4.16
 0 -4 -16 10.3 7.5
 0 4 -16 -0.55 8.44
 0 4 -16 -2.12 7.54
 0 4 -16 4.49 4.48
 0 -4 -16 3.52 8.01
 0 -4 -16 0.67 3.56
 0 4 -16 1.59 5.06
 0 -4 -16 0.16 4.83
 0 -4 -16 -1 3.49
 0 -4 -16 7.43 5.07
 0 -4 -16 -1.61 3.56
 0 4 -16 4.37 3.67
 0 4 -18 110.77 17.71
 0 4 -18 103.26 16.04
 0 -4 -18 116.39 9.07
 0 -4 -18 94.22 15.14
 0 -4 -18 126.41 18.38
 0 -4 18 101.23 9.83
 0 4 -18 116.37 9.32
 0 4 -18 110.75 9.67
 0 -4 -18 116.36 7.99
 0 4 -20 63.34 8.51
 0 -4 -20 59.92 6.76
 0 4 -20 63.19 7.89
 0 -4 20 66.49 7.72
 0 4 -20 67.18 8.02
 0 -4 -20 59.39 6.3
 0 -4 -20 58.63 6.85
 0 4 -20 66.98 7.01
 0 -4 -20 56.26 7.31
 0 4 -20 51.04 6.35
 0 -4 -20 59.32 6.42
 0 4 -22 2.01 5.88
 0 4 -22 2.92 4.41
 0 4 -22 -1.27 4.37
 0 4 -22 6.17 3.26
 0 -4 -22 7.75 3.03
 0 -4 -22 3.03 4.04
 0 4 -22 2.24 3.45
 0 4 -24 2.15 2.57
 0 -4 -24 2 3.04
 0 4 -24 -1.24 2.88
 0 -5 -1 13.92 2.46
 0 -5 -1 10.39 6.73
 0 -5 1 15.36 3.89
 0 5 1 6.73 5.88
 0 -5 -1 9.61 6.38
 0 -5 1 7.57 5.99
 0 -5 1 13.59 2.75
 0 -5 1 15.71 3.3
 0 5 -1 13.12 2.41
 0 -5 -1 9.09 3.09
 0 -5 3 99.28 6.31
 0 5 -3 98.95 6.21
 0 -5 -3 123.75 6.86
 0 -5 -3 106.61 6.95
 0 -5 -3 117.13 6.65
 0 -5 -3 123.84 10.11
 0 -5 -3 120.44 5.19
 0 5 3 120.56 5.85
 0 -5 3 115.17 6.39
 0 -5 -3 114.44 6.05
 0 -5 -3 112.67 11.31
 0 5 3 126.43 12.64
 0 -5 -3 119.53 12.05
 0 -5 3 115.33 8.1
 0 -5 -3 114.71 5.06
 0 5 5 126.29 11.26
 0 -5 -5 123.73 5.57
 0 -5 -5 123.06 6.84
 0 -5 -5 130.41 10.54
 0 -5 -5 111.29 7.37
 0 5 -5 113.51 7.1
 0 -5 5 110.71 6.93
 0 -5 -5 102.19 7.43
 0 -5 -5 118.1 5.32
 0 5 5 120.93 6.81
 0 5 -5 119.01 6.01
 0 -5 5 121.92 7.11
 0 5 -5 117.51 5.97
 0 -5 -7 49.89 4.13
 0 5 7 55.12 10.58
 0 5 7 54.24 8.97
 0 5 7 39.97 5.08
 0 -5 -7 49.23 8.16
 0 -5 -7 42.3 8.68
 0 -5 -7 55.39 5.26
 0 -5 -7 55.25 9.42
 0 -5 -7 32.55 5.1
 0 -5 7 31.48 4.98
 0 5 -7 37.84 5.21
 0 -5 -7 27.92 5.25
 0 -5 -7 41.87 4.11
 0 -5 -7 40.42 4.03
 0 5 -7 41.71 4.78
 0 -5 -7 45.6 4.1
 0 5 -7 41.31 4.03
 0 5 -7 46.52 4.54
 0 5 9 125.13 13.55
 0 5 -9 140.95 7.16
 0 5 9 142.84 13.53
 0 5 9 148.17 15.06
 0 -5 -9 140.59 6.78
 0 -5 9 119.38 8.64
 0 -5 -9 116.52 7.58
 0 -5 -9 122 8.94
 0 5 -9 111.9 8.32
 0 5 -9 122.08 6.26
 0 -5 -9 121.36 6.42
 0 -5 -9 128.31 8.99
 0 -5 -9 135.86 8.1
 0 -5 -9 140.55 15.24
 0 -5 -9 137.39 15.12
 0 -5 -9 130.5 6.55
 0 -5 -9 122.51 6.53
 0 -5 -9 133.72 6.95
 0 -5 -9 125.58 6.04
 0 5 -9 140.25 8.09
 0 5 -9 141.99 7.61
 0 5 -9 126.68 6.8
 0 5 11 7.64 7.37
 0 5 -11 2.57 3.46
 0 5 11 -2.82 3.67
 0 -5 -11 5.45 2.93
 0 5 -11 3.71 8.11
 0 -5 -11 -2.72 6.09
 0 5 -11 4.97 7.03
 0 -5 -11 0.4 6.64
 0 -5 -11 5.38 3.83
 0 -5 -11 10.9 6.1
 0 -5 -11 5.97 3.8
 0 -5 -11 5.63 4.47
 0 5 -11 10.37 4.79
 0 -5 -11 6.06 2.99
 0 -5 -11 11.26 5.93
 0 5 -11 6.86 3.77
 0 5 -11 2.92 3.12
 0 -5 -11 1.34 2.7
 0 -5 -11 6.64 3.02
 0 -5 -11 6.17 2.97
 0 -5 -11 7.21 2.74
 0 5 -11 3.62 3.58
 0 5 13 1.15 5.41
 0 -5 -13 2.68 3.04
 0 5 -13 0.63 3.09
 0 -5 -13 -0.46 6.99
 0 -5 -13 4.92 3.81
 0 -5 -13 12.05 8.64
 0 5 -13 3.06 8.02
 0 5 -13 12.11 5.21
 0 5 -13 9.41 8.04
 0 -5 -13 6.3 5.66
 0 -5 -13 6.67 5.18
 0 -5 -13 4.65 4.58
 0 5 -13 -3.16 4.76
 0 -5 -13 4.25 2.79
 0 -5 -13 9.49 3.89
 0 -5 -13 -0.64 5.8
 0 5 -13 9.18 3.88
 0 5 -13 6.69 4.32
 0 5 -13 1.94 3.4
 0 -5 -13 4.03 4.12
 0 -5 -13 1.5 2.8
 0 -5 -13 -0.4 3.09
 0 -5 13 1.54 4.41
 0 5 -15 59.88 8.35
 0 5 -15 79.47 9.11
 0 5 -15 64.7 7.01
 0 -5 -15 73.51 9.57
 0 -5 -15 73.22 6.39
 0 5 -15 60.19 6.51
 0 -5 -15 62.57 6.15
 0 -5 -15 76.3 7.45
 0 -5 -15 77.63 7.36
 0 -5 -15 71.45 12.77
 0 5 -15 64.39 7.73
 0 -5 -15 78.34 7.65
 0 5 -15 62.82 14.09
 0 5 -15 69.76 14.95
 0 -5 -15 82.35 14.42
 0 -5 -15 67.45 11.7
 0 -5 17 22.37 5.75
 0 5 -17 18.48 5.72
 0 5 -17 32.09 6.38
 0 5 -17 17.47 8.9
 0 -5 -17 31.18 5.55
 0 -5 -17 27.71 9.98
 0 -5 -17 18.81 8.6
 0 5 -17 21.91 10.72
 0 5 -17 26.58 5.45
 0 -5 -17 23.03 3.94
 0 -5 19 61.91 7.57
 0 5 -19 73.52 8.12
 0 -5 -19 68.9 6.85
 0 5 -19 73.21 13.59
 0 5 -19 53.9 10.8
 0 -5 -19 55.13 5.97
 0 -5 -19 65.03 7.53
 0 -5 -19 65.66 7.34
 0 5 -19 70.46 7.49
 0 -5 -19 70.86 6.11
 0 5 -19 64.1 7.3
 0 5 -19 63.49 7
 0 -5 -21 37.57 4.86
 0 5 -21 37.38 4.87
 0 5 -21 30.56 7.08
 0 5 -21 31.65 6.18
 0 5 -21 29.03 5.87
 0 -5 21 46.5 5.97
 0 -5 -21 34 5.28
 0 5 -21 37.76 5.45
 0 -5 -23 4.08 3.35
 0 5 -23 2.68 2.7
 0 5 -23 6.94 3.45
 0 -6 0 460.93 10.24
 0 -6 0 454.68 7.92
 0 6 0 412.95 11.23
 0 6 0 428.84 11.8
 0 6 0 440.23 9.49
 0 -6 0 464.32 13.04
 0 -6 -2 1151.92 36.78
 0 6 2 1148.71 39.04
 0 -6 2 1191.01 27.31
 0 -6 -2 1239.14 32.84
 0 6 -2 1130.23 20.14
 0 -6 -2 1085.74 21.28
 0 -6 2 1142.24 13.35
 0 -6 -2 1112.84 11.99
 0 -6 -2 1154.22 16.04
 0 6 2 1127.68 17.24
 0 6 -2 1114.18 15.07
 0 -6 2 1122.76 19.17
 0 6 2 1126.51 13.91
 0 -6 2 1153.22 21.36
 0 -6 -2 1138.76 19.92
 0 -6 -4 649.62 28.17
 0 -6 4 671.67 20.88
 0 6 4 651.51 30.26
 0 -6 -4 661.46 13.02
 0 -6 -4 665.12 25.46
 0 -6 4 569.37 15.68
 0 -6 -4 651.5 16.99
 0 6 -4 615.89 16.35
 0 -6 -4 606.96 17.32
 0 -6 -4 624.39 9.24
 0 -6 -4 632.67 12.89
 0 6 -4 629.64 13.17
 0 -6 4 650.17 15.76
 0 -6 -6 50.85 4.28
 0 6 6 29.91 8.22
 0 6 6 37.8 7.98
 0 -6 6 41.37 5.6
 0 -6 -6 54.57 5.63
 0 -6 6 29.85 5.76
 0 -6 -6 32.64 5.87
 0 6 -6 39.52 6.03
 0 -6 -6 31.4 6
 0 -6 -6 39.67 4.31
 0 -6 -6 29.31 4
 0 6 -6 44.73 4.65
 0 6 -6 40.21 4.37
 0 -6 6 37.38 5.19
 0 6 8 9.84 6.11
 0 -6 -8 2.28 2.64
 0 6 8 0.36 6.15
 0 6 -8 1.83 2.65
 0 -6 -8 2.35 5.17
 0 -6 -8 0.3 3.31
 0 -6 8 -0.12 4.2
 0 -6 -8 0.13 4.52
 0 -6 -8 2.36 4.82
 0 6 -8 2.2 4.26
 0 -6 -8 4.59 2.96
 0 6 -8 -3.81 3.73
 0 -6 -8 1.96 2.63
 0 -6 -8 -1.64 2.92
 0 -6 -8 1.72 2.29
 0 6 -8 -1.25 2.72
 0 -6 8 2.57 4.68
 0 6 -8 -3.64 3.3
 0 6 10 199.41 20.24
 0 -6 -10 208.91 8.54
 0 6 -10 198.2 9.43
 0 6 -10 185.64 11.44
 0 -6 -10 186.46 12.52
 0 -6 -10 166.8 10.74
 0 -6 -10 183.16 12.1
 0 -6 -10 208.82 10.73
 0 -6 -10 225.25 17.98
 0 -6 -10 188.77 8.75
 0 6 -10 190.56 10.26
 0 -6 -10 183.97 7.71
 0 -6 -10 184.24 8.66
 0 -6 -10 191.1 9.02
 0 -6 10 180.92 11.32
 0 6 -10 173.7 8.4
 0 6 -10 199.7 10.13
 0 6 12 320.35 25.01
 0 -6 -12 303.06 11
 0 -6 -12 260.97 15.88
 0 -6 -12 286.84 14.45
 0 6 -12 302.02 15.43
 0 -6 -12 283.58 16.11
 0 6 -12 271.97 26.35
 0 6 -12 259.72 25.24
 0 -6 -12 305.38 22.13
 0 6 -12 286.15 12.86
 0 -6 -12 300.83 12.02
 0 -6 -12 300.3 12.47
 0 6 -12 292.83 13.32
 0 -6 12 292.18 15.05
 0 -6 -14 128.33 11.76
 0 -6 -14 139.18 13.37
 0 6 -14 125.17 10.39
 0 6 -14 137.36 11.71
 0 -6 -14 130.06 12.52
 0 6 -14 132.53 9.41
 0 -6 -14 133.86 9.38
 0 -6 -14 143.13 9.39
 0 6 -14 141.57 11.32
 0 -6 -14 131.37 7.74
 0 6 -14 144.29 9.25
 0 6 -14 117.66 18.66
 0 6 -14 142.16 20.61
 0 -6 -14 166.57 17.6
 0 -6 -14 148.6 9.94
 0 6 -16 149.24 10.73
 0 -6 16 127.04 11.16
 0 -6 -16 139.13 8.31
 0 6 -16 139.89 9.52
 0 6 -16 141.06 10.7
 0 6 -16 134.85 18.61
 0 -6 -16 148.3 10.11
 0 -6 -16 136.58 16.39
 0 6 -16 142.52 19.93
 0 6 -18 13.11 8.35
 0 6 -18 12.76 4.43
 0 6 -18 23.31 8.76
 0 -6 -18 24.85 5.27
 0 -6 18 12.65 5.65
 0 6 -18 14.65 4.64
 0 6 -18 3.47 4.77
 0 -6 -18 1.21 4.31
 0 6 -18 7.35 4.25
 0 -6 -18 19.77 5.24
 0 -6 -18 16.33 3.64
 0 6 -18 12.82 4.35
 0 6 -20 52.7 5.82
 0 6 -20 49.87 5.86
 0 -6 -20 54.44 4.74
 0 -6 -20 56.68 5.69
 0 6 -20 65.11 8.09
 0 6 -20 81.69 7.8
 0 6 -20 57.19 5.92
 0 -6 -20 67.9 7.11
 0 -6 -20 65.5 6.74
 0 -6 20 56.98 7.17
 0 6 -22 3.83 3.58
 0 6 -22 14.74 4.31
 0 -6 22 14.97 4.35
 0 6 -22 12.14 3.24
 0 -6 -22 12.5 3.76
 0 -6 22 14.57 2.52
 0 7 -1 268.31 10.67
 0 7 1 249.22 9.79
 0 -7 -1 247.07 8.47
 0 -7 1 241.86 8.42
 0 -7 -1 243.54 6.28
 0 -7 1 244.44 6.68
 0 7 1 238.74 10.06
 0 -7 -1 257.85 11.85
 0 7 -1 268.29 11.02
 0 -7 -1 234.93 10.68
 0 -7 1 249.87 11.07
 0 7 1 246.3 7.75
 0 7 -3 266.76 11.96
 0 -7 -3 249.5 12.27
 0 7 3 242.04 9.29
 0 -7 -3 254.02 8.93
 0 -7 3 258.43 7.35
 0 7 -3 269.43 11.22
 0 7 3 254.8 9.3
 0 7 3 228.42 20.67
 0 -7 -3 266.5 9.08
 0 -7 3 258.47 11.95
 0 -7 3 251.34 10.69
 0 -7 -5 18.08 6.52
 0 -7 -5 23.66 5.59
 0 7 -5 24.57 5.32
 0 -7 -5 17.02 5.88
 0 -7 -5 16.56 3.42
 0 -7 5 19.49 2.93
 0 7 -5 19.17 4.8
 0 7 -5 19.64 3.93
 0 -7 5 16.78 4.47
 0 -7 5 20.82 5.02
 0 7 5 6.32 7.12
 0 -7 -5 21.6 3.49
 0 -7 -7 1.88 2.58
 0 7 7 -2.96 8.27
 0 -7 -7 0.86 4.54
 0 -7 -7 -3.39 3.77
 0 -7 -7 6.23 4.81
 0 -7 -7 8.77 5.31
 0 7 -7 3.18 4.61
 0 -7 -7 2.07 2.89
 0 7 -7 3.72 3.73
 0 -7 -7 2.22 3.21
 0 -7 7 1.5 3.81
 0 7 -7 7.14 3.21
 0 7 -7 3.22 3.06
 0 7 -9 21.3 4
 0 -7 -9 22.92 3.74
 0 7 9 26.81 10.27
 0 -7 -9 33.37 7.44
 0 -7 -9 26.38 5.4
 0 7 -9 35.53 6.77
 0 -7 -9 34.2 7.74
 0 -7 -9 38.12 9.46
 0 -7 -9 17.41 5.11
 0 -7 -9 21.8 4.01
 0 7 -9 27.55 5.37
 0 -7 -9 22.9 3.81
 0 -7 -9 24.49 4.79
 0 7 -9 23.21 4.99
 0 -7 9 28.12 5.9
 0 -7 -11 1.45 2.71
 0 7 11 9.1 7.41
 0 -7 -11 2.91 4.75
 0 -7 -11 10.28 5.86
 0 -7 -11 3.29 6.65
 0 7 -11 -12.14 6.23
 0 -7 -11 -4.24 6.44
 0 7 -11 4.12 4.2
 0 -7 -11 3.21 3.09
 0 -7 -11 -4.56 4.15
 0 7 -11 1.22 3.9
 0 -7 11 -1.64 4.65
 0 7 -13 2.9 8.34
 0 -7 -13 -1.93 5.83
 0 -7 -13 -2.2 3.94
 0 7 -13 -4.53 8.18
 0 -7 -13 -2.15 7.06
 0 -7 -13 -11.04 6.42
 0 7 -13 -2.15 5.84
 0 -7 -13 -3.6 7.42
 0 7 -13 4.62 4.36
 0 -7 -13 -1.84 3.76
 0 -7 -13 1.56 3.31
 0 7 -13 3.74 3.61
 0 -7 15 2.93 5.53
 0 7 -15 3.2 4.92
 0 -7 -15 -2.16 3.13
 0 7 -15 3.9 3.28
 0 7 -15 -1.64 7.85
 0 7 -15 -5.06 8.51
 0 -7 -15 2.58 4.91
 0 -7 -15 -3.56 6.26
 0 7 -15 -9.17 5.46
 0 -7 -17 1.71 3.67
 0 7 -17 -1.43 6.42
 0 7 -17 6.41 6.44
 0 7 -17 -2.23 4.13
 0 -7 17 -0.51 4.77
 0 7 -17 2.47 5.29
 0 7 -17 -1.38 3.33
 0 -7 -17 6.15 3.42
 0 7 -17 8.98 3.75
 0 -7 -17 -0.83 3.71
 0 -7 -17 -1.44 4.11
 0 7 -17 8.77 5.48
 0 7 -19 -5.3 3.85
 0 -7 -19 -0.29 3.31
 0 -7 19 12.44 6.43
 0 -7 19 2.33 4.3
 0 7 -19 6.08 4.23
 0 -7 -19 0.21 3.67
 0 7 -19 -7.53 3.7
 0 -7 -19 0.81 4.23
 0 7 -19 -2.61 3.54
 0 -7 -19 -1.82 2.86
 0 7 -21 12.33 4.45
 0 7 -21 15.99 3.97
 0 -7 21 14.11 2.45
 0 7 -21 8.25 2.68
 0 -7 -21 11 3.6
 0 -7 21 9.26 4.47
 0 8 0 289.65 12.13
 0 8 0 280.04 12.32
 0 -8 0 280.36 13.36
 0 -8 0 286.7 12.84
 0 -8 0 309.75 10.27
 0 -8 -2 155.4 15.09
 0 -8 -2 149.69 10.56
 0 8 2 135.03 8.66
 0 -8 2 133.61 9.17
 0 8 -2 143.9 9.64
 0 -8 -2 176.58 8.21
 0 -8 2 155.7 5.93
 0 -8 2 151.73 7.57
 0 8 2 147.07 8.49
 0 8 -2 144.89 9.24
 0 -8 -2 159.94 7.83
 0 -8 -2 154.73 9.65
 0 -8 2 159.01 10.53
 0 -8 -4 40.94 9.48
 0 -8 -4 27.27 6.43
 0 8 -4 36.05 6.59
 0 -8 -4 33.95 4.39
 0 -8 4 38.54 3.5
 0 -8 4 41.16 4.8
 0 8 -4 33.65 5.58
 0 8 4 34.48 4.74
 0 8 -4 37.63 4.93
 0 -8 4 27.28 6.19
 0 -8 4 29.1 4.77
 0 -8 -4 45.26 4.59
 0 -8 -6 78.55 5.8
 0 8 6 78.32 15.78
 0 -8 -6 67.38 10.88
 0 -8 -6 75.32 9.02
 0 8 -6 72.66 8.71
 0 -8 6 75.9 5.06
 0 -8 -6 71.18 5.85
 0 8 -6 66.28 7.37
 0 -8 -6 68.43 5.93
 0 8 -6 64.66 6.11
 0 -8 6 66.63 7.52
 0 -8 6 75.32 8.74
 0 8 8 114.48 17.77
 0 -8 -8 139.96 7.55
 0 -8 -8 143.83 15.44
 0 -8 -8 129.92 12.09
 0 8 -8 131.7 11.07
 0 -8 -8 127.07 7.92
 0 -8 8 134.74 6.89
 0 8 -8 132.64 10.04
 0 -8 -8 126.85 7
 0 -8 -8 129.56 8.25
 0 -8 8 122.92 10.03
 0 8 -8 120.13 8.65
 0 -8 8 118.57 10.38
 0 -8 -10 22.21 3.87
 0 8 10 19.52 10.3
 0 8 -10 21.32 4.74
 0 -8 -10 31.13 6.44
 0 -8 -10 16.22 7.87
 0 8 -10 22.15 7.04
 0 -8 -10 14.19 5.97
 0 8 -10 9.32 4.89
 0 -8 -10 18 3.88
 0 -8 -10 22.23 4.53
 0 -8 10 19.68 5.99
 0 8 -10 20.75 4.88
 0 -8 10 21.08 6.43
 0 8 -12 2.43 3.74
 0 -8 -12 -2.31 5.22
 0 8 -12 -1.17 11.77
 0 8 -12 9.7 10.22
 0 -8 -12 5.63 7.12
 0 -8 -12 5.1 5.83
 0 8 -12 -1.25 6.86
 0 8 -12 9.06 5.7
 0 -8 -12 4.67 3.78
 0 -8 -12 2.48 3.86
 0 -8 12 9.02 6.11
 0 8 -12 -1.64 4.2
 0 -8 14 10.31 6.82
 0 -8 14 14.34 6.24
 0 8 -14 17.75 5.49
 0 8 -14 8.33 4.98
 0 -8 -14 14.24 4.25
 0 8 -14 22.02 5.81
 0 -8 -14 23.04 8.29
 0 8 -14 24.12 9.69
 0 8 -14 27.34 11.41
 0 8 -14 24.42 4.69
 0 -8 -14 19.1 4.34
 0 8 -16 253 11.34
 0 -8 -16 257.15 10.2
 0 8 -16 260 13.34
 0 8 -16 194.12 14.09
 0 -8 16 244 15.62
 0 -8 16 264.29 14.62
 0 8 -16 237.56 13.02
 0 8 -16 251.1 10.65
 0 -8 -16 244.79 12.35
 0 -8 -16 241.27 11.37
 0 8 -16 221.79 23.4
 0 8 -16 232.15 22.73
 0 -8 -16 243.48 19.55
 0 8 -18 182.58 10.67
 0 -8 18 150.36 11.35
 0 -8 18 172.42 7.28
 0 8 -18 173.39 9.9
 0 8 -18 156.69 7.6
 0 -8 -18 179.48 9.89
 0 -8 -18 164.5 8.76
 0 -8 -18 173.78 7.68
 0 8 -18 174.13 9.51
 0 8 -18 180.02 8.94
 0 -8 20 32.73 5.88
 0 8 -20 23.68 5.36
 0 8 -20 31.22 4.65
 0 -8 -20 38.1 4.97
 0 -8 -20 32.84 3.91
 0 -8 -20 34.65 3.41
 0 -9 -1 5.12 6.47
 0 -9 1 3.48 5.05
 0 -9 1 0.15 4.49
 0 -9 -1 3.48 5.03
 0 9 -1 -0.71 4.34
 0 9 1 4.32 4.02
 0 -9 -1 4.07 2.92
 0 -9 1 5.13 3.36
 0 9 -1 5.58 4.61
 0 9 1 -2.66 4.07
 0 -9 -1 7.23 2.97
 0 -9 1 1.04 4.23
 0 -9 -1 0.99 4.18
 0 -9 -3 3.79 6.17
 0 -9 -3 0.91 5.58
 0 9 -3 5.22 5.01
 0 -9 -3 0.45 3.37
 0 -9 3 0.26 2.87
 0 9 3 5.96 3.38
 0 9 -3 2.64 3.98
 0 -9 -3 -2.29 2.72
 0 9 -3 6.61 3.56
 0 -9 3 -3.95 4.55
 0 -9 -5 24.07 7.52
 0 -9 -5 22.74 7.84
 0 9 -5 28.86 6.9
 0 -9 -5 17.04 4.23
 0 -9 5 25.05 4.55
 0 9 -5 29.91 6
 0 -9 5 20.87 5.79
 0 9 -5 20.65 4.37
 0 -9 -5 24.68 4.2
 0 -9 -7 280.33 10.8
 0 -9 -7 256.58 21.35
 0 9 -7 273.8 16.17
 0 -9 -7 240.34 16.47
 0 -9 -7 266.87 11.68
 0 -9 7 272.77 9.45
 0 -9 7 284.16 11.37
 0 9 -7 272.4 14.6
 0 -9 -7 247.3 11.67
 0 -9 7 281.11 16.11
 0 9 -7 285.24 12.59
 0 -9 7 283.79 14.58
 0 -9 -9 4.86 5.73
 0 -9 -9 -1.49 7.47
 0 -9 -9 7.98 5.45
 0 9 -9 4.59 6.53
 0 9 -9 13.25 5.61
 0 -9 -9 -1.54 3.92
 0 9 -9 6.57 3.52
 0 -9 -11 146.79 16.41
 0 -9 -11 97.42 13.02
 0 9 -11 105.27 11.83
 0 -9 11 129.35 7.17
 0 -9 11 144.02 12.73
 0 -9 11 119.25 10.89
 0 9 -11 125.5 9.7
 0 -9 -11 127.56 7.44
 0 9 -11 130.23 8.47
 0 9 -13 101.48 7.52
 0 -9 -13 94.29 6.57
 0 -9 -13 105.4 13.92
 0 9 -13 96.16 16.27
 0 9 -13 98.99 17.08
 0 -9 -13 90.01 10.37
 0 -9 -13 81.77 11.94
 0 9 -13 98.96 11.22
 0 -9 13 103.72 6.45
 0 9 -13 95.65 9.61
 0 -9 -13 91.24 6.87
 0 -9 -13 106.22 8.46
 0 -9 13 103.38 10.37
 0 9 -13 102.21 8.82
 0 -9 13 105.68 11.35
 0 9 -15 -2.13 3.8
 0 -9 15 8.55 6.04
 0 9 -15 4.52 6.39
 0 9 -15 -3.32 4.12
 0 -9 15 3.91 2.51
 0 9 -15 8.61 4.73
 0 -9 -15 -0.19 3.17
 0 -9 -15 -0.48 3.88
 0 -9 -15 -2.43 2.68
 0 9 -15 1.79 3.13
 0 9 -17 39.97 5.17
 0 -9 17 43.69 7.67
 0 9 -17 26.8 6.45
 0 9 -17 33.11 4.91
 0 -9 -17 28.68 5.26
 0 -9 -17 39.55 4.02
 0 9 -17 39.41 4.58
 0 9 -17 34.75 5.42
 0 -9 17 36.51 3.62
 0 -9 -19 7.72 3.29
 0 -9 19 11.08 4.33
 0 -10 0 -0.76 5.78
 0 -10 0 2.27 5.79
 0 10 0 -2.49 4.82
 0 -10 0 0.19 3.01
 0 10 0 7.69 4.95
 0 -10 0 3.95 3.02
 0 -10 0 0.96 4.27
 0 -10 2 1.56 5.62
 0 -10 -2 5.66 7.43
 0 -10 -2 -5.58 6.06
 0 10 -2 -1.9 4.69
 0 -10 2 3.65 3.31
 0 -10 -2 -1.69 3.29
 0 10 2 2.91 4.4
 0 10 -2 0.94 4.81
 0 -10 -2 5.03 3.16
 0 10 -2 5.36 3.71
 0 -10 2 7.32 4.93
 0 10 -4 101.78 9.91
 0 10 -4 87.45 10.55
 0 -10 -4 96.95 12.31
 0 -10 -4 105.68 13.89
 0 -10 -6 204.34 16.22
 0 10 -6 194.9 14.47
 0 10 -6 194.51 13.58
 0 -10 -6 211.56 11.16
 0 -10 -6 212.82 19.28
 0 -10 -8 59.23 5.73
 0 10 -8 48.77 5.57
 0 -10 -8 52.85 10.96
 0 -10 -8 52.2 10.68
 0 10 -8 64.79 9.87
 0 -10 8 55.13 5.47
 0 10 -8 59.72 8.72
 0 -10 -8 59.9 6.65
 0 10 -8 66.27 7.05
 0 -10 8 46.37 7.86
 0 10 -10 14.76 3.98
 0 -10 -10 14.91 3.43
 0 -10 -10 16.19 7.26
 0 -10 -10 13.7 9.5
 0 -10 -10 6.66 5.21
 0 10 -10 15.22 7.49
 0 -10 10 14.92 3.76
 0 10 -10 4.96 5.35
 0 -10 -10 9.05 3.96
 0 10 -10 19.15 5.4
 0 -10 10 11.91 5.87
 0 10 -12 4.17 3.03
 0 -10 -12 2.67 2.72
 0 -10 -12 12.11 7.5
 0 10 -12 12.5 8.68
 0 10 -12 12.77 8.67
 0 -10 -12 -0.56 8.08
 0 -10 -12 -1.42 5.58
 0 10 -12 -0.65 6.32
 0 -10 12 3.79 2.32
 0 -10 12 2.9 3.04
 0 10 -12 -7.04 5.64
 0 -10 -12 1.56 4.27
 0 -10 12 -2.29 5.18
 0 10 -12 10.49 4.61
 0 10 -14 32.13 5.43
 0 -10 14 29.63 7.32
 0 10 -14 12.8 6.79
 0 -10 14 33.52 4.2
 0 10 -14 38.66 5.86
 0 10 -14 29.92 5.93
 0 -10 -14 31.88 5.27
 0 10 -14 35.26 4.84
 0 -10 -14 36.17 4.24
 0 10 -16 35.09 4.61
 0 -10 16 41.82 6.83
 0 10 -16 31.16 6.65
 0 -10 -16 33.72 3.53
 0 10 -16 41.97 4.46
 0 -10 -16 45.13 5.6
 0 10 -16 29.92 4.98
 0 -10 16 37.6 3.76
 0 -10 -18 21.12 3.66
 0 11 -1 25.01 5.08
 0 11 -1 19.28 5.46
 0 -11 -1 42.89 9.47
 0 -11 1 55.8 11.07
 0 -11 -1 35.16 4.8
 0 -11 1 33.17 4.56
 0 -11 1 42.49 5.35
 0 -11 -1 41.63 5.2
 0 11 -3 8.81 3.81
 0 -11 3 9.73 5.47
 0 -11 3 22.57 8.74
 0 -11 -3 13.19 7.14
 0 -11 -3 12.13 3.37
 0 -11 -3 15.98 4.11
 0 -11 3 14.51 4.06
 0 11 -5 79.36 7.33
 0 -11 5 80.99 9.25
 0 -11 5 74.19 6.48
 0 -11 -5 68.64 6.53
 0 -11 -5 71.36 5.85
 0 -11 5 76.15 13.54
 0 -11 -5 78.95 12.47
 0 -11 -7 34.83 4.32
 0 11 -7 37.46 5.21
 0 -11 -7 34.13 8.99
 0 -11 -7 24.58 10.72
 0 -11 -7 26.69 6.69
 0 11 -7 25.7 8.01
 0 -11 7 38.81 5.43
 0 11 -7 30.21 6.93
 0 -11 -7 33.94 5.8
 0 11 -7 37.47 5.72
 0 -11 7 33.7 7.8
 0 -11 -9 35.7 4.38
 0 11 -9 34.43 4.47
 0 -11 -9 34 7.32
 0 -11 -9 36.69 7.47
 0 -11 -9 35.98 9.88
 0 11 -9 35.98 8.53
 0 -11 9 32.87 4.75
 0 11 -9 45.86 7.58
 0 -11 -9 33.85 5.62
 0 -11 9 28.64 6.87
 0 11 -9 31.37 5.72
 0 11 -11 16.48 3.8
 0 -11 -11 20.23 3.25
 0 -11 -11 25.07 9.61
 0 11 -11 15.25 6.88
 0 -11 11 18.11 3.72
 0 11 -11 27.48 6.49
 0 -11 -11 25.76 4.83
 0 -11 11 9.68 5.19
 0 11 -11 21.04 4.66
 0 11 -13 14.67 4.25
 0 -11 13 6.48 4.95
 0 11 -13 19.96 7.62
 0 11 -13 21.69 5.6
 0 -11 -13 20.84 4.02
 0 -11 -13 19.95 3.13
 0 11 -13 21.94 3.71
 0 -11 13 19.18 3.41
 0 11 -13 24.25 4.86
 0 -11 -15 10.95 2.34
 0 11 -15 15.61 6.05
 0 11 -15 13.53 3.92
 0 -11 15 13.23 2.51
 0 -11 -15 12.88 3.53
 0 -11 15 22.74 5.34
 0 -12 0 356.58 12.71
 0 -12 0 327.06 23.66
 0 12 0 340.04 15.32
 0 12 0 345.72 13.46
 0 -12 0 352.83 11.7
 0 -12 -2 0.16 2.47
 0 -12 2 -2.16 2.91
 0 12 -2 9.88 5.63
 0 -12 -2 -8.15 7.94
 0 -12 2 1.68 3.24
 0 -12 -2 -6.75 3.06
 0 -12 -2 -12.51 6.21
 0 -12 2 -7.54 6.04
 0 12 -2 5.76 4.93
 0 -12 -2 2.84 4
 0 12 2 2.52 3.62
 0 12 -2 1.56 3.82
 0 -12 4 316.87 10.83
 0 -12 -4 295.84 10.28
 0 -12 4 356.1 24.29
 0 -12 -4 317.08 22.13
 0 12 -4 298.52 16.99
 0 -12 -4 275.35 18.83
 0 -12 4 318.07 11.42
 0 -12 -4 319.68 12.09
 0 12 -4 307.69 15.79
 0 -12 -4 311.18 12.86
 0 12 -4 328.48 13.09
 0 -12 4 292.07 14.69
 0 -12 -6 35.21 4.07
 0 12 -6 34.94 4.6
 0 -12 6 32.71 4.02
 0 -12 -6 31.33 9.58
 0 12 -6 34.77 8.4
 0 -12 6 34.07 4.11
 0 12 -6 40.03 7.51
 0 -12 -6 38.64 5.38
 0 -12 6 37.16 6.74
 0 12 -6 37.04 5.53
 0 -12 -8 46.3 4.16
 0 12 -8 49.33 5.09
 0 -12 -8 41.79 10.01
 0 12 -8 49.79 9.01
 0 -12 8 50.02 4.95
 0 12 -8 46.29 7.69
 0 -12 -8 54.11 6.23
 0 -12 8 51.74 7.46
 0 12 -8 43.46 5.62
 0 12 -10 3.8 2.77
 0 -12 -10 4.56 2.27
 0 12 -10 -4.55 6.38
 0 -12 10 4.12 2.72
 0 12 -10 3.39 4.95
 0 -12 -10 5.05 3.53
 0 -12 10 1.77 4.48
 0 12 -10 4.86 3.31
 0 12 -12 7.13 2.32
 0 -12 -12 6.81 2.31
 0 12 -12 -0.94 5.57
 0 -12 12 7.97 2.48
 0 12 -12 2.28 3.23
 0 12 -12 10.76 4.78
 0 -12 -12 2.96 2.98
 0 -12 12 7.4 4.09
 0 12 -12 4.9 3.12
 0 -12 -14 14.69 3.07
 0 12 -14 2.75 4.54
 0 -13 -1 9.45 3.5
 0 -13 1 9.95 3.22
 0 13 -1 9.27 3.48
 0 13 1 8.86 3.33
 0 13 -1 5.6 4.36
 0 -13 -1 10.27 3.91
 0 -13 -1 10.23 2.77
 0 -13 1 11.96 2.95
 0 13 -3 17.39 3.46
 0 -13 3 19.45 3.43
 0 -13 -3 19.07 3.13
 0 -13 3 23.83 3.85
 0 -13 -3 19.08 3.75
 0 -13 -3 33.69 7.96
 0 13 -3 17.56 5.35
 0 -13 -3 23.09 3.99
 0 13 -3 18.66 4.13
 0 13 3 24.68 4.18
 0 13 -5 7.02 2.58
 0 -13 5 14.3 2.95
 0 -13 -5 13.6 2.9
 0 -13 5 7.56 2.77
 0 13 -5 4.28 5.08
 0 -13 -5 -2.49 6.88
 0 13 -5 13.56 5.67
 0 -13 -5 6.92 3.52
 0 13 -5 10.2 3.84
 0 13 5 8.29 3.43
 0 -13 7 1.65 1.92
 0 13 -7 -1.68 2.4
 0 -13 -7 3.37 2.01
 0 -13 7 -0.19 2.17
 0 13 -7 -2.45 5.35
 0 -13 -7 6.82 6.88
 0 13 -7 -3.63 5.04
 0 -13 -7 5.06 3.45
 0 13 -7 4.65 3.42
 0 13 7 7.16 3.11
 0 -13 -9 0.27 1.68
 0 -13 9 -0.66 1.89
 0 -13 9 2.96 2.19
 0 13 -9 -0.99 5.11
 0 -13 -9 3.98 2.82
 0 13 9 -0.17 2.3
 0 13 -9 -0.54 3.09
 0 13 -9 0.23 4.2
 0 13 -11 14.56 4.26
 0 -13 -11 9.58 2.78
 0 13 -11 6.38 4.61
 0 -14 0 38.88 3.69
 0 -14 0 42.74 4.64
 0 -14 0 36.26 3.05
 0 14 -2 1.46 2.65
 0 14 2 -0.37 2.37
 0 14 -2 2.41 3.41
 0 14 -2 7.91 3.62
 0 -14 2 -2.61 2.21
 0 -14 2 0.39 2.56
 0 -14 -2 2.72 2.78
 0 -14 2 3.72 1.92
 0 -14 -2 -1.23 1.74
 0 14 4 77.45 4.76
 0 14 -4 77.16 5.25
 0 -14 4 79.01 4.6
 0 14 -4 75.67 6.66
 0 -14 -4 78.19 4.05
 0 -14 4 72.64 3.94
 0 -14 -4 81.97 5.38
 0 -14 4 72.9 4.95
 0 -14 6 27.48 3.2
 0 -14 -6 25.2 3.33
 0 14 -6 26.56 4.63
 1 0 -25 -0.42 2.77
 1 0 -23 0.68 3.44
 1 0 -23 -1.43 2.67
 1 0 -23 -0.83 3.66
 1 0 -23 0.1 3.76
 1 0 -23 -7.56 5.1
 1 0 -21 2.45 4.17
 1 0 -21 -0.8 5.21
 1 0 -21 -2.12 6.84
 1 0 -21 0.39 3.97
 1 0 -21 -0.89 4.02
 1 0 -21 -6.19 5.05
 1 0 -21 10.34 8.89
 1 0 -21 -1.65 3.32
 1 0 -21 -6.97 8.01
 1 0 -19 5.49 7.86
 1 0 -19 4.01 4.39
 1 0 -19 -1.03 8.54
 1 0 -17 4.64 4.85
 1 0 -17 3.3 4.37
 1 0 -17 -2.85 5.28
 1 0 -17 -0.12 3.92
 1 0 -17 -3.3 3.65
 1 0 -17 5.86 3.86
 1 0 -17 -3.95 7.71
 1 0 -17 4.1 7.3
 1 0 -17 0.28 3.7
 1 0 -15 8.42 4.88
 1 0 -15 6.26 4.2
 1 0 -15 -6.37 4.34
 1 0 -15 -0.93 3.79
 1 0 -15 -4.14 3.85
 1 0 -15 -2.23 3.74
 1 0 -15 1.01 3.17
 1 0 -15 3.53 3.68
 1 0 -15 -4.58 7.97
 1 0 -15 3.09 7.41
 1 0 -15 1.64 4.19
 1 0 -13 0.07 2.48
 1 0 -13 -0.52 3.5
 1 0 -13 0.17 2.93
 1 0 -13 1.78 3.12
 1 0 -13 -3.98 4.69
 1 0 -13 -1.38 2.79
 1 0 -13 1.26 2.87
 1 0 -13 -1.04 3.06
 1 0 -13 2.97 7.03
 1 0 -13 -6.54 6.57
 1 0 -13 -3.84 3.69
 1 0 -11 -1.27 3.1
 1 0 -11 -3.2 2.7
 1 0 -11 3.52 3.03
 1 0 -11 -4.5 4.37
 1 0 -11 -4.43 3.19
 1 0 -11 2.34 2.85
 1 0 -11 2.09 2.75
 1 0 -11 0.84 2.39
 1 0 -11 6 6.71
 1 0 -11 3.41 6.34
 1 0 -11 0.61 3.26
 1 0 -9 2.6 2.18
 1 0 -9 3.39 3.04
 1 0 -9 -1.19 4.35
 1 0 -9 -0.58 2.51
 1 0 -9 2.56 2.58
 1 0 -9 0.86 2.43
 1 0 -9 0.13 2.18
 1 0 -9 -4.41 3.42
 1 0 -9 -0.97 6.16
 1 0 -9 0.23 5.9
 1 0 -9 2.26 3.6
 1 0 -9 -1.68 2.69
 1 0 -7 -0.25 1.9
 1 0 -7 -1.23 4.1
 1 0 -7 0.37 2.48
 1 0 -7 -3.23 6.3
 1 0 -7 3.9 3.23
 1 0 -7 -3.07 4.32
 1 0 -7 -5.57 5
 1 0 -5 -0.08 3.29
 1 0 -5 0.75 4.24
 1 0 -5 -4.37 4.74
 1 0 -5 2.02 3.78
 1 0 -3 1.95 2.15
 1 0 -3 0.96 2.2
 1 0 -3 -1.04 3.19
 1 0 -3 -1.44 3.05
 -1 0 1 1.13 0.82
 1 0 -1 0.42 0.71
 1 0 -1 0.44 0.78
 1 0 -1 1.5 1.08
 1 0 -1 0.9 0.78
 1 0 -1 0.67 0.96
 -1 0 -1 -0.02 0.86
 -1 0 -1 -1.16 1.01
 -1 0 -1 -0.15 1
 -1 0 -3 -4.41 2.49
 -1 0 -3 -1.07 2.37
 -1 0 -3 -0.15 3.17
 -1 0 -3 -1.97 2.97
 -1 0 -5 0.57 3.53
 -1 0 -5 2.94 4.1
 -1 0 -5 2.11 3.63
 -1 0 -5 -0.88 4.37
 -1 0 -7 -2.21 2.45
 -1 0 -7 0.06 1.94
 -1 0 -7 1.34 3.64
 -1 0 -7 -0.7 4.95
 -1 0 -7 -2.31 4.07
 -1 0 -7 0.82 2.71
 -1 0 -7 3.8 4.99
 -1 0 -9 -5.56 4.26
 -1 0 -9 -0.65 2.96
 -1 0 -9 0.47 2.13
 -1 0 -9 -3.23 2.87
 -1 0 -9 -1.25 3.46
 -1 0 -9 -1.52 2.11
 -1 0 -9 0.73 2.63
 -1 0 -9 3.28 5.9
 -1 0 -9 0.48 5.61
 -1 0 -9 3.13 3.04
 -1 0 -11 -1.59 2.83
 -1 0 -11 -1.84 3.01
 -1 0 -11 2.25 3.82
 -1 0 -11 -0.08 3.22
 -1 0 -11 0.73 2.65
 -1 0 -11 -4.44 2.88
 -1 0 -11 -0.82 2.33
 -1 0 -11 0.61 3.2
 -1 0 -13 -0.45 3.19
 -1 0 -13 -5.95 6.48
 -1 0 -13 -2.31 6.97
 -1 0 -13 -2.66 3.81
 -1 0 -13 1.23 3.19
 -1 0 -13 0.31 2.61
 -1 0 -13 -1.31 3.16
 -1 0 -13 1.52 2.77
 -1 0 -13 5.36 4.09
 -1 0 -15 0.33 3.86
 -1 0 -15 -2.82 3.41
 -1 0 -15 -4.76 4.27
 -1 0 -15 -4.2 4
 -1 0 -15 -2.79 3.7
 -1 0 -15 -0.89 3.26
 -1 0 -15 5.5 6.79
 -1 0 -15 -0.38 3.71
 -1 0 -15 1.77 6.65
 -1 0 -17 -4.43 7.46
 -1 0 -17 5.62 7.34
 -1 0 -17 -0.55 3.72
 -1 0 -17 -5.57 5.95
 -1 0 -17 1.83 3.9
 -1 0 -17 2.98 3.6
 -1 0 -17 -2.99 4.25
 -1 0 -17 -1.84 4.12
 -1 0 -17 -1.01 4.44
 -1 0 -17 -7.18 4.43
 -1 0 -19 -2.31 4
 -1 0 -19 10.34 7.35
 -1 0 -19 17.35 10.08
 -1 0 -21 7.52 6.25
 -1 0 -21 -2.7 4.16
 -1 0 -21 4.58 4.69
 -1 0 -21 -0.23 3.09
 -1 0 -21 -5.45 4.63
 -1 0 -21 -12.39 5.22
 -1 0 -23 -1.67 4.64
 -1 0 -23 -0.94 2.53
 -1 0 -23 1.86 3.43
 -1 0 -23 -2.63 3.48
 1 -1 -24 10.77 3.51
 1 1 -24 6.02 3.51
 1 1 -24 4.03 3.14
 1 1 -22 -1.01 6.84
 1 -1 -22 -1.68 3.64
 1 1 -22 5.78 4.65
 1 -1 -22 -2.18 5.12
 1 1 -22 5.1 5.22
 1 1 -22 3.24 4.12
 1 -1 -22 4.02 4.48
 1 1 -22 2.48 4.15
 1 -1 -22 -2.54 4.08
 1 1 -22 3.96 3.18
 1 -1 -22 -1.21 3.04
 1 1 -20 181.73 14.11
 1 -1 -20 176.46 14.28
 1 -1 -20 202.97 11.48
 1 1 -20 192.47 12.06
 1 1 -20 199.13 12.85
 1 -1 -20 193.66 12.79
 1 1 -20 172.69 12.02
 1 1 -20 185.66 11.26
 1 1 -20 200.56 11.88
 1 -1 -20 201.45 11.55
 1 -1 -20 195.75 11.63
 1 -1 -20 208.27 21.82
 1 1 -20 185.91 20.42
 1 -1 -20 199.95 11.31
 1 1 -20 211.81 11.66
 1 -1 -20 199.48 21.36
 1 1 -20 208.97 21.46
 1 1 -18 18.53 6.19
 1 1 -18 23.76 6.5
 1 -1 -18 29.35 6.51
 1 1 -18 28.22 6.22
 1 -1 -18 38.25 6.84
 1 1 -18 38.82 6.78
 1 -1 -18 23.81 5.39
 1 1 -18 27.02 5.78
 1 1 -18 28.76 5.65
 1 -1 -18 30.37 5.32
 1 -1 -18 33.7 6.41
 1 1 -18 41.46 6.61
 1 -1 -18 31.65 5.68
 1 1 -18 52.88 12.88
 1 -1 -18 46.1 12.88
 1 -1 -18 45.14 12.97
 1 1 -18 40.69 11.55
 1 -1 -16 614.07 36.58
 1 -1 -16 636.36 37.92
 1 1 -16 606.12 37.14
 1 1 -16 654.82 37.61
 1 1 -16 557.92 21.2
 1 -1 -16 653.13 21.79
 1 -1 -16 602.98 19.31
 1 1 -16 636.03 19.49
 1 -1 -16 653.18 19.34
 1 1 -16 556.71 20.85
 1 -1 -16 647.57 18.05
 1 1 -16 592.32 17.97
 1 -1 -16 630.57 18.1
 1 1 -16 596.35 17.65
 1 -1 -16 624.6 18.17
 1 -1 -16 621.97 18.61
 1 -1 -16 590.72 16.38
 1 -1 -14 4.83 2.79
 1 1 -14 6.62 3.98
 1 1 -14 16 9.65
 1 -1 -14 14.18 7.31
 1 -1 -14 8.73 3.86
 1 -1 -14 7.14 7.8
 1 1 -14 0.12 3.74
 1 1 -14 12.96 7.67
 1 -1 -14 11.67 4.83
 1 -1 -14 6.89 3.87
 1 -1 -14 6 3.36
 1 -1 -14 13.17 3.92
 1 1 -14 3.52 3.45
 1 1 -14 9.8 3.7
 1 1 -14 13.93 4.46
 1 1 -14 9.41 4.84
 1 -1 -14 6.41 2.64
 1 1 -14 5.08 2.87
 1 1 -14 5.72 3.15
 1 -1 -14 7.64 3.45
 1 -1 -14 8.58 3.42
 1 -1 -14 8.09 3.44
 1 -1 -14 7.04 3.16
 1 -1 -12 169.1 8.87
 1 1 -12 164.19 9.58
 1 -1 -12 150.68 7.07
 1 1 -12 168.11 8.59
 1 -1 -12 189.01 9.29
 1 1 -12 185.04 8.57
 1 -1 -12 186.89 8.44
 1 -1 -12 187.81 8.36
 1 -1 -12 178.27 8.35
 1 -1 -12 180.96 8.48
 1 1 -12 172.58 8.02
 1 1 -12 164.56 9.83
 1 -1 -12 158.03 9.94
 1 -1 -12 177.98 7.03
 1 -1 -12 182.86 7.89
 1 1 -12 165.48 8.14
 1 1 -12 175.62 7.71
 1 -1 -12 171.48 7.7
 1 -1 -12 180.53 7.74
 1 -1 -12 167.02 8.03
 1 1 -12 166.41 8.8
 1 -1 -12 156.56 8.16
 1 -1 -10 29.06 4.04
 1 -1 -10 42.53 4.28
 1 -1 -10 46.41 4.38
 1 1 -10 43.95 4.06
 1 1 -10 46.26 4.14
 1 -1 -10 40.21 4.11
 1 1 -10 35.92 4.96
 1 -1 -10 31.69 5.62
 1 1 -10 30.37 4.13
 1 1 -10 34.8 8.68
 1 -1 -10 22.66 4.01
 1 -1 -10 17.06 7.08
 1 -1 -10 29.3 8.49
 1 1 -10 25.42 4.24
 1 -1 -10 19.83 5.66
 1 1 -10 17.02 7.85
 1 -1 -10 32.07 3.63
 1 1 -10 30.95 3.99
 1 -1 -10 38.3 4.05
 1 1 -10 34.47 3.85
 1 1 -10 29.11 3.47
 1 1 -10 25.03 6.79
 1 1 -10 27.4 4.11
 1 1 -10 24.78 3.34
 1 -1 -10 22.01 3.14
 1 -1 -10 28.38 4.52
 1 1 -8 177.66 6.73
 1 -1 -8 188.6 8.4
 1 -1 -8 188.06 13.74
 1 1 -8 188.05 14.8
 1 -1 -8 191.54 14.25
 1 1 -8 191.76 14.19
 1 -1 -8 185.97 11.81
 1 -1 -8 195.8 5.88
 1 1 -8 193.11 6.75
 1 1 -8 169.69 6.05
 1 1 -8 183.89 11.98
 1 1 -8 190.41 7.8
 1 -1 -8 183.74 7.27
 1 -1 -8 184.23 7.45
 1 1 -8 177.38 6.63
 1 1 -6 1259.13 24.75
 1 1 -6 1289.07 14.03
 -1 1 6 1179.64 24.26
 1 -1 -6 1281.65 15.62
 1 -1 -6 1201.94 14.92
 1 -1 -6 1294.03 29.74
 1 1 -6 1241.23 31.15
 1 -1 -6 1307.64 29.53
 1 1 -6 1215.57 30.23
 1 -1 -6 1304.32 24.94
 -1 1 4 -3.74 3.23
 1 -1 -4 7.58 3.3
 1 -1 -4 3.49 3.77
 1 -1 -4 -0.6 3.89
 -1 1 2 186.57 7.1
 1 -1 -2 181.4 7.19
 1 -1 -2 185.94 5.93
 1 -1 -2 180.2 7.12
 1 -1 0 1811.21 18.19
 1 1 0 1799.44 14.55
 1 -1 2 350.5 7.86
 1 1 2 376.52 8.86
 -1 -1 -2 363.1 9.93
 -1 -1 -2 375.6 10.31
 -1 -1 -2 340.03 8.3
 1 1 4 1676.86 22.7
 -1 -1 -4 1748.09 28.02
 -1 -1 -4 1662.62 22.93
 -1 -1 -4 1689.76 27.34
 1 1 6 664.45 17.47
 -1 1 -6 666.46 18.24
 -1 -1 -6 628.3 10.82
 -1 1 -6 655.09 10.04
 -1 -1 -6 656.84 11.3
 -1 1 -6 627.76 22.23
 -1 -1 -6 680.68 21.22
 -1 -1 -6 621.55 17.72
 -1 -1 -6 674.31 21.49
 -1 1 -6 613.21 22.26
 -1 1 -8 302.02 17.82
 -1 -1 -8 315.84 14.9
 -1 -1 -8 293.82 17.16
 -1 -1 -8 295.36 17.07
 -1 1 -8 293.91 17.78
 -1 -1 -8 275.02 9.57
 -1 1 -8 261.04 8.18
 -1 1 -8 276.37 13.96
 -1 -1 -8 260.42 8.59
 -1 1 -8 294.13 9.59
 -1 -1 -8 285.48 9.15
 -1 1 -8 276.09 7.3
 -1 1 -8 301.1 8.26
 -1 -1 -8 279.4 7.08
 -1 1 -10 657.95 15.68
 -1 -1 -10 648.71 15.15
 -1 1 -10 637.18 24.27
 -1 -1 -10 625.18 14.64
 -1 1 -10 608.26 12.33
 -1 -1 -10 637.12 12.09
 -1 1 -10 671.97 14.33
 -1 -1 -10 662.88 28.25
 -1 1 -10 651.89 29.22
 -1 1 -10 666.87 29.09
 -1 -1 -10 644.03 28.38
 -1 -1 -10 645.35 24.19
 -1 -1 -10 551.35 13.88
 -1 1 -10 587.03 12.43
 -1 -1 -10 579.86 12.81
 -1 1 -10 645.61 15.64
 -1 1 -10 598.59 12.96
 -1 -1 -10 632.88 12.62
 -1 1 -10 636.98 11.96
 -1 -1 -10 627.31 12.42
 -1 1 -10 624.22 14.41
 -1 -1 -12 9.36 7.67
 -1 1 -12 7.39 6.87
 -1 -1 -12 9.96 4.11
 -1 1 -12 20.35 7.62
 -1 -1 -12 3.8 6.11
 -1 1 -12 7.86 3.67
 -1 -1 -12 1.89 3.19
 -1 -1 -12 -0.44 2.63
 -1 1 -12 6.32 3.67
 -1 1 -12 2.86 3.57
 -1 1 -12 0.3 2.73
 -1 -1 -12 4.41 3.04
 -1 1 -12 4.48 2.61
 -1 1 -12 4.96 3.44
 -1 -1 -12 10.34 3.28
 -1 -1 -12 0.61 2.88
 -1 1 -12 5.52 3.1
 -1 -1 -12 2.16 2.47
 -1 -1 -14 346.86 14.15
 -1 -1 -14 381.37 13.52
 -1 1 -14 360.9 13.3
 -1 1 -14 337.97 13.1
 -1 -1 -14 360.92 13.31
 -1 -1 -14 361.75 12.73
 -1 -1 -14 388.86 27.49
 -1 1 -14 382.96 27.91
 -1 1 -14 371.52 27.95
 -1 -1 -14 361.64 25.99
 -1 1 -14 328.43 14.34
 -1 -1 -14 362.13 12.27
 -1 -1 -14 350.62 12.84
 -1 1 -14 359.06 12.29
 -1 -1 -14 370.69 12.6
 -1 -1 -14 351.54 11.44
 -1 1 -14 357.5 14.01
 -1 -1 -14 352.66 13.95
 -1 1 -14 347.16 14.36
 -1 -1 -16 5.04 3.53
 -1 -1 -16 13.38 5.83
 -1 -1 -16 8.08 4.73
 -1 1 -16 3.34 3.88
 -1 -1 -16 15.97 4.71
 -1 -1 -16 14.77 4.88
 -1 1 -16 21.38 5.81
 -1 -1 -16 -6.33 6.99
 -1 1 -16 21.64 10.56
 -1 1 -16 -1.99 6.91
 -1 -1 -16 -0.47 7.33
 -1 -1 -16 2.22 4.34
 -1 1 -16 3.34 3.65
 -1 -1 -16 7.78 4.04
 -1 -1 -16 10.87 4.26
 -1 -1 -16 6.1 4.07
 -1 -1 -18 43.57 8.61
 -1 1 -18 48.22 9.07
 -1 1 -18 37.69 7.03
 -1 -1 -18 42.33 7
 -1 1 -18 35.64 6.59
 -1 -1 -18 16.42 7.37
 -1 1 -18 31.62 5.5
 -1 -1 -18 19.53 9.05
 -1 -1 -18 30.45 5.81
 -1 1 -18 30.27 9.95
 -1 1 -18 38.3 10.19
 -1 -1 -18 39.5 6.08
 -1 1 -18 31.5 5.24
 -1 1 -18 29.71 5.66
 -1 -1 -18 36.54 5.73
 -1 -1 -18 32.29 5.73
 -1 1 -18 31.24 5.96
 -1 -1 -20 12.99 5.96
 -1 1 -20 21.14 6.04
 -1 -1 -20 7.85 7.97
 -1 1 -20 16.63 4.77
 -1 -1 -20 21.87 9.83
 -1 1 -20 26.48 10.21
 -1 1 -20 23.13 10.95
 -1 -1 -20 13.96 3.73
 -1 1 -20 6.46 4.35
 -1 -1 -20 12.24 4.42
 -1 1 -20 19.52 5.19
 -1 -1 -20 22.02 5.55
 -1 -1 -20 17.24 5.24
 -1 1 -20 25.74 5.34
 -1 1 -20 -2.14 6.14
 -1 -1 -20 14.75 6.93
 -1 -1 -22 29.5 6.42
 -1 1 -22 20.29 5.61
 -1 1 -22 27.55 4.52
 -1 -1 -22 24.14 4.31
 -1 -1 -22 25.96 4.66
 -1 -1 -22 30.21 5.21
 -1 1 -22 21.35 4.83
 -1 1 -22 24.13 5.04
 -1 -1 -22 18.46 7.44
 -1 1 -22 21.73 7.64
 -1 1 -22 32.08 5.53
 -1 1 -24 20.6 4.04
 -1 -1 -24 23.9 3.98
 1 2 -23 11.74 5.06
 1 -2 -23 4.94 3.86
 1 -2 -23 14.93 4.48
 1 2 -23 6.74 3.9
 1 2 -23 10.97 2.99
 1 -2 -23 11.25 3.22
 1 2 -21 5.45 5.31
 1 2 -21 7.72 5.22
 1 -2 -21 6.43 5.41
 1 2 -21 8.98 4.75
 1 -2 -21 9.38 4.58
 1 -2 -21 8.42 4.04
 1 2 -21 15.18 4.98
 1 2 -21 10.46 3.55
 1 -2 -21 16.42 4.12
 1 2 -21 13.46 7.32
 1 -2 -19 6.39 6.93
 1 2 -19 20.58 9.05
 1 -2 -19 5.59 3.67
 1 2 -19 3.13 7.62
 1 -2 -19 19.23 9.33
 1 2 -19 12.86 4.55
 -1 -2 19 12.07 4.7
 1 -2 -17 89.89 8.04
 1 -2 -17 79.47 14.41
 1 -2 -17 75.31 14.64
 1 2 -17 76.47 15.22
 1 2 -17 65.54 12.79
 1 2 -17 87.75 10
 1 -2 -17 88.34 10.08
 1 2 -17 76.63 8.19
 1 -2 -17 89.81 8.61
 1 -2 -17 81.24 7.92
 1 -2 -17 81.92 7.65
 1 -2 -17 83.46 7.48
 1 -2 -17 74.69 7.55
 1 -2 -17 88.25 8.08
 1 2 -17 88.34 8.1
 1 2 -17 83.76 7.74
 1 2 -17 89.93 8.34
 1 2 -17 86.05 8.77
 1 -2 -17 92.27 7.13
 1 2 -15 70.2 7.07
 1 2 -15 66.33 7.51
 1 -2 -15 81.37 6.15
 1 -2 -15 62.2 12.68
 1 -2 -15 78.71 7.78
 1 2 -15 70.4 13.96
 1 -2 -15 62.73 13.49
 1 2 -15 91.51 15.22
 1 2 -15 82.58 8.53
 1 -2 -15 86.87 8.76
 1 -2 -15 69.57 6.85
 1 -2 -15 70.2 7.23
 1 -2 -15 82.05 7.57
 1 2 -15 75.11 7.34
 1 2 -15 70.6 7.91
 1 -2 -15 78.69 6.34
 1 2 -15 80.69 6.69
 1 -2 -15 74.39 6.83
 1 -2 -15 72.93 6.88
 1 -2 -15 70.24 6.66
 1 2 -15 72.07 7.64
 -1 2 13 56.23 11.07
 1 2 -13 39.15 4.84
 -1 2 13 35.1 8.66
 1 -2 -13 51.65 4.65
 1 -2 -13 44.13 9.01
 1 2 -13 40.99 11.29
 1 -2 -13 38.18 8.21
 1 2 -13 42.86 5.88
 1 2 -13 58.2 12.59
 1 -2 -13 41.04 5.37
 1 -2 -13 35.28 8.9
 1 -2 -13 57.64 6.21
 1 -2 -13 53.64 5.88
 1 -2 -13 57.85 5.8
 1 2 -13 53.33 5.65
 1 -2 -13 53.05 5.93
 1 -2 -13 58.68 5.8
 1 2 -13 55.14 5.31
 1 2 -13 46.61 6.4
 1 2 -13 41.73 5.4
 1 -2 -13 52.64 4.95
 1 -2 -13 49.05 5.04
 1 -2 -13 50.78 5.28
 1 -2 -13 52.82 5.22
 1 2 -13 48.6 4.99
 1 -2 -13 47.28 4.98
 1 -2 -11 170.3 6.87
 -1 2 11 177.59 15.66
 1 2 -11 159.25 14.07
 1 2 -11 183.22 8.16
 1 2 -11 173.52 9.46
 1 -2 -11 168.32 14.44
 1 -2 -11 174.81 8.91
 1 -2 -11 140.91 7.67
 1 -2 -11 139.09 7.71
 1 -2 -11 140.39 7.79
 -1 -2 11 152.8 7.45
 1 2 -11 156.59 7.47
 1 -2 -11 161.61 8.17
 1 2 -11 155.64 7.1
 1 2 -11 173.3 7.83
 1 -2 -11 156.94 7.48
 1 -2 -11 145.42 7.29
 1 -2 -11 155.77 7.56
 1 2 -11 193.76 10.11
 1 -2 -11 160.08 6.8
 1 -2 -11 154.01 6.88
 1 -2 -11 164.91 7.19
 1 -2 -11 170.7 7.48
 1 -2 -11 156.13 7.09
 1 -2 -11 167.14 7.25
 1 2 -11 161.26 7.11
 1 -2 -11 159.85 7.61
 1 2 -11 163.46 8.26
 -1 2 9 74.02 8.87
 1 2 -9 87.31 5.32
 1 2 -9 79.23 9.38
 -1 2 9 85.05 9.68
 1 -2 -9 83.78 4.53
 1 2 -9 73.74 4.9
 1 -2 -9 84.07 4.81
 1 -2 -9 79.68 4.9
 1 -2 -9 80.28 5.17
 1 -2 -9 78.33 5.42
 1 -2 -9 82.23 4.76
 1 2 -9 85.76 5.85
 1 -2 -9 79.53 4.77
 1 -2 -9 73.12 4.55
 1 2 -9 85.83 5.45
 1 -2 -9 80.97 5.13
 1 2 -9 90.99 11.77
 1 -2 -9 85.41 5.81
 1 -2 -9 80.86 10.71
 1 2 -9 82.34 11.84
 1 -2 -9 79.6 8.96
 1 -2 -9 81.81 10.93
 1 2 -7 19.12 2.76
 1 -2 -7 12.46 6.62
 1 -2 -7 21.84 3.52
 1 -2 -7 22.35 6.45
 1 -2 -7 16.61 4.79
 -1 2 7 17.63 4.88
 1 -2 -7 19.02 2.57
 1 2 -7 16.45 2.87
 -1 2 7 20.52 5.52
 1 2 -7 15.82 3.11
 1 -2 -5 535.42 15.54
 1 -2 -5 520.94 18.57
 1 -2 -5 515.01 9.76
 1 -2 -5 520.83 18.18
 -1 2 5 574.14 18.34
 1 2 -5 521 8.76
 -1 2 5 503.25 15.5
 -1 2 5 528.32 17.44
 1 -2 -3 4897.29 46.43
 1 -2 -3 4893.71 46.89
 1 -2 -3 5063.81 39.56
 -1 2 3 4876.13 41.83
 -1 2 3 4969.26 45.76
 -1 2 3 4923.66 47.86
 1 2 -1 1326.12 16.98
 1 -2 -1 1312.18 18.7
 1 -2 -1 1333.28 22.64
 -1 2 1 1309.47 18.86
 -1 -2 1 1332.19 13.31
 1 2 1 137.66 5.32
 -1 -2 -1 134.33 7.95
 -1 2 -1 142.1 7.77
 1 2 1 140.12 7.89
 1 2 3 297.68 11.17
 -1 -2 -3 304.88 10.21
 -1 -2 -3 307.7 12.08
 -1 -2 -3 316.47 12.3
 1 2 5 2581.78 35.89
 -1 2 -5 2565.91 18.77
 1 2 5 2481.84 33.06
 1 2 5 2495.21 35.18
 -1 -2 -5 2572.2 21.02
 -1 -2 -5 2468.02 33.68
 -1 -2 -5 2566.47 39.78
 -1 -2 -5 2552.18 39.15
 -1 2 -7 978.71 14.14
 -1 -2 -7 947.4 15.28
 -1 -2 -7 1016.01 24.55
 -1 -2 -7 947.89 28.92
 -1 -2 -7 949.14 28.54
 -1 2 -7 1006.83 15.17
 1 2 7 975.99 24.18
 1 2 7 999.16 25.63
 1 2 7 949.57 25.65
 -1 -2 -7 991.39 12.33
 -1 2 -7 998.42 13.85
 1 2 9 620.92 22.49
 1 2 9 676.5 24.39
 -1 2 -9 617.53 23.31
 1 2 9 660.66 23.86
 -1 2 -9 630.4 13.09
 -1 -2 -9 632.92 11.39
 -1 -2 -9 650.18 13.92
 -1 -2 -9 619.44 12.46
 -1 -2 -9 627.61 14.49
 -1 -2 -9 651.61 23.08
 -1 2 -9 611.75 28.35
 -1 2 -9 623.27 28.91
 -1 -2 -9 643.88 27.18
 -1 -2 -9 625.22 27.22
 -1 -2 -9 640.63 11.95
 -1 -2 -9 642.88 11.98
 -1 -2 -9 635.48 14.23
 -1 2 -9 645.14 13.56
 -1 2 -11 99.49 7.56
 -1 2 -11 90.8 11.08
 1 2 11 103.12 11.98
 -1 -2 -11 107.82 5.77
 1 2 11 107.06 11.73
 -1 2 -11 108.28 6.83
 -1 -2 -11 99.84 6.89
 -1 -2 -11 96.72 10.95
 -1 -2 -11 77.15 6.45
 -1 2 -11 88.11 6.12
 1 -2 11 95.39 6.38
 -1 -2 -11 90.49 6.1
 -1 2 -11 94.82 5.81
 -1 -2 -11 91.51 5.7
 -1 -2 -11 88.74 5.97
 -1 2 -11 101.61 7.12
 -1 -2 -11 85.94 5.47
 -1 2 -11 94.66 5.55
 -1 -2 -11 94.37 5.75
 -1 -2 -11 94.37 5.74
 -1 2 -11 88.67 6.76
 -1 -2 -11 104.1 7.19
 -1 -2 -13 8.97 7.67
 -1 -2 -13 4.91 5.85
 -1 2 -13 4.08 6.01
 -1 -2 -13 8.7 4
 -1 2 -13 -0.42 6.27
 -1 2 -13 12.51 5.02
 -1 -2 -13 0.87 3.42
 -1 2 -13 13.5 4.08
 -1 -2 -13 9.07 3.54
 -1 -2 -13 5.38 2.8
 -1 2 -13 7.32 2.99
 -1 2 -13 0.33 3.51
 -1 2 -13 12.17 4.23
 -1 2 -13 13.23 3.65
 -1 -2 -13 11.75 3.67
 -1 -2 -13 6.93 3.09
 -1 -2 -13 9.33 3.44
 -1 -2 -13 8.82 3.33
 -1 2 -13 9.36 3.28
 -1 -2 -13 6.95 2.68
 1 2 13 6.55 5.58
 -1 2 -13 0.89 3.43
 -1 -2 -15 14.71 3.57
 -1 2 -15 13.5 4.67
 -1 2 -15 14.12 7.54
 -1 2 -15 8.47 4.57
 -1 -2 -15 11.95 8.02
 -1 -2 -15 11.94 4.23
 -1 2 -15 11.29 7.85
 -1 -2 -15 14.71 9.14
 -1 -2 -15 25.66 6.07
 -1 2 -15 23.36 4.87
 -1 2 -15 20.12 5.31
 -1 -2 -15 19.27 4.76
 -1 -2 -15 18.28 4.34
 -1 2 -15 14.89 5.27
 -1 2 -15 17.49 4.95
 -1 -2 -15 15.5 5.15
 -1 -2 -15 18.39 3.98
 -1 -2 -15 23.25 4.71
 -1 -2 -15 20.97 4.53
 -1 -2 -15 12.78 4.36
 -1 2 -15 14.62 3.92
 -1 -2 -15 12.67 3.85
 -1 2 -17 50.78 6.96
 -1 -2 -17 55.38 8.32
 -1 2 -17 57.36 9.33
 -1 2 -17 54.8 7.35
 -1 -2 -17 54.03 7.24
 -1 -2 -17 59.02 7.31
 -1 -2 -17 54.51 6.15
 -1 -2 -17 51.52 6.52
 -1 2 -17 48.26 6.08
 -1 -2 -17 51.01 6.59
 -1 -2 -17 56.24 7.2
 -1 2 -17 64.66 14.32
 -1 -2 -17 63.05 13.81
 -1 -2 -17 66.72 13.99
 -1 2 -17 48.36 7.28
 -1 2 -17 55.74 12.7
 -1 -2 -17 51.94 6.37
 1 -2 17 49.1 6.75
 -1 -2 -19 181.73 21.01
 -1 -2 -19 171.5 10.46
 -1 2 -19 161.88 20.53
 -1 2 -19 160.91 20.42
 -1 -2 -19 181.43 20.78
 -1 2 -19 160.46 11.08
 -1 2 -19 165.3 10.86
 -1 -2 -21 30.55 6.56
 -1 2 -21 27.65 6.97
 -1 -2 -21 22.81 4.38
 -1 2 -21 26.51 4.89
 -1 2 -21 24.98 5.16
 -1 -2 -21 30.86 6.06
 -1 2 -21 18.12 4.64
 -1 -2 -21 30.28 5.25
 -1 2 -21 29.61 5.79
 -1 -2 -21 20.28 6.23
 -1 -2 -23 2.69 4.18
 -1 2 -23 4.64 5.02
 -1 -2 -23 2.22 2.68
 -1 2 -23 4.73 2.62
 -1 2 -23 0.2 3.62
 -1 2 -23 4.95 6.7
 -1 2 -23 -4.2 3.67
 -1 -2 -23 8.34 4.4
 -1 -2 -23 5.81 3.39
 1 -3 -24 10.7 3.56
 1 3 -24 7.82 3.28
 1 3 -24 15.5 3.94
 1 3 -22 2.52 4.42
 1 3 -22 3.51 5.15
 1 -3 -22 0.64 2.92
 1 3 -22 4.81 3.17
 1 3 -22 4.7 4.77
 1 -3 -22 3.59 3.43
 1 -3 -22 6.28 4.64
 1 3 -22 -1.52 3.7
 1 3 -22 -4.09 6.17
 1 3 -20 75.2 7.38
 1 3 -20 52.64 9.5
 1 -3 -20 55.07 7.25
 1 3 -20 55.36 8.2
 1 3 -20 54.13 8.36
 1 -3 -20 66.42 12.99
 1 -3 -20 67.92 6.97
 1 -3 -20 65.87 12.83
 1 3 -20 85.09 14.72
 1 3 -20 80.94 14.7
 1 3 -20 38.83 6
 1 3 -20 56.46 7.03
 1 -3 -20 51.58 6.9
 1 -3 -20 58.65 6.79
 -1 -3 20 65.74 7.42
 1 -3 -18 7.74 3.73
 1 3 -18 6.64 4.42
 1 -3 -18 3.92 3.77
 1 -3 -18 13.92 8.79
 1 3 -18 -1.55 8.22
 1 3 -18 -13.07 4.25
 1 3 -18 19.9 9.21
 1 -3 -18 5.11 7.95
 1 -3 -18 0.75 5.76
 1 3 -18 -0.4 6.18
 1 -3 -18 1.32 4.39
 1 3 -18 5.16 4.7
 1 -3 -18 -1 4.6
 1 3 -18 3.7 4.65
 1 -3 -18 -6.44 4.08
 1 3 -18 -3.78 4.01
 1 -3 -18 -1.63 4.42
 -1 -3 18 -1.15 4.6
 1 3 -16 1.35 4.42
 1 -3 -16 3.84 3.74
 1 -3 -16 16.85 7.78
 1 -3 -16 8.9 9.35
 1 3 -16 10.29 10.82
 1 3 -16 2.13 7.66
 1 -3 -16 4.95 4.96
 1 3 -16 7.14 5.89
 1 -3 -16 2.44 3.84
 1 -3 -16 7.67 3.88
 1 3 -16 5.59 4.12
 1 3 -16 2.07 4.61
 1 3 -16 -6.56 5.12
 1 -3 -16 -0.5 3.34
 1 -3 -16 3.36 3.9
 1 -3 -16 2.72 3.58
 1 -3 -16 7.82 4.75
 1 3 -16 1.74 3.56
 1 -3 -16 4.13 3.09
 1 3 -16 6.27 4.46
 -1 3 14 18.64 8.46
 1 3 -14 22.49 4.59
 1 -3 -14 27.46 4.17
 1 3 -14 28.16 5.05
 1 -3 -14 22.38 4.23
 1 -3 -14 21.49 4.14
 1 -3 -14 25.32 5.07
 1 -3 -14 29.03 5.98
 1 3 -14 27.97 4.97
 1 3 -14 23.83 4.64
 1 3 -14 24.57 5.48
 1 -3 -14 20.36 3.96
 1 -3 -14 23.36 4.48
 1 -3 -14 21.2 4.8
 1 -3 -14 29.51 5.07
 1 3 -14 24.44 4.38
 1 3 -14 25.65 5.52
 1 3 -14 23.63 9.69
 1 -3 -14 33.65 9.58
 1 3 -14 18.71 8.32
 1 -3 -14 27.11 8.7
 1 -3 -14 31.15 8.61
 1 -3 -14 21.96 4.96
 -1 3 12 224.93 17.88
 -1 3 12 222.46 19.56
 -1 3 12 221.81 18.98
 1 3 -12 218.63 11.25
 1 -3 -12 223.86 8.44
 1 3 -12 230.02 10.04
 1 -3 -12 215.84 11.21
 1 -3 -12 229.62 10.17
 1 3 -12 214.08 9.91
 1 -3 -12 217.68 10.6
 1 -3 -12 227.38 9.67
 1 -3 -12 224.29 11.08
 1 -3 -12 218.96 9.68
 1 3 -12 223.74 9.71
 1 -3 -12 212.22 9.07
 1 3 -12 203.46 20.05
 1 -3 -12 206.72 19.62
 1 -3 -12 229.49 20.05
 1 -3 -12 229.43 10.62
 1 3 -12 215.01 20.71
 1 -3 -12 223.67 17.58
 1 -3 -12 211.76 9.53
 1 -3 -12 217.51 8.21
 1 3 -12 214.04 8.68
 1 -3 -12 219.59 9.33
 1 -3 -12 219.3 9.19
 1 -3 -12 224.83 8.95
 1 3 -12 210.33 10.13
 1 -3 -12 224.09 9.5
 1 3 -10 65.79 9.12
 -1 3 10 69.65 9.6
 -1 3 10 67.02 10.17
 1 3 -10 58.99 4.83
 -1 3 10 67.79 10.27
 1 -3 -10 67.31 4.48
 1 -3 -10 70.94 6.2
 -1 -3 10 66.76 5.54
 1 -3 -10 71.41 5.95
 1 -3 -10 70.07 5.48
 1 3 -10 68.78 5.87
 1 -3 -10 67.66 5.17
 1 3 -10 66.33 4.62
 1 -3 -10 67.51 6.28
 1 3 -10 68.78 5.02
 1 -3 -10 75.8 5
 1 -3 -10 67.62 5.25
 1 3 -10 65.66 5.25
 1 -3 -10 68.74 5.2
 1 3 -10 70.22 4.78
 1 -3 -10 65.42 4.36
 1 -3 -10 65.35 5.49
 1 -3 -10 61.54 4.7
 1 3 -10 71.19 5.83
 1 3 -10 66.21 4.52
 1 -3 -10 70.45 4.86
 1 -3 -10 63.8 4.85
 1 -3 -10 64.39 5.65
 1 -3 -10 69.07 9.48
 1 -3 -8 1112.62 16.58
 1 3 -8 1102.42 16.36
 1 3 -8 1072.59 16.09
 1 -3 -8 1120.65 15.57
 1 -3 -8 1056.61 33.77
 1 -3 -8 1077.34 34.5
 1 -3 -8 1069.97 28.61
 1 -3 -8 1054.75 17.93
 1 -3 -8 1120.75 15.27
 1 3 -8 1105.11 18.1
 1 -3 -8 1107.92 15.16
 -1 3 8 1070.86 32.97
 1 -3 -8 1122.6 14.6
 -1 3 8 1098.9 33.12
 -1 3 8 1105.03 29.8
 1 3 -8 1041.6 15.97
 1 3 -6 2.41 2.08
 1 -3 -6 -5.34 2.41
 1 -3 -6 2.65 3.58
 1 -3 -6 3.04 2.79
 1 -3 -6 2.81 4.98
 1 -3 -6 2.93 4.38
 -1 3 6 -4.56 4.88
 1 3 -6 -1.39 2.26
 -1 3 6 -0.15 4.35
 -1 3 6 6.88 5.21
 1 -3 -6 1.79 1.88
 -1 3 6 1.84 3.9
 1 3 -6 4.63 2.6
 1 -3 -4 1763.67 33.97
 1 -3 -4 1775.09 29.33
 1 -3 -4 1754.64 18.08
 1 -3 -4 1753.07 34.25
 -1 3 4 1761.88 30.25
 -1 3 4 1757.06 35
 -1 3 2 56.37 2.65
 1 -3 -2 56.01 3.8
 1 -3 -2 39 5.23
 -1 3 2 51.37 6.06
 1 -3 -2 54.75 6.39
 1 -3 -2 56.37 7.47
 1 3 0 435.7 10.59
 1 3 0 405.51 15.69
 -1 3 0 450.12 15.99
 1 -3 0 433.19 12.55
 1 -3 0 427.42 16.67
 -1 -3 -2 22.75 4.46
 -1 -3 -2 30.57 3.23
 1 3 2 29.5 4.29
 -1 -3 -2 28.02 5.65
 1 3 2 28.53 5.97
 -1 -3 -2 34.27 6.19
 1 3 2 33.04 3.52
 1 3 4 886.86 17.88
 -1 -3 -4 931.23 13.25
 -1 -3 -4 949.54 25.5
 -1 -3 -4 940.26 25.1
 -1 -3 -4 923.3 21.47
 1 3 4 882.57 24.05
 1 3 4 960.26 24.41
 -1 3 -6 295.13 7.81
 -1 -3 -6 282.69 13.42
 -1 -3 -6 293.21 8.59
 -1 -3 -6 290.87 16.4
 -1 -3 -6 292.61 16.22
 -1 -3 -6 267.02 7.01
 -1 3 -6 292.82 8.51
 1 3 6 274.81 15.49
 -1 -3 -6 288.86 6.99
 1 3 6 281 14.65
 1 3 6 295.12 13.77
 -1 3 -6 300.34 7.87
 1 3 8 55.43 8.18
 1 3 8 65.04 8.46
 -1 -3 -8 53.29 3.86
 1 3 8 63.93 8.14
 -1 3 -8 66.16 4.63
 -1 -3 -8 60.2 4.41
 1 -3 8 64.44 5.09
 -1 3 -8 67.96 5.46
 -1 -3 -8 69.52 5.8
 -1 -3 -8 67.57 5.1
 -1 -3 -8 57.98 10.14
 -1 -3 -8 59.91 9.35
 -1 -3 -8 55.59 7.54
 -1 -3 -8 58.96 5.12
 -1 -3 -8 61.41 4.21
 -1 3 -8 55.83 4.56
 -1 -3 -8 67 5.44
 1 3 10 781.13 29.82
 1 3 10 746.14 27.36
 -1 -3 -10 757.03 13.65
 -1 3 -10 722.12 27.89
 1 3 10 764.31 29.99
 -1 3 -10 723.28 15.26
 -1 -3 -10 766.63 16.84
 -1 -3 -10 756.48 27.5
 -1 -3 -10 710.53 17.93
 -1 3 -10 725.14 17
 1 -3 10 767.17 16.93
 -1 -3 -10 766.31 15.37
 -1 -3 -10 749.68 16.96
 -1 -3 -10 759.61 15.11
 -1 -3 -10 766.36 14.57
 -1 3 -10 732.48 13.4
 -1 -3 -10 759.3 13.94
 -1 -3 -10 776.84 17.16
 -1 3 -10 731.99 13
 -1 -3 -10 776.37 14.7
 -1 -3 -10 727.23 14.69
 -1 -3 -10 751.2 13.72
 -1 3 -10 754.9 16.26
 -1 -3 -10 773.08 17
 1 3 12 638.53 30.16
 -1 -3 -12 633.37 13.78
 -1 3 -12 583.55 18.01
 1 3 12 635.38 29.69
 -1 3 -12 598.26 15.78
 -1 3 -12 598.77 34.07
 -1 -3 -12 667.73 17.29
 -1 -3 -12 664.6 32.53
 -1 3 -12 635.2 34.6
 -1 -3 -12 634.78 28.43
 -1 -3 -12 683.73 33.34
 -1 3 -12 623.77 17.21
 -1 -3 -12 600.69 17.56
 -1 -3 -12 589.75 16.07
 1 -3 12 546.54 16.54
 -1 -3 -12 576.9 18.13
 -1 -3 -12 588.72 14.36
 -1 -3 -12 594.83 15.37
 -1 -3 -12 603.47 16.97
 -1 -3 -12 621.16 15.12
 -1 3 -12 590.6 15.41
 -1 3 -12 594.11 14.16
 -1 3 -12 640.34 17.44
 -1 3 -12 586.38 13.72
 -1 -3 -12 593.58 12.8
 -1 -3 -12 595.58 15.22
 -1 -3 -12 630.49 14.36
 -1 3 -12 602.5 13.77
 -1 -3 -12 615.09 14.83
 -1 3 -12 593.08 16.77
 -1 -3 -12 634.32 17.05
 -1 3 -14 -0.55 3.58
 -1 -3 -14 -1.65 2.71
 -1 -3 -14 -0.43 5.91
 -1 3 -14 3.73 7.96
 -1 3 -14 -1.92 7.37
 -1 -3 -14 -0.44 6.68
 -1 -3 -14 4.13 3.23
 -1 3 -14 -3.14 4.38
 -1 -3 -14 -5.12 5.39
 -1 -3 -14 1.12 3.74
 -1 3 -14 2 3.19
 -1 3 -14 -2 3.75
 -1 -3 -14 2.5 3.2
 -1 3 -14 5.68 4.2
 -1 3 -14 1.8 3.73
 -1 3 -14 -1.51 3.5
 -1 -3 -14 3.57 3.75
 -1 3 -14 7 3.19
 -1 -3 -14 -0.37 3.24
 -1 -3 -14 -1.09 3.2
 -1 -3 -14 -3.33 3.31
 -1 -3 -14 3.91 3.65
 1 -3 16 117.51 9.9
 -1 3 -16 125.73 10.11
 -1 -3 -16 110.96 8.82
 -1 -3 -16 115.84 9.81
 -1 3 -16 114.78 9.31
 -1 -3 -16 123.21 17.49
 -1 3 -16 112.96 17.41
 -1 -3 -16 127.72 17.26
 -1 3 -16 99.41 16.22
 -1 -3 -16 121.12 9.08
 -1 -3 -16 112.32 8.12
 -1 -3 -16 116.43 8.75
 -1 -3 -16 121.02 9.53
 -1 3 -16 112.69 8.01
 -1 -3 -16 114.13 7.42
 -1 3 -16 109.93 9.57
 -1 3 -16 110.11 8.85
 -1 3 -18 90.48 8.32
 -1 -3 -18 98.89 7.54
 -1 3 -18 111.72 9.14
 -1 -3 -18 106.94 8.97
 -1 -3 -18 119.49 17.55
 -1 3 -18 95.66 15.49
 -1 3 -18 99.85 16.6
 -1 -3 -18 103.61 16.94
 -1 -3 -18 87.29 10.34
 -1 3 -18 92.31 11.37
 -1 3 -18 96.94 9.22
 1 3 18 84.03 12.55
 -1 3 -18 96.36 8.86
 -1 -3 -18 101.18 9.04
 -1 -3 -18 97.24 8.57
 1 -3 18 105.6 9.77
 -1 3 -20 21.33 7.77
 -1 -3 -20 16.28 5.66
 -1 3 -20 27.72 6.41
 -1 3 -20 25.78 6.24
 -1 -3 -20 21.16 5.38
 -1 -3 -20 23.71 8.46
 -1 -3 -20 21.24 9.21
 -1 -3 -20 25.12 4.78
 -1 3 -20 18.31 4.61
 -1 3 -20 17.38 7.45
 -1 3 -20 22.76 9.64
 -1 3 -20 15.25 5.67
 -1 3 -20 22.58 5.18
 -1 -3 -20 20.08 4.9
 -1 -3 -20 12.23 4.33
 1 -3 20 13.2 4.46
 -1 3 -22 16.15 5.38
 -1 -3 -22 16.45 4.54
 -1 3 -22 13.4 3.56
 -1 -3 -22 9.5 3.06
 -1 3 -22 17.87 4.9
 -1 3 -22 16.36 6.82
 -1 -3 -22 16.09 4.71
 -1 -3 -22 14.99 4.17
 -1 3 -22 16.32 4.61
 -1 -3 -24 67.07 5.52
 -1 3 -24 78.12 5.63
 -1 3 -24 67.41 5.69
 1 4 -23 -4.07 3.15
 1 -4 -23 -0.18 3.8
 1 4 -23 4.96 4.05
 1 4 -21 28.33 7.8
 1 4 -21 18.21 4.73
 1 4 -21 28.68 6.19
 -1 -4 21 22.58 5.17
 1 4 -21 36.23 6.32
 1 -4 -21 24.37 5.16
 1 -4 -21 24.05 4.72
 1 4 -21 20.11 4.63
 1 4 -21 23.15 4.65
 1 -4 -21 24.19 4.32
 -1 -4 19 0.65 4.66
 1 4 -19 11.44 4.79
 1 -4 -19 5.75 4.61
 1 -4 -19 7.25 6.59
 1 -4 -19 12.51 4.87
 1 4 -19 1.1 3.72
 1 4 -19 -2.9 7.56
 1 -4 -19 6.11 7.34
 1 4 -19 7.53 8.16
 1 -4 -19 6.62 4.08
 1 -4 -19 10.96 4.94
 1 -4 -19 9.09 4.59
 1 4 -19 4.89 4.1
 1 -4 -19 7.06 3.61
 1 4 -19 4.17 4.36
 1 4 -17 0.96 4.02
 1 -4 -17 4.72 3.38
 1 4 -17 2.82 5.74
 1 -4 -17 8.01 4.69
 1 4 -17 6.9 4.95
 1 -4 -17 3.98 6.65
 1 4 -17 -2.13 8.48
 1 4 -17 3.31 8.22
 1 -4 -17 5.3 4.68
 1 -4 -17 8.19 8.6
 1 4 -17 4.65 4.43
 1 4 -17 2.38 5.12
 1 4 -17 8.29 4.07
 1 -4 -17 3.68 4.12
 1 -4 -17 2.87 3.38
 1 -4 -17 0.83 4.32
 -1 -4 17 10.38 5.55
 1 -4 -15 43.87 11.52
 1 4 -15 46.65 13.01
 1 4 -15 51.46 12.6
 1 -4 -15 35.79 11.24
 1 -4 -15 40.55 9.93
 1 -4 -15 50.28 7.74
 1 4 -15 40.12 6.5
 1 -4 -15 40.41 5.61
 1 4 -15 46.02 6.33
 1 -4 -15 43.52 6.89
 1 4 -15 52.91 7.54
 1 4 -15 44.22 6.61
 1 4 -15 43.5 6.67
 1 -4 -15 51.05 6.29
 1 4 -15 37 5.26
 1 -4 -15 46.79 5.3
 1 -4 -15 39.86 5.59
 1 -4 -15 42.15 5
 1 -4 -13 54.03 12.58
 1 4 -13 42.22 9.81
 1 -4 -13 42.79 9.83
 1 -4 -13 41.1 5.87
 1 4 -13 45.32 12.18
 1 -4 -13 39.18 9.93
 1 4 -13 40.17 6.65
 1 -4 -13 26.21 4.91
 1 -4 -13 24.08 5.68
 1 -4 -13 31.16 6.37
 1 -4 -13 33.1 4.92
 1 -4 -13 33.9 4.51
 1 -4 -13 41.45 6.85
 1 4 -13 35.59 5.72
 1 4 -13 30.9 5.03
 1 -4 -13 35.19 5.4
 1 4 -13 43.03 6.22
 1 4 -13 36.21 5.48
 1 -4 -13 33.76 5
 1 4 -13 35.12 4.56
 1 -4 -13 46.68 5.31
 1 -4 -13 38.92 4.69
 1 4 -13 55.63 5.83
 -1 4 13 50.73 11.36
 1 -4 -13 47.82 4.68
 1 -4 -11 94.4 5.71
 -1 4 11 94.6 12
 -1 4 11 91.45 13.49
 1 4 -11 90.96 6.21
 -1 4 11 91.78 12.8
 1 4 -11 93.62 7.6
 1 -4 -11 80.92 7.42
 1 -4 -11 85.51 6.86
 1 -4 -11 79.84 6.17
 1 -4 -11 95.34 5.91
 1 -4 -11 97.52 6.63
 1 -4 -11 97.41 8.21
 1 -4 -11 91.36 6.31
 1 4 -11 91.48 6.38
 1 4 -11 91.98 13.86
 1 -4 -11 97.39 13.7
 1 4 -11 92.69 14.92
 1 -4 -11 94.3 13.59
 1 -4 -11 95.67 11.58
 1 -4 -11 100.02 7.41
 1 4 -11 94.35 6.41
 1 -4 -11 91.35 6.82
 1 4 -11 99.44 7.46
 1 4 -11 81.6 5.49
 1 -4 -11 91.78 6.37
 1 -4 -11 93.21 5.94
 1 -4 -11 90.66 5.97
 1 4 -11 96.6 6.9
 -1 4 9 2.34 5.15
 -1 4 9 8.76 6.57
 -1 4 9 1 5.19
 1 4 -9 5.61 2.73
 1 -4 -9 7.45 2.47
 -1 4 9 4.63 5.2
 1 -4 -9 1.3 4.72
 1 -4 -9 6.08 3.58
 1 -4 -9 6.1 3.71
 1 -4 -9 0.99 2.64
 -1 -4 9 3.01 3.97
 1 -4 -9 3.54 3.05
 1 4 -9 4.43 2.63
 1 -4 -9 4.32 2.22
 1 4 -9 1.32 3.47
 1 -4 -9 10.36 3.98
 1 -4 -9 1.86 2.61
 1 -4 -9 6.18 3.69
 1 4 -9 8.27 2.9
 1 -4 -9 7.27 2.67
 1 -4 -9 2.42 2.19
 1 4 -9 3.63 2.25
 1 4 -9 6.36 3.24
 1 -4 -9 6.18 2.52
 1 4 -9 4.16 2.74
 1 4 -9 3.4 3.14
 -1 4 7 781.8 26.11
 -1 4 7 860.97 27.77
 -1 4 7 822.38 30.5
 1 4 -7 827.17 14.56
 1 -4 -7 882.75 13.3
 1 -4 -7 850.34 30.53
 1 -4 -7 819.9 16.16
 1 -4 -7 843.33 25.67
 1 -4 -7 834.68 30.51
 -1 -4 7 792.62 16.33
 1 -4 -7 854.79 17.4
 1 4 -7 853.05 16.75
 1 -4 -7 825.16 17.27
 1 -4 -7 854.6 16.02
 1 -4 -7 819.29 13.39
 1 4 -7 813.72 15.92
 1 -4 -7 840.01 13.41
 1 4 -7 837.84 14.55
 1 4 -7 839.22 14.49
 1 4 -5 205.57 6.78
 1 -4 -5 188.37 6.05
 -1 4 5 189.89 7.63
 1 -4 -5 191.15 7.4
 1 -4 -5 187.28 14.07
 1 -4 -5 177.39 13.71
 1 -4 -5 199.92 12.01
 1 4 -5 183.22 6.97
 1 -4 -5 201.52 6.35
 -1 4 5 201.66 12.95
 -1 4 5 202.67 14.82
 1 -4 -3 10.84 2.24
 1 -4 -3 8.34 2.73
 1 -4 -3 6.01 4.32
 -1 4 3 12.05 1.95
 1 -4 -3 11.96 4.96
 1 -4 -3 13.14 2.36
 -1 4 3 10.74 4.14
 -1 4 3 6.41 5.14
 -1 -4 3 10.98 3.07
 1 4 -3 13.24 2.4
 -1 4 1 1038.97 28.92
 1 -4 -1 1085.25 23.08
 1 -4 -1 1037.62 28.06
 1 -4 -1 1053.27 29.08
 -1 -4 1 1079.33 18.97
 1 -4 -1 1014.16 11.69
 -1 4 -1 836.41 25.17
 1 4 1 883.27 26.23
 1 -4 1 827.38 26.33
 -1 -4 -1 872.97 26.46
 1 -4 1 871.65 20.5
 -1 -4 -1 858.49 10.69
 1 4 1 867.4 16.1
 -1 -4 -3 11.66 2.12
 -1 -4 -3 8.22 2.85
 -1 -4 -3 10.91 4.44
 1 -4 3 13.18 3.23
 -1 -4 -3 8.86 2.24
 1 4 3 15.76 3.44
 -1 -4 -3 13.93 5.6
 -1 -4 -3 9.1 4.94
 1 4 3 8.46 4.01
 1 4 3 3.02 5.11
 -1 4 -5 1082.12 14.97
 -1 -4 -5 1017.9 31.35
 -1 -4 -5 1075.68 16.67
 -1 -4 -5 1092.71 26.54
 -1 -4 -5 1054.69 31.51
 -1 -4 -5 1058.26 13.56
 1 4 5 1033.96 21.51
 -1 4 -5 1156.12 16.04
 1 4 5 1051.61 30.62
 -1 -4 -5 1144.18 14.14
 1 4 5 1074.78 27.66
 -1 -4 -7 142.76 5.77
 1 4 7 152.84 12.4
 1 4 7 160.25 13.14
 -1 4 -7 141.08 6.43
 1 4 7 126.36 10.98
 -1 -4 -7 154.35 8.13
 1 -4 7 158.8 7.77
 -1 4 -7 145.05 7.64
 -1 -4 -7 154.3 8.12
 -1 -4 -7 144.07 13.28
 -1 -4 -7 144.15 11.76
 -1 -4 -7 151.02 7.25
 -1 -4 -7 139.24 12.97
 -1 -4 -7 140.11 6
 1 4 7 133.48 9.62
 -1 4 -7 151.28 7.24
 -1 -4 -7 152.75 6.11
 -1 4 -7 145.37 6.7
 -1 4 -7 149.4 5.88
 1 4 9 582.76 27.44
 1 4 9 588.28 24.54
 -1 4 -9 580.52 13.49
 -1 -4 -9 602.52 12.2
 1 4 9 582 25.4
 -1 -4 -9 630 13.31
 1 -4 9 649.73 16.69
 -1 4 -9 654.02 16.6
 -1 -4 -9 658.13 17.56
 -1 -4 -9 619.4 15.77
 -1 -4 -9 643.52 12.41
 -1 4 -9 629.36 13.13
 -1 -4 -9 667.62 17.04
 -1 -4 -9 632.71 13.47
 -1 -4 -9 581.68 15.01
 -1 -4 -9 594.67 24.12
 -1 -4 -9 621.2 11.91
 -1 -4 -9 628.65 13.23
 -1 4 -9 603.7 14.15
 1 4 11 28.64 7.42
 1 4 11 28.89 7.41
 1 4 11 19.66 6.45
 -1 -4 -11 25.19 3.44
 -1 4 -11 26.78 4.3
 -1 4 -11 13.96 7.74
 -1 -4 -11 26.8 4.58
 -1 -4 -11 35.05 8.77
 -1 -4 -11 29.49 7.73
 -1 4 -11 26.95 10.39
 -1 -4 -11 23.2 7.99
 -1 -4 -11 24.05 4.83
 -1 -4 -11 18.43 5.49
 1 -4 11 22.4 5.02
 -1 -4 -11 22.66 4.17
 -1 4 -11 21.64 4.74
 -1 -4 -11 23.36 3.79
 -1 4 -11 22.03 3.18
 -1 -4 -11 23.09 5.36
 -1 4 -11 18.08 3.79
 -1 -4 -11 23.93 4.27
 -1 -4 -11 21.67 3.75
 -1 -4 -11 19.23 3.7
 -1 -4 -11 24.37 3.58
 -1 4 -11 23.2 3.43
 -1 4 -11 22.77 4.54
 -1 4 -13 48.92 5.71
 -1 -4 -13 46.29 4.63
 -1 4 -13 38.88 10.74
 -1 -4 -13 33.82 10.85
 -1 -4 -13 46.57 6.02
 -1 -4 -13 39.27 10.02
 -1 4 -13 38.78 6.1
 -1 -4 -13 40.13 9.68
 -1 4 -13 29.24 9.12
 -1 -4 -13 49.01 7.41
 1 -4 13 25.44 5.3
 -1 -4 -13 41.52 7.55
 -1 4 -13 36.05 6.23
 -1 -4 -13 35.77 4.74
 -1 -4 -13 34.65 6.15
 -1 4 -13 38.37 5.18
 -1 4 -13 40.11 5.71
 -1 4 -13 38.72 4.69
 -1 -4 -13 47.62 5.48
 -1 4 -13 38.25 4.48
 -1 -4 -13 50.93 5.65
 -1 -4 -13 38.61 5.02
 -1 -4 -13 53.17 5.28
 1 -4 13 39.36 6.18
 -1 -4 -15 53.61 5.62
 -1 -4 -15 43.5 6.52
 -1 -4 -15 54.55 6.97
 -1 4 -15 41.74 6.52
 -1 4 -15 47.93 6.41
 -1 -4 -15 46.57 6.01
 -1 -4 -15 47.91 11.48
 -1 4 -15 44.18 12.85
 -1 -4 -15 50.04 13.02
 -1 4 -15 54.15 7.23
 -1 -4 -15 54.62 6.79
 -1 -4 -15 53.94 10.02
 -1 4 -15 64.45 14.16
 1 4 15 63.75 10.43
 -1 4 -15 51.92 7.09
 -1 -4 -15 51.47 5.65
 -1 -4 -15 54.93 6.64
 -1 -4 -15 48.64 6.48
 1 -4 15 53.44 7.67
 -1 -4 -17 95.11 7.03
 -1 4 -17 87 8.59
 -1 4 -17 86.92 8.11
 -1 4 -17 80.78 8.05
 -1 -4 -17 80.97 7.83
 -1 -4 -17 84.67 9.26
 -1 4 -17 82.69 10.02
 -1 4 -17 98.73 16.61
 -1 -4 -17 98.59 8.36
 -1 4 -17 97.89 16.41
 -1 -4 -17 101.04 15.74
 -1 -4 -17 95.38 15.92
 -1 -4 -17 89.67 7.72
 -1 -4 -17 92.83 8.7
 -1 -4 -17 94.04 8.48
 -1 4 -17 96 9.4
 1 -4 17 86.75 9.1
 -1 -4 -19 54.08 5.94
 -1 4 -19 51.29 6.81
 -1 4 -19 59.67 10.09
 -1 -4 -19 58.31 7.69
 -1 4 -19 63.11 8.24
 -1 4 -19 47.09 12.18
 -1 -4 -19 45.95 12.01
 -1 -4 -19 33.09 10.09
 -1 4 -19 57.07 6.78
 -1 -4 -19 59.92 6.77
 -1 4 -19 73.11 13.78
 -1 4 -19 66.07 7.67
 -1 -4 -19 59.51 6.33
 -1 -4 -19 51.76 7.28
 -1 -4 -19 53.43 6.47
 1 -4 19 53.07 7.72
 -1 4 -21 -5.24 6.43
 -1 4 -21 -0.91 4.42
 -1 -4 -21 8.77 4.31
 -1 4 -21 1.46 4.93
 -1 4 -21 -2.52 3.01
 -1 -4 -21 4.36 3.41
 -1 4 -21 4.37 4.55
 1 -4 21 -6.28 4.01
 -1 4 -21 0.67 4.14
 -1 -4 -21 6.23 3.75
 -1 -4 -21 1.88 3.94
 -1 4 -23 5.92 3.21
 -1 -4 -23 8.85 3.78
 -1 4 -23 0.64 3.68
 1 5 -22 -0.53 4.18
 1 -5 -22 7.52 3.19
 1 5 -22 1.28 2.57
 1 -5 -22 3.96 3.88
 1 5 -22 -0.74 3.24
 1 5 -22 8.61 4.69
 1 5 -20 42.8 6.05
 1 -5 -20 45.62 5.08
 1 5 -20 27.79 7.52
 1 5 -20 27.41 5.68
 1 5 -20 23.83 6.62
 1 -5 -20 42.47 5.72
 1 5 -20 39.95 5.66
 1 5 -20 33.26 6.23
 1 -5 -20 32.9 5.44
 1 -5 -20 30.91 4.6
 1 -5 -20 32.32 6
 1 5 -20 42.4 6.04
 -1 -5 20 37.78 6.58
 1 5 -18 189.38 11.93
 -1 -5 18 189.34 13.12
 1 5 -18 179.59 12.13
 1 -5 -18 173.23 8.86
 1 5 -18 177.2 10.83
 1 5 -18 165.92 10.83
 1 -5 -18 178.56 10.85
 1 -5 -18 160.02 9.43
 1 5 -18 180.24 10.79
 1 -5 -18 172.68 11.22
 1 -5 -18 163.37 19.55
 1 5 -18 165.85 20.44
 1 -5 -18 174.38 20.23
 1 -5 -18 178.23 10.82
 1 5 -18 181.51 20.65
 1 -5 -16 138.19 18.67
 1 -5 -16 144.78 17.48
 1 5 -16 139.63 19.13
 1 -5 -16 129.58 18.27
 1 5 -16 150.92 20.72
 1 -5 -16 145.07 10.46
 1 -5 -16 107.71 11.12
 1 5 -16 109.15 8.8
 1 5 -16 120.42 11.4
 1 5 -16 114.37 10.36
 1 -5 -16 140.27 9.86
 1 -5 -16 133.31 8.92
 1 -5 -16 120.19 9.12
 1 5 -16 154.15 9.96
 1 5 -16 127.5 10.19
 1 -5 -14 24.12 9.32
 1 -5 -14 45.62 11.68
 1 5 -14 29.52 8.69
 1 5 -14 38.28 13.54
 1 -5 -14 25.58 9.16
 1 5 -14 22 5.64
 1 -5 -14 34.23 6.83
 1 -5 -14 45.66 8.52
 1 -5 -14 35.25 4.85
 1 -5 -14 23.77 6.67
 1 5 -14 34.51 5.45
 1 5 -14 44.28 7.56
 1 5 -14 30.27 5.79
 1 5 -14 23.78 5.72
 1 -5 -14 36.48 4.94
 1 -5 -14 26.82 4.71
 1 -5 -14 31.19 5.44
 1 -5 -14 35.64 4.79
 1 5 -12 3.07 3.28
 1 -5 -12 0.62 2.58
 -1 5 12 4.99 6.58
 1 -5 -12 2.24 5.26
 1 -5 -12 -7.35 5.09
 1 5 -12 2.62 3.99
 1 -5 -12 -6.01 5.09
 1 -5 -12 1.43 2.61
 1 5 -12 -0.09 2.99
 1 5 -12 -5.3 8.03
 1 -5 -12 -4.28 5.78
 1 -5 -12 -5.16 5.76
 1 -5 -12 -16.68 9.23
 1 5 -12 9.89 9.72
 1 -5 -12 1.15 3.34
 1 5 -12 6.11 3.77
 1 -5 -12 3.22 2.79
 1 -5 -12 -3.89 3.85
 1 -5 -12 -1.9 3.33
 1 5 -12 2.74 3.7
 -1 5 10 18.93 8.87
 -1 5 10 -2.74 5.96
 -1 5 10 14.96 8.36
 1 -5 -10 3.03 2.32
 1 5 -10 -0.16 2.93
 1 -5 -10 6.11 6.46
 1 -5 -10 14.34 7.42
 1 -5 -10 10 5.76
 1 -5 -10 1.29 3.02
 1 -5 -10 15.48 5.3
 1 -5 -10 9.87 3.87
 1 5 -10 8.17 3.07
 1 5 -10 13.34 4.79
 1 -5 -10 4.53 2.62
 1 -5 -10 15.15 5.39
 1 5 -10 8.29 3.76
 1 5 -10 14.67 4.62
 1 -5 -10 7.15 2.97
 1 -5 -10 5.64 2.5
 1 -5 -10 3.14 2.89
 1 5 -10 6.28 3.19
 1 5 -10 3.9 3.23
 1 5 -8 740.82 15.42
 -1 5 8 765.05 30.1
 -1 5 8 725.02 28.39
 -1 5 8 744.56 32.49
 1 -5 -8 777.29 14.03
 1 -5 -8 739.94 17.21
 1 -5 -8 668.4 15.52
 1 -5 -8 673.89 18.48
 1 5 -8 640.94 17.42
 -1 -5 8 637.53 17.27
 1 -5 -8 706.57 18.49
 1 5 -8 670.4 12.58
 1 -5 -8 664.02 12.94
 1 -5 -8 733.95 14.28
 1 5 -8 675.65 15.72
 1 -5 -8 676.79 16.72
 1 -5 -8 722.74 14.38
 1 -5 -8 724.51 14.25
 1 5 -8 701.1 16.57
 1 -5 -8 698.13 13.37
 1 -5 -8 684.19 12.87
 1 5 -8 731.48 15.46
 1 5 -8 670.76 14.78
 1 -5 -6 172.19 6.65
 -1 5 6 153.35 12.64
 1 -5 -6 148.93 7.76
 1 -5 -6 168.52 12.33
 -1 -5 6 156.8 8.48
 1 -5 -6 177.11 9.01
 1 5 -6 155.87 8.21
 1 -5 -6 164.24 8.75
 1 -5 -6 154.45 6.4
 1 -5 -6 145.73 7.74
 1 5 -6 154.27 7.3
 1 -5 -6 151.19 6.53
 1 -5 -6 154.73 6.31
 1 5 -6 161.8 7.49
 1 5 -6 154.18 6.83
 1 -5 -4 97.33 5.02
 -1 -5 4 101.26 7.26
 1 -5 -4 93.63 11.27
 1 -5 -4 88.71 9.47
 1 -5 -4 85.01 5.68
 -1 -5 4 113.43 6.9
 1 5 -4 124.96 7.02
 1 -5 -4 120.75 7.52
 1 -5 -4 109.93 6.54
 1 -5 -4 99.72 4.89
 1 5 -4 95.08 5.53
 1 5 -4 98.62 5.04
 1 -5 -2 32.69 6.15
 1 -5 -2 26.71 3.01
 -1 -5 2 28.5 2.65
 -1 5 2 26.99 7.97
 1 -5 -2 21.29 6.03
 1 -5 -2 24.76 6.31
 -1 -5 2 29.95 4.43
 1 -5 -2 28.36 3.98
 1 5 -2 31.24 3.22
 -1 -5 2 28.47 3.52
 1 -5 0 512.1 9.57
 -1 -5 0 532.96 9.66
 1 5 0 517.06 9.19
 1 -5 0 523.18 12.73
 -1 -5 0 491.99 23.29
 1 -5 0 526.95 17.79
 1 -5 0 499.78 23.4
 -1 5 0 499.77 22.54
 -1 -5 -2 2.06 3.68
 -1 -5 -2 0.93 3.96
 -1 -5 -2 -0.59 2.12
 1 -5 2 6.91 4.01
 1 -5 2 -0.36 2.81
 1 -5 2 -7 6.26
 -1 -5 -2 -5.43 5.14
 1 -5 2 -4.08 3.36
 1 5 2 2.76 5.94
 -1 -5 -2 -3.44 5.11
 1 5 2 4.33 2.97
 -1 -5 -4 14.1 2.63
 1 5 4 16.1 3.48
 1 5 4 17.43 5.6
 -1 -5 -4 13.85 6.21
 1 -5 4 22.14 3.76
 -1 -5 -4 26.81 4.46
 -1 -5 -4 25.57 4.76
 -1 5 -4 33 4.45
 -1 -5 -4 14.86 3.58
 -1 -5 -4 13 4.1
 -1 -5 -4 15.23 2.8
 -1 -5 -4 15.53 1.93
 -1 5 -4 19.29 2.97
 -1 5 -4 15.61 3.01
 1 -5 4 13.78 3.48
 1 5 6 75.45 9.36
 -1 -5 -6 82.94 4.8
 -1 -5 -6 71.02 5.67
 -1 -5 -6 77.71 8.92
 1 -5 6 102.47 7.11
 -1 -5 -6 96.34 7.13
 -1 5 -6 93.53 6.68
 -1 -5 -6 101.66 7.43
 -1 -5 -6 78.82 4.86
 1 5 6 71.94 6.63
 -1 -5 -6 76.34 3.78
 -1 -5 -6 85.25 4.88
 -1 5 -6 87.58 5.72
 1 -5 6 79.41 6.2
 -1 5 -6 79.87 5.25
 -1 5 -6 82.3 4.79
 -1 5 -8 408.09 11.53
 -1 -5 -8 417.84 10.57
 1 5 8 395.27 23.44
 1 5 8 429.6 22.15
 1 5 8 406.79 21.03
 -1 -5 -8 406.41 13
 -1 5 -8 393.43 14.09
 -1 -5 -8 412.75 15.05
 1 -5 8 413.9 13.95
 -1 -5 -8 392.72 14.65
 -1 -5 -8 400.94 10.3
 -1 5 -8 401.81 9.92
 1 5 8 390.85 16.56
 -1 -5 -8 405.81 10.16
 -1 -5 -8 390.41 9.1
 -1 -5 -8 429.32 11.12
 -1 5 -8 392.37 10.34
 -1 5 -8 411.34 12.02
 1 -5 8 404.15 14.21
 1 5 10 7.83 7.02
 1 5 10 14.05 5.25
 -1 -5 -10 12.41 3.12
 -1 5 -10 10.11 3.21
 1 -5 10 2.45 4.24
 -1 -5 -10 3.97 4.27
 -1 -5 -10 4.71 4.38
 -1 -5 -10 4.54 4.52
 -1 5 -10 5.53 2.65
 -1 5 -10 1.58 4.59
 -1 -5 -10 8.93 5.76
 -1 -5 -10 7.61 3.25
 -1 -5 -10 11.21 7.1
 -1 -5 -10 16.65 6.8
 -1 -5 -10 6.68 2.94
 -1 -5 -10 8.8 3.21
 -1 -5 -10 6.52 2.36
 -1 -5 -10 7.85 3.1
 -1 5 -10 2.95 3.15
 1 -5 10 5.49 4.11
 -1 -5 -12 168.99 7.9
 1 5 12 180.03 17.3
 -1 5 -12 173.19 9.34
 -1 -5 -12 187.73 20.25
 -1 5 -12 158.33 19.45
 -1 -5 -12 170.16 9.94
 -1 -5 -12 175.39 16.42
 -1 -5 -12 177.39 18.95
 -1 5 -12 164.82 20.85
 -1 -5 -12 139.61 9.94
 -1 -5 -12 159.26 11.73
 -1 5 -12 156.49 10.56
 1 -5 12 131.58 10.32
 -1 5 -12 160.42 8.85
 -1 -5 -12 156.66 8.81
 -1 -5 -12 153.18 10.86
 -1 -5 -12 156.09 7.84
 -1 5 -12 155.79 9.33
 -1 -5 -12 167.58 8.86
 -1 -5 -12 160.71 7.77
 -1 -5 -12 155.27 8.75
 -1 5 -12 164.29 9.58
 1 -5 12 140.73 10.7
 -1 -5 -14 32.57 4.68
 -1 -5 -14 15.75 5.93
 -1 5 -14 23.89 4.73
 -1 -5 -14 27.52 5.39
 -1 5 -14 21.04 6.2
 -1 -5 -14 17.68 3.76
 -1 -5 -14 29.82 6.7
 -1 -5 -14 24.16 9.75
 -1 -5 -14 28.09 8.32
 -1 -5 -14 23.09 8.21
 -1 5 -14 30.59 10.1
 -1 5 -14 23.34 9.91
 -1 5 -14 27.2 5.44
 -1 -5 -14 24.89 4.83
 -1 -5 -14 30.33 5.47
 -1 -5 -14 27.87 4.41
 1 -5 14 25.95 5.96
 -1 5 -16 12.93 4.59
 -1 5 -16 9.04 5.65
 -1 5 -16 28.13 6.76
 -1 5 -16 11.39 4.66
 -1 5 -16 -1.26 4.28
 -1 -5 -16 17.92 4.88
 -1 5 -16 10.2 7.64
 -1 -5 -16 19.34 9.36
 -1 -5 -16 19.35 8.96
 -1 5 -16 -1.11 7.61
 -1 5 -16 18.08 6.02
 -1 -5 -16 8.77 3.97
 -1 -5 -16 13.7 3.92
 -1 -5 -16 13.19 4.74
 1 -5 16 7.72 4.7
 -1 -5 -18 177.23 9.07
 -1 5 -18 165.23 10.49
 -1 5 -18 154.57 10.4
 -1 5 -18 178.09 11.39
 -1 5 -18 169.37 13.52
 -1 5 -18 165.57 20.13
 -1 -5 -18 182.45 20.18
 -1 5 -18 148.3 19.68
 -1 -5 -18 164.9 20
 -1 -5 -18 168.46 10.39
 -1 -5 -18 184.06 11.44
 -1 -5 -18 186.87 11.23
 -1 5 -18 176.4 10.83
 1 -5 18 165.17 11.76
 -1 5 -18 166 11.89
 -1 -5 -20 48.37 5.02
 -1 5 -20 49.17 8.41
 -1 5 -20 30.21 6.39
 -1 5 -20 54.55 6.96
 -1 5 -20 59.39 6.1
 -1 -5 -20 53.47 5.86
 -1 -5 -20 54.32 7.18
 -1 -5 -20 45.95 6.14
 -1 5 -20 43.65 5.69
 1 -5 20 61.08 7.26
 -1 5 -22 86.94 7.14
 -1 5 -22 81.71 6.07
 -1 -5 -22 78.98 6.54
 1 -5 22 82.55 7.46
 1 6 -21 8.69 5.11
 1 6 -21 4.14 4.05
 -1 -6 21 5.66 3.64
 -1 -6 21 14.5 6.17
 1 6 -21 1.6 3.17
 1 -6 -21 3.03 3.78
 1 -6 -21 4.15 2.84
 1 6 -21 5.59 3
 1 -6 -19 36.92 4.86
 1 6 -19 53.31 6.34
 1 6 -19 33.02 5.37
 1 -6 -19 37.75 5.41
 1 6 -19 28.25 6.15
 1 6 -19 39.36 6.68
 1 -6 -19 40.76 6.21
 1 6 -19 29.07 5.13
 1 -6 -19 33.37 5.33
 -1 -6 19 37.23 6.93
 -1 -6 17 1.6 4.93
 1 6 -17 0.84 4.97
 1 6 -17 -7.28 4.56
 1 6 -17 3.01 3.95
 1 -6 -17 0.96 2.89
 1 6 -17 2.95 4.86
 1 -6 -17 4.89 3.93
 1 -6 -17 1.1 4.1
 1 6 -17 5.22 3.88
 1 6 -17 7.35 4.41
 1 -6 -17 2.09 4.15
 1 6 -17 4.25 9.04
 1 6 -17 -2.57 6.44
 1 -6 -15 47.72 6.66
 1 6 -15 56.04 13.77
 1 6 -15 50.54 13.78
 1 -6 -15 49.68 10.51
 1 6 -15 43.71 7.56
 1 -6 -15 17.88 8.38
 1 6 -15 28.66 6.79
 1 6 -15 21 6.58
 1 -6 -15 36.94 8.58
 1 6 -15 39.48 6.61
 1 -6 -15 41.47 5.78
 1 -6 -15 31.02 4.82
 1 -6 -15 33.3 5.84
 1 6 -15 47.61 6.13
 -1 6 13 6.8 5.36
 1 -6 -13 9.67 3.16
 1 6 -13 1.67 9.69
 1 -6 -13 7.78 6.41
 1 6 -13 17.37 10.69
 1 -6 -13 17.2 6.62
 1 -6 -13 17.95 5.73
 1 6 -13 17.13 4.99
 1 -6 -13 22.71 6.58
 1 6 -13 20.15 6.34
 1 6 -13 16.25 5.25
 1 6 -13 18.34 4.76
 1 -6 -13 9.39 3.41
 1 -6 -13 12.29 3.76
 1 -6 -13 9.21 3.75
 -1 -6 13 9.57 4.73
 -1 6 11 31.52 9.23
 1 -6 -11 21.68 3.64
 1 6 -11 21.95 4.36
 1 -6 -11 33.82 7.18
 1 -6 -11 21.52 5.45
 1 6 -11 21.43 5.88
 1 -6 -11 34.31 6.98
 1 -6 -11 16.78 4.26
 1 -6 -11 27.54 7.84
 1 -6 -11 31.22 4.8
 1 6 -11 39.73 5.98
 1 -6 -11 27.16 4.03
 1 -6 -11 30.21 4.56
 1 -6 -11 21.26 4.08
 1 6 -11 19.64 4.48
 -1 -6 11 21.67 5.42
 -1 6 9 53.47 9.68
 1 6 -9 43.82 4.94
 1 -6 -9 53.35 4.71
 -1 6 9 56.3 12.31
 1 -6 -9 51.7 5.94
 1 -6 -9 46.97 8.76
 1 -6 -9 59.29 6.4
 1 -6 -9 62.78 8
 1 6 -9 51.57 6.93
 1 -6 -9 60.43 7.52
 1 6 -9 58.21 6.09
 1 -6 -9 51.09 5.21
 1 -6 -9 51.46 4.37
 1 6 -9 55.61 6.06
 1 -6 -9 60.19 4.88
 1 -6 -9 56.65 5.28
 1 6 -9 52.01 5.07
 1 6 -9 56.43 5.7
 -1 -6 9 54.99 6.69
 -1 6 7 9.81 6.25
 -1 6 7 1.67 5.23
 1 -6 -7 5.12 2.58
 1 -6 -7 6.81 3.6
 1 -6 -7 2.05 4.03
 1 -6 -7 5.46 4.54
 1 6 -7 2.46 3.92
 1 -6 -7 4.73 2.92
 1 6 -7 7.76 3.87
 1 -6 -7 1.82 2.66
 1 -6 -7 5.57 2.7
 1 -6 -7 4.58 2.16
 1 -6 -7 9.76 2.73
 1 6 -7 6.46 3.18
 1 6 -7 6.06 3.4
 1 6 -7 7.09 3.14
 -1 -6 7 -0.74 3.58
 1 -6 -5 7.44 2.77
 -1 6 5 12.18 8.68
 -1 -6 5 9.52 3.43
 1 -6 -5 6.77 5.51
 1 -6 -5 7.55 3.96
 1 -6 -5 7.45 4.13
 1 6 -5 2.91 3.71
 1 -6 -5 5.72 4.23
 1 -6 -5 5.75 2.81
 1 -6 -5 10.04 3.46
 1 6 -5 5.2 3.18
 1 6 -5 4.2 2.84
 1 6 -5 6.46 2.76
 -1 -6 5 9.03 3.85
 1 -6 -3 5.24 4.52
 1 6 -3 13.87 2.98
 -1 -6 3 8.86 3.36
 1 -6 -3 12.57 3.61
 -1 -6 3 8.69 3.55
 1 6 -3 11.67 4.13
 1 -6 -3 3.11 4.35
 1 -6 -3 9.95 2.64
 -1 -6 3 9.71 1.93
 1 6 -3 9.88 3.24
 -1 6 3 6.19 2.53
 1 6 -3 10.47 2.81
 1 -6 -3 13.1 7.07
 -1 6 3 10.5 7.19
 1 -6 -3 7.63 2.56
 1 6 -1 2.83 3.03
 1 -6 -1 -3.01 3.99
 1 6 -1 -1 3.08
 -1 -6 1 0.25 1.7
 1 -6 -1 0.48 2.08
 -1 -6 1 0.24 2.13
 -1 6 1 4.02 6.5
 1 -6 -1 4.69 5.65
 -1 -6 1 1.38 2.65
 1 -6 -1 0.82 3.3
 -1 -6 1 3.58 3.22
 1 6 -1 -0.81 2.13
 -1 6 1 3.09 1.75
 -1 6 -1 135.45 7.56
 1 6 1 139.52 6.98
 -1 -6 -1 146.14 7.92
 1 -6 1 132.68 7.37
 1 -6 1 153.9 6.22
 -1 -6 -1 148.12 6.16
 -1 -6 -1 148.1 4.95
 1 -6 1 146.1 4.55
 1 6 1 141.9 6.77
 1 6 1 137.07 5.47
 -1 -6 -1 155.71 7.5
 1 -6 1 145.2 7.15
 1 -6 1 159.95 8.46
 -1 -6 -1 141.48 14.32
 1 -6 1 153.65 10.98
 -1 -6 -3 352.57 9.45
 1 6 3 374.81 22.98
 1 -6 3 357.04 16.44
 -1 -6 -3 360.87 20.88
 -1 -6 -3 375.84 19.27
 -1 -6 -3 395.11 12.96
 -1 6 -3 350.42 11.95
 1 -6 3 350.74 12.18
 -1 -6 -3 348.13 13.11
 -1 -6 -3 330.77 9.23
 -1 -6 -3 349.81 7.36
 1 6 3 360.27 9.78
 -1 6 -3 359.81 9.14
 -1 -6 -3 338.79 10.78
 1 -6 3 353.42 11.78
 1 6 3 353.2 8.1
 1 -6 3 354.39 12.79
 -1 -6 -5 35.78 7.58
 -1 -6 -5 37.29 5.11
 1 -6 5 31.12 5.34
 -1 -6 -5 43.94 6.13
 -1 6 -5 36.93 5.68
 -1 -6 -5 39.45 6.03
 -1 -6 -5 33 3.96
 -1 -6 -5 30.51 2.63
 1 -6 5 30.81 4.96
 -1 6 -5 32.6 3.96
 1 6 5 41.77 10.24
 -1 -6 -5 32.55 3.68
 1 -6 5 36.53 6.5
 1 6 5 31.78 6.61
 1 6 7 0.69 7.03
 1 6 7 5.89 5.35
 -1 -6 -7 3.28 2.34
 -1 -6 -7 6.37 3.74
 -1 -6 -7 6.6 4.27
 1 -6 7 9.21 5.11
 -1 -6 -7 5.29 4.84
 -1 6 -7 5.86 4.25
 -1 -6 -7 3.87 2.88
 -1 -6 -7 4.49 2.52
 -1 -6 -7 0.07 2.86
 -1 6 -7 5.55 3.22
 -1 6 -7 6.53 3.01
 1 -6 7 8.98 3.94
 1 6 9 135.49 16.16
 -1 6 -9 130.71 7.65
 -1 -6 -9 122.23 6.87
 1 6 9 125.15 14.63
 -1 -6 -9 149.92 11.04
 -1 -6 -9 139.8 9.29
 1 -6 9 137.93 10.34
 -1 6 -9 141.4 10.02
 -1 -6 -9 128.84 6.63
 -1 -6 -9 129.72 10.37
 -1 -6 -9 130.54 13.61
 -1 -6 -9 138.9 8.83
 -1 -6 -9 134.81 7.85
 -1 6 -9 131.79 7.88
 1 -6 9 118.94 9.49
 -1 6 -11 1.54 3.15
 1 6 11 -3.64 6.2
 -1 -6 -11 -5.66 3.3
 -1 -6 -11 -1.95 4.98
 -1 -6 -11 -3.1 3.71
 -1 -6 -11 3.89 4.42
 -1 -6 -11 -6.55 5.77
 -1 -6 -11 0.82 6.16
 -1 -6 -11 -1.73 2.95
 -1 6 -11 -3.91 5.16
 -1 6 -11 -2.25 3.72
 -1 -6 -11 -4.05 3.05
 -1 -6 -11 0.69 3.11
 1 -6 11 2.54 4.23
 -1 6 -11 1.82 3.48
 -1 -6 -13 2.39 2.88
 -1 6 -13 0.22 3.2
 -1 -6 -13 -2.95 5.6
 -1 -6 -13 -0.66 3.65
 -1 6 -13 10.86 7.16
 -1 6 -13 -1.11 7.79
 -1 -6 -13 -3.07 5.07
 -1 -6 -13 -2.15 6.03
 -1 -6 -13 13.48 7.12
 -1 6 -13 10.62 6.97
 -1 6 -13 5.4 5.14
 -1 6 -13 3.47 4.13
 -1 -6 -13 2.94 3.64
 -1 -6 -13 -3.94 3.82
 1 -6 13 8.78 5.55
 -1 6 -15 -2.07 3.67
 -1 -6 -15 3.3 2.98
 -1 -6 -15 1 6.31
 -1 6 -15 -6.38 5.09
 -1 6 -15 9.96 6.26
 -1 -6 -15 -0.27 3.66
 -1 -6 -15 6.78 6.36
 -1 6 -15 -5.07 8.7
 -1 6 -15 -1.64 7.29
 -1 6 -15 -2.9 5.21
 -1 6 -15 5.96 4.95
 -1 -6 -15 -4.31 3.69
 -1 -6 -15 2.87 4.17
 1 -6 15 4.5 5.14
 -1 6 -17 78.94 7.53
 -1 -6 -17 69.4 5.99
 -1 6 -17 64.35 9.13
 -1 6 -17 70.27 7.08
 -1 6 -17 66.78 9
 -1 6 -17 49.91 11.57
 -1 6 -17 60.69 7.42
 -1 6 -17 67.31 14.16
 -1 -6 -17 68.92 7.37
 -1 6 -17 66.67 7.91
 -1 -6 -17 84.04 8.22
 -1 -6 -17 76.07 7.89
 1 -6 17 78.93 9.18
 -1 6 -19 14.81 4.78
 -1 -6 -19 8.92 3.54
 -1 6 -19 8.11 4.09
 -1 -6 -19 2.46 3.12
 -1 6 -19 -2.35 3.76
 -1 6 -19 6.08 5.51
 -1 -6 -19 4.63 3.96
 -1 -6 -19 5.96 4.54
 -1 6 -19 7 3.9
 1 -6 19 8.23 4.32
 -1 -6 -21 10.73 3.22
 -1 6 -21 11.16 3.14
 -1 6 -21 7.97 5.05
 -1 6 -21 11.88 4.8
 -1 6 -21 9.41 4.16
 -1 6 -21 15.08 3.48
 -1 -6 -21 12.14 4.33
 1 -6 21 1.96 4.41
 -1 -7 20 15.6 6.5
 -1 -7 20 18.62 3.04
 1 7 -20 19.99 3.96
 1 7 -20 25.4 5.05
 1 7 -20 17.55 3.4
 1 -7 -20 28.26 5.17
 1 -7 -20 23.95 4.56
 1 7 -20 15.42 3.71
 1 -7 -20 22.65 3.29
 -1 -7 18 50.14 7.54
 1 7 -18 40.5 6.29
 1 7 -18 43.08 6.48
 1 -7 -18 56.91 6.52
 1 -7 -18 47.92 6.15
 1 7 -18 49.21 5.69
 1 -7 -18 51.88 6.13
 1 7 -18 52.65 6.46
 1 -7 -18 55.08 5.25
 1 7 -18 49.03 5.75
 1 -7 -16 105.31 7.36
 1 7 -16 100.03 9.14
 1 7 -16 101.49 8.04
 1 7 -16 107.16 11.14
 1 7 -16 112.33 18.41
 1 7 -16 114.56 17.58
 1 -7 -16 107.91 8.5
 1 -7 -16 102.33 13.93
 1 7 -16 109.58 7.97
 1 -7 -16 110.15 8.77
 1 -7 -16 109.38 8.47
 1 7 -16 111.18 9.56
 -1 -7 16 112.57 10.88
 1 7 -14 76.48 7.23
 1 -7 -14 76.26 6.3
 1 -7 -14 59.67 8.62
 1 -7 -14 69.05 10.96
 1 -7 -14 75.6 11.01
 1 7 -14 79.27 10.48
 1 -7 -14 79.1 7.89
 1 7 -14 61.97 13.98
 1 7 -14 80.14 15.48
 1 7 -14 59.93 7.78
 1 -7 -14 77.79 12.43
 1 7 -14 66.89 7.84
 1 -7 -14 78.51 7.17
 1 -7 -14 73.92 7.56
 1 7 -14 85.04 8.25
 -1 -7 14 77.47 9.1
 1 7 -12 15.3 3.94
 1 -7 -12 17.4 3.67
 -1 7 12 4.98 7.03
 1 -7 -12 19.66 8.08
 1 -7 -12 12.73 4.86
 1 -7 -12 27.93 8.41
 1 7 -12 22.24 6.27
 1 7 -12 13.08 8.16
 1 -7 -12 17.88 6.83
 1 -7 -12 15.5 4.75
 1 7 -12 13.89 12.21
 1 7 -12 13.42 4.97
 1 -7 -12 21.14 4.57
 1 -7 -12 14.47 4.31
 1 7 -12 10.07 4.19
 -1 -7 12 7.88 5.62
 1 7 -10 3.32 3.06
 -1 7 10 4.78 7.06
 1 -7 -10 0.08 2.73
 1 -7 -10 5.89 3.94
 1 -7 -10 4.03 6.68
 1 -7 -10 3.05 5.31
 1 -7 -10 -4.32 3.95
 1 -7 -10 7.53 6.52
 1 7 -10 1.16 5.13
 1 7 -10 0.52 4.03
 1 -7 -10 -1 3.64
 1 -7 -10 2.6 3.5
 1 -7 -10 2.95 3.18
 1 7 -10 4.41 3.58
 -1 -7 10 1.22 5.02
 1 7 -10 -3.23 3.33
 1 -7 -8 28.36 3.75
 1 7 -8 26.18 4.43
 -1 7 8 16 9.05
 1 -7 -8 27.67 5.14
 1 -7 -8 27.1 6.98
 1 -7 -8 47 7.71
 1 -7 -8 32.86 5.28
 1 7 -8 31.45 5.74
 1 -7 -8 41.66 7.78
 1 -7 -8 31.46 4.27
 1 -7 -8 25.99 4.54
 1 7 -8 39.41 5.6
 1 7 -8 37.23 5.25
 1 -7 -8 28.77 3.97
 1 -7 -8 41.04 5.09
 1 7 -8 33.72 4.68
 1 7 -8 36.95 5.11
 -1 -7 8 33.2 5.81
 1 -7 -6 2.37 2.5
 1 -7 -6 4.36 4.96
 1 -7 -6 -2.11 4.53
 1 7 -6 -6.27 4.61
 1 -7 -6 -6.66 5.45
 1 -7 -6 -0.74 2.64
 1 7 -6 -3.2 4.16
 1 -7 -6 0.58 2.02
 1 -7 -6 -3.82 3.18
 1 7 -6 -1.65 2.98
 -1 -7 6 6.05 3.71
 1 7 -6 3.7 2.91
 -1 7 4 134.13 16.76
 1 -7 -4 146 7.14
 1 -7 -4 136.01 9.67
 1 7 -4 133.79 9.22
 1 -7 -4 127.97 10.34
 1 -7 -4 137.68 7.1
 -1 -7 4 143.42 5.95
 -1 7 4 131.01 6.78
 1 7 -4 132.54 8.21
 1 7 -4 139.6 7.03
 -1 -7 4 141.64 8.44
 -1 -7 4 158.52 9.69
 -1 -7 2 653.44 16.65
 -1 7 2 641.96 15.04
 1 7 -2 646.24 17.4
 1 -7 -2 622.4 18.53
 -1 -7 2 630.07 11.3
 -1 -7 2 631.71 13.44
 1 -7 -2 657.83 13.69
 1 7 -2 636.74 16.26
 -1 7 2 655.05 15.02
 -1 7 2 593.05 32.27
 1 7 -2 622.54 13.25
 -1 -7 2 641.46 15.64
 1 -7 -2 631.94 17.27
 -1 -7 2 654.67 17.28
 -1 7 0 4.83 3.51
 1 7 0 2.33 3.4
 -1 -7 0 0.96 2.43
 1 -7 0 1.02 2.41
 -1 -7 0 1.35 1.56
 -1 -7 0 7.38 4.17
 1 7 0 2.67 2.41
 -1 -7 0 2.55 3.46
 1 -7 0 1.46 3.55
 1 7 0 0.91 3.14
 -1 7 0 3.7 3.21
 1 -7 2 70.33 5.17
 -1 -7 -2 72.44 4.9
 -1 -7 -2 70.3 3.83
 1 -7 2 72.15 3.79
 1 7 2 69.3 5.63
 1 7 2 72.72 5.78
 -1 -7 -2 69.81 6.92
 -1 7 -2 78 6.84
 1 -7 2 75.38 6.95
 -1 -7 -2 70.49 6.04
 1 7 2 71.79 4.46
 1 -7 4 4.27 4.01
 -1 -7 -4 3.48 4.5
 -1 7 -4 -6.32 4.94
 1 -7 4 -1.16 1.82
 -1 -7 -4 2.73 2.82
 -1 -7 -4 -0.49 1.44
 1 7 4 3.81 2.72
 1 7 4 1.53 8.62
 -1 -7 -4 -0.06 2.41
 -1 7 -4 1.75 2.92
 1 -7 4 0.24 3.92
 1 -7 4 2.17 3.28
 -1 -7 -6 26.97 7.72
 -1 -7 -6 25.64 5.79
 1 -7 6 29.51 5.96
 -1 7 -6 30.75 5.92
 -1 -7 -6 21.66 6.3
 -1 -7 -6 26.24 3.81
 1 -7 6 22.5 5.26
 1 -7 6 40.97 5.92
 -1 7 -6 28.2 4.22
 -1 7 -6 27.58 4.47
 1 7 6 13.4 6.74
 -1 -7 -6 29.72 4.17
 1 7 8 32.15 7.86
 1 7 8 32.53 10.94
 -1 7 -8 32.44 4.92
 -1 -7 -8 33.14 4.23
 -1 -7 -8 36.41 8.26
 -1 -7 -8 26.05 4.93
 -1 -7 -8 21.79 5.67
 -1 7 -8 25.06 6.06
 -1 -7 -8 18.63 6.82
 -1 -7 -8 28.1 4.08
 -1 7 -8 30.3 5.71
 -1 -7 -8 26.33 4.4
 -1 7 -8 32.19 5.04
 1 -7 8 31.32 5.82
 -1 -7 -10 2.68 2.46
 1 7 10 10.55 7.54
 -1 -7 -10 4.34 6.24
 -1 -7 -10 1.89 4.23
 -1 -7 -10 14.63 7.68
 -1 7 -10 2.06 5.23
 -1 -7 -10 8.04 5.4
 -1 7 -10 -2.13 4.1
 -1 -7 -10 1.02 3.28
 -1 -7 -10 1.93 2.88
 -1 7 -10 5.56 3.94
 1 -7 10 3.74 4.37
 -1 7 -12 38.64 5.47
 1 7 12 47.18 11.51
 -1 -7 -12 44.36 4.97
 -1 7 -12 43.2 13.36
 -1 -7 -12 43.58 6.61
 -1 7 -12 48.86 15.56
 -1 -7 -12 49.95 11.13
 -1 -7 -12 28.46 7.93
 -1 -7 -12 27.07 6.43
 -1 7 -12 25.24 6.93
 -1 7 -12 34.26 6.09
 -1 -7 -12 35.51 5.52
 -1 -7 -12 41.48 5.53
 1 -7 12 25.14 6.35
 -1 7 -12 38.14 6.1
 -1 7 -14 21.01 5.06
 -1 -7 -14 14.76 3.67
 -1 7 -14 25.31 10.58
 -1 -7 -14 35.37 9.18
 -1 -7 -14 24.91 5.6
 -1 7 -14 20.73 10.23
 -1 7 -14 14.63 5.44
 -1 -7 -14 13.2 8.7
 -1 -7 -14 5.38 5.9
 -1 7 -14 22.69 7.06
 -1 7 -14 9.45 4.63
 -1 7 -14 8.82 4.86
 -1 -7 -14 19.38 5.44
 -1 -7 -14 13.53 4.03
 1 -7 14 19.58 6.34
 -1 7 -16 5.38 4.69
 -1 7 -16 7.13 7.54
 -1 -7 -16 0.38 6.42
 -1 -7 -16 -6.43 4.02
 -1 7 -16 0.53 8.6
 -1 7 -16 -4.06 6.05
 1 -7 16 3.37 4.96
 -1 7 -16 -3.23 4.42
 -1 -7 -16 5.31 4.66
 -1 -7 -16 1.84 3.76
 -1 7 -16 -2.01 3.54
 -1 -7 -16 -2.09 2.83
 -1 7 -18 4.89 3.73
 -1 -7 -18 0.54 3.42
 1 -7 18 1.83 6.25
 1 -7 18 2.75 4.54
 -1 7 -18 0.77 4.63
 -1 7 -18 2.36 3.62
 -1 -7 -18 1.12 2.71
 -1 -7 -18 -6.91 4.2
 -1 -7 -18 0.62 3.89
 -1 7 -18 5.1 3.79
 -1 7 -18 6.09 4.78
 -1 7 -20 29.42 4.17
 1 -7 20 33.6 6.17
 -1 7 -20 31.35 4.85
 -1 -7 -20 26.62 5.15
 -1 -7 -20 31.05 4.69
 -1 7 -20 23.68 3.8
 -1 -7 -20 30.26 3.58
 1 8 -19 13.53 3.69
 -1 -8 19 1.13 5.05
 -1 -8 19 11.75 2.69
 1 8 -19 11.53 3.69
 1 -8 -19 12.09 3.95
 1 -8 -19 7.27 3.76
 1 -8 -19 13.8 3.04
 1 8 -19 7.84 3.17
 1 8 -17 9.04 4.21
 -1 -8 17 22.69 6.17
 -1 -8 17 16.02 6.45
 1 8 -17 14.66 6.23
 1 8 -17 3.21 4.33
 -1 -8 17 17.94 3.39
 1 8 -17 13.2 4
 1 -8 -17 11.99 4.15
 1 -8 -17 7.7 4.16
 1 -8 -17 12.5 3.11
 1 8 -17 13.01 3.5
 1 8 -15 -4.72 5.09
 1 8 -15 6.9 7.98
 1 -8 -15 1.13 5.93
 1 8 -15 6.7 7.72
 -1 -8 15 -5.48 4.85
 1 8 -15 1.82 6.38
 1 8 -15 1.72 4.48
 1 8 -15 2.21 4.59
 1 -8 -15 7.97 4.58
 1 -8 -15 -3.32 3.31
 1 8 -15 -4.35 3.22
 1 -8 -15 5.61 3.08
 1 -8 -13 146.64 8.02
 1 8 -13 137.17 8.94
 -1 8 13 150.73 20.19
 1 8 -13 144.28 12.81
 1 -8 -13 124.33 14.18
 1 -8 -13 133.71 11.62
 1 -8 -13 139.93 16.84
 1 8 -13 132.1 19.65
 1 8 -13 127.11 19.15
 1 8 -13 140.35 10.68
 1 -8 -13 134.16 9.07
 -1 -8 13 143.24 11.87
 1 8 -13 156.69 10.47
 1 -8 -11 139.1 16.27
 1 -8 -11 149.15 11.44
 1 8 -11 132.51 12.71
 1 -8 -11 137.84 13.31
 1 -8 -11 149.71 14.33
 1 8 -11 155.91 11.25
 1 -8 -11 136.94 8.22
 1 -8 -11 131.95 9.27
 1 8 -11 133.15 8.52
 -1 8 11 120.33 18.86
 -1 8 9 37.63 11.34
 1 -8 -9 32.15 4.58
 1 -8 -9 44 9.6
 1 -8 -9 32.23 8.89
 1 -8 -9 22.81 5.35
 1 -8 -9 23.25 8.63
 1 8 -9 33.93 7.95
 -1 -8 9 30.75 4.14
 1 8 -9 29.61 6.27
 1 -8 -9 28.36 4.73
 1 -8 -9 22.38 3.39
 -1 -8 9 21.83 6.2
 1 8 -9 28.06 4.82
 1 -8 -7 25.09 3.68
 -1 8 7 16.65 10.28
 1 -8 -7 22.88 7.03
 1 -8 -7 27.14 7.05
 1 -8 -7 7.15 6.52
 1 8 -7 23.82 6.06
 -1 -8 7 17.35 3.22
 1 -8 -7 21.13 3.96
 1 8 -7 31.5 6.1
 1 -8 -7 29.08 4.93
 -1 -8 7 21.59 5.32
 1 8 -7 24.99 4.51
 1 8 -7 23.72 4.49
 -1 -8 7 19.9 6.09
 1 -8 -5 11.71 6.45
 1 -8 -5 6.42 5.19
 1 8 -5 3.97 4.55
 1 -8 -5 8.71 3.48
 -1 -8 5 5.72 2.3
 1 8 -5 6.97 3.76
 -1 8 5 1.91 7.88
 1 -8 -5 9.54 2.7
 -1 -8 5 12.63 4.73
 -1 -8 5 0.72 4.58
 1 8 -5 5.3 3.12
 1 -8 -3 19.32 6.14
 1 -8 -3 22.45 6.67
 -1 -8 3 28.82 5.11
 1 8 -3 26.03 5.93
 -1 8 3 25.56 4.52
 1 8 -3 27.58 5.63
 -1 -8 3 30.41 4.75
 -1 -8 3 24.78 5.31
 1 -8 -3 20.91 3.68
 1 -8 -3 24.45 4.16
 -1 -8 3 25.2 3.9
 -1 -8 3 19.86 2.87
 1 -8 -1 274.27 14.03
 1 8 -1 283.05 12.62
 -1 -8 1 306.54 13.32
 -1 8 1 291.26 12.02
 -1 -8 1 268.95 9.81
 1 -8 -1 274.24 9.76
 -1 -8 1 264.82 7.69
 1 8 -1 277.81 11.94
 -1 8 1 276.35 11.49
 1 -8 -1 275.97 19.43
 -1 -8 1 271.09 12.67
 1 -8 -1 271.82 13.16
 -1 -8 -1 4.24 4.27
 1 8 1 2.97 3.76
 -1 8 -1 11.09 4.52
 1 -8 1 3.64 2.64
 -1 -8 -1 3.66 2.54
 -1 8 -1 0.21 3.77
 1 8 1 3.9 3.38
 1 8 1 2.16 2.27
 1 -8 1 8.23 4.38
 -1 -8 -1 7.69 3.54
 -1 -8 -1 10.59 5.81
 -1 -8 -3 52.64 9.23
 -1 -8 -3 54.3 7.33
 -1 8 -3 57.47 7.43
 -1 -8 -3 55.17 4.94
 1 -8 3 45.79 4.58
 -1 8 -3 55.46 6.43
 1 8 3 48.61 5.36
 -1 -8 -3 56.11 4.95
 -1 8 -3 50.78 5.4
 1 -8 3 57.47 7.56
 -1 -8 -5 79.76 11.8
 -1 -8 -5 55.33 8.55
 -1 8 -5 68.21 8.39
 -1 -8 -5 70.28 5.95
 1 -8 5 75.51 4.66
 -1 8 -5 73.49 7.52
 -1 8 -5 84.71 6.71
 1 -8 5 77.47 8.38
 1 -8 5 67.41 7.04
 -1 -8 -5 76.93 5.81
 -1 -8 -7 -0.08 2.75
 -1 -8 -7 0.98 4.65
 -1 -8 -7 7.59 5.61
 -1 8 -7 8.72 6
 -1 -8 -7 5.24 3.19
 1 -8 7 1.83 2.15
 -1 8 -7 3.7 4.37
 -1 -8 -7 -0.1 3.26
 1 -8 7 -1.74 4.26
 -1 8 -7 3.54 3.32
 1 -8 7 2.36 5.17
 -1 -8 -9 133.1 7.47
 -1 8 -9 127.37 12.02
 -1 -8 -9 139.91 13.18
 -1 -8 -9 126.18 10.39
 -1 -8 -9 143.61 16.02
 -1 8 -9 128.09 10.28
 -1 -8 -9 128.72 7.65
 -1 -8 -9 126.93 8.71
 -1 8 -9 141.75 9.19
 1 -8 9 133.53 11.95
 1 -8 9 128.39 10.66
 -1 -8 -11 21.72 9.05
 -1 -8 -11 16.7 6.6
 -1 8 -11 12.48 6.3
 -1 8 -11 20.67 5.89
 -1 -8 -11 22.69 4.56
 -1 -8 -11 15.82 4.63
 -1 8 -11 16.32 4.39
 -1 -8 -11 13.43 6.79
 -1 8 -13 93.72 8.53
 1 -8 13 99.94 9.9
 1 -8 13 102.09 11.35
 -1 8 -13 94.45 7.54
 -1 -8 -13 93.34 6.85
 -1 8 -13 104.39 19.68
 -1 -8 -13 99.78 13.87
 -1 8 -13 110.31 17.92
 -1 -8 -15 56.33 11.34
 -1 8 -15 51.47 7.04
 -1 8 -15 33.93 10.73
 -1 8 -15 42.24 11.93
 1 -8 15 41.82 7.32
 1 -8 15 61 9.58
 -1 8 -15 44.58 8.25
 -1 8 -15 52.92 7.2
 -1 8 -15 52.27 6.76
 -1 -8 -15 60.5 7.01
 -1 -8 -15 52.81 6.34
 -1 -8 -15 49.02 5.02
 -1 8 -15 52.72 5.87
 -1 8 -17 6.53 3.77
 1 -8 17 10.59 5.93
 -1 8 -17 9.37 5.83
 -1 8 -17 17.99 5.55
 -1 -8 -17 24.11 4.78
 -1 8 -17 12.5 3.59
 -1 -8 -17 9.4 4.09
 -1 -8 -17 14.66 3.6
 -1 8 -17 12.87 3.91
 1 -8 19 8.19 5.1
 1 -8 19 2.35 2.18
 -1 8 -19 -0.64 2.64
 -1 8 -19 5.13 3.5
 -1 8 -19 7.26 2.8
 -1 -8 -19 2.03 3.73
 -1 -8 -19 4.54 3.35
 -1 -8 -19 7.8 2.71
 -1 8 -19 4.01 3.08
 -1 -9 18 3.44 4.91
 -1 -9 18 -2.76 2.1
 -1 -9 18 -1.16 2.08
 1 9 -18 -2.34 3.64
 1 9 -18 -0.33 2.73
 1 9 -18 -0.61 3.05
 1 -9 -18 1.18 3.41
 1 9 -18 -1.74 2.56
 1 -9 -18 0.51 2.11
 1 9 -16 159.42 9.7
 1 -9 -16 161.53 7.45
 1 9 -16 146.4 8.38
 1 9 -16 147.71 11.95
 -1 -9 16 155.17 7.13
 1 9 -16 144.93 8.72
 1 -9 -16 165.12 9.75
 1 9 -16 158.21 10.23
 -1 -9 16 165.46 12.05
 1 9 -14 3.96 3.23
 1 -9 -14 10.09 3.6
 1 9 -14 7.67 5.39
 1 -9 -14 2.52 5.35
 1 9 -14 19.04 10.5
 1 9 -14 2.06 7.37
 1 -9 -14 6.23 8.36
 -1 -9 14 10.87 2.92
 1 9 -14 4.9 4.11
 1 9 -14 8.3 4.82
 1 -9 -14 3.7 4.05
 -1 -9 14 9.18 6.63
 -1 -9 14 7.1 5.43
 -1 -9 12 248.43 9.91
 -1 -9 12 290.48 15.73
 1 9 -12 277.32 13.5
 -1 -9 12 290.21 16.93
 1 9 -12 252.69 11.55
 1 -9 -12 278.53 10.71
 1 9 -12 263.15 26.55
 1 -9 -12 279.15 21.92
 1 9 -10 198.97 10.24
 1 -9 -10 190.36 8.87
 1 -9 -10 222.56 20.04
 1 -9 -10 175.14 12.16
 1 -9 -10 184.24 16.17
 1 9 -10 186.96 15.15
 1 9 -10 202.07 13.38
 1 -9 -10 218.2 11.4
 -1 -9 10 215.03 13.4
 1 9 -10 220.59 11.88
 -1 -9 10 202.2 14.71
 1 -9 -8 59.66 5.43
 1 9 -8 67.62 6.44
 1 -9 -8 68.36 11.71
 1 -9 -8 66.49 10.75
 1 -9 -8 72.23 8.49
 1 9 -8 66.34 9.32
 -1 -9 8 58.02 5.09
 1 -9 -8 61.19 6.45
 1 9 -8 56.47 7.77
 1 -9 -8 67.57 6.74
 -1 -9 8 71.28 8.14
 -1 -9 8 52.12 8.24
 1 -9 -6 123.08 7.51
 1 9 -6 97.74 9.88
 1 -9 -6 91.46 11.08
 1 -9 -6 114.6 7.95
 -1 -9 6 114.6 6.39
 -1 -9 6 130.53 7.79
 1 -9 -6 104.45 13.16
 1 9 -6 120.02 10.18
 1 -9 -6 110.73 8.1
 1 9 -6 108.78 8.46
 1 9 -6 114.46 7.92
 -1 -9 6 99.53 9.23
 -1 -9 6 118.84 10.68
 1 -9 -4 217.27 18.98
 1 9 -4 205.45 13.47
 1 -9 -4 196.59 14.34
 -1 -9 4 220.14 9.51
 1 -9 -4 221.65 9.94
 1 9 -4 183.38 11.99
 1 -9 -4 228.51 9.74
 -1 -9 4 206.85 12.95
 1 9 -4 227.52 10.79
 1 -9 -2 -1.36 6.23
 1 -9 -2 5.25 5.25
 -1 -9 2 -4 4.59
 1 9 -2 2.26 5.11
 1 -9 -2 0.97 3.11
 -1 -9 2 3.79 2.85
 -1 9 2 1.51 3.63
 1 9 -2 -2.42 4.25
 1 -9 -2 -1.09 2.8
 -1 -9 2 4.97 4.37
 -1 -9 0 68.83 8.26
 1 -9 0 61 8.18
 -1 9 0 65.09 7.32
 1 9 0 67.61 7.52
 1 -9 0 71.54 5.85
 -1 -9 0 74.84 6.08
 1 9 0 71.76 7.16
 -1 9 0 67.42 6.94
 -1 -9 0 74.08 7.35
 1 -9 0 64.59 7.75
 1 -9 0 76.1 12.4
 -1 -9 0 90.61 13.5
 -1 -9 -2 3.07 5.24
 -1 -9 -2 6.92 4.84
 1 -9 2 13.41 5.39
 1 9 2 7.75 4.38
 -1 9 -2 3.77 4.63
 1 -9 2 5.34 3.41
 -1 -9 -2 5.98 2.99
 1 9 2 14.66 4.27
 -1 9 -2 7.25 4.06
 -1 -9 -2 7.92 3.06
 1 -9 2 8.26 4.89
 -1 -9 -4 28.95 8.88
 -1 -9 -4 48.62 8.52
 -1 9 -4 22.95 6.6
 1 -9 4 37.05 4.88
 -1 -9 -4 25.95 4.32
 -1 9 -4 40.91 7.23
 1 -9 4 42.98 7.47
 -1 9 -4 34.25 5.23
 -1 -9 -4 23.87 3.95
 -1 -9 -6 106.22 6.85
 -1 -9 -6 118.66 14.8
 -1 -9 -6 98.18 11.35
 -1 9 -6 112.37 11.19
 1 -9 6 98.97 7.22
 -1 -9 -6 100.95 7.52
 -1 9 -6 106.75 9.98
 -1 -9 -6 103.43 8.01
 1 -9 6 112.32 10.83
 -1 9 -6 108.37 8.11
 -1 -9 -8 19.38 7.1
 -1 -9 -8 11 7.28
 -1 -9 -8 7.13 5.93
 -1 9 -8 2.23 6.45
 1 -9 8 14.9 3.88
 -1 9 -8 4.44 5.22
 -1 -9 -8 9.73 4.29
 -1 9 -8 12.78 3.85
 -1 -9 -10 288.91 10.84
 -1 9 -10 282.54 12.06
 -1 -9 -10 290.03 16.18
 -1 -9 -10 262.99 19.84
 -1 9 -10 295.73 17.73
 1 -9 10 299.55 17.21
 -1 9 -10 309.09 13.97
 1 -9 10 281.35 15.72
 -1 9 -10 281.39 15.43
 -1 -9 -10 280.04 12.79
 -1 -9 -10 312.61 23.62
 -1 9 -12 50.71 13.14
 -1 9 -12 56.34 13.3
 -1 -9 -12 67.09 12.72
 -1 9 -12 69.03 7.7
 1 -9 12 63.96 9.82
 1 -9 12 65.39 8.49
 1 -9 12 63.99 5.27
 -1 -9 -12 70.24 6.42
 -1 -9 -12 57.84 5.61
 -1 9 -12 58.17 5.99
 -1 -9 -14 13.4 3.17
 -1 9 -14 16.3 3.8
 -1 9 -14 9.77 7.55
 -1 9 -14 18.56 7.58
 -1 -9 -14 18.57 7.42
 -1 9 -14 13.97 4.86
 -1 -9 -14 15.24 6.59
 -1 9 -14 3.37 6.18
 1 -9 14 19.24 3.41
 -1 9 -14 10.77 5.27
 -1 9 -14 22.41 5.8
 -1 -9 -14 13.98 4.6
 -1 -9 -14 16.76 4.12
 1 -9 14 19.11 6.95
 -1 9 -16 1.83 3.53
 1 -9 16 -7.16 5.08
 -1 9 -16 -9.05 6.29
 -1 -9 -16 -3.24 2.75
 -1 9 -16 -5.44 3.32
 -1 -9 -16 -1.34 3.35
 -1 -9 -16 -1.12 3.63
 -1 9 -16 2.24 4.47
 1 -9 16 -1.46 2.5
 1 -9 18 3.22 2.12
 1 -9 18 0.78 5
 -1 9 -18 2.83 3
 -1 -9 -18 -0.09 3.52
 -1 -9 -18 4.14 2.24
 1 -10 -17 4.49 2.16
 1 10 -17 8.95 4.64
 1 10 -17 -2.88 3.51
 -1 -10 17 -1.65 2.09
 1 -10 -17 2.62 3.2
 -1 -10 17 4.19 4.09
 1 10 -15 5.09 3.83
 -1 -10 15 13.56 6.01
 1 10 -15 7.7 6.29
 1 10 -15 8.27 4.05
 -1 -10 15 6.72 3.05
 1 10 -15 14.63 4.82
 1 -10 -15 11.55 4.25
 1 10 -15 14.95 3.51
 1 -10 -15 10.14 2.69
 1 -10 -13 13.97 3.23
 1 10 -13 9.05 3.38
 1 -10 -13 14.1 9.42
 1 10 -13 17.62 7.12
 1 10 -13 5.9 4.01
 -1 -10 13 15.9 3.7
 -1 -10 13 12.18 2.73
 1 10 -13 17.52 5.85
 1 -10 -13 14.38 4.62
 -1 -10 13 16.2 6.65
 1 10 -11 306.2 12.12
 1 -10 -11 315.96 11.06
 1 -10 -11 341.21 21.46
 1 10 -11 343.84 19.53
 -1 -10 11 322.97 11.96
 -1 -10 11 296.69 9.94
 -1 -10 11 346.27 18.03
 1 10 -11 328.22 14.15
 1 10 -11 339.25 16.49
 1 -10 -11 333.86 13.74
 1 -10 -11 333.63 23.61
 -1 -10 9 156.55 12.93
 1 10 -9 163.05 10.32
 -1 -10 9 151.83 8.75
 1 10 -9 162.98 9.19
 1 -10 -9 158.63 8.23
 1 -10 -9 159.26 17.11
 1 -10 -7 1.35 2.68
 1 10 -7 7.2 3.62
 1 -10 -7 9.02 7.11
 1 -10 -7 12.72 7.84
 1 -10 -7 10.52 5.65
 1 10 -7 6.78 6.76
 -1 -10 7 12.3 4.07
 1 -10 -7 6.17 3.7
 1 10 -7 11.65 5.96
 1 -10 -7 9.1 4.09
 1 10 -7 4.19 4.01
 -1 -10 7 5.47 5.19
 1 -10 -5 21.85 8.02
 1 10 -5 28.14 7.6
 1 10 -5 22.04 6.71
 1 -10 -5 16.2 4.59
 1 -10 -5 16.06 7.51
 1 -10 -3 17.98 7.29
 1 -10 -3 1.09 6.29
 1 10 -3 7.66 5.97
 1 -10 -3 8.95 3.67
 -1 -10 3 7.42 3.3
 -1 10 3 5.73 4.28
 1 10 -3 13.67 5.83
 1 -10 -3 7.87 3.23
 -1 -10 3 8.41 5.04
 -1 -10 1 26.46 7.78
 1 -10 -1 50.79 10.7
 -1 -10 1 33.1 7.04
 1 -10 -1 36.89 8.42
 1 10 -1 45.41 7.74
 1 -10 -1 43.4 5.15
 -1 -10 1 48.46 5.51
 1 10 -1 47.98 6.94
 -1 10 1 44.48 6.49
 1 -10 -1 39.08 4.99
 -1 -10 1 40.03 7.09
 -1 -10 -1 46.65 10.55
 1 -10 1 52.47 11.24
 -1 -10 -1 38.51 7.97
 1 -10 1 33.4 6.7
 1 10 1 31.34 6.16
 -1 10 -1 43.41 6.72
 1 10 1 37.34 5.96
 -1 10 -1 41.06 6.65
 1 -10 1 51.8 7.55
 -1 -10 -1 46.42 5.15
 1 -10 1 46.3 5.61
 -1 -10 -1 54.09 5.62
 -1 -10 -3 119.33 15.04
 -1 10 -3 109.97 11.27
 -1 -10 -3 87.03 10.57
 1 -10 3 93.9 7.02
 -1 -10 -3 93.98 7.33
 -1 10 -3 118.28 10.54
 1 10 3 90.64 7.98
 1 -10 3 105.29 10.43
 -1 -10 -3 99.66 7.02
 -1 -10 -5 53.15 9.99
 -1 10 -5 52.9 9.07
 -1 10 -5 49.57 7.62
 -1 -10 -5 56.45 6.95
 -1 -10 -5 40.58 9.99
 -1 10 -7 26.07 4.63
 -1 -10 -7 29.95 4.32
 -1 -10 -7 21.65 7.14
 -1 -10 -7 30.3 9.69
 -1 10 -7 30.27 7.95
 -1 10 -7 36.24 7.17
 -1 -10 -7 26.87 5.31
 1 -10 7 35.06 7.54
 -1 10 -7 30.45 5.46
 -1 -10 -7 39.58 5.39
 1 -10 7 24.74 4.14
 -1 10 -9 58.2 6.95
 1 -10 9 71.94 9.81
 1 -10 9 58.42 5.94
 -1 -10 -9 52.19 5.18
 -1 10 -9 48.4 5.76
 -1 -10 -9 47.68 9.66
 -1 10 -11 11.17 3.63
 -1 -10 -11 9.59 3.08
 -1 -10 -11 10.96 6.53
 -1 10 -11 15.16 10.94
 -1 10 -11 20.29 9.23
 -1 -10 -11 6.79 9.03
 -1 -10 -11 -0.19 5.82
 -1 10 -11 10.01 7.01
 1 -10 11 9.19 3.54
 -1 10 -11 23.77 6.41
 -1 -10 -11 3.92 4.1
 1 -10 11 17.63 7.31
 -1 10 -11 10.51 4.17
 -1 -10 -13 42.84 4.39
 -1 10 -13 41.88 5.23
 -1 10 -13 42.54 6.34
 -1 -10 -13 40.95 7.86
 -1 10 -13 52.15 8.95
 -1 10 -13 47.35 6.76
 1 -10 13 37.27 4.58
 -1 10 -13 49.73 7.51
 -1 -10 -13 47.33 6.16
 1 -10 13 35.15 7.16
 -1 10 -15 -2.5 3.71
 1 -10 15 4.82 5.49
 -1 10 -15 16.94 6.92
 -1 10 -15 6.9 4.33
 -1 -10 -15 3.06 3.44
 -1 10 -15 12.87 4.44
 1 -10 15 2.48 2.35
 -1 -10 -15 3.58 2.17
 -1 10 -15 1.92 2.79
 -1 -10 -17 2.44 1.96
 -1 10 -17 5.2 4.78
 -1 -10 -17 7 3.46
 1 -10 17 4.4 4.79
 1 -10 17 4.1 2.32
 -1 10 -17 1.79 3.23
 1 -11 -16 2.38 2.95
 1 11 -16 5.15 4.63
 1 11 -14 1.4 3.29
 -1 -11 14 -3.88 4.22
 1 11 -14 11.75 6.67
 -1 -11 14 -3.32 2.28
 1 11 -14 0.19 3.48
 1 11 -14 2.82 3.97
 1 -11 -14 -2.81 3.45
 1 -11 -14 -3.05 2.13
 1 11 -14 0.56 2.54
 1 11 -12 0.65 2.85
 1 -11 -12 3.18 2.44
 1 -11 -12 -0.26 7.69
 1 11 -12 6.26 6.54
 1 11 -12 10.42 4.29
 -1 -11 12 1.02 2.41
 1 11 -12 4.35 4.65
 1 -11 -12 8.21 3.78
 -1 -11 12 10.48 5.24
 1 11 -10 114.05 7.13
 1 -11 -10 106.55 6.54
 1 -11 -10 100.03 13.76
 1 11 -10 111.91 11.7
 -1 -11 10 116.23 6.98
 1 11 -10 116.96 10.57
 1 -11 -10 109.87 8.07
 -1 -11 10 114.81 10.92
 1 11 -10 130.9 8.95
 1 11 -8 28.84 4.33
 1 -11 -8 29.49 4.21
 1 -11 -8 22.48 8.2
 1 -11 -8 23.02 8.52
 1 11 -8 18.94 7
 -1 -11 8 25.82 4.28
 1 11 -8 35.7 7.72
 1 -11 -8 25.23 5
 1 11 -8 27.12 5.48
 -1 -11 8 25.48 6.96
 1 11 -6 -0.1 3.2
 1 -11 -6 0.34 2.56
 1 -11 -6 -4.21 7.35
 1 11 -6 2.34 6.21
 1 11 -6 0.6 3.64
 -1 -11 6 -0.36 5.25
 1 -11 -6 4.24 4.33
 1 -11 -6 -0.36 5.87
 -1 -11 6 2.2 3.12
 1 -11 -6 1.69 3.21
 1 11 -4 46.5 6.03
 -1 -11 4 37.27 6.78
 -1 -11 4 57.85 11.83
 1 -11 -4 51.08 10.79
 1 -11 -4 53.19 5.67
 -1 -11 4 47.84 5.2
 1 -11 -4 50.81 6
 1 11 -2 85.12 7.89
 1 -11 -2 96.22 7.48
 -1 -11 2 86.99 7.27
 -1 -11 2 98.52 14.81
 1 -11 -2 108.76 14.27
 -1 -11 2 87.4 6.8
 1 -11 -2 87.8 6.61
 -1 11 0 32.77 5.69
 -1 11 0 31.58 6.34
 1 11 0 30.91 6.35
 1 -11 0 28.27 9.42
 -1 -11 0 38.36 10.16
 -1 -11 0 28.08 4.47
 1 -11 0 24.55 3.93
 1 -11 0 35.27 4.91
 -1 -11 0 30.64 4.74
 -1 11 -2 -0.82 3.8
 1 -11 2 -1.26 4.64
 1 -11 2 -9.4 5.9
 -1 -11 -2 7.21 8.09
 -1 -11 -2 5.1 3.23
 1 -11 2 0.09 2.81
 1 -11 2 1.89 3.16
 -1 -11 -2 -2.27 3.3
 -1 11 -4 16.02 4.43
 1 -11 4 15.02 6.08
 1 -11 4 9.33 3.54
 -1 -11 -4 7.6 3.64
 -1 -11 -4 16.23 3.81
 -1 -11 -4 7.79 6.3
 1 -11 4 19.82 8.16
 -1 11 -6 -3.02 3.02
 -1 -11 -6 -3.58 2.75
 -1 -11 -6 11.19 7.12
 -1 -11 -6 6.85 7.84
 -1 11 -6 16.15 7.75
 1 -11 6 5.79 3.6
 -1 -11 -6 2.53 3.46
 -1 11 -6 1.62 5.21
 -1 -11 -6 -0.85 3.71
 -1 11 -6 5.41 4.12
 1 -11 6 0.76 5.17
 -1 11 -8 62.33 5.79
 -1 -11 -8 69.75 5.63
 -1 -11 -8 59.16 11.24
 -1 -11 -8 50.61 8.23
 -1 -11 -8 66.23 11.42
 -1 11 -8 61.96 10
 1 -11 8 70.44 6.08
 -1 11 -8 63.07 8.76
 -1 -11 -8 58.09 6.49
 -1 11 -8 71.81 7.25
 1 -11 8 66.82 8.86
 -1 11 -10 43.84 4.97
 -1 -11 -10 45.52 4.54
 -1 -11 -10 32.14 10.19
 -1 -11 -10 27.97 7.29
 -1 11 -10 35.64 9.27
 1 -11 10 47.3 4.76
 -1 11 -10 37.38 7.47
 -1 -11 -10 44.77 5.81
 -1 11 -10 41.45 5.85
 1 -11 10 41.38 7.74
 1 -11 12 -2.59 4.95
 -1 11 -12 12.06 6.81
 -1 11 -12 -4.89 4.02
 1 -11 12 1.42 2.49
 -1 11 -12 10.43 5.15
 -1 -11 -12 4.18 4.02
 -1 -11 -12 0.46 2.17
 -1 11 -12 2.01 2.85
 -1 11 -14 13.34 3.63
 1 -11 14 14.48 4.81
 -1 11 -14 11.28 6.1
 -1 11 -14 10.55 4.46
 -1 -11 -14 17.42 4.1
 1 -11 14 20.19 3.16
 -1 11 -14 12.49 4.07
 -1 11 -14 17.04 3.35
 -1 -11 -14 15.06 2.47
 -1 -11 -16 24.68 3.54
 -1 11 -16 23.09 5.38
 -1 -12 13 4.23 2.17
 1 12 -13 1.25 3.06
 1 12 -13 8.88 6.34
 1 12 -13 0.09 3.72
 1 -12 -13 1.79 2.87
 1 -12 -13 1.22 1.76
 1 -12 -11 2.22 1.99
 1 12 -11 3.2 2.32
 1 12 -11 -2.74 6.15
 -1 -12 11 -0.3 2.23
 1 12 -11 2.8 3.34
 1 12 -11 -1.67 4.63
 1 -12 -11 1.37 3.09
 -1 -12 11 4.32 4.55
 1 -12 -9 0.58 2.23
 1 12 -9 3.97 2.82
 1 12 -9 4.76 7
 -1 -12 9 1.59 2.55
 1 12 -9 3.17 5.6
 1 -12 -9 0.58 3.2
 -1 -12 9 0.41 4.63
 1 12 -9 2.99 3.31
 1 -12 -7 5.75 2.51
 1 12 -7 9.67 3.26
 1 -12 -7 13.88 8.45
 1 12 -7 1.58 6.07
 -1 -12 7 1.54 2.6
 1 12 -7 0.16 5.28
 1 -12 -7 5.11 3.7
 -1 -12 7 -0.15 4.23
 1 12 -7 3.46 3.75
 1 -12 -5 3.95 2.64
 1 12 -5 -0.43 3.15
 -1 -12 5 0.95 2.67
 -1 -12 5 -8.01 6.28
 1 -12 -5 -1.97 5.08
 1 -12 -5 -7.3 8.34
 1 12 -5 6.24 6.43
 1 -12 -5 3.36 3.38
 -1 -12 5 -1.05 2.81
 1 12 -5 -8.03 5.69
 1 -12 -5 4.03 4.09
 1 12 -5 -1.21 3.62
 -1 -12 3 210.38 9.18
 1 -12 -3 211.5 9.06
 1 -12 -3 214.05 16.57
 1 12 -3 191.59 13.48
 -1 -12 3 218.79 9.92
 1 -12 -3 212.75 10.2
 1 -12 -3 236.32 19.64
 -1 -12 3 243.09 20
 1 12 -3 238.22 14.37
 1 -12 -3 221.84 11
 1 12 -3 232.75 11.36
 -1 12 3 221.07 10.48
 1 -12 -1 37.52 8.41
 -1 -12 1 44.48 9.57
 1 -12 -1 43.66 5.04
 -1 -12 1 47.91 5.3
 1 -12 -1 29.62 8.18
 1 12 -1 33.12 7.25
 1 12 -1 48.25 7.26
 -1 12 1 40.09 6.39
 -1 -12 1 41.93 4.48
 1 -12 -1 38.9 4.67
 -1 12 1 39.67 5.14
 1 12 -1 41.76 5.74
 1 -12 1 7.87 5.78
 -1 -12 -1 16.45 7.92
 1 -12 1 13.3 3.64
 -1 -12 -1 6.98 3.24
 1 12 1 12.99 4.86
 -1 12 -1 19.54 5.52
 1 12 1 13.49 4.22
 -1 12 -1 8.33 3.89
 1 -12 1 11.58 3.45
 -1 -12 -1 10.06 3.15
 -1 -12 -3 2.32 2.45
 1 -12 3 2.04 2.57
 -1 -12 -3 -0.34 6.33
 1 -12 3 8.5 5.89
 -1 -12 -3 9.08 6.54
 -1 12 -3 -5.04 5.58
 -1 -12 -3 4.67 3.38
 1 -12 3 3.03 3
 -1 12 -3 2.62 5.05
 -1 -12 -3 -3.44 3.86
 -1 12 -3 -3.97 3.88
 -1 12 -5 2.16 3.03
 -1 -12 -5 7.39 2.8
 1 -12 5 4.24 2.61
 1 -12 5 -1.73 6.21
 -1 -12 -5 9.44 6.67
 -1 -12 -5 8.5 5.84
 -1 -12 -5 13.37 7.79
 -1 12 -5 7.51 6.35
 1 -12 5 5.64 3.29
 -1 -12 -5 6.67 3.35
 -1 12 -5 2.67 5.48
 -1 -12 -5 2.7 3.56
 1 -12 5 6.58 5
 -1 12 -5 3.05 3.51
 -1 -12 -7 21.99 3.57
 -1 12 -7 24.66 4.04
 -1 -12 -7 29.4 9.5
 -1 -12 -7 18.29 5.89
 -1 12 -7 16.02 6.74
 1 -12 7 27.24 4.26
 -1 12 -7 14.03 5.99
 -1 -12 -7 27.12 4.79
 1 -12 7 18.78 6.49
 -1 12 -7 29.64 5.11
 -1 12 -9 22.5 3.59
 -1 -12 -9 19.68 3.05
 -1 -12 -9 13.38 8.26
 -1 12 -9 31.63 8.34
 1 -12 9 21.94 3.65
 -1 12 -9 19.56 6.32
 -1 -12 -9 20.48 4.31
 1 -12 9 23.76 6.24
 -1 12 -9 20.93 4.46
 1 -12 11 4.38 4.24
 -1 12 -11 7.11 6.4
 -1 12 -11 -5.89 5.16
 -1 -12 -11 3.98 2.07
 -1 12 -11 -0.07 2.38
 -1 -12 -11 2.03 3.35
 1 -12 11 5.06 2.62
 -1 12 -11 6.11 3.75
 1 -12 13 14.34 2.5
 -1 12 -13 11.6 3.61
 -1 12 -13 17.81 6.04
 -1 -12 -13 15.43 3.71
 -1 -12 -13 14.66 2.35
 -1 -13 10 27.34 2.99
 1 13 -10 17.2 3.46
 1 13 -10 27.54 6.69
 1 13 -10 24.85 5.24
 1 -13 -10 30.82 3.85
 -1 -13 10 24.53 2.61
 1 -13 -10 27.21 2.66
 -1 -13 8 1.58 1.96
 1 -13 -8 0.6 1.83
 1 13 -8 -1.59 2.22
 -1 -13 8 -1.04 2.19
 1 13 -8 7.93 5.86
 1 -13 -8 4.09 7.53
 1 13 -8 4.91 4.76
 1 -13 -8 2.21 2.84
 1 13 -8 2.23 3.18
 -1 13 8 5.82 2.66
 -1 -13 6 4.77 2.38
 1 13 -6 11.33 3
 1 -13 -6 4.34 2.22
 -1 -13 6 6.36 2.66
 1 13 -6 3.43 5.34
 1 -13 -6 2.76 7.18
 1 13 -6 -0.13 4.51
 1 -13 -6 4.73 3.27
 1 13 -6 6.93 3.43
 -1 13 6 6.16 2.93
 -1 -13 4 51.29 4.31
 1 13 -4 49.23 4.63
 1 -13 -4 53.52 4.29
 -1 -13 4 54.17 4.88
 1 13 -4 50.74 7.06
 1 -13 -4 57.7 5.5
 -1 13 4 46.64 4.82
 1 13 -4 45.42 5.37
 1 -13 -2 1.52 2.13
 -1 -13 2 0.65 2.25
 1 -13 -2 3.49 3.01
 -1 -13 2 -0.7 2.67
 1 -13 -2 4.94 5.99
 1 13 -2 2.23 4.22
 1 -13 -2 5.02 3.14
 1 13 -2 -3.75 3.17
 -1 13 2 8.59 3.49
 -1 -13 0 45.18 4.87
 1 -13 0 51.46 5.16
 1 13 0 43.47 5.55
 -1 13 0 39.01 4.97
 1 13 0 43.41 6.27
 -1 13 0 35.05 5.09
 -1 -13 0 48.13 5.56
 1 -13 0 41.71 5.01
 1 -13 0 44.06 4.17
 -1 -13 0 44.5 4.43
 -1 -13 -2 70.93 5.81
 1 -13 2 80.32 5.81
 -1 13 -2 81.92 6.26
 1 13 2 76.76 6.37
 -1 13 -2 75.23 7.7
 -1 -13 -2 81.98 6.84
 1 -13 2 76.56 5.07
 -1 -13 -2 73.84 5.09
 1 -13 4 0.43 2.09
 -1 -13 -4 -0.3 2.02
 -1 13 -4 1.86 2.42
 1 -13 4 6.9 3.16
 -1 -13 -4 -2.55 6.71
 -1 13 -4 2.47 5.46
 -1 13 -4 6.94 5.39
 -1 -13 -4 -1.03 3.16
 1 13 4 1.3 3.19
 -1 13 -4 -4.76 3.58
 1 -13 6 14.38 2.82
 -1 13 -6 18.01 3.22
 -1 -13 -6 19.43 2.7
 1 -13 6 16.54 3.38
 -1 13 -6 13.2 6.2
 -1 13 -6 13.73 5.35
 -1 -13 -6 16.68 3.73
 1 13 6 14.93 3.35
 -1 13 -6 16.42 3.57
 -1 -13 -8 41.46 3.48
 -1 13 -8 42.48 3.87
 1 -13 8 38.53 3.37
 1 -13 8 36.15 3.75
 -1 13 -8 39.96 7.21
 -1 13 -8 42.94 6.37
 -1 -13 -8 44.75 4.9
 1 13 8 39.79 4.34
 -1 13 -8 33.83 4.43
 -1 13 -10 12.56 3.37
 1 -13 10 4.7 1.92
 -1 13 -10 -0.89 5.26
 -1 13 -10 0.4 3.79
 -1 -13 -10 11.03 2.09
 1 -13 10 5.26 1.66
 -1 -13 -10 6.44 2.68
 1 14 -7 5.17 3.45
 1 14 -5 1.26 2.4
 -1 -14 5 -0.09 1.88
 1 14 -5 5.08 3.85
 -1 -14 5 2.21 2.38
 1 -14 -5 1.06 2.17
 -1 -14 5 -0.78 1.56
 1 -14 -5 1.62 1.64
 1 14 -3 10.19 3.04
 -1 14 3 7.87 2.47
 1 14 -3 -1.35 4.29
 -1 -14 3 5.85 2.22
 1 14 -3 -1.65 3.53
 -1 -14 3 1.89 2.55
 1 -14 -3 4.78 2.46
 -1 -14 3 8.05 2.01
 1 -14 -3 4.6 1.78
 1 14 -1 12.02 2.9
 -1 14 1 9.14 2.53
 1 14 -1 4.98 3.2
 1 14 -1 3.02 2.71
 -1 -14 1 11.22 3.27
 1 -14 -1 15.28 3.19
 1 -14 -1 14.07 2.17
 -1 -14 1 12.78 2.22
 -1 -14 1 13.26 2.87
 1 -14 -1 14.19 2.87
 1 14 1 44.24 4.35
 -1 14 -1 46.68 4.26
 1 -14 1 36.86 3.58
 1 -14 1 38.76 4.15
 -1 -14 -1 41.95 4.63
 -1 -14 -1 43.31 3.24
 1 -14 1 37.64 3.11
 1 14 3 -2.41 2.56
 -1 14 -3 -5.62 3.1
 1 -14 3 -0.05 2.1
 -1 -14 -3 -2.73 2.98
 1 -14 3 6.54 2.85
 1 -14 3 0.54 1.6
 -1 -14 -3 0.81 1.58
 -1 14 -3 -0.59 3.16
 1 -14 5 50.28 3.67
 -1 14 -5 56.7 5.79
 1 -14 5 47.05 3.15
 1 -14 5 45.19 3.78
 -1 -14 -5 49.39 4.3
 -1 -14 -7 -2.19 2.33
 -1 14 -7 3.22 3.27
 2 0 -24 0.43 3.39
 2 0 -22 25.26 5.03
 2 0 -22 20.07 5.64
 2 0 -22 23.03 5.33
 2 0 -22 33.43 5.88
 2 0 -22 26.73 4.77
 2 0 -20 161.95 13.24
 2 0 -20 142.31 10.22
 2 0 -20 144.78 11.59
 2 0 -20 150.6 11.54
 2 0 -20 147.92 10.21
 2 0 -20 149.71 10.37
 2 0 -20 129.37 17.1
 2 0 -20 110.12 16.07
 2 0 -20 128.8 9.29
 2 0 -18 19.54 4.72
 2 0 -18 15.91 5.46
 2 0 -18 20.36 6.05
 2 0 -18 26.04 5.92
 2 0 -18 17.7 4.91
 2 0 -18 15.81 4.55
 2 0 -18 25.06 10.92
 2 0 -18 24.17 10.99
 2 0 -16 -0.16 4.84
 2 0 -16 2.62 4.27
 2 0 -16 -1.73 4.58
 2 0 -16 -4.39 4.09
 2 0 -16 -4.21 3.88
 2 0 -16 5.4 3.96
 2 0 -16 4.89 6.88
 2 0 -16 1.41 7.47
 2 0 -14 2.44 3.72
 2 0 -14 5.47 6.87
 2 0 -14 4.06 6.41
 2 0 -14 11.5 4.59
 2 0 -14 10.89 4.29
 2 0 -14 5.85 3.58
 2 0 -14 6.92 3.34
 2 0 -14 4.52 4.29
 2 0 -14 9.81 4.23
 2 0 -14 12.93 3.97
 2 0 -14 11.3 3.67
 2 0 -14 8.31 3.64
 2 0 -14 6.73 3.08
 2 0 -14 14.18 4.68
 2 0 -12 558.26 15.5
 2 0 -12 561.73 14.16
 2 0 -12 544.89 13.85
 2 0 -12 536.62 13.55
 2 0 -12 554.14 17.52
 2 0 -12 539.29 13.18
 2 0 -12 552.76 13.97
 2 0 -12 549.71 13.46
 2 0 -12 546.17 13.48
 2 0 -12 558.39 15.25
 2 0 -12 560.67 12.96
 2 0 -12 553.43 15.91
 2 0 -10 548.16 25.86
 2 0 -10 569.26 26.86
 2 0 -10 520.71 11.87
 2 0 -10 539.96 11.81
 2 0 -10 571.92 15.62
 2 0 -10 508.93 12.61
 2 0 -10 503.58 11.9
 2 0 -10 568.4 12.52
 2 0 -10 552.18 11.59
 2 0 -10 548.21 11.04
 2 0 -10 526.93 12.9
 2 0 -10 562.32 14.16
 2 0 -10 555.09 22.73
 2 0 -8 2346.79 45.68
 2 0 -8 2298.36 46
 2 0 -8 2256.68 24.2
 2 0 -8 2316.12 38.9
 2 0 -8 2270.37 19.36
 2 0 -8 2248.17 22.44
 2 0 -6 2998.7 45.28
 2 0 -6 2981.36 44.45
 2 0 -6 3089.65 21.64
 2 0 -6 2956.5 23.99
 2 0 -6 3028.63 37.45
 2 0 -4 2272.43 31.56
 2 0 -4 2262.29 31.08
 2 0 -4 2256.65 26.61
 2 0 -2 5.3 1.67
 2 0 -2 5.28 2.07
 2 0 -2 8.08 2.07
 2 0 -2 8.13 1.91
 -2 0 2 8.04 1.85
 -2 0 2 9.14 1.91
 2 0 0 346.44 6.66
 -2 0 0 361.75 4.77
 -2 0 -2 414.62 7.4
 -2 0 -2 391.13 9.43
 -2 0 -2 392.43 7.74
 -2 0 -2 387.35 9.25
 -2 0 -4 9999 55.43
 -2 0 -4 9966.4 65.64
 -2 0 -4 9957.15 66.75
 -2 0 -6 507.34 15.38
 -2 0 -6 510.72 9.12
 -2 0 -6 465.15 10.06
 -2 0 -6 482.81 19.05
 -2 0 -6 503.12 15.94
 -2 0 -6 480.08 18.83
 -2 0 -8 78.64 5.07
 -2 0 -8 80.55 5.42
 -2 0 -8 69.57 4.16
 -2 0 -8 78.73 5.04
 -2 0 -8 82.29 8.21
 -2 0 -8 88.45 10.17
 -2 0 -8 84.66 10.31
 -2 0 -10 891.62 33.93
 -2 0 -10 873.32 33.02
 -2 0 -10 835.59 17.14
 -2 0 -10 868.14 18.22
 -2 0 -10 945.74 14.69
 -2 0 -10 892.71 15.43
 -2 0 -10 909.22 17.15
 -2 0 -10 881.85 14.48
 -2 0 -10 905.18 28.43
 -2 0 -10 880.73 17.88
 -2 0 -12 81.8 6.1
 -2 0 -12 79.11 12.23
 -2 0 -12 67.84 12.33
 -2 0 -12 73.19 5.79
 -2 0 -12 80.63 5.38
 -2 0 -12 69.83 5.32
 -2 0 -12 70.61 6.76
 -2 0 -12 68.69 6.35
 -2 0 -14 3.05 3.45
 -2 0 -14 7.2 8.24
 -2 0 -14 11.66 4.51
 -2 0 -14 6.95 7.5
 -2 0 -14 2.25 3.51
 -2 0 -14 1.41 3.02
 -2 0 -14 -0.1 3.43
 -2 0 -14 -2.58 3.32
 -2 0 -16 223.32 12.75
 -2 0 -16 238 11.37
 -2 0 -16 256.59 11.89
 -2 0 -16 217.42 22.47
 -2 0 -16 233.59 24
 -2 0 -16 240.32 11.71
 -2 0 -16 247.33 12.42
 -2 0 -16 237 12.64
 -2 0 -18 242.03 12.83
 -2 0 -18 240.24 23.88
 -2 0 -18 231.55 23.21
 -2 0 -18 259.01 14.4
 -2 0 -18 259.59 14.01
 -2 0 -18 251.84 15.9
 -2 0 -18 264.12 13.05
 -2 0 -18 278.25 12.93
 -2 0 -18 245.53 13.57
 -2 0 -20 9.28 7.04
 -2 0 -20 -0.76 3.77
 -2 0 -20 9.42 5.78
 -2 0 -20 5.71 4.1
 -2 0 -20 3.75 4.18
 -2 0 -20 7.04 7.44
 -2 0 -20 -5.43 3.75
 -2 0 -20 1.36 6.5
 -2 0 -22 23.43 7.15
 -2 0 -22 19.38 4.42
 -2 0 -22 14.2 5.32
 -2 0 -22 17.6 4.05
 -2 0 -22 11.92 4.27
 -2 0 -22 11.31 4.12
 -2 0 -24 186.87 8.21
 -2 0 -24 177.1 9.78
 2 1 -25 9.21 3.18
 2 1 -23 54.35 5.91
 2 1 -23 50.89 6.1
 2 -1 -23 56.74 6.37
 2 -1 -23 54.38 6.16
 2 1 -23 50.14 4.86
 2 -1 -23 60.89 5.49
 2 1 -21 20.53 7.4
 2 -1 -21 18.54 5.17
 2 1 -21 9.95 5.13
 2 1 -21 18.77 6.02
 2 -1 -21 9.31 5.81
 2 1 -21 16.73 5.94
 2 -1 -21 14.08 4.69
 2 1 -21 18.18 4.86
 2 -1 -21 27.18 6.09
 2 1 -21 13.28 4.9
 2 -1 -21 18.5 4.82
 2 -1 -21 12.57 7.36
 2 -1 -21 28.12 10.03
 2 1 -21 11.06 3.98
 2 1 -21 13.49 6.78
 2 1 -21 23.43 7.95
 2 -1 -21 20.88 5
 2 1 -19 299.47 26.69
 2 -1 -19 253.91 24.2
 2 1 -19 259.71 25.47
 2 -1 -19 294.6 26.75
 2 1 -19 257.38 13.3
 2 -1 -19 265.94 13.47
 2 1 -17 36.64 7.7
 2 -1 -17 34.23 6.37
 2 -1 -17 23.01 5.51
 2 1 -17 32.94 6.18
 2 1 -17 20.28 5.61
 2 -1 -17 27.68 5.21
 2 1 -17 25.88 5.36
 2 1 -17 15.31 4.33
 2 1 -17 27.51 5.22
 2 -1 -17 26.97 5.89
 2 -1 -17 26.71 5.57
 2 -1 -17 35.29 5.99
 2 -1 -17 19.77 9.3
 2 -1 -17 26.47 10.15
 2 1 -17 27.02 11.07
 2 1 -17 23.54 5.74
 2 -1 -17 25.52 5.87
 2 1 -17 25.43 11.48
 2 -1 -15 12.71 6.26
 2 -1 -15 11.36 8.9
 2 -1 -15 14.14 4.43
 2 1 -15 11.26 7.98
 2 1 -15 6.62 4.08
 2 1 -15 13.06 8.69
 2 1 -15 19.26 6.16
 2 -1 -15 13.76 4.92
 2 -1 -15 15.99 4.64
 2 1 -15 13.73 4.16
 2 -1 -15 8.95 3.68
 2 1 -15 10.97 4.69
 2 -1 -15 14.11 4.15
 2 -1 -15 15.3 3.68
 2 -1 -15 15.9 4.26
 2 -1 -15 11.59 3.89
 2 -1 -15 9.03 4.25
 2 1 -15 12.46 4.05
 2 1 -15 15.73 4.61
 2 1 -15 14.23 4.09
 2 -1 -15 10.27 3.28
 2 1 -15 7.39 3.82
 2 -1 -13 4.05 6.85
 2 -1 -13 -0.38 6.27
 2 1 -13 -10.33 8.12
 2 1 -13 -1.23 3.47
 2 1 -13 4.61 6.22
 2 -1 -13 2.72 3.36
 2 -1 -13 5.4 3.88
 2 -1 -13 6.29 3.5
 2 1 -13 3.67 3.15
 2 -1 -13 4.28 3.47
 2 -1 -13 10.01 4.16
 2 -1 -13 6.32 3.24
 2 1 -13 4.38 3.23
 2 1 -13 0.8 3.29
 2 1 -13 -0.89 3.83
 2 -1 -13 1.78 4.19
 2 -1 -13 3.94 2.6
 2 1 -13 0.97 2.91
 2 -1 -13 3.84 3
 2 -1 -13 1.72 3.19
 2 -1 -13 4.64 3.08
 2 -1 -13 4.64 3.07
 2 1 -13 0.2 3.4
 2 -1 -13 1.78 2.82
 2 1 -11 140.3 6.49
 2 -1 -11 130.37 6.29
 2 -1 -11 132.47 7.52
 2 1 -11 138.36 8.34
 2 1 -11 136.73 12.57
 2 1 -11 137.71 7.33
 2 -1 -11 135.14 12.43
 2 -1 -11 110.22 6.75
 2 -1 -11 113.64 6.9
 2 -1 -11 113.11 6.6
 2 -1 -11 125.3 6.66
 2 1 -11 122.41 6.76
 2 1 -11 104.65 6.12
 2 -1 -11 116.86 6.63
 2 -1 -11 116.52 8.56
 2 1 -11 142.14 8.56
 2 -1 -11 124.37 5.88
 2 -1 -11 124.17 6.52
 2 1 -11 114.37 6.2
 2 -1 -11 126.94 6.48
 2 -1 -11 118.05 6.22
 2 1 -11 109.73 6.55
 2 1 -11 137.5 7.31
 2 -1 -11 113.45 6.08
 2 -1 -11 115.61 6.36
 2 1 -11 130.14 7.31
 2 -1 -9 537.55 12.78
 2 1 -9 556.21 13.88
 2 1 -9 548.02 12.13
 2 1 -9 565.54 21.66
 2 -1 -9 548.91 13.1
 2 1 -9 512.97 10.79
 2 -1 -9 510.93 10.38
 2 -1 -9 514.39 11.64
 2 -1 -9 504.87 10.82
 2 -1 -9 511.64 10.95
 2 1 -9 520.85 10.98
 2 -1 -9 559.21 14.54
 2 1 -9 534.16 11.67
 2 -1 -9 546.66 10.66
 2 -1 -9 538.51 10.67
 2 -1 -9 528.24 10.62
 2 1 -9 488.53 10.52
 2 1 -9 495.7 10.89
 2 1 -9 535.41 12.23
 2 1 -9 526.26 25.34
 2 -1 -9 527.56 24.06
 2 1 -9 542.69 25.34
 2 -1 -9 531.99 24.43
 2 -1 -9 561.11 21.45
 2 -1 -7 5.39 3.49
 2 1 -7 -1.05 2.09
 2 -1 -7 2.98 1.92
 -2 1 7 -0.77 2.8
 2 -1 -7 6.87 2.94
 2 1 -7 2.06 3.94
 2 1 -7 5.58 2.42
 2 1 -7 14.77 6.36
 2 1 -7 6.42 5.51
 2 -1 -7 3.42 2.8
 2 -1 -7 5 3.93
 2 -1 -7 0.36 4.47
 2 -1 -7 2.58 4.72
 2 -1 -5 913.99 12.06
 2 1 -5 928.39 10.85
 2 1 -5 932.53 19.8
 -2 1 5 983.41 19.98
 2 -1 -5 951.17 19.11
 2 -1 -5 930.73 23.16
 2 -1 -5 915.39 22.65
 -2 1 3 451.68 11.06
 -2 1 3 435.44 11.25
 2 -1 -3 405.48 10.4
 2 -1 -3 414.77 12.06
 2 -1 -3 421.77 12.35
 2 1 -1 370.2 8.62
 2 -1 -1 361.49 4.86
 -2 1 1 376.91 9.75
 2 -1 -1 358.88 8.68
 2 -1 -1 365.15 9.02
 -2 1 1 341.68 9.05
 2 -1 -1 344.69 8.29
 2 -1 -1 361.57 7.05
 2 -1 -1 344.45 8.37
 2 1 1 271.38 7.66
 2 -1 1 271.95 7.47
 -2 -1 -1 279.29 5.82
 -2 -1 -1 260.25 7.26
 -2 -1 -1 252.88 6.02
 -2 -1 -1 272.75 7.31
 -2 -1 -1 268.56 7.37
 2 1 3 2381.49 22.91
 2 -1 3 2364.6 19.11
 2 1 3 2408.65 22.41
 2 1 3 2441.36 22.62
 -2 -1 -3 2382.73 28.74
 -2 -1 -3 2371.2 24.12
 -2 -1 -3 2363.46 28.97
 -2 -1 -5 112.84 4.81
 -2 -1 -5 120.08 4.93
 2 1 5 119.14 7.26
 -2 1 -5 136.78 4.44
 -2 -1 -5 118.18 8.47
 -2 -1 -5 107.86 8.58
 -2 -1 -5 117.47 7.36
 -2 1 -5 129.42 10.13
 -2 1 -5 119.65 9.65
 -2 1 -7 4.49 2.62
 -2 1 -7 4.1 2.42
 -2 -1 -7 6.12 2.87
 -2 1 -7 3.21 3.96
 -2 1 -7 4.73 2.36
 -2 -1 -7 3.23 1.92
 -2 -1 -7 5.03 5.13
 -2 -1 -7 11.66 5.79
 -2 1 -7 4.29 2.91
 -2 1 -7 4.41 5.42
 -2 -1 -7 6.24 2.72
 -2 1 -7 -1.18 6.07
 -2 -1 -7 5.79 4.34
 -2 1 -9 590.09 14.13
 -2 1 -9 587.5 11.19
 -2 -1 -9 611.61 10.91
 -2 1 -9 579.35 12.52
 -2 -1 -9 614.77 13.69
 -2 -1 -9 527.96 12.93
 -2 1 -9 575.94 21.56
 -2 1 -9 592.7 26.38
 -2 -1 -9 569.95 21.94
 -2 -1 -9 601.98 25.28
 -2 1 -9 572.96 26.02
 -2 -1 -9 590.57 25.35
 -2 -1 -9 655.49 14.06
 -2 1 -9 606.57 13.7
 -2 -1 -9 637.77 11.54
 -2 -1 -9 631.63 11.84
 -2 1 -9 601.22 12.07
 -2 1 -9 597.87 13.38
 -2 -1 -11 6.3 3.58
 -2 1 -11 5.68 3.39
 -2 -1 -11 8 3.88
 -2 -1 -11 7.51 2.78
 -2 1 -11 7.54 3.62
 -2 1 -11 10.94 3.9
 -2 1 -11 3.89 2.72
 -2 -1 -11 8.25 3.14
 -2 1 -11 7.38 2.66
 -2 1 -11 8.67 3.1
 -2 -1 -11 8.14 2.7
 -2 -1 -11 3.83 2.48
 -2 1 -11 7.86 5.75
 -2 -1 -11 7.09 2.54
 -2 1 -11 3.61 3.08
 -2 1 -13 36.51 5.19
 -2 1 -13 52.01 10.86
 -2 1 -13 50.69 10.6
 -2 -1 -13 47.23 10.34
 -2 -1 -13 43.61 5.55
 -2 -1 -13 34.3 8.93
 -2 -1 -13 40.44 5.58
 -2 -1 -13 29.24 3.87
 -2 1 -13 38.1 5.74
 -2 -1 -13 32.12 4.81
 -2 1 -13 31.77 4.65
 -2 -1 -13 35.1 4.58
 -2 -1 -13 39.21 5.08
 -2 1 -13 38.07 4.51
 -2 1 -13 39.47 5.34
 -2 -1 -13 42.14 4.37
 2 -1 15 133.31 9.05
 -2 -1 -15 153.32 10.5
 -2 -1 -15 139.48 9.32
 -2 -1 -15 142.5 8.47
 -2 -1 -15 146.58 9.45
 -2 1 -15 154.39 9.75
 -2 1 -15 140.03 9.14
 -2 -1 -15 151.36 17.71
 -2 -1 -15 137.42 9.48
 -2 1 -15 163.14 19.33
 -2 1 -15 144.27 18.57
 -2 -1 -15 165.31 18.58
 -2 -1 -15 137.23 9.23
 -2 -1 -15 143.27 8.6
 -2 1 -15 141.15 8.39
 -2 -1 -15 147.62 8.9
 -2 -1 -15 152.08 8.05
 -2 1 -15 138.27 9.59
 -2 1 -15 137 9.66
 -2 1 -17 216.51 12.01
 -2 -1 -17 281.61 15.71
 -2 1 -17 249.55 13.19
 -2 -1 -17 266.16 13.61
 -2 -1 -17 249.33 13.38
 -2 1 -17 248.35 12.87
 -2 1 -17 265.67 14.04
 -2 -1 -17 220.61 11.96
 -2 1 -17 244.37 24.57
 -2 1 -17 220.33 22.96
 -2 -1 -17 242.47 23.18
 -2 -1 -17 224.2 22.33
 -2 1 -17 246.62 11.99
 -2 -1 -17 235.17 12.64
 -2 -1 -17 256.93 12.54
 -2 -1 -17 241.27 11.85
 -2 -1 -17 219.96 12.71
 -2 1 -17 236.56 13.85
 -2 -1 -17 248.33 11.81
 -2 1 -19 13.57 6.52
 -2 -1 -19 7.92 6.34
 -2 1 -19 31.7 10.91
 -2 -1 -19 22.41 5.21
 -2 1 -19 14.67 4.47
 -2 -1 -19 23.54 9.42
 -2 1 -19 12.07 4.69
 -2 -1 -21 -0.31 5.06
 -2 1 -21 0.63 4.79
 -2 1 -21 2.96 3.21
 -2 -1 -21 1.95 3.05
 -2 1 -21 2.13 3.97
 -2 1 -21 4.9 4.13
 -2 1 -21 -3.96 4.36
 -2 -1 -21 -2.95 3.97
 -2 -1 -21 -1.81 3.88
 -2 -1 -21 5.99 6.43
 -2 1 -23 12.33 5.46
 -2 -1 -23 14.06 5.34
 -2 1 -23 11.01 2.84
 -2 -1 -23 17.37 3.38
 -2 1 -23 9.72 3.33
 -2 1 -23 5.48 6.11
 -2 -1 -23 20.58 4.23
 -2 1 -23 3.02 3.55
 -2 -1 -23 8.27 3.76
 2 -2 -24 18.6 3.94
 2 2 -24 26.56 4.5
 2 2 -24 28.72 4.67
 2 2 -22 8.47 4.53
 2 2 -22 4.09 5.03
 2 2 -22 1.8 3.34
 2 -2 -22 -3.63 3.45
 2 2 -22 6.76 4.64
 2 2 -22 0.58 4.1
 2 -2 -22 -0.96 4.42
 2 -2 -22 1.24 3.98
 2 2 -22 -1.58 6.14
 2 2 -20 65.73 7.44
 2 2 -20 58.5 13.1
 2 2 -20 67.76 13.59
 2 -2 -20 69.37 7.25
 2 -2 -20 68.43 13.14
 2 -2 -20 64.18 13.33
 2 -2 -20 48.16 7.77
 2 2 -20 58.81 7.96
 2 2 -20 57.58 8.36
 2 2 -20 36.3 8.79
 2 -2 -20 44.62 6.11
 2 2 -20 66.12 7.61
 2 -2 -20 57.08 7.46
 2 -2 -20 51.97 6.68
 2 2 -20 57.02 7.2
 2 2 -20 61.48 7.28
 -2 -2 20 54.73 6.95
 2 -2 -18 75.59 9.88
 2 2 -18 58.39 9.33
 2 2 -18 74.53 9.25
 2 -2 -18 56.05 7.57
 2 -2 -18 67.31 7.56
 2 2 -18 68.71 8.75
 2 -2 -18 63.19 6.45
 2 2 -18 60.46 7.49
 2 -2 -18 67.34 7.42
 2 2 -18 63.31 7.1
 2 2 -18 59.06 6.87
 2 -2 -18 63.16 7.44
 2 -2 -18 64.59 7.8
 2 -2 -18 60.46 13.52
 2 -2 -18 59.76 6.8
 2 2 -18 54.36 12.88
 2 2 -18 66.68 7.53
 2 2 -18 48.97 13.36
 2 -2 -18 63.74 13.17
 2 -2 -16 391.11 28.55
 2 2 -16 358.79 28.81
 2 -2 -16 377.29 28.96
 2 2 -16 324.58 28.47
 2 2 -16 298.73 16.05
 2 -2 -16 304.83 15.7
 2 -2 -16 325.15 14.5
 2 -2 -16 339.56 14.61
 2 2 -16 335.28 14.61
 2 2 -16 343.03 16.18
 2 -2 -16 340.59 13.29
 2 2 -16 344.34 13.97
 2 -2 -16 338.74 14.28
 2 -2 -16 350.82 13.97
 2 -2 -16 330.79 13.75
 2 2 -16 322.96 13.32
 2 -2 -16 338.73 12.41
 2 2 -14 266.23 11.99
 2 -2 -14 276.73 10.18
 2 2 -14 285.73 13.28
 -2 2 14 281.69 22.5
 2 -2 -14 293.08 23.75
 2 -2 -14 286.36 12.34
 2 2 -14 276.83 23.8
 2 -2 -14 294.21 23.63
 2 2 -14 275.03 24.05
 2 2 -14 242.71 12.45
 2 -2 -14 234.38 11.83
 2 -2 -14 258.78 11.27
 2 2 -14 229.23 11.38
 2 -2 -14 230.55 11.56
 2 -2 -14 239.18 11.08
 2 -2 -14 258.66 11.48
 2 2 -14 255.59 13.56
 2 -2 -14 255.97 10.37
 2 -2 -14 242.08 11.01
 2 -2 -14 248.94 10.84
 2 2 -14 261.73 10.93
 2 -2 -14 264.85 11.02
 2 2 -14 260.37 12.05
 2 -2 -12 43.07 4.25
 -2 2 12 49.78 9.08
 2 2 -12 52.15 5.47
 2 -2 -12 52.63 10.12
 2 -2 -12 61.74 11.87
 2 2 -12 51.61 6.1
 2 -2 -12 48.35 5.66
 2 2 -12 63.73 12.42
 2 2 -12 49.91 11.63
 2 -2 -12 27.19 4.91
 2 -2 -12 21.05 4.06
 2 2 -12 31.61 4.2
 2 2 -12 28.55 4.48
 2 -2 -12 30.08 4.19
 2 -2 -12 28.44 4.61
 2 -2 -12 31.34 4.66
 2 -2 -12 30.59 5.18
 2 2 -12 48.56 5.7
 2 -2 -12 34.45 4.09
 2 -2 -12 35.64 3.82
 2 -2 -12 39.31 4.52
 2 -2 -12 38.67 4.28
 2 2 -12 41.96 5.2
 2 -2 -12 40.98 4.66
 2 -2 -12 40.38 4.59
 2 -2 -12 34.54 4.32
 2 2 -12 41.42 4.54
 2 2 -12 44.41 5.73
 2 2 -10 53.77 8.68
 -2 2 10 48.48 8.89
 2 2 -10 41.79 4.52
 2 -2 -10 40.21 3.68
 2 -2 -10 43.8 8.98
 2 -2 -10 38.47 4.72
 2 2 -10 43.8 5.51
 2 -2 -10 39.16 7.09
 2 -2 -10 43.53 8.64
 2 2 -10 42.98 10.13
 2 2 -10 32.27 8.37
 2 -2 -10 69.68 5.46
 2 -2 -10 67.96 5.46
 2 -2 -10 66.7 6.03
 2 2 -10 59.02 4.43
 2 -2 -10 60.79 4.62
 2 -2 -10 58.86 4.8
 2 -2 -10 64.17 4.92
 2 2 -10 58.43 4.74
 2 -2 -10 40.85 5.78
 2 -2 -10 57.61 4.54
 2 -2 -10 57.76 3.98
 2 -2 -10 58.28 4.46
 2 -2 -10 47.31 4.11
 2 2 -10 54.25 5.1
 2 -2 -10 51.65 4.42
 2 2 -10 51.83 4.23
 2 -2 -10 50.52 4.02
 2 2 -10 46.37 4.62
 2 2 -8 23.58 7.75
 2 -2 -8 25.54 7.23
 2 -2 -8 34.04 4.2
 2 -2 -8 23.95 5.87
 2 2 -8 37.33 8.99
 2 -2 -8 33.79 7.38
 2 2 -8 32.82 3.62
 2 2 -8 26.51 3.48
 2 -2 -8 28.25 4.72
 2 -2 -8 31.15 3.1
 2 2 -8 36.79 6.37
 -2 2 8 25.38 5.48
 2 2 -8 31.21 3.78
 -2 2 8 46.43 7.4
 2 2 -8 34.66 3.97
 2 -2 -6 1466.49 32.55
 2 -2 -6 1464.9 17.15
 2 -2 -6 1492.09 32.48
 2 -2 -6 1487.25 27.51
 2 2 -6 1446.19 15.31
 2 -2 -6 1472.7 13.89
 -2 2 6 1441.12 28.13
 -2 2 6 1500.46 31.28
 2 -2 -4 55.91 5.43
 2 -2 -4 60.94 3.65
 2 -2 -4 64.94 6.68
 2 -2 -4 57.26 6.35
 -2 2 4 57.26 7.16
 -2 2 4 63.08 7.41
 -2 2 4 61.74 6.16
 2 -2 -2 1331.04 22.85
 2 -2 -2 1328.77 22.61
 2 -2 -2 1366.45 19.4
 -2 2 2 1290.56 21.05
 2 -2 -2 1315.11 22.9
 2 -2 -2 1359.64 21.19
 -2 2 2 1299.25 23.88
 2 2 -2 1301.82 20.27
 2 2 0 197.41 5.25
 2 -2 0 194.86 9.33
 2 2 0 195.04 7.12
 -2 -2 -2 53.43 5.38
 -2 -2 -2 51.3 4.77
 -2 -2 -2 62.16 5.95
 2 2 2 52.64 5.85
 -2 2 -2 66.68 5.69
 -2 -2 -2 60.47 4.99
 -2 -2 -2 61.91 5.57
 2 2 2 57.85 4.75
 -2 -2 -4 5109.1 27.28
 -2 -2 -4 5198.45 51.9
 -2 -2 -4 5230.32 52.36
 -2 -2 -4 5182.12 43.43
 2 2 4 5195.62 46.01
 2 2 4 5155.64 44.86
 -2 -2 -6 1180.41 30.18
 -2 -2 -6 1162.29 15.59
 -2 -2 -6 1185.72 29.62
 -2 -2 -6 1202.29 24.96
 -2 2 -6 1220.67 14.63
 2 2 6 1145.24 24.47
 -2 2 -6 1263.86 14.36
 2 2 6 1164.79 25.42
 -2 -2 -6 1225.22 12.61
 2 2 6 1200.19 25.81
 2 2 8 146.88 10.8
 2 2 8 163.28 11.26
 2 2 8 164.32 11.79
 -2 2 -8 174.09 6.58
 -2 -2 -8 158.1 5.53
 -2 -2 -8 153.88 6.81
 -2 -2 -8 157.65 7.11
 -2 2 -8 175.38 15.09
 -2 -2 -8 148.07 13.48
 -2 -2 -8 152.94 13.09
 -2 -2 -8 164.47 11.48
 -2 2 -8 155.01 14.32
 -2 -2 -8 153.5 5.79
 -2 -2 -8 145.19 7.42
 -2 2 -8 155.58 6.74
 -2 2 -10 673.63 16.91
 -2 -2 -10 708.29 12.77
 2 2 10 734.91 25.74
 -2 2 -10 688.22 26.42
 2 2 10 710.03 26.4
 -2 2 -10 684.52 14.67
 -2 -2 -10 636.26 15.51
 2 -2 10 677.57 14.58
 -2 2 -10 658.75 14.79
 -2 2 -10 666.86 13.4
 -2 2 -10 713.52 31.86
 -2 -2 -10 765.9 30.99
 -2 2 -10 702.73 32.38
 -2 -2 -10 755.96 16.31
 -2 -2 -10 714.31 26.73
 -2 -2 -10 757.13 31.27
 -2 2 -10 721.04 15.81
 -2 -2 -10 703.49 13.63
 -2 -2 -10 690.92 13.67
 -2 2 -10 695.53 12.63
 -2 2 -10 704.64 15.58
 -2 -2 -10 662.71 16.31
 -2 2 -12 121.9 8.38
 -2 -2 -12 126.9 6.61
 -2 2 -12 133.81 7.81
 2 2 12 127.06 13.37
 -2 -2 -12 129.51 14.81
 -2 -2 -12 131.56 8.27
 -2 2 -12 126.42 16.48
 -2 -2 -12 143.82 16.3
 -2 2 -12 120.38 15.53
 -2 -2 -12 71.52 7.19
 2 -2 12 75.82 6.49
 -2 2 -12 87.12 6.81
 -2 -2 -12 81.64 6.37
 -2 -2 -12 84.71 5.53
 -2 2 -12 96.71 6.22
 -2 2 -12 112.67 7.83
 -2 -2 -12 102.45 6.58
 -2 2 -12 107.97 6.22
 -2 -2 -12 104.93 6.68
 -2 -2 -12 99.43 6.03
 -2 -2 -12 107.72 7.87
 -2 2 -12 115.06 8.04
 -2 -2 -14 21.49 8.29
 -2 2 -14 21.39 9.48
 -2 -2 -14 22.99 9.21
 -2 -2 -14 21.37 4.49
 -2 2 -14 28.18 5.61
 -2 2 -14 25.53 9.5
 -2 -2 -14 27.82 5.73
 2 -2 14 27.55 5.14
 -2 -2 -14 29.7 4.84
 -2 2 -14 19.33 4.38
 -2 2 -14 33.47 5.56
 -2 2 -14 20.72 4.79
 -2 -2 -14 24.78 5.04
 -2 2 -14 29.74 4.87
 -2 -2 -14 19.64 4.35
 -2 -2 -14 20.08 4.02
 -2 2 -14 30.01 4.19
 -2 -2 -14 21.93 3.85
 -2 -2 -14 28.82 4.18
 -2 2 -14 24.67 5.08
 -2 2 -16 3.12 3.88
 -2 -2 -16 10.66 4.08
 -2 -2 -16 23.03 6.49
 -2 2 -16 19.53 5
 -2 2 -16 17.12 5.54
 -2 -2 -16 23.77 5.14
 -2 -2 -16 2.35 3.55
 -2 2 -16 10.67 7.81
 -2 -2 -16 18.44 9.47
 -2 2 -16 2.45 9.51
 -2 -2 -16 2.83 6.37
 -2 2 -16 3.53 4.26
 -2 -2 -16 21.16 5.21
 -2 -2 -16 10.73 3.6
 -2 2 -16 11.56 4.04
 -2 -2 -16 13.22 3.97
 -2 -2 -16 16.52 4.34
 -2 -2 -16 11.06 4.72
 2 -2 16 14.31 4.64
 -2 -2 -16 6.1 4.28
 -2 2 -18 128.64 9.82
 -2 2 -18 133.75 12.23
 -2 -2 -18 158.7 12.93
 -2 2 -18 140.06 10.62
 -2 -2 -18 138.17 10.99
 -2 2 -18 134.89 10.67
 -2 -2 -18 148.47 10.94
 -2 -2 -18 146 9.84
 -2 -2 -18 111.09 15.59
 -2 -2 -18 148.95 19.54
 -2 2 -18 136.02 18.92
 -2 2 -18 127.82 18.51
 -2 2 -18 148.98 10.68
 -2 -2 -18 136.96 10.64
 -2 2 -18 140.53 9.5
 -2 -2 -18 137.02 9.65
 -2 -2 -18 140.57 10.01
 -2 2 -18 127.51 10.7
 2 2 20 46.43 9.42
 -2 -2 -20 33.81 7.41
 -2 2 -20 51.25 9.51
 -2 2 -20 56.08 7.67
 -2 -2 -20 47.17 7.15
 -2 -2 -20 53.23 5.93
 -2 2 -20 44.07 10.97
 -2 -2 -20 22.98 7.49
 -2 -2 -20 37.3 10.56
 -2 2 -20 49.53 11.58
 -2 2 -20 49.44 6.09
 -2 2 -20 48.46 7.2
 -2 -2 -20 53.93 6.45
 -2 2 -20 40.83 5.6
 -2 2 -20 48.56 6.41
 -2 -2 -20 51.17 6.4
 -2 2 -20 46.55 6.49
 -2 -2 -22 33.66 5.92
 -2 2 -22 30.56 6.44
 -2 -2 -22 36.74 4.46
 -2 2 -22 32.86 4.6
 -2 -2 -22 34.3 5.26
 -2 -2 -22 45.57 6.26
 -2 2 -22 30.99 5.39
 -2 2 -22 44.83 9
 -2 2 -22 24.59 5.07
 -2 2 -24 50.06 4.98
 -2 -2 -24 49.74 4.73
 2 3 -23 1.92 4.11
 2 3 -23 4.86 3.71
 2 -3 -23 8.88 4.5
 2 -3 -23 4.93 3.24
 2 3 -23 5.23 2.74
 2 -3 -23 1.72 2.43
 2 3 -21 37.53 8.51
 2 3 -21 27.52 6.44
 2 3 -21 27.61 6.74
 2 3 -21 26.96 5.09
 2 -3 -21 27.16 5.12
 2 3 -21 30.58 6.45
 2 -3 -21 29.25 5.37
 2 -3 -21 23.33 5.04
 2 3 -21 22.76 4.62
 -2 -3 21 24.08 5.11
 2 -3 -19 -0.75 4.85
 2 3 -19 1.49 6.44
 2 3 -19 3.09 6.67
 2 -3 -19 -15.87 8.68
 2 -3 -19 2.41 7.08
 2 3 -19 -1.41 4.59
 2 -3 -19 4.06 4.28
 -2 -3 19 -0.49 4.27
 2 -3 -19 1.74 3.61
 2 -3 -17 90.57 15.34
 2 -3 -17 93.53 8.41
 2 -3 -17 85.39 15.25
 2 3 -17 84.83 15.49
 2 3 -17 67.44 13.99
 2 -3 -17 113.31 10.71
 2 3 -17 118.44 11.15
 2 -3 -17 112.29 9.41
 2 3 -17 116.41 9.73
 2 -3 -17 119 9.68
 2 -3 -17 110.38 7.86
 2 3 -17 104.01 8.9
 2 3 -17 105.07 8.69
 2 -3 -17 116.81 9.06
 2 -3 -17 111.88 8.55
 2 -3 -17 101.93 8.76
 2 3 -17 81.01 8.45
 2 3 -17 89 8.18
 2 -3 -15 66.93 13.11
 2 -3 -15 88.29 15.3
 2 3 -15 80.13 15.08
 2 3 -15 75.67 15.3
 2 3 -15 55.7 7.69
 2 -3 -15 63.65 7.9
 2 -3 -15 55.06 6.36
 2 -3 -15 69.9 8.04
 2 3 -15 61.98 6.97
 2 -3 -15 62.11 6.86
 2 3 -15 67.01 6.98
 2 3 -15 64.15 7.75
 2 -3 -15 66.84 5.91
 2 -3 -15 62.08 6.79
 2 3 -15 55 6.03
 2 -3 -15 59.41 6.28
 2 -3 -15 66.91 6.59
 2 -3 -15 62.02 5.61
 2 3 -13 26.84 9.4
 2 -3 -13 32.47 8.66
 2 -3 -13 12.84 7.8
 2 -3 -13 32.99 8.88
 2 -3 -13 24.22 4.73
 2 3 -13 29.03 5.42
 2 3 -13 24.76 8.84
 2 -3 -13 26.79 4.88
 2 -3 -13 23.25 5.06
 2 -3 -13 33.34 5.56
 2 -3 -13 30.3 4.82
 2 -3 -13 29.68 4.95
 2 3 -13 26.07 4.47
 2 3 -13 27.12 4.97
 2 -3 -13 29.09 4.37
 2 3 -13 36.71 5.53
 2 3 -13 33.76 5.68
 2 -3 -13 28.62 3.83
 2 -3 -13 32.04 5.07
 2 -3 -13 26.76 3.99
 2 3 -13 29.49 4.41
 2 -3 -13 32.68 4.88
 2 -3 -13 29.81 4.37
 2 -3 -13 23.82 4.37
 2 -3 -13 31.68 3.99
 2 3 -13 33.37 4.68
 -2 3 13 24.79 7.54
 -2 3 13 32.3 9.74
 2 -3 -11 16.16 6.19
 2 -3 -11 19.21 6.94
 2 3 -11 16.37 8.6
 2 -3 -11 16.62 3.85
 2 3 -11 25.96 8.46
 2 -3 -11 26 4.64
 2 -3 -11 32.61 4.69
 2 -3 -11 22.54 3.95
 2 -3 -11 29.82 5.09
 2 3 -11 25.1 3.73
 2 -3 -11 24.32 3.73
 2 3 -11 33.61 4.77
 2 -3 -11 24.88 3.98
 2 3 -11 20.9 3.87
 2 -3 -11 27.28 3.3
 2 -3 -11 23.05 3.43
 2 -3 -11 26.38 4.23
 2 3 -11 23.21 3.19
 2 -3 -11 24.53 3.94
 2 -3 -11 24.89 3.79
 2 -3 -11 22.05 3.51
 2 3 -11 21.79 3.48
 2 3 -11 14.32 3.85
 2 3 -11 18.98 3.62
 -2 3 11 13.42 6.28
 2 -3 -11 21.58 3.1
 -2 3 11 13.17 5.27
 -2 3 11 24.86 7.46
 -2 3 11 20.65 6.35
 2 3 -9 315.9 9.52
 2 -3 -9 313.67 8.45
 -2 3 9 316.03 20.14
 -2 3 9 339.91 18.77
 -2 3 9 291.64 16.8
 -2 3 9 336.01 19.79
 2 -3 -9 346.9 11.35
 2 3 -9 332.9 10.55
 2 -3 -9 348.99 10.24
 2 -3 -9 352.04 11.66
 2 -3 -9 330.98 9.42
 2 -3 -9 326.02 9.94
 2 -3 -9 336.35 8.87
 2 3 -9 337.06 9.57
 2 -3 -9 330.51 10.22
 2 -3 -9 325.68 8.91
 2 -3 -9 333.04 8.99
 2 3 -9 331.75 10.82
 2 3 -9 316.22 8.66
 2 -3 -9 321.62 8.89
 2 -3 -9 312.32 19.34
 2 -3 -9 318.02 10.32
 2 -3 -9 303.53 17.01
 2 -3 -9 319.29 19.99
 2 -3 -9 320.48 9
 2 3 -9 309.47 9.61
 2 3 -9 302.15 9.7
 2 -3 -7 13.21 5.82
 2 -3 -7 14.78 6.34
 2 -3 -7 16.49 3.31
 2 -3 -7 13.92 5.42
 2 3 -7 8.33 2.62
 2 3 -7 13.75 2.74
 2 3 -7 12.82 3.4
 -2 3 7 17.29 4.92
 -2 3 7 9.72 3.29
 2 3 -7 13.04 2.75
 -2 3 7 20.11 5.54
 -2 3 7 17.49 5.63
 2 -3 -7 15.34 2.59
 2 -3 -5 139.77 4.97
 2 3 -5 146.2 5.18
 2 -3 -5 140.67 5.99
 2 -3 -5 153.02 9.54
 2 -3 -5 149.26 11.14
 2 -3 -5 151.1 11.4
 -2 3 5 160.69 12.22
 2 -3 -5 148.39 5.02
 -2 3 5 148.85 10.58
 -2 3 5 131.57 10.68
 2 -3 -3 25.73 3.14
 2 -3 -3 11.51 4.73
 2 -3 -3 23.37 4.9
 2 -3 -3 29.46 5.85
 -2 3 3 19.87 6.13
 2 -3 -3 24.15 4.92
 -2 3 3 16 4.65
 -2 3 3 19.7 1.55
 2 -3 -1 998.68 12.63
 2 -3 -1 1071.48 24.96
 2 -3 -1 1073.59 25.28
 2 -3 -1 1061.87 21.2
 2 3 -1 1064.51 19.14
 -2 -3 -1 979.42 12.26
 2 3 1 997.44 16.75
 2 3 1 970.93 24.04
 2 -3 1 936.89 23.82
 -2 -3 -1 964.38 23.69
 -2 3 -1 1011.85 22.92
 2 3 1 970.31 16.98
 -2 -3 -3 28.22 5.9
 -2 -3 -3 29.79 5.95
 -2 -3 -3 30.29 4.6
 -2 -3 -3 27.83 3.15
 2 3 3 29.7 5.46
 -2 -3 -3 33.61 5.85
 -2 -3 -3 24.25 4.8
 2 3 3 36.51 4.68
 -2 -3 -5 379.71 7.63
 2 3 5 347.76 13.55
 -2 -3 -5 343.29 16.74
 -2 -3 -5 350.71 16.93
 -2 -3 -5 356.52 9.02
 -2 -3 -5 362.72 14.25
 -2 3 -5 378.18 8.33
 -2 -3 -5 364.14 7.72
 2 3 5 387.83 15.84
 -2 -3 -7 84.51 4.6
 2 3 7 95.67 9.9
 2 3 7 91.91 9.5
 -2 3 -7 88.49 4.91
 2 3 7 90.27 9.2
 2 3 7 83.27 8.5
 -2 -3 -7 99.96 5.69
 -2 -3 -7 91.18 9.2
 -2 -3 -7 81.81 9.98
 -2 -3 -7 90.89 10.21
 -2 -3 -7 90.95 5.63
 -2 -3 -7 92.48 4.59
 -2 3 -7 88.49 5.02
 -2 -3 -7 90.14 5.69
 2 3 9 20.17 5.47
 -2 3 -9 20.36 3.37
 2 3 9 23.01 5.9
 2 3 9 8.16 4.59
 -2 -3 -9 16.61 3.04
 2 3 9 23.93 5.83
 -2 -3 -9 29.45 4.12
 2 -3 9 34.58 4.78
 -2 -3 -9 32.2 4.95
 -2 3 -9 26.45 4.38
 -2 -3 -9 29.49 4.21
 -2 3 -9 18.28 7.42
 -2 -3 -9 13.8 6.57
 -2 -3 -9 18.22 6.7
 -2 -3 -9 18.76 5.75
 -2 -3 -9 18.27 3.96
 -2 3 -9 13.81 7.1
 -2 -3 -9 18.98 3.11
 -2 -3 -9 26.38 3.17
 -2 -3 -9 22.42 4.12
 -2 3 -9 22.85 3.93
 -2 3 -11 328.76 13.08
 -2 -3 -11 354.29 10.31
 -2 3 -11 350.58 11.43
 2 3 11 373.11 21.83
 2 3 11 341.46 20.63
 -2 3 -11 346.08 24.76
 -2 -3 -11 344.32 23.34
 -2 -3 -11 368.02 12.66
 -2 3 -11 328.25 24.18
 -2 -3 -11 353.61 23.65
 -2 3 -11 368.63 13.18
 -2 -3 -11 371.96 14.17
 2 -3 11 376.98 12.96
 -2 -3 -11 381.25 13.6
 -2 3 -11 374.29 10.62
 -2 -3 -11 369.09 12.71
 -2 -3 -11 369.68 11.84
 -2 3 -11 370.11 12.21
 -2 -3 -11 380.06 11.32
 -2 -3 -11 369.06 10.4
 -2 -3 -11 359.03 11.05
 -2 3 -11 360.43 9.84
 -2 -3 -11 384.78 13.34
 -2 3 -11 350.96 12.53
 -2 -3 -13 4.06 3.05
 -2 3 -13 -1.6 3.26
 -2 -3 -13 4.74 6.48
 -2 -3 -13 4.37 3.69
 -2 -3 -13 -3.46 4.89
 -2 3 -13 2.31 3.85
 -2 3 -13 -3.16 6.37
 -2 -3 -13 0.81 6.86
 -2 3 -13 -8.33 7.45
 2 -3 13 7.36 4.07
 -2 -3 -13 10.94 4.13
 -2 -3 -13 5.78 5.02
 -2 -3 -13 -1.59 3.35
 -2 3 -13 2.94 3.95
 -2 3 -13 -1.79 3.11
 -2 3 -13 0.12 3.55
 -2 3 -13 4.04 2.83
 -2 -3 -13 -0.6 3.67
 -2 3 -13 -3.4 3.01
 -2 -3 -13 0.99 3.09
 -2 -3 -13 4.85 3.19
 -2 -3 -13 1.5 3.51
 2 -3 13 0.76 3.95
 -2 -3 -13 2.38 3.44
 -2 -3 -15 739.75 17.47
 -2 3 -15 765.66 21.32
 -2 -3 -15 805.63 21.57
 -2 -3 -15 775.14 20.51
 -2 3 -15 776.74 19.49
 -2 -3 -15 797.31 22.88
 -2 -3 -15 786.12 39.88
 -2 -3 -15 837.34 41.84
 -2 3 -15 771.36 42.71
 -2 3 -15 708.36 40.33
 -2 -3 -15 800.72 19.17
 -2 -3 -15 772.12 19.89
 -2 3 -15 767.65 17.94
 -2 -3 -15 788.79 20.25
 -2 -3 -15 813.27 22.41
 2 -3 15 772.66 22.83
 -2 3 -15 696.4 21.76
 -2 -3 -17 15.14 7.14
 -2 3 -17 28.22 10
 -2 -3 -17 11.31 4.16
 -2 -3 -17 9.53 7.96
 -2 3 -17 12.55 4.83
 -2 3 -17 11.81 7.6
 -2 3 -17 8.6 4.16
 -2 -3 -17 19.07 4.7
 -2 -3 -17 20.31 5.21
 -2 -3 -17 14.98 4.41
 -2 -3 -17 27.59 5.71
 -2 -3 -17 18.26 5.74
 -2 3 -17 18.43 5.92
 2 3 19 20.85 7.58
 -2 -3 -19 14.81 8.71
 -2 -3 -19 19.16 4.85
 -2 -3 -19 22.29 9.73
 -2 3 -19 13.22 3.97
 -2 3 -19 17.27 9.11
 -2 3 -19 23.25 9.03
 -2 -3 -19 18.44 5.53
 -2 3 -19 15.51 5.3
 -2 3 -19 19.22 6.18
 -2 3 -19 18.48 7.66
 -2 -3 -19 12.65 6.2
 -2 -3 -19 12.04 5
 -2 -3 -19 15.24 4.99
 -2 -3 -19 16.47 4.98
 -2 3 -19 13.5 4.66
 -2 3 -19 27.68 6.62
 2 -3 19 12.03 4.94
 -2 3 -21 57.53 7.03
 -2 3 -21 53.91 6.09
 -2 -3 -21 59.06 5.79
 -2 -3 -21 61.48 6.74
 -2 3 -21 58.99 6.82
 -2 -3 -21 51.07 5.61
 -2 3 -21 48.87 7.07
 -2 -3 -21 54.04 6.72
 -2 3 -23 42.77 5.6
 -2 3 -23 30.64 7.35
 -2 3 -23 35.45 5.68
 -2 3 -23 28.62 4.7
 -2 -3 -23 39.18 5.06
 2 -4 -24 89.31 5.84
 2 4 -24 85.69 5.27
 2 4 -24 94.05 6.52
 2 4 -22 -4.49 5.01
 -2 -4 22 10.84 3.97
 2 4 -22 1.55 4.27
 2 -4 -22 2.78 3.87
 2 4 -22 0.58 3.45
 2 -4 -22 0.98 3.45
 2 4 -22 -2.1 3.26
 2 -4 -22 -0.34 2.98
 2 4 -20 17.16 9.57
 2 -4 -20 -1.33 6.08
 2 -4 -20 19.02 10.37
 2 -4 -20 7.63 3.51
 2 4 -20 4.84 3.72
 2 4 -20 1.37 6.69
 2 4 -20 2.18 6.15
 2 4 -20 7.03 6.2
 2 4 -20 14.36 5.64
 2 4 -20 5.78 4.59
 2 4 -20 2.32 4.3
 2 -4 -20 5.02 4.48
 2 -4 -20 3.04 3.77
 2 -4 -20 6.42 4.49
 -2 -4 20 5.13 4.51
 2 -4 -18 -1.97 6.19
 2 4 -18 3.21 7.26
 2 4 -18 1.03 6.94
 2 4 -18 0.74 4.39
 2 -4 -18 2.8 3.86
 2 -4 -18 8.09 7.88
 2 4 -18 2.83 4.27
 -2 -4 18 3.12 5.04
 2 4 -18 6.98 4.73
 2 -4 -18 2.84 3.37
 2 4 -16 187.43 12.95
 2 -4 -16 177.39 12.77
 2 4 -16 190.8 11.42
 2 -4 -16 193.94 10.73
 2 4 -16 150.19 20.12
 2 -4 -16 186.81 11.31
 2 -4 -16 172.68 20.31
 2 4 -16 177.65 22.07
 2 -4 -16 179.63 21.12
 2 4 -16 175.96 11.82
 2 -4 -16 189.34 10.59
 2 -4 -16 173.28 10.9
 2 4 -16 180.4 10.38
 2 -4 -16 189.22 10.69
 2 4 -16 162.97 10.37
 2 4 -16 165.18 11.56
 2 -4 -16 157.98 9.1
 2 4 -14 81.56 6.97
 2 4 -14 83.37 8.15
 2 -4 -14 76.26 6.01
 2 4 -14 74.57 13.97
 2 4 -14 92.73 16.18
 2 -4 -14 82.95 13.66
 2 -4 -14 100.6 16.09
 2 -4 -14 92.08 7.77
 2 -4 -14 94.93 15.77
 2 -4 -14 58.81 8.26
 2 -4 -14 72.09 7.5
 2 4 -14 56.69 7.42
 2 -4 -14 48.81 6.17
 2 -4 -14 60.47 8.32
 2 4 -14 62.02 6.67
 2 4 -14 64.88 7.08
 2 -4 -14 59.28 5.85
 2 4 -14 80.23 8.46
 2 -4 -14 73.02 6.31
 2 -4 -14 63.73 6.25
 2 -4 -14 79.43 6.82
 2 4 -14 76.26 7.62
 2 -4 -12 81.17 5.61
 -2 4 12 91.99 14.52
 -2 4 12 70.42 11.05
 2 4 -12 82.74 6.57
 2 -4 -12 84.69 6.86
 2 -4 -12 69.06 7.27
 2 4 -12 81.33 7.51
 2 -4 -12 90.11 8.11
 2 -4 -12 96.08 8.41
 2 -4 -12 85.8 6.83
 2 -4 -12 83.05 6.16
 2 4 -12 87.78 6.68
 2 -4 -12 83.4 11.67
 2 -4 -12 78.11 11.92
 2 -4 -12 74.9 12.63
 2 -4 -12 88.48 7.03
 2 4 -12 70.63 13.18
 2 4 -12 71.03 13.56
 2 -4 -12 80.38 5.34
 2 4 -12 78.44 5.8
 2 -4 -12 84.35 7.37
 2 -4 -12 84.27 5.62
 2 -4 -12 83.73 6.25
 2 -4 -12 85 6.33
 2 4 -12 90.22 7.61
 2 4 -12 88.42 6.13
 2 -4 -12 90.03 6.25
 2 4 -12 83.47 6.69
 -2 4 10 230.15 17.15
 -2 4 10 212.1 18.85
 2 -4 -10 232.19 8.12
 -2 4 10 236.6 17.94
 -2 4 10 210.58 18.57
 2 4 -10 223.23 8.89
 2 -4 -10 191.48 8.78
 2 4 -10 207.29 10.2
 2 -4 -10 198.64 8.57
 2 -4 -10 193.87 10.15
 2 -4 -10 203.22 7.69
 2 -4 -10 195.84 8.57
 2 4 -10 209.68 8.33
 2 -4 -10 216.37 10.86
 2 -4 -10 211.84 8.34
 2 -4 -10 217.25 18.09
 2 -4 -10 203.62 17.55
 2 -4 -10 231.33 9.78
 2 -4 -10 208.6 7.96
 2 4 -10 204.46 8.59
 2 -4 -10 199.08 7.03
 2 -4 -10 208.06 9.59
 2 -4 -10 209.35 8.37
 2 -4 -10 208.7 8.08
 2 4 -10 214.16 10.08
 2 -4 -10 216.49 8.19
 2 4 -10 214.92 8.29
 2 4 -10 210.72 9.24
 2 4 -10 213.28 8.98
 2 4 -8 118.16 6.17
 2 -4 -8 113.53 5.62
 -2 4 8 109.12 12.69
 -2 4 8 121.66 12.92
 -2 4 8 125.65 12.41
 -2 4 8 130.78 11.53
 2 -4 -8 103.82 11.76
 2 -4 -8 121.15 12.94
 2 -4 -8 120.65 6.96
 2 -4 -8 116.78 11.38
 2 -4 -8 95.74 7.23
 2 -4 -8 106.59 6.19
 2 4 -8 103.7 6.88
 2 -4 -8 113.75 7.58
 2 4 -8 108.11 5.28
 2 -4 -8 105.86 5.64
 2 -4 -8 116.22 6.7
 2 -4 -8 112.11 5.51
 2 4 -8 113.7 6.18
 2 -4 -8 110.67 5.45
 2 -4 -8 102.91 5.56
 2 4 -8 110.84 6.67
 2 -4 -8 113.22 5.32
 2 4 -8 113.26 6.31
 2 4 -8 114.08 6.2
 -2 4 6 656.95 24.6
 -2 4 6 701.51 28.11
 2 -4 -6 780.57 12.19
 2 -4 -6 721.54 14.34
 2 -4 -6 715.36 26.74
 2 -4 -6 690.15 26.64
 2 -4 -6 762.79 23.62
 2 -4 -6 736.6 15.27
 2 4 -6 702.53 14.61
 2 -4 -6 720.91 15.25
 2 -4 -6 682.05 14.15
 2 -4 -6 696.69 12
 -2 4 6 672.35 14.61
 2 -4 -6 714.91 11.59
 2 4 -6 655.67 13.71
 2 4 -6 714.18 12.73
 2 -4 -4 310.87 9.1
 2 -4 -4 334.4 14.43
 2 4 -4 317.16 7.85
 -2 4 4 328.76 15.5
 -2 4 4 324.64 18.47
 2 -4 -4 316.37 7.38
 -2 4 4 295.56 5.63
 2 -4 -4 328.77 7.67
 -2 4 2 3.64 4.71
 -2 -4 2 9.44 2.66
 2 -4 -2 5.61 5.07
 2 -4 -2 8.63 5.97
 2 -4 -2 8.45 2.95
 2 -4 -2 7.09 4.05
 2 -4 -2 4.63 1.95
 2 -4 0 17.04 5.95
 2 -4 0 27.42 4.84
 2 4 0 15.17 3.91
 -2 4 0 27.46 6.51
 -2 -4 -2 83.75 9.54
 -2 -4 -2 70.57 7.68
 2 4 2 83.15 7.08
 2 -4 2 71.26 9.54
 -2 4 -2 74.38 9.27
 2 4 2 80.07 10.02
 -2 -4 -2 74.93 7.62
 -2 -4 -2 76.5 4.79
 -2 -4 -2 74.67 3.61
 2 4 2 83.49 6.1
 -2 -4 -4 127.03 6.08
 -2 -4 -4 126.16 9.9
 -2 -4 -4 129.08 4.94
 2 4 4 117.61 7.77
 2 -4 4 114.23 6.35
 -2 4 -4 116.63 5.24
 2 4 4 127.43 9.5
 -2 -4 -4 137.26 5.06
 -2 -4 -4 118.23 9.93
 2 4 4 130.67 11.31
 2 4 6 2701.41 49.18
 -2 4 -6 2618.73 28.89
 -2 -4 -6 2641.36 30.1
 2 -4 6 2641.47 28.39
 -2 -4 -6 2516.98 28.81
 -2 -4 -6 2641.92 27.11
 -2 -4 -6 2585.16 50.44
 -2 -4 -6 2702.41 43.43
 -2 -4 -6 2654.96 51.77
 -2 -4 -6 2516.04 22.46
 -2 -4 -6 2593.25 19.86
 2 4 6 2505.77 38.52
 -2 -4 -6 2669.09 23.09
 2 -4 6 2578.78 29.11
 -2 4 -6 2679.03 24.65
 2 4 8 -1.4 4.91
 -2 -4 -8 2.17 2.04
 2 4 8 8.22 4.88
 -2 4 -8 3.5 2.58
 2 4 8 -1.4 4.47
 -2 -4 -8 2.78 2.91
 -2 -4 -8 -1.71 3.81
 2 -4 8 6.09 3.67
 -2 -4 -8 2.67 3.69
 -2 4 -8 2.43 3.34
 -2 -4 -8 2.36 4.41
 -2 -4 -8 -0.54 4.96
 -2 -4 -8 3.06 2.78
 -2 -4 -8 8.76 5.62
 -2 -4 -8 1.01 2.27
 -2 -4 -8 0.66 2.79
 2 -4 8 3.57 3.35
 -2 4 -8 2.37 3.03
 -2 4 -10 73.16 5.59
 2 4 10 69.05 9.45
 -2 -4 -10 74.63 5.24
 -2 -4 -10 55.14 4.94
 2 -4 10 54.37 6.09
 -2 -4 -10 49.59 5.78
 -2 -4 -10 52.97 6.6
 -2 4 -10 53.65 6.15
 -2 -4 -10 56.25 4.89
 -2 4 -10 55.72 4.15
 -2 -4 -10 48.39 6
 -2 -4 -10 58.42 4.72
 -2 -4 -10 75.57 6.41
 -2 4 -10 55.67 11.44
 -2 4 -10 61 11.25
 -2 -4 -10 78.97 12.68
 -2 -4 -10 62.63 10.26
 2 4 10 69.37 8.73
 -2 -4 -10 59.99 5.17
 -2 -4 -10 62.53 4.39
 -2 4 -10 64.65 6.04
 -2 -4 -10 71.02 6.36
 2 -4 10 62.77 6.31
 -2 -4 -12 111.7 6.56
 -2 4 -12 120 7.63
 -2 4 -12 107.25 8.41
 -2 4 -12 110.85 15.79
 -2 -4 -12 116.77 13.99
 -2 -4 -12 122.63 15.69
 -2 -4 -12 123.2 8.49
 -2 -4 -12 117.99 15.8
 -2 4 -12 112.92 15.99
 -2 -4 -12 84.62 6.86
 -2 4 -12 96.92 8.24
 -2 -4 -12 90.96 8.86
 2 -4 12 93.42 7.86
 -2 -4 -12 86.28 8.26
 -2 4 -12 92.54 6.94
 -2 4 -12 97.94 6.31
 -2 -4 -12 100.11 6.72
 -2 -4 -12 104.69 7.43
 -2 -4 -12 96.56 8.25
 2 4 12 133.8 13.72
 -2 -4 -12 113.07 7.42
 -2 -4 -12 102.37 7.1
 -2 -4 -12 108.98 6.31
 -2 -4 -12 109.38 8.24
 -2 4 -12 109.78 8.07
 2 -4 12 100.79 8.53
 2 4 14 29.76 7.09
 -2 -4 -14 23.1 3.65
 -2 4 -14 28.2 11.69
 -2 -4 -14 9.39 7.24
 -2 -4 -14 14.66 8.84
 -2 -4 -14 19.01 7.38
 -2 4 -14 10.95 9.74
 -2 -4 -14 34.56 6.82
 2 -4 14 37.37 6.57
 -2 -4 -14 31.16 5.03
 -2 4 -14 23.58 4.74
 -2 4 -14 18.3 3.97
 -2 4 -14 28.67 5.73
 -2 4 -14 16.13 4.89
 -2 -4 -14 25.72 4.95
 -2 -4 -14 26.13 4.27
 -2 -4 -14 31.2 5.36
 -2 -4 -14 28.49 4.91
 2 -4 14 19.18 5.64
 -2 -4 -16 295.13 14.94
 -2 -4 -16 314.93 14.88
 -2 -4 -16 289.74 13.4
 -2 4 -16 301.67 14.47
 -2 4 -16 266.04 25.51
 -2 -4 -16 291 26.09
 -2 4 -16 270.34 26.21
 -2 -4 -16 302.3 27.27
 -2 -4 -16 275.65 13.35
 2 4 16 286.35 21.67
 -2 -4 -16 289.45 13.37
 -2 -4 -16 278.09 13.42
 -2 -4 -16 291.71 12
 -2 4 -16 277.19 13.27
 -2 4 -16 287.48 14.46
 -2 4 -18 28.79 5.52
 -2 -4 -18 26.63 4.44
 -2 4 -18 9.26 8.47
 -2 -4 -18 33.42 10.88
 -2 4 -18 26.89 5.43
 -2 4 -18 26.75 10.35
 -2 -4 -18 23.78 4.75
 -2 -4 -18 27.01 10.8
 -2 -4 -18 29.08 6.8
 -2 -4 -18 22.7 4.52
 2 -4 18 16.87 5.43
 -2 -4 -18 18.47 5.22
 -2 -4 -20 9.52 3.51
 -2 4 -20 14.7 4.36
 -2 4 -20 12.39 5.55
 -2 4 -20 -4.53 5.19
 -2 -4 -20 -1.38 3.98
 -2 4 -20 4.37 6.49
 -2 4 -20 12.44 4.73
 -2 -4 -20 10.57 3.9
 -2 -4 -20 5.66 4.49
 -2 -4 -20 8.77 4.28
 2 -4 20 2.21 3.93
 -2 4 -20 9.83 4.59
 -2 4 -22 77.86 5.67
 -2 -4 -22 86.85 5.84
 -2 4 -22 80.04 9.8
 -2 4 -22 68.35 7.04
 -2 4 -22 89.53 7.69
 -2 -4 -22 85.69 6.96
 -2 4 -22 90.14 7.25
 2 -4 22 86.86 7.68
 2 5 -23 20.16 4.25
 -2 -5 23 27.59 2.94
 2 -5 -23 25.73 4.14
 2 5 -23 22.57 3.52
 2 5 -21 6.46 5.17
 2 5 -21 15.09 3.88
 2 -5 -21 10.53 3.07
 2 5 -21 11.68 4.81
 2 -5 -21 19.64 4.85
 2 5 -21 16.59 3.96
 -2 -5 21 16.88 4.66
 2 5 -19 36.5 6.22
 2 -5 -19 42.38 5.25
 2 5 -19 28.17 6.82
 2 5 -19 39.22 6.52
 2 5 -19 36.8 6.33
 2 5 -19 34.09 5.88
 2 -5 -19 46.77 6.01
 2 -5 -19 48.63 6.72
 2 -5 -19 46.78 6.79
 2 5 -19 47.69 6.65
 2 -5 -19 57.67 13.27
 2 -5 -19 34.04 10.62
 2 -5 -19 33.65 5.01
 2 5 -19 34.04 10.52
 2 5 -19 38.26 10.13
 -2 -5 19 47.93 7.37
 2 -5 -17 108.96 17.27
 2 -5 -17 102.53 8.84
 2 -5 -17 102.09 16.12
 2 5 -17 84.03 15.83
 2 5 -17 94.48 16.96
 2 5 -17 113.56 9.88
 -2 -5 17 110.01 10.58
 2 5 -17 100.46 8.56
 2 -5 -17 101.6 7.36
 2 5 -17 99.19 9.49
 2 -5 -15 -2.44 7.17
 2 5 -15 -1.67 7.91
 2 -5 -15 -2.5 7.19
 2 5 -15 -1.43 4.45
 2 -5 -15 2.77 6.52
 2 5 -15 3.78 8.55
 2 -5 -15 7.49 5.15
 2 5 -15 5.75 5.14
 2 -5 -15 -1.79 5.44
 2 5 -15 1.74 4.93
 2 5 -15 -1.78 4.01
 2 -5 -15 -3.74 6.13
 2 5 -15 9.14 4.5
 2 5 -15 0.45 3.78
 2 -5 -15 -1.67 3.51
 2 -5 -15 -0.11 3.56
 2 -5 -15 -0.62 4.11
 2 -5 -15 -0.57 3
 2 5 -15 0.25 3.98
 2 -5 -13 151.15 7.67
 -2 5 13 158.5 17.45
 2 5 -13 135.93 10.41
 2 5 -13 137.07 8.76
 2 5 -13 133.37 9.72
 2 5 -13 143.91 10.7
 2 -5 -13 147.68 11.67
 2 -5 -13 145.44 10.62
 2 -5 -13 155.31 12.02
 2 5 -13 152.44 9.22
 2 -5 -13 137.83 7.96
 2 -5 -13 149.12 9.75
 2 -5 -13 158.68 19.03
 2 5 -13 147.71 19.03
 2 -5 -13 174.71 17.2
 2 5 -13 161.51 20.87
 2 -5 -13 147.67 19.31
 2 5 -13 136.24 8.64
 2 -5 -13 138.99 8.78
 2 -5 -13 151.89 8.21
 2 -5 -13 142.14 8.65
 2 5 -13 147.58 9.57
 -2 5 11 33.42 10.05
 -2 5 11 34.11 9.63
 2 5 -11 34.88 4.53
 2 -5 -11 30 4.19
 2 -5 -11 41.66 5.74
 2 -5 -11 41.22 6.65
 2 5 -11 40.14 5.99
 2 -5 -11 42.76 6.87
 2 5 -11 38.82 4.66
 2 -5 -11 31.34 9.18
 2 -5 -11 32.29 4.83
 2 -5 -11 37.75 8.76
 2 5 -11 36.46 10.51
 2 -5 -11 43.76 10.13
 2 5 -11 36.92 10.66
 2 -5 -11 39.46 4.6
 2 5 -11 34.81 4.9
 2 -5 -11 38.87 5.55
 2 -5 -11 35.02 4.78
 2 5 -11 42.55 5.87
 2 -5 -11 37.18 4.57
 2 -5 -11 34.88 4.12
 2 5 -11 43.33 5.19
 2 5 -9 1.76 2.58
 -2 5 9 -6.83 6.56
 -2 5 9 -2.06 5.33
 2 -5 -9 5.05 2.62
 2 -5 -9 3.05 5.77
 2 -5 -9 1.01 3.6
 2 -5 -9 6.96 6.78
 2 -5 -9 2.29 3.04
 2 -5 -9 2.56 4.11
 2 5 -9 2.99 2.45
 2 -5 -9 -1.51 4.74
 2 5 -9 -3.74 3.93
 2 5 -9 1.09 3.23
 2 -5 -9 2.37 2.62
 2 -5 -9 -3.51 3.75
 2 -5 -9 -3.86 2.72
 2 -5 -9 1.52 2.51
 2 5 -9 7.3 3.59
 2 -5 -9 5.82 2.87
 2 5 -9 1.93 2.88
 2 5 -9 2.29 2.7
 -2 5 7 28.62 7.44
 -2 5 7 18.06 8.64
 2 -5 -7 24.44 3.2
 2 -5 -7 17.14 5.46
 2 -5 -7 21.57 3.82
 2 -5 -7 27.46 5
 2 -5 -7 30.2 5.31
 2 5 -7 28.55 4.64
 2 -5 -7 19.45 3.46
 2 -5 -7 18.89 4.07
 2 -5 -7 30.2 3.84
 2 5 -7 27.43 4.22
 2 -5 -7 25.57 3.55
 2 5 -7 24.92 4.31
 2 -5 -7 26.9 3.23
 2 -5 -7 24.26 3.08
 2 -5 -7 19.89 3.05
 2 5 -7 19.56 3.59
 2 5 -7 21.43 3.56
 -2 5 5 302.98 17.15
 -2 -5 5 294.73 10.5
 2 -5 -5 310.68 8.24
 2 -5 -5 285.62 9.78
 2 -5 -5 319.7 16.31
 2 5 -5 273.97 10.29
 2 -5 -5 284.18 10.98
 2 -5 -5 281.31 8.12
 2 -5 -5 279.46 9.94
 2 5 -5 288.88 9.46
 2 -5 -5 278.85 8.64
 2 5 -5 265.85 9.08
 2 5 -5 295.9 8.79
 2 5 -5 284.12 8.5
 2 -5 -3 61.02 5.03
 2 -5 -3 65.8 8.39
 2 5 -3 89.38 5.92
 2 -5 -3 77.3 6.37
 2 -5 -3 70.52 4.15
 2 -5 -3 52.45 8.41
 2 -5 -3 60.38 4.14
 -2 -5 3 71 5.29
 2 5 -3 72.93 4.5
 2 -5 -3 73.81 5.66
 2 -5 -3 82.49 5.49
 2 5 -3 80.06 5.11
 2 -5 -1 229.33 6.56
 -2 -5 1 217.6 5.73
 2 -5 -1 202.39 8.67
 2 5 -1 213.58 6.41
 -2 5 1 244.11 16.21
 2 -5 -1 221.58 15.85
 2 -5 -1 235.37 13.43
 2 -5 -1 217.76 15.48
 -2 -5 -1 9.22 2.46
 -2 -5 -1 8.88 1.78
 -2 -5 -1 17.66 7.23
 2 5 1 9.22 3.43
 2 -5 1 16.25 5.12
 -2 5 -1 11.34 6.51
 2 -5 1 11.08 6.87
 2 -5 1 6.88 3.29
 2 -5 1 11.28 2.92
 2 5 1 8.4 2.2
 -2 -5 -3 24.81 5.8
 -2 -5 -3 24.29 4.04
 -2 5 -3 30.03 4.41
 -2 -5 -3 30.57 5.16
 2 -5 3 38.39 4.57
 -2 -5 -3 35.39 4.7
 -2 -5 -3 23.58 2.99
 -2 -5 -3 23.65 2.47
 -2 -5 -3 30.52 7.59
 -2 -5 -3 23.12 2.97
 2 5 3 18.95 4.55
 -2 -5 -3 22.83 5.38
 2 5 3 23.25 7.28
 2 -5 3 32.5 7.6
 2 5 3 21.73 4.21
 2 -5 3 28.05 3.98
 2 5 3 25.98 2.64
 2 -5 3 36.43 4.99
 -2 -5 -5 62.69 5.32
 -2 -5 -5 63.59 8.59
 -2 -5 -5 104.94 7.51
 -2 5 -5 88.55 6.64
 2 -5 5 93.81 6.72
 -2 -5 -5 91.23 6.95
 -2 -5 -5 67.48 3.71
 -2 -5 -5 66.28 4.42
 2 5 5 71.95 6.85
 2 -5 5 77.8 6.02
 -2 5 -5 69.41 5.02
 2 5 5 79.12 8.78
 -2 -5 -5 66.85 4.35
 2 5 7 1.36 4.46
 2 5 7 -1.53 3.75
 2 5 7 1.93 4.52
 -2 -5 -7 -1.27 2.11
 -2 -5 -7 1.45 4.83
 -2 -5 -7 2 3.2
 2 -5 7 -5.7 4.1
 -2 -5 -7 -3.12 4.13
 -2 5 -7 -3.09 3.97
 -2 -5 -7 0.2 4.03
 -2 -5 -7 0.69 2.43
 -2 -5 -7 -0.26 2.19
 -2 -5 -7 -1.13 2.54
 2 -5 7 -3.34 3.29
 -2 5 -7 -0.87 2.57
 -2 5 -9 -0.88 2.76
 2 5 9 1.17 3.66
 2 5 9 2.12 5.38
 2 5 9 0.77 4.89
 2 5 9 1.13 4.73
 -2 -5 -9 3.79 2.49
 -2 -5 -9 -0.51 4.17
 2 -5 9 4.21 4.2
 -2 -5 -9 -1.59 3.65
 -2 5 -9 0.95 2.32
 -2 5 -9 2.18 4.12
 -2 -5 -9 -0.94 4.48
 -2 -5 -9 5.71 6.33
 -2 -5 -9 4.12 5.1
 -2 -5 -9 1.49 3.19
 -2 -5 -9 1.91 2.47
 -2 -5 -9 3.62 2.7
 2 -5 9 1.59 3.75
 -2 5 -9 3.66 3.06
 -2 5 -11 8.26 2.92
 -2 -5 -11 10.58 3.22
 2 5 11 13.87 6.53
 -2 5 -11 14.07 8.74
 -2 -5 -11 -1.6 6.42
 -2 -5 -11 5.64 4.72
 -2 -5 -11 18.02 8.78
 -2 5 -11 9.31 7.59
 -2 -5 -11 18.62 4.46
 -2 -5 -11 5.79 4.34
 2 -5 11 17.96 5.7
 -2 -5 -11 6.18 5.46
 -2 -5 -11 10.54 4.73
 -2 5 -11 8.74 4.86
 -2 5 -11 13.58 3.33
 -2 -5 -11 6.8 3.2
 -2 -5 -11 8.22 2.49
 -2 -5 -11 13.32 3.69
 -2 -5 -11 11.98 3.56
 -2 5 -11 16.32 4.02
 2 -5 11 19.39 5.82
 -2 -5 -13 -1.67 2.63
 -2 -5 -13 8.71 8.94
 -2 5 -13 -3.14 7.86
 -2 5 -13 -0.51 6.91
 -2 -5 -13 -0.45 7.09
 -2 -5 -13 -0.35 6.52
 2 -5 13 0.65 5.31
 -2 -5 -13 3.19 5.14
 -2 -5 -13 3.84 6.07
 -2 5 -13 -2.33 3.34
 -2 -5 -13 1.88 5.78
 -2 5 -13 5.56 4.74
 -2 -5 -13 1.86 2.96
 -2 5 -13 -3.11 4.08
 -2 -5 -13 3.45 3.74
 -2 5 -13 5.29 3.58
 -2 -5 -13 3.45 3.68
 -2 -5 -13 0.52 3.52
 -2 -5 -13 2.73 2.58
 2 -5 13 -3.58 4.52
 -2 -5 -15 3.32 5.83
 -2 -5 -15 -2.52 4.39
 -2 5 -15 0.51 3.82
 -2 5 -15 4.87 4.97
 -2 5 -15 8.24 9.19
 -2 -5 -15 10.2 8.26
 -2 -5 -15 2.73 6.9
 -2 -5 -15 -6.98 8.82
 -2 -5 -15 -3.58 3.69
 -2 5 -15 1.09 4.23
 -2 5 -15 -0.53 6.83
 -2 -5 -15 -0.63 3.74
 -2 -5 -15 -8.26 4.26
 -2 5 -15 6.22 3.61
 -2 -5 -17 5.32 7.25
 -2 5 -17 -2.38 4.11
 -2 5 -17 -9.74 9.41
 -2 -5 -17 6.65 3.9
 -2 5 -17 -1.06 7.38
 -2 -5 -17 2.98 6.51
 -2 5 -17 5.55 5.41
 2 -5 17 -3.26 4.57
 -2 -5 -17 2.98 3.25
 -2 5 -17 -0.26 3.81
 -2 -5 -19 6.57 3.24
 -2 5 -19 4.82 4.24
 -2 5 -19 10.3 3.91
 -2 -5 -19 8.29 4
 -2 5 -19 -0.13 4.19
 -2 5 -19 10.73 6.74
 -2 -5 -19 3.43 3.97
 -2 -5 -19 8.98 4.92
 -2 5 -19 10.14 4.68
 2 -5 19 9.66 4.82
 -2 5 -21 5.56 3.15
 -2 -5 -21 12.58 3.37
 -2 5 -21 11.24 6.56
 -2 5 -21 -0.32 4
 -2 5 -21 2.22 4.16
 2 -5 21 1.39 4.9
 -2 -5 -21 5.24 3.98
 -2 5 -21 2.84 3.51
 -2 5 -23 38.96 3.99
 -2 -5 -23 39.48 4.53
 -2 5 -23 33.42 4.28
 2 6 -22 12.98 4.54
 -2 -6 22 23.69 2.96
 2 6 -22 18.81 4.37
 2 6 -22 15.73 3.18
 2 -6 -22 17.52 4.16
 -2 -6 22 15.16 4.74
 2 -6 -20 7.65 3.72
 2 6 -20 11.5 3.65
 -2 -6 20 3.95 4.45
 2 6 -20 3.37 5.62
 2 6 -20 -1.49 4.08
 2 6 -20 -2.6 3.57
 2 -6 -20 -4.78 3.97
 2 -6 -20 3.84 4.34
 2 -6 -20 6.17 3.14
 2 6 -20 10.36 4.24
 2 -6 -18 23.93 4.31
 2 6 -18 19.78 4.64
 2 6 -18 24.53 6.52
 2 6 -18 20.68 5.42
 -2 -6 18 29.95 6.52
 2 6 -18 21.44 5.76
 2 6 -18 27 4.85
 2 -6 -18 35.05 5.13
 2 -6 -18 33.22 5.7
 2 -6 -18 24.33 4.85
 2 6 -18 24.68 10.08
 2 -6 -18 30.6 5.33
 2 6 -18 15.23 7.83
 2 6 -18 21.59 5.27
 -2 -6 16 7.86 4.98
 2 6 -16 3.64 4.98
 2 -6 -16 -3.23 6.9
 2 6 -16 4.13 5.32
 2 -6 -16 4.46 4.24
 2 6 -16 6.69 8.11
 2 6 -16 -5.4 7.91
 2 6 -16 -1.99 3.43
 2 -6 -16 -2.13 3.01
 2 -6 -14 59.34 9.67
 2 6 -14 60.11 7.32
 2 6 -14 59.4 7.89
 2 -6 -14 63.13 9.7
 2 -6 -14 78.94 13.59
 2 -6 -14 78.55 7.94
 2 6 -14 48.58 12.98
 2 6 -14 62.97 15.47
 2 6 -14 43.93 6.16
 2 -6 -14 63.96 6.75
 2 -6 -14 61.4 5.99
 2 -6 -14 67.68 6.72
 -2 6 14 80.39 13.74
 2 -6 -14 70.66 6.01
 2 6 -14 84.19 9.33
 2 6 -14 77.19 7.11
 -2 6 12 123.95 16.93
 2 -6 -12 123.2 7.1
 2 -6 -12 96.63 8.69
 2 -6 -12 118.02 11.45
 2 6 -12 102.9 9.31
 2 6 -12 96.7 7.82
 2 -6 -12 107.5 11
 2 -6 -12 134.05 14.92
 2 6 -12 98.13 16.4
 2 6 -12 113.89 18.3
 2 -6 -12 106.03 7.72
 2 6 -12 109.75 8.43
 2 -6 -12 113.78 7.65
 2 -6 -12 113.22 7.14
 2 -6 -12 121.22 8.12
 2 6 -12 111.4 8.16
 2 6 -10 126.06 7.78
 -2 6 10 149.65 17.9
 2 -6 -10 128.29 7.03
 2 -6 -10 149.81 14.68
 2 -6 -10 133.39 8.75
 2 -6 -10 102.51 9.18
 2 6 -10 108.55 9.7
 2 -6 -10 90.85 7.64
 2 -6 -10 110.99 10.3
 2 6 -10 122.49 8.42
 2 -6 -10 117.78 7.67
 2 -6 -10 117.35 6.79
 2 6 -10 120.72 8.57
 2 -6 -10 122.81 6.96
 2 -6 -10 125.91 7.61
 2 6 -10 120.46 7.84
 2 6 -10 128.88 8
 2 6 -8 665.38 15.41
 2 -6 -8 659.51 14.09
 -2 6 8 642.88 33.67
 -2 6 8 603.73 29.62
 2 -6 -8 668.01 28.45
 2 -6 -8 642.74 17.03
 2 -6 -8 654.28 16.44
 2 -6 -8 664.35 19.95
 2 6 -8 612.05 18.64
 2 -6 -8 660.63 20
 2 -6 -8 645.74 14.9
 2 -6 -8 614.54 15.33
 2 -6 -8 617.64 18.07
 2 6 -8 629.6 17.04
 2 -6 -8 622.56 13.37
 2 6 -8 627.82 16.79
 2 -6 -8 630.13 14.55
 2 -6 -8 630.53 13.39
 2 6 -8 620.18 15.57
 2 6 -8 609.94 15.39
 2 -6 -6 -0.36 2.42
 -2 6 6 -1.01 6.55
 2 -6 -6 5.38 3.57
 2 -6 -6 -0.11 3.84
 2 6 -6 1.45 3.58
 2 -6 -6 0.34 4.34
 2 -6 -6 3.38 2.69
 2 -6 -6 0.86 3.4
 2 -6 -6 0.07 3
 2 6 -6 -1.64 3.21
 2 6 -6 4.49 3.05
 2 -6 -6 0.12 2.44
 2 -6 -6 1.59 2.02
 2 -6 -6 2.53 1.86
 2 6 -6 2.18 3.13
 -2 6 4 119.59 14.11
 2 -6 -4 121.46 5.83
 2 -6 -4 126.04 11.64
 2 6 -4 98.26 7.08
 2 -6 -4 109.13 8.28
 2 -6 -4 119.7 5.85
 -2 -6 4 117.96 5.28
 2 -6 -4 108.47 6.3
 2 -6 -4 104.16 7.07
 2 6 -4 113.42 7.11
 2 6 -4 114.96 6.3
 -2 -6 4 115.49 7.06
 2 6 -4 118.18 6.11
 2 -6 -2 12.48 5.23
 2 6 -2 11.89 2.78
 2 -6 -2 15.25 4.24
 -2 -6 2 12.5 3.76
 -2 -6 2 8.42 2.87
 2 6 -2 10.17 3.4
 2 -6 -2 7.6 4
 -2 -6 2 11.84 2.33
 2 -6 -2 7.25 2.44
 2 -6 -2 8.43 3.05
 2 6 -2 13.67 3.43
 2 6 -2 7.38 2.55
 2 -6 -2 7.46 5.74
 -2 6 2 6.17 6.71
 -2 -6 0 133.31 7.38
 -2 6 0 124.38 7.04
 2 6 0 127.03 6.98
 2 -6 0 116.34 6.92
 2 -6 0 119.19 7.96
 2 6 0 124.25 6.6
 -2 -6 0 140.31 7.27
 2 6 0 138.92 5.87
 2 -6 0 141.31 8.2
 -2 -6 0 144.85 6.1
 -2 6 0 133.44 14.38
 2 -6 0 141.58 14.63
 2 -6 0 153.05 11.95
 -2 -6 0 142.06 6
 -2 -6 0 140.57 5.14
 2 -6 0 142.33 5.98
 -2 -6 -2 880.37 27.88
 2 6 2 733.96 19.14
 -2 -6 -2 808.42 13.61
 -2 -6 -2 775.95 11.38
 2 -6 2 775.3 10.22
 -2 6 -2 758.61 16.78
 2 -6 2 746.45 16.6
 -2 -6 -2 752.8 17.38
 2 6 2 761.79 14.79
 2 6 2 739.05 14.5
 2 -6 2 796.07 25.41
 -2 -6 -2 806.9 30.08
 2 6 2 781.1 12.51
 -2 -6 -2 752.35 15.01
 2 -6 2 788.85 16.73
 2 -6 2 797.4 18.65
 -2 -6 -4 281.45 17.08
 -2 -6 -4 204.16 10.16
 -2 6 -4 211.76 9.94
 2 -6 4 188.97 9.83
 -2 -6 -4 242.55 6.67
 -2 -6 -4 242.28 8.26
 2 6 4 237.47 11.18
 2 6 4 218.87 7.72
 2 6 4 232.51 18.61
 2 6 4 236.32 14.59
 2 -6 4 242.3 14.81
 -2 -6 -4 256.79 17.51
 -2 -6 -4 273.92 8.66
 -2 6 -4 256.75 8.83
 2 -6 4 239.99 10.54
 2 -6 4 238.07 11.09
 2 6 4 231.1 6.9
 -2 -6 -6 320.93 11.56
 -2 6 -6 307.03 12.63
 2 -6 6 306.07 12.87
 -2 -6 -6 293.39 13.45
 -2 -6 -6 300.14 13.26
 -2 -6 -6 318.51 9.66
 -2 -6 -6 302.09 7.83
 2 -6 6 329.52 12.76
 -2 6 -6 306.69 10.49
 2 6 6 288.29 7.74
 2 6 6 297.6 18.43
 -2 -6 -6 335.23 9.75
 2 6 6 315.45 22.09
 2 6 8 23.78 8.08
 -2 -6 -8 23.03 3.39
 2 6 8 26.07 9.24
 -2 6 -8 23.75 3.94
 -2 -6 -8 19.22 4.79
 -2 -6 -8 21.73 6.43
 -2 -6 -8 25.05 5.38
 2 -6 8 16.91 5.51
 -2 -6 -8 20.69 5.53
 -2 6 -8 14 5.27
 -2 -6 -8 21.57 3.44
 -2 -6 -8 20.33 3.13
 -2 -6 -8 22.1 3.91
 -2 6 -8 18.92 3.83
 2 -6 8 17.34 4.38
 -2 6 -10 16.29 3.73
 2 6 10 13.03 8.52
 -2 -6 -10 11.92 3.14
 -2 -6 -10 13.66 4.89
 -2 -6 -10 10.11 6.26
 2 -6 10 14.18 5.61
 -2 6 -10 13.25 6.42
 -2 -6 -10 9.53 5.76
 -2 -6 -10 17.94 4.24
 -2 -6 -10 15.74 7.05
 -2 -6 -10 10.23 3.14
 -2 -6 -10 18.62 3.88
 -2 -6 -10 14.02 3.74
 -2 6 -10 9.67 4.14
 2 -6 10 12.7 4.61
 -2 -6 -12 3.5 2.91
 -2 -6 -12 1.63 6.28
 -2 -6 -12 -1.76 4.93
 2 -6 12 -2.64 5.74
 -2 -6 -12 -0.1 3.05
 -2 6 -12 0.51 5.31
 -2 6 -12 -6.59 4.98
 -2 6 -12 -1.27 3.87
 2 -6 12 -2.42 4.67
 -2 -6 -12 -3.57 3.36
 -2 -6 -12 -2.06 3.69
 -2 6 -12 -5.22 10.15
 -2 6 -12 1.61 8.97
 -2 -6 -12 3.48 5.53
 -2 6 -14 105.13 10.62
 -2 -6 -14 108.41 11.1
 -2 6 -14 93.53 9.3
 -2 6 -14 98.5 7.99
 -2 6 -14 103.48 8.59
 -2 -6 -14 100.36 8.32
 -2 -6 -14 101.17 8.43
 -2 6 -14 92.09 16.25
 -2 -6 -14 117.32 14.96
 -2 -6 -14 106.02 8.66
 -2 6 -14 72.68 14.67
 -2 -6 -16 -1.98 3.95
 -2 6 -16 8.37 7.43
 -2 6 -16 -3.78 8.06
 -2 6 -16 -1.38 4.66
 -2 -6 -16 1.94 5.76
 -2 6 -16 -1.29 5
 2 -6 16 0.89 4.78
 -2 -6 -16 -4.62 3.47
 -2 6 -16 -1.96 3.36
 -2 6 -18 27.4 5.12
 -2 -6 -18 32.4 4.63
 -2 6 -18 24.19 8.95
 -2 6 -18 41.22 11.33
 -2 6 -18 28.75 5.35
 -2 -6 -18 40.27 5.89
 -2 6 -18 27.67 7.51
 -2 6 -18 36.49 5.78
 2 -6 18 27.6 6.05
 -2 -6 -18 33.99 6.09
 -2 -6 -18 29.68 5.55
 -2 6 -18 29.77 6.69
 -2 6 -20 11.8 3.55
 -2 -6 -20 9.63 3.42
 -2 6 -20 0.61 5.14
 -2 6 -20 13.37 4.8
 2 -6 20 6.52 5.4
 -2 -6 -20 8.37 3.73
 -2 6 -20 13.84 4.1
 -2 -6 -20 8.43 4.17
 -2 -6 -22 150.98 7.61
 -2 6 -22 140.54 6.72
 -2 6 -22 137.37 7.92
 2 7 -21 10.01 4.41
 2 7 -21 10.89 3.91
 -2 -7 21 5.68 4.34
 2 -7 -21 12.24 3.53
 -2 -7 21 10.37 2.42
 2 7 -19 -1.38 3.29
 2 -7 -19 -2.65 3.35
 -2 -7 19 -5.51 4.88
 2 7 -19 1.07 4.46
 2 -7 -19 2.06 4.06
 2 7 -19 3.04 3.25
 2 -7 -19 3.88 4.12
 2 -7 -19 0.45 2.65
 2 7 -19 0.41 3.26
 2 7 -17 47.7 11.83
 2 -7 -17 72.6 7.18
 2 7 -17 55.3 7.15
 2 7 -17 49.47 11.82
 2 7 -17 50.84 8.05
 2 7 -17 71.79 8.09
 -2 -7 17 52.4 8.06
 2 -7 -17 55.04 6.56
 2 7 -17 59.56 5.96
 2 -7 -17 57.58 6.72
 2 -7 -17 59.52 5.64
 2 7 -17 66.49 6.8
 -2 -7 15 -0.92 5.32
 2 7 -15 9.27 4.57
 2 -7 -15 14.68 4.68
 2 7 -15 7.11 7.5
 2 7 -15 17.27 6.05
 2 7 -15 5.07 8.16
 2 -7 -15 17.53 7.48
 2 -7 -15 15.76 3.78
 2 7 -15 16.98 4.53
 2 -7 -13 42.13 6.73
 2 -7 -13 32.51 7.86
 2 7 -13 67.78 9.54
 2 -7 -13 48.4 9.92
 2 7 -13 48.07 12.81
 2 -7 -13 72.17 12.68
 2 -7 -13 58.6 7.1
 2 7 -13 71.85 15.59
 2 7 -13 55.37 7.09
 2 -7 -13 54.87 5.98
 2 -7 -13 54.11 6.67
 2 7 -13 71.2 6.65
 -2 7 13 55.18 13.39
 2 -7 -11 160.42 8.21
 -2 7 11 165.98 20.77
 2 7 -11 149.97 12.07
 2 -7 -11 175.31 13.91
 2 -7 -11 148.12 10.51
 2 -7 -11 157.52 13.87
 2 -7 -11 175.76 17.32
 2 -7 -11 161.23 9.43
 2 7 -11 151.91 10.19
 2 -7 -11 170.3 9.63
 2 -7 -11 156.96 8.36
 -2 -7 11 150.89 11.46
 2 7 -11 165.84 9.57
 2 7 -11 158.26 9.74
 -2 7 9 3.27 9.01
 2 -7 -9 2.17 2.49
 2 7 -9 -0.73 3.27
 2 -7 -9 2.28 3.75
 2 -7 -9 -0.64 5.53
 2 -7 -9 -0.36 3.99
 2 -7 -9 3.86 5.37
 2 -7 -9 -8.81 6.46
 2 7 -9 -0.93 4.7
 2 -7 -9 -0.1 3.49
 2 7 -9 -4.13 4.42
 2 7 -9 -0.35 3.5
 2 -7 -9 -2.76 3.1
 2 -7 -9 -3.15 2.66
 2 7 -9 -3.15 3.26
 -2 -7 9 0.99 3.98
 2 7 -9 2.58 3.26
 2 -7 -7 334.04 10.49
 -2 7 7 301.2 25.25
 2 -7 -7 315.11 20.2
 2 -7 -7 300.03 12.99
 2 7 -7 333.82 14.88
 2 -7 -7 350.44 16.24
 2 -7 -7 324.75 15.84
 2 -7 -7 309.44 11.01
 2 -7 -7 327.92 11.92
 2 7 -7 314.38 13.38
 2 -7 -7 312.34 11.22
 2 7 -7 318.44 12.17
 2 -7 -7 317.54 9.52
 2 7 -7 316.32 11.55
 2 7 -7 307.42 11.62
 -2 -7 7 311.42 13.71
 2 -7 -5 296.63 9.82
 -2 7 5 304.41 23.67
 2 -7 -5 312.9 19.58
 2 7 -5 293.17 13.56
 2 -7 -5 315.77 14.33
 2 -7 -5 273.68 14.01
 -2 -7 5 302.74 8.94
 2 -7 -5 315.87 10.13
 2 7 -5 299.89 12.21
 2 7 -5 303.46 10.91
 -2 -7 5 301.97 12.54
 2 7 -5 301.95 10.96
 2 -7 -3 148.02 7.04
 -2 7 3 155.05 17.47
 2 7 -3 146.14 9.23
 -2 -7 3 146.26 8.05
 2 -7 -3 148.46 10.2
 -2 -7 3 151.6 6.19
 2 -7 -3 153.38 6.9
 -2 -7 3 145.83 6.97
 2 7 -3 146.02 8.42
 -2 7 3 157.26 7.57
 2 7 -3 155.21 7.24
 -2 -7 3 148.12 8.84
 2 7 -3 138.87 6.92
 2 -7 -3 149.94 9
 -2 -7 3 152.91 8.11
 -2 -7 1 17.1 4.45
 2 7 -1 17.71 4.6
 -2 7 1 22.34 4.22
 -2 7 1 22.48 4.03
 2 7 -1 17.59 4.1
 -2 -7 1 18.59 3.53
 2 -7 -1 20.71 3.15
 -2 -7 1 14.4 2.64
 -2 7 1 22.33 9.5
 -2 -7 1 14.47 4.06
 2 -7 -1 18.35 4.52
 -2 -7 1 18.17 3.45
 2 7 -1 18.41 3.22
 -2 -7 -1 198.02 7.63
 2 -7 1 190.45 7.62
 -2 -7 -1 191.06 6.3
 2 7 1 198.63 8.84
 2 7 1 185.47 9.25
 -2 -7 -1 197.01 10.42
 -2 7 -1 211.11 10.21
 -2 -7 -1 190.34 9.1
 2 -7 1 192.89 10.47
 2 7 1 192.29 7.21
 -2 -7 -3 24.68 5.81
 2 -7 3 23.46 4.96
 -2 7 -3 25.55 5.69
 2 7 3 23.64 3.88
 -2 -7 -3 23.12 3.73
 -2 -7 -3 23.05 2.59
 2 -7 3 21.51 3.36
 2 -7 3 20.61 2.41
 2 7 3 21.03 3.69
 -2 -7 -3 21.35 3.65
 2 -7 3 19.92 5
 2 7 3 27.86 3.23
 2 -7 5 0.5 4.2
 -2 -7 -5 -4.34 5.05
 -2 7 -5 4.86 4.49
 -2 -7 -5 1.84 4.6
 -2 -7 -5 1.97 1.67
 -2 -7 -5 1.98 2.66
 2 -7 5 -3.59 5.18
 -2 7 -5 5.55 3.02
 2 -7 5 0.11 3.51
 -2 -7 -5 3.49 2.34
 2 7 7 4.99 7.09
 -2 -7 -7 -0.64 2.36
 2 7 7 4.54 4.7
 -2 -7 -7 2 5.01
 -2 -7 -7 3.64 4.79
 2 -7 7 1.44 4.81
 -2 7 -7 3.57 4.9
 -2 -7 -7 -1.28 2.74
 -2 -7 -7 -0.25 2.64
 -2 7 -7 4.12 3.13
 2 -7 7 -0.39 4.24
 2 -7 7 -0.75 4.95
 -2 -7 -9 10.52 2.77
 2 7 9 9.22 6.57
 -2 7 -9 14.95 3.81
 -2 -7 -9 6.57 4.23
 -2 -7 -9 4.13 5.88
 2 -7 9 12.37 5.71
 -2 7 -9 7.05 5.15
 -2 -7 -9 9.03 3.91
 -2 -7 -9 4.14 5.06
 -2 7 -9 4.25 4.78
 -2 -7 -9 0.97 3.03
 2 -7 9 11.03 4.53
 -2 7 -9 16.6 4.39
 -2 -7 -11 24.01 4.03
 -2 -7 -11 43.73 7.97
 -2 -7 -11 33.82 9.31
 -2 7 -11 48.67 8.51
 -2 7 -11 32.53 5.89
 2 -7 11 31.42 6.89
 -2 7 -11 32.11 5.84
 -2 -7 -11 38.09 5.63
 -2 -7 -11 36.71 5.09
 -2 -7 -11 26.52 8.71
 -2 -7 -13 108.09 13.56
 -2 7 -13 100.24 11.24
 -2 -7 -13 105.58 11.08
 -2 7 -13 76.73 6.77
 -2 7 -13 89.07 8.56
 -2 -7 -13 93.95 8.16
 -2 -7 -13 90.14 7.78
 -2 -7 -13 79.97 7.89
 -2 -7 -13 90.52 12.93
 -2 7 -13 77.05 16.29
 -2 7 -13 91.55 16.99
 -2 7 -15 6.05 7.92
 -2 7 -15 23.04 5.79
 -2 7 -15 22.41 9.1
 -2 -7 -15 22.11 5.14
 -2 -7 -15 13.17 6.55
 -2 7 -15 20.76 5.39
 2 -7 15 17.94 5.86
 -2 7 -15 16.5 4.65
 -2 -7 -15 12.87 3.61
 -2 7 -17 -0.56 3.46
 -2 -7 -17 7.18 2.97
 -2 7 -17 -0.95 5.03
 -2 7 -17 3.95 5.45
 -2 7 -17 0.94 6.89
 -2 -7 -17 7.37 3.74
 -2 7 -17 2.72 6.76
 -2 7 -17 6.87 4.38
 2 -7 17 10.53 7.14
 2 -7 17 4.44 4.74
 -2 -7 -17 6.59 4.55
 -2 -7 -17 7.41 4.05
 -2 7 -17 3.71 4.53
 -2 -7 -19 0.75 2.42
 -2 7 -19 3.25 3.49
 -2 7 -19 0.38 2.89
 -2 7 -19 8.12 4.6
 2 -7 19 8.33 5.47
 -2 7 -19 1.09 3.35
 -2 -7 -19 5.59 4.66
 -2 -7 -19 6.64 3.67
 -2 7 -21 66.32 4.6
 -2 -7 -21 76.42 5.59
 -2 7 -21 71.24 5.94
 -2 -8 20 6.04 4.13
 2 8 -20 6.11 4.66
 2 8 -20 8.98 3.77
 -2 -8 20 9.68 2.47
 2 -8 -20 9.23 3.82
 2 -8 -20 9.3 2.59
 -2 -8 18 75.46 8.98
 -2 -8 18 67.1 7.64
 2 8 -18 67.04 7.23
 -2 -8 18 69.08 5.11
 2 8 -18 69.5 6.76
 2 -8 -18 60.53 6.41
 2 -8 -18 52.88 5.34
 2 -8 -18 55.27 4.8
 2 8 -18 57.03 5.61
 2 8 -18 69.07 6.53
 2 8 -16 8.34 4.81
 2 -8 -16 3.95 6.66
 2 8 -16 4.72 8.44
 2 8 -16 -14.61 8.71
 -2 -8 16 -5.05 4.69
 2 8 -16 -2.62 6.07
 2 8 -16 1.36 3.86
 2 -8 -16 0.11 3.27
 2 -8 -16 3.49 4.34
 -2 -8 16 -2.5 2.72
 2 8 -16 -1.25 4.1
 2 8 -16 8.67 4.1
 2 -8 -16 -4.42 3.11
 2 8 -14 -1.69 8.31
 2 8 -14 -1.77 5.08
 2 -8 -14 -3.87 6.35
 2 8 -14 -11.5 9.62
 -2 -8 14 -3.8 5.81
 2 8 -14 3.11 4.38
 2 -8 -14 -1.95 3.43
 2 8 -14 2.06 3.73
 2 -8 -14 -3.66 3.19
 -2 8 12 57.96 14.31
 2 8 -12 41.8 5.23
 2 8 -12 28.49 10.92
 2 -8 -12 52.85 10.84
 2 8 -12 56.55 14.55
 2 -8 -12 31.94 6.9
 2 -8 -12 23.91 7.91
 2 8 -12 28.71 8
 2 -8 -12 37.14 9.67
 2 8 -12 31.44 6.21
 2 -8 -12 37.32 5.53
 2 -8 -12 30.99 4.86
 2 8 -12 34.76 5.92
 -2 -8 12 34.76 6.77
 2 8 -10 158.73 9.28
 -2 8 10 148.95 21.63
 2 -8 -10 151.96 8.1
 2 -8 -10 173.16 17.09
 2 -8 -10 139.43 13.43
 2 8 -10 119.03 11.75
 2 -8 -10 127.17 10.05
 2 -8 -10 127.68 13
 -2 -8 10 160.78 8.22
 2 8 -10 138.38 10.94
 2 -8 -10 127.49 8.66
 2 8 -10 134.01 9.34
 -2 -8 10 141.73 10.84
 -2 8 8 -12.58 9.68
 2 -8 -8 2.32 3.01
 2 -8 -8 0.34 5.82
 2 -8 -8 0.2 5.86
 2 -8 -8 -1.42 4.47
 2 8 -8 -2.95 5.85
 2 -8 -8 3.11 6.46
 -2 -8 8 2.55 2.49
 2 -8 -8 0.86 3.21
 2 8 -8 6.26 4.69
 2 -8 -8 -1.99 3.03
 -2 -8 8 -0.15 4.52
 2 8 -8 2.01 3.4
 2 8 -8 4.13 3.39
 -2 8 6 422.86 32.02
 2 -8 -6 483.03 13.54
 2 -8 -6 493.64 27.04
 2 -8 -6 480.13 19.93
 2 8 -6 485.72 18.7
 2 -8 -6 499.57 20.58
 2 -8 -6 478.68 13.8
 -2 -8 6 484.44 12.28
 2 8 -6 463.32 17.13
 2 8 -6 473.51 14.59
 2 -8 -6 494.86 14.25
 -2 -8 6 506.9 18.54
 2 8 -6 484.97 14.9
 -2 -8 6 480.28 16.88
 2 -8 -4 16.01 7
 2 -8 -4 22.33 6.26
 2 8 -4 22.18 6.13
 2 -8 -4 16.85 6.28
 -2 -8 4 25.83 3.46
 2 -8 -4 26.46 3.99
 -2 -8 4 26.57 4.22
 2 8 -4 10.37 4.46
 -2 8 4 17.55 4.08
 2 -8 -4 21.26 3.95
 -2 8 4 18.29 10.92
 -2 -8 4 27.37 5.74
 2 8 -4 23.8 4.31
 -2 -8 4 26.81 4.78
 2 -8 -2 62.51 10.42
 -2 -8 2 63.61 6.44
 2 -8 -2 71.19 8.01
 -2 8 2 63 6.04
 2 8 -2 60.83 6.81
 -2 -8 2 56.61 5.08
 2 -8 -2 56.81 4.98
 -2 -8 2 63.36 4.27
 -2 8 2 61.37 5.74
 2 8 -2 60.93 6.47
 2 -8 -2 61.89 5.25
 -2 -8 2 56.75 6.69
 2 -8 -2 59.28 7.08
 -2 8 0 4.84 4.4
 2 8 0 3.42 3.48
 -2 8 0 0.31 3.62
 2 8 0 8.27 3.79
 -2 -8 0 10.94 4.53
 -2 -8 0 9.02 3.49
 2 -8 0 3.61 4.13
 2 8 0 7.23 2.58
 -2 -8 0 11.13 2.31
 2 -8 0 9.25 2.77
 -2 -8 0 14.66 3.71
 -2 -8 -2 106.31 12.64
 -2 8 -2 85.45 7.89
 2 8 2 81.15 6.74
 -2 -8 -2 75.17 8.11
 2 -8 2 90.08 6.14
 -2 -8 -2 83.67 4.57
 -2 -8 -2 90.83 6.04
 2 8 2 83.53 6.76
 -2 8 -2 95.76 7.99
 -2 -8 -2 92.03 5.91
 2 8 2 89.45 5.54
 2 -8 2 83.11 8.24
 -2 -8 -4 1.21 4.99
 -2 -8 -4 7.26 5.01
 -2 8 -4 -0.43 4.35
 -2 -8 -4 -0.72 3.01
 2 -8 4 1.54 2.68
 2 8 4 4.45 3.05
 -2 8 -4 0.97 3.9
 2 -8 4 -4.06 5.07
 -2 8 -4 2.64 3.06
 -2 -8 -4 -2.73 2.98
 -2 -8 -6 168.86 8.16
 -2 8 -6 124.62 10.47
 -2 -8 -6 123.95 11.6
 -2 -8 -6 154.76 8.22
 2 -8 6 144.53 6.32
 -2 -8 -6 175.9 16.27
 -2 8 -6 129.67 9.32
 -2 -8 -6 140.47 8.62
 2 -8 6 129.57 9.84
 2 -8 6 137.03 11.37
 -2 8 -6 146.2 8.73
 -2 -8 -8 251.46 10.06
 -2 -8 -8 239.37 16.11
 -2 8 -8 241.5 14.87
 -2 -8 -8 242.82 10.8
 -2 8 -8 249.18 13.22
 2 -8 8 259.27 14.06
 2 -8 8 242.68 14.9
 -2 8 -8 247.16 11.71
 -2 -8 -8 249.46 11.46
 -2 -8 -8 251.2 20.11
 -2 -8 -10 658.32 16.16
 -2 8 -10 659.44 17.82
 -2 -8 -10 592.93 22.18
 -2 -8 -10 584.28 25.36
 -2 8 -10 609.96 24.1
 -2 -8 -10 677.94 33.62
 -2 8 -10 645.86 21.84
 -2 -8 -10 653.87 18.77
 -2 -8 -10 618.4 16.93
 2 -8 10 651.26 24.75
 2 -8 10 624.83 22.64
 -2 8 -10 627.7 19.28
 -2 -8 -12 57.71 5.59
 -2 8 -12 54.31 6.17
 -2 8 -12 45.66 13.4
 -2 -8 -12 52.06 10.4
 -2 8 -12 80.74 16.36
 -2 -8 -12 47.67 8.31
 -2 -8 -12 53.26 10.69
 -2 8 -12 55.69 9.61
 -2 8 -12 52.71 7.57
 -2 -8 -12 61.62 6.62
 -2 -8 -12 52.68 5.93
 2 -8 12 52.66 8.82
 2 -8 12 50.85 8
 -2 8 -12 60.42 7.46
 -2 8 -14 14.24 4.21
 -2 -8 -14 6.37 2.99
 -2 -8 -14 10.51 6.42
 -2 8 -14 17.41 11.05
 -2 8 -14 11.99 5.15
 -2 8 -14 4.77 7.69
 -2 -8 -14 4.2 6.78
 -2 8 -14 17.36 7.17
 -2 8 -14 12.09 5.32
 -2 8 -14 13 5.02
 -2 -8 -14 8.19 4.73
 -2 -8 -14 10.56 4.38
 2 -8 14 9.57 5.56
 2 -8 14 5.46 6
 -2 8 -16 51.18 6.42
 -2 8 -16 35.27 7.89
 2 -8 16 44.21 8.21
 -2 8 -16 48.31 6.94
 -2 -8 -16 37.81 5.79
 -2 -8 -16 35.53 5.48
 -2 -8 -16 43.79 4.62
 -2 8 -16 41.07 5.41
 -2 8 -18 32.34 4.56
 2 -8 18 30.86 6.89
 -2 8 -18 25.36 6.44
 2 -8 18 34.03 3.65
 -2 8 -18 25.45 5.2
 -2 -8 -18 28.51 4.6
 -2 8 -18 24.49 4.11
 -2 -8 -18 21.4 4.61
 -2 -8 -18 27.14 3.52
 -2 8 -18 22.97 3.97
 -2 8 -20 34.84 5.37
 -2 8 -20 43.95 4.98
 -2 -8 -20 45.9 4.52
 -2 -8 -20 53.24 5.34
 2 -8 20 46.95 6.34
 -2 -9 19 23.37 4.88
 -2 -9 19 28.37 2.96
 2 -9 -19 34.73 4.42
 2 -9 -19 35.06 3.17
 2 -9 -17 19.25 3.38
 2 9 -17 11.15 3.41
 2 9 -17 16.97 4.38
 2 9 -17 8.79 5.78
 2 9 -17 19.57 4.7
 -2 -9 17 16.08 2.71
 2 9 -17 19.71 3.91
 2 -9 -17 25.06 5.1
 -2 -9 17 17.82 5.54
 2 9 -15 4.57 4.33
 -2 -9 15 -14.49 5.6
 -2 -9 15 6.78 6.32
 2 9 -15 -5.04 6.14
 -2 -9 15 4.09 2.94
 2 9 -15 4.27 4.27
 2 9 -15 6.3 3.92
 2 9 -15 0.65 4.06
 2 -9 -15 2.23 3.77
 2 9 -15 0.7 3.23
 2 -9 -15 2.38 2.95
 2 -9 -13 25.36 3.84
 2 9 -13 29.61 4.96
 2 9 -13 34.32 14.16
 2 -9 -13 36.89 9.17
 2 9 -13 39.91 13.66
 2 -9 -13 36.56 9.93
 2 9 -13 28.76 8.5
 -2 -9 13 29.66 4.29
 2 9 -13 24.81 6.17
 2 -9 -13 29.09 5.52
 -2 -9 13 33.78 7.85
 -2 -9 13 34.27 6.63
 2 9 -13 32.83 5.62
 2 -9 -11 12.15 7.98
 2 -9 -11 10.05 7.97
 2 9 -11 3.47 6.29
 -2 -9 11 15.26 3.63
 2 9 -11 17.12 6.32
 2 9 -11 9.74 4.44
 -2 -9 11 15.19 6.57
 -2 -9 11 9.58 5.23
 2 9 -11 8.86 3.49
 2 -9 -11 10.47 3.1
 2 -9 -9 26.21 6.89
 2 -9 -9 33.36 9.32
 2 -9 -9 20.16 5.51
 2 9 -9 30.44 8.17
 2 9 -9 28.13 6.62
 2 -9 -9 19.19 4.57
 -2 9 9 39.31 12.88
 2 9 -9 33.08 4.82
 -2 9 7 25.92 13.53
 2 -9 -7 23.87 4.16
 2 -9 -7 23.09 8.32
 2 -9 -7 16.91 8.08
 2 -9 -7 13.62 5.46
 2 9 -7 19.92 7.15
 -2 -9 7 24.05 3.84
 2 -9 -7 21.78 4.3
 -2 -9 7 18.42 4.08
 2 9 -7 19.95 6.12
 2 -9 -7 21.22 4.47
 -2 -9 7 20.02 6.04
 2 9 -7 18.01 4.43
 -2 -9 7 15.37 5.71
 2 9 -7 23.13 4.93
 2 -9 -5 6.62 4.82
 2 -9 -5 11.91 6.51
 2 9 -5 5.61 5.94
 -2 -9 5 4.52 3.32
 2 -9 -5 3.25 3.32
 -2 -9 5 7.95 2.77
 2 9 -5 6 4.58
 2 -9 -5 9.41 3.15
 -2 -9 5 8.56 3.81
 -2 -9 5 3.84 4.65
 2 9 -5 2.84 3.44
 2 -9 -3 31.31 8.96
 2 -9 -3 24.98 7.05
 2 9 -3 35.29 7.27
 -2 -9 3 27.81 3.48
 -2 -9 3 35.14 5.05
 2 -9 -3 31.79 4.5
 2 9 -3 34.47 6.34
 -2 9 3 23.88 4.73
 2 -9 -3 29.58 4.48
 -2 -9 3 20.07 5.31
 2 -9 -1 -3.06 6.03
 -2 -9 1 -2.44 6.56
 2 -9 -1 0.51 6.38
 -2 -9 1 9.5 5.53
 -2 9 1 9.24 4.81
 2 9 -1 10.02 4.93
 2 -9 -1 6.41 3.15
 -2 -9 1 2.99 2.64
 -2 9 1 10.68 4.68
 2 9 -1 15.19 4.48
 2 -9 -1 8.98 3.16
 2 -9 -1 4.36 4.21
 -2 -9 1 0.27 3.91
 2 -9 1 3.47 5.44
 -2 -9 -1 0.34 4.99
 2 -9 1 7.56 5.32
 -2 -9 -1 5.92 5.23
 2 9 1 4.72 3.87
 -2 9 -1 1.72 4.32
 2 9 1 14.18 4.66
 -2 9 -1 6.4 4.2
 2 -9 1 9.81 4.83
 -2 -9 -1 11.18 3.28
 2 -9 1 7.95 3.41
 -2 -9 -1 5.11 3.17
 -2 -9 -3 130.16 14.87
 -2 9 -3 113.26 10.3
 -2 -9 -3 120.08 11.17
 2 -9 3 124.49 7.4
 -2 -9 -3 127.59 7.78
 -2 9 -3 134.14 10.18
 2 9 3 117.37 8.28
 -2 -9 -3 121.11 7.2
 -2 9 -3 127.57 8.16
 2 -9 3 133.04 10.76
 -2 -9 -5 71.85 11.99
 -2 -9 -5 63.81 8.92
 -2 9 -5 59.18 9.17
 2 -9 5 59.96 5.68
 -2 -9 -5 57.58 5.67
 -2 9 -5 56.42 7.71
 2 -9 5 63.45 8.53
 -2 9 -5 62.66 6.35
 -2 -9 -5 65.7 5.85
 -2 -9 -7 54.9 5.48
 -2 -9 -7 48.67 9.62
 -2 -9 -7 69.04 11.03
 -2 9 -7 59.61 8.85
 -2 -9 -7 54.17 5.87
 2 -9 7 46.38 5.37
 -2 9 -7 55.93 7.68
 -2 -9 -7 51.92 6.17
 -2 9 -7 51.69 6.52
 2 -9 7 52.15 8.66
 -2 -9 -9 60.66 8.96
 -2 -9 -9 64.75 11.03
 -2 9 -9 50.8 9.21
 -2 9 -9 71.19 8.95
 -2 -9 -9 51.26 5.23
 -2 -9 -9 56.77 6.74
 -2 9 -9 55.69 5.77
 -2 -9 -9 59.77 11.92
 -2 9 -11 2.03 3.98
 2 -9 11 13.43 6.53
 -2 9 -11 6.13 3.7
 -2 -9 -11 4.87 3.05
 -2 -9 -11 14.9 7.31
 -2 9 -13 5.72 3.67
 -2 -9 -13 6.66 2.97
 -2 -9 -13 -2.52 6.26
 -2 9 -13 -4.13 7.51
 -2 9 -13 0.53 7.16
 -2 -9 -13 7.35 6.38
 -2 9 -13 7.24 6.85
 2 -9 13 7.97 3.01
 -2 9 -13 3.45 3.98
 -2 9 -13 5.82 4.67
 -2 -9 -13 5.82 4.56
 -2 -9 -13 10.25 3.9
 2 -9 13 -2.25 5.93
 -2 9 -15 17.16 4.68
 2 -9 15 9.39 6.24
 -2 9 -15 22.04 7.41
 -2 9 -15 14 5.32
 2 -9 15 9.48 2.57
 -2 9 -15 1.32 4.3
 -2 -9 -15 10.42 3.4
 -2 -9 -15 15.23 4.55
 -2 -9 -15 12.47 3.23
 -2 9 -15 6.24 3.21
 2 -9 17 21.7 5.86
 -2 9 -17 25.15 6.68
 -2 9 -17 29.01 5.1
 2 -9 17 16.69 3.04
 -2 9 -17 26.13 4
 -2 -9 -17 21.47 3.13
 -2 -9 -17 24.04 4.97
 -2 -9 -17 21.17 4.05
 -2 9 -17 14.88 3.61
 -2 -9 -19 55.44 5.26
 2 -10 -18 7.36 3.17
 2 -10 -16 37.2 3.88
 2 10 -16 33.37 4.04
 2 10 -16 29.62 4.51
 2 10 -16 39.52 6.97
 -2 -10 16 26.73 3.66
 -2 -10 16 32.31 3.08
 2 10 -16 35.3 5.17
 2 -10 -16 38.51 5.06
 -2 -10 16 38.73 6.22
 2 -10 -14 1.36 2.48
 2 10 -14 5.19 3.13
 2 10 -14 6.69 4.45
 2 -10 -14 1.02 7.82
 2 10 -14 -2.5 6.17
 2 10 -14 -6.26 3.91
 -2 -10 14 2.89 3.05
 -2 -10 14 -0.25 2.23
 2 10 -14 2.94 4.26
 2 -10 -14 -0.43 3.78
 -2 -10 14 -6.77 5.39
 2 -10 -12 69.26 5.66
 2 10 -12 64.34 6.14
 2 10 -12 61.07 14.64
 2 -10 -12 80.86 11.99
 2 10 -12 66.49 13.9
 2 -10 -12 44.79 10.43
 2 10 -12 59.08 9.87
 -2 -10 12 76.84 6.04
 -2 -10 12 69.5 5.22
 2 10 -12 50.85 7.71
 2 -10 -12 69.76 6.83
 -2 -10 12 79.75 9.84
 2 10 -12 63.07 6.87
 2 -10 -10 80.49 6.13
 2 10 -10 78.21 6.77
 2 -10 -10 85.54 12.89
 2 -10 -10 64.33 12.19
 2 10 -10 69.33 10.34
 -2 -10 10 83.28 5.83
 -2 -10 10 80.81 6.38
 2 10 -10 71.81 9.16
 2 -10 -10 80.9 7.25
 -2 -10 10 81.81 9.62
 2 10 -10 77.36 7.37
 2 -10 -8 48.36 10.21
 2 -10 -8 39.67 9.72
 2 10 -8 51.69 8.81
 -2 -10 8 42.17 4.36
 -2 -10 8 39.93 5.1
 2 10 -8 49.86 7.97
 -2 -10 8 44.83 7.95
 2 10 -8 45.66 6.17
 2 -10 -8 33.85 4.46
 2 10 -8 40.75 4.96
 2 -10 -6 271.94 18.47
 2 10 -6 293.63 17.47
 2 10 -6 292.92 16.17
 2 -10 -6 305.69 13.1
 2 -10 -6 310.34 23.59
 2 10 -4 -1.34 5.54
 2 10 -4 8.6 6.09
 2 -10 -4 -2.27 6.7
 2 -10 -4 -2.61 5.14
 2 -10 -2 56.76 9.23
 2 10 -2 60.64 8.37
 -2 -10 2 76.29 6.34
 2 -10 -2 74.55 6.37
 2 10 -2 67.71 8.36
 -2 10 2 58.36 6.99
 2 -10 -2 67.86 6.21
 2 -10 -2 71.39 12.45
 -2 -10 2 88.96 13.82
 2 -10 0 81.46 12.56
 -2 -10 0 65.7 12.07
 -2 -10 0 78.3 9.72
 2 -10 0 59.64 9.04
 -2 10 0 59.66 7.79
 2 10 0 46.26 7.26
 2 10 0 64.34 7.62
 -2 10 0 68.94 8.14
 2 -10 0 70.4 8.55
 2 -10 0 70.03 6.08
 -2 -10 0 72.65 6.31
 -2 -10 0 72.19 6.26
 2 -10 0 68.97 6.36
 2 -10 2 326.22 24.89
 -2 -10 -2 354.58 24.39
 -2 10 -2 311.32 16.14
 -2 -10 -2 232.32 15.59
 2 -10 2 274.61 15.52
 2 -10 2 326.94 11.99
 -2 -10 -2 309.44 11.92
 -2 10 -2 305.69 15.33
 2 10 2 283.36 13.38
 -2 -10 -2 300.13 11.27
 2 -10 2 305.3 16.6
 -2 10 -2 298.5 12.67
 -2 10 -4 15.09 6.07
 -2 -10 -4 5.88 6.9
 -2 -10 -4 7.4 7.36
 -2 10 -4 3.26 5.16
 -2 -10 -6 48.74 10.95
 -2 -10 -6 27.43 8.68
 -2 10 -6 27.4 7.62
 -2 10 -6 31.51 6.88
 -2 -10 -6 28.92 5.43
 -2 10 -6 32.7 5.55
 2 -10 6 47.67 8.61
 -2 10 -8 56.76 6.56
 2 -10 8 45.21 8.42
 2 -10 8 64.75 6.19
 -2 -10 -8 51.65 5.19
 -2 10 -8 54.48 5.71
 -2 -10 -8 52.44 10.47
 -2 -10 -10 89.05 6.44
 -2 10 -10 91 7.11
 -2 -10 -10 80.92 12.61
 -2 -10 -10 73.21 9.89
 -2 -10 -10 79.53 12.51
 -2 10 -10 84.45 10.85
 2 -10 10 97.27 6.76
 -2 10 -10 77.32 9.47
 -2 -10 -10 76.06 7.45
 -2 10 -10 96.75 8.51
 2 -10 10 92.32 10.39
 -2 -10 -12 5.7 2.65
 -2 10 -12 8.07 3.87
 -2 10 -12 0.99 7.62
 -2 -10 -12 1 5.24
 -2 10 -12 11.6 9.6
 -2 -10 -12 2.9 6.27
 -2 10 -12 8.23 7.03
 2 -10 12 9.81 3.2
 -2 10 -12 12.17 4.65
 -2 10 -12 1.64 4.86
 -2 -10 -12 6.24 3.51
 2 -10 12 7.15 6.12
 -2 -10 -14 32.36 3.85
 -2 10 -14 25.32 4.12
 -2 10 -14 27.41 5.13
 -2 -10 -14 28.57 6.86
 -2 10 -14 28.1 7.32
 -2 10 -14 32.76 5.33
 2 -10 14 26.22 3.64
 -2 10 -14 36.72 6.66
 -2 -10 -14 34.96 5.36
 2 -10 14 19.74 6.39
 -2 10 -16 9.61 3.17
 2 -10 16 12.68 4.93
 -2 10 -16 14.64 6.02
 -2 10 -16 6.93 3.04
 -2 -10 -16 13.92 4.12
 2 -10 16 9.27 2.45
 -2 10 -16 16.44 4.67
 -2 10 -16 7.73 2.92
 -2 -10 -16 13.71 2.55
 -2 -10 -18 17.89 3.36
 2 -11 -15 95.33 4.84
 2 11 -15 97.5 9.46
 -2 -11 15 101.99 5.09
 2 -11 -15 99.68 6.4
 -2 -11 15 92.91 7.59
 2 11 -15 99.77 6.87
 2 11 -13 -5.25 2.94
 2 -11 -13 0.87 2.25
 2 11 -13 -4.42 3.45
 2 -11 -13 7.27 8.23
 2 11 -13 1.63 6.53
 2 11 -13 0.94 3.7
 -2 -11 13 -0.13 2.45
 2 11 -13 4.61 4.67
 2 -11 -13 -8.33 3.55
 -2 -11 13 5.86 4.59
 2 11 -11 20.69 3.99
 2 -11 -11 16.76 3.09
 2 -11 -11 13.12 8.24
 2 11 -11 22.61 7.03
 -2 -11 11 26.24 4.16
 2 11 -11 19.86 6.23
 2 -11 -11 23.92 4.59
 -2 -11 11 13.95 4.95
 2 11 -11 19.88 4.71
 2 -11 -9 3.56 2.85
 2 11 -9 6.04 2.9
 2 -11 -9 3.75 5.54
 2 -11 -9 -4.67 8.42
 2 11 -9 -1.08 6.92
 -2 -11 9 10.84 3.34
 2 11 -9 9.99 5.37
 2 -11 -9 5.62 3.52
 -2 -11 9 4.94 5.23
 2 11 -9 7.51 4.2
 2 -11 -7 8.96 3.11
 2 11 -7 7.61 3.24
 2 -11 -7 2.51 6.36
 2 -11 -7 18 8.92
 2 11 -7 11.46 6.37
 2 11 -7 17.32 6.47
 2 -11 -7 15.25 4.62
 -2 -11 7 12.25 5.68
 2 11 -7 3.97 3.74
 -2 -11 7 7.85 3.4
 -2 -11 5 8.2 4.65
 2 11 -5 11.68 4.3
 2 -11 -5 0.37 5.25
 -2 -11 5 14.31 8.16
 2 -11 -5 8.1 3.05
 2 -11 -5 9.1 3.39
 -2 -11 5 10.88 3.25
 2 11 -3 167.68 10.09
 -2 -11 3 173.41 18.43
 2 -11 -3 170.36 17.41
 2 -11 -3 155.1 8.31
 -2 -11 3 158.46 8.9
 2 -11 -3 170.68 9.16
 -2 11 1 34.23 5.33
 2 11 -1 35.62 5.8
 2 -11 -1 36.25 9.61
 -2 -11 1 36.01 9.77
 2 -11 -1 32.84 4.51
 -2 -11 1 41.65 4.93
 -2 -11 1 42.11 5.42
 2 -11 -1 36 5.09
 -2 11 -1 29.91 5
 -2 -11 -1 31.99 9.03
 2 -11 1 20.83 6.82
 -2 -11 -1 25.98 4.22
 2 -11 1 15.28 3.79
 2 -11 1 24.78 3.94
 -2 -11 -1 31.37 5.14
 2 -11 3 37.06 7.65
 -2 11 -3 46.63 6.09
 -2 -11 -3 52.06 10.53
 2 -11 3 51.19 10.42
 -2 -11 -3 45.8 4.85
 -2 -11 -3 47.22 5.65
 2 -11 3 50.91 5.84
 -2 11 -5 -1.18 3.8
 2 -11 5 -3.71 5.6
 -2 -11 -5 5.86 3.87
 2 -11 5 -0.1 2.94
 -2 -11 -5 4.04 3.08
 2 -11 5 6.65 6.46
 -2 -11 -5 3.62 5.46
 -2 11 -7 42.37 4.96
 -2 -11 -7 39.32 4.37
 -2 -11 -7 46.26 9.33
 -2 -11 -7 54.49 11.48
 -2 -11 -7 38.91 7.84
 -2 11 -7 46.17 8.98
 2 -11 7 40.4 4.84
 -2 11 -7 56.27 8.42
 -2 -11 -7 55.98 6.38
 -2 11 -7 43.73 5.68
 2 -11 7 39.17 7.62
 -2 11 -9 8.65 3.38
 -2 -11 -9 6.97 2.94
 -2 -11 -9 -3.3 6.66
 -2 -11 -9 -5.5 8.27
 -2 -11 -9 2.22 5.64
 -2 11 -9 1.94 6.11
 2 -11 9 5.21 3.18
 -2 11 -9 6.25 5.63
 -2 -11 -9 2.11 3.56
 2 -11 9 8.29 6.63
 -2 11 -9 8.75 3.9
 -2 -11 -11 89.76 5.7
 -2 11 -11 97.38 6.66
 -2 -11 -11 79.78 9.65
 -2 11 -11 87.59 10.85
 2 -11 11 85.34 5.95
 -2 11 -11 93.14 9.75
 -2 -11 -11 95.77 7.67
 2 -11 11 88.22 9.44
 -2 11 -11 96.76 7.86
 -2 11 -13 0.91 3.39
 2 -11 13 -0.89 5.25
 -2 11 -13 7.47 6.92
 2 -11 13 2.59 2.41
 -2 11 -13 6.37 4.17
 -2 11 -13 4.3 4.68
 -2 -11 -13 3.19 3.62
 -2 11 -13 -4.97 2.68
 -2 -11 -13 1.1 2.13
 -2 11 -15 85.49 6.5
 2 -11 15 87.89 7.68
 -2 11 -15 72.83 8.23
 -2 -11 -15 72.46 4.09
 -2 -11 -15 93.4 6.29
 2 -11 15 82.4 4.35
 2 12 -12 119.97 6.08
 2 -12 -12 115.89 5.32
 2 12 -12 94.02 6.68
 -2 -12 12 123.9 5.74
 2 12 -12 98.67 10.37
 2 12 -12 111.8 8.67
 2 -12 -12 126.26 7.23
 2 12 -12 122.42 7.59
 2 -12 -10 180.69 7.26
 2 12 -10 196.92 8.28
 -2 -12 10 206.53 8.22
 2 12 -10 185.81 13.52
 2 12 -10 200.17 12.08
 2 -12 -10 192.57 9.13
 2 12 -10 207.58 10.01
 2 12 -8 1.58 2.74
 2 -12 -8 4.12 2.63
 -2 -12 8 -1.3 2.62
 2 -12 -8 4.86 7.82
 2 12 -8 2.73 6.13
 2 12 -8 5.34 5.26
 2 -12 -8 4.14 3.98
 2 12 -8 2.1 3.58
 -2 -12 6 2.67 2.6
 2 12 -6 6.31 3.43
 2 -12 -6 11.75 3.05
 2 12 -6 6.72 5.93
 2 -12 -6 1.02 7.69
 -2 -12 6 3.44 2.94
 2 12 -6 -3.14 5.92
 2 -12 -6 7.49 3.83
 2 12 -6 3.04 3.94
 2 -12 -4 45.6 4.58
 -2 -12 4 42.66 4.82
 2 12 -4 33.57 7.94
 2 -12 -4 64.95 11.1
 2 -12 -4 41.44 5.17
 -2 -12 4 42.79 4.9
 -2 -12 4 43.79 9.09
 2 -12 -4 47.6 9.49
 2 12 -4 45.99 7.9
 2 -12 -4 39.4 5.51
 -2 12 4 46.46 5.67
 2 12 -4 46.1 5.92
 2 -12 -2 4.39 2.55
 -2 -12 2 8.2 3.16
 2 -12 -2 -2.08 6.69
 2 12 -2 11.98 5.4
 2 -12 -2 4.35 3.42
 -2 -12 2 7.15 3.26
 -2 -12 2 13.12 8.21
 2 -12 -2 8.59 6.39
 2 12 -2 15.74 6.24
 2 -12 -2 9.3 4.06
 -2 12 2 5.44 3.44
 2 12 -2 6.75 4.03
 -2 -12 0 269.24 21.27
 2 -12 0 257.2 20.87
 2 -12 0 241.9 10.33
 -2 -12 0 226.41 10.16
 2 -12 0 223.98 15.6
 2 12 0 207.35 12.27
 -2 12 0 219.63 12.63
 2 -12 0 225.05 9.33
 -2 -12 0 226.67 9.38
 2 12 0 239.78 11.64
 -2 12 0 225.84 10.91
 2 -12 2 116.48 14.34
 -2 -12 -2 122.32 14.51
 -2 -12 -2 102.61 11.49
 -2 12 -2 107.35 10.15
 2 -12 2 116.98 7.55
 -2 -12 -2 112.16 7.79
 -2 12 -2 119.53 10.47
 -2 12 -2 128.38 8.54
 2 -12 2 112.29 6.73
 -2 -12 -2 119.12 7.01
 -2 -12 -4 16.75 3.23
 2 -12 4 12.93 3.07
 2 -12 4 16.21 7.25
 -2 -12 -4 19.69 7.77
 -2 -12 -4 11.39 7.57
 -2 12 -4 18.33 6.2
 -2 12 -4 9.45 5.65
 2 -12 4 19.55 5.83
 -2 12 -4 24.89 5.06
 -2 -12 -4 17.95 4.54
 -2 -12 -4 13.37 3.38
 2 -12 4 17.72 4.11
 2 -12 6 166.56 7.82
 -2 -12 -6 174.8 7.71
 -2 12 -6 176.26 8.5
 -2 -12 -6 156.2 14.62
 -2 12 -6 162.61 13.14
 -2 -12 -6 133.15 11.27
 2 -12 6 160 8.21
 -2 12 -6 161.54 11.92
 -2 -12 -6 167.87 9.79
 -2 12 -6 173.77 9.63
 2 -12 6 159.56 11.86
 -2 12 -8 6.96 2.82
 -2 -12 -8 8.34 2.68
 -2 -12 -8 14.9 8.32
 -2 -12 -8 9.03 5.57
 -2 12 -8 6.5 6.63
 2 -12 8 2.15 2.55
 -2 12 -8 -1.26 5.44
 -2 -12 -8 1.97 3.61
 2 -12 8 0.96 4.66
 -2 12 -8 -4.57 3.52
 2 -12 10 -1.85 4.6
 -2 12 -10 8.88 6.01
 -2 12 -10 -0.87 3.5
 2 -12 10 0.38 2.21
 -2 12 -10 -1.95 4.73
 -2 -12 -10 5.17 3.51
 -2 12 -10 -2.52 2.43
 -2 -12 -10 -1.65 2.07
 2 -12 12 5.83 4.61
 -2 12 -12 10.15 5.92
 -2 12 -12 7.06 4.25
 -2 -12 -12 7.57 3.18
 -2 12 -12 11.78 3.63
 2 -12 12 12.86 2.58
 -2 -12 -12 10.26 2.4
 -2 12 -14 60.67 7.07
 -2 -12 -14 64.68 4.75
 2 13 -11 3.89 3.93
 -2 -13 9 33.43 3.09
 2 -13 -9 30.65 2.99
 -2 -13 9 35.8 3.49
 2 -13 -9 20.38 8.32
 2 13 -9 31.83 5.58
 2 -13 -9 35.31 4.1
 2 13 -9 29.56 4.13
 2 13 -7 3.84 2.34
 -2 -13 7 -4.55 2.08
 2 -13 -7 -0.21 1.78
 -2 -13 7 -1.05 2.45
 2 13 -7 6.2 5.6
 2 13 -7 -5.42 5.22
 2 -13 -7 -2.47 2.84
 -2 13 7 1.41 2.42
 2 13 -7 0.17 3.04
 -2 -13 5 24.85 3.37
 2 13 -5 29.42 3.77
 2 -13 -5 28.01 3.36
 -2 -13 5 22.36 3.48
 2 -13 -5 19 7.8
 2 13 -5 27.55 6.18
 2 -13 -5 26.08 4.24
 2 13 -5 33.1 5.01
 -2 13 5 25.13 3.8
 2 -13 -3 51.46 4.25
 -2 -13 3 46.86 4.07
 2 13 -3 43.07 4.21
 -2 -13 3 51.4 4.96
 2 -13 -3 53.52 5.14
 2 13 -3 60.36 7.42
 2 -13 -3 43.31 4.82
 -2 13 3 46.66 4.76
 2 13 -3 55.16 5.59
 -2 -13 1 122.73 6.34
 2 -13 -1 124.87 6.35
 2 -13 -1 102.38 10.79
 2 -13 -1 126.86 7.23
 -2 -13 1 125.2 7.23
 2 13 -1 118.29 9.16
 2 -13 -1 117.11 7.53
 -2 13 1 120.86 7.37
 2 13 -1 125.19 7.86
 -2 13 -1 34.26 4.54
 2 13 1 31.25 4.63
 2 13 1 29.41 5.32
 -2 13 -1 30.39 5.8
 -2 -13 -1 28.88 3.49
 2 -13 1 32.62 3.93
 -2 -13 -1 36 4.87
 2 -13 1 32.32 4.7
 -2 -13 -1 33.82 4.18
 2 -13 1 28.89 4.13
 -2 -13 -3 54.68 4.32
 -2 13 -3 50.65 4.5
 2 -13 3 56.39 4.36
 2 -13 3 55.84 4.94
 -2 -13 -3 62.53 5.35
 -2 13 -3 41.51 6.28
 -2 13 -3 66.07 7.82
 -2 -13 -3 61.93 6.22
 -2 13 -3 70.97 6.03
 2 13 3 66.42 5.99
 2 -13 5 10.57 2.59
 -2 -13 -5 10.97 2.63
 -2 13 -5 11.08 2.88
 2 -13 5 15.14 3.14
 -2 13 -5 9.24 6.11
 -2 13 -5 13.85 5.65
 -2 -13 -5 15.49 3.91
 2 13 5 16.77 3.87
 -2 13 -5 11.25 3.39
 2 -13 7 -1.51 1.89
 -2 13 -7 1.02 2.31
 -2 -13 -7 -1.6 2.08
 2 -13 7 3.44 2.27
 -2 13 -7 5.87 5.12
 -2 13 -7 0.38 4.54
 -2 -13 -7 3.45 3.39
 -2 13 -7 0.41 2.99
 -2 13 -9 15.1 5.87
 -2 13 -9 17.45 5.17
 2 -13 9 18.7 2.76
 -2 13 -9 19.22 3.54
 -2 -13 -9 17.26 3.58
 2 -13 9 18.77 2.38
 -2 -13 -9 19.27 2.39
 -2 -13 -11 43.93 4.17
 -2 13 -11 37.11 6.49
 -2 13 -11 40 5.05
 2 14 -6 -3.94 3.57
 2 14 -6 2.83 4.15
 2 14 -4 2.92 2.49
 2 14 -4 6.03 4.1
 -2 -14 4 2.12 2.25
 2 14 -4 1.78 3.36
 -2 -14 4 4.59 2.8
 2 -14 -4 4.22 2.49
 -2 -14 4 -0.24 1.52
 2 -14 -4 -0.43 1.55
 2 14 -2 158.71 7.2
 -2 14 2 155.2 6.59
 2 14 -2 128.77 8.33
 2 14 -2 136.84 7.63
 2 -14 -2 164.04 6.86
 -2 -14 2 170.55 7.61
 -2 -14 2 147.65 6.25
 -2 -14 2 146.76 5.36
 2 -14 -2 147.31 5.35
 -2 -14 0 13.34 2.85
 2 -14 0 19.47 2.95
 2 14 0 20.88 3.48
 -2 14 0 18.87 3.18
 2 -14 0 18.56 3.17
 -2 -14 0 21.66 3.64
 -2 -14 0 17.93 2.38
 2 -14 0 17.66 2.35
 2 -14 2 3.32 2.25
 -2 14 -2 1.09 2.28
 2 14 2 4.31 2.53
 -2 14 -2 -1.67 3.23
 2 -14 2 -1.88 2.44
 -2 -14 -2 2.56 2.75
 2 -14 2 1.56 1.73
 -2 -14 -2 -2.19 1.71
 2 -14 4 76.78 4.52
 2 14 4 74.94 5
 -2 -14 -4 82.07 5.45
 2 -14 4 74.74 3.88
 -2 -14 -4 73.87 3.81
 -2 14 -4 66.6 6.32
 -2 14 -6 3.67 3.56
 -2 -14 -6 -0.97 2.36
 3 0 -25 -0.64 2.91
 3 0 -23 8.93 4.48
 3 0 -23 6.15 4.2
 3 0 -23 4.82 2.78
 3 0 -21 -5.03 4.8
 3 0 -21 10.7 5.91
 3 0 -21 4.85 4.35
 3 0 -21 -2.36 4.46
 3 0 -21 6.54 8.07
 3 0 -21 -7.54 4.07
 3 0 -21 -4.5 6.04
 3 0 -21 2.16 4.54
 3 0 -19 -6.47 6.17
 3 0 -19 4.12 7.09
 3 0 -19 3.59 3.85
 3 0 -17 -2.91 4.56
 3 0 -17 -1.34 4.46
 3 0 -17 -0.64 3.96
 3 0 -17 2.84 4.11
 3 0 -17 -6.3 4.14
 3 0 -17 -5.4 6.28
 3 0 -17 8.19 4.4
 3 0 -15 -0.43 4.49
 3 0 -15 -3.46 4.57
 3 0 -15 -0.12 3.86
 3 0 -15 1.15 5
 3 0 -15 -0.11 3.49
 3 0 -15 1.41 3.22
 3 0 -15 -3.65 3.86
 3 0 -15 -2.66 3.69
 3 0 -15 -4.97 3.87
 3 0 -15 4.29 3.79
 3 0 -15 2.74 6.05
 3 0 -15 0.88 5.62
 3 0 -15 -9.37 4.78
 3 0 -13 2.34 3.53
 3 0 -13 4.98 6.65
 3 0 -13 -5.93 7.45
 3 0 -13 -2.57 3.24
 3 0 -13 0.55 3.5
 3 0 -13 5.36 3.87
 3 0 -13 -2.79 4.36
 3 0 -13 -2.3 2.87
 3 0 -13 -0.97 2.88
 3 0 -13 -0.52 3.11
 3 0 -13 -2.42 3.3
 3 0 -13 -1.88 3.47
 3 0 -13 -2.6 2.66
 3 0 -11 -3.38 6.95
 3 0 -11 2.38 6.87
 3 0 -11 -1.97 3.12
 3 0 -11 0.07 2.76
 3 0 -11 1.39 3.21
 3 0 -11 0.82 2.61
 3 0 -11 -1.98 2.96
 3 0 -11 6.04 4.01
 3 0 -11 -0.88 3.06
 3 0 -11 -0.73 2.72
 3 0 -11 -0.44 2.53
 3 0 -11 5.33 3.01
 3 0 -11 0.43 2.54
 3 0 -11 -1.52 2.63
 3 0 -11 -1.11 3.07
 3 0 -9 2.64 5.26
 3 0 -9 -0.46 5.73
 3 0 -9 -0.61 2.89
 3 0 -9 1.43 2.36
 3 0 -9 -1.06 2.62
 3 0 -9 -0.46 2.88
 3 0 -9 -2.02 2.5
 3 0 -9 0.14 2.27
 3 0 -9 2.35 2.52
 3 0 -9 0.19 2.16
 3 0 -9 -1.51 2.4
 3 0 -9 0.59 2.77
 3 0 -9 -2.26 4.67
 3 0 -9 -1.09 2.65
 3 0 -9 -1.44 3.51
 3 0 -7 -3.93 4.45
 3 0 -7 0.16 2.03
 3 0 -7 -4.31 2.61
 3 0 -7 0.91 2.73
 3 0 -7 0.17 4.94
 3 0 -7 -1.25 5.05
 3 0 -5 -1.31 3.64
 3 0 -5 2.6 4.43
 3 0 -5 4.72 3.75
 3 0 -5 -1.08 4.25
 -3 0 3 2.1 2.48
 3 0 -3 2.04 2.72
 3 0 -3 -4.08 3.17
 3 0 -3 -0.64 2.92
 3 0 -3 2.04 2.3
 -3 0 1 0.87 1.22
 3 0 -1 -0.41 1.93
 3 0 -1 1.96 1.26
 3 0 -1 -2.37 1.26
 -3 0 -1 -2.3 1.34
 -3 0 -1 -0.26 1.3
 3 0 1 -0.25 2.09
 -3 0 -3 -0.45 2.16
 -3 0 -3 -2.08 2.24
 -3 0 -3 -2.99 2.98
 -3 0 -3 2.7 3.4
 -3 0 -5 0.4 3.34
 -3 0 -5 -0.62 3.39
 -3 0 -5 1.85 4.33
 -3 0 -5 4.45 4.34
 -3 0 -7 0.9 1.9
 -3 0 -7 -2.9 4.01
 -3 0 -7 -1.1 2.34
 -3 0 -7 -0.57 2.77
 -3 0 -7 -0.73 4.85
 -3 0 -7 -2.13 4.97
 -3 0 -7 -2.35 2.63
 -3 0 -9 -1.68 4.85
 -3 0 -9 -4.27 2.11
 -3 0 -9 -3.17 2.81
 -3 0 -9 -3.71 2.4
 -3 0 -9 -2.31 2.55
 -3 0 -9 -7.33 5.96
 -3 0 -9 -0.75 2.98
 -3 0 -9 5.92 5.17
 -3 0 -9 -1.36 2.99
 -3 0 -11 5.79 3.68
 -3 0 -11 -1.79 2.48
 -3 0 -11 0.75 2.65
 -3 0 -11 -3.31 3.49
 -3 0 -11 1.04 2.22
 -3 0 -13 1.17 6.38
 -3 0 -13 -0.43 3.18
 -3 0 -13 3.38 6.47
 -3 0 -13 0.56 3.29
 -3 0 -13 0.16 2.49
 -3 0 -13 -2.15 3.06
 -3 0 -13 1.06 3.6
 -3 0 -13 -3.44 3.02
 -3 0 -15 1.33 3.78
 -3 0 -15 -1.55 3.42
 -3 0 -15 1.84 4.76
 -3 0 -15 -3.06 3.97
 -3 0 -15 -0.79 4
 -3 0 -15 3.35 3.52
 -3 0 -15 -0.46 7.83
 -3 0 -15 2.25 3.34
 -3 0 -15 4.85 5.8
 -3 0 -17 1.76 3.94
 -3 0 -17 0.98 3.94
 -3 0 -17 2.42 7.59
 -3 0 -17 -3.01 7.79
 -3 0 -17 2.03 3.6
 -3 0 -17 -2.21 4.68
 -3 0 -17 0.28 4.94
 -3 0 -19 5.89 4.71
 -3 0 -19 -0.47 7.11
 -3 0 -19 2.44 6.97
 -3 0 -19 4.26 3.74
 -3 0 -21 -6.84 3.87
 -3 0 -21 -2.24 4.28
 -3 0 -21 -5.22 4.3
 -3 0 -21 5.69 5.19
 -3 0 -21 0.1 3.37
 -3 0 -23 5.08 4.91
 -3 0 -23 2.44 5.77
 -3 0 -23 -2.99 3.29
 -3 0 -23 5.95 3.2
 -3 0 -23 2.26 2.36
 3 -1 -24 5.41 3.54
 3 1 -24 1.11 3.49
 3 -1 -22 9.14 4.3
 3 1 -22 3.44 4.56
 3 -1 -22 5.87 3.35
 3 1 -22 11.51 4.09
 3 1 -22 10.04 4.71
 3 -1 -22 6.2 4.41
 3 -1 -22 10.82 4.39
 3 1 -22 0.75 5.19
 3 1 -22 5.29 5.27
 3 1 -20 16.18 7.96
 3 1 -20 11.37 7.38
 3 -1 -20 14.16 9
 3 -1 -20 3.41 6.29
 3 1 -20 17.3 5.02
 3 -1 -20 15.75 4.19
 3 -1 -20 11.92 5.31
 3 1 -20 11.86 5.83
 3 1 -20 7.83 4.97
 3 -1 -20 15.02 5.75
 3 1 -20 18.65 8.3
 3 -1 -20 10.43 7.56
 3 1 -20 17.68 5.48
 3 -1 -20 8.07 4.65
 3 -1 -20 10.21 4.63
 3 -1 -20 11.25 4.82
 3 1 -20 16.26 5.25
 3 1 -20 13.79 5.04
 -3 -1 20 3.76 3.96
 3 1 -18 14.33 5.95
 3 -1 -18 17.65 6.67
 3 -1 -18 19.33 6.04
 3 1 -18 6.32 5.43
 3 -1 -18 20.9 6.01
 3 1 -18 18.32 6.04
 3 -1 -18 20.11 5.19
 3 1 -18 12.84 4.96
 3 1 -18 12.95 4.77
 3 1 -18 12.25 4.69
 3 -1 -18 16.64 5.1
 3 -1 -18 13.16 4.49
 3 1 -18 14.17 7.79
 3 -1 -18 16.49 8.89
 3 -1 -18 17.97 8.84
 3 1 -18 17.86 4.91
 3 1 -18 10.53 8.42
 3 -1 -18 17.28 4.58
 3 -1 -16 64.94 13.22
 3 1 -16 58.98 13.33
 3 -1 -16 72.56 13.55
 3 1 -16 71.72 14
 3 1 -16 65.3 8.4
 3 1 -16 60.62 7.03
 3 1 -16 55.44 7.55
 3 -1 -16 65.28 7.54
 3 -1 -16 61.84 7.41
 3 1 -16 73.44 8.68
 3 -1 -16 55.64 6.28
 3 -1 -16 71.06 6.88
 3 1 -16 54.21 6.29
 3 -1 -16 63.34 6.73
 3 1 -16 53.4 5.83
 3 -1 -16 62.74 6.53
 3 -1 -16 67.04 7.09
 3 1 -16 68.34 6.48
 3 -1 -16 60.1 5.8
 3 -1 -14 3.23 6.65
 3 1 -14 2.59 6.92
 3 -1 -14 4.6 7.43
 3 1 -14 1.69 3.87
 3 1 -14 0.83 6.29
 3 -1 -14 5.26 3.49
 3 -1 -14 -1.12 4.22
 3 1 -14 1.38 4.34
 3 -1 -14 2.79 3.39
 3 -1 -14 2.61 3.63
 3 -1 -14 -6.07 4.07
 3 1 -14 6.01 4.41
 3 -1 -14 2.63 4.57
 3 1 -14 1.44 4.76
 3 1 -14 -2.97 3.91
 3 -1 -14 2.26 2.73
 3 -1 -14 1.22 3.27
 3 -1 -14 -4.5 3.24
 3 -1 -14 -0.56 3.13
 3 -1 -14 1.47 3.39
 3 1 -14 -1.93 3.61
 3 1 -14 2.53 3.36
 3 -1 -14 -3.49 3.05
 3 1 -14 6.4 4.31
 -3 1 14 14.82 8.11
 3 -1 -14 4.39 3.37
 3 1 -12 294.12 10.98
 3 -1 -12 278.26 9.3
 3 -1 -12 310.77 11.6
 3 1 -12 295.21 12.22
 3 1 -12 238.67 20.2
 3 -1 -12 291.07 20.86
 3 -1 -12 287.46 21.32
 3 1 -12 279.1 22.02
 3 -1 -12 281.77 11.31
 3 1 -12 289.2 11.64
 3 -1 -12 290.21 11.16
 3 -1 -12 296.68 10.44
 3 -1 -12 319.27 11.35
 3 -1 -12 270.4 10.26
 3 1 -12 277.35 10.44
 3 -1 -12 278.58 13.25
 3 1 -12 303.93 13.25
 3 -1 -12 303.45 10.41
 3 -1 -12 294.17 9.66
 3 -1 -12 287.02 9.05
 3 -1 -12 304.09 10.29
 3 -1 -12 282.78 10.22
 3 -1 -12 307.06 10.27
 3 1 -12 299.76 11.07
 3 -1 -12 293.69 9.99
 3 1 -12 284.09 10.16
 3 1 -12 270.94 10.7
 3 1 -10 62.21 8.58
 3 1 -10 59.74 4.35
 3 1 -10 62.9 5.89
 3 -1 -10 54.53 5.08
 3 -1 -10 67.93 4.37
 3 1 -10 66.63 5.33
 3 -1 -10 53.42 5.31
 3 1 -10 59.46 10.03
 3 1 -10 63.27 9.92
 3 -1 -10 67.97 9.92
 3 -1 -10 68.28 9.34
 3 -1 -10 63.18 9.4
 3 -1 -10 51.35 4.85
 3 1 -10 58.92 4.69
 3 1 -10 60.09 4.61
 3 -1 -10 62.78 4.73
 3 -1 -10 57.9 5.29
 3 -1 -10 58.91 4.74
 3 -1 -10 61.81 5.26
 3 -1 -10 70.19 6.57
 3 -1 -10 59.22 4.82
 3 1 -10 69.95 4.77
 3 1 -10 60.09 4.92
 3 -1 -10 59.35 4.48
 3 1 -10 69.73 5.34
 3 -1 -10 60.23 4.37
 3 -1 -10 60.88 4.73
 3 1 -10 64.46 5.11
 3 -1 -8 797.43 27.39
 3 -1 -8 781.81 27.48
 3 1 -8 760.6 27.43
 3 -1 -8 803.59 23.34
 3 1 -8 764.21 27.95
 3 1 -8 817.45 13.81
 3 1 -8 801.26 12.83
 3 -1 -8 857.14 16.83
 3 -1 -8 816.34 12.07
 3 -1 -8 792.23 14.67
 3 1 -8 769.31 11.84
 3 -1 -8 816.86 11.63
 3 1 -8 790.33 13.16
 3 1 -8 757.34 14.82
 3 -1 -8 740.21 13.8
 3 1 -8 765.27 23.14
 3 1 -8 753.93 13.59
 3 1 -6 1933.45 37.28
 3 -1 -6 1945.87 35.74
 3 -1 -6 1937.56 36.2
 3 -1 -6 1946.22 30.62
 3 1 -6 1943.05 37.99
 3 -1 -6 2003.99 19.33
 -3 1 6 1991.19 31.26
 3 1 -6 1995.9 17.49
 3 -1 -6 1855.86 18.41
 3 1 -6 2025.43 31.63
 3 -1 -4 81.27 7.39
 3 -1 -4 77.69 7.01
 3 -1 -4 90.83 6.03
 -3 1 4 82.64 6.23
 -3 1 4 83.46 5.92
 3 1 -2 819.98 15.32
 3 -1 -2 810.7 12.16
 3 -1 -2 789.04 14.45
 3 -1 -2 799.26 14.66
 3 -1 -2 832.06 15.18
 -3 1 2 809.57 15.99
 3 1 0 134.76 6.02
 3 -1 0 130.55 4.65
 3 -1 0 125.51 5.9
 -3 1 0 139.13 6.08
 3 1 2 2181.01 26.01
 -3 -1 -2 2313.42 18.26
 -3 -1 -2 2227.34 21.04
 3 1 2 2245.2 17.95
 3 -1 2 2129.84 20.51
 -3 1 -2 2277.58 17.86
 -3 -1 -2 2241.1 20.08
 -3 -1 -2 2229.85 23.98
 -3 -1 -2 2230.77 24.33
 3 1 4 1507.03 20.62
 3 1 4 1520.99 18.37
 3 1 4 1514.19 17.88
 -3 -1 -4 1541.33 22.02
 -3 -1 -4 1523.24 26.6
 -3 -1 -4 1506.78 26.08
 -3 -1 -6 238.88 7.17
 -3 1 -6 241.81 6.3
 3 -1 6 216.37 6.5
 -3 1 -6 231.96 11.09
 -3 -1 -6 247.04 11.25
 -3 -1 -6 247.66 13.48
 -3 1 -6 220.77 14.14
 -3 1 -6 236.46 14.45
 -3 -1 -6 237.32 13.33
 -3 1 -8 68.51 9.09
 -3 -1 -8 81.36 9.54
 -3 1 -8 76.24 9.9
 -3 -1 -8 69.55 8.33
 -3 -1 -8 72.26 9.24
 -3 -1 -8 94.34 5.58
 -3 1 -8 77.86 5.23
 -3 -1 -8 79.94 4.1
 3 -1 8 71.91 4.91
 -3 1 -8 68.71 4.18
 -3 1 -8 78.78 5.46
 -3 1 -8 76.55 8.01
 3 1 8 80.32 6.95
 -3 -1 -8 77.32 5.22
 -3 1 -8 77.06 4.8
 -3 -1 -10 27.87 4.3
 -3 -1 -10 9.86 5.95
 -3 -1 -10 16.54 7.19
 -3 1 -10 11.7 6.18
 -3 -1 -10 20.93 7.07
 -3 -1 -10 21.17 4.21
 -3 1 -10 14.6 3.99
 -3 1 -10 11.92 5.83
 -3 1 -10 19.12 4.16
 -3 1 -10 17.44 3.75
 -3 1 -10 17.58 3.6
 -3 1 -10 14.28 2.62
 -3 -1 -10 17.06 3.11
 -3 -1 -10 19.08 3.27
 -3 1 -10 11.77 4.85
 -3 1 -10 15.46 3.36
 -3 -1 -10 16.14 3.03
 3 1 10 21.42 5.09
 -3 -1 -12 79.55 5.22
 -3 1 -12 84.23 6.68
 -3 1 -12 77.6 6.45
 -3 -1 -12 78.15 6.58
 -3 1 -12 70.59 5.61
 -3 -1 -12 73.16 5.94
 -3 1 -12 66.61 5.79
 -3 -1 -12 76.41 5.27
 -3 -1 -12 74.84 12.28
 -3 1 -12 86.96 12.87
 -3 -1 -12 83.47 13.22
 -3 1 -12 87.34 12.77
 -3 1 -12 77.26 5.29
 -3 1 -12 64.28 5.96
 -3 -1 -12 81.63 5.89
 -3 -1 -12 79.18 5.63
 -3 -1 -12 78.43 7.04
 -3 1 -12 73.35 6.9
 -3 -1 -14 25.63 5.72
 3 -1 14 13.09 3.82
 -3 -1 -14 13.06 7.73
 -3 1 -14 24.76 9.63
 -3 1 -14 23.5 9.37
 -3 1 -14 20.27 4.12
 -3 -1 -14 18.89 4.28
 -3 -1 -14 14.8 8.04
 -3 1 -14 17.75 4.42
 -3 -1 -14 20.34 4.91
 -3 1 -14 20.98 4.24
 -3 -1 -14 19.06 4.37
 -3 -1 -14 14.78 4.53
 -3 1 -14 18.13 4.51
 -3 -1 -14 18.38 3.84
 -3 -1 -16 26.5 5.09
 -3 1 -16 20.98 5.68
 -3 -1 -16 26.98 5.86
 -3 1 -16 29.92 5.69
 -3 -1 -16 22.29 5.99
 -3 -1 -16 18.62 4.66
 -3 1 -16 27.43 5.01
 -3 -1 -16 25.05 5.44
 -3 -1 -16 21.52 5.06
 -3 -1 -16 33.97 10.31
 -3 1 -16 20.2 8.59
 -3 -1 -16 33.68 11.35
 -3 1 -16 27.08 10.73
 -3 -1 -18 37.2 12.18
 -3 1 -18 26.92 11.9
 -3 -1 -18 28.39 10.22
 -3 1 -18 9.29 7.08
 -3 -1 -18 26.83 5.05
 -3 1 -18 20.48 4.76
 -3 1 -18 25.74 6.52
 -3 -1 -18 22.04 6.28
 -3 1 -18 18.12 5.33
 -3 -1 -18 25.43 6.56
 -3 -1 -18 19.24 6.64
 -3 1 -18 24.1 7.33
 -3 -1 -18 14.69 4.69
 -3 -1 -18 16.02 4.62
 -3 1 -18 25.54 5.43
 -3 1 -18 28.46 5.92
 -3 -1 -18 18.11 4.79
 -3 -1 -18 18.63 5.5
 -3 1 -18 28.54 6.3
 -3 1 -20 18.37 7.77
 -3 -1 -20 10.46 7.45
 -3 -1 -20 21.53 8.22
 -3 1 -20 19.02 8.19
 -3 -1 -20 17.1 4.36
 -3 1 -20 17.58 4.63
 -3 1 -20 16.47 5.83
 -3 -1 -20 11.54 4.91
 -3 1 -20 20.79 7.57
 -3 -1 -20 20.2 4.34
 -3 1 -20 15.06 4.58
 -3 1 -20 16.79 5.19
 -3 1 -20 18.34 4.71
 -3 -1 -20 11.94 4.2
 -3 -1 -20 23.3 5.42
 -3 1 -20 15.33 4.71
 -3 -1 -22 -0.95 4.86
 -3 1 -22 6.43 5.16
 -3 -1 -22 -3.75 6.08
 -3 1 -22 6.27 6.26
 -3 1 -22 0.63 3.54
 -3 1 -22 2.08 2.8
 -3 -1 -22 0.09 2.61
 -3 1 -22 1.02 3.34
 -3 1 -22 -2.58 4.21
 -3 -1 -22 1.8 3.69
 -3 -1 -22 0.92 4.2
 -3 -1 -24 3.52 2.77
 -3 1 -24 -3.43 2.92
 -3 1 -24 3.23 3.78
 3 2 -23 -7.67 4.5
 3 2 -23 0.88 2.58
 3 -2 -23 -1.04 2.68
 3 -2 -23 -1.18 3.57
 3 2 -23 -6.37 4.36
 3 -2 -23 5.57 3.99
 3 2 -23 2.74 4.56
 3 2 -21 0.59 3.3
 3 -2 -21 4.08 3.48
 3 -2 -21 -4.66 5.41
 3 2 -21 -4.77 5.62
 3 2 -21 -0.32 5.48
 3 2 -21 -7.52 5.24
 3 -2 -21 5.7 5.24
 3 -2 -21 -0.76 3.98
 3 2 -21 8.1 4.48
 -3 -2 21 10.53 4.63
 3 2 -21 7.56 7.14
 3 2 -19 -1.5 6.81
 3 2 -19 16.64 11.1
 3 -2 -19 5.53 6.97
 3 -2 -19 -0.49 7.46
 3 -2 -19 2.92 3.82
 3 2 -19 1.27 3.95
 3 -2 -17 129.76 17.44
 3 2 -17 117.63 18.34
 3 -2 -17 111.64 9.12
 3 -2 -17 117.31 18.29
 3 2 -17 108.35 16.92
 3 2 -17 130.59 11.72
 3 -2 -17 133.53 11.77
 3 -2 -17 140.2 10.53
 3 -2 -17 129.55 9.99
 3 2 -17 119.13 9.95
 3 2 -17 103.18 10.62
 3 2 -17 139.04 9.99
 3 -2 -17 120.81 8.9
 3 -2 -17 112.48 8.87
 3 2 -17 125.2 9.11
 3 -2 -17 132.94 9.22
 3 -2 -17 126.38 9.56
 3 2 -17 121.8 9.42
 3 2 -17 116.94 9.33
 3 -2 -17 111.7 7.66
 3 2 -17 114.44 9.11
 3 2 -15 21.27 9.68
 3 -2 -15 3.1 6.47
 3 -2 -15 29.17 8.3
 3 -2 -15 18.55 4.62
 3 2 -15 20.25 5.73
 3 2 -15 21.96 10.08
 3 -2 -15 19.61 5.45
 3 2 -15 18.54 5.92
 3 2 -15 23.24 5.53
 3 -2 -15 24.07 5.76
 3 -2 -15 13.3 4.71
 3 -2 -15 25.85 5.52
 3 2 -15 27.46 6.19
 3 2 -15 13.66 3.97
 3 -2 -15 24.05 4.05
 3 -2 -15 16.21 4.26
 3 2 -15 24.36 4.79
 3 2 -15 20.89 4.45
 3 -2 -15 19.58 4.32
 3 -2 -15 13.28 3.53
 3 -2 -15 14.59 4.79
 3 -2 -15 13.44 3.54
 3 2 -15 27.18 5.41
 3 2 -13 9.18 7.98
 3 -2 -13 4.12 5.63
 3 2 -13 6.97 4.39
 3 -2 -13 4.79 5.63
 3 -2 -13 4.94 3.29
 3 2 -13 7.28 6.56
 3 -2 -13 3.86 5.62
 3 2 -13 1.35 4.04
 3 -2 -13 0.59 3.42
 3 -2 -13 7.01 3.53
 3 -2 -13 7.25 4.26
 3 2 -13 2.1 3.28
 3 2 -13 8.67 3.92
 3 2 -13 3.37 4.35
 3 -2 -13 0.23 3.2
 3 -2 -13 1.97 2.61
 3 -2 -13 3.49 3.2
 3 -2 -13 1.36 2.63
 3 2 -13 2.2 2.92
 3 -2 -13 -0.09 3.24
 3 -2 -13 1.92 3.06
 3 2 -13 2.07 3.41
 3 -2 -13 2.64 2.94
 3 -2 -13 4.06 2.88
 -3 2 13 1.28 5.31
 3 2 -13 7.28 3.8
 3 2 -11 195.12 15.33
 3 -2 -11 207.99 7.54
 3 2 -11 208.35 8.73
 -3 2 11 212.1 16.64
 3 2 -11 197.16 10.11
 -3 2 11 224.66 17.81
 3 -2 -11 207.03 9.41
 3 -2 -11 199.02 15.34
 3 -2 -11 213.58 8.97
 3 2 -11 218.79 8.27
 3 -2 -11 223.18 9.84
 3 -2 -11 227.98 9.17
 3 -2 -11 218.62 8.56
 3 2 -11 228.72 9.07
 3 -2 -11 233.72 8.97
 3 -2 -11 240.38 10.22
 3 -2 -11 199.4 11.1
 3 -2 -11 226.79 8.35
 3 -2 -11 220.11 8.45
 3 -2 -11 224.99 8.12
 3 -2 -11 200.93 8.63
 3 2 -11 203.53 9.42
 3 -2 -11 214.41 8.28
 3 -2 -11 208.69 8.14
 3 -2 -11 200.04 8.13
 3 2 -11 199.2 8.25
 3 2 -11 207.74 8.78
 3 2 -9 172.75 12.82
 3 -2 -9 202.02 6.72
 -3 2 9 195.5 12.77
 -3 2 9 209.92 14.81
 -3 2 9 193.14 13.56
 3 2 -9 187.66 7.46
 3 2 -9 185.24 16.12
 3 -2 -9 193.94 8.26
 3 -2 -9 206.66 15.58
 3 -2 -9 196.42 13.24
 3 2 -9 187.19 16.28
 3 -2 -9 189.52 15.51
 3 -2 -9 219.71 8.03
 3 -2 -9 199.55 6.92
 3 -2 -9 205.07 7.79
 3 -2 -9 201.04 8.44
 3 -2 -9 202.19 7.36
 3 2 -9 199.54 7.5
 3 -2 -9 201.75 6.55
 3 -2 -9 184.84 9.56
 3 -2 -9 198.43 7.45
 3 -2 -9 197.86 6.97
 3 2 -9 202.03 8.27
 3 -2 -9 192.46 6.95
 3 2 -9 189.75 6.95
 3 -2 -9 191.31 6.83
 3 2 -9 200.79 7.52
 3 -2 -7 51.87 5.12
 3 2 -7 55.8 4.2
 3 2 -7 57.37 3.84
 3 2 -7 57.6 4.4
 3 -2 -7 55.05 7.93
 3 -2 -7 55.81 7.91
 3 -2 -7 57.19 4.48
 3 -2 -7 53.97 6.65
 -3 2 7 57.57 7.49
 3 2 -7 52.74 7.08
 -3 2 7 61.41 7.52
 3 -2 -7 42.82 3.4
 3 2 -7 51.04 3.88
 -3 2 7 57.24 7.94
 3 -2 -5 860.1 12.36
 3 -2 -5 839.48 19.81
 3 -2 -5 849.48 23.48
 3 -2 -5 822.06 22.83
 -3 2 5 810.42 20.13
 3 2 -5 887.23 11.17
 -3 2 5 820.13 23.22
 -3 2 5 878.43 21.53
 3 -2 -3 17.58 4.59
 3 -2 -3 16.42 4.59
 3 -2 -3 13.18 3.24
 -3 2 3 12.71 4.06
 -3 2 3 17.14 4.82
 -3 2 3 12.82 3.81
 3 2 -1 4.77 2.82
 -3 2 1 6.6 3.76
 3 -2 -1 8.69 3.58
 3 -2 -1 9.18 3.92
 3 -2 1 3621.9 37.64
 3 2 1 3714.94 33.79
 -3 -2 -3 51.97 5.7
 -3 -2 -3 58.84 6.28
 -3 -2 -3 62.01 5.24
 3 2 3 68.27 6.21
 -3 -2 -3 64.47 5.55
 3 2 3 62.28 5.83
 3 2 5 86.45 6.57
 3 2 5 90.32 6.98
 3 2 5 81.97 6.84
 -3 2 -5 86.36 3.96
 3 2 5 88.49 6.87
 -3 -2 -5 76.1 4.44
 -3 -2 -5 84.63 8.58
 -3 -2 -5 77.9 8.67
 -3 -2 -5 90.96 7.43
 -3 2 -7 98.64 5.31
 -3 -2 -7 96.63 6.12
 -3 -2 -7 76.11 4.09
 3 2 7 93.47 7.86
 -3 2 -7 87.18 4.67
 3 2 7 89.56 7.46
 3 2 7 88.58 8.3
 3 2 7 89.41 8.01
 -3 -2 -7 88.48 5.31
 -3 -2 -7 92.43 9.76
 -3 -2 -7 89.73 9.75
 -3 -2 -7 81.27 8.27
 -3 2 -7 85.67 10.17
 -3 2 -7 84.7 10.77
 -3 -2 -9 284.24 7.84
 3 2 9 296.59 15.72
 3 2 9 287.08 13.17
 -3 2 -9 302.6 9.16
 -3 2 -9 278.69 10.56
 3 2 9 284.75 14.83
 -3 2 -9 271.36 15.84
 3 -2 9 303.25 9.73
 -3 -2 -9 310.95 10.31
 -3 -2 -9 288.58 9.8
 -3 -2 -9 301.9 18.6
 -3 2 -9 267.88 19.27
 -3 2 -9 280.36 18.94
 -3 -2 -9 283.98 15.57
 -3 -2 -9 304.97 19.36
 -3 2 -9 286.46 9.27
 -3 -2 -9 286.5 8.61
 -3 -2 -9 284.91 10.84
 -3 2 -9 270.31 9.64
 -3 2 -11 253.42 11.27
 -3 -2 -11 247.56 8.39
 3 2 11 252.72 16.52
 -3 2 -11 264.71 9.9
 -3 -2 -11 264.04 10.52
 3 -2 11 227.63 9.6
 -3 -2 -11 227.19 10.72
 -3 2 -11 232.87 10.06
 -3 2 -11 247.38 9.04
 -3 2 -11 237.88 9.8
 -3 -2 -11 237.62 9.09
 -3 2 -11 240.88 8.1
 -3 -2 -11 261.69 9.07
 -3 -2 -11 248.74 11.24
 -3 2 -11 232.75 10.22
 -3 -2 -13 2.13 2.72
 -3 2 -13 1.22 3.62
 -3 -2 -13 0.38 5.79
 -3 2 -13 -5.9 6.12
 -3 2 -13 -0.12 3.85
 -3 -2 -13 0.39 5.59
 -3 -2 -13 2.02 3.45
 -3 2 -13 -2.86 5.79
 3 -2 13 2.88 3.46
 -3 2 -13 -0.85 3.64
 -3 2 -13 0.47 3.7
 -3 2 -13 -0.89 3.14
 -3 -2 -13 0.2 3.39
 -3 2 -13 0.22 2.61
 -3 -2 -13 0.95 3.06
 -3 -2 -13 0.08 2.72
 -3 -2 -13 6.04 3.48
 -3 -2 -13 1.52 4.04
 3 -2 13 2.49 4.1
 -3 -2 -15 19.47 4.09
 -3 2 -15 12.07 7
 -3 -2 -15 18.21 7.61
 -3 -2 -15 26.51 10.43
 -3 2 -15 15.38 8.28
 -3 -2 -15 13.48 4.66
 -3 2 -15 17.23 4.86
 -3 -2 -15 21.18 5.47
 -3 -2 -15 15.05 4.82
 -3 2 -15 21.1 4.57
 -3 2 -15 19.63 3.96
 -3 -2 -15 22.25 4.53
 -3 -2 -15 19.84 4.55
 -3 -2 -15 17.52 3.93
 3 -2 15 17.91 5.2
 -3 -2 -15 25.35 5.77
 -3 -2 -17 19.89 5.71
 -3 2 -17 15.54 5.73
 -3 2 -17 14.75 4.99
 -3 -2 -17 24.53 6.02
 -3 -2 -17 18.59 6.53
 -3 -2 -17 26.47 5.18
 -3 2 -17 17.73 4.33
 -3 -2 -17 24.43 5.56
 -3 -2 -17 21.72 5.02
 -3 2 -17 10.78 7.45
 -3 -2 -17 29.35 10.76
 -3 -2 -17 34.11 10.38
 -3 -2 -17 22.72 5.11
 -3 2 -17 23.61 5.26
 -3 2 -17 31.17 11.91
 -3 2 -19 21.09 8.67
 -3 2 -19 18.04 8.97
 -3 -2 -19 9.97 4.01
 -3 2 -19 16.2 4.87
 -3 -2 -19 -1.39 6.68
 -3 -2 -19 7.6 7.66
 -3 2 -19 13.56 7.04
 -3 -2 -19 8.36 4.81
 -3 2 -19 8.87 5.15
 3 2 19 5.01 5.75
 -3 2 -19 13.84 4.15
 -3 -2 -19 7.53 4.1
 -3 2 -19 15.14 5.03
 -3 -2 -19 8.25 4.59
 -3 2 -19 4.23 5.02
 -3 -2 -21 0.28 4.7
 -3 2 -21 -3.74 4.77
 -3 2 -21 11.8 7.87
 -3 -2 -21 6.38 5.94
 -3 2 -21 -0.12 4.43
 -3 2 -21 2.03 4.43
 -3 -2 -21 -0.59 4.05
 -3 -2 -21 2.97 3.52
 -3 -2 -21 7.03 3.85
 -3 2 -21 -0.41 3.03
 -3 2 -23 8.93 3.46
 -3 2 -23 15.36 7
 -3 -2 -23 10.84 4.31
 -3 2 -23 11.77 5.12
 -3 -2 -23 6.95 3.56
 -3 2 -23 5.72 3.62
 3 3 -24 -0.07 3.09
 3 -3 -24 2.06 2.9
 3 3 -24 -2.7 3.42
 3 3 -22 15.31 5.64
 -3 -3 22 8.85 3.98
 3 3 -22 11.89 4.84
 3 -3 -22 18.93 4.68
 3 3 -22 9.78 4.28
 3 -3 -22 16.4 4.61
 3 3 -22 17.16 3.83
 3 -3 -22 5.45 3.01
 3 -3 -20 -2.25 7.5
 3 3 -20 -2.3 6.25
 3 3 -20 3.36 3.8
 3 -3 -20 1.94 4.11
 3 3 -20 0.48 8.29
 3 -3 -20 -2.32 7.19
 3 3 -20 4.38 6.89
 3 -3 -20 0.44 4.44
 3 3 -20 8.75 6.11
 3 3 -20 4.3 5.32
 3 3 -20 7.57 4.92
 3 3 -20 10.14 4.75
 3 -3 -20 3.85 4.31
 3 -3 -20 8.87 4.6
 -3 -3 20 13.67 5.1
 3 -3 -18 81.78 6.93
 3 3 -18 90.6 8.52
 3 3 -18 79.37 8.24
 3 3 -18 99.1 9.89
 3 -3 -18 103.27 9.42
 3 -3 -18 109.39 9.5
 3 3 -18 92.18 9.36
 3 3 -18 107.16 9.96
 3 -3 -18 83.75 7.24
 3 3 -18 110.71 9.21
 3 -3 -18 95.19 8.46
 3 -3 -18 117.42 9.5
 3 -3 -18 94.76 8.2
 3 3 -18 95.83 16.76
 3 -3 -18 112.78 16.14
 3 -3 -18 91.5 14.61
 3 -3 -18 94.06 8.17
 3 3 -18 66.52 15.24
 3 -3 -16 399.24 13.42
 3 3 -16 409.43 16.85
 3 3 -16 411.79 15.85
 3 -3 -16 432.66 31.52
 3 -3 -16 432.3 16.2
 3 3 -16 406.25 31.46
 3 -3 -16 445.02 31.78
 3 3 -16 394.99 32.28
 3 3 -16 385.93 18.08
 3 -3 -16 414.99 17.93
 3 -3 -16 392.23 17.66
 3 -3 -16 398.42 15.78
 3 -3 -16 405.24 16.42
 3 3 -16 407.61 16.33
 3 3 -16 397.14 17.97
 3 -3 -16 417.14 14.38
 3 -3 -16 418.03 15.69
 3 3 -16 416.99 15.04
 3 3 -16 418.82 15.04
 3 -3 -16 412.52 15.23
 3 -3 -16 403.87 15.33
 3 3 -16 376.89 15.81
 3 -3 -14 134.07 7.68
 3 3 -14 144.6 10.34
 3 3 -14 144.59 9.07
 -3 3 14 174.33 19.66
 3 3 -14 142.06 18.98
 3 -3 -14 132.84 15.33
 3 -3 -14 147.61 17.08
 3 -3 -14 140 17.05
 3 3 -14 135.48 18.36
 3 -3 -14 162.32 9.83
 3 3 -14 120.12 9.67
 3 -3 -14 120.92 9.36
 3 -3 -14 118.8 9.01
 3 -3 -14 131.39 9
 3 -3 -14 112 9.49
 3 3 -14 112.45 8.39
 3 -3 -14 125.83 8.37
 3 3 -14 138.72 10.61
 3 -3 -14 131.37 7.58
 3 -3 -14 125.56 7.77
 3 -3 -14 126.14 8.24
 3 -3 -14 138.05 8.43
 3 -3 -14 126.36 8
 3 3 -14 137.89 8.42
 3 -3 -14 138.65 8.51
 3 3 -14 143.28 9.1
 -3 3 12 326.89 23.27
 3 -3 -12 321.38 10.04
 -3 3 12 317.43 23.1
 3 3 -12 303.94 11.34
 3 3 -12 309.94 13.2
 -3 3 12 283.5 20.06
 3 3 -12 311.06 24.05
 3 3 -12 291.21 23.7
 3 -3 -12 316.51 20.23
 3 -3 -12 294.91 22.26
 3 -3 -12 323.24 23.96
 3 -3 -12 326.79 12.4
 3 -3 -12 231.35 10.99
 3 3 -12 260.12 10.74
 3 -3 -12 228.44 10.79
 3 3 -12 256.71 11.27
 3 -3 -12 271.11 12.16
 3 -3 -12 268.84 10.37
 3 3 -12 259.44 10.62
 3 -3 -12 259.72 11
 3 -3 -12 266.69 9.52
 3 -3 -12 270.03 10.79
 3 -3 -12 274.05 9.57
 3 -3 -12 268.09 10.13
 3 -3 -12 278.16 10.42
 3 3 -12 302.11 12.15
 3 -3 -12 289.24 10.37
 3 3 -12 264.24 10.14
 3 3 -12 292.37 11.15
 -3 3 10 773.19 32.9
 3 -3 -10 731.36 13.55
 3 3 -10 775.78 15.51
 -3 3 10 768.51 29.54
 -3 3 10 750.59 31.3
 3 3 -10 723.23 28.03
 -3 3 10 731.47 27.94
 3 -3 -10 723.96 27.32
 3 -3 -10 761.94 16.81
 3 -3 -10 780.63 16.18
 3 -3 -10 731.69 15.97
 3 3 -10 752.44 16.44
 3 -3 -10 767.94 17.45
 3 -3 -10 782.02 18.3
 3 -3 -10 757.57 16.06
 3 -3 -10 788.96 14.63
 3 3 -10 727.83 15.03
 3 -3 -10 784.41 12.81
 3 -3 -10 794.75 14.56
 3 -3 -10 745.3 13.52
 3 -3 -10 760.36 16.25
 3 3 -10 743.46 13.84
 3 -3 -10 759.69 14.66
 3 -3 -10 730.7 14.42
 3 -3 -10 770.89 14.49
 3 3 -10 771.22 17.34
 3 3 -10 742.34 14.61
 3 3 -10 750.06 15.58
 3 -3 -8 14.42 6.52
 3 -3 -8 24.04 6.72
 3 -3 -8 22.52 3.82
 3 -3 -8 23.47 5.73
 3 3 -8 27.04 3.85
 3 3 -8 23.46 3.24
 3 -3 -8 20.16 4.16
 3 -3 -8 23.02 3.44
 3 -3 -8 25.86 3.44
 3 -3 -8 19.19 3.62
 3 -3 -8 23.47 2.76
 3 3 -8 19.41 3.26
 3 -3 -8 23.11 2.92
 3 3 -8 20.74 3.48
 3 -3 -8 22.34 3.08
 -3 3 8 21.08 4.76
 -3 3 8 17.68 6.18
 3 3 -8 20.56 3.41
 3 -3 -8 21.23 2.93
 -3 3 8 10.69 3.63
 -3 3 8 23.8 5.98
 3 -3 -6 550.59 9.69
 3 3 -6 548.59 10.28
 3 3 -6 543.7 11.28
 3 3 -6 616.36 11.8
 3 3 -6 577.5 10.38
 3 -3 -6 554.84 21.56
 3 -3 -6 567.74 11.6
 3 -3 -6 533.83 18.79
 3 -3 -6 570.89 22.15
 -3 3 6 539.37 19.64
 3 3 -6 572.09 10.53
 3 -3 -6 556.3 9.45
 -3 3 6 575.25 20.67
 -3 3 6 557.69 22.51
 -3 3 6 595.28 23.33
 3 -3 -4 398.78 8.95
 3 -3 -4 371.24 16.21
 3 -3 -4 385.83 16.58
 3 -3 -4 402.82 14.04
 -3 3 4 407.22 17.73
 -3 3 4 395.72 15.7
 -3 3 4 381.59 17.4
 3 -3 -2 118.82 7.55
 3 -3 -2 118.64 4.77
 3 -3 -2 112.51 8.49
 3 -3 -2 110.13 9.2
 -3 3 2 117.37 10.16
 3 3 -2 125.04 8.1
 3 -3 0 3176.35 38.13
 3 3 0 3115.54 33.94
 -3 -3 -2 2187.75 30.22
 -3 -3 -2 2287.09 18.9
 -3 -3 -2 2248.13 31.51
 -3 3 -2 2208.43 33.48
 3 -3 2 2139.14 35.84
 -3 -3 -2 2316.07 36.1
 3 3 2 2242.18 29.83
 3 3 4 556.91 16.75
 3 -3 4 569.19 11.6
 -3 -3 -4 566.4 20.09
 -3 -3 -4 561.27 19.65
 -3 -3 -4 572.86 16.94
 -3 -3 -4 574.06 10.59
 3 3 4 533.07 18.52
 3 3 6 54.01 6.82
 -3 -3 -6 63.96 3.62
 -3 -3 -6 57.91 6.92
 -3 -3 -6 62.25 4.48
 -3 -3 -6 51.47 7.71
 -3 -3 -6 71.52 8.96
 3 -3 6 53.09 4.83
 -3 3 -6 60.15 4.23
 -3 -3 -6 63.29 5.04
 -3 -3 -6 54.71 3.43
 -3 3 -6 61.23 4.02
 3 3 6 59.39 7.14
 3 3 6 63.82 7.07
 3 3 8 56.51 7.37
 3 3 8 49.85 7.14
 3 3 8 43.99 6.72
 -3 -3 -8 54.07 3.67
 -3 3 -8 52.9 4.39
 3 -3 8 40.43 4.83
 -3 -3 -8 33.07 4.39
 -3 -3 -8 36.71 5.16
 -3 -3 -8 54.58 9.03
 -3 -3 -8 43.94 8.22
 -3 -3 -8 50.4 4.74
 -3 -3 -8 50.05 7.72
 -3 -3 -8 44.57 3.92
 -3 -3 -8 44.6 4.88
 3 -3 8 51.58 5.39
 -3 3 -8 40.42 4.33
 -3 -3 -10 73.77 4.85
 -3 3 -10 67.03 5.1
 3 3 10 81.22 9.22
 3 3 10 62.51 8.42
 -3 3 -10 67.09 9
 3 3 10 70.91 9.5
 -3 -3 -10 68.6 5.67
 -3 -3 -10 74.11 9.95
 -3 -3 -10 85.42 7.42
 3 -3 10 84.08 6.74
 -3 -3 -10 93.35 7.19
 -3 3 -10 84.58 6.9
 -3 3 -10 86.05 5.3
 -3 -3 -10 80.99 6.21
 -3 3 -10 81.5 4.65
 -3 -3 -10 80.22 5.34
 -3 -3 -10 82.33 4.91
 3 -3 10 88.98 7.04
 -3 3 -10 75.02 6.19
 -3 -3 -10 71.64 6.46
 -3 -3 -12 53.95 4.67
 -3 3 -12 45.07 5.2
 -3 3 -12 50.32 11.4
 -3 3 -12 40.37 5.68
 -3 -3 -12 58.08 10.78
 -3 -3 -12 53.94 10.47
 -3 -3 -12 47.11 8.09
 -3 3 -12 47.66 11.17
 -3 -3 -12 57.19 5.78
 3 -3 12 41.02 5.76
 -3 -3 -12 39.73 5.73
 -3 3 -12 40 5.59
 -3 3 -12 42.85 4.82
 -3 3 -12 53.22 6.14
 -3 -3 -12 38.64 5.04
 -3 -3 -12 48.94 5.17
 -3 -3 -12 54.48 5.3
 -3 -3 -12 45.01 4.31
 -3 3 -12 45.56 4.2
 -3 -3 -12 43.19 5.4
 3 -3 12 49.57 5.97
 -3 3 -14 190.95 11.53
 -3 -3 -14 212.59 9.15
 -3 3 -14 204.51 10.6
 -3 3 -14 202.01 11.23
 3 -3 14 190.5 11.39
 -3 -3 -14 216.39 11.5
 -3 -3 -14 198.59 12.4
 -3 3 -14 209.1 10.03
 -3 3 -14 223.96 11.16
 -3 -3 -14 219.39 11.22
 -3 -3 -14 202.99 10.38
 -3 3 -14 190.62 21.25
 -3 -3 -14 207.01 11.09
 -3 -3 -14 223.97 22.04
 -3 -3 -14 207.79 21.41
 -3 3 -14 216.3 22.3
 -3 -3 -14 205.53 9.54
 -3 -3 -14 218.55 10.72
 -3 -3 -14 198.28 10.16
 -3 3 -14 205.75 9
 -3 -3 -14 218.89 12.01
 -3 3 -14 217.95 11.92
 3 -3 14 219.23 12.21
 -3 -3 -16 424.69 13.65
 -3 3 -16 418.94 16.96
 -3 3 -16 444.25 16.36
 -3 -3 -16 375.07 16.94
 -3 3 -16 377.71 14.52
 -3 3 -16 394.24 16.35
 -3 -3 -16 386.23 15.69
 -3 -3 -16 382.36 16.26
 3 3 16 396.72 26.74
 -3 -3 -16 402.63 15.73
 -3 -3 -16 381.73 14.79
 -3 -3 -16 429.58 14.76
 -3 -3 -16 459.91 31.21
 -3 3 -16 418.34 31.1
 -3 -3 -16 457.13 16.49
 -3 3 -16 424.57 32.72
 -3 -3 -16 416.16 30.08
 -3 -3 -16 423.38 16.97
 3 -3 16 425.45 17.28
 -3 3 -18 39.08 10.26
 -3 3 -18 50.03 6.74
 -3 3 -18 34.69 11.11
 -3 -3 -18 61.46 13.32
 -3 -3 -18 34.66 10.81
 -3 -3 -18 51.04 6.45
 3 -3 18 40 6.5
 -3 -3 -18 44.1 5.23
 3 3 18 40.29 10.38
 -3 3 -18 48.81 6.76
 -3 -3 -20 -5.46 5.77
 -3 3 -20 -4.15 6.61
 -3 -3 -20 14.34 5
 -3 3 -20 8.04 5.35
 -3 3 -20 -4.96 3.42
 -3 -3 -20 2.86 3.26
 -3 -3 -20 2.15 4.19
 -3 3 -20 6.32 4.45
 -3 -3 -20 6.99 3.53
 -3 3 -20 -3.3 4.35
 -3 3 -22 5.14 6.74
 -3 -3 -22 5.81 4.5
 -3 3 -22 -1.74 4.37
 -3 3 -22 -0.23 2.66
 -3 -3 -22 9.86 3.13
 -3 -3 -22 6.38 3.61
 -3 3 -22 6.65 3.86
 3 -3 22 13.27 4.47
 -3 3 -22 1.08 3.87
 -3 3 -24 18.01 3.41
 3 4 -23 44.35 5.64
 3 -4 -23 45.85 4.65
 3 -4 -23 55.5 5.69
 3 4 -23 51.22 4.97
 3 4 -23 44.89 6.41
 3 4 -21 30.45 6.58
 3 -4 -21 19.36 4.14
 3 4 -21 13.4 4.07
 3 4 -21 32.32 6.34
 3 -4 -21 24.91 4.8
 3 4 -21 26.91 5.24
 3 -4 -21 26.27 5.8
 -3 -4 21 22.95 5.66
 3 -4 -19 38.37 5.1
 3 4 -19 41.41 5.95
 3 4 -19 26.51 10.64
 3 -4 -19 45.71 11.71
 3 -4 -19 34.16 9.44
 3 4 -19 41.71 5.91
 3 -4 -19 37.29 5.79
 3 4 -19 32.73 10.24
 3 4 -19 33.87 8.31
 3 4 -19 36.78 6.94
 3 4 -19 53.19 7.51
 3 -4 -19 31.46 6.05
 3 -4 -19 30.99 5.81
 3 -4 -19 42.71 6.32
 3 4 -19 37.66 5.91
 -3 -4 19 40.78 7.32
 3 -4 -17 -2.42 3.97
 3 4 -17 6.37 4.81
 3 -4 -17 2.37 6.14
 3 4 -17 -0.96 4.07
 3 -4 -17 6.74 3.35
 3 4 -17 -0.61 4.19
 3 4 -17 -2.34 4.55
 3 -4 -17 2.38 4.24
 3 4 -17 0.37 3.9
 3 -4 -17 2.19 4.56
 3 -4 -17 2.63 4.21
 3 4 -17 0.31 4.04
 3 -4 -17 2.04 8.31
 3 -4 -17 0.14 4.07
 3 4 -17 3.29 7.36
 3 -4 -17 9.41 7.03
 3 4 -17 -4.23 7.56
 3 4 -15 46.97 12.44
 3 -4 -15 54.02 10.84
 3 -4 -15 52.45 12.31
 3 -4 -15 46.94 11.87
 3 4 -15 50.69 12.68
 3 -4 -15 87.41 9.57
 3 4 -15 72.21 8.42
 3 -4 -15 75.63 8.81
 3 4 -15 64.06 6.88
 3 -4 -15 67.82 6.9
 3 4 -15 59.4 7.09
 3 4 -15 66.15 7.87
 3 -4 -15 65.61 6.9
 3 -4 -15 64.52 6.59
 3 4 -15 53.12 5.73
 3 -4 -15 65.52 6.74
 3 -4 -15 50.3 5.37
 3 -4 -13 22.61 4.86
 3 4 -13 24.58 5.48
 3 -4 -13 21.12 8.46
 3 -4 -13 30.13 8.49
 3 4 -13 17.41 8.06
 3 -4 -13 29.05 8.69
 3 4 -13 27.76 9.26
 3 4 -13 30.67 5.84
 3 -4 -13 21.09 5.55
 3 -4 -13 26.72 5.1
 3 -4 -13 30.41 4.78
 3 4 -13 30.01 5.44
 3 -4 -13 24.12 6.28
 3 4 -13 24.78 4.25
 3 4 -13 24.75 5.05
 3 -4 -13 25.61 4.76
 3 -4 -13 27.12 4.03
 3 -4 -13 21.35 3.54
 3 4 -13 21.88 4.91
 3 -4 -13 21.49 4.23
 3 -4 -13 26.73 4.6
 3 -4 -13 24.12 4.54
 -3 4 13 35.1 10.67
 3 4 -13 24.84 4.57
 3 -4 -13 23.45 3.78
 -3 4 11 360.37 25.42
 3 -4 -11 370.23 10.44
 3 4 -11 370.98 11.92
 -3 4 11 366.48 23.21
 -3 4 11 323.51 23.15
 3 -4 -11 334.49 12.27
 3 4 -11 349.47 13.26
 3 -4 -11 340.74 13.79
 3 4 -11 334.05 12.41
 3 -4 -11 358.22 14.34
 3 4 -11 334.67 11.48
 3 -4 -11 359.15 12.37
 3 -4 -11 344.93 10.66
 3 -4 -11 372.4 12.84
 3 4 -11 356.67 26.43
 3 -4 -11 358.37 21.6
 3 -4 -11 387.87 25.12
 3 4 -11 336.17 25.6
 3 -4 -11 376.59 25.18
 3 -4 -11 372.51 11.15
 3 -4 -11 370.22 13.13
 3 4 -11 338.39 11.01
 3 -4 -11 343.61 9.93
 3 -4 -11 350.9 11.15
 3 -4 -11 343.12 11.09
 3 4 -11 368.93 13.54
 3 -4 -11 372.9 11.42
 3 4 -11 367.34 12.13
 -3 4 9 4.43 5.84
 -3 4 9 9.61 4.64
 3 4 -9 -0.73 2.76
 -3 4 9 1.93 4.52
 3 -4 -9 -0.65 2.18
 -3 4 9 0.32 3.75
 3 -4 -9 1.38 2.92
 3 -4 -9 9.83 5.84
 3 -4 -9 0.71 2.59
 3 -4 -9 2.25 3.55
 3 -4 -9 -0.51 2.9
 3 -4 -9 1.27 2.13
 3 -4 -9 -3.25 4
 3 4 -9 -4.45 3.81
 3 4 -9 2.12 2.43
 3 4 -9 -0.96 2.43
 3 -4 -9 2.28 2.68
 3 -4 -9 0.41 3.02
 3 -4 -9 3.49 2.39
 3 -4 -9 -2.82 2.65
 3 4 -9 3.54 3.51
 3 -4 -9 3.39 2.29
 3 4 -9 0.6 3.1
 3 4 -9 4.04 2.77
 -3 4 7 -2.36 3.57
 3 4 -7 1.65 2.49
 -3 4 7 -6.83 6.72
 -3 4 7 2.64 5.97
 -3 4 7 -3.84 4.9
 3 -4 -7 -1.93 2.27
 3 -4 -7 4.57 5.76
 3 -4 -7 -7.76 4.32
 3 -4 -7 0.07 2.91
 3 -4 -7 -2.21 5.18
 3 -4 -7 5.09 3.66
 3 -4 -7 -0.16 3.6
 3 4 -7 0.88 3.3
 3 -4 -7 -1.8 2.31
 3 4 -7 0.47 2.55
 3 -4 -7 -0.34 2.85
 3 -4 -7 2.25 2.57
 3 -4 -7 1.68 2.13
 3 4 -7 -0.56 2.92
 3 -4 -7 -0.61 2.09
 3 4 -7 4.32 2.98
 3 4 -7 -0.27 2.33
 3 -4 -5 9.55 2.41
 3 -4 -5 11.1 6.03
 3 -4 -5 7.92 2.88
 3 -4 -5 0.8 4.68
 3 -4 -5 9.49 4.82
 3 -4 -5 8.87 2.03
 -3 4 5 8.31 1.14
 -3 4 5 4.27 5.03
 -3 4 5 10.46 5.84
 3 4 -5 12.85 2.82
 3 4 -5 8.16 2.42
 3 4 -5 7.92 2.74
 3 -4 -3 186.96 5.64
 3 -4 -3 190.94 6.93
 3 -4 -3 214.41 11.59
 3 4 -3 210.03 6.3
 3 -4 -3 190.99 7.74
 3 -4 -3 199.74 13.26
 -3 4 3 189.28 13.68
 3 -4 -3 194.85 5.87
 3 -4 -1 0.33 1.83
 3 -4 -1 1.64 2.98
 3 -4 -1 -3.43 5.48
 3 4 -1 1.07 3.34
 -3 4 1 1.87 4.89
 3 -4 -1 1.86 4.27
 3 -4 -1 -1.42 5.69
 3 4 1 429.57 13.94
 -3 -4 -1 420.26 7.66
 -3 4 -1 431.83 18.35
 -3 -4 -1 384.19 18.46
 3 -4 1 442.31 19.64
 3 4 1 405.08 12.32
 3 -4 1 446.06 11.13
 -3 -4 -3 107.53 4.08
 3 4 3 106.67 7.72
 -3 -4 -3 96.63 4.34
 -3 -4 -3 107.76 8.52
 -3 -4 -3 107.08 5.43
 -3 -4 -3 102.78 4.43
 3 4 3 109.59 10.53
 3 -4 3 108.61 11
 3 4 3 101.73 7.95
 -3 -4 -3 106.74 9.12
 -3 -4 -3 102.16 9.64
 -3 4 -3 104.37 4.71
 3 -4 3 103.84 5.93
 -3 -4 -5 0.65 3.23
 3 -4 5 4.12 3.26
 -3 -4 -5 6.33 5.39
 -3 -4 -5 3.21 2.69
 -3 -4 -5 1.67 5.01
 -3 -4 -5 -0.29 3.56
 -3 -4 -5 1.98 1.9
 -3 -4 -5 1.65 2.03
 3 -4 5 0.63 2.96
 -3 4 -5 0.99 2.5
 3 4 5 -1.75 4.99
 -3 -4 -5 2.16 2.1
 3 4 5 6.1 4.08
 3 4 7 29.78 5.79
 -3 4 -7 36.86 3.81
 3 4 7 31.45 5.89
 -3 -4 -7 31.61 3.34
 3 4 7 27.42 5.84
 -3 -4 -7 46.21 5.32
 -3 4 -7 48.63 5.59
 3 -4 7 46.55 5.1
 -3 -4 -7 46.09 5.72
 -3 -4 -7 27.43 6.24
 -3 -4 -7 33.84 8.29
 -3 -4 -7 43.46 4.46
 -3 -4 -7 32.11 7.41
 -3 -4 -7 42.66 3.85
 -3 4 -7 42.21 4.18
 -3 -4 -7 38.24 4.75
 3 -4 7 41.79 5.3
 -3 -4 -9 169.21 6.56
 -3 4 -9 159.21 7.56
 3 4 9 162.16 13.17
 -3 4 -9 183.34 9.59
 -3 -4 -9 181.74 9.09
 -3 -4 -9 173.07 7.11
 -3 -4 -9 172.28 10.28
 3 -4 9 176.71 9.48
 -3 -4 -9 184.82 9.56
 -3 -4 -9 173.41 8.49
 -3 -4 -9 178.06 13.81
 3 4 9 158.6 13
 -3 -4 -9 171.5 6.24
 -3 -4 -9 167.57 7.38
 -3 -4 -9 177.32 9.27
 -3 4 -9 173.44 8.26
 3 -4 9 171.3 9.47
 -3 -4 -11 134.62 6.64
 -3 4 -11 131.8 7.71
 -3 -4 -11 127.37 8
 -3 4 -11 118.39 16.35
 -3 -4 -11 128.26 15.66
 -3 4 -11 130.37 17.11
 -3 -4 -11 110.4 14.15
 -3 -4 -11 146.41 14.09
 -3 -4 -11 133.99 7.42
 -3 -4 -11 132.42 9.27
 -3 4 -11 142.18 9.1
 3 -4 11 148.36 9.57
 -3 -4 -11 131.07 10.34
 -3 4 -11 138.36 6.87
 -3 -4 -11 133.29 7.93
 -3 -4 -11 134.73 9.28
 3 4 11 140.81 14.4
 -3 -4 -11 143.52 7.46
 -3 -4 -11 131.19 7.36
 -3 -4 -11 134.24 6.58
 -3 -4 -11 147.66 9.38
 3 -4 11 134.31 9.41
 -3 4 -11 134.81 8.24
 -3 -4 -13 -1.11 2.52
 3 4 13 3.86 6.01
 -3 4 -13 2.19 3.26
 -3 -4 -13 7.72 7.45
 -3 -4 -13 -0.84 6.24
 -3 4 -13 4.29 5.06
 -3 -4 -13 -1.62 3.89
 -3 4 -13 -5.65 8.49
 -3 -4 -13 5.3 5.94
 -3 4 -13 3.39 6.82
 -3 -4 -13 3.66 4.11
 3 -4 13 0.86 4.46
 -3 -4 -13 -1.51 4.39
 -3 -4 -13 -0.48 3.28
 -3 4 -13 3.25 3.06
 -3 4 -13 -2.71 4.86
 -3 4 -13 -3.8 3.98
 -3 4 -13 -3.93 4.78
 -3 -4 -13 -0.11 3.4
 -3 -4 -13 -1.39 3.22
 -3 -4 -13 9.16 3.83
 -3 -4 -13 0.41 2.71
 -3 -4 -13 -6.63 4.14
 3 -4 13 1.99 4.27
 -3 4 -15 104.52 9.11
 -3 4 -15 106.37 8.73
 -3 -4 -15 113.49 7.28
 -3 4 -15 82.59 9.17
 3 -4 15 84.18 9.35
 -3 -4 -15 92.92 7.69
 -3 4 -15 100.02 8.48
 -3 -4 -15 88.29 8.38
 -3 4 -15 86.96 13.64
 -3 4 -15 111.22 17.97
 -3 -4 -15 112.91 15.97
 -3 -4 -15 114.89 8.86
 3 4 15 113.75 14.07
 -3 -4 -15 101.55 8.39
 -3 -4 -15 99.7 7.26
 -3 -4 -15 102.32 8.4
 3 -4 15 105.13 9.83
 -3 4 -15 112.44 9.89
 -3 4 -17 -0.13 3.89
 -3 -4 -17 -2.23 3.26
 3 4 17 7.11 6.86
 -3 -4 -17 -12.27 4.88
 -3 4 -17 3.53 4.5
 -3 -4 -17 1.65 4.44
 -3 -4 -17 1.95 5.22
 -3 -4 -17 0.48 6.53
 -3 4 -17 12.03 9.77
 -3 4 -17 -0.73 4.01
 -3 -4 -17 -9.89 10.51
 -3 -4 -17 0.52 4.37
 -3 4 -17 -8.07 9.11
 -3 -4 -17 -0.65 3.86
 -3 -4 -17 4.27 4.28
 3 -4 17 -5.38 4.39
 -3 -4 -19 12.93 4.02
 -3 4 -19 8.56 6.36
 -3 4 -19 2.07 4.6
 -3 -4 -19 9.54 4.91
 -3 -4 -19 7.61 5.83
 -3 4 -19 11.98 6.58
 -3 -4 -19 7.83 6.04
 -3 4 -19 14.37 4.46
 -3 -4 -19 15.36 4.35
 -3 4 -19 15.95 6.43
 -3 -4 -19 5.97 4.16
 -3 -4 -19 5.04 3.24
 -3 4 -19 6.98 4.86
 -3 -4 -19 10.42 5.18
 3 -4 19 12.24 5.03
 -3 4 -21 10.33 4.96
 -3 4 -21 4.49 4.37
 -3 4 -21 -2.17 2.95
 -3 -4 -21 3.16 2.86
 -3 4 -21 5.28 4.29
 -3 -4 -21 -4 4.48
 3 -4 21 7.32 4.98
 -3 4 -23 -5.12 3.61
 -3 -4 -23 2.55 3.2
 -3 4 -23 0.22 3
 -3 4 -23 -7.45 5.67
 3 5 -22 26.52 6.02
 3 -5 -22 23.91 3.53
 3 5 -22 27.7 3.82
 3 5 -22 23.53 5.16
 3 5 -22 26.22 4.25
 3 -5 -22 23.83 4.6
 -3 -5 22 21.82 4.56
 3 -5 -20 63.05 5.81
 3 5 -20 60.11 6.54
 3 5 -20 70.82 7.03
 3 -5 -20 72.33 6.63
 3 5 -20 57.1 8.33
 3 5 -20 76.49 9.17
 3 5 -20 72.11 8
 3 -5 -20 62.59 6.82
 3 5 -20 69.87 6.91
 3 -5 -20 59.7 7.33
 3 -5 -20 56.4 6.32
 -3 -5 20 72.33 8.27
 3 5 -18 29.24 5.08
 3 -5 -18 27.51 4.18
 3 5 -18 29.08 11.03
 3 -5 -18 40.68 11.17
 3 5 -18 29.02 11.65
 3 5 -18 28.71 6.27
 3 -5 -18 41.47 9.99
 3 -5 -18 37.01 5.81
 3 5 -18 21.93 7.5
 3 5 -18 20.72 5.41
 3 5 -18 30.8 6.39
 3 5 -18 23.37 5.64
 3 5 -18 24.73 6.01
 3 -5 -18 26.64 5.84
 3 5 -18 29.65 5.51
 3 -5 -18 21.19 5.09
 3 -5 -18 30.44 5.69
 -3 -5 18 27.44 6.98
 3 -5 -16 20.13 5
 3 5 -16 37.25 12.9
 3 -5 -16 21.86 9.46
 3 5 -16 18.16 5.45
 3 5 -16 16.15 9.46
 3 -5 -16 18.85 9.26
 3 -5 -16 29.02 10.25
 3 5 -16 17.29 4.87
 3 -5 -16 13.04 4.81
 3 -5 -16 13.4 4.58
 3 -5 -16 11.01 4.61
 3 5 -16 14.25 4.69
 3 -5 -16 17.04 6.88
 3 5 -16 7.53 4.69
 3 -5 -14 477.63 13.82
 -3 5 14 527.51 32.51
 3 -5 -14 478.15 20.54
 3 5 -14 493.38 18.06
 3 5 -14 495.1 18.71
 3 5 -14 491.02 16.47
 3 -5 -14 468.44 14.96
 3 -5 -14 499.31 21.17
 3 5 -14 495.73 34.82
 3 5 -14 522.93 35.47
 3 -5 -14 489.24 32.42
 3 -5 -14 509.75 29.33
 3 -5 -14 526.12 33.92
 3 -5 -14 500.23 16.25
 3 -5 -14 493.83 15.48
 3 -5 -14 492.43 15.93
 3 5 -14 473.97 17.01
 -3 5 12 10.69 5.28
 3 5 -12 11.09 3.57
 3 -5 -12 9.72 2.92
 3 -5 -12 7.88 4.89
 3 -5 -12 20.17 5.28
 3 5 -12 16.15 4.57
 3 5 -12 18.55 5.31
 3 -5 -12 14.25 3.38
 3 5 -12 16 3.7
 3 -5 -12 14.13 5.76
 3 -5 -12 17.05 7.78
 3 -5 -12 14.06 7.67
 3 -5 -12 16.8 6.87
 3 -5 -12 15.19 4.17
 3 5 -12 4.33 6.51
 3 5 -12 7.88 6.91
 3 5 -12 21.8 4.47
 3 -5 -12 13.47 3.22
 3 -5 -12 15.51 5.34
 3 -5 -12 17.18 3.86
 3 -5 -12 13.91 4.01
 3 -5 -12 15.1 3.72
 3 5 -12 9.95 4.18
 3 5 -12 11.89 3.9
 3 -5 -10 85.8 5.27
 -3 5 10 78.42 12.12
 3 5 -10 84.66 6.16
 -3 5 10 88.11 14.05
 3 -5 -10 65.4 5.84
 3 5 -10 58.15 7.04
 3 -5 -10 56.17 6.78
 3 5 -10 54.42 5.47
 3 5 -10 61.07 5
 3 -5 -10 76.2 7.78
 3 -5 -10 81.47 12.64
 3 -5 -10 85.16 6.99
 3 -5 -10 99.11 12.1
 3 -5 -10 84.84 13.04
 3 5 -10 67.9 6.09
 3 -5 -10 75.89 6.01
 3 -5 -10 70.01 6.82
 3 5 -10 77.73 6.97
 3 -5 -10 78.52 5.82
 3 -5 -10 72.75 5.28
 3 -5 -10 72.08 5.72
 3 5 -10 75.13 6
 3 5 -10 75.8 6.12
 -3 5 8 18.77 7.81
 3 -5 -8 14.77 2.92
 3 5 -8 15.6 3.36
 -3 5 8 13.17 5.69
 -3 5 8 11.61 7.42
 3 -5 -8 13.3 3.75
 3 -5 -8 12.93 3.3
 3 5 -8 16.95 3.42
 3 -5 -8 11.22 4.1
 3 5 -8 6.09 3.82
 3 -5 -8 18.16 4.85
 3 5 -8 13.93 2.74
 3 -5 -8 11.64 2.95
 3 -5 -8 13.41 4.08
 3 5 -8 8.69 3.44
 3 -5 -8 13.56 2.8
 3 -5 -8 15.13 2.78
 3 -5 -8 16.98 3.19
 3 5 -8 6.44 3.38
 3 5 -8 13.29 3.39
 3 5 -8 15.73 3.8
 3 -5 -6 406.49 9.82
 -3 5 6 344.12 23.04
 -3 -5 6 342.07 9.13
 3 -5 -6 362.62 11.34
 3 -5 -6 376.59 18.14
 3 5 -6 403.17 12.76
 3 -5 -6 361.65 12.94
 3 -5 -6 360.25 9.53
 3 -5 -6 374.57 11.72
 3 -5 -6 375.29 10.31
 3 5 -6 372.57 11.37
 3 -5 -6 398.94 10.73
 3 5 -6 335.74 10.82
 3 -5 -6 373.74 9.19
 3 -5 -6 364.05 9.3
 3 5 -6 357.47 10.2
 3 -5 -4 483.59 19.47
 3 -5 -4 462.55 12.1
 3 5 -4 474.07 12.71
 3 -5 -4 477.25 13.19
 3 -5 -4 450.35 12.06
 3 -5 -4 451.54 10.76
 3 5 -4 458.51 11.6
 3 5 -4 424.52 10.19
 3 -5 -4 460.01 22.11
 3 -5 -4 478.53 9.93
 3 -5 -4 462.16 9.82
 3 -5 -2 31.74 6.25
 -3 -5 2 28.77 2.73
 3 -5 -2 26.92 2.91
 3 5 -2 44.55 4.7
 3 -5 -2 32.03 3.64
 3 5 -2 35 4.09
 3 -5 -2 26.73 6.72
 3 -5 -2 38.05 4.62
 3 5 -2 35.31 3.48
 3 -5 0 -0.23 6.06
 -3 -5 0 0.25 6.47
 3 5 0 3.13 3.25
 3 -5 0 6.66 4.24
 3 -5 0 4.46 5.38
 -3 5 0 11.72 5.45
 3 5 0 3.54 2.03
 3 -5 0 4.79 3.32
 3 -5 0 5.23 2.36
 -3 -5 0 3.21 1.78
 -3 -5 0 3.01 1.96
 -3 -5 -2 375.09 16.74
 -3 -5 -2 339.04 7.32
 -3 -5 -2 339.5 8.12
 3 5 2 325.92 13.24
 3 -5 2 351.21 16.47
 -3 5 -2 362.35 19.32
 3 -5 2 351.97 20.14
 -3 -5 -2 328.1 17.47
 3 5 2 349.43 14
 -3 -5 -2 346.68 19.82
 3 5 2 341.83 7.91
 3 -5 2 339.53 11.42
 3 -5 2 323.1 10.36
 -3 -5 -4 -1.06 3.5
 3 -5 4 3.4 3.29
 -3 5 -4 3.04 3.74
 -3 -5 -4 6.38 3.23
 -3 -5 -4 7.18 3.88
 -3 -5 -4 8.06 2.04
 -3 -5 -4 11.26 2.57
 -3 5 -4 4.57 2.54
 3 -5 4 5.51 3.22
 3 5 4 7.77 3.17
 -3 -5 -4 7.16 2.29
 -3 -5 -4 -1.68 4.48
 3 5 4 5.97 4
 -3 -5 -4 13.6 5.88
 -3 -5 -6 298.1 8.35
 3 5 6 265.8 16.21
 -3 5 -6 262.85 10.99
 3 -5 6 283.2 11.2
 -3 -5 -6 290.81 11.95
 -3 -5 -6 269.53 11.7
 -3 -5 -6 287.19 10.11
 -3 -5 -6 296.67 16.26
 3 5 6 269.39 14.19
 -3 -5 -6 277.64 7.55
 -3 -5 -6 266.62 8.39
 -3 -5 -6 297.69 8.86
 3 -5 6 273.93 11.12
 -3 5 -6 287.13 9.15
 3 5 8 71.1 10.88
 -3 -5 -8 81.74 5.1
 -3 5 -8 80.62 5.61
 3 5 8 94.11 10.72
 3 5 8 75.95 10.18
 -3 5 -8 90.23 7.58
 3 -5 8 101.18 7.83
 -3 -5 -8 95.66 8.3
 -3 -5 -8 88.16 7.97
 -3 -5 -8 88.27 5.43
 -3 -5 -8 86.04 6.4
 3 5 8 77.54 8.78
 -3 -5 -8 92.41 5.82
 3 -5 8 89.52 7.41
 -3 5 -8 87.41 6.23
 3 5 10 50.2 9.6
 -3 5 -10 43.21 4.72
 -3 -5 -10 42.62 4.09
 3 5 10 44.28 9.35
 -3 -5 -10 54.74 6.41
 -3 -5 -10 43.29 7.47
 3 -5 10 48.84 6.76
 -3 5 -10 38.58 6.51
 -3 5 -10 41.49 4.51
 -3 -5 -10 40.45 6.74
 -3 -5 -10 50.57 4.94
 -3 -5 -10 45.6 10.27
 -3 -5 -10 45.79 5.81
 -3 -5 -10 51.11 11.3
 -3 -5 -10 62.39 9.96
 -3 -5 -10 43.69 4.76
 3 -5 10 46.68 6.24
 -3 5 -10 49.28 5.5
 -3 -5 -12 99.63 6.34
 -3 5 -12 94.86 7.24
 -3 -5 -12 102.73 15.06
 -3 -5 -12 85.81 11.6
 -3 5 -12 106.78 16.77
 -3 -5 -12 101.89 7.91
 -3 5 -12 94.66 16.23
 -3 -5 -12 103.97 14.96
 3 -5 12 104.69 9.72
 -3 -5 -12 104.9 11.13
 -3 -5 -12 113.17 9.98
 -3 5 -12 116.71 9.88
 -3 -5 -12 116.47 8.04
 -3 -5 -12 115.19 6.99
 -3 5 -12 109.67 7.52
 3 5 12 103.39 12.11
 -3 -5 -12 113.61 7.65
 -3 -5 -12 106.01 7.4
 -3 5 -12 102.31 8.35
 3 -5 12 91.63 9.28
 -3 -5 -14 86.71 6.53
 -3 5 -14 73.99 6.88
 -3 5 -14 83.31 8.93
 -3 -5 -14 71.85 7.27
 -3 5 -14 78.9 16.04
 -3 -5 -14 81.91 14.55
 -3 -5 -14 74.41 14.86
 -3 -5 -14 80.95 12.92
 -3 5 -14 81.25 16.68
 3 -5 14 66.76 8.79
 -3 -5 -14 62.38 9.33
 -3 -5 -14 75.18 6.73
 -3 -5 -14 76.08 7.65
 -3 5 -14 70.84 7
 -3 5 -14 74.05 9.18
 -3 5 -14 73.67 6.91
 -3 -5 -14 75.73 7.33
 -3 -5 -14 77.03 6.99
 3 -5 14 70.77 8.27
 -3 5 -14 81.14 8.42
 3 -5 16 54.29 8.01
 -3 5 -16 54.95 7.41
 -3 -5 -16 59.99 7.95
 -3 5 -16 60.88 8.51
 -3 5 -16 48.84 13.54
 -3 -5 -16 56.49 6.95
 -3 -5 -16 75.6 14.44
 -3 -5 -16 43.58 11.37
 -3 5 -16 53.97 12.79
 -3 5 -16 56 7.87
 -3 -5 -16 61.66 7.2
 -3 -5 -16 37.64 6.01
 -3 5 -16 66.2 7.94
 -3 -5 -16 50.16 5.47
 -3 5 -16 55.62 6.38
 -3 -5 -18 51.94 5.41
 -3 5 -18 54.35 6.54
 -3 5 -18 54.01 12.97
 -3 5 -18 54.56 6.93
 -3 -5 -18 50.82 6.01
 -3 5 -18 55.23 12.97
 -3 5 -18 54.94 8.95
 -3 -5 -18 50.12 6.72
 -3 -5 -18 64.74 7.83
 3 -5 18 45.33 6.92
 -3 5 -18 47.25 6.43
 -3 -5 -20 50.94 5.48
 -3 5 -20 46.07 5.58
 -3 5 -20 32.13 7.22
 -3 5 -20 34.79 6.19
 -3 5 -20 33.29 5.51
 -3 -5 -20 44.95 6.39
 -3 -5 -20 46.81 6.61
 -3 5 -20 44.21 6.19
 -3 5 -20 32.31 5.8
 3 -5 20 44 7.47
 -3 5 -22 7.6 3.81
 -3 -5 -22 15.29 3.78
 -3 5 -22 13.95 3.96
 -3 5 -22 5.28 5.13
 -3 -6 21 12.79 4.1
 3 6 -21 14.57 5.84
 3 6 -21 23.4 5.13
 3 -6 -21 22.82 4.09
 3 6 -21 15.66 3.33
 3 6 -21 23.12 3.78
 3 -6 -21 17.81 4.07
 -3 -6 21 22.91 3.45
 3 6 -19 8.71 4.3
 3 -6 -19 0.22 3.51
 -3 -6 19 0.16 4.55
 3 6 -19 2.69 4.35
 3 -6 -19 1.65 3.93
 3 6 -19 -1.22 3.25
 3 -6 -19 3.89 3.37
 3 -6 -19 -1.77 4.62
 3 6 -19 9.62 4
 3 -6 -19 3.74 2.61
 3 -6 -17 0.1 3.26
 3 6 -17 0.75 3.5
 3 6 -17 15.32 10.4
 3 6 -17 9.4 5.19
 3 -6 -17 4.94 3.77
 3 6 -17 -8.17 8.03
 3 6 -17 6.59 5.44
 3 -6 -17 7.3 7.45
 3 6 -17 4.52 4.65
 3 -6 -17 19.76 5.67
 3 -6 -17 6.48 4.05
 3 -6 -17 2.52 3.49
 3 6 -17 4.51 3.54
 -3 -6 17 5.75 5.45
 -3 6 15 -9.31 7.2
 3 6 -15 -3.07 3.8
 3 6 -15 3.41 7.26
 3 -6 -15 4.21 3.99
 3 -6 -15 -8.09 6.5
 3 6 -15 -4.97 8.06
 3 6 -15 6.84 4.48
 3 -6 -15 8.4 7.19
 3 6 -15 1.41 5.15
 3 6 -15 -0.18 4.85
 3 -6 -15 -8.08 7.3
 3 6 -15 1.73 4.18
 3 -6 -15 -3.92 4.44
 3 6 -15 -1.43 3.34
 3 -6 -15 0.36 3.75
 3 -6 -15 -5.11 3.75
 3 -6 -15 -1.28 4.18
 -3 -6 15 2.37 5.24
 -3 6 13 -1.93 6.79
 3 -6 -13 2.22 2.83
 3 -6 -13 -5.78 5.96
 3 6 -13 -3.78 4.75
 3 -6 -13 9.03 5.33
 3 -6 -13 -4.45 6.02
 3 6 -13 -0.67 5.57
 3 6 -13 0.54 7.84
 3 -6 -13 -1.48 5.67
 3 -6 -13 1.96 3.74
 3 6 -13 9.97 7.82
 3 -6 -13 1.9 3.78
 3 6 -13 2.35 3.7
 3 -6 -13 3.14 3.72
 3 -6 -13 -2.76 3.79
 3 -6 -13 3.37 3.99
 3 6 -13 1.53 4.16
 3 -6 -11 70.44 5.54
 -3 6 11 67.33 13.77
 3 6 -11 66.42 6.13
 3 -6 -11 37.94 5.94
 3 -6 -11 56.76 8.18
 3 -6 -11 62.12 8.3
 3 6 -11 51.13 7.52
 3 -6 -11 72.88 7.28
 3 -6 -11 77.81 11.74
 3 -6 -11 53.83 6.89
 3 6 -11 55.83 6.71
 3 -6 -11 62.09 6.15
 3 6 -11 64.96 7.04
 3 -6 -11 63.03 5.99
 3 -6 -11 62.55 5.67
 3 -6 -11 54.98 5.22
 3 6 -11 59.85 6.39
 3 6 -11 70.75 6.81
 3 6 -9 30 4.28
 3 -6 -9 31.02 3.96
 -3 6 9 25.03 9.6
 3 -6 -9 31.9 8.03
 3 -6 -9 34.15 5.28
 3 -6 -9 26.53 6.12
 3 -6 -9 27.17 4.74
 3 -6 -9 17.02 5.98
 3 6 -9 26.71 5.69
 3 -6 -9 27.09 5.58
 3 -6 -9 26.82 4.33
 3 6 -9 30.38 4.83
 3 -6 -9 24.66 3.81
 3 -6 -9 35.66 4.34
 3 -6 -9 27.22 3.81
 3 6 -9 27 5.01
 3 6 -9 28.97 4.76
 3 6 -9 27.28 4.48
 3 -6 -7 4.77 2.47
 -3 6 7 2.54 6.84
 3 -6 -7 2.71 3.37
 3 -6 -7 14.4 4.93
 3 6 -7 4.15 3.89
 3 -6 -7 11.09 5.23
 3 -6 -7 4.08 2.71
 3 6 -7 4.65 3.65
 3 -6 -7 3.61 4.04
 3 -6 -7 3.09 2.94
 3 -6 -7 1.72 1.96
 3 -6 -7 0.4 2.34
 3 -6 -7 4.59 2.42
 3 6 -7 2.2 3.29
 3 6 -7 3.92 3.02
 3 -6 -5 67.57 8.86
 3 -6 -5 57.53 5.6
 3 6 -5 52.74 4.64
 3 6 -5 55.81 4.89
 3 6 -5 52.6 6.02
 3 -6 -5 51.29 6.87
 3 -6 -5 55.17 4.42
 3 6 -5 54.28 5.32
 3 -6 -5 52.63 5.76
 3 -6 -5 56.47 5.29
 3 -6 -5 50.59 4.01
 3 6 -5 46.15 4.66
 3 -6 -5 62.14 4.58
 -3 6 5 57.62 10.88
 3 -6 -3 223.87 15.29
 3 6 -3 228.99 10.21
 3 -6 -3 225.7 10.76
 3 -6 -3 219.54 7.46
 -3 -6 3 220.58 6.89
 3 -6 -3 242.37 9.05
 3 6 -3 230.03 9.32
 3 -6 -3 221.86 9.32
 3 -6 -3 209.48 7.49
 -3 6 3 207.28 18.14
 3 -6 -3 235.2 10.44
 -3 -6 3 236.15 9.11
 3 6 -3 220.27 7.84
 -3 6 1 192.35 8.31
 3 -6 -1 185.88 7.99
 3 6 -1 192.06 9.01
 3 -6 -1 177.07 8.81
 -3 -6 1 190.35 6.75
 3 -6 -1 175.4 6.56
 -3 -6 1 173.13 6.01
 3 -6 -1 178.99 8.11
 3 6 -1 196.12 8.42
 3 -6 -1 174.38 15.96
 -3 6 1 172.78 15.91
 -3 -6 1 180.37 7.99
 3 -6 -1 169.14 9.17
 -3 -6 1 187.49 7.2
 3 6 -1 185.4 6.71
 3 -6 1 26.48 4.1
 -3 -6 -1 29.48 4.96
 3 6 1 33.87 4.17
 -3 6 -1 29.49 4.28
 3 6 1 30.09 4.03
 3 6 1 31.55 3.3
 -3 -6 -1 35.46 3.78
 3 -6 1 32.81 4.79
 3 -6 1 31.99 6.73
 -3 6 -1 34.9 9.69
 -3 -6 -1 29.65 7.6
 3 6 1 40.17 5.87
 -3 -6 -1 38.31 3.8
 -3 -6 -1 35.33 2.97
 3 -6 1 38.55 3.79
 -3 -6 -3 326.38 17.78
 -3 -6 -3 311.43 8.91
 -3 -6 -3 310.13 7.75
 3 6 3 294.63 13.49
 3 -6 3 335.49 12.21
 3 6 3 337.13 10.13
 -3 6 -3 341.37 12.16
 -3 -6 -3 350.74 12.8
 3 6 3 329.7 9.79
 3 -6 3 304.71 17.06
 -3 -6 -3 319.32 8.83
 -3 -6 -3 312.35 18.72
 -3 6 -3 319.88 9.73
 3 6 3 307.65 8.26
 3 -6 3 320.05 12.69
 3 -6 3 315.64 11.72
 -3 -6 -5 129.25 7.66
 -3 -6 -5 127.24 11.63
 -3 -6 -5 140.11 9.5
 3 -6 5 149.29 8.76
 -3 6 -5 135.66 8.92
 -3 -6 -5 140.34 5.62
 -3 -6 -5 134.27 6.49
 3 6 5 124.44 9.36
 3 6 5 142.85 6.31
 3 6 5 132.07 5.65
 3 -6 5 146.11 9.33
 -3 6 -5 137.27 7.03
 3 -6 5 147.16 8.77
 -3 -6 -5 149.37 6.48
 3 6 5 131.07 11.78
 3 6 7 63.53 9.53
 3 6 7 70.46 10.23
 -3 -6 -7 77.12 4.96
 3 6 7 81.05 11.95
 3 -6 7 61.94 7.15
 -3 -6 -7 79.42 8.21
 -3 6 -7 70.76 7.4
 -3 -6 -7 71.15 4.57
 -3 -6 -7 85.65 6.75
 -3 -6 -7 78.06 4.6
 -3 -6 -7 76.5 5.44
 -3 -6 -7 74.16 5.45
 3 -6 7 73.45 7.1
 -3 6 -7 88.39 6.54
 -3 -6 -9 142.26 6.88
 3 6 9 125.79 14.74
 3 6 9 138.88 15.92
 -3 6 -9 131.97 7.78
 -3 -6 -9 129.4 7.24
 -3 -6 -9 122.64 11.06
 -3 -6 -9 115.96 9.07
 3 -6 9 133.78 10.04
 -3 6 -9 132.69 10.22
 -3 -6 -9 129.22 8.53
 -3 -6 -9 137.36 13.84
 -3 -6 -9 139.88 7.71
 -3 6 -9 128.44 8.19
 3 -6 9 136.65 9.82
 -3 -6 -11 276.48 9.98
 -3 6 -11 267.5 11.23
 -3 6 -11 222.6 23.16
 -3 -6 -11 266.24 12.49
 -3 6 -11 218.33 23.03
 -3 -6 -11 267.22 20.38
 -3 -6 -11 276.4 16.22
 -3 6 -11 274.7 14.75
 -3 -6 -11 275.89 14.53
 3 -6 11 265.17 15.19
 -3 -6 -11 270.94 11.05
 -3 -6 -11 268.19 11.38
 -3 -6 -11 262.1 11.21
 3 -6 11 263.71 14.28
 -3 6 -11 277.58 12.44
 -3 6 -13 -1.54 3.62
 -3 -6 -13 -0.53 2.7
 -3 6 -13 -0.47 4.54
 -3 6 -13 -4.28 8.08
 -3 -6 -13 0.37 5.34
 -3 -6 -13 3.64 3.81
 -3 6 -13 6.59 7.68
 3 -6 13 3.64 5.76
 -3 -6 -13 -5.12 6.07
 -3 -6 -13 0.81 4.05
 -3 6 -13 3.17 5.36
 -3 6 -13 3.5 4.26
 -3 6 -13 -8.68 4.93
 -3 -6 -13 5.78 3.68
 -3 -6 -13 3.9 3.67
 3 -6 13 -2.74 4.9
 -3 6 -15 5.9 4.05
 -3 -6 -15 2.68 2.91
 -3 -6 -15 11.46 6.86
 -3 6 -15 -0.2 5.8
 -3 6 -15 18.69 10.23
 -3 -6 -15 -5.04 6.4
 -3 6 -15 4.06 4.33
 -3 -6 -15 4.5 4.2
 -3 6 -15 17.06 8.89
 -3 6 -15 -3.43 4.95
 -3 -6 -15 2.25 3.59
 -3 -6 -15 -2.36 4.04
 3 -6 15 0.71 5.04
 -3 -6 -17 8.41 3.21
 -3 6 -17 4.02 3.59
 -3 6 -17 6.24 5.64
 -3 6 -17 17.99 6.57
 -3 6 -17 14.87 5.04
 -3 6 -17 12.59 4.88
 -3 6 -17 3.95 6.24
 -3 -6 -17 9.44 4.02
 -3 6 -17 3.33 7.02
 -3 6 -17 12.28 5.35
 -3 -6 -17 14.86 5.13
 -3 -6 -17 10.93 4.81
 3 -6 17 17.98 5.66
 -3 -6 -19 45.77 4.52
 -3 6 -19 41.72 5.34
 -3 6 -19 40.96 5.21
 -3 -6 -19 48.3 5.49
 -3 6 -19 40.78 7.94
 -3 6 -19 34.56 5.17
 -3 -6 -19 48.17 6.46
 -3 -6 -19 45.81 6.2
 -3 6 -19 47.68 5.71
 3 -6 19 52.47 8.16
 -3 6 -21 8.27 4.78
 -3 6 -21 7.93 3.6
 -3 -6 -21 4.85 3.8
 3 -6 21 -7.45 4.45
 -3 6 -21 4.26 3.9
 3 7 -22 51.01 5.63
 3 7 -20 5.13 3.12
 -3 -7 20 9.47 4.98
 -3 -7 20 -0.84 4.03
 3 7 -20 3.47 5.05
 3 7 -20 6.75 4.04
 3 7 -20 7.35 3.29
 3 -7 -20 7.99 2.71
 3 -7 -20 2.74 3.44
 3 -7 -20 3.95 3.67
 -3 -7 20 9.63 2.75
 3 -7 -18 45.53 5.81
 3 7 -18 44 5.93
 -3 -7 18 43.44 7.22
 3 7 -18 41.52 6.2
 3 7 -18 40.38 6.29
 3 -7 -18 47.61 5.88
 3 7 -18 40.88 4.9
 3 -7 -18 47.65 6.2
 3 7 -18 41.67 5.61
 3 -7 -18 43.29 4.77
 3 7 -16 41.46 12.37
 3 7 -16 51.51 13.2
 3 -7 -16 52.16 10.85
 3 7 -16 38.35 6.66
 3 -7 -16 35.4 5.85
 -3 -7 16 38.83 7.71
 3 7 -16 46.4 7.85
 3 -7 -16 48.95 9.69
 3 7 -16 50.68 7.19
 3 -7 -16 38.63 5.58
 3 -7 -16 40.21 6.31
 3 7 -16 40.44 5.87
 3 -7 -16 31.78 4.67
 3 -7 -14 73.58 6.03
 3 7 -14 79.32 7.17
 -3 7 14 96.21 15.92
 3 -7 -14 61.53 10.31
 3 -7 -14 73.5 10.93
 3 7 -14 73.58 9.63
 3 -7 -14 91.32 8.32
 3 7 -14 73.58 8.6
 3 -7 -14 99.42 14.87
 3 7 -14 66.17 14.28
 3 7 -14 81.73 16.16
 3 7 -14 77.79 8.24
 3 -7 -14 85.37 7.97
 3 -7 -14 71.16 6.84
 3 7 -14 87.46 8.78
 -3 -7 14 76.98 9.04
 3 -7 -12 83.73 6.42
 3 7 -12 99.55 7.66
 -3 7 12 80.03 14.27
 3 -7 -12 64.84 7.47
 3 -7 -12 79.51 10.51
 3 -7 -12 67.5 10.44
 3 7 -12 81.3 9.73
 3 -7 -12 106.6 8.66
 3 7 -12 99.61 16.97
 3 7 -12 90.67 16.73
 3 -7 -12 100.5 14.09
 3 -7 -12 77.64 7.5
 3 7 -12 81.47 8.18
 3 -7 -12 93.12 7.57
 3 -7 -12 89.17 6.86
 3 -7 -12 81.63 6.72
 3 7 -12 92.92 7.84
 -3 -7 12 85.31 9.3
 3 -7 -10 387.28 12.34
 -3 7 10 435.77 32.33
 3 -7 -10 426.5 25.58
 3 -7 -10 343.88 14.17
 3 -7 -10 390.48 18.53
 3 7 -10 377.29 17.51
 3 -7 -10 384.18 19.18
 3 7 -10 363.64 15.25
 3 -7 -10 370.03 14.1
 3 -7 -10 389.99 12.48
 3 -7 -10 407.96 13.84
 3 -7 -10 378 11.95
 3 7 -10 415.61 15.81
 3 7 -10 393.03 14.21
 3 7 -10 399.5 14.27
 -3 -7 10 387.86 16.68
 -3 7 8 40.03 11.09
 3 7 -8 38.45 4.83
 3 -7 -8 28.34 4.07
 3 -7 -8 32.27 5.4
 3 -7 -8 37.12 9.38
 3 -7 -8 26.28 4.76
 3 -7 -8 26.27 5.93
 3 7 -8 30.29 6.33
 3 -7 -8 25.51 7.08
 3 -7 -8 29.34 4.19
 3 -7 -8 28.32 4.77
 3 7 -8 36.26 5.45
 3 7 -8 37.88 5.41
 3 -7 -8 29.59 3.51
 3 -7 -8 29.32 4.04
 3 -7 -8 28.49 4.35
 3 7 -8 30.27 5.25
 -3 -7 8 28.26 5.68
 3 7 -8 33.79 5.09
 -3 7 6 69.34 12.11
 3 -7 -6 58.17 5.04
 3 -7 -6 53.84 9.99
 3 -7 -6 51.07 7.33
 3 -7 -6 45.11 7
 3 7 -6 47.01 7.08
 -3 -7 6 57.63 4.7
 3 -7 -6 65.69 5.33
 3 -7 -6 44.62 6.49
 3 7 -6 55.57 6.28
 3 -7 -6 52.4 6.02
 3 -7 -6 61.68 5.24
 3 7 -6 49.24 5.48
 3 7 -6 56.82 5.49
 -3 -7 6 62.52 6.66
 3 -7 -4 209.65 8.19
 -3 7 4 195.77 20.45
 3 -7 -4 214.25 16.35
 3 7 -4 206.4 10.89
 3 -7 -4 205.84 11.58
 3 -7 -4 221.83 8.54
 -3 -7 4 213.2 7.57
 -3 7 4 200.58 8.19
 3 7 -4 201.94 10.08
 3 -7 -4 200.52 10.27
 3 7 -4 202.21 8.87
 -3 -7 4 202.96 9.75
 -3 -7 4 216.26 10.7
 3 7 -4 189.21 8.4
 3 -7 -2 -1.49 2.64
 -3 7 2 -0.37 7.77
 -3 -7 2 6.32 3.37
 -3 7 2 -0.16 2.92
 3 -7 -2 6.32 4.77
 3 7 -2 6 3.88
 3 7 -2 1.56 3.25
 -3 -7 2 2.84 3.41
 -3 -7 2 1.41 2.78
 3 7 -2 3.97 2.67
 3 -7 -2 7.48 3.72
 3 7 -2 3.45 2.53
 -3 -7 2 2.47 2.62
 -3 -7 2 5.45 2.43
 3 -7 -2 4.95 2.97
 3 7 0 150 8.67
 3 -7 0 153.67 8.72
 -3 7 0 149.95 8.72
 -3 -7 0 152.07 8.77
 3 -7 0 133.6 6.49
 -3 -7 0 139.28 5.84
 -3 -7 0 149.93 6.82
 3 7 0 159.44 8.31
 -3 7 0 138.7 16.21
 3 -7 0 150.67 9.59
 -3 -7 0 139.03 7.59
 3 7 0 143.61 6.65
 3 -7 2 18.81 4.66
 -3 -7 -2 21.32 4.62
 3 7 2 22.26 4.27
 -3 7 -2 20.58 5.11
 3 7 2 19.37 3.38
 3 7 2 26.49 3.06
 3 -7 2 26.46 5.79
 -3 -7 -2 34.22 3.66
 -3 -7 -2 35.04 3.34
 -3 -7 -2 33.52 3.82
 3 -7 2 30.39 3.67
 -3 -7 -4 120.61 13.04
 3 -7 4 98.27 8.22
 -3 7 -4 91.65 7.7
 -3 -7 -4 92.85 8.51
 -3 -7 -4 105.74 6.14
 -3 -7 -4 98.6 5.03
 3 7 4 92.17 6.22
 -3 -7 -4 105.25 6.09
 -3 7 -4 95.32 6.48
 3 7 4 109.85 5.57
 3 -7 4 94.11 8.69
 -3 7 -6 104.97 9.64
 -3 -7 -6 93.83 9.22
 3 -7 6 95 8.92
 3 7 6 97.21 6.45
 -3 -7 -6 119.91 12.5
 -3 -7 -6 111.44 5.51
 -3 -7 -6 111.65 6.67
 3 -7 6 99.96 8.45
 -3 7 -6 116.06 7.33
 3 -7 6 109.71 9.21
 -3 -7 -6 117.36 6.47
 -3 7 -8 68.53 6.04
 -3 -7 -8 73.42 5.78
 -3 -7 -8 62.59 8.18
 3 -7 8 70.31 8.31
 -3 7 -8 62.93 7.88
 -3 -7 -8 73.69 11.08
 -3 -7 -8 70.98 6.76
 -3 -7 -8 71.34 5.71
 -3 -7 -8 58.2 5.81
 3 -7 8 64.1 7.14
 3 -7 8 79.44 8.44
 -3 7 -8 73.79 6.59
 -3 -7 -10 3.39 2.84
 3 -7 10 -2.56 6.06
 -3 -7 -10 0.95 4.89
 -3 -7 -10 -3.14 5.83
 -3 7 -10 -1.61 5.28
 -3 -7 -10 6.02 5.9
 -3 -7 -10 6 3.56
 -3 -7 -10 4.32 3.47
 3 -7 10 -3.54 4.66
 -3 7 -10 6.52 4.67
 -3 -7 -12 4.77 6.1
 -3 7 -12 -4.38 7.93
 -3 -7 -12 10.77 4.77
 -3 7 -12 6.73 9.14
 -3 -7 -12 3.7 5.71
 -3 -7 -12 9.4 7.01
 -3 7 -12 6.57 6.27
 -3 7 -12 8.85 5.19
 -3 -7 -12 5.13 3.85
 -3 -7 -12 9.19 3.54
 -3 7 -12 -0.21 3.44
 -3 -7 -12 5.61 2.82
 -3 -7 -14 57.36 5.1
 -3 7 -14 57.46 6.17
 -3 -7 -14 60.11 10.82
 -3 7 -14 56.14 7.78
 -3 -7 -14 62.79 7.33
 -3 7 -14 40.11 11.57
 -3 7 -14 58.5 15.17
 -3 -7 -14 51.53 9.03
 -3 7 -14 34.94 8.24
 -3 7 -14 52.31 7.08
 -3 7 -14 51.19 7.27
 -3 -7 -14 47.1 6.37
 -3 -7 -14 50.33 6.48
 3 -7 14 50.87 7.82
 3 -7 14 62.05 9.63
 -3 -7 -16 40.61 4.69
 -3 7 -16 41.02 5.85
 -3 7 -16 41.18 7.24
 -3 7 -16 48.6 8.42
 -3 7 -16 26.85 9.67
 -3 -7 -16 39.52 9.1
 -3 7 -16 33.67 10.12
 -3 7 -16 36.99 5.83
 -3 -7 -16 41.81 5.85
 -3 7 -16 50.59 7.18
 -3 -7 -16 51.37 6.62
 -3 -7 -16 43.73 5.99
 3 -7 16 40.86 6.55
 3 -7 16 52.31 9.48
 -3 7 -18 6.47 3.7
 -3 -7 -18 20.34 3.62
 -3 7 -18 17.78 4.25
 -3 7 -18 15.23 5.49
 -3 7 -18 13.31 5.63
 -3 -7 -18 11.02 4.06
 -3 -7 -18 14.02 3.99
 -3 7 -18 19.96 4.74
 3 -7 18 15.39 6.17
 -3 7 -20 45.94 6.16
 -3 -7 -20 71.36 6.51
 -3 -7 -20 70.08 6
 -3 7 -20 57.69 5.45
 3 -7 20 57.22 6.92
 -3 7 -20 80.58 6.89
 3 8 -21 -4.35 4.06
 3 8 -19 26.9 4.42
 -3 -8 19 28.98 6.49
 -3 -8 19 20.24 5.18
 -3 -8 19 29.65 3.63
 3 8 -19 27.1 3.14
 3 8 -19 21.42 4.49
 3 -8 -19 30.25 4.9
 3 8 -19 22.91 4.05
 3 -8 -19 30.29 3.51
 3 8 -17 -0.49 3.73
 -3 -8 17 0.62 4.38
 -3 -8 17 -7.56 6.38
 3 8 -17 -1.96 5.98
 3 8 -17 5.31 4.74
 -3 -8 17 1.25 2.94
 3 8 -17 4.26 4.39
 3 -8 -17 6.81 3.64
 3 -8 -17 -5.01 3.71
 3 8 -17 -7.66 3.67
 3 -8 -17 3.38 2.54
 3 -8 -15 32.31 4.35
 3 8 -15 29.28 5.15
 3 8 -15 30.37 6.45
 3 8 -15 19.45 8.84
 3 -8 -15 27.14 8.26
 3 8 -15 21.59 8.24
 3 -8 -15 30.66 9.6
 3 8 -15 10.11 5.88
 3 8 -15 24.33 5.3
 -3 -8 15 31.5 4.7
 3 8 -15 33.7 5.82
 3 8 -15 27.77 5.57
 3 -8 -15 29.96 5.36
 3 -8 -15 33.23 5.12
 -3 -8 15 37.1 6.96
 3 -8 -13 6.24 6.89
 3 8 -13 -15.76 10.52
 3 8 -13 8.07 7.98
 3 -8 -13 -1.27 7.66
 3 -8 -13 -6.93 7.76
 3 8 -13 3.72 6.26
 -3 -8 13 7.46 3.53
 -3 -8 13 1.44 5.05
 3 8 -13 -2.04 4.08
 -3 8 13 7.18 9.68
 3 8 -13 -1.46 3.36
 3 -8 -13 -3.68 2.98
 3 8 -11 193.59 10.05
 -3 8 11 181.57 23.03
 3 -8 -11 187.5 18.1
 3 8 -11 193.32 14.4
 3 -8 -11 210.35 16.38
 3 -8 -11 199.09 15.94
 3 8 -11 207.74 12.73
 3 -8 -11 207.78 10.95
 3 8 -11 193.27 10.57
 -3 8 9 73.54 14.91
 3 -8 -9 81.13 5.99
 3 -8 -9 84.35 12.4
 3 -8 -9 73.76 7.61
 3 -8 -9 70.23 10.44
 3 -8 -9 66.57 10.04
 3 8 -9 68.36 9.63
 -3 -8 9 78.54 5.89
 3 8 -9 83.78 8.72
 3 -8 -9 72.08 6.63
 3 8 -9 62.52 7.11
 3 8 -9 73.14 6.71
 3 8 -9 64.91 6.52
 -3 -8 9 87.53 8.88
 3 -8 -7 32.85 4.67
 -3 8 7 39.15 12.06
 3 -8 -7 32.35 9.19
 3 -8 -7 26.78 6.67
 3 -8 -7 29.02 5.24
 3 8 -7 33.44 7.11
 3 -8 -7 25.7 7.49
 3 -8 -7 33.75 4.76
 -3 -8 7 36.19 4.28
 3 8 -7 31.56 6.06
 3 8 -7 29.08 4.69
 3 -8 -7 29.95 4.65
 -3 -8 7 29.13 6.43
 3 8 -7 33.83 5.42
 -3 -8 7 36.28 5.8
 3 8 -7 27.59 4.62
 3 -8 -5 21.34 3.85
 -3 8 5 15.07 9.16
 3 -8 -5 20.64 7.17
 3 -8 -5 21.98 6.45
 3 8 -5 13.82 4.98
 3 -8 -5 17.28 7.5
 3 -8 -5 20.08 3.95
 -3 -8 5 22.35 3.33
 -3 -8 5 16.51 3.65
 3 8 -5 14.62 5.19
 3 8 -5 19.6 3.6
 -3 -8 5 15.2 5.5
 -3 -8 5 28.32 5.11
 3 8 -5 16.51 4.22
 -3 -8 3 70.67 6.55
 -3 -8 3 75.92 7.25
 3 -8 -3 56.79 8.49
 3 8 -3 58.54 6.75
 3 -8 -3 70.62 5.43
 -3 -8 3 67.13 4.75
 -3 -8 3 70.27 5.47
 3 8 -3 67.61 6.92
 -3 8 3 68.3 5.98
 3 -8 -3 68.19 5.32
 -3 8 3 68.74 14.18
 3 -8 -3 60.14 10.04
 -3 -8 1 66.48 7.37
 -3 8 1 60.05 6.16
 3 8 -1 59.6 6.92
 -3 -8 1 63.48 4.34
 3 -8 -1 53.75 5.04
 -3 -8 1 58.7 4.9
 3 8 -1 58.09 6.2
 -3 8 1 64.85 6.41
 3 -8 -1 55.19 9.5
 3 -8 -1 65.92 7.69
 -3 -8 1 58.37 6.09
 3 8 -1 55.44 4.94
 -3 -8 -1 52.83 6.89
 -3 8 -1 49.26 6.28
 3 8 1 48.24 5.83
 -3 -8 -1 47.47 3.89
 -3 -8 -1 43.09 4.2
 3 -8 1 42.96 4.75
 3 8 1 46.98 5.7
 3 8 1 41.43 4.09
 3 -8 1 46.33 6.51
 -3 -8 -1 47.6 10.17
 -3 -8 -3 59.81 10.08
 3 8 3 62.24 6.23
 -3 -8 -3 75.28 8.74
 -3 8 -3 60.63 7.78
 -3 -8 -3 59.22 4.16
 -3 -8 -3 66.81 5.62
 3 -8 3 61.64 5.12
 3 8 3 64.59 5.97
 -3 -8 -3 58.55 5.04
 3 -8 3 65.33 7.64
 3 8 3 59.26 4.78
 -3 8 -3 61.29 5.67
 3 -8 5 61.58 8.12
 -3 -8 -5 64.28 8.64
 -3 8 -5 71.86 8.54
 -3 -8 -5 66.61 5.61
 3 -8 5 84.47 6.14
 -3 8 -5 71.7 6.32
 3 -8 5 76.35 9.2
 -3 -8 -5 69.1 5.47
 -3 -8 -5 62.37 10.17
 -3 -8 -7 229.83 9.35
 -3 -8 -7 230.82 18.89
 3 -8 7 200.84 13.4
 -3 8 -7 222.1 14.18
 -3 -8 -7 218.5 15.17
 -3 -8 -7 208.53 9.76
 -3 -8 -7 217.68 10.62
 3 -8 7 203.59 13.9
 -3 8 -7 225.53 10.87
 -3 8 -9 86.04 7.01
 -3 -8 -9 93.75 6.37
 -3 -8 -9 75.68 10.11
 -3 -8 -9 75.53 8.99
 -3 8 -9 94.82 10.41
 -3 -8 -9 88.77 12.59
 -3 8 -9 79.58 8.2
 -3 -8 -9 96.38 7.76
 -3 -8 -9 92.03 6.87
 -3 8 -9 92.44 8
 3 -8 9 88.97 10.5
 3 -8 9 91.15 9.28
 -3 -8 -11 100.09 13.5
 -3 -8 -11 80.61 11.47
 -3 -8 -11 82.95 9.25
 -3 8 -11 91.26 10.96
 -3 8 -11 95.2 9.36
 -3 -8 -11 97 7.95
 -3 -8 -11 96.41 7.61
 -3 8 -11 85.62 7.21
 3 -8 13 9.51 5.53
 3 -8 13 20.57 7.57
 -3 8 -13 7.58 4.65
 -3 8 -13 6.24 3.63
 -3 -8 -13 8.13 2.96
 -3 -8 -13 13.51 7.6
 -3 8 -13 10.32 9.53
 -3 8 -13 8.35 9.56
 -3 8 -15 8.69 4.22
 -3 -8 -15 4.99 2.72
 -3 8 -15 -5.9 8.19
 -3 -8 -15 6.32 6.71
 -3 8 -15 5.89 4.52
 -3 8 -15 4.29 8.4
 -3 -8 -15 12.25 7.27
 -3 8 -15 -2.69 6.13
 -3 8 -15 -3.63 4.85
 -3 8 -15 2.38 4.49
 -3 -8 -15 0.69 3.53
 -3 -8 -15 5.61 3.9
 3 -8 15 1 6.28
 -3 8 -17 4.43 3.52
 3 -8 17 3.26 6.06
 -3 8 -17 -0.17 5.52
 -3 -8 -17 2.69 2.38
 -3 8 -17 -1.12 3.16
 -3 -8 -17 4.86 4.06
 -3 8 -17 3.25 3.35
 -3 -8 -17 3.24 4.13
 -3 8 -17 -2.21 4.31
 3 -8 19 2.13 4.44
 -3 8 -19 -0.64 3.54
 -3 -8 -19 3.62 3.01
 -3 -8 -19 3.08 3.43
 -3 8 -19 5.83 2.7
 -3 -8 -19 3.13 2.04
 3 9 -18 3.07 2.93
 -3 -9 18 -0.13 4.44
 -3 -9 18 2.42 2.28
 -3 -9 18 0.57 2.07
 3 9 -18 4.48 3.64
 3 9 -18 0.07 2.88
 3 -9 -18 4.58 3.23
 3 9 -18 2.34 2.78
 3 -9 -18 2.88 2.34
 3 9 -16 -2.69 4.01
 -3 -9 16 11.17 5.72
 -3 -9 16 6.7 4.24
 3 9 -16 -11.91 6
 3 9 -16 2.28 4.11
 -3 -9 16 4.36 2.62
 3 9 -16 -3.48 3.54
 3 -9 -16 7.15 4.16
 3 9 -16 3.55 3.09
 3 -9 -16 1.82 2.69
 3 9 -14 150.69 8.98
 3 9 -14 156.84 10.87
 3 -9 -14 163.34 8.12
 3 -9 -14 115.61 13.28
 3 9 -14 145.6 13.41
 -3 -9 14 154.06 7.91
 -3 -9 14 148.34 12.58
 -3 -9 14 165.6 12.5
 3 9 -14 162.63 10.39
 3 9 -14 138.74 10.45
 3 -9 -14 156.73 10.06
 3 -9 -14 151.98 16.31
 3 9 -14 143.37 19.25
 3 9 -14 158.86 19.77
 -3 -9 12 64.12 9.4
 3 9 -12 66.9 7.14
 -3 -9 12 62.72 8.31
 -3 -9 12 67.91 5.71
 3 -9 -12 64.51 5.84
 3 9 -12 70.76 6.69
 3 9 -12 77.72 16.51
 3 -9 -12 77.67 13.12
 3 9 -12 49.59 13.33
 3 9 -10 276.94 11.91
 3 -9 -10 272.04 10.92
 -3 9 10 316.55 30
 3 -9 -10 305.76 23.18
 3 -9 -10 253.18 18.38
 3 9 -10 302.37 17.77
 3 -9 -10 306.72 19.26
 -3 -9 10 279.67 10.77
 3 9 -10 298.11 16.11
 3 -9 -10 303.19 12.94
 3 9 -10 305.73 13.78
 -3 -9 10 316.32 17.42
 -3 -9 10 280.06 15.53
 -3 9 8 4.72 12.43
 3 9 -8 13.91 4.3
 3 -9 -8 5.49 6.3
 3 -9 -8 -9.35 7.05
 3 9 -8 4.2 5.56
 3 -9 -8 10.6 8.99
 -3 -9 8 13.24 3.61
 3 9 -8 6.73 5.53
 3 -9 -8 10.53 3.94
 3 9 -8 3.81 3.51
 3 -9 -6 84.01 6.45
 -3 9 6 72.07 15.12
 3 -9 -6 91 14.25
 3 -9 -6 79.62 10.79
 3 9 -6 86.57 9.83
 -3 -9 6 90.95 5.98
 -3 -9 6 83.12 6.61
 3 -9 -6 80.9 6.71
 3 9 -6 88.32 9
 3 -9 -6 85.25 7.04
 3 9 -6 87.21 7.6
 -3 -9 6 68.42 7.81
 -3 -9 6 88.57 9.25
 3 -9 -4 35.09 8.85
 3 -9 -4 44.8 8.15
 3 9 -4 43.21 7.54
 3 9 -4 40.55 6.67
 3 9 -4 36.54 5.61
 -3 -9 4 34.3 6.31
 3 -9 -4 32.31 4.42
 -3 -9 4 34.45 3.98
 -3 -9 4 35.78 4.68
 3 -9 -4 29.25 4.27
 3 -9 -2 132.9 15.09
 -3 -9 2 102.12 5.9
 -3 -9 2 106.8 7.07
 3 -9 -2 111.11 7.16
 3 -9 -2 77.65 9.69
 3 9 -2 91.16 8.83
 -3 9 2 106.51 8.36
 3 9 -2 95.67 8.98
 3 -9 -2 115.77 6.86
 -3 -9 2 106.19 8.85
 -3 9 0 276.73 13.72
 3 9 0 281.99 14.06
 -3 -9 0 252.5 13.85
 -3 -9 0 291.61 10.89
 3 -9 0 296.95 11.01
 -3 -9 0 287.76 8.99
 3 9 0 288.42 13.52
 -3 9 0 291.72 13.38
 3 9 0 277.95 10.49
 3 -9 0 303.12 15.63
 3 -9 0 327.7 23.27
 -3 -9 0 314.41 22.81
 -3 -9 -2 32.32 7.7
 -3 -9 -2 27.68 7.43
 3 9 2 20.44 4.88
 -3 9 -2 22.36 6.08
 -3 -9 -2 31.46 4.43
 3 -9 2 31.1 4.51
 3 9 2 33.74 5.45
 -3 9 -2 24.52 5.59
 -3 -9 -2 33.79 4.63
 -3 9 -2 23.79 4.72
 3 -9 2 28.08 6.54
 3 9 2 30.37 3.86
 -3 -9 -4 19.51 8.17
 -3 -9 -4 12.56 6.59
 -3 9 -4 15.14 5.86
 -3 -9 -4 16.71 4.4
 3 -9 4 13.87 3.79
 -3 9 -4 14.72 6.09
 3 9 4 13.54 4.24
 -3 9 -4 18.39 4.45
 3 -9 4 22.59 6.44
 -3 -9 -4 22.62 4.19
 -3 -9 -6 54.91 5.25
 -3 -9 -6 51.81 9.74
 -3 -9 -6 42.97 8.76
 -3 9 -6 45.94 7.86
 -3 -9 -6 53.34 5.91
 3 -9 6 59.45 5.63
 -3 9 -6 48.09 7.29
 -3 -9 -6 55.26 6.28
 -3 9 -6 58.03 6.5
 3 -9 6 54.81 8.7
 -3 9 -8 113.19 11.67
 -3 -9 -8 76.13 11.12
 -3 -9 -8 117.82 14.37
 -3 9 -8 104.54 9.87
 -3 -9 -8 112.16 8.58
 -3 -9 -8 107.53 7.41
 -3 9 -8 101.18 7.36
 -3 -9 -10 53.26 5.27
 -3 9 -10 52.51 6
 -3 -9 -10 45.66 9.42
 -3 -9 -10 79.48 10.2
 -3 -9 -10 77.42 12.68
 -3 9 -10 56.75 9.82
 -3 9 -10 63.36 9.28
 -3 -9 -10 59.89 6.02
 -3 -9 -10 60.74 6.94
 -3 9 -10 55.03 7.12
 3 -9 10 57.91 9.46
 -3 9 -12 35.25 4.84
 -3 -9 -12 42.42 4.68
 -3 9 -12 42.33 13.72
 -3 -9 -12 45.06 9.89
 -3 9 -12 54.12 13.86
 -3 -9 -12 49.27 9.19
 -3 9 -12 46.29 9.28
 -3 9 -12 34.84 6.13
 -3 9 -12 39.2 7.34
 -3 -9 -12 39.44 5.43
 -3 -9 -12 41.88 6.37
 3 -9 12 45.39 8.57
 -3 9 -14 28.34 4.59
 -3 -9 -14 22.73 3.78
 -3 9 -14 16.31 5.03
 -3 -9 -14 16.91 7.77
 -3 9 -14 15.79 7.07
 3 -9 14 21.38 3.06
 -3 9 -14 33.57 6.9
 -3 9 -14 23.17 6.08
 -3 -9 -14 23.69 4.7
 -3 -9 -14 26.82 5.38
 3 -9 14 26.23 7.38
 -3 9 -16 3.21 3.48
 3 -9 16 6.91 5.79
 -3 9 -16 1.93 4.14
 3 -9 16 7.17 2.82
 -3 -9 -16 -0.9 3.41
 -3 9 -16 0.23 2.89
 -3 -9 -16 2.81 3.88
 -3 -9 -16 3.97 2.26
 -3 9 -16 3.91 2.87
 3 -9 18 12.92 5.14
 -3 9 -18 11.86 3.45
 -3 -9 -18 14.9 3.77
 -3 -9 -18 11.83 3.34
 -3 -9 -18 15.32 2.46
 3 -9 18 8.32 2.17
 -3 -10 17 33.53 5.24
 3 10 -17 29.4 4.67
 -3 -10 17 30.83 3.2
 3 -10 -17 39.57 4.62
 3 -10 -17 29.23 3.06
 3 10 -15 7.83 3.08
 3 -10 -15 12.29 2.85
 3 10 -15 -1.18 3.58
 3 10 -15 -10.3 6.13
 -3 -10 15 8.34 2.99
 3 10 -15 -5.11 3.73
 -3 -10 15 7.97 2.39
 3 10 -15 -6.73 4.13
 3 -10 -15 11.25 3.61
 -3 -10 15 9.72 5.03
 3 10 -13 22.6 4.09
 3 -10 -13 22.64 3.61
 3 -10 -13 19.18 8.25
 3 10 -13 17.81 7.13
 -3 -10 13 31.13 4.68
 3 10 -13 30.1 5.35
 -3 -10 13 26.71 3.59
 3 10 -13 25.2 5.72
 3 -10 -13 31.56 5.22
 -3 -10 13 22.96 6.24
 3 -10 -11 1.93 2.5
 3 10 -11 0.7 3
 3 10 -11 6.79 9.36
 3 10 -11 -1.07 8.16
 3 -10 -11 -1.79 5.25
 3 -10 -11 -0.83 8.02
 3 10 -11 -9.44 6.79
 3 10 -11 7.78 5.48
 3 -10 -11 -0.23 3.37
 3 10 -11 1.27 3.94
 -3 -10 11 0.32 4.37
 -3 -10 11 5.49 5.85
 -3 -10 11 5.79 2.6
 -3 -10 11 3.29 3.2
 -3 -10 9 53.1 8.26
 3 10 -9 44.7 6.37
 -3 -10 9 43.74 6.94
 -3 -10 9 51.21 5.44
 -3 -10 9 44.87 4.69
 3 10 -9 43.12 5.31
 3 -10 -9 46.34 5.09
 3 -10 -9 37.44 9.8
 3 10 -7 9.78 3.58
 3 -10 -7 8.8 2.97
 3 -10 -7 18.64 7.95
 3 -10 -7 9.42 7.52
 3 10 -7 14.03 7.56
 -3 -10 7 10.82 3.55
 -3 -10 7 15.58 3.02
 3 -10 -7 20.42 4.65
 3 10 -7 10.56 5.52
 3 -10 -7 10.36 3.76
 3 10 -7 7.93 4.1
 3 10 -7 12.87 4.83
 -3 -10 7 12.9 5.6
 3 -10 -5 49 9.78
 3 10 -5 48.26 7.6
 3 10 -5 48.03 8.58
 3 -10 -5 56.24 6.05
 3 -10 -5 51.13 10.12
 3 10 -3 10.03 6.27
 3 10 -3 -0.64 4.86
 3 -10 -3 10.22 7.8
 3 -10 -3 3.33 5.87
 -3 -10 3 -5.87 7.12
 3 -10 -1 21.37 7.55
 3 10 -1 23.52 6.43
 3 -10 -1 33.48 5.17
 -3 -10 1 28.55 4.64
 -3 10 1 30.58 5.77
 3 10 -1 28.97 6.33
 3 -10 -1 31.14 4.41
 -3 -10 1 29.09 4.4
 3 -10 -1 38.86 9.77
 -3 -10 1 36.86 10.12
 -3 -10 -1 3.36 6.06
 3 -10 1 8.33 6.31
 3 -10 1 -2.73 5.74
 3 10 1 3.68 4.97
 -3 -10 -1 -0.98 6.06
 -3 10 -1 2.98 4.87
 3 -10 1 2.95 3.21
 -3 -10 -1 7.1 3.46
 3 10 1 8.61 4.65
 -3 10 -1 1.37 4.21
 -3 -10 -1 5.61 3.06
 3 -10 1 7.37 3.06
 3 -10 1 -3.93 5.03
 -3 10 -1 3.06 3.93
 -3 10 -3 3.57 5.53
 3 10 3 3.94 3.75
 -3 10 -3 -1.11 5.6
 3 -10 3 6.7 5.87
 -3 -10 -3 -1.74 5.54
 3 -10 3 -1.16 6.87
 -3 -10 -3 1.84 5.34
 -3 -10 -5 19.91 8.48
 -3 10 -5 28.23 7.58
 -3 10 -5 20.36 6.19
 -3 -10 -5 21.2 4.68
 -3 -10 -5 40.95 10.16
 -3 -10 -7 7.09 2.98
 -3 10 -7 11 3.52
 -3 -10 -7 11.29 7.28
 -3 -10 -7 6.56 8.26
 -3 10 -7 6.48 6.05
 -3 10 -7 4.8 5.17
 -3 -10 -7 0.12 4.12
 -3 10 -7 3.05 3.54
 3 -10 7 6.42 5.12
 3 -10 7 7.07 3.24
 -3 -10 -7 6.34 3.3
 3 -10 9 123.39 12.22
 -3 10 -9 109.5 8.7
 3 -10 9 117.05 7.79
 -3 10 -9 118.14 7.7
 -3 -10 -9 112.78 6.84
 -3 -10 -9 104.73 13.84
 -3 10 -11 8.19 3.4
 -3 -10 -11 2.15 2.55
 -3 10 -11 4.5 6.92
 -3 -10 -11 15.26 7.29
 -3 10 -11 -1.02 7.25
 -3 -10 -11 14.91 6.87
 -3 10 -11 1.78 6.73
 3 -10 11 4.08 2.93
 -3 10 -11 9.92 6.36
 -3 -10 -11 9.13 4.05
 -3 10 -11 3.25 4.37
 3 -10 11 4.23 6.4
 -3 -10 -13 67.55 5.22
 -3 10 -13 72.53 6.21
 -3 10 -13 60.62 6.91
 -3 -10 -13 70.66 9.47
 -3 10 -13 80.84 10.54
 3 -10 13 71.91 5.53
 -3 10 -13 67.37 7.89
 -3 -10 -13 78.8 7.34
 -3 10 -13 68.94 7.35
 3 -10 13 71.75 9.34
 -3 10 -15 3.84 3.68
 3 -10 15 -2.12 4.91
 -3 10 -15 13.41 6.79
 3 -10 15 5.94 2.75
 -3 10 -15 -0.97 3.95
 -3 10 -15 10.34 4.31
 -3 -10 -15 6.48 3.86
 -3 10 -15 -3.03 2.91
 -3 -10 -15 4.43 2.27
 -3 10 -17 2.45 4.34
 -3 -10 -17 -1.42 3.28
 3 -10 17 -1.94 3.84
 3 -11 -16 50.87 4.28
 3 11 -14 1.85 2.42
 3 -11 -14 3.36 2.29
 3 11 -14 7.53 6.2
 -3 -11 14 2.92 2.38
 3 11 -14 -0.57 3.52
 3 11 -14 -4.64 3.43
 3 11 -14 -4.12 4.4
 3 -11 -14 0.9 2.98
 -3 -11 14 -3.91 4.28
 3 -11 -12 135.2 6.68
 3 11 -12 146.51 7.65
 3 11 -12 136.51 12.67
 3 -11 -12 143.88 15.06
 -3 -11 12 156.48 7.3
 3 11 -12 140.82 10.17
 3 -11 -12 144.6 8.47
 -3 -11 12 140.03 10.37
 3 11 -12 148.22 9.21
 3 11 -10 4.56 2.67
 3 -11 -10 2.48 2.67
 3 -11 -10 11.1 8.07
 3 11 -10 -4.66 6.34
 -3 -11 10 8.8 3.27
 3 11 -10 -0.99 5.06
 3 -11 -10 4.05 4.04
 -3 -11 10 3.02 4.83
 3 11 -10 0.12 3.4
 3 11 -8 42.3 5.19
 3 -11 -8 35.76 4.22
 3 -11 -8 56.39 11.23
 3 -11 -8 55.59 11.3
 3 11 -8 51.71 9.37
 -3 -11 8 40.58 4.97
 3 11 -8 49.48 7.59
 3 -11 -8 37.75 5.3
 -3 -11 8 47.32 7.52
 3 11 -8 50.58 6.25
 3 11 -6 92.62 6.94
 3 -11 -6 90.71 6.45
 3 -11 -6 95.51 13.61
 3 -11 -6 66.6 11.56
 3 11 -6 88.48 11.37
 3 11 -6 78.81 9.51
 3 -11 -6 92.19 7.51
 3 11 -6 81.65 7.31
 -3 -11 6 84.76 8.58
 3 11 -6 89.55 7.87
 3 -11 -6 99.35 7.61
 -3 -11 6 89.15 6.86
 3 11 -4 67.73 6.99
 -3 -11 4 74.9 12.95
 3 -11 -4 52.87 10.74
 3 -11 -4 59.99 5.57
 -3 -11 4 61.93 6.09
 3 -11 -4 58.02 5.95
 3 11 -2 3.97 4.13
 -3 11 2 1.32 3.41
 -3 -11 2 2.31 6.78
 3 -11 -2 7.85 6.05
 3 -11 -2 7.08 3.31
 -3 -11 2 1.36 2.87
 -3 -11 2 -3.43 3.24
 3 -11 -2 0.82 3.39
 -3 11 0 19.32 3.98
 3 -11 0 27.44 9.03
 -3 -11 0 18.29 6.84
 3 -11 0 22.31 3.99
 -3 -11 0 17.05 3.75
 3 -11 0 23.88 4.32
 -3 -11 0 21.89 4.48
 -3 11 -2 50.68 5.98
 3 -11 2 43.37 7.58
 3 -11 2 68.79 11.75
 -3 -11 -2 74.17 11.94
 -3 -11 -2 54.94 5.42
 3 -11 2 51.37 5.44
 -3 -11 -2 58.18 6.12
 3 -11 2 55.29 5.64
 -3 11 -4 147.26 9.42
 3 -11 4 135.09 12.2
 -3 -11 -4 151.08 8.73
 3 -11 4 149.24 8.54
 -3 -11 -4 147.19 7.89
 3 -11 4 178.21 18.35
 -3 -11 -4 181.95 17.31
 -3 -11 -6 0.08 2.35
 -3 11 -6 0.57 3.33
 -3 -11 -6 -5.6 5.12
 3 -11 6 -6.85 7.46
 -3 -11 -6 -5 7.8
 -3 11 -6 3.38 6.24
 -3 -11 -6 -1.33 3.15
 3 -11 6 -0.09 2.84
 -3 11 -6 6.27 5.65
 -3 -11 -6 -5.6 4.16
 -3 11 -6 -3.64 4.04
 3 -11 6 2.19 5.49
 -3 11 -8 8.06 3.37
 -3 -11 -8 12.38 3.22
 -3 -11 -8 21.62 7.94
 -3 -11 -8 14.43 8.43
 -3 -11 -8 3.32 5.9
 -3 11 -8 4.09 6.32
 3 -11 8 3.9 2.83
 -3 11 -8 6.18 5.12
 -3 -11 -8 5.46 3.79
 -3 11 -8 12.09 4.21
 3 -11 8 5.85 5.58
 -3 11 -10 37.79 4.66
 -3 -11 -10 35.52 4.01
 -3 -11 -10 37.81 8.09
 -3 11 -10 43.85 9.12
 3 -11 10 34.64 4.35
 -3 11 -10 44.9 7.57
 -3 -11 -10 39.79 5.88
 -3 11 -10 34.39 5.54
 3 -11 10 47.99 7.9
 -3 -11 -12 -0.18 2.07
 -3 11 -12 -1.42 2.71
 -3 11 -12 -5.36 4.07
 -3 -11 -12 -7.59 6.47
 -3 11 -12 -4.19 6.42
 3 -11 12 -5.08 2.83
 -3 11 -12 4.82 3.99
 -3 11 -12 -1.55 4.71
 -3 -11 -12 1.53 3.35
 3 -11 12 -0.97 5.01
 -3 11 -14 98.05 7.08
 3 -11 14 84.56 8.03
 -3 11 -14 74.38 9.32
 -3 11 -14 86.19 7.14
 -3 -11 -14 77.57 4.43
 -3 -11 -14 78.05 6.27
 3 -11 14 84.34 4.76
 -3 -11 -16 -3.43 2.94
 3 12 -13 1.29 3.2
 -3 -12 13 5.78 2.11
 3 12 -13 7.66 5.8
 3 12 -13 2.66 3.79
 3 -12 -13 2.2 2.69
 3 -12 -13 4.1 1.97
 -3 -12 11 10.37 2.8
 3 12 -11 14.24 4.17
 3 12 -11 21.74 7.57
 3 12 -11 11.08 4.9
 3 -12 -11 12.48 3.26
 3 12 -11 14.55 2.99
 3 -12 -11 13.43 2.56
 3 12 -9 15.81 3.33
 3 -12 -9 14.09 2.9
 -3 -12 9 14.82 3.16
 3 -12 -9 13.72 9.14
 3 12 -9 16.44 7.26
 3 12 -9 19.32 6.25
 3 -12 -9 18.75 4.07
 3 12 -9 17.56 4.22
 3 12 -7 -0.57 2.98
 3 -12 -7 0.49 2.47
 -3 -12 7 -0.95 2.5
 3 12 -7 -7.28 6.13
 3 12 -7 -3.85 5.32
 3 -12 -7 0.78 3.24
 3 12 -7 0.21 3.49
 3 12 -5 152.63 7.95
 3 -12 -5 147.15 7.29
 -3 -12 5 140.12 7.4
 3 12 -5 128.11 11.77
 3 -12 -5 150.69 15.09
 -3 -12 5 138.57 10.7
 3 -12 -5 150.81 8.47
 -3 -12 5 147.61 8
 3 12 -5 153.96 11.72
 3 -12 -5 157.93 9.12
 -3 12 5 137.53 8.23
 3 12 -5 149.7 9.37
 3 -12 -3 -1.17 2.54
 -3 -12 3 3.12 2.8
 3 -12 -3 9.16 7.67
 3 12 -3 -8.15 5.9
 3 -12 -3 6.49 3.36
 -3 -12 3 -1.53 2.95
 3 -12 -3 -3 4.89
 -3 -12 3 -3.47 5.16
 3 12 -3 1.13 4.96
 3 -12 -3 3.84 3.75
 3 12 -3 0.98 3.55
 3 12 -3 -2 3.53
 -3 12 3 4.86 3.84
 -3 -12 1 240.97 9.56
 3 -12 -1 240.92 9.61
 3 -12 -1 243.74 16.74
 -3 -12 1 243.26 10.46
 3 -12 -1 243.1 10.39
 3 -12 -1 259.14 20.52
 -3 -12 1 265.24 20.98
 -3 12 1 247.04 12.71
 3 12 -1 267.11 14.13
 3 -12 -1 241.86 10.94
 3 12 -1 246.9 11.65
 -3 12 1 256.55 11.27
 3 -12 1 87.61 12.72
 -3 -12 -1 71.79 11.13
 3 -12 1 66.12 9.72
 -3 -12 -1 79.02 6.26
 3 -12 1 82.23 6.36
 3 12 1 70.1 7.8
 -3 12 -1 73.11 8.34
 3 12 1 82.58 7.34
 -3 12 -1 77.6 6.85
 -3 -12 -1 75.25 5.68
 3 -12 1 76.13 5.86
 3 -12 3 13.52 3.06
 -3 -12 -3 11.17 2.96
 3 -12 3 12.3 6.37
 -3 -12 -3 4.58 4.77
 -3 -12 -3 21.98 7.76
 -3 12 -3 17.13 6.05
 3 -12 3 18.32 3.8
 -3 -12 -3 15.04 3.74
 -3 12 -3 19.84 6.5
 -3 -12 -3 17.32 4.7
 -3 12 -3 17.33 4.08
 3 -12 5 4.17 2.82
 -3 -12 -5 7.6 2.53
 -3 12 -5 2.32 2.71
 -3 12 -5 -1.87 5.93
 3 -12 5 3.26 3.02
 -3 -12 -5 1.46 3.44
 -3 12 -5 -4.3 5.1
 -3 -12 -5 -5.63 4.42
 -3 12 -5 4.12 3.59
 3 -12 5 8.52 5.73
 -3 12 -7 24.76 3.88
 3 -12 7 29.91 3.82
 -3 -12 -7 30.78 3.87
 -3 -12 -7 26.87 7.36
 -3 12 -7 43.31 8.65
 3 -12 7 31.07 4
 -3 12 -7 29.77 6.64
 -3 -12 -7 28.56 5.09
 3 -12 7 32.47 7.46
 -3 12 -7 27.62 4.77
 -3 -12 -9 55.02 4.19
 -3 12 -9 52.56 4.5
 -3 -12 -9 54.82 8.39
 -3 12 -9 61.61 8.76
 3 -12 9 51.19 4.5
 -3 12 -9 54.67 7.9
 -3 -12 -9 66.15 6.22
 3 -12 9 54.18 7.54
 -3 12 -9 54.24 5.84
 -3 12 -11 0.61 3.03
 3 -12 11 6.39 4.62
 -3 12 -11 -0.65 5.69
 -3 12 -11 -2.12 3.08
 3 -12 11 -1.94 2.05
 -3 -12 -11 -0.86 3.31
 -3 -12 -11 -3.42 1.94
 -3 12 -11 1.25 2.25
 -3 12 -11 1.48 5.07
 -3 12 -13 5.02 3.68
 -3 -12 -13 4.33 2.9
 -3 12 -13 1.79 5.05
 3 13 -10 52.63 6.2
 3 13 -10 54.11 4.84
 -3 -13 10 48.84 3.26
 3 -13 -10 55.72 3.48
 -3 -13 10 59.91 3.93
 3 13 -8 12.62 2.68
 3 -13 -8 14.79 2.46
 -3 -13 8 19.36 2.77
 -3 -13 8 16.27 3.05
 3 -13 -8 21.33 7.9
 3 13 -8 18.13 5.24
 3 -13 -8 11.34 2.98
 3 13 -8 17.93 3.77
 3 -13 -6 -1.35 1.97
 -3 -13 6 -0.22 2.01
 3 13 -6 0.51 2.27
 -3 -13 6 -0.84 2.33
 3 -13 -6 -7.72 8.07
 3 13 -6 -3.03 4.46
 3 -13 -6 3.12 2.92
 -3 13 6 5.56 2.63
 3 13 -6 3.54 3.55
 -3 -13 4 7.03 2.55
 3 13 -4 4.89 2.49
 3 -13 -4 5.63 2.15
 -3 -13 4 11.24 3.26
 3 -13 -4 5.04 7.83
 3 13 -4 6.45 4.69
 3 -13 -4 10.96 3.35
 -3 13 4 5.03 2.89
 3 13 -4 6.63 3.34
 -3 -13 2 -0.68 2.07
 3 -13 -2 2.2 2.19
 3 -13 -2 -6.48 6.84
 3 -13 -2 1.8 3.05
 -3 -13 2 -0.3 2.61
 3 13 -2 3.47 4.53
 3 -13 -2 2.01 2.89
 3 13 -2 3.52 3.27
 -3 13 2 1.61 2.98
 3 13 0 69.8 6.1
 -3 13 0 69.97 5.78
 3 13 0 56.63 7.07
 3 13 0 67.29 7.02
 -3 13 0 70.93 6.73
 -3 -13 0 81.19 5.3
 3 -13 0 80.76 5.26
 3 -13 0 79.63 5.86
 -3 -13 0 75.53 6.4
 3 -13 0 69.72 5.33
 -3 -13 0 76.59 5.8
 -3 -13 -2 6.78 3.02
 3 -13 2 10.33 3.38
 -3 13 -2 7.11 3.19
 3 13 2 8.89 4
 -3 13 -2 10.89 4.65
 -3 -13 -2 3.9 3.57
 3 -13 2 -0.49 2.83
 3 -13 2 1.77 2.11
 -3 -13 -2 4.57 2.29
 3 -13 4 10.79 2.72
 -3 -13 -4 7.91 2.31
 -3 13 -4 8.44 2.68
 3 -13 4 7.9 2.78
 -3 -13 -4 10.32 5.89
 -3 13 -4 20.46 6.36
 -3 13 -4 18.2 5.3
 -3 -13 -4 13.71 4.36
 3 13 4 9.4 3.85
 -3 13 -4 12.15 3.61
 -3 13 -6 34.11 3.63
 3 -13 6 31.58 3.28
 -3 -13 -6 35.07 3.38
 -3 13 -6 38.02 6.85
 3 -13 6 34.52 3.74
 -3 13 -6 35.52 6.49
 -3 -13 -6 34.75 4.63
 -3 13 -6 38.55 4.71
 -3 13 -8 14.42 6.06
 -3 13 -8 11.36 5.2
 3 -13 8 4.29 2.23
 -3 13 -8 7.29 3.29
 -3 -13 -8 7.15 3.28
 3 -13 8 4.99 1.88
 -3 -13 -8 3.08 1.79
 -3 -13 -10 5.59 2.78
 -3 13 -10 -1.65 4.91
 3 14 -7 5.98 3.48
 3 14 -7 3.92 3.66
 3 14 -5 63.31 6.04
 3 14 -5 65.21 6.52
 3 14 -5 82.77 5.34
 3 14 -3 9.15 3.2
 3 14 -3 10.16 4.28
 -3 -14 3 10.21 2.46
 3 14 -3 10.58 3.87
 -3 -14 3 11.49 3.33
 -3 -14 3 10.63 1.99
 3 -14 -3 11.9 2.09
 3 14 -1 11.49 3.01
 -3 -14 1 2.59 2.09
 3 14 -1 3.89 3.21
 -3 -14 1 12.02 3.36
 3 -14 -1 9.25 2.08
 -3 -14 1 5.77 1.76
 3 14 1 0.77 2.55
 3 -14 1 0.53 2.06
 3 -14 1 -1.07 1.58
 -3 -14 -1 1.58 1.54
 3 14 3 2.28 2.46
 3 -14 3 2.58 2.06
 -3 14 -3 -0.78 3.13
 3 -14 3 -0.11 1.43
 -3 -14 -3 4.89 1.71
 -3 -14 -3 -2.8 2.77
 -3 -14 -5 -0.36 2.48
 -3 14 -5 8.41 3.7
 4 0 -24 25.17 4.64
 4 0 -22 20.66 5.4
 4 0 -22 20.15 5.64
 4 0 -22 19.22 5.74
 4 0 -22 17.78 5.1
 4 0 -22 25.29 4.38
 4 0 -20 -5.42 6.43
 4 0 -20 -7.03 4.98
 4 0 -20 0.17 5.09
 4 0 -20 -5.02 5.86
 4 0 -20 0.68 4.3
 4 0 -20 -5.71 5.09
 4 0 -20 -7.05 7.01
 4 0 -20 -6.33 8.3
 4 0 -20 2.57 3.79
 4 0 -18 1.79 6.24
 4 0 -18 -0.63 5.2
 4 0 -18 -0.33 5.28
 4 0 -18 4.59 4.44
 4 0 -18 2.18 4.33
 4 0 -18 -1.32 4.23
 4 0 -18 -0.5 7.81
 4 0 -18 12.41 8.96
 4 0 -18 0.28 3.75
 4 0 -16 75.8 8.89
 4 0 -16 75.15 8.09
 4 0 -16 68.08 7.61
 4 0 -16 89.17 10.32
 4 0 -16 77.25 6.86
 4 0 -16 82.52 7.38
 4 0 -16 65.98 7.13
 4 0 -16 77.44 7.3
 4 0 -16 73.83 6.97
 4 0 -16 101.78 15.9
 4 0 -16 88.69 15.08
 4 0 -14 4.84 3.92
 4 0 -14 20.04 8.28
 4 0 -14 10.49 6.91
 4 0 -14 9.74 4.59
 4 0 -14 5.57 4.06
 4 0 -14 6.37 3.97
 4 0 -14 9.85 3.68
 4 0 -14 15.79 5.14
 4 0 -14 9.74 3.81
 4 0 -14 10.9 3.88
 4 0 -14 7.75 3.31
 4 0 -14 9.72 3.68
 4 0 -14 11.38 4.2
 4 0 -14 6.98 4.26
 4 0 -14 11.38 3.34
 -4 0 14 10.05 6.03
 4 0 -12 561.31 15.77
 4 0 -12 544.23 15.03
 4 0 -12 543.55 14.28
 4 0 -12 535.95 17.31
 4 0 -12 557.88 13.58
 4 0 -12 539.98 13.74
 4 0 -12 533.12 13.68
 4 0 -12 563.68 14.15
 4 0 -12 476.99 12.18
 4 0 -12 499.16 14.85
 4 0 -12 492.81 14.51
 4 0 -10 174.68 6.74
 4 0 -10 176.01 8.07
 4 0 -10 164.99 7.93
 4 0 -10 217.69 8.85
 4 0 -10 211.63 8.02
 4 0 -10 208.11 10.17
 4 0 -10 155.85 6.93
 4 0 -10 185.94 7.55
 4 0 -10 178.89 7.49
 4 0 -10 194.32 7.22
 4 0 -10 181.55 7.27
 4 0 -10 191.45 15.59
 4 0 -10 168.81 14.65
 4 0 -8 223.77 14.69
 4 0 -8 235.08 15.4
 4 0 -8 237.22 7.51
 4 0 -8 235.53 7.18
 4 0 -8 214.25 12.98
 4 0 -8 218.97 6.49
 4 0 -8 224.28 7.68
 4 0 -8 229.67 8.27
 4 0 -8 224.08 7.23
 4 0 -6 65.22 6.48
 4 0 -6 70.8 8.07
 4 0 -6 71.61 7.86
 4 0 -6 59.1 5.88
 4 0 -6 68.21 4.54
 -4 0 6 66.16 6.35
 4 0 -6 60.83 3.84
 4 0 -4 1177.09 22.69
 4 0 -4 1154.51 19.68
 4 0 -4 1190.01 23.1
 4 0 -4 1187.71 19.46
 -4 0 4 1241.48 19.16
 4 0 -2 261.69 8.5
 4 0 -2 238.37 7.04
 4 0 -2 248.81 7.34
 4 0 -2 251.62 7.62
 -4 0 2 231.1 6.66
 4 0 0 78.46 5.12
 -4 0 -2 286.68 5.99
 -4 0 -2 292.15 7.88
 -4 0 -2 296.1 8.11
 -4 0 -4 226.1 8.24
 -4 0 -4 225.79 10.51
 -4 0 -4 229.66 10.84
 -4 0 -6 46.21 5.29
 -4 0 -6 41.28 3.73
 -4 0 -6 44.85 3.4
 -4 0 -6 41.13 6.72
 -4 0 -6 51.12 7.13
 -4 0 -8 237.19 15.86
 -4 0 -8 236.18 16.14
 -4 0 -8 201.62 7.74
 -4 0 -8 211.77 8.17
 -4 0 -8 260.13 13.26
 -4 0 -8 251.8 6.75
 -4 0 -8 242.19 8.65
 -4 0 -8 247 7.91
 4 0 10 512.91 11.89
 -4 0 -10 542.68 25.92
 -4 0 -10 542.43 26.35
 -4 0 -10 527.07 13.75
 -4 0 -10 523.88 11.09
 -4 0 -10 533.1 13.41
 -4 0 -10 512.93 11.39
 -4 0 -10 499.74 11.89
 -4 0 -12 542.93 29.12
 -4 0 -12 544.2 29.68
 -4 0 -12 501.33 13.5
 -4 0 -12 510.16 12.78
 -4 0 -12 497.91 12.28
 -4 0 -12 521.61 15.21
 -4 0 -12 483.32 14.7
 -4 0 -14 670.29 21.52
 -4 0 -14 701.96 18.82
 -4 0 -14 730.92 36.78
 -4 0 -14 723.55 37.12
 -4 0 -14 707.29 16.92
 -4 0 -14 678.38 18.1
 -4 0 -14 711.95 19.38
 -4 0 -16 55.52 7.3
 -4 0 -16 51.83 8.17
 -4 0 -16 57.7 7.21
 -4 0 -16 42.76 5.56
 -4 0 -16 34.72 10.61
 -4 0 -16 24.98 8.79
 -4 0 -16 26.59 5.07
 -4 0 -18 29.35 9.2
 -4 0 -18 26.42 11.34
 -4 0 -18 17.6 5.3
 -4 0 -18 36.29 6.94
 -4 0 -18 35.2 6.82
 -4 0 -18 43.51 9.01
 -4 0 -18 35.51 5.65
 -4 0 -18 35.41 5.69
 -4 0 -18 26.9 6.11
 -4 0 -20 102.16 14.48
 -4 0 -20 106.62 15.01
 -4 0 -20 103.34 7.75
 -4 0 -20 153.19 11.33
 -4 0 -20 162.42 13.47
 -4 0 -20 119.8 8.6
 -4 0 -20 128.19 9.04
 -4 0 -20 122.84 8.85
 -4 0 -20 116.83 9.33
 -4 0 -22 -0.54 6.12
 -4 0 -22 1.9 5.02
 -4 0 -22 5.75 2.75
 -4 0 -22 1.1 3.45
 -4 0 -22 4.74 3.36
 -4 0 -24 38.97 4.12
 -4 0 -24 49.38 5.64
 4 -1 -25 0.73 2.57
 4 1 -25 3.09 2.86
 4 1 -23 31.06 5.84
 4 -1 -23 23.64 5.04
 4 1 -23 22.62 4.99
 4 1 -23 31.06 4.09
 4 -1 -23 32.98 4.27
 4 1 -23 22.86 4.94
 4 -1 -21 15.33 6.29
 4 -1 -21 20.12 5.94
 4 1 -21 18.95 6.22
 4 1 -21 21.26 6.44
 4 -1 -21 10.88 4.42
 4 1 -21 12.43 4.99
 4 1 -21 15.6 5.07
 4 1 -21 11.76 4.88
 4 -1 -21 10.45 4.51
 4 -1 -21 15.03 4.72
 4 1 -21 4.29 5.86
 4 1 -21 10.21 6.42
 4 -1 -21 1.71 6.65
 4 -1 -21 11.44 8.02
 4 1 -21 20.5 4.7
 4 -1 -21 13.67 4.23
 4 1 -19 5.95 7.24
 4 -1 -19 -0.98 8.43
 4 1 -19 -8.24 7.45
 4 -1 -19 -6.06 8.51
 4 -1 -19 1.74 3.98
 4 1 -19 4.85 3.58
 4 -1 -17 19.66 6.74
 4 1 -17 9.38 5.76
 4 1 -17 3.47 4.89
 4 1 -17 5.19 4.53
 4 -1 -17 5.08 4.72
 4 -1 -17 10.18 5.32
 4 1 -17 8.66 6.13
 4 1 -17 -1.42 3.88
 4 -1 -17 -1.15 4.26
 4 1 -17 9 4.92
 4 -1 -17 8.7 4.85
 4 1 -17 3.49 4.25
 4 -1 -17 5.64 4.38
 4 1 -17 -2.04 4.53
 4 1 -17 1.1 3.98
 4 -1 -17 2.97 4.55
 4 1 -17 4.94 7.36
 4 -1 -17 1.46 7.19
 4 1 -17 -1.54 7.24
 4 -1 -17 -7.54 8.02
 4 1 -17 8.01 4.43
 4 -1 -17 1.63 3.7
 4 -1 -15 5.24 7.42
 4 1 -15 22.29 9.76
 4 -1 -15 1.36 5.92
 4 -1 -15 3.58 3.37
 4 1 -15 6.2 4.02
 4 1 -15 7.17 7.53
 4 1 -15 11.69 4.62
 4 -1 -15 4.51 4.94
 4 -1 -15 11.02 4.71
 4 1 -15 11.06 4.36
 4 -1 -15 12.4 4.69
 4 -1 -15 4.52 3.69
 4 -1 -15 7.6 6.1
 4 1 -15 12.38 5.41
 4 -1 -15 10.81 4.22
 4 1 -15 9.16 3.83
 4 -1 -15 11.44 3.84
 4 -1 -15 10.01 3.78
 4 1 -15 7.31 4.33
 4 -1 -15 8.39 4.21
 4 1 -15 6.95 3.94
 4 -1 -15 8.47 3.9
 4 1 -15 6.02 3.87
 4 -1 -15 9.51 4.21
 4 1 -15 4.73 4.26
 4 -1 -15 5.47 3.3
 4 -1 -13 2.93 5.44
 4 -1 -13 0.1 3.73
 4 1 -13 3.76 3.68
 4 -1 -13 -7.97 7.75
 4 1 -13 6.48 6.69
 4 1 -13 -8.67 7.51
 4 1 -13 0.11 3.78
 4 -1 -13 1.07 3.68
 4 1 -13 0.57 3.28
 4 1 -13 1.61 3.63
 4 -1 -13 -2.1 3.35
 4 -1 -13 -0.65 3.22
 4 1 -13 0.93 4.08
 4 -1 -13 10.77 4.82
 4 1 -13 1.92 3.69
 4 -1 -13 -2.99 3.1
 4 -1 -13 -1.67 2.82
 4 1 -13 -3.25 3.31
 4 -1 -13 0.09 2.97
 4 -1 -13 -2.71 3.34
 4 1 -13 2.23 3.55
 4 -1 -13 0.83 2.96
 4 -1 -13 3.41 2.98
 4 1 -13 -2.31 2.83
 4 1 -13 0.5 3.74
 4 -1 -13 1.01 2.87
 -4 1 13 1.47 4.89
 4 1 -11 74.17 9.86
 4 -1 -11 74.87 4.8
 4 1 -11 73.83 6.53
 4 -1 -11 75.55 6.02
 4 1 -11 70.14 5.57
 -4 1 11 83.53 10.16
 4 -1 -11 120.89 7.22
 4 1 -11 131.54 7.78
 4 -1 -11 125.41 7.07
 4 -1 -11 110.91 7.19
 4 1 -11 110.28 6.79
 4 -1 -11 113.62 6.53
 4 -1 -11 78.67 3.65
 4 -1 -11 86.59 7.55
 4 -1 -11 97.76 5.82
 4 -1 -11 109.69 5.99
 4 -1 -11 98.23 6.16
 4 -1 -11 113.17 6.07
 4 1 -11 102.07 6.1
 4 -1 -11 102.71 5.71
 4 -1 -11 89.2 5.87
 4 1 -11 103.81 6
 4 -1 -11 94.55 5.95
 4 -1 -11 99.89 6.01
 4 1 -11 101.83 6.39
 4 1 -11 84.35 6.12
 4 1 -9 388.9 18.51
 4 1 -9 393.3 11.62
 4 -1 -9 408.76 9.14
 4 1 -9 393.36 9.27
 4 1 -9 406.92 10.59
 -4 1 9 423.89 18.69
 4 -1 -9 404.95 11.31
 4 -1 -9 380.08 11.05
 4 -1 -9 408.44 21.33
 4 1 -9 412.93 21.77
 4 -1 -9 404.63 17.9
 4 -1 -9 396.13 20.56
 4 1 -9 426.31 22.41
 4 1 -9 424.16 11.05
 4 -1 -9 425.18 11.18
 4 -1 -9 426.19 10.37
 4 -1 -9 424.91 11.04
 4 1 -9 414.19 10.46
 4 -1 -9 413.54 13.18
 4 -1 -9 421.9 9.79
 4 -1 -9 424.74 10.58
 4 -1 -9 420.37 9.86
 4 1 -9 378.78 10.01
 4 -1 -9 419.4 9.68
 4 -1 -9 415 9.55
 4 -1 -9 426.65 9.93
 4 1 -9 405.03 10.89
 4 1 -9 424.66 9.98
 4 -1 -9 427.05 9.87
 4 1 -9 382.38 9.75
 4 -1 -9 452.43 10.08
 4 1 -9 446.43 11.07
 4 1 -7 158.71 6
 4 -1 -7 164.24 7.57
 4 1 -7 173.19 6.56
 4 1 -7 163.71 6.36
 4 1 -7 151.75 5.35
 4 -1 -7 146.21 4.85
 4 1 -7 154.38 6.63
 -4 1 7 154.24 10.45
 4 -1 -7 150.08 6.3
 4 1 -7 155.81 5.77
 4 -1 -7 165.02 6.43
 -4 1 7 153.36 10.16
 4 1 -7 143.7 10.14
 4 1 -7 160.99 12.32
 4 -1 -7 176.73 12.44
 4 -1 -7 159.91 10.42
 4 1 -7 168.99 12.96
 4 -1 -7 165.65 12.16
 4 -1 -5 291.68 6.94
 -4 1 5 271.29 11.76
 4 1 -5 288.98 6.32
 -4 -1 5 303.91 9.39
 4 1 -5 281.97 11.48
 -4 1 5 270.7 11.49
 4 -1 -5 282.94 12.82
 4 -1 -5 272.35 11.06
 4 1 -5 264.23 13.4
 4 1 -5 281.36 14.14
 4 -1 -5 291.08 13.16
 4 1 -3 82.27 6.25
 -4 1 3 75.78 5.48
 -4 1 3 81.51 6.34
 4 -1 -3 81.93 6.13
 4 -1 -3 72.39 4.94
 4 -1 -3 76.94 5.83
 4 -1 -3 75.45 5.78
 4 -1 -1 8464.54 39.1
 -4 1 1 8397.03 50
 4 1 1 538.93 13.75
 -4 1 -1 533.46 11.23
 -4 -1 -1 547.17 8.71
 4 1 3 8.58 2.25
 4 -1 3 13.33 2.71
 -4 -1 -3 9.81 3.44
 -4 -1 -3 6.7 3.36
 -4 -1 -3 9.38 2.8
 -4 -1 -5 685.92 10.69
 -4 1 -5 715.25 9.56
 -4 -1 -5 687.17 16.98
 -4 1 -5 682.47 20.94
 -4 -1 -5 710.5 20.01
 -4 1 -5 687.55 21.3
 -4 -1 -5 745.82 20.87
 -4 1 -7 6.38 2.91
 -4 1 -7 2.2 3.69
 4 1 7 4.25 2.11
 -4 1 -7 2.86 2.42
 -4 -1 -7 2.37 1.89
 -4 -1 -7 0.36 4.84
 -4 1 -7 4.02 2.83
 -4 -1 -7 4.23 5.05
 -4 -1 -7 4.34 2.69
 -4 1 -7 -1.75 4.55
 -4 -1 -7 -2.53 4.39
 -4 1 -7 7.19 5.86
 -4 1 -9 18.61 5.22
 -4 -1 -9 17.56 2.7
 -4 1 -9 16.8 3.34
 4 1 9 21.87 4.23
 -4 1 -9 19.32 7.2
 -4 -1 -9 12.19 6.55
 -4 -1 -9 15.02 5.7
 -4 -1 -9 15.45 3.55
 -4 1 -9 18.82 4.04
 -4 -1 -9 24.52 7.07
 -4 1 -9 25.58 8.36
 -4 -1 -9 36.5 4.45
 -4 1 -9 16.97 3.65
 -4 1 -9 24.03 2.9
 -4 1 -9 23.36 3.16
 -4 -1 -9 23.59 3.2
 4 -1 9 20.53 3.54
 -4 -1 -11 32.18 3.51
 -4 1 -11 43.92 7.87
 -4 1 -11 37.39 4.63
 -4 1 -11 33.56 4.61
 -4 -1 -11 32.88 4.63
 4 -1 11 56.47 5.07
 -4 -1 -11 46.31 5.67
 -4 1 -11 34.61 4.97
 -4 1 -11 46.09 4.18
 -4 1 -11 39.34 4.44
 -4 -1 -11 40.7 4.51
 -4 -1 -11 45.23 4.38
 4 -1 11 39.64 4.56
 -4 -1 -11 42.31 5.71
 -4 -1 -13 58.84 7.13
 4 -1 13 54.79 5.85
 -4 1 -13 45.47 5.11
 -4 -1 -13 55.33 10.85
 -4 1 -13 62.14 13.09
 -4 -1 -13 70.47 12.14
 -4 -1 -13 61.51 6.44
 -4 1 -13 72.06 12.92
 -4 1 -13 51.2 5.7
 -4 -1 -13 48.61 5.71
 -4 -1 -13 50.5 5.41
 -4 1 -13 53.95 4.94
 -4 -1 -13 52 5.21
 -4 1 -13 63.71 6.7
 -4 -1 -13 62.59 5.26
 -4 1 -13 59.56 6.04
 -4 -1 -15 101.92 8.44
 -4 -1 -15 85.64 7.86
 -4 1 -15 109.03 8.56
 -4 1 -15 91.01 7.77
 -4 -1 -15 62.62 7.98
 -4 -1 -15 74.31 13.38
 -4 1 -15 60.63 12.7
 -4 -1 -15 53.75 12.3
 -4 1 -15 55.83 11.82
 -4 -1 -15 80.37 7.27
 -4 1 -15 82.64 6.68
 -4 -1 -15 82.42 7.12
 -4 -1 -15 59.9 5.72
 -4 1 -17 116.85 9.73
 -4 -1 -17 128.38 10.39
 -4 -1 -17 123.06 10.13
 -4 1 -17 123.98 10.04
 -4 -1 -17 124.38 11.5
 -4 -1 -17 90.57 15.15
 -4 1 -17 97.99 14.61
 -4 -1 -17 100.5 8.45
 -4 -1 -17 106.33 16.29
 -4 1 -17 101.88 15.97
 -4 -1 -17 112.41 9.06
 -4 -1 -17 123.15 8.93
 -4 1 -17 105.71 8.13
 -4 -1 -17 109.75 8.7
 -4 1 -17 104.03 8.88
 -4 1 -19 20.96 10.26
 -4 1 -19 0.47 6.79
 -4 -1 -19 15.4 7.75
 -4 -1 -19 7.93 7.07
 -4 1 -19 19.95 5.01
 -4 -1 -19 8.31 4.23
 -4 -1 -19 12.42 5.6
 -4 -1 -19 10.3 5.29
 -4 1 -19 12.29 4.81
 -4 -1 -19 19.56 7.73
 -4 1 -19 12.45 6.82
 -4 1 -19 19.95 4.83
 -4 -1 -19 20.14 4.98
 -4 -1 -19 19.77 5.27
 -4 1 -19 20.78 5.61
 -4 -1 -19 9.78 4.85
 -4 1 -19 11.93 5.13
 -4 -1 -21 22.94 5.8
 -4 1 -21 6.18 5.41
 -4 -1 -21 21.37 7.1
 -4 1 -21 22.4 8.57
 -4 1 -21 22.07 5.12
 -4 -1 -21 15.27 4.56
 -4 1 -21 16.25 4.65
 -4 -1 -21 10.78 3.91
 -4 1 -21 18.16 4.63
 -4 1 -21 9.89 3.87
 -4 -1 -21 9.55 3.66
 -4 1 -23 3.34 5.99
 -4 1 -23 12.49 3.72
 -4 -1 -23 8.98 3.34
 -4 -1 -23 6.52 3.25
 -4 1 -23 7.6 4.61
 -4 -1 -23 12.62 4.66
 4 2 -24 66.84 5.7
 4 -2 -24 72.45 5.82
 4 2 -22 1.46 5.14
 -4 -2 22 4.76 3.39
 4 2 -22 -8.05 5.1
 4 2 -22 1.14 4.31
 4 -2 -22 -0.12 3.89
 4 -2 -22 -4.21 4.4
 4 2 -22 -0.98 3.01
 4 -2 -22 5.5 3.61
 4 2 -20 -10.7 6.76
 4 -2 -20 6.14 5.13
 4 -2 -20 8.63 5.35
 4 2 -20 4.13 6.24
 4 2 -20 -5.38 6.32
 4 -2 -20 -2.81 4.02
 4 2 -20 -1.2 4.55
 4 -2 -20 -0.14 4.51
 4 2 -20 0.8 4.24
 4 -2 -20 1.34 4.24
 4 2 -20 -7.26 9
 4 -2 -20 0.46 7.7
 4 -2 -20 -0.94 6.65
 4 2 -20 -0.26 3.95
 4 2 -20 8.84 7.33
 4 -2 -20 -0.87 3.85
 4 2 -18 10.01 9.39
 4 -2 -18 -3.46 7.26
 4 -2 -18 1.52 6.83
 4 2 -18 1.01 4.48
 4 -2 -18 -0.81 3.89
 4 2 -18 -4.06 7.38
 4 2 -18 -5.01 6.47
 4 -2 -18 -2.4 5.7
 4 -2 -18 -1.07 5
 4 2 -18 -11.76 6.65
 4 2 -18 3.99 5.48
 4 2 -18 3.76 4.88
 4 2 -18 -9.39 5.04
 4 -2 -18 6.21 4.39
 4 -2 -18 1.38 4.16
 4 2 -18 5.12 4.28
 4 -2 -18 1.97 4.49
 4 -2 -18 -2.13 4.34
 4 2 -18 0.13 4.51
 4 -2 -18 3.55 3.56
 4 2 -16 218.35 23.82
 4 -2 -16 188.63 21.09
 4 2 -16 197.78 22.53
 4 -2 -16 212.92 22.44
 4 -2 -16 179.93 12.77
 4 -2 -16 171.81 11.62
 4 2 -16 200.84 11.86
 4 -2 -16 182.51 11.17
 4 -2 -16 182.87 11.53
 4 2 -16 205.15 13.36
 4 2 -16 187.2 11.38
 4 -2 -16 188.75 10.2
 4 -2 -16 189.73 9.7
 4 2 -16 186.44 10.36
 4 -2 -16 197.29 10.72
 4 -2 -16 172.77 10.23
 4 2 -16 177.57 10.5
 4 -2 -16 180.62 10.89
 4 -2 -16 201.4 9.64
 4 -2 -14 75.38 5.89
 4 2 -14 69.34 7.15
 4 2 -14 66.69 6.48
 -4 2 14 70.92 12.55
 4 2 -14 97.95 15.35
 4 -2 -14 71.79 12.34
 4 -2 -14 70.17 12.91
 4 -2 -14 75.98 7.06
 4 2 -14 62.6 12.48
 4 -2 -14 64.41 7.63
 4 2 -14 67.81 7.28
 4 2 -14 70.45 7.2
 4 -2 -14 72.55 6.82
 4 -2 -14 72.99 6.87
 4 -2 -14 79.13 8.16
 4 2 -14 73.29 8.15
 4 -2 -14 71.5 6.06
 4 -2 -14 71.49 6.35
 4 -2 -14 79.3 6.98
 4 -2 -14 71.46 6.19
 4 -2 -14 71.68 6.34
 4 -2 -14 72.31 6.58
 4 2 -14 79.54 6.6
 4 -2 -14 67.8 6.25
 4 2 -14 74.77 6.68
 4 2 -14 72.17 7.03
 4 2 -12 342.45 13.3
 4 -2 -12 335.54 10.08
 4 2 -12 334.37 11.66
 -4 2 12 353.68 21.74
 -4 2 12 344.2 23.41
 4 -2 -12 367.96 23.85
 4 2 -12 349.94 24.76
 4 2 -12 335.6 24.24
 4 -2 -12 348.34 23.39
 4 -2 -12 356.98 12.5
 4 -2 -12 349.5 11.58
 4 2 -12 369.69 13.19
 4 -2 -12 371.65 13.02
 4 -2 -12 361.87 11.97
 4 -2 -12 360.72 12.59
 4 2 -12 382.38 12.4
 4 -2 -12 346.4 13.55
 4 -2 -12 342.74 14.84
 4 -2 -12 343.31 12.08
 4 -2 -12 367.9 11.74
 4 -2 -12 372.81 11.27
 4 -2 -12 345.96 11.03
 4 2 -12 357.84 11.08
 4 -2 -12 365.34 11.37
 4 2 -12 341.08 11.53
 4 2 -12 359.51 12.73
 4 -2 -12 357.99 11.32
 4 -2 -12 331.69 11.27
 4 2 -12 346.79 11.9
 4 2 -10 102.88 10.7
 4 -2 -10 98.22 5.46
 -4 2 10 90.43 10.4
 4 2 -10 102.3 6.16
 -4 2 10 92.93 10.69
 4 2 -10 93.85 7.03
 -4 2 10 98 12.28
 4 2 -10 96.24 12.62
 4 -2 -10 101.05 10.55
 4 -2 -10 115.79 13.28
 4 -2 -10 104.29 6.77
 4 2 -10 95.22 13.1
 4 -2 -10 108.32 12.88
 4 2 -10 68.78 5.7
 4 -2 -10 80.7 5.87
 4 -2 -10 79.01 5.59
 4 -2 -10 73.1 6.13
 4 -2 -10 82.67 5.37
 4 2 -10 79.68 5.57
 4 -2 -10 98.96 5.28
 4 -2 -10 99.18 7.72
 4 -2 -10 81.28 5.2
 4 -2 -10 87.82 5.95
 4 -2 -10 82.37 5.13
 4 -2 -10 94.47 6.07
 4 -2 -10 89.19 5.44
 4 2 -10 90.19 5.64
 4 2 -10 94.31 6.45
 4 -2 -10 89 5.15
 4 -2 -10 90.85 5.29
 4 2 -10 95.48 5.8
 4 2 -8 487.89 11.48
 4 2 -8 480.06 10.2
 4 2 -8 455.89 11.44
 4 -2 -8 424.55 10.7
 4 -2 -8 476.12 10.13
 4 -2 -8 482.3 13.72
 4 -2 -8 506.31 9.5
 4 2 -8 505.98 10.86
 4 2 -8 468.51 19.09
 -4 2 8 497.34 19.49
 -4 2 8 517.09 20.6
 -4 2 8 511.94 22.8
 4 2 -8 426.95 9.74
 4 -2 -8 441.18 9.79
 4 -2 -8 510.67 22.88
 4 -2 -8 507.14 22.46
 4 2 -8 475.25 23.08
 4 2 -8 480.61 23.69
 4 -2 -8 506.4 12.07
 4 -2 -8 477.27 19.04
 4 -2 -6 804.12 15.13
 4 2 -6 782.48 13.01
 4 2 -6 832.51 13.26
 4 -2 -6 844.72 13.39
 4 -2 -6 873.67 21.51
 4 -2 -6 852.93 24.9
 4 -2 -6 845.91 25.11
 -4 2 6 777.28 22.19
 -4 2 6 808.61 23.04
 4 2 -6 837.18 11.89
 -4 2 6 872.57 25.66
 4 -2 -6 844.57 10.82
 4 -2 -4 11.56 4.27
 4 -2 -4 13 4.26
 4 -2 -4 12.71 3.63
 4 -2 -4 14.19 2.52
 -4 2 4 8.67 3.94
 -4 -2 4 11.43 1.63
 -4 2 4 8.79 4.85
 4 -2 -2 6197.08 41.51
 4 -2 -2 6305.29 49.23
 4 -2 -2 6295.7 49.67
 4 -2 -2 6585.43 55.12
 4 -2 -2 6211.08 51.51
 -4 2 2 6392.6 57.03
 -4 2 2 5982.75 54.72
 4 2 -2 6251.75 50.86
 4 -2 0 814.71 18.54
 4 -2 0 769.46 11.11
 4 2 0 795.34 17.16
 -4 -2 -2 24.02 4.3
 -4 -2 -2 23.51 3.59
 -4 -2 -2 23.35 4.45
 4 2 2 19.89 4.48
 -4 2 -2 19.02 3.61
 -4 -2 -2 20.92 4.09
 4 -2 2 24.34 4.48
 -4 -2 -2 17.87 2.92
 -4 -2 -4 767.33 10.79
 -4 -2 -4 779.37 17.27
 -4 -2 -4 757.06 20.43
 -4 -2 -4 767.1 20.32
 -4 2 -4 758.1 9.78
 4 2 4 751.83 15.95
 4 2 4 717.72 19.64
 -4 -2 -6 386.93 7.8
 -4 -2 -6 394.11 17.15
 -4 -2 -6 376.95 14.42
 -4 -2 -6 380.39 17.11
 -4 -2 -6 391.54 9.13
 -4 2 -6 368.35 9.02
 4 -2 6 377.08 10.07
 -4 -2 -6 372.11 10.61
 4 2 6 360.1 12.64
 -4 -2 -6 384.94 7.22
 -4 2 -6 380.18 8.07
 4 2 6 380.64 13.48
 4 2 6 369.35 13.71
 -4 -2 -8 772.94 11.76
 -4 2 -8 775.02 13.3
 4 2 8 733.1 18.64
 4 2 8 721.65 20.54
 -4 2 -8 733.41 24.04
 4 2 8 781.09 22.36
 -4 -2 -8 769.74 27.46
 -4 2 -8 715.9 28.3
 -4 -2 -8 776.31 23.59
 -4 2 -8 788.76 29.98
 -4 -2 -8 773.17 27.74
 -4 -2 -8 767.17 14.62
 -4 -2 -8 841.03 15.76
 4 -2 8 763.67 14.88
 -4 -2 -8 760.2 12.78
 -4 -2 -8 730.61 16.61
 -4 2 -8 768.53 14.66
 4 -2 8 794.12 15.7
 -4 -2 -10 888.84 14.49
 -4 2 -10 872.12 16.6
 4 2 10 876.89 27.72
 -4 2 -10 855.21 19.08
 -4 2 -10 858.41 28.92
 -4 -2 -10 910.36 17.91
 -4 -2 -10 846.82 29.09
 -4 2 -10 823.75 34.98
 -4 2 -10 851.36 35.05
 -4 -2 -10 890.54 33.45
 -4 -2 -10 915.39 34.38
 -4 -2 -10 857.08 18.72
 4 -2 10 886.11 17.66
 -4 -2 -10 885.2 15.67
 -4 2 -10 888.17 13.97
 -4 -2 -10 883.23 20.22
 -4 2 -10 910.98 18.44
 4 -2 10 874.71 18.73
 -4 -2 -12 6.76 3.05
 -4 2 -12 5.24 3.65
 -4 2 -12 5.82 6.27
 -4 -2 -12 8.67 6.35
 -4 -2 -12 2.14 5.7
 -4 -2 -12 5.81 3.19
 -4 2 -12 2.74 3.52
 -4 2 -12 1.5 6.82
 -4 -2 -12 2.96 4.58
 4 -2 12 3.14 3.52
 -4 2 -12 3.54 3.92
 -4 2 -12 9.21 4.04
 -4 2 -12 6.01 3.49
 -4 2 -12 6.06 2.92
 -4 -2 -12 4.48 2.87
 -4 -2 -12 2.44 3.02
 -4 -2 -12 4.06 3.77
 4 -2 12 -2.6 3.31
 -4 -2 -14 112.17 6.99
 -4 2 -14 114.09 9.11
 -4 2 -14 113.7 8.24
 -4 -2 -14 112.49 8.29
 -4 2 -14 102.39 7.59
 -4 2 -14 98.63 8.08
 -4 2 -14 110.95 16.28
 -4 -2 -14 125.19 8.78
 -4 -2 -14 123.58 15.74
 -4 -2 -14 114.76 15.64
 -4 2 -14 110.72 16.02
 -4 2 -14 118.1 7.23
 -4 -2 -14 106.28 8.02
 -4 -2 -14 117.52 7.91
 -4 -2 -14 114.62 7.46
 -4 -2 -14 118.12 9.68
 -4 2 -14 113.2 8.97
 4 -2 14 108.57 8.37
 -4 -2 -16 520.66 15.13
 -4 2 -16 500.43 17.53
 -4 2 -16 531.33 18.58
 -4 -2 -16 549.05 17.94
 -4 -2 -16 535.22 34.14
 -4 2 -16 510.53 33.98
 -4 2 -16 543.93 35.3
 -4 -2 -16 545.4 34.59
 -4 -2 -16 499.93 18.14
 -4 2 -16 489.12 17.35
 -4 -2 -16 497.49 17.69
 -4 2 -16 517.84 18.55
 -4 -2 -16 511.43 20.08
 -4 2 -16 489.06 15.14
 -4 -2 -16 475.31 16.85
 -4 -2 -16 523.28 16.96
 -4 -2 -16 519.35 16.28
 -4 -2 -16 538.64 19.92
 4 -2 16 493.51 17.51
 4 2 18 14.79 8.75
 -4 2 -18 3.86 5.26
 -4 -2 -18 7.01 4.24
 -4 2 -18 -0.95 7.05
 -4 2 -18 -4.96 6.77
 -4 -2 -18 11.23 8.62
 -4 -2 -18 -0.96 8.11
 -4 2 -18 0.67 3.86
 -4 -2 -18 -1.39 3.43
 -4 -2 -20 34.9 4.91
 -4 2 -20 21.35 4.25
 -4 2 -20 29.32 6.34
 -4 -2 -20 32.14 6.41
 -4 2 -20 31.91 7.79
 -4 -2 -20 47.84 8.58
 -4 2 -20 38.02 6.17
 -4 -2 -20 39.01 5.69
 -4 -2 -20 35.62 5.98
 -4 2 -20 36.86 6.7
 -4 2 -22 1.43 4.35
 -4 -2 -22 0.85 4.15
 -4 2 -22 -8.19 7.41
 -4 2 -22 3.58 3.98
 -4 -2 -22 -1.07 2.44
 -4 2 -22 -0.69 2.44
 -4 -2 -22 9.92 4.27
 -4 -2 -22 -5.4 3.24
 -4 2 -22 -2.64 4.13
 -4 2 -24 5.56 2.82
 -4 2 -24 3.66 3.75
 4 3 -23 9.73 4.64
 4 3 -23 -0.94 4.37
 4 3 -23 8.75 3.78
 4 -3 -23 4.31 3.54
 4 -3 -23 7.48 3.82
 4 3 -23 -2.93 2.5
 4 -3 -23 -4.1 2.76
 -4 -3 21 9.22 4.76
 4 3 -21 1.95 5.04
 4 3 -21 -0.56 4.87
 4 -3 -21 4.76 4.98
 4 -3 -21 0.97 4.2
 4 3 -21 7.85 4.26
 4 -3 -21 -1.28 3.28
 4 3 -21 4.36 3.64
 4 3 -19 10.68 7.28
 4 -3 -19 5.68 3.91
 4 -3 -19 11.74 9.47
 4 -3 -19 7.14 7.51
 4 3 -19 4.3 3.99
 4 3 -19 -2.45 6.95
 4 3 -19 15.55 7.43
 4 3 -19 1.46 5.34
 4 -3 -19 21.94 5.8
 4 3 -19 6.13 5.41
 4 -3 -19 2.81 4.28
 4 3 -19 2.62 4.3
 4 -3 -19 -0.81 3.73
 4 -3 -17 184.55 10.93
 4 3 -17 166.96 21.13
 4 -3 -17 179.9 20.81
 4 3 -17 168.83 21.34
 4 -3 -17 194.84 21.23
 4 3 -17 158.61 12.72
 4 -3 -17 171.42 11.23
 4 3 -17 171.82 12.06
 4 -3 -17 159.74 12.31
 4 -3 -17 174.52 11.73
 4 3 -17 181.62 11.65
 4 -3 -17 171.52 10.17
 4 -3 -17 186.85 11.37
 4 -3 -17 182.35 10.9
 4 3 -17 186.16 11.02
 4 -3 -17 172.03 11.04
 4 3 -17 153.26 11
 4 3 -17 174.26 11.39
 4 3 -15 46.45 12.78
 4 -3 -15 37.58 10.18
 4 -3 -15 41.81 11.78
 4 3 -15 47.4 11.75
 4 -3 -15 51.71 7.49
 4 3 -15 37.67 6.6
 4 -3 -15 41.06 5.74
 4 -3 -15 45.61 6.24
 4 -3 -15 47.11 7.68
 4 3 -15 44.49 6.33
 4 3 -15 50.01 7.39
 4 3 -15 41.55 5.93
 4 -3 -15 52.59 6.01
 4 -3 -15 40.88 5.29
 4 -3 -15 45.67 5.11
 4 -3 -15 39.92 5.78
 4 3 -15 50.1 6.06
 4 -3 -15 49.18 6.03
 4 -3 -15 48.69 6.06
 4 3 -15 41.69 5.97
 4 -3 -15 46.18 5.31
 4 3 -13 70.1 7.35
 4 -3 -13 68.42 5.38
 -4 3 13 80.27 13.32
 4 3 -13 69.73 6.14
 4 3 -13 80.77 13.73
 4 -3 -13 60.34 10.19
 4 -3 -13 69.49 12.62
 4 -3 -13 69.69 12.71
 4 3 -13 48.08 11.82
 4 -3 -13 69.78 6.62
 4 3 -13 74.72 6.5
 4 -3 -13 70.47 6.86
 4 -3 -13 67.18 7
 4 3 -13 69.58 6.88
 4 -3 -13 70.23 6.66
 4 3 -13 65.45 6.47
 4 -3 -13 69.24 7.58
 4 -3 -13 71.84 6.14
 4 -3 -13 75.77 5.97
 4 -3 -13 69.74 5.9
 4 -3 -13 72.96 6.65
 4 3 -13 77.91 7.31
 4 -3 -13 73.83 6.01
 4 3 -13 68.55 5.91
 4 3 -13 64.36 6.02
 4 -3 -13 73.65 6.3
 4 -3 -13 66.56 5.81
 4 3 -13 76.61 6.79
 4 -3 -11 1.62 6
 4 -3 -11 -8.95 6.91
 4 -3 -11 3.87 2.95
 4 3 -11 -0.37 5.89
 4 3 -11 3.65 4.2
 4 3 -11 -1.9 5.96
 4 3 -11 -0.09 3.37
 4 -3 -11 4.45 3.59
 4 -3 -11 0.75 3.24
 4 -3 -11 1.81 3.24
 4 -3 -11 -1.15 2.81
 4 3 -11 0.94 2.67
 4 3 -11 3.73 3.05
 4 -3 -11 2.79 4.32
 4 3 -11 1.26 2.77
 4 -3 -11 1.23 1.89
 4 -3 -11 1.52 2.44
 4 -3 -11 -0.43 3.03
 4 -3 -11 2.6 3.45
 4 -3 -11 0.14 2.97
 4 3 -11 0.12 2.17
 4 3 -11 -4.21 3.3
 4 -3 -11 2.71 2.57
 4 3 -11 1.74 3.06
 4 -3 -11 3.24 2.93
 4 -3 -11 1.55 2.42
 -4 3 11 0.35 3.92
 4 3 -11 0.71 2.72
 4 -3 -11 -0.49 2.8
 -4 3 11 1.16 4.7
 -4 3 11 -1.72 3.78
 4 3 -9 370.22 10.17
 -4 3 9 410.4 23.3
 -4 3 9 380.88 20.66
 -4 3 9 386.68 22.25
 4 -3 -9 375.41 9.1
 4 3 -9 351.84 18.58
 -4 3 9 350.12 18.73
 4 3 -9 318.1 21.41
 4 -3 -9 363.7 11.3
 4 3 -9 327.2 21.66
 4 -3 -9 363.79 21.21
 4 -3 -9 362.96 18.76
 4 -3 -9 370.69 21.74
 4 3 -9 408.53 11.72
 4 -3 -9 393.19 11.44
 4 -3 -9 451.12 12.57
 4 3 -9 418.68 11.37
 4 -3 -9 407.7 11.03
 4 -3 -9 431.39 13.26
 4 -3 -9 416.96 11.51
 4 3 -9 394.68 10.51
 4 -3 -9 414.39 10.16
 4 -3 -9 396.87 9.37
 4 -3 -9 411.32 11.42
 4 -3 -9 385.58 10.28
 4 -3 -9 395.33 11.66
 4 -3 -9 399.15 9.79
 4 3 -9 359.42 11.81
 4 -3 -9 397.9 9.88
 4 -3 -9 403.48 10.28
 4 -3 -9 389.53 9.8
 4 3 -9 378.52 10.27
 4 3 -9 353.06 11.21
 4 3 -9 371.43 10.12
 4 3 -7 89.91 5.6
 4 3 -7 86.37 4.85
 4 3 -7 86.77 5.45
 4 -3 -7 105.18 6.6
 4 -3 -7 86.32 5.06
 4 -3 -7 99.51 5.9
 4 -3 -7 92.87 5.5
 4 -3 -7 90.28 5.56
 4 -3 -7 82.16 9.82
 4 -3 -7 88.59 8.74
 4 -3 -7 86.1 10.11
 -4 3 7 87.78 9.09
 4 3 -7 90.11 5.04
 4 -3 -7 82.28 4.16
 -4 3 7 90.59 9.44
 -4 3 7 97.02 11
 -4 3 7 102.76 10.99
 4 -3 -7 88.89 4.78
 4 -3 -5 683.95 10.33
 4 3 -5 729.98 11.2
 4 3 -5 692.33 12.52
 4 -3 -5 695.16 23.07
 4 -3 -5 691.43 12.35
 4 -3 -5 718.6 19.79
 4 -3 -5 701.64 23.48
 4 -3 -5 763.85 10.39
 -4 3 5 772.73 26.25
 -4 3 5 690.16 22.17
 -4 3 5 651.25 24.26
 4 -3 -3 239.79 10.6
 4 -3 -3 223.04 6.62
 4 -3 -3 221.98 11.77
 -4 3 3 235.59 13.81
 4 3 -3 223.52 11.59
 4 -3 -1 836.72 21.61
 -4 3 1 801.67 23.39
 4 -3 -1 854.41 23.19
 4 3 -1 867.84 19.98
 -4 3 -1 777.87 20.85
 4 -3 1 785.13 21.87
 4 3 1 808.25 19
 -4 -3 -3 323.99 8
 -4 -3 -3 325.4 12.49
 4 -3 3 332.17 14.75
 -4 3 -3 342.72 13.52
 -4 -3 -3 352.81 12.13
 -4 -3 -3 351.42 14.11
 4 3 3 367.22 13.82
 -4 -3 -5 16.83 2.35
 -4 -3 -5 19.54 2.54
 -4 3 -5 20.98 2.97
 -4 -3 -5 24.57 3.73
 4 -3 5 17.97 3.57
 4 3 5 14.89 3.89
 4 3 5 19.83 4.77
 4 3 5 19.85 4.92
 -4 -3 -5 20.28 2.3
 -4 -3 -5 19.15 5.82
 -4 -3 -5 15.45 4.69
 -4 -3 -5 22.35 3.18
 -4 -3 -5 20.2 4.43
 4 3 7 47.35 6.82
 -4 3 -7 45.34 3.72
 -4 -3 -7 45.55 3.3
 4 3 7 50.83 6.59
 -4 -3 -7 86.54 6.51
 4 -3 7 89.05 5.95
 -4 -3 -7 41.96 7.66
 -4 -3 -7 42.9 7.55
 -4 -3 -7 46.28 4.34
 -4 -3 -7 47.11 6.83
 4 3 7 53.95 7.93
 -4 -3 -7 55.3 3.93
 -4 -3 -7 54.12 5.36
 -4 3 -7 57.78 4.53
 4 -3 7 65.03 5.79
 -4 -3 -9 244.17 7.65
 -4 3 -9 244.55 8.62
 4 3 9 237.24 13.65
 4 3 9 260.21 15.35
 -4 -3 -9 250.27 9.69
 -4 -3 -9 252.23 11.25
 -4 -3 -9 250.69 10.27
 4 -3 9 259.52 10.4
 -4 -3 -9 260.51 9.59
 -4 3 -9 236.54 19.36
 -4 -3 -9 231.1 17.24
 -4 -3 -9 229.83 14.78
 -4 3 -9 224.86 19.26
 -4 -3 -9 259.62 18.3
 -4 -3 -9 253.09 8.37
 -4 -3 -9 256.36 7.42
 -4 -3 -9 252.3 10.78
 4 -3 9 245.38 10.33
 -4 3 -9 261.52 9.62
 -4 3 -11 141.9 9.22
 -4 -3 -11 150.68 6.85
 -4 3 -11 144.76 7.86
 -4 -3 -11 119.05 8.87
 -4 3 -11 112.63 8.03
 4 -3 11 116.18 8.27
 -4 3 -11 125.85 6.79
 -4 3 -11 160.65 17.48
 -4 -3 -11 165.31 8.56
 -4 3 -11 144.56 16.78
 -4 -3 -11 158.32 16.22
 -4 -3 -11 182.23 17.14
 -4 -3 -11 135.26 7.25
 -4 -3 -11 131.68 6.39
 -4 -3 -11 144.98 9.2
 -4 3 -11 144.27 8.59
 4 -3 11 142.81 9.29
 -4 -3 -13 82.3 5.72
 -4 3 -13 69.79 7.36
 -4 3 -13 79.07 6.91
 -4 3 -13 79.3 13.16
 -4 -3 -13 68.89 11.14
 -4 -3 -13 70.18 12.89
 -4 -3 -13 70.3 11.95
 -4 -3 -13 81.81 7.13
 -4 3 -13 72.51 13.36
 4 -3 13 71.12 7.38
 -4 -3 -13 79.17 8.46
 -4 3 -13 77.57 6.52
 -4 3 -13 70.43 7.21
 -4 -3 -13 76.09 7.11
 -4 3 -13 64.58 7.29
 -4 -3 -13 86.51 6.89
 -4 -3 -13 82.51 6.48
 -4 -3 -13 80.7 5.9
 -4 -3 -13 80.2 8.21
 4 -3 13 86.21 7.96
 -4 -3 -15 72.15 5.92
 -4 3 -15 67.05 13.99
 -4 -3 -15 79.86 14.11
 -4 -3 -15 62.49 13
 -4 3 -15 69.63 14.02
 -4 -3 -15 53.32 6.92
 -4 3 -15 62.72 7.17
 -4 3 -15 59.73 7.17
 -4 3 -15 63.42 6.54
 -4 -3 -15 63.02 6.96
 -4 3 -15 64.17 7.84
 4 3 15 72.41 12.15
 -4 -3 -15 63.63 7.13
 -4 -3 -15 71.06 7.21
 -4 -3 -15 65.13 6.1
 -4 -3 -15 60.64 6.51
 4 -3 15 73.24 8.03
 -4 -3 -15 77.22 8.2
 4 3 17 10.8 8.51
 -4 3 -17 -0.56 3.8
 -4 -3 -17 1.74 3.04
 -4 -3 -17 -5.45 4.84
 -4 3 -17 -6.96 4.57
 -4 -3 -17 4.42 4.53
 -4 3 -17 -10.22 5.19
 -4 -3 -17 -1.72 4.95
 -4 3 -17 -2.54 9.26
 -4 3 -17 7.52 4.3
 -4 -3 -17 7.27 6.54
 -4 -3 -17 0.77 3.65
 -4 3 -17 1.47 6.54
 -4 -3 -17 0.47 7.86
 -4 -3 -17 -4.48 4.54
 -4 -3 -17 2.32 4.46
 -4 -3 -17 0.56 3.46
 4 -3 17 0.6 4.22
 -4 -3 -17 1.72 4.13
 4 3 19 20.28 7.14
 -4 -3 -19 22.74 6.07
 -4 3 -19 27.79 8.52
 -4 -3 -19 19.2 5.86
 -4 3 -19 17.38 5.55
 -4 3 -19 36.61 10.55
 -4 3 -19 22.52 9.64
 -4 -3 -19 20.86 8.19
 -4 -3 -19 34.9 10.11
 -4 -3 -19 12.12 3.62
 -4 3 -19 21.81 4.84
 -4 -3 -19 17.42 5.27
 -4 3 -19 14.78 5.38
 -4 -3 -19 23.67 5.58
 -4 -3 -19 21.78 4.59
 -4 3 -19 24.2 6.23
 -4 3 -21 35.88 8.21
 -4 -3 -21 37.31 5.88
 -4 3 -21 42.31 6.73
 -4 3 -21 28.85 4.28
 -4 -3 -21 28.96 4.16
 -4 3 -21 34.84 6.25
 -4 -3 -21 32.89 5.55
 -4 3 -21 39.04 5.45
 4 -3 21 36.35 5.99
 -4 3 -23 10.94 4.42
 -4 3 -23 -3.73 3.16
 -4 3 -23 5.6 5.77
 -4 3 -23 5.2 3.45
 -4 -3 -23 4.02 3.16
 4 4 -24 0.9 3.06
 4 4 -22 13.13 5.02
 4 4 -22 3.68 3.03
 4 -4 -22 7.52 3.15
 4 4 -22 9.65 4.98
 4 4 -22 3.92 3.51
 4 -4 -22 5.59 3.45
 4 -4 -22 10.14 4.34
 -4 -4 22 4.5 3.58
 4 4 -20 84.81 7.74
 4 -4 -20 81.42 7.07
 4 4 -20 67.48 9.72
 4 4 -20 67.41 6.72
 4 4 -20 74.47 8.22
 4 -4 -20 74.89 7.17
 4 -4 -20 78.02 7.99
 4 4 -20 70.57 6.97
 -4 -4 20 88.5 9.02
 4 4 -18 95.39 9.29
 4 4 -18 112.27 9.47
 4 -4 -18 100.9 7.26
 4 4 -18 96.6 8.73
 4 -4 -18 110.19 8.8
 4 -4 -18 111.25 16.98
 4 -4 -18 105.77 16.47
 4 4 -18 90.95 15.15
 4 4 -18 124.99 17.99
 4 -4 -16 98.55 10.46
 4 4 -16 102.51 8.78
 4 -4 -16 101.92 8.28
 4 -4 -16 132.34 17.73
 4 -4 -16 143.38 9.88
 4 4 -16 152.2 20.03
 4 -4 -16 150.29 19.21
 4 4 -16 129.93 18.8
 4 -4 -16 107.84 8.26
 4 -4 -16 119.85 8.97
 4 4 -16 115.13 8.7
 4 -4 -16 122.41 9.45
 4 4 -16 134.22 10.31
 4 4 -16 145.22 10.03
 4 -4 -14 410.57 12.59
 4 4 -14 395.46 30.38
 4 -4 -14 410.57 29.16
 4 4 -14 422.17 31.97
 4 -4 -14 414.31 26.3
 4 -4 -14 420.65 30.18
 4 4 -14 416.37 15.64
 4 4 -14 441.2 17.1
 4 -4 -14 419.62 17.4
 4 -4 -14 439.4 18.57
 4 -4 -14 431.62 14.52
 4 -4 -14 447.36 16.41
 4 4 -14 445.49 15.63
 4 -4 -14 401.22 15.35
 4 -4 -14 426.45 13.75
 4 -4 -14 426.96 14.49
 4 4 -14 419.2 14.02
 4 4 -14 454.62 16.8
 4 -4 -14 444.4 14.58
 4 -4 -14 418.57 14.46
 4 4 -14 413.36 15.5
 4 -4 -12 27.55 7.77
 4 -4 -12 15.66 6.58
 4 -4 -12 23.85 8.55
 4 4 -12 15.77 8.17
 4 -4 -12 26 4.4
 4 4 -12 26.54 8.98
 4 4 -12 27.8 5.57
 4 4 -12 27.32 4.88
 4 -4 -12 32.4 6.12
 4 -4 -12 29.97 6.27
 4 4 -12 31.91 5.25
 4 -4 -12 25.4 4
 4 4 -12 25.77 4.75
 4 -4 -12 23.49 4.53
 4 4 -12 19.31 4.33
 4 4 -12 28.98 4.19
 4 -4 -12 35.95 5.41
 4 -4 -12 29.26 4.12
 4 -4 -12 22.62 4.01
 4 -4 -12 25.31 4.26
 4 4 -12 20.9 4.72
 4 -4 -12 31.36 4.36
 4 4 -12 25.9 4.53
 4 -4 -12 28.77 3.85
 -4 4 12 35.63 9.31
 4 4 -10 40.17 4.47
 4 -4 -10 42.2 4.06
 -4 4 10 33.38 8.82
 -4 4 10 48.92 9.57
 -4 4 10 46.43 10.22
 4 -4 -10 40.02 9.63
 4 -4 -10 44.59 9.41
 4 4 -10 41.91 8.87
 4 -4 -10 47.83 5.4
 4 4 -10 51.44 11.26
 4 4 -10 33.44 4.52
 4 -4 -10 28.73 4.26
 4 -4 -10 36.45 5.39
 4 -4 -10 34.01 4.69
 4 -4 -10 34.71 3.89
 4 4 -10 35.05 4.17
 4 -4 -10 34.71 5.71
 4 4 -10 36.62 5.05
 4 -4 -10 40.53 3.39
 4 4 -10 34.49 4.38
 4 -4 -10 32.77 4.18
 4 -4 -10 35.43 4.68
 4 -4 -10 34.76 3.98
 4 -4 -10 37.95 4.33
 4 -4 -10 37.13 4.01
 4 4 -10 34.36 5.2
 4 4 -10 35.13 4.34
 4 4 -10 41.53 4.92
 4 4 -8 34.99 4.04
 -4 4 8 30.64 6.49
 4 -4 -8 33.14 3.53
 -4 4 8 36.31 8.77
 -4 4 8 29.63 6.97
 -4 4 8 26.37 8.93
 4 -4 -8 30.16 6.83
 4 -4 -8 28.23 7.15
 4 -4 -8 32.47 4.26
 4 -4 -8 38.22 7.65
 4 4 -8 37.68 3.98
 4 -4 -8 44.99 5.28
 4 -4 -8 37.03 5.3
 4 4 -8 36.07 3.86
 4 4 -8 36.52 4.73
 4 -4 -8 36.51 3.37
 4 -4 -8 38.1 4.9
 4 4 -8 31.26 3.99
 4 -4 -8 39.23 3.88
 4 -4 -8 36.47 3.56
 4 -4 -8 36.92 3.85
 4 -4 -8 35.92 3.56
 4 4 -8 38.77 4.73
 4 4 -8 32.79 3.84
 4 4 -8 33.08 4.39
 4 -4 -6 170.3 5.94
 -4 4 6 151.36 14.76
 -4 4 6 170.18 13.19
 4 -4 -6 169.32 7.24
 4 -4 -6 172.94 13.8
 4 -4 -6 166.44 11.44
 4 -4 -6 167 13.63
 4 4 -6 139.58 7.01
 4 -4 -6 148.97 7.72
 4 -4 -6 158.34 5.95
 4 -4 -6 134.86 5.87
 4 4 -6 142.1 6.44
 4 -4 -6 150.5 6.28
 4 -4 -6 140.72 7.06
 4 -4 -6 142.75 5.88
 4 4 -6 155.11 6.19
 4 4 -6 158.56 6.37
 4 4 -6 154.79 6.95
 4 -4 -4 46.59 3.33
 4 4 -4 43.04 3.88
 4 4 -4 43.67 3.7
 4 -4 -4 47.32 3.54
 -4 4 4 43.74 8.14
 4 -4 -4 48.98 6.37
 4 -4 -4 50.51 4.15
 -4 -4 2 1043.25 12.42
 4 -4 -2 1073.85 12.31
 4 4 -2 1062.64 25.06
 4 -4 -2 1052.17 17.6
 4 4 -2 1081.23 13.6
 4 -4 -2 1040.03 27.09
 4 -4 -2 1090.44 30.07
 4 -4 -2 1113.92 25.1
 -4 -4 0 3193.95 20.37
 -4 -4 0 3179.45 20.64
 4 4 0 3184.94 40.69
 4 -4 0 3180.1 20.36
 -4 4 0 3218.53 49.88
 4 -4 0 3236.58 51.65
 4 -4 0 3132.57 50.73
 4 -4 0 3145.09 45.46
 4 -4 0 3096.29 29.79
 4 4 0 3117.7 22.4
 4 4 2 121.31 8.67
 -4 -4 -2 119.02 4.52
 -4 -4 -2 125.15 4.47
 4 -4 2 124.93 6.96
 4 -4 2 111.24 5.96
 -4 4 -2 122.21 10.27
 -4 -4 -2 132.66 11.26
 4 -4 2 127.99 11.62
 4 4 2 140.53 8.21
 -4 -4 -2 123.06 9.43
 -4 -4 -2 133.61 9.48
 -4 -4 -4 23.01 4.91
 -4 -4 -4 17.13 3.18
 4 -4 4 16.36 3.35
 -4 -4 -4 16.85 2.43
 -4 -4 -4 16.7 2.36
 4 -4 4 17.55 3.64
 -4 4 -4 17.82 2.75
 -4 -4 -4 15.28 2.38
 4 4 4 22.46 5.1
 4 -4 4 19.08 6.54
 -4 -4 -4 12.37 4.93
 4 4 6 409.08 17.27
 -4 -4 -6 436.91 9.17
 4 4 6 402.56 19.65
 -4 -4 -6 424.23 21.06
 -4 -4 -6 411.46 17.93
 -4 -4 -6 429.47 11.21
 -4 -4 -6 412.35 20.94
 4 -4 6 467.71 12.58
 -4 -4 -6 456.96 13.82
 4 4 6 431.34 18.38
 -4 -4 -6 425.31 9.06
 -4 -4 -6 424.77 9.42
 -4 -4 -6 414.25 9.76
 -4 4 -6 448.08 10.63
 4 -4 6 423.93 12.79
 -4 -4 -6 448.39 12.87
 -4 4 -8 126.77 6.33
 -4 -4 -8 130.32 5.63
 4 4 8 123.52 11.67
 4 4 8 125.4 10.89
 -4 -4 -8 158.99 9.59
 4 -4 8 170.22 9.18
 -4 -4 -8 193.4 9.11
 -4 -4 -8 135.57 7.36
 -4 -4 -8 123.42 11.18
 -4 -4 -8 124.25 12.7
 -4 -4 -8 122.68 13.07
 4 4 8 124.38 11.63
 -4 -4 -8 144.65 6.72
 -4 4 -8 142.84 7.17
 -4 -4 -8 142.14 8.48
 4 -4 8 135.92 8.4
 -4 -4 -10 756.54 14.27
 -4 4 -10 745.81 16.02
 4 4 10 718.11 28.21
 -4 -4 -10 740.11 17.74
 -4 -4 -10 761.32 33.8
 -4 4 -10 737.65 36.18
 -4 -4 -10 790.48 34.96
 -4 4 -10 720.04 35.3
 4 -4 10 714.79 19.34
 -4 -4 -10 738.13 19.34
 -4 -4 -10 677.44 20.63
 -4 4 -10 735.7 19.88
 -4 4 -10 725.89 14.29
 -4 -4 -10 716.21 13.19
 -4 -4 -10 755.67 16.25
 -4 4 -10 769.01 17.77
 -4 -4 -10 798.39 20.2
 4 -4 10 773.78 19.87
 -4 4 -12 13.78 3.49
 4 4 12 15.28 8.04
 -4 -4 -12 15.14 3.16
 -4 -4 -12 18.76 8.31
 -4 4 -12 20.88 5.01
 -4 -4 -12 20.25 7.91
 -4 4 -12 12.85 6.33
 -4 -4 -12 13.47 3.97
 -4 -4 -12 10.94 7.08
 -4 4 -12 22.77 9.92
 -4 -4 -12 5 3.28
 -4 -4 -12 5.12 4.54
 4 -4 12 12.16 4.71
 -4 4 -12 7.88 4.48
 -4 4 -12 15.64 4.72
 -4 4 -12 10.43 3.18
 -4 -4 -12 8.25 3.81
 -4 -4 -12 9.88 3.63
 -4 -4 -12 11.23 2.9
 -4 -4 -12 14.75 4.19
 -4 -4 -12 13.14 4.84
 4 -4 12 13.78 4.91
 -4 -4 -14 52.16 5.03
 4 4 14 49.99 9.95
 -4 4 -14 58.59 13.19
 -4 -4 -14 59.56 11.94
 -4 -4 -14 56.31 10.43
 -4 -4 -14 55.62 11.7
 -4 4 -14 58.26 13.09
 -4 -4 -14 33.2 7.16
 -4 -4 -14 30.05 5.32
 4 -4 14 34.48 6.6
 -4 4 -14 40.06 7.42
 -4 -4 -14 43.26 5.47
 -4 4 -14 35.32 4.77
 -4 4 -14 48.73 6.31
 -4 4 -14 48.17 6.76
 -4 -4 -14 34.42 5.8
 -4 -4 -14 48.75 6.1
 -4 -4 -14 39.2 4.52
 -4 -4 -14 45.3 5.95
 4 -4 14 45.13 6.9
 -4 -4 -14 56.32 7.39
 -4 4 -16 132.14 10.75
 -4 -4 -16 150.92 11.07
 -4 -4 -16 144.01 9.94
 -4 4 -16 152.58 10.47
 -4 -4 -16 176.07 20.06
 -4 4 -16 172.47 20.7
 -4 4 -16 148.55 19.75
 -4 -4 -16 181.86 20.89
 -4 -4 -16 161.02 10
 4 4 16 189.94 19.03
 -4 -4 -16 167.52 10.67
 -4 -4 -16 166.21 10.54
 -4 4 -16 160.64 11.07
 -4 4 -16 174.31 10.79
 -4 4 -18 -1.64 4.92
 -4 -4 -18 1.83 5.21
 -4 -4 -18 11.81 4.7
 4 -4 18 4.36 4.65
 -4 4 -18 2.41 7.12
 -4 -4 -18 -1.8 6.23
 -4 -4 -18 10.21 8.17
 -4 4 -18 19.07 4.82
 -4 -4 -18 2.42 3.45
 -4 4 -18 8.34 7.21
 -4 -4 -18 9.29 4.48
 -4 -4 -18 13.77 4.31
 4 4 18 10.18 8.09
 -4 4 -18 5.94 4.41
 -4 -4 -18 4.82 2.91
 -4 -4 -20 0.69 2.92
 -4 4 -20 -4.79 3.4
 -4 4 -20 1.37 4.36
 -4 -4 -20 -2.38 3.77
 -4 4 -20 0.78 6.23
 -4 -4 -20 -5.38 4.36
 -4 4 -20 1.18 4.2
 4 -4 20 3.07 4.7
 -4 4 -20 5.17 5.2
 -4 4 -22 9.41 3.9
 -4 4 -22 8.22 6.18
 -4 -4 -22 3.79 3.81
 -4 4 -22 3.87 3.64
 -4 4 -22 11.14 4.42
 4 -5 -23 6.7 3.28
 4 5 -23 0.43 3.77
 4 5 -23 7.4 4.08
 -4 -5 21 22.32 5.52
 4 5 -21 23.75 6.82
 4 5 -21 37.41 6.38
 4 -5 -21 30.06 5.59
 4 -5 -21 26.86 4.47
 4 5 -21 26.53 4.67
 4 5 -21 20.15 4.09
 4 -5 -21 29.33 4.44
 4 -5 -19 14.33 3.6
 4 5 -19 6.75 4.43
 4 5 -19 1.64 5.79
 4 5 -19 8.4 4.43
 4 5 -19 9.83 3.08
 -4 -5 19 6.49 5.26
 4 5 -19 13.01 4.89
 4 -5 -19 5.53 4.04
 4 -5 -19 0.8 5.14
 4 5 -19 9.11 4.14
 4 -5 -19 14.95 5.11
 4 5 -19 3.76 7.24
 4 5 -19 13.33 4.62
 4 -5 -19 14.29 4.39
 4 5 -19 15.37 7.52
 4 5 -17 44.67 7.23
 4 5 -17 42.35 6.64
 4 -5 -17 42.81 5.32
 4 5 -17 43.27 6.3
 4 -5 -17 40.7 11.44
 4 5 -17 38.04 6.81
 4 5 -17 36.07 11.84
 4 -5 -17 39.08 5.72
 4 -5 -17 26.9 9.93
 4 5 -17 38.99 11.08
 4 5 -15 27.6 12.1
 4 5 -15 20.83 5.76
 4 5 -15 24.1 9.36
 4 -5 -15 11.91 6.62
 4 -5 -15 14.65 7.32
 4 -5 -15 26.9 5.42
 4 -5 -15 11.61 9.01
 4 5 -15 20.82 6.02
 4 -5 -15 27.93 6.88
 4 5 -15 11.79 4.58
 4 -5 -15 22.16 6.83
 4 5 -15 23.55 6.35
 4 5 -15 25.12 6.43
 4 -5 -15 24.96 5.23
 4 -5 -15 24.67 5.1
 4 5 -15 24.11 5.06
 4 -5 -15 23.76 5.4
 4 5 -15 18.71 4.47
 4 -5 -15 19.34 4.16
 4 -5 -13 63.01 5.35
 4 -5 -13 89.87 9.64
 4 5 -13 94.29 8.39
 4 5 -13 88.71 7.22
 4 -5 -13 81.86 9.4
 4 5 -13 74.5 8.1
 4 -5 -13 57.16 12.7
 4 -5 -13 65.95 13.08
 4 5 -13 68.16 13.92
 4 -5 -13 60.76 10.6
 4 5 -13 54.43 13.08
 4 -5 -13 73.54 8.05
 4 -5 -13 77.79 6.8
 4 5 -13 73.48 6.53
 4 -5 -13 71.8 6.65
 4 -5 -13 73.74 6.8
 4 5 -13 74.41 8.06
 4 -5 -13 76.43 6.65
 4 5 -13 69.31 7
 4 -5 -11 372.31 11.25
 4 5 -11 361.15 12.61
 -4 5 11 376.84 29.02
 4 -5 -11 389.18 14.02
 4 5 -11 381.28 15.51
 4 5 -11 406.94 13.84
 4 -5 -11 413.4 16.72
 4 5 -11 396.63 12.71
 4 -5 -11 398.39 17.29
 4 -5 -11 374.4 25.85
 4 -5 -11 368.65 13.7
 4 5 -11 339.89 27.1
 4 -5 -11 374.07 23.11
 4 5 -11 330.95 27.22
 4 -5 -11 372.65 26.43
 4 -5 -11 382.36 12.74
 4 -5 -11 401.67 15.14
 4 5 -11 371.7 12.92
 4 -5 -11 393.9 12.41
 4 -5 -11 389.62 12.39
 4 5 -11 390.03 14.82
 4 -5 -11 401.06 12.15
 4 5 -11 361.33 12.96
 4 5 -11 362.3 13.52
 -4 5 9 161.83 16.56
 4 5 -9 192.79 8.31
 -4 5 9 201.52 19.86
 4 -5 -9 204.36 7.81
 4 -5 -9 184.48 9.21
 4 -5 -9 181.26 17.53
 4 -5 -9 204.85 18.64
 4 -5 -9 190.41 8.65
 4 5 -9 198.78 10.16
 4 5 -9 197.06 8.41
 4 -5 -9 209.62 11.39
 4 5 -9 185.5 7.82
 4 -5 -9 193.48 11.3
 4 5 -9 181.25 8.96
 4 -5 -9 210.1 10.3
 4 -5 -9 192.49 8.62
 4 -5 -9 190.82 7.98
 4 5 -9 184.41 9.81
 4 -5 -9 198.44 8.26
 4 -5 -9 184.08 7.62
 4 5 -9 196.61 8.79
 4 5 -9 202.45 9.35
 4 -5 -7 393.15 9.81
 -4 5 7 356.87 24.35
 4 -5 -7 382.81 11.87
 4 -5 -7 383.21 19.12
 4 5 -7 355.18 12.62
 4 -5 -7 353.33 9.96
 4 -5 -7 374.98 13.52
 4 -5 -7 348.63 10.02
 4 -5 -7 347.98 9.42
 4 -5 -7 370.87 10.84
 4 5 -7 355.78 11.28
 4 -5 -7 346.64 11
 4 -5 -7 373.83 12.45
 4 -5 -7 354.16 9.7
 4 5 -7 333.12 11.67
 4 -5 -7 350.74 9.68
 4 -5 -7 345.96 8.75
 4 5 -7 363.15 10.48
 4 5 -7 366.15 11.56
 4 -5 -5 165.17 6.27
 -4 5 5 135.29 14.51
 4 -5 -5 150.08 7.62
 4 -5 -5 165.52 12.22
 4 5 -5 153.21 8.04
 4 -5 -5 157.33 8.51
 4 -5 -5 149.99 6.05
 4 -5 -5 157.14 7.77
 4 -5 -5 142.93 6.97
 4 5 -5 151.91 7.36
 4 -5 -5 140.33 7.06
 4 -5 -5 138.54 5.99
 4 -5 -5 147.65 5.84
 4 5 -5 151.16 6.86
 4 5 -5 154.96 6.78
 4 5 -5 142.77 6.49
 4 -5 -3 831.87 24.75
 4 5 -3 734.78 15.69
 4 -5 -3 726.97 16.01
 4 -5 -3 785.9 15.11
 4 -5 -3 767.76 14.32
 4 5 -3 738.86 14.58
 4 -5 -3 731.06 16.89
 4 5 -3 760.19 13.02
 4 5 -3 760.57 13.06
 4 -5 -3 816.13 12.48
 4 -5 -3 739.62 28.87
 -4 -5 3 751.6 11.87
 4 -5 -3 769.3 12.07
 4 5 -1 139.72 9.92
 -4 -5 1 133.78 5.03
 -4 -5 1 133.7 5.24
 4 -5 -1 145.98 5.44
 4 5 -1 152.67 7.21
 4 -5 -1 141.51 6.61
 4 5 -1 151.37 6.74
 4 -5 -1 138.3 7.74
 4 5 -1 139.94 5.86
 -4 5 1 125.02 12.33
 4 -5 -1 131.44 11.12
 4 -5 -1 139.06 13.16
 -4 -5 -1 16.11 2.52
 4 -5 1 20.1 2.8
 -4 -5 -1 17.86 2.37
 4 5 1 24.4 4.67
 -4 5 -1 25.19 7.77
 -4 -5 -1 20.84 6.65
 4 -5 1 23.41 7.2
 4 -5 1 14.04 5.19
 4 5 1 21.82 2.99
 4 -5 1 21.96 4.36
 4 -5 3 94.15 6.33
 -4 -5 -3 94.59 6.74
 -4 5 -3 96.96 6.63
 -4 -5 -3 91.18 8.7
 4 5 3 89.55 8.13
 -4 -5 -3 88.22 4.61
 -4 -5 -3 93.76 4.43
 4 -5 3 94.76 11.4
 -4 -5 -3 98.86 11.15
 -4 -5 -3 89.14 4.57
 4 5 3 88.85 7.96
 -4 -5 -3 91.1 9.62
 4 -5 3 91.06 6.2
 -4 5 -3 93.88 5.08
 4 -5 3 93.8 7.05
 4 -5 5 27.77 4.7
 -4 -5 -5 27.95 5.01
 4 5 5 33.58 3.49
 -4 5 -5 40.44 5.42
 -4 -5 -5 29.47 4.24
 -4 -5 -5 37.12 6.29
 -4 -5 -5 34.67 3.17
 -4 -5 -5 32.73 3.24
 -4 5 -5 35.39 4
 4 -5 5 32.62 4.39
 4 5 5 24.5 4.8
 -4 -5 -5 37.24 3.5
 4 5 5 37.22 6.18
 4 5 7 24.55 5.54
 -4 5 -7 20.95 3.48
 -4 -5 -7 21.1 2.9
 4 5 7 19.87 6.35
 4 5 7 32.09 7.01
 4 -5 7 26.16 4.82
 -4 -5 -7 22.68 5.47
 4 5 7 23.19 2.94
 -4 5 -7 29.48 5.41
 -4 -5 -7 26.34 6.36
 -4 -5 -7 23.63 4.36
 -4 -5 -7 23.13 2.86
 -4 -5 -7 22.35 3.45
 -4 -5 -7 20.73 3.51
 4 -5 7 24.44 4.44
 -4 5 -7 25.62 3.85
 4 5 9 29.02 6.27
 -4 5 -9 30.76 3.88
 -4 -5 -9 32.16 3.95
 4 5 9 26.15 6.97
 -4 -5 -9 30.6 8.96
 -4 -5 -9 35.2 4.81
 -4 -5 -9 28.54 9.28
 -4 -5 -9 33.86 8.14
 4 -5 9 21.02 5.51
 -4 -5 -9 19.39 5.02
 -4 -5 -9 17.73 5.73
 -4 5 -9 22.94 5.77
 -4 -5 -9 22.81 3.58
 -4 5 -9 25.58 4.47
 4 -5 9 26.64 5.11
 -4 5 -11 12.58 3.46
 4 5 11 14.06 5.56
 -4 -5 -11 7.97 2.89
 -4 -5 -11 12.88 6.37
 -4 5 -11 14.11 8.21
 -4 -5 -11 11.76 4.23
 -4 -5 -11 19.33 8.22
 -4 -5 -11 7.27 6.1
 -4 5 -11 -1.87 7.94
 -4 -5 -11 11.61 6.11
 -4 -5 -11 12.21 5.41
 4 -5 11 4.8 4.94
 -4 5 -11 9.59 3.28
 -4 -5 -11 8.55 2.85
 -4 5 -11 9.86 5.09
 -4 5 -11 8 3.63
 -4 -5 -11 10.01 3.67
 -4 -5 -11 11.06 3.71
 4 -5 11 11.47 4.54
 4 5 13 63.72 10.61
 -4 -5 -13 52.93 5.27
 -4 -5 -13 47.31 9.75
 -4 -5 -13 74.36 12.55
 -4 -5 -13 47.48 10.87
 -4 5 -13 61.84 13.15
 -4 5 -13 33.59 9.77
 4 -5 13 53.33 8.63
 -4 -5 -13 52.54 7.84
 -4 -5 -13 47.38 5.3
 -4 5 -13 50.28 8.04
 -4 5 -13 53.79 5.99
 -4 5 -13 56.16 7.27
 -4 -5 -13 46.01 5.91
 -4 -5 -13 59.86 6.34
 -4 -5 -13 52.61 6.34
 4 -5 13 51.13 7.39
 4 -5 15 5.31 5.97
 -4 -5 -15 -2.48 7.24
 -4 5 -15 2.47 3.9
 -4 5 -15 2.76 5.81
 -4 -5 -15 3.01 3.91
 -4 5 -15 12.22 9.68
 -4 5 -15 13.69 5.41
 -4 -5 -15 5.66 5.47
 -4 -5 -15 16.14 8.12
 -4 -5 -15 11.23 4.04
 -4 -5 -15 15.1 8.66
 -4 5 -15 7.2 7.13
 -4 -5 -15 7.8 4.47
 -4 -5 -15 -2.55 4.53
 -4 5 -15 -1.93 3.64
 4 -5 17 11.34 5.07
 -4 -5 -17 7.3 4.96
 -4 5 -17 9.44 5.32
 -4 5 -17 12.66 4.98
 -4 5 -17 22.5 9.62
 -4 5 -17 6.4 4.22
 -4 -5 -17 6.82 3.83
 -4 5 -17 -6.27 8.91
 -4 5 -17 8.09 5.29
 -4 -5 -17 11.74 4.73
 -4 5 -17 4.96 3.95
 -4 -5 -17 8.61 3.28
 -4 -5 -19 77.18 5.86
 -4 5 -19 68.76 6.36
 -4 -5 -19 77.98 6.7
 -4 5 -19 74.69 7.28
 -4 5 -19 94.25 10.65
 -4 -5 -19 82.2 7.9
 -4 -5 -19 76.72 7.61
 4 -5 19 74.69 8.99
 4 -5 21 36.96 5.65
 -4 5 -21 32.88 4.94
 -4 5 -21 41.68 5.75
 -4 -5 -21 34.37 5.24
 -4 5 -21 40.21 5.46
 -4 5 -21 33.47 4.09
 -4 -5 -21 33.97 4.14
 4 6 -22 1.63 4.62
 -4 -6 22 6.15 2.28
 4 6 -22 8.52 3.67
 4 -6 -22 0.99 3.21
 -4 -6 22 2.98 4.16
 -4 -6 22 -0.09 3.2
 4 6 -20 29.31 4.8
 4 -6 -20 42.56 5.03
 -4 -6 20 30.45 5.75
 4 6 -20 26.32 6.25
 4 6 -20 29.35 5.59
 4 -6 -20 31.05 5.8
 4 6 -20 27.51 4.14
 4 -6 -20 31.69 5.17
 4 -6 -20 38.06 4.54
 4 6 -20 36.06 5.11
 4 6 -18 17.33 9.4
 4 6 -18 27.73 5.59
 4 -6 -18 23.79 5.03
 4 6 -18 25.52 9.17
 -4 -6 18 13.7 5.36
 4 -6 -18 10.36 7.26
 4 6 -18 20.36 5.73
 4 -6 -18 18.14 5.01
 4 -6 -18 16.56 4.59
 4 6 -18 17.99 4.41
 4 -6 -18 24.22 5.46
 4 6 -18 22.43 4.6
 4 -6 -18 22.31 4.06
 4 6 -18 23.77 5.85
 -4 -6 16 103.12 10.35
 4 6 -16 108.16 9.26
 4 6 -16 96.94 9.17
 4 6 -16 103.37 17.95
 4 -6 -16 88.66 13.95
 4 -6 -16 96.09 8.46
 4 6 -16 84.16 15.46
 4 6 -16 106.44 8.38
 4 6 -16 95 9.13
 4 -6 -16 88.96 6.65
 4 -6 -14 14.48 6.67
 4 -6 -14 0.62 7.13
 4 6 -14 0.69 4.89
 4 -6 -14 8.95 8.28
 4 6 -14 -15.31 10.68
 4 6 -14 7.09 4.77
 4 -6 -14 1.6 3.54
 4 6 -14 10.11 9.83
 4 6 -14 4.17 3.63
 4 -6 -14 5.48 4.84
 4 -6 -14 0.11 3.47
 4 6 -14 1.82 3.26
 4 -6 -14 4.96 4.24
 4 -6 -14 0.6 3.54
 4 6 -14 -0.23 3.66
 -4 6 14 11.17 9.05
 4 -6 -12 79.47 6.07
 -4 6 12 98.18 15.95
 4 6 -12 76.87 8.81
 4 -6 -12 59.93 7.1
 4 -6 -12 78.87 9.53
 4 -6 -12 80.05 10.09
 4 -6 -12 94.4 13.22
 4 6 -12 77.34 15.15
 4 6 -12 72.87 16.06
 4 -6 -12 81.42 7.51
 4 -6 -12 80.68 8.84
 4 6 -12 80.02 7.26
 4 6 -12 77.43 8.37
 4 -6 -12 77.61 6.55
 4 -6 -12 80.91 7.05
 4 -6 -12 69.32 6.39
 4 6 -12 87.04 7.6
 4 -6 -10 105.88 6.2
 4 6 -10 98.9 6.89
 4 -6 -10 97.84 7.72
 4 -6 -10 95.55 11.91
 4 -6 -10 108.12 7.77
 4 -6 -10 118.61 10.24
 4 6 -10 113.24 9.21
 4 -6 -10 127.28 10.84
 4 6 -10 108.91 8.14
 4 -6 -10 115.94 8.93
 4 -6 -10 107.74 7.85
 4 6 -10 110.09 8.23
 4 -6 -10 104.84 6.76
 4 -6 -10 106.5 6.51
 4 -6 -10 105.08 6.92
 4 6 -10 104.1 7.38
 4 6 -10 108.25 7.8
 4 -6 -8 33.27 3.8
 4 6 -8 29.07 3.99
 4 -6 -8 30.01 6.9
 4 -6 -8 32.63 4.77
 4 -6 -8 62.53 7.58
 4 -6 -8 53.92 5
 4 -6 -8 51.37 7.12
 4 6 -8 55.29 6.61
 4 -6 -8 37.62 4.47
 4 -6 -8 45.07 5.06
 4 6 -8 46.59 5.43
 4 -6 -8 47.51 6.32
 4 -6 -8 47.44 4.84
 4 -6 -8 41.61 4.39
 4 6 -8 33.51 5.01
 4 -6 -8 37.84 3.76
 4 6 -8 39.46 5.24
 4 6 -8 36.03 4.72
 -4 6 6 195.83 18.46
 4 -6 -6 205.32 7.82
 4 -6 -6 202.67 9.49
 4 6 -6 164.37 9.39
 4 -6 -6 179.9 10.29
 4 -6 -6 175.6 7.82
 4 6 -6 160.09 8.75
 4 -6 -6 166.64 9.28
 4 -6 -6 168.28 8.59
 4 -6 -6 177.98 7.5
 4 -6 -6 171.97 7.15
 4 6 -6 167.54 8.61
 4 6 -6 175.28 8.13
 4 6 -6 177.53 8.2
 4 -6 -4 690.28 25.96
 4 6 -4 655.48 16.9
 4 -6 -4 633.5 17.63
 -4 -6 4 638.04 12.19
 4 -6 -4 674.76 12.96
 4 -6 -4 613.37 15.88
 4 6 -4 642.9 15.69
 4 -6 -4 609.14 14.58
 4 -6 -4 668.26 12.81
 -4 6 4 644.42 31.39
 4 6 -4 610.77 13.72
 -4 -6 2 52.2 4.79
 -4 -6 2 50.79 4.52
 4 -6 -2 46.75 5.93
 4 6 -2 54.48 4.32
 4 -6 -2 46.36 5.66
 4 6 -2 42.92 5.35
 4 -6 -2 54.6 4.13
 -4 -6 2 54.26 4.15
 -4 -6 2 55.88 3.77
 4 6 -2 54.51 5.23
 4 -6 -2 48.32 5.15
 -4 6 2 64.52 10.05
 4 -6 -2 60.53 8.53
 4 6 0 61.36 5.68
 -4 6 0 63.37 5.73
 4 -6 0 64.94 5.56
 -4 -6 0 60.21 5.67
 4 -6 0 62.58 6.17
 4 6 0 65.53 5.23
 4 -6 0 60.16 5.17
 4 -6 0 65.98 6.32
 -4 -6 0 61.88 4.48
 4 6 0 65.72 4.44
 4 6 0 57.8 7.01
 -4 6 0 62.4 10.39
 -4 -6 0 64.83 4.04
 4 -6 0 63.72 4.22
 -4 -6 0 66.31 4.44
 -4 -6 -2 93.24 10.16
 -4 -6 -2 85.7 4.93
 4 -6 2 90.16 5.07
 4 6 2 85.14 8.02
 -4 -6 -2 91.91 4.63
 4 -6 2 91.52 6.75
 -4 6 -2 75.23 6.48
 -4 -6 -2 86.85 7.27
 4 6 2 80.88 5.96
 4 6 2 94.11 5.75
 -4 -6 -2 90.61 11.28
 4 -6 2 92.99 7.45
 4 6 2 90.52 4.97
 -4 -6 -4 281.79 16.9
 4 -6 4 292.73 11.87
 -4 6 -4 283.5 11.82
 -4 -6 -4 290.88 12.24
 -4 -6 -4 277.72 8.63
 -4 -6 -4 271.41 7.8
 4 6 4 260.41 13.79
 4 6 4 278.55 8.97
 4 -6 4 282.24 12.68
 -4 6 -4 281.61 9.37
 4 6 4 279.22 8.37
 4 -6 4 273.72 11.48
 4 6 4 270.64 15.37
 -4 -6 -4 281.36 8.62
 -4 -6 -4 284.71 17.28
 -4 -6 -6 48.57 4.21
 4 6 6 37.6 6.05
 4 6 6 44.75 8.29
 -4 -6 -6 44.73 5.28
 4 -6 6 48.9 6.53
 -4 -6 -6 44.47 6.52
 -4 6 -6 49.25 6.4
 4 6 6 47.79 4.41
 -4 -6 -6 42.42 4.29
 -4 -6 -6 43.57 3.78
 -4 -6 -6 46.13 4.65
 4 -6 6 43.89 5.96
 4 -6 6 46.2 6.35
 -4 6 -6 43.07 4.58
 4 6 8 -2.31 5.89
 -4 -6 -8 -1.04 2.2
 -4 6 -8 1.47 2.55
 4 -6 8 5.64 4.26
 -4 -6 -8 -4.16 5.29
 -4 6 -8 0.14 4.37
 -4 -6 -8 -3.17 4.78
 -4 -6 -8 1.52 3.44
 -4 -6 -8 0.83 2.57
 -4 -6 -8 -1.54 2.94
 -4 6 -8 -3.63 3.32
 4 -6 8 -3.34 4.53
 -4 -6 -10 157.06 7.76
 -4 6 -10 167.64 8.56
 -4 -6 -10 154.23 8.12
 -4 6 -10 143.99 11.61
 4 -6 10 160.8 11.81
 -4 -6 -10 146.43 13.11
 -4 -6 -10 146.98 10.87
 -4 -6 -10 163.87 9.62
 -4 -6 -10 171.04 15.76
 -4 -6 -10 170.22 8.97
 -4 6 -10 160.28 9.65
 4 -6 10 157.04 11.16
 -4 -6 -12 149.76 7.77
 -4 6 -12 150.38 12.05
 4 -6 12 146.46 12.29
 -4 -6 -12 134.56 11.84
 -4 -6 -12 130.96 8.52
 -4 6 -12 150.1 20.42
 -4 -6 -12 167.78 16.92
 -4 6 -12 141.18 20.26
 -4 -6 -12 158.39 9.29
 -4 -6 -12 151.1 9.18
 4 -6 12 144.26 11.3
 -4 6 -12 150.6 10.04
 -4 -6 -14 106.17 11.22
 4 -6 14 102.19 11.56
 -4 6 -14 111.15 10.97
 -4 -6 -14 88.98 8.18
 -4 -6 -14 94.67 13.32
 -4 -6 -14 102.58 8.58
 -4 6 -14 96.84 16.87
 -4 6 -14 97.53 17.32
 -4 6 -14 94.29 8.32
 -4 -6 -14 103.87 8.7
 -4 -6 -14 100.08 8.29
 -4 6 -14 98.53 7.82
 -4 6 -14 99.68 9.5
 -4 -6 -16 103.26 8.6
 -4 6 -16 91.69 16.63
 -4 6 -16 98.49 16.45
 -4 6 -16 98.93 9.57
 4 -6 16 89.29 9.33
 -4 -6 -16 91.13 6.28
 -4 6 -16 98.94 8.81
 -4 6 -16 98.98 8.07
 -4 6 -16 85.73 10.31
 -4 -6 -18 136.54 7.54
 -4 6 -18 122.88 8.75
 -4 6 -18 134.64 8.85
 -4 -6 -18 133.28 8.38
 -4 6 -18 103.42 10.75
 -4 6 -18 129.97 10.6
 -4 -6 -18 133.81 9.37
 -4 -6 -18 131.38 9.16
 4 -6 18 137.34 12.05
 -4 6 -18 121.24 8.44
 4 -6 20 27.97 5.47
 -4 6 -20 31.55 5.57
 -4 6 -20 31.04 4.11
 -4 -6 -20 29.29 5
 -4 6 -20 33.77 4.95
 -4 -6 -20 29.07 4.92
 -4 -6 -22 3.15 2.94
 -4 6 -22 2.79 2.57
 -4 6 -22 2.68 3.08
 4 7 -21 13.46 3.94
 -4 -7 21 15.42 2.59
 4 7 -21 3.56 4.53
 -4 -7 21 13.97 4.28
 -4 -7 21 20.39 5.22
 4 7 -19 21.28 4.32
 4 -7 -19 29.34 4.87
 -4 -7 19 28.16 6.18
 -4 -7 19 26.71 3.82
 4 7 -19 23.66 3.28
 4 7 -19 37.4 6.17
 4 -7 -19 28.51 4.74
 4 -7 -19 21.98 4.93
 4 7 -19 18.04 3.92
 4 -7 -19 22.29 3.48
 4 7 -17 -1.93 8.55
 4 7 -17 13.55 7.94
 4 7 -17 8.2 4.74
 4 -7 -17 11.81 4.52
 -4 -7 17 9.59 5.19
 4 -7 -17 8.82 7.64
 4 7 -17 20.58 6.32
 4 7 -17 13.88 4.93
 4 -7 -17 16.16 4.67
 4 -7 -17 11.9 4.81
 4 -7 -17 5.86 3.54
 4 -7 -17 12.75 3.44
 4 7 -17 16.98 4.97
 4 7 -17 10.88 4.55
 -4 -7 15 165.87 12.8
 4 7 -15 170.19 11.06
 4 7 -15 167.95 11.26
 4 -7 -15 156.84 10.29
 4 -7 -15 150.36 16.87
 4 7 -15 135.82 20.58
 4 7 -15 119.52 17.76
 4 -7 -15 147.48 8.05
 -4 7 15 140.95 18.86
 4 7 -15 156.18 11.65
 4 7 -15 150.33 9.61
 4 -7 -13 7.71 6.54
 4 -7 -13 16.48 8.23
 4 7 -13 10.75 6.32
 4 7 -13 7.79 8.81
 4 -7 -13 19.67 7.44
 4 -7 -13 20.75 5.28
 4 7 -13 33.66 12.48
 4 -7 -13 10.06 4.18
 4 7 -13 28.28 5.92
 4 -7 -13 12.42 4.09
 4 -7 -13 15.15 4.09
 4 -7 -13 15.54 4.96
 4 7 -13 25.98 4.64
 -4 7 13 24.39 11.84
 -4 7 11 13.05 7.72
 4 -7 -11 7.07 3.13
 4 -7 -11 -2.63 6.42
 4 7 -11 -0.18 5.7
 4 -7 -11 10.24 7.01
 4 -7 -11 12.37 6.21
 4 7 -11 3.29 4.34
 4 -7 -11 7.81 4.67
 4 7 -11 8.4 4.24
 4 -7 -11 4.77 2.75
 4 -7 -11 3.81 3.45
 4 -7 -11 6.05 3.57
 4 7 -11 7.97 3.8
 4 7 -11 0.84 3.45
 -4 -7 11 0.81 4.91
 -4 7 9 475.01 32.93
 4 -7 -9 475.85 12.94
 4 7 -9 464.54 14.31
 4 -7 -9 452.95 15.95
 4 -7 -9 494.57 26.64
 4 7 -9 468.49 19.02
 4 -7 -9 439.35 14.78
 4 -7 -9 465.23 20.06
 4 -7 -9 504.83 20.45
 4 7 -9 452.73 16.67
 4 -7 -9 490.52 15.88
 4 -7 -9 445.2 17.23
 4 -7 -9 467.58 14.04
 4 7 -9 478.22 16.39
 4 -7 -9 463.55 13.62
 4 7 -9 449.58 15.36
 4 7 -9 460.35 15.06
 4 -7 -7 10.53 3.2
 -4 7 7 4.9 7.36
 4 -7 -7 2.87 4.65
 4 -7 -7 3.09 5.52
 4 -7 -7 5.47 3.65
 4 7 -7 8.37 5.01
 4 -7 -7 0.15 5.44
 -4 -7 7 5.31 2.78
 4 -7 -7 7.37 2.98
 4 7 -7 5.11 4.31
 4 -7 -7 5.22 4.11
 4 -7 -7 5.93 3.49
 4 -7 -7 8.93 3.04
 4 7 -7 6.25 3.5
 4 7 -7 6.88 3.05
 -4 -7 7 10.82 4.11
 4 -7 -5 2.11 4.74
 -4 -7 5 2.26 3.29
 4 7 -5 5.14 2.98
 4 7 -5 -1.62 3.27
 4 7 -5 2.35 4.31
 4 -7 -5 0.41 5.6
 -4 -7 5 -1.83 2.21
 4 -7 -5 -1.56 2.46
 4 -7 -5 0.19 3.52
 4 -7 -5 5.08 3.94
 4 7 -5 -0.85 3.39
 4 7 -5 3.84 3.33
 4 -7 -5 -0.47 2.6
 -4 7 5 -1.65 7.61
 4 -7 -3 2.68 4.65
 4 7 -3 11.37 4.62
 4 -7 -3 4.86 2.54
 -4 -7 3 3.94 2.12
 -4 -7 3 6.55 2.78
 4 7 -3 10.75 4.07
 4 -7 -3 4.63 3.59
 4 -7 -3 10.47 2.88
 -4 7 3 -2.31 7.74
 -4 -7 3 7.33 3.11
 4 7 -3 4.96 2.59
 -4 -7 3 1.86 3.32
 4 -7 -3 2.94 3.71
 -4 -7 1 10.04 3.58
 4 -7 -1 18.65 4.3
 -4 7 1 13.47 3.54
 4 7 -1 20.02 4.64
 4 -7 -1 11.62 4.73
 4 7 -1 18.49 4.16
 -4 -7 1 17.63 2.81
 -4 -7 1 17.99 3.07
 4 -7 -1 15.52 3.18
 -4 7 1 19.42 7.58
 4 -7 -1 19.78 5.37
 -4 -7 1 18.45 3.6
 4 7 -1 18.33 3.28
 -4 -7 -1 196.1 7.77
 4 -7 1 186.98 7.49
 4 7 1 182.02 12.15
 -4 -7 -1 194.2 6.97
 4 7 1 197.45 9.34
 4 -7 1 198.43 10.25
 -4 7 -1 203.47 10.22
 -4 -7 -1 201.07 10.3
 4 7 1 209.41 10.02
 4 -7 1 205.14 11.05
 4 7 1 203.63 7.94
 4 -7 3 5.38 4.26
 4 7 3 4.72 3.01
 -4 -7 -3 5.48 4.21
 -4 7 -3 6.74 4.98
 -4 -7 -3 0.8 1.84
 4 -7 3 2.23 2.51
 -4 -7 -3 -1.3 2.37
 4 7 3 -0.64 3.08
 -4 -7 -3 1.4 2.4
 4 7 3 5.19 2.35
 4 -7 3 2.23 4.41
 -4 7 -3 0.88 2.77
 -4 -7 -5 55.33 9.48
 -4 -7 -5 38.96 6.57
 4 -7 5 35.95 6.5
 -4 7 -5 46.83 6.39
 -4 -7 -5 54.36 4.97
 -4 -7 -5 47.52 3.96
 4 7 5 38.77 4.39
 4 -7 5 43.44 6.98
 -4 7 -5 50.19 5.02
 4 7 5 50.42 4.19
 -4 -7 -5 47.77 4.44
 -4 -7 -7 49.55 4.73
 4 7 7 33.54 7.99
 -4 -7 -7 37.14 7.55
 4 -7 7 37.03 7.14
 -4 7 -7 30.89 6.61
 -4 -7 -7 48.41 9.63
 -4 -7 -7 42.86 3.76
 -4 -7 -7 42.94 4.58
 -4 -7 -7 44.99 5.28
 4 -7 7 48.62 6.73
 4 -7 7 40.09 6.95
 -4 7 -7 42.84 5.1
 -4 7 -9 -1.2 2.74
 -4 -7 -9 2.31 2.59
 -4 7 -9 -3.98 5.45
 -4 -7 -9 4.45 5.68
 -4 -7 -9 4.46 4.03
 -4 -7 -9 6.62 7.09
 4 -7 9 3.14 5.35
 -4 -7 -9 -2.44 5.09
 -4 -7 -9 -3.71 3.45
 4 -7 9 -0.71 5.17
 4 -7 9 -2.96 4.82
 -4 7 -9 1.11 3.41
 -4 -7 -11 124.63 7.44
 -4 7 -11 113.85 7.91
 -4 -7 -11 123.15 9.13
 -4 -7 -11 120.97 14.96
 -4 7 -11 118.49 18.56
 -4 7 -11 103.33 16.87
 -4 -7 -11 130.54 13.83
 -4 -7 -11 133.58 11.83
 -4 7 -11 120.65 11.56
 4 -7 11 101.34 11.6
 -4 -7 -11 133.52 8.77
 -4 -7 -11 132.79 8.72
 -4 7 -11 127.37 9.28
 4 -7 11 128.28 10.84
 4 -7 11 117.02 11.75
 -4 7 -13 19.45 4.06
 -4 -7 -13 21.67 3.92
 -4 7 -13 15.98 5.47
 -4 -7 -13 31.19 8.41
 -4 7 -13 15.65 8.61
 -4 -7 -13 22.9 5.18
 -4 7 -13 14.4 8.49
 -4 -7 -13 25.95 7.46
 -4 7 -13 19.12 7.36
 -4 7 -13 32.01 6.05
 -4 7 -13 30.38 6.05
 -4 -7 -13 26.71 5.26
 -4 -7 -13 24.81 5.32
 4 -7 13 21.59 6.1
 4 -7 13 19.27 6.93
 -4 7 -15 17.84 4.11
 -4 -7 -15 25.96 4.08
 -4 7 -15 5.17 7.55
 -4 -7 -15 18.68 6.8
 -4 7 -15 16.18 4.92
 -4 -7 -15 17.77 4.99
 -4 7 -15 18.57 9.06
 -4 -7 -15 15.38 7.44
 -4 7 -15 29.35 7.97
 -4 7 -15 17.3 5.92
 -4 7 -15 17.02 4.98
 -4 -7 -15 24.9 5.02
 -4 -7 -15 17.13 4.67
 4 -7 15 18.42 7.11
 -4 7 -17 57.01 6.11
 -4 7 -17 56.11 6.52
 -4 -7 -17 58.89 4.8
 -4 7 -17 45.3 7.98
 -4 7 -17 54.84 8.13
 -4 -7 -17 54.46 6.25
 -4 -7 -17 60.68 6.73
 -4 7 -17 66.93 8.17
 4 -7 17 61.9 8.88
 -4 -7 -19 8.85 2.6
 -4 7 -19 7.79 3.68
 -4 7 -19 12 3.37
 -4 7 -19 8.53 4.98
 4 -7 19 11.49 5.67
 -4 -7 -19 10.73 4.28
 -4 -7 -19 14.44 4.22
 -4 7 -19 11.06 3.69
 -4 -7 -21 25.22 3.8
 -4 7 -21 25.8 4.33
 -4 -8 20 7.85 4.48
 4 8 -20 -2.86 4.87
 4 8 -20 3.66 2.96
 -4 -8 20 4.94 2.11
 -4 -8 20 4.17 4.09
 4 -8 -20 2.23 2.02
 4 8 -18 223.92 11
 -4 -8 18 214.33 13.54
 -4 -8 18 215.59 12.36
 -4 -8 18 229.01 8.63
 4 8 -18 189.49 9.85
 4 -8 -18 221.37 10.71
 4 -8 -18 214.04 8.36
 4 8 -18 202.78 10.17
 4 8 -18 222.41 9.97
 4 -8 -16 6.38 3.25
 4 8 -16 3.72 3.52
 4 8 -16 2.86 7.43
 4 -8 -16 -2.83 5.24
 4 8 -16 4.48 4.2
 4 8 -16 -1.84 6.46
 4 -8 -16 6.19 7.49
 4 8 -16 3.45 5.43
 4 8 -16 -2.84 3.68
 -4 -8 16 2.83 4.89
 4 -8 -16 -2.06 3.15
 4 -8 -16 -3.48 4.13
 -4 -8 16 4.36 2.87
 4 8 -16 -1.07 4.01
 4 -8 -14 84.83 12.75
 4 8 -14 89.18 15.58
 4 8 -14 76.11 15.83
 4 8 -14 92.7 8.24
 -4 -8 14 91.51 9.72
 -4 -8 14 88.62 6.61
 4 8 -14 98.76 9.02
 4 8 -14 106.96 8.46
 4 -8 -14 96.82 7.79
 4 -8 -14 88.6 6.43
 4 8 -14 89.97 7.32
 4 8 -14 80.46 8.73
 4 8 -12 16.73 3.8
 4 -8 -12 16.46 3.36
 -4 8 12 22.92 11.49
 4 -8 -12 10.32 6.52
 4 8 -12 32.6 12.18
 4 8 -12 8.63 8.37
 4 -8 -12 20.54 7.85
 4 -8 -12 14.44 8.64
 4 8 -12 28.54 7.11
 4 -8 -12 21.92 5.7
 4 8 -12 28.15 6.64
 4 -8 -12 17.96 4.57
 -4 -8 12 19.73 6
 4 8 -12 14.44 4.37
 4 8 -10 0.52 3.6
 -4 8 10 7.33 9.8
 4 -8 -10 3.92 2.9
 4 -8 -10 -1.09 5.14
 4 -8 -10 12.05 6.96
 4 8 -10 12.3 7.4
 4 -8 -10 -5.9 7.22
 -4 -8 10 -3.76 3.56
 4 -8 -10 7.63 4.81
 4 8 -10 5.2 5.1
 4 8 -10 -5.99 4.38
 4 -8 -10 3.35 3.51
 -4 -8 10 3.1 4.37
 4 8 -10 1.31 4.02
 4 8 -10 -0.86 3.49
 -4 8 8 124.65 18.43
 4 -8 -8 135.76 7.47
 4 -8 -8 151.34 15.72
 4 8 -8 116.8 10.75
 4 -8 -8 121.53 11.65
 4 -8 -8 117.71 11.66
 4 -8 -8 120.86 7.74
 -4 -8 8 126.03 7.34
 4 8 -8 118.93 9.94
 4 -8 -8 116.08 7.6
 4 8 -8 121.05 8.95
 4 8 -8 120.98 8.72
 -4 -8 8 117.23 9.64
 4 8 -8 129.38 8.38
 4 -8 -6 280.73 10.41
 -4 8 6 303.78 26.98
 4 -8 -6 284 20.55
 4 8 -6 241.19 13.9
 4 -8 -6 229.15 14.67
 4 -8 -6 227.46 14.58
 -4 -8 6 259.72 9.59
 4 -8 -6 261.78 10.71
 4 8 -6 259.19 13.14
 4 8 -6 254.9 11.51
 4 -8 -6 254.34 10.46
 -4 -8 6 268.63 13.98
 4 8 -6 246.99 11.09
 -4 -8 6 254.52 12.47
 4 -8 -4 3.33 4.84
 -4 -8 4 3.66 3.17
 -4 -8 4 2.61 4.04
 4 8 -4 9.05 5
 4 -8 -4 -3.66 5.98
 -4 -8 4 0.75 2.44
 -4 -8 4 1.47 2.58
 4 -8 -4 1.85 2.7
 4 8 -4 -6.46 4.49
 -4 8 4 1.08 2.92
 4 8 -4 -1.1 3.2
 -4 8 4 8.61 8.69
 4 -8 -4 1.74 2.7
 4 -8 -2 41.11 6.69
 -4 -8 2 41.2 5.13
 4 8 -2 39.67 4.75
 4 -8 -2 23.74 6.87
 4 8 -2 35.08 6.24
 -4 8 2 36.36 5.04
 4 8 -2 33.46 5.8
 4 -8 -2 50.57 8.49
 -4 8 2 19.13 8.2
 4 -8 -2 45.96 4.62
 4 -8 -2 43.91 4.65
 -4 -8 2 41.17 3.88
 -4 -8 2 47.43 4.62
 -4 -8 0 516.93 17.93
 -4 8 0 527.68 17.31
 4 8 0 516.46 17.4
 4 -8 0 541.74 13.75
 -4 -8 0 551.94 13.73
 -4 -8 0 561.27 12.3
 4 8 0 543.52 16.72
 4 8 0 550.79 13.9
 4 -8 0 538.04 19.26
 4 -8 0 606.2 28.54
 -4 -8 0 583.9 27.81
 -4 -8 -2 10 6.18
 -4 -8 -2 4.52 4.29
 4 8 2 -0.22 3.55
 4 -8 2 -1.08 4.92
 -4 8 -2 4.93 4.15
 4 -8 2 2.82 2.76
 -4 -8 -2 2.05 2.24
 -4 -8 -2 1.44 2.54
 4 8 2 0.92 3.27
 -4 -8 -2 0.22 2.52
 4 8 2 -4.08 2.52
 4 -8 2 0.76 4.5
 -4 8 -2 0.6 2.96
 -4 -8 -4 3.91 5.29
 4 -8 4 0.91 4.64
 -4 -8 -4 2.5 5.74
 -4 8 -4 0.15 4.6
 -4 -8 -4 0.65 2.72
 -4 -8 -4 0.06 1.87
 4 -8 4 5.66 3.15
 4 8 4 3.68 3.44
 -4 8 -4 -1.37 3.22
 4 -8 4 -0.16 4.97
 4 8 4 -1.84 2.12
 -4 -8 -4 0.08 2.76
 -4 -8 -6 373.11 11.63
 4 -8 6 341.05 17.01
 -4 8 -6 336.84 16.67
 -4 -8 -6 329.11 18.21
 -4 -8 -6 379.76 23.68
 -4 -8 -6 354.33 10.16
 -4 -8 -6 370.86 12.43
 -4 -8 -6 373.01 13.33
 -4 8 -6 371.52 13.5
 4 -8 6 371.22 17.5
 -4 -8 -8 31.87 4.3
 4 -8 8 23.37 7.68
 -4 -8 -8 20 7.82
 -4 8 -8 17.37 6.35
 -4 8 -8 33.21 5.44
 4 -8 8 28.54 7.31
 -4 -8 -8 31.36 5.09
 -4 -8 -8 43.63 8.9
 -4 -8 -10 143.11 15.65
 -4 -8 -10 148.82 14.25
 -4 -8 -10 137.89 11.71
 -4 8 -10 154.86 13.3
 -4 8 -10 155.71 11.45
 -4 -8 -10 161.23 9.82
 -4 -8 -10 147.04 9.18
 -4 8 -10 145.79 8.71
 -4 -8 -12 56.2 5.08
 -4 8 -12 53.09 5.73
 -4 -8 -12 59.25 10.7
 -4 8 -12 37.53 12.37
 -4 8 -12 70.15 15.67
 -4 -8 -12 50.9 8.53
 -4 8 -12 44.41 8.47
 -4 8 -12 56.58 7.51
 -4 8 -12 53.23 7.91
 -4 -8 -12 51.72 6.65
 -4 -8 -12 56.01 6.52
 4 -8 12 51.76 9.13
 -4 -8 -14 90.55 6.21
 -4 8 -14 90.07 6.96
 -4 8 -14 86.92 8.6
 -4 -8 -14 109.95 14.1
 -4 8 -14 85.79 15.05
 -4 8 -14 97.45 15.82
 -4 -8 -14 82.68 10.63
 -4 8 -14 91.04 11.47
 -4 8 -14 84.76 8.82
 -4 -8 -14 99.45 8.33
 -4 -8 -14 86.72 7.65
 -4 8 -14 100.16 9.2
 4 -8 14 113.03 11.58
 -4 8 -16 -1.55 3.73
 -4 8 -16 0.76 6.55
 4 -8 16 5.88 5.53
 -4 8 -16 2.35 4.4
 -4 -8 -16 -0.55 3.51
 -4 -8 -16 -2.52 4.3
 -4 8 -16 7.3 3.65
 -4 -8 -16 2.82 2.52
 -4 8 -18 23.1 3.99
 4 -8 18 26.68 6.24
 -4 8 -18 22.69 5.73
 -4 8 -18 15.82 3.47
 -4 -8 -18 21.18 2.99
 -4 -8 -18 20.41 4.13
 -4 -8 -18 31.07 5.43
 -4 8 -18 21.74 4.13
 -4 -8 -20 58.12 4.5
 -4 8 -20 41.72 4.53
 -4 -9 19 114.06 8.06
 4 -9 -19 114.3 6.39
 4 -9 -19 114.77 5.08
 4 -9 -17 34.66 3.82
 4 9 -17 32.35 4.46
 4 9 -17 36.33 5.11
 4 9 -17 28.23 5.83
 4 9 -17 37.2 5.74
 -4 -9 17 38.41 3.86
 4 -9 -17 35.63 5
 -4 -9 17 28.6 5.68
 -4 -9 17 40.26 6.52
 4 9 -15 39.1 5.11
 4 -9 -15 37.23 4.11
 4 9 -15 41.62 6.34
 4 -9 -15 43.65 10.3
 4 9 -15 23.1 7.5
 4 9 -15 40.97 6.24
 -4 -9 15 48.64 4.75
 4 9 -15 28.64 5.58
 4 -9 -15 43.06 5.71
 -4 -9 15 45.52 7.84
 -4 -9 15 39.15 7.08
 4 9 -13 1.25 2.86
 4 -9 -13 7.67 3.43
 4 -9 -13 7.69 7.1
 4 9 -13 14.56 10.82
 4 9 -13 -4.26 9.27
 4 -9 -13 0.53 7.94
 4 9 -13 -2.97 5.75
 4 9 -13 3.88 4.58
 4 -9 -13 -0.95 3.74
 -4 -9 13 -0.95 5.41
 -4 -9 13 5.07 4.63
 4 9 -13 -0.13 4.41
 -4 -9 13 3.76 3.07
 4 9 -11 6.18 4.12
 -4 -9 11 -2.38 4.55
 -4 -9 11 -0.38 5.1
 4 9 -11 -3.26 3.59
 -4 -9 11 -1.35 2.68
 -4 9 11 -0.59 9.03
 4 9 -11 3.62 3.02
 4 -9 -11 1.6 2.68
 4 -9 -11 1.13 5.75
 4 -9 -9 11.85 6.04
 4 -9 -9 13.24 7.59
 4 -9 -9 5.64 8.06
 4 9 -9 9.35 6.49
 4 9 -9 17.53 5.52
 4 -9 -9 19.35 4.88
 -4 9 9 30.68 13.56
 4 9 -9 21.82 4.54
 4 -9 -7 117.13 7.12
 -4 9 7 116.44 19.34
 4 -9 -7 134.46 15.05
 4 9 -7 105.55 10.98
 4 -9 -7 126.65 13.32
 4 -9 -7 110.07 13.08
 -4 -9 7 109.03 6.89
 4 -9 -7 112.35 7.85
 -4 -9 7 113.85 7.37
 4 9 -7 99.23 9.86
 4 9 -7 105.1 8.04
 4 -9 -7 109.87 7.81
 -4 -9 7 110.38 10.08
 4 9 -7 106.13 8.87
 -4 -9 7 110.97 9.23
 4 9 -7 116.91 8.52
 4 -9 -5 14.25 3.65
 -4 9 5 14.14 11.45
 4 -9 -5 12.81 6.59
 4 -9 -5 13.69 7.46
 4 -9 -5 23.32 8.43
 4 9 -5 17.16 5.98
 -4 -9 5 15.01 3.26
 -4 -9 5 17.3 3.85
 4 -9 -5 13.63 3.57
 4 9 -5 13.07 5.1
 4 -9 -5 13.52 3.88
 -4 -9 5 10.76 4.78
 4 9 -5 10.46 3.91
 -4 -9 5 14.91 4.44
 4 -9 -3 -10.99 6.71
 4 9 -3 9.05 5.69
 -4 -9 3 0.78 2.79
 -4 -9 3 -1.08 2.17
 4 -9 -3 3.08 2.98
 -4 9 3 -1.47 3.56
 4 9 -3 0.29 4.55
 4 -9 -3 1.85 2.82
 4 -9 -3 0.34 5.14
 4 -9 -1 23.86 6.31
 4 9 -1 31.18 4.5
 -4 9 1 35.32 5.82
 4 9 -1 38.75 6.52
 4 9 -1 38.09 6.22
 -4 9 1 33.26 5.3
 -4 -9 1 31.87 8.39
 4 -9 -1 38.92 9.07
 4 -9 -1 29.53 4.3
 4 -9 -1 38 4.83
 -4 -9 1 34.41 4.59
 -4 -9 1 35.83 3.98
 -4 -9 -1 278.77 21.3
 4 -9 1 287.39 21.51
 -4 9 -1 252.77 13.86
 -4 -9 -1 252.32 14.34
 4 9 1 249.59 13.05
 4 -9 1 266.36 10.5
 -4 -9 -1 272.08 10.49
 -4 -9 -1 251.45 8.84
 4 9 1 255.96 12.62
 -4 9 -1 277.89 13.72
 -4 -9 -1 259.86 10.33
 4 9 1 255.3 10.22
 -4 9 -1 264.64 11.01
 4 -9 1 269.61 14.98
 -4 -9 -3 5.43 5.72
 -4 -9 -3 11.21 5.72
 -4 9 -3 5.67 4.95
 -4 -9 -3 16.65 4.22
 4 -9 3 10.83 3.56
 4 9 3 2.78 3.44
 -4 9 -3 11.13 5.18
 -4 -9 -3 9.79 3.21
 -4 9 -3 9.45 3.93
 4 9 3 11.23 3.21
 4 -9 3 9.27 4.96
 -4 -9 -5 101.75 13.5
 -4 9 -5 95.19 10.41
 -4 -9 -5 95.88 11.63
 4 9 5 91.84 7.59
 -4 -9 -5 107.99 7.47
 4 -9 5 110.47 7.37
 -4 9 -5 110.04 9.99
 4 -9 5 109.31 11.09
 -4 9 -5 112.16 8.06
 -4 -9 -5 113.49 7.24
 -4 -9 -7 111.27 14.32
 -4 9 -7 111.01 11.89
 -4 -9 -7 103.57 12.55
 -4 -9 -7 102.21 7.5
 4 -9 7 99.46 6.98
 -4 9 -7 115.73 10.65
 -4 -9 -7 108.39 8.3
 -4 9 -7 100.02 7.32
 -4 -9 -7 92.87 6.44
 -4 9 -9 55.41 5.78
 -4 -9 -9 54.71 5.39
 -4 -9 -9 63.57 11.82
 -4 -9 -9 59.55 9.08
 -4 -9 -9 47.82 9.46
 -4 9 -9 42.19 8.56
 -4 9 -9 66.02 8.92
 -4 -9 -9 62.67 6.94
 -4 -9 -9 59.03 5.83
 4 -9 9 65.89 9.83
 -4 9 -9 56.57 6.49
 4 -9 9 56.56 5.74
 4 -9 11 15.27 7.34
 -4 9 -11 6.29 4.46
 -4 9 -11 9.28 3.55
 -4 -9 -11 9.49 3.02
 -4 9 -11 18.19 9.06
 -4 -9 -11 17.92 8.24
 -4 9 -11 6.56 7.69
 -4 9 -13 7.52 3.21
 -4 -9 -13 11.98 3.19
 -4 9 -13 7.64 4.7
 -4 -9 -13 12.21 6.1
 -4 9 -13 5.78 8.4
 -4 9 -13 14.83 8.22
 -4 -9 -13 15.57 7.54
 -4 9 -13 14.69 7.48
 -4 9 -13 9.07 4.57
 -4 9 -13 -1.44 4.73
 -4 -9 -13 6.54 3.91
 -4 -9 -13 13.11 4.8
 4 -9 13 12.12 6.67
 -4 -9 -15 6.12 2.63
 -4 9 -15 10.67 3.41
 -4 9 -15 1.47 3.56
 -4 -9 -15 13.85 7.21
 -4 9 -15 21.43 7.6
 4 -9 15 11.86 3.18
 -4 9 -15 8.12 4.63
 -4 9 -15 7.16 4.4
 -4 -9 -15 5.05 3.37
 -4 -9 -15 10.01 4.27
 4 -9 15 22.5 6.79
 -4 9 -17 61.78 7.97
 4 -9 17 48.8 6.97
 4 -9 17 51.09 3.95
 -4 9 -17 50.13 5.94
 -4 -9 -17 62.21 6.12
 -4 9 -17 56.81 4.66
 -4 -9 -17 61.47 5.49
 -4 -9 -17 50.31 3.87
 -4 -9 -19 99.87 5.82
 4 10 -18 5.26 4.15
 -4 -10 18 1.54 4.5
 4 -10 -16 -3.96 2.45
 4 10 -16 -1.67 2.49
 4 10 -16 10.33 5.63
 4 10 -16 7.63 3.6
 -4 -10 16 -1.02 2.25
 -4 -10 16 3.24 2.19
 4 10 -16 -2.96 3.01
 4 -10 -16 -8.11 3.96
 -4 -10 16 0.99 4.03
 4 10 -14 32.88 4.72
 4 -10 -14 30.93 3.71
 4 10 -14 26.66 5.1
 4 -10 -14 42.42 10.61
 4 10 -14 22.01 7.1
 -4 -10 14 24.66 3.53
 4 10 -14 29.84 5.52
 -4 -10 14 27.69 3.95
 4 10 -14 24.77 5.72
 4 -10 -14 26.14 4.52
 -4 -10 14 26.12 6.3
 4 -10 -12 91.98 6.15
 4 10 -12 99.82 7.18
 4 10 -12 97.27 16.05
 4 -10 -12 96.39 12.96
 4 10 -12 93.98 16.97
 4 -10 -12 97.31 13.52
 4 10 -12 91.92 11.71
 -4 -10 12 100.12 6.28
 -4 -10 12 97.37 6.69
 4 10 -12 95.3 9.4
 4 -10 -12 99.1 7.94
 4 10 -12 98.42 8.36
 -4 -10 12 105.95 10.06
 -4 -10 12 99.32 9.06
 4 10 -10 4.12 3.28
 4 -10 -10 6.01 2.89
 4 -10 -10 17.73 6.7
 4 -10 -10 8.7 7.32
 4 10 -10 0.88 6.07
 -4 -10 10 9.42 2.89
 -4 -10 10 0.47 3.08
 4 10 -10 6.9 5.36
 4 -10 -10 5.46 3.92
 -4 -10 10 8.72 4.69
 -4 -10 10 6.92 5.55
 4 10 -10 13.17 5.33
 -4 -10 8 -1.73 2.67
 -4 -10 8 3.07 3.1
 4 -10 -8 -1.48 5.71
 4 10 -8 4.17 3.74
 -4 -10 8 -1.35 4.04
 -4 -10 8 -2.95 5
 4 10 -8 -2.46 3.65
 4 -10 -8 -2.17 2.49
 4 10 -8 -1.52 3.32
 4 -10 -6 292.31 11.03
 4 -10 -6 329.6 24.1
 4 -10 -6 262.71 18.73
 4 10 -6 273 17.07
 -4 -10 6 300.51 11.88
 4 -10 -6 281.23 11.81
 4 10 -6 294.94 15.72
 4 -10 -6 299.68 12.62
 4 10 -6 308.61 13.69
 4 10 -6 300.47 13.17
 4 -10 -4 17.2 8.37
 4 10 -4 8.97 4.8
 4 10 -4 10.33 6.52
 4 -10 -4 6.89 3.58
 4 -10 -4 -1.47 6.08
 4 10 -2 290.95 16.11
 4 -10 -2 323.58 18.59
 -4 -10 2 394.3 26.2
 4 -10 -2 362.69 25.32
 4 10 -2 329.45 15.88
 -4 10 2 295.95 13.83
 4 -10 0 81.05 10.53
 -4 10 0 78.2 8.59
 4 10 0 67.02 8.5
 -4 -10 0 105.88 13.82
 4 -10 0 100.37 13.95
 4 10 0 82.14 8.41
 -4 10 0 83.85 8.67
 -4 10 -2 108.56 10.75
 4 -10 2 98.7 11.27
 -4 -10 -2 85.84 10.55
 4 -10 2 128.09 15.7
 -4 -10 -2 122 15.11
 4 10 2 94.9 8.37
 -4 10 -2 103.39 9.39
 4 10 4 -7.53 4.79
 -4 10 -4 0.2 6.09
 -4 10 -4 5.04 5.18
 -4 -10 -4 -1.39 6.52
 -4 -10 -4 5.06 5.52
 -4 -10 -6 26.51 4.01
 -4 -10 -6 39.48 9.41
 -4 -10 -6 32.04 9.49
 -4 10 -6 29.77 7.91
 -4 10 -6 28.11 6.9
 -4 -10 -6 26.59 5.21
 4 -10 6 29.4 6.65
 -4 10 -6 28.78 5.12
 -4 -10 -6 31.23 5.09
 4 -10 6 21.11 4.24
 -4 10 -8 -1.25 3.73
 4 -10 8 -7.17 5.75
 4 -10 8 -0.19 3.02
 -4 10 -8 0.39 3.02
 -4 -10 -8 -1.76 2.75
 -4 -10 -8 -1.42 5.08
 -4 10 -10 46.14 5.38
 -4 -10 -10 47.03 4.86
 -4 -10 -10 55.8 10.64
 -4 -10 -10 30.79 8.36
 -4 10 -10 22.26 7.64
 4 -10 10 41.96 4.93
 -4 10 -10 45.07 7.55
 -4 -10 -10 46.15 6.26
 -4 -10 -10 37.11 4.84
 4 -10 10 42.85 8.57
 -4 10 -10 44.51 6.56
 -4 10 -12 -0.36 3.03
 -4 -10 -12 -1.02 2.34
 -4 -10 -12 -1.01 6.27
 -4 10 -12 16.3 7.56
 -4 10 -12 0.32 5.14
 4 -10 12 6.89 6.4
 -4 -10 -12 -1.87 3.99
 -4 -10 -12 3.62 2.96
 4 -10 12 -0.16 2.73
 -4 10 -12 -2 4.02
 -4 10 -14 153.59 9.03
 -4 -10 -14 168.71 6.98
 -4 10 -14 169.06 8.11
 -4 10 -14 181.9 13.77
 -4 -10 -14 179.4 13.67
 4 -10 14 181.15 7.53
 -4 10 -14 167.64 10.65
 -4 -10 -14 187.04 9.77
 -4 10 -14 188 10.24
 4 -10 14 173.38 12.18
 4 -10 16 40.56 6.46
 -4 10 -16 27.91 6.4
 4 -10 16 36.85 3.15
 -4 10 -16 40.92 5.2
 -4 -10 -16 43.6 5.12
 -4 -10 -16 42.49 3.34
 -4 10 -16 28.52 3.82
 -4 -11 15 13.49 2.51
 4 11 -15 6.55 3.04
 4 -11 -15 5.83 2.78
 4 -11 -15 13.87 2.63
 4 -11 -13 19.38 3.29
 4 11 -13 20.5 3.59
 4 11 -13 10.06 6.36
 4 -11 -13 -3.3 8.53
 -4 -11 13 21.99 3.41
 4 11 -13 12.28 3.59
 4 11 -13 16.8 4.22
 4 11 -13 8.9 4.62
 4 -11 -13 19.28 4.09
 -4 -11 13 9.32 4
 4 11 -11 18.18 3.8
 4 -11 -11 16.52 3.33
 4 -11 -11 4.73 8.08
 -4 -11 11 15.28 2.76
 -4 -11 11 13.27 3.2
 4 11 -11 16.04 5.91
 4 -11 -11 17.69 4.21
 4 11 -11 15.68 4.37
 -4 -11 11 22.15 5.48
 4 11 -9 18.2 3.83
 4 -11 -9 18.64 3.34
 4 -11 -9 14.89 5.79
 4 -11 -9 9.98 8.86
 4 11 -9 10.53 7.34
 -4 -11 9 16.78 3.08
 -4 -11 9 21.99 3.71
 4 11 -9 14.21 4.92
 4 -11 -9 15.35 4.04
 -4 -11 9 11.9 5.03
 4 11 -9 19.07 4.94
 4 -11 -7 13.55 3.62
 4 11 -7 6.68 3.13
 4 -11 -7 16.05 7.74
 4 -11 -7 24.32 9.24
 4 11 -7 16.86 7.02
 -4 -11 7 9.62 3.71
 4 11 -7 6.7 4.99
 4 -11 -7 13.6 4.25
 4 11 -7 17.27 4.61
 4 11 -7 11.4 4.19
 4 11 -5 22.06 4.84
 4 11 -5 13.79 5.02
 4 -11 -5 13.95 6.19
 -4 -11 5 23.94 8.69
 -4 -11 5 25.53 4.38
 4 -11 -5 17.57 4.16
 4 -11 -5 19.03 4.1
 4 -11 -5 24.3 4.01
 4 -11 -3 -3.88 3.61
 -4 -11 3 0.67 3.18
 -4 11 3 1.16 3.36
 4 11 -3 -0.36 3.95
 4 -11 -3 5.8 2.97
 -4 -11 3 -5.28 3.03
 4 -11 -3 -4.74 6.21
 -4 -11 3 1.91 5.86
 -4 -11 1 87.63 6.98
 4 -11 -1 83.9 6.8
 4 11 -1 83.21 7.87
 -4 11 1 95.45 7.43
 -4 -11 1 84.14 6.35
 4 -11 -1 82.82 6.45
 4 -11 -1 94.12 13.49
 -4 -11 1 89.24 12.73
 4 -11 1 24.23 4.35
 -4 -11 -1 8.98 3.65
 -4 11 -1 14.8 3.99
 -4 -11 -1 14.07 3.73
 4 -11 1 15.89 3.76
 -4 -11 -1 23.97 8.1
 4 -11 1 17.61 8.35
 4 -11 3 44.1 5.28
 -4 -11 -3 40.2 5.19
 4 -11 3 20.25 6.62
 -4 -11 -3 44.75 10.13
 -4 11 -3 39.46 5.54
 4 -11 3 29.94 6.75
 -4 -11 -3 38.34 4.55
 4 -11 3 31.62 4.52
 -4 -11 -5 134.35 7.5
 4 -11 5 159.87 17.16
 -4 -11 -5 167 17.08
 -4 11 -5 145.95 12.86
 -4 -11 -5 107.63 13.44
 -4 -11 -5 146.91 8.62
 4 -11 5 136.03 7.88
 -4 11 -5 131.01 11.3
 -4 -11 -5 140.38 9.42
 -4 11 -5 140.52 9.1
 4 -11 5 143.5 12.53
 -4 -11 -7 -2.4 2.63
 -4 11 -7 -1.53 2.87
 -4 -11 -7 3.66 5.02
 4 -11 7 3.98 5.68
 -4 -11 -7 -5.68 6.37
 -4 -11 -7 10.39 8.1
 -4 11 -7 14.73 6.97
 4 -11 7 2.44 3.03
 -4 11 -7 8.52 5.82
 -4 -11 -7 3 4.21
 4 -11 7 7.38 5.87
 -4 11 -7 0.81 3.37
 -4 11 -9 82.31 6.21
 -4 -11 -9 79.18 5.4
 -4 -11 -9 77.6 10.66
 -4 11 -9 83.19 10.82
 4 -11 9 79.95 5.92
 -4 11 -9 73.49 8.63
 -4 -11 -9 88.04 7.57
 -4 11 -9 83.16 7.41
 4 -11 9 76.91 9.64
 -4 -11 -11 2.66 2.34
 -4 11 -11 1.3 2.64
 -4 -11 -11 9.74 6.86
 -4 11 -11 5.76 6.42
 -4 11 -11 1.21 3.5
 4 -11 11 2.89 2.54
 -4 11 -11 4.57 5.1
 -4 -11 -11 -2.76 3.57
 4 -11 11 -0.86 5.43
 -4 11 -13 1.68 2.38
 -4 -11 -13 -0.66 1.83
 -4 11 -13 3.42 3.37
 -4 -11 -13 -0.47 5.97
 -4 11 -13 4.25 6.59
 4 -11 13 -3.15 2.39
 -4 11 -13 4.44 3.57
 -4 11 -13 15.42 5.12
 -4 -11 -13 2.1 3.44
 4 -11 13 -9.51 5.29
 -4 -11 -15 4.27 3.33
 -4 11 -15 8.25 5.24
 4 -11 15 6.01 4.23
 -4 -12 14 -5.37 5.07
 -4 -12 12 10.65 2.52
 4 12 -12 18.23 3.9
 -4 -12 12 12.65 5.74
 4 -12 -12 3.32 7.44
 4 12 -12 16.79 4.71
 4 -12 -12 13.74 3.19
 4 -12 -12 11.89 2.43
 4 12 -10 9.2 2.87
 4 -12 -10 2.42 2.01
 -4 -12 10 6.77 2.66
 4 12 -10 12.33 6.73
 4 -12 -10 2.86 7.65
 4 12 -10 4.62 4.6
 4 -12 -10 9.28 3.54
 4 12 -10 9.96 3.8
 4 12 -8 8.52 3.09
 4 -12 -8 10.11 2.74
 -4 -12 8 7.2 3.04
 4 12 -8 12.12 6.89
 4 -12 -8 0.76 7.87
 4 12 -8 17.94 6.21
 4 -12 -8 14.41 3.58
 -4 12 8 7.82 3.15
 4 12 -8 6.21 4.03
 -4 -12 6 5.48 2.78
 4 -12 -6 2.24 2.4
 4 12 -6 5.28 3.14
 4 12 -6 -1.37 6.23
 -4 -12 6 1.45 4.77
 4 -12 -6 7.35 8.23
 -4 -12 6 0.24 2.69
 4 12 -6 12.75 6.09
 4 -12 -6 2.85 3.01
 -4 12 6 3.72 3.07
 4 12 -6 1.91 3.5
 -4 -12 4 4.3 2.82
 4 -12 -4 1.03 2.55
 4 -12 -4 -1.23 7.42
 4 12 -4 1.91 5.83
 4 -12 -4 2.05 2.87
 -4 -12 4 4.89 3.14
 4 -12 -4 8.96 6.21
 -4 -12 4 -0.67 6.33
 4 12 -4 20.43 6.39
 4 -12 -4 6.66 3.38
 4 12 -4 3.14 3.83
 4 12 -4 7.08 3.96
 -4 12 4 6.05 3.27
 4 -12 -2 63.35 5.05
 -4 -12 2 64.34 5.34
 4 -12 -2 61.4 5.89
 -4 -12 2 61.06 5.59
 -4 -12 2 69.3 11.71
 4 -12 -2 66.14 10.89
 4 12 -2 51.96 7.73
 4 -12 -2 65.99 6.22
 4 12 -2 67.34 6.51
 -4 12 2 55.07 5.62
 -4 -12 0 82.28 12.21
 4 -12 0 87.11 12.44
 4 -12 0 71.52 10.75
 -4 -12 0 85.81 6.45
 4 -12 0 78.59 6.25
 -4 12 0 78.52 8.25
 4 12 0 71.94 8.16
 -4 12 0 84.12 6.9
 4 12 0 80.11 7.3
 -4 -12 0 83.01 6.02
 4 -12 0 80.41 5.74
 4 -12 2 11.05 5.89
 -4 -12 -2 4.84 5.72
 -4 12 -2 2.73 3.49
 -4 12 -2 7.24 5.55
 4 12 2 -5.1 4.9
 4 -12 2 10.56 3.45
 -4 -12 -2 8.49 3.56
 -4 12 -2 0.31 4.89
 4 12 2 5.47 4.05
 -4 -12 -2 9.26 4.41
 -4 -12 -2 9.57 2.83
 4 -12 2 9.88 3.01
 -4 12 -4 3.16 3.17
 -4 12 -4 -1.07 5.75
 -4 -12 -4 8.23 3.41
 4 -12 4 2.35 2.83
 -4 12 -4 8 5.7
 -4 -12 -4 1.92 3.57
 4 -12 4 8.92 2.9
 -4 12 -4 3.2 2.83
 -4 -12 -4 3.35 2.55
 -4 12 -6 21.15 3.91
 4 -12 6 14.58 3.05
 -4 -12 -6 16.32 3.25
 -4 -12 -6 13.99 7.41
 -4 12 -6 7.64 6.11
 4 -12 6 14.78 3.39
 -4 12 -6 20.25 6.13
 -4 -12 -6 13.55 4.4
 4 -12 6 16.26 5.94
 -4 12 -6 12.01 3.99
 -4 12 -8 33.86 4.17
 4 -12 8 32.26 3.57
 -4 -12 -8 33.42 3.64
 -4 -12 -8 51.02 8.53
 -4 12 -8 33.02 7.99
 4 -12 8 36.94 4.29
 -4 12 -8 41.62 6.86
 -4 -12 -8 36.5 5.19
 4 -12 8 37.6 7
 -4 12 -8 37.88 5.15
 -4 -12 -10 64.45 4.2
 -4 12 -10 62.54 4.56
 4 -12 10 55.75 4.1
 -4 -12 -10 69.29 8.98
 -4 12 -10 67.91 9.3
 4 -12 10 71.16 4.73
 -4 12 -10 68.52 7.88
 -4 -12 -10 59.11 5.83
 -4 12 -10 63.26 5.9
 4 -12 10 68.74 7.91
 -4 12 -12 28 6.87
 -4 12 -12 34.61 4.43
 -4 -12 -12 27.43 4.09
 4 -12 12 19.32 4.67
 -4 12 -12 30.22 5.1
 4 13 -11 47.65 5.36
 4 13 -11 53.2 5.99
 -4 -13 9 119.82 5.4
 4 -13 -9 114.38 11.92
 4 13 -9 128.09 8.82
 4 -13 -9 113.94 4.88
 -4 -13 9 109.11 4.69
 4 13 -9 118.74 6.74
 -4 -13 7 61.96 4.45
 4 -13 -7 51.58 9.58
 4 13 -7 67.46 7.52
 4 13 -7 71.22 5.93
 4 -13 -7 61.38 4.04
 4 13 -7 62.39 4.52
 -4 -13 7 62.31 4.07
 4 13 -5 14.88 3.06
 -4 -13 5 9.38 2.45
 4 -13 -5 20.66 2.95
 -4 -13 5 13.42 3.08
 4 -13 -5 3.19 7.08
 4 13 -5 23.7 5.89
 4 -13 -5 11.45 3.18
 -4 13 5 15.53 3.03
 4 13 -5 13.74 3.67
 -4 -13 3 16.51 2.88
 4 13 -3 19.27 3.26
 4 -13 -3 19.97 2.87
 -4 -13 3 19.33 3.53
 4 -13 -3 17.29 3.48
 4 13 -3 21.4 5.26
 4 -13 -3 15.13 3.49
 -4 13 3 21.9 3.66
 4 13 -3 22.54 4.22
 4 -13 -1 32.45 3.53
 -4 -13 1 32.55 3.55
 4 -13 -1 24.76 7.68
 4 13 -1 30.95 6.11
 4 -13 -1 31.18 4.09
 -4 -13 1 31.44 4.3
 4 13 -1 27.22 5.55
 4 -13 -1 34.21 4.3
 -4 13 1 22.66 3.78
 4 13 -1 29.46 4.48
 4 13 -1 36.42 5.1
 4 13 1 -0.09 3.35
 -4 13 -1 5.8 2.75
 4 13 1 12.13 5.04
 -4 13 -1 1.63 4.24
 4 13 1 7.04 4.21
 -4 -13 -1 12.99 3.29
 4 -13 1 3.37 2.77
 4 -13 1 5.22 2.9
 -4 -13 -1 2.72 3.45
 4 -13 1 4.61 2.17
 -4 -13 -1 5.36 2.29
 -4 13 -3 0.08 2.83
 4 13 3 -3.32 3.23
 4 -13 3 5.28 2.68
 -4 13 -3 0.13 4.52
 -4 -13 -3 2.55 3.46
 4 -13 3 6.79 2.84
 4 -13 3 -2.15 2.14
 -4 13 -3 6.03 2.55
 -4 -13 -3 -3.42 2.17
 -4 13 -5 -2.63 2.2
 4 -13 5 -1.08 2.04
 -4 -13 -5 -1.98 2.04
 -4 -13 -5 -7.52 6.28
 -4 13 -5 -6.07 5.56
 4 -13 5 3.17 2.44
 -4 13 -5 7.2 4.97
 -4 -13 -5 1.25 3.41
 -4 13 -5 -3.09 2.91
 4 13 5 0.24 2.97
 -4 13 -7 18.96 3.62
 -4 13 -7 19.61 5.73
 4 -13 7 17.54 2.74
 -4 13 -7 20.54 5.55
 -4 -13 -7 19.15 4
 4 -13 7 15.42 2.29
 -4 -13 -7 15.42 2.37
 -4 -13 -9 22.74 3.67
 -4 13 -9 16.55 5.82
 -4 13 -9 25.27 5.41
 4 14 -6 56.27 6.11
 4 14 -6 46.52 5.26
 4 14 -4 -3.57 3.8
 4 14 -4 3.97 3.57
 -4 -14 4 0.69 2.52
 4 14 -4 -1.36 2.7
 4 14 -2 22.8 3.47
 4 14 -2 19.16 4.46
 4 14 -2 16.68 3.77
 -4 -14 2 17.79 3.38
 4 -14 -2 15.17 2.03
 -4 -14 2 19.56 2.33
 -4 -14 2 14.4 2.65
 4 14 0 -1.52 2.68
 -4 -14 0 4.07 2.77
 -4 -14 0 0.93 1.46
 4 -14 0 6.4 1.79
 4 -14 0 0.75 2.18
 4 14 2 1.28 2.39
 4 -14 2 -0.29 1.9
 -4 -14 -2 -0.4 2.79
 4 -14 2 3.77 1.5
 -4 14 -4 13.04 3.49
 -4 -14 -4 18.21 3.26
 4 14 4 15.26 2.93
 -4 -14 -6 1.77 2.35
 5 0 -25 -7.64 3.26
 5 0 -23 3.73 4.48
 5 0 -23 2.84 4.22
 5 0 -23 2.91 2.97
 5 0 -21 -3.75 5.21
 5 0 -21 -3.74 4.39
 5 0 -21 -1.44 4.23
 5 0 -21 4.91 4.52
 5 0 -21 -8.45 7.47
 5 0 -21 1.31 6.06
 5 0 -21 -7.64 3.78
 5 0 -19 13.14 8.04
 5 0 -19 -2.02 7.9
 5 0 -19 -1.47 3.98
 5 0 -17 0.56 5.44
 5 0 -17 -3.27 4.73
 5 0 -17 4.75 4.94
 5 0 -17 4.5 5.94
 5 0 -17 2.58 4.03
 5 0 -17 8.49 4.21
 5 0 -17 0.4 4.18
 5 0 -17 1.83 4.23
 5 0 -17 -0.5 3.89
 5 0 -17 12.11 7.57
 5 0 -17 -5.03 6.94
 5 0 -17 3.28 4.13
 5 0 -15 2.67 4.28
 5 0 -15 -1.45 4.6
 5 0 -15 -7.68 4.57
 5 0 -15 3.06 4.13
 5 0 -15 4.08 5.22
 5 0 -15 2.01 3.54
 5 0 -15 4.23 3.67
 5 0 -15 2.86 3.79
 5 0 -15 -2.95 3.57
 5 0 -15 -5.35 4.12
 5 0 -15 -1.74 5.82
 5 0 -15 6.32 7.16
 5 0 -15 -4.59 3.99
 5 0 -13 0.11 3.65
 5 0 -13 -0.66 2.69
 -5 0 13 -2.16 4.81
 5 0 -13 -2.51 3.7
 5 0 -13 0.11 3.97
 5 0 -13 -3.16 3.19
 5 0 -13 -2.37 4.46
 5 0 -13 2.9 2.1
 5 0 -13 0.26 3
 5 0 -13 0.18 2.84
 5 0 -13 -1.05 3.25
 5 0 -13 -1.18 2.74
 5 0 -13 2.56 3.3
 5 0 -13 -1.03 3.21
 5 0 -13 -12.95 7.4
 5 0 -13 -1.9 3.39
 5 0 -13 -2.94 6.12
 5 0 -11 2.71 3.48
 5 0 -11 -0.87 2.44
 -5 0 11 -3.57 4.89
 5 0 -11 1.69 3.19
 5 0 -11 -0.76 1.85
 5 0 -11 0.33 3.88
 5 0 -11 -5.88 2.72
 5 0 -11 -1.91 2.83
 5 0 -11 0.54 2.92
 5 0 -11 1.17 2.8
 5 0 -11 1.66 2.78
 5 0 -11 -1.55 3.12
 5 0 -9 -5.51 5.44
 5 0 -9 -1.14 2.98
 5 0 -9 6.03 4.99
 5 0 -9 -1.54 2.51
 5 0 -9 -1.5 2.61
 5 0 -9 -4 2.5
 5 0 -9 1.18 2.57
 5 0 -9 3.61 2.57
 5 0 -9 3.31 2.6
 5 0 -9 0.05 2.59
 5 0 -9 1.16 2.56
 5 0 -9 -1.93 2.33
 5 0 -9 1.03 3.12
 -5 0 9 -2.86 3.94
 5 0 -9 0.4 2.03
 5 0 -7 -1.78 4.51
 5 0 -7 -0.5 2.44
 5 0 -7 -1.38 4.29
 5 0 -7 0.28 2.34
 5 0 -7 0.62 2.32
 5 0 -7 1.17 1.92
 -5 0 7 3.77 3.95
 5 0 -7 2.49 2.19
 5 0 -5 4.89 3.69
 5 0 -5 -2.25 4.08
 -5 0 5 1.29 3.35
 5 0 -3 5.62 3.21
 5 0 -3 -0.54 2.55
 5 0 -3 0.08 3.17
 5 0 -3 0.12 2.48
 -5 0 1 -1.64 1.47
 5 0 -1 1.9 2.8
 5 0 1 -0.55 2.96
 -5 0 -3 -0.58 2.92
 -5 0 -3 4.06 2.67
 -5 0 -3 1.48 1.95
 -5 0 -5 -1.64 4.08
 -5 0 -5 1.34 3.74
 -5 0 -5 4.25 2.94
 -5 0 -7 -0.92 4.88
 -5 0 -7 -3.77 2.46
 -5 0 -7 6.22 4.81
 -5 0 -7 3.6 3.38
 -5 0 -7 1.58 2.38
 -5 0 -7 -0.83 1.75
 5 0 7 1.41 1.53
 -5 0 -7 0.11 2.68
 -5 0 -9 -3.86 3.69
 -5 0 -9 -0.52 2.73
 -5 0 -9 2.76 2.3
 -5 0 -9 -0.15 2.92
 -5 0 -9 -1.2 2.22
 -5 0 -9 1.06 2.19
 5 0 9 -0.11 2.22
 -5 0 -9 -1.24 4.42
 -5 0 -9 0.97 2.76
 -5 0 -9 1.44 5.49
 -5 0 -11 0.44 3.53
 -5 0 -11 -2.26 2.63
 -5 0 -11 0.36 2.52
 -5 0 -11 -1.8 2.84
 -5 0 -11 0.77 2.33
 5 0 11 0.64 2.73
 -5 0 -13 -0.16 2.86
 -5 0 -13 2.22 3.23
 -5 0 -13 0.75 5.45
 -5 0 -13 3.49 6.01
 -5 0 -13 -1.17 3.58
 -5 0 -15 5.45 4.7
 -5 0 -15 6.35 4.67
 -5 0 -15 2.29 3.31
 -5 0 -15 2.61 5.81
 -5 0 -15 -5.41 7.59
 -5 0 -17 -6.98 5.34
 -5 0 -17 -0.92 3.61
 -5 0 -17 -0.93 7.92
 -5 0 -17 0.48 6.69
 -5 0 -17 -0.13 3.69
 -5 0 -17 1.21 4.81
 -5 0 -19 1.31 6.3
 -5 0 -19 8.07 6.32
 -5 0 -19 0.71 3.44
 -5 0 -19 0.21 6.24
 -5 0 -19 5.77 4.1
 -5 0 -19 0.25 3.71
 -5 0 -19 -3.64 4.78
 -5 0 -19 -1.52 4.47
 -5 0 -19 -2.89 4.71
 -5 0 -21 9.28 6.73
 -5 0 -21 -0.2 3.3
 -5 0 -21 -2.29 3.63
 -5 0 -21 1.73 2.85
 -5 0 -21 0.73 4.86
 -5 0 -23 -3.4 4.64
 -5 0 -23 2.88 3.34
 -5 0 -23 4.81 5.5
 5 1 -24 66.5 5.91
 5 -1 -24 65.27 5.93
 5 -1 -22 139.97 10.26
 5 1 -22 131.43 10.63
 5 -1 -22 146.34 9.72
 5 1 -22 167.69 10.03
 5 -1 -22 160.6 10.42
 5 1 -22 161.99 8.86
 5 -1 -22 152.37 8.49
 5 1 -22 139.29 9.67
 5 -1 -20 14.72 5.02
 5 1 -20 14.42 6.17
 5 -1 -20 11.6 6.42
 5 1 -20 16.44 6.58
 5 -1 -20 24.8 5.94
 5 1 -20 23.06 5.72
 5 1 -20 26.88 5.54
 5 1 -20 22.69 5.57
 5 -1 -20 17.07 5.49
 5 -1 -20 18.24 5.23
 5 1 -20 22.63 8.58
 5 1 -20 10.54 7.85
 5 -1 -20 24.32 7.91
 5 -1 -20 11.34 7.1
 5 1 -20 16.57 4.52
 5 -1 -20 21.11 4.67
 5 1 -18 -5.45 6.05
 5 -1 -18 12.82 7.31
 5 -1 -18 -6.78 5.59
 5 1 -18 5.95 5.18
 5 -1 -18 -0.83 5.29
 5 1 -18 -4.97 6.26
 5 1 -18 4.93 5.15
 5 -1 -18 -0.83 4.23
 5 1 -18 6.22 4.02
 5 1 -18 -4.65 4.78
 5 -1 -18 -5.14 4.55
 5 1 -18 -1.19 4.6
 5 -1 -18 -1.75 4.2
 5 1 -18 -1.97 4.26
 5 1 -18 0.82 4.92
 5 1 -18 -3.98 9.01
 5 1 -18 1.96 3.92
 5 -1 -18 -3.42 6.73
 5 1 -18 10.34 6.75
 5 -1 -18 -2.52 9.02
 5 -1 -18 3.77 3.79
 5 -1 -16 89.96 14.75
 5 1 -16 93.78 16.22
 5 -1 -16 84.39 13.89
 5 1 -16 69.74 13.43
 5 -1 -16 73.67 9.04
 5 1 -16 72.6 8.97
 5 -1 -16 61.6 7.59
 5 -1 -16 69.14 8.21
 5 1 -16 77.83 8.1
 5 -1 -16 69.96 7.83
 5 1 -16 66.65 7.93
 5 1 -16 60.89 8.39
 5 1 -16 69.34 7.23
 5 -1 -16 66.7 7.04
 5 -1 -16 66.71 7.04
 5 -1 -16 69.56 6.76
 5 1 -16 73.88 7.45
 5 -1 -16 70.47 7.25
 5 1 -16 78.53 7.16
 5 -1 -16 58.98 6.96
 5 1 -16 67.08 7.3
 5 -1 -16 73.33 7.16
 5 -1 -16 71.91 6.44
 5 1 -14 33.45 5.63
 5 -1 -14 18.83 8.1
 5 1 -14 23.62 7.86
 5 -1 -14 33.21 9.5
 5 -1 -14 33.81 5.69
 5 1 -14 29.04 9.49
 5 -1 -14 45.49 6.43
 5 -1 -14 39.65 5.66
 5 1 -14 46.55 5.98
 5 -1 -14 44.67 6.19
 5 -1 -14 50.06 6.57
 5 1 -14 38.36 5.63
 5 1 -14 44.49 7.06
 5 -1 -14 36.35 6.94
 5 -1 -14 45.88 5.48
 5 -1 -14 50.91 6.02
 5 1 -14 50.54 5.91
 5 -1 -14 48.44 5.3
 5 1 -14 45.4 5.75
 5 -1 -14 39.74 5.09
 5 1 -14 40.11 5.12
 5 -1 -14 47.69 5.59
 5 -1 -14 43.62 5.31
 5 1 -14 45.8 5.41
 5 1 -14 43.06 5.79
 5 -1 -14 34.82 4.5
 -5 1 14 32.39 8.14
 -5 -1 14 31.62 7.29
 5 -1 -12 271.47 9.12
 5 1 -12 250.02 10.33
 5 1 -12 244.8 11.13
 -5 1 12 265.47 18.47
 -5 -1 12 275.46 16.74
 5 -1 -12 261.88 10.83
 5 1 -12 264.61 21.29
 5 -1 -12 257.58 20.3
 5 1 -12 236.51 20.38
 5 -1 -12 266.8 21.27
 5 1 -12 269.89 11.36
 5 -1 -12 247.84 11.17
 5 -1 -12 267.68 10.35
 5 1 -12 245.38 10.35
 5 -1 -12 263.04 11
 5 -1 -12 251.83 11.23
 5 -1 -12 258 6.88
 5 1 -12 307.11 13.6
 5 -1 -12 272.28 13.23
 5 -1 -12 273.33 9.92
 5 -1 -12 270.94 9.57
 5 -1 -12 264.95 10.53
 5 -1 -12 252.49 9.88
 5 1 -12 260.71 10.7
 5 -1 -12 252.94 9.7
 5 -1 -12 266.01 9.84
 5 -1 -12 272.27 9.49
 5 1 -12 258.99 9.74
 5 -1 -12 270.54 10.03
 5 1 -12 263.37 10.13
 5 1 -12 243.47 9.99
 5 1 -10 65.73 8.84
 5 -1 -10 56.76 4.25
 5 1 -10 63.67 5.61
 5 -1 -10 65.68 5.3
 5 1 -10 61.44 5.06
 -5 1 10 58.58 8.05
 -5 -1 10 56.29 7.18
 5 -1 -10 66.63 10.3
 5 1 -10 60.46 10.12
 5 -1 -10 54.84 9.64
 5 -1 -10 58.59 8.71
 5 1 -10 73.36 10.11
 5 1 -10 50.79 4.97
 5 -1 -10 51.47 5.07
 5 -1 -10 62.67 5.47
 5 1 -10 58.07 4.83
 5 -1 -10 63.03 4.98
 5 -1 -10 55.97 3.23
 5 -1 -10 64.71 4.76
 5 -1 -10 58.24 6.28
 5 -1 -10 60.36 5.08
 5 -1 -10 55.24 4.81
 5 -1 -10 55.02 4.51
 5 -1 -10 58.73 4.51
 5 -1 -10 53.38 4.32
 5 1 -10 54.11 5.05
 5 -1 -10 60.6 4.57
 5 -1 -10 58.4 4.46
 5 1 -10 56.97 4.37
 5 1 -10 58.4 4.81
 5 1 -10 59.08 5.18
 5 1 -10 64.17 4.91
 5 -1 -10 58.24 4.63
 5 1 -8 31.8 5.34
 5 -1 -8 33.6 3.2
 5 -1 -8 40.03 4.22
 5 1 -8 33.12 3.18
 5 1 -8 31.89 3.51
 -5 1 8 30.85 5.92
 -5 -1 8 35.15 5.14
 5 -1 -8 32.16 3.84
 5 -1 -8 29.62 3.6
 5 1 -8 28.33 3.48
 5 1 -8 34.4 7.33
 5 -1 -8 31.79 7.45
 5 1 -8 32.48 4.26
 5 -1 -8 33.66 6.14
 5 1 -8 34.7 7.67
 5 -1 -8 31.18 6.93
 5 1 -8 31.51 3.86
 5 -1 -8 34.32 3.51
 5 1 -8 29.09 3.35
 5 -1 -8 32.86 3.5
 5 1 -8 31.46 3.59
 5 -1 -8 30.64 3.35
 5 -1 -8 33.19 2.64
 5 1 -8 34.53 3.35
 5 -1 -8 39.75 4.95
 5 1 -6 1062.37 27.52
 5 -1 -6 1102.27 26.64
 5 -1 -6 1032.8 22.99
 5 1 -6 1049.58 27.73
 5 -1 -6 1084.14 26.95
 5 1 -6 1099.29 14.97
 5 1 -6 1058.11 23.29
 5 1 -6 1071.48 12.99
 5 1 -6 1018.32 14.67
 5 -1 -6 1083.69 14.22
 -5 1 6 1102.36 24.77
 -5 -1 6 1091.19 19.69
 -5 1 6 1078.72 24.05
 5 1 -6 1099.69 14.14
 5 1 -4 113.36 8.51
 5 -1 -4 118.67 6.97
 5 1 -4 107.1 8.21
 5 -1 -4 118.98 7.7
 5 -1 -4 112.03 7.43
 -5 1 4 107.83 7.3
 5 1 -4 111.12 6.98
 5 1 -4 107.75 7.92
 5 -1 -2 4127.75 31.59
 5 -1 -2 4182.74 27.61
 5 -1 -2 4195.85 32.2
 5 -1 -2 4200.34 39.21
 5 1 -2 4223.17 24.92
 -5 1 2 4153.66 40.13
 5 1 -2 4226.02 27.88
 5 -1 -2 4151.7 32.81
 5 1 -2 4100.31 40.53
 5 -1 0 525.26 12.12
 5 1 0 499.02 13.98
 5 -1 0 503.65 11.99
 -5 -1 -2 517.21 11.53
 -5 -1 -2 514.83 9.63
 -5 -1 -2 502.46 11.57
 -5 -1 -2 490.09 11.61
 5 1 2 508.36 15.21
 -5 -1 -4 43.51 4.7
 -5 -1 -4 35.54 4.97
 -5 -1 -4 39.48 5.35
 -5 1 -4 30.58 5.07
 -5 1 -4 39.37 5.73
 5 -1 4 41.49 3.1
 -5 -1 -6 12.68 4.79
 -5 -1 -6 19.58 5.32
 -5 -1 -6 14.93 4.26
 -5 1 -6 22.49 3.4
 -5 -1 -6 18.81 2.9
 -5 1 -6 20.92 5.91
 -5 1 -6 22.03 6.34
 -5 1 -6 18.88 4.05
 -5 1 -6 23.46 2.66
 5 1 6 19.6 3.43
 -5 1 -6 14.26 3.06
 -5 1 -8 1070.72 17.71
 -5 -1 -8 1044.71 13.64
 -5 -1 -8 1091.54 17.01
 -5 1 -8 1084.57 15.99
 -5 1 -8 1066.77 26.98
 -5 -1 -8 1070.02 17.73
 -5 -1 -8 1038.08 14.41
 -5 1 -8 1005.23 17.33
 5 -1 8 1071.98 16.83
 -5 1 -8 1075.76 32.7
 -5 -1 -8 1012.42 27.16
 -5 -1 -8 1102.78 31.93
 -5 1 -8 1069.02 33.1
 -5 -1 -8 1127.27 32.89
 -5 -1 -10 140.63 6.14
 -5 1 -10 159.25 8.39
 -5 1 -10 160.67 7.63
 -5 1 -10 135.38 11.65
 -5 -1 -10 158.81 7.71
 5 1 10 160.65 11.44
 -5 -1 -10 98.91 6.84
 5 -1 10 103.82 6.66
 -5 -1 -10 114.7 6.07
 -5 1 -10 115.66 6.42
 -5 1 -10 137.25 5.9
 -5 -1 -10 123.15 8.31
 -5 1 -10 131.42 7.78
 5 -1 10 132.38 7.24
 -5 1 -10 147.2 14.74
 -5 -1 -10 140.32 13.52
 -5 1 -10 146.03 14.79
 -5 -1 -10 162.36 14.7
 -5 1 -12 2.24 2.93
 -5 -1 -12 1.65 2.39
 -5 -1 -12 5.44 5.67
 -5 1 -12 6.56 6.55
 -5 -1 -12 -3.87 7.03
 -5 1 -12 4.76 3.27
 -5 -1 -12 4.5 3.09
 -5 1 -12 3.88 6.44
 5 -1 12 3.6 3.41
 -5 1 -12 3.33 2.65
 -5 -1 -12 2.66 2.47
 -5 -1 -12 4.83 3.19
 5 -1 12 5.84 3.59
 -5 -1 -12 5.9 4.22
 -5 -1 -14 -0.47 4.33
 -5 -1 -14 8.1 7.46
 -5 1 -14 0.86 5.43
 -5 -1 -14 7.12 7.09
 -5 1 -14 0.83 3.53
 -5 -1 -14 0.45 3.16
 -5 1 -14 5.83 5.94
 -5 1 -14 2.54 3.83
 -5 -1 -14 -0.93 3.82
 -5 1 -14 -0.87 2.8
 -5 -1 -14 3.13 2.82
 -5 -1 -14 3.65 3.38
 -5 1 -14 -1.65 4.21
 -5 -1 -14 -0.08 2.83
 -5 -1 -16 18.41 5.43
 -5 1 -16 17.15 5.43
 -5 1 -16 22.1 9.14
 -5 -1 -16 2.72 5.99
 -5 1 -16 33.01 11.21
 -5 -1 -16 26.69 10.38
 -5 1 -16 15.74 4.3
 -5 -1 -16 22.13 4.9
 -5 1 -16 15.21 4.56
 -5 -1 -16 19.64 4.83
 -5 -1 -16 15.43 5.12
 -5 -1 -16 18.37 4.53
 -5 1 -16 20.19 6.49
 -5 -1 -16 18.89 5.88
 -5 1 -16 21.84 5.47
 -5 -1 -16 23.33 6.24
 -5 1 -18 34.06 9.76
 -5 1 -18 25.32 8.16
 -5 -1 -18 46.01 11.52
 -5 -1 -18 29.05 9.25
 -5 1 -18 37.54 5.72
 -5 -1 -18 35.92 5.5
 -5 -1 -18 39.98 7.09
 -5 1 -18 32.24 6.83
 5 1 20 82.13 13.51
 -5 -1 -20 78.9 6.65
 -5 1 -20 69.96 6.56
 -5 1 -20 77.71 8.87
 -5 -1 -20 72.79 8.51
 -5 -1 -20 97.72 11.18
 -5 1 -20 88.55 11.13
 -5 1 -20 83.69 7.89
 -5 -1 -20 92.68 7.89
 -5 -1 -20 74 7.17
 -5 1 -20 62.01 6.28
 -5 1 -20 85.62 8.01
 -5 -1 -20 82.09 7.91
 -5 1 -20 82.56 8.04
 -5 -1 -22 7.21 5.27
 -5 1 -22 -3.53 4.73
 -5 -1 -22 9.04 3.76
 -5 1 -22 5.52 3.6
 -5 -1 -22 1.3 3.31
 -5 1 -22 6.28 2.82
 -5 -1 -22 8.21 2.67
 -5 -1 -22 9.65 6.05
 -5 1 -24 12.88 3.86
 -5 -1 -24 12.22 3.64
 5 2 -23 10.11 4.76
 5 2 -23 5.85 4.71
 5 -2 -23 9.04 4.16
 5 2 -23 11.52 4.08
 5 2 -23 9.49 2.94
 5 -2 -23 6.64 2.8
 -5 -2 21 3.03 4.19
 5 2 -21 0.67 5.52
 5 -2 -21 -2.3 4.16
 5 2 -21 -3.74 4.73
 5 -2 -21 -1.85 4.86
 5 2 -21 -3.61 3.32
 5 -2 -21 -1.1 3.43
 5 2 -21 -9.72 5.23
 5 2 -19 3.59 5.08
 5 2 -19 14.6 9.84
 5 2 -19 -1.01 6.44
 5 -2 -19 4.78 7.29
 5 -2 -19 5.89 6.61
 5 -2 -19 1.81 3.64
 5 2 -19 0.27 4.06
 5 -2 -17 249.93 12.62
 5 2 -17 224.95 23.99
 5 -2 -17 234.13 23.11
 5 2 -17 217.88 23.74
 5 -2 -17 236.78 23.95
 5 2 -17 241.26 15.21
 5 -2 -17 236.83 13.55
 5 2 -17 256.46 14.21
 5 2 -17 265.28 14.94
 5 -2 -17 259.13 13.64
 5 -2 -17 255.06 14.11
 5 2 -17 253.08 13.12
 5 2 -17 234.6 12.48
 5 -2 -17 245.8 12.49
 5 -2 -17 243.24 11.59
 5 -2 -17 249.83 12.71
 5 2 -17 245.06 12.35
 5 2 -17 242.54 12.69
 5 -2 -17 242.2 12.7
 5 -2 -17 243.12 12.7
 5 2 -17 219.93 12.73
 5 2 -17 220.6 12.34
 5 2 -15 10.56 8.66
 5 -2 -15 7.01 7.01
 5 -2 -15 16.23 8.62
 5 -2 -15 10.01 3.67
 5 2 -15 16.31 5.17
 5 2 -15 10.2 7.53
 5 -2 -15 17.97 5.39
 5 -2 -15 19.87 5
 5 -2 -15 26.21 5.26
 5 -2 -15 29.54 5.96
 5 2 -15 17.08 5.17
 5 2 -15 14.31 4.13
 5 2 -15 22.25 6.32
 5 2 -15 13.99 5.14
 5 -2 -15 22.43 5.11
 5 -2 -15 14.33 3.74
 5 -2 -15 18.69 4.45
 5 -2 -15 16.19 4.56
 5 -2 -15 20.03 4.8
 5 -2 -15 25.38 5.14
 5 2 -15 19.31 4.34
 5 2 -15 26.28 5.34
 5 2 -15 10.6 4.49
 5 -2 -15 20.04 4.15
 5 2 -13 -6.62 7.67
 5 -2 -13 2.24 5.43
 5 -2 -13 8.06 7.35
 5 2 -13 -4.44 3.98
 5 -2 -13 5.85 3.55
 5 2 -13 -0.8 6.04
 5 2 -13 9.71 4.78
 5 -2 -13 1.64 3.87
 5 2 -13 -0.2 3.59
 5 -2 -13 -2.97 4.12
 5 -2 -13 0.32 3.56
 5 -2 -13 1.05 3.41
 5 2 -13 0.59 3.26
 5 -2 -13 0.15 4.56
 5 -2 -13 2.79 2.95
 5 -2 -13 1.5 3.3
 5 -2 -13 0.82 3.28
 5 -2 -13 1.57 2.94
 5 -2 -13 1.53 3.12
 5 2 -13 -0.85 3.04
 5 -2 -13 2.3 3.22
 5 -2 -13 -1.24 2.95
 5 2 -13 6.32 3.77
 5 2 -13 0.18 3.38
 5 -2 -13 1.98 2.69
 -5 2 13 -1.97 4.83
 5 2 -13 4.35 3.77
 5 2 -11 20.35 4.71
 5 -2 -11 19.61 4.02
 5 -2 -11 30.08 4.87
 5 2 -11 32.3 5.01
 5 -2 -11 27 4.11
 5 -2 -11 25.69 3.98
 5 2 -11 29.96 4.24
 5 -2 -11 19.08 4.08
 5 2 -11 22.63 3.57
 5 -2 -11 25.3 4.79
 5 2 -11 20.97 3.33
 5 -2 -11 18.4 3.2
 5 -2 -11 21.83 5.33
 5 -2 -11 24.3 3.71
 5 -2 -11 24.81 3.59
 5 -2 -11 27.98 4.18
 5 2 -11 22.57 3.96
 5 -2 -11 24.08 3.66
 5 -2 -11 26.43 4.53
 5 2 -11 23.04 4.64
 5 -2 -11 18.64 3.22
 5 2 -11 23.99 3.58
 5 -2 -11 20.76 3.75
 5 2 -11 17.71 3.61
 5 -2 -11 19.05 2.95
 -5 2 11 12.09 5.92
 -5 -2 11 17.8 4.29
 -5 2 11 27.78 8.46
 -5 2 9 35.5 7.57
 5 2 -9 37.54 7.63
 5 -2 -9 39.95 3.7
 5 2 -9 33.6 3.87
 -5 2 9 30.02 7.29
 -5 2 9 44.93 8.06
 5 -2 -9 38.9 8.03
 5 -2 -9 43.27 8.8
 5 -2 -9 34.82 7.07
 5 -2 -9 38.42 4.2
 5 2 -9 38.04 8.77
 5 2 -9 38.18 4.63
 5 2 -9 35.18 8.56
 5 2 -9 34.57 4.32
 5 -2 -9 38.81 4.54
 5 -2 -9 39.98 3.99
 5 -2 -9 32.91 4.1
 5 2 -9 37.29 3.84
 5 -2 -9 30.38 4.65
 5 -2 -9 33.04 3.72
 5 -2 -9 43.51 5.69
 5 -2 -9 35.22 2.49
 5 -2 -9 31.27 3.53
 5 -2 -9 35.82 3.94
 5 -2 -9 40.86 4.53
 5 -2 -9 31.53 4.03
 5 2 -9 35.67 3.58
 5 -2 -9 38.45 3.89
 5 -2 -9 35.01 3.86
 5 -2 -9 30.71 3.39
 5 2 -9 31.58 3.99
 5 2 -9 38.99 3.8
 5 -2 -9 39.96 3.39
 5 2 -9 35.35 4.34
 5 2 -9 38.03 4.51
 5 -2 -7 80.65 6.08
 5 -2 -7 75.56 4.42
 5 2 -7 74.88 4.02
 5 2 -7 73.67 4.18
 5 2 -7 81.62 5.19
 5 2 -7 77.68 5.21
 5 -2 -7 70.68 8.71
 5 -2 -7 78.41 4.88
 5 -2 -7 72.4 7.75
 5 2 -7 73.8 9.66
 5 -2 -7 81.85 9.51
 5 2 -7 66.88 9.79
 5 -2 -7 76.68 3.93
 -5 2 7 77.76 9.72
 5 2 -7 73.19 4.39
 -5 -2 7 79.59 5.48
 -5 2 7 68.53 8.16
 5 2 -7 73.71 7.73
 -5 2 7 74.85 8
 5 2 -5 235.65 7.31
 5 -2 -5 224.67 10.7
 5 -2 -5 220.46 6.6
 5 -2 -5 220.22 12.1
 5 -2 -5 219.22 12.3
 -5 2 5 212.56 11.45
 5 2 -5 224.62 6.01
 -5 2 5 216.6 12.13
 -5 2 5 217.62 13.32
 5 2 -3 2362.07 34.35
 5 -2 -3 2259.2 32.04
 5 -2 -3 2285.96 27.33
 5 -2 -3 2208.29 32.07
 5 -2 -3 2267.7 33.96
 -5 2 3 2269.15 36.45
 5 -2 -1 2.72 2.3
 5 -2 -1 2.22 1.82
 5 2 -1 2.13 3.2
 -5 2 1 1.58 3.78
 5 -2 -1 -0.72 3.44
 5 -2 1 51.24 4.55
 -5 -2 -1 51.74 4.21
 5 2 1 51.83 5.63
 5 -2 1 46.33 6.22
 5 2 3 89.77 8.3
 5 2 3 84.35 5.16
 5 -2 3 88.64 6.6
 -5 2 -3 85.19 5.68
 -5 -2 -3 90.03 5.72
 -5 -2 -3 95.18 7.49
 -5 -2 -3 89.29 5.87
 -5 -2 -3 87.36 7.02
 5 2 5 251.6 13.81
 -5 -2 -5 271.17 6.5
 -5 2 -5 271.9 6.43
 5 -2 5 265.65 10.93
 5 2 5 277.39 10.62
 -5 -2 -5 280.76 9.26
 5 -2 5 287.02 8.49
 -5 -2 -5 269.59 7.26
 -5 -2 -5 277.29 11.47
 -5 -2 -5 274.36 13.69
 -5 -2 -5 273.56 13.72
 -5 -2 -7 736.4 14.18
 5 -2 7 718.39 13.8
 -5 2 -7 655.02 12.97
 -5 -2 -7 659.37 15.47
 5 -2 7 646.37 14.04
 -5 -2 -7 669.74 10.22
 -5 2 -7 654.03 11.53
 5 2 7 673.69 18.16
 -5 2 -7 588.71 24.82
 -5 -2 -7 691.29 12.94
 -5 -2 -7 677.31 24.02
 -5 -2 -7 680.08 20.61
 -5 2 -7 619.05 25.77
 -5 -2 -7 692.47 24.75
 -5 2 -9 767.63 14.42
 -5 -2 -9 745.35 12.51
 5 2 9 785.27 23.33
 -5 2 -9 726.52 16.63
 -5 2 -9 712.3 25.28
 -5 2 -9 710.93 30.16
 -5 -2 -9 746.91 29.19
 -5 -2 -9 746.85 25.39
 -5 -2 -9 740.83 15.45
 -5 2 -9 721.42 30.99
 -5 -2 -9 737.76 29.52
 5 -2 9 761.23 16.05
 -5 -2 -9 738.66 16.55
 -5 -2 -9 759.76 13.8
 -5 2 -9 723.91 15.99
 -5 -2 -9 758.24 18.44
 5 -2 9 747.68 16.39
 -5 -2 -11 16.22 2.94
 -5 2 -11 15.53 3.65
 -5 2 -11 13.23 3.81
 -5 -2 -11 18.34 3.89
 -5 -2 -11 11.15 3.91
 5 -2 11 14.81 3.77
 -5 2 -11 17.29 4.47
 -5 2 -11 13.89 2.82
 -5 -2 -11 12.8 3.16
 5 -2 11 15.16 4.16
 -5 -2 -11 16.94 4.63
 -5 2 -13 31.07 4.78
 -5 -2 -13 38.16 4.33
 -5 2 -13 52.99 11.55
 -5 -2 -13 36.94 9.42
 -5 -2 -13 45.41 9.82
 -5 2 -13 37.08 5.71
 -5 -2 -13 43.58 5.23
 -5 2 -13 24 8.76
 5 -2 13 49.48 6.28
 -5 -2 -13 33.37 6.86
 -5 2 -13 33.02 5.41
 -5 2 -13 43.91 5.32
 5 -2 13 39.74 5.66
 -5 -2 -13 30.07 5.86
 -5 2 -13 37.16 4.27
 -5 -2 -13 38.34 4.99
 -5 -2 -13 40.67 4.88
 -5 2 -13 44.86 6.56
 -5 2 -15 -8.04 7.29
 -5 -2 -15 8.32 6.41
 -5 -2 -15 -1.35 6.03
 -5 2 -15 5.48 6.26
 5 -2 15 -8.65 4.1
 -5 -2 -15 -6.67 4.47
 -5 2 -15 -4.97 4.06
 -5 -2 -15 -1.05 4.17
 -5 -2 -15 3.96 3.9
 -5 2 -15 2.67 3.14
 -5 -2 -15 5.14 3.5
 -5 -2 -15 -2.82 3.96
 -5 -2 -15 4.93 3.4
 -5 2 -17 51.42 12.47
 -5 2 -17 39.21 11.71
 -5 -2 -17 38.71 9.91
 -5 -2 -17 35.51 9.55
 -5 2 -17 38.18 5.67
 -5 -2 -17 46.84 5.92
 -5 -2 -17 56.33 8.34
 -5 2 -17 67.15 8.36
 -5 -2 -17 50.09 7.38
 -5 2 -17 55 6.99
 5 2 17 39.36 10.47
 -5 -2 -17 58.46 7.49
 -5 -2 -17 45.05 6.41
 -5 -2 -17 55.29 6.08
 -5 -2 -17 57.01 6.99
 -5 -2 -17 63.11 8.04
 5 2 19 31.51 8.62
 -5 2 -19 35.26 8.17
 -5 -2 -19 36.11 7.6
 -5 -2 -19 44.16 6.7
 -5 -2 -19 33.42 6.54
 -5 2 -19 45.95 7.32
 -5 2 -19 19.75 6.98
 -5 2 -19 22.31 8.63
 -5 -2 -19 27.95 9
 -5 -2 -19 30.58 10.33
 -5 2 -19 28.13 4.9
 -5 -2 -19 28.9 5.02
 -5 -2 -19 38.51 5.93
 -5 -2 -19 29.94 4.66
 -5 2 -19 36.55 6.06
 -5 -2 -19 38.34 6.43
 -5 2 -19 25.13 5.69
 -5 2 -21 8.19 6.34
 -5 -2 -21 4.38 6.24
 -5 2 -21 6.4 4.66
 -5 -2 -21 7.13 4.48
 -5 -2 -21 2.51 2.69
 -5 2 -21 4.35 3.02
 -5 2 -21 3.64 3.8
 -5 -2 -21 2.58 3.71
 -5 -2 -21 1.48 3.21
 -5 2 -21 0.78 3.54
 -5 2 -21 1 3.81
 -5 -2 -23 3.87 4.01
 -5 2 -23 9.14 4.18
 -5 2 -23 -3.67 6
 -5 2 -23 6.3 3.16
 -5 -2 -23 5.58 3.17
 5 -3 -24 36.67 4.09
 5 3 -24 39.52 4.31
 5 3 -24 31.45 5.02
 5 3 -22 53 7.98
 -5 -3 22 45.59 5.86
 5 3 -22 44.37 6.42
 5 -3 -22 49.04 6.56
 5 3 -22 48 5.79
 5 -3 -22 51.75 6.32
 5 -3 -22 61.49 5.75
 5 3 -22 63.51 5.79
 5 3 -20 78.48 7.56
 5 3 -20 70.63 9.44
 5 3 -20 72.88 7.24
 5 3 -20 73.46 7.82
 5 -3 -20 72.33 7.44
 5 -3 -20 81.2 8
 5 3 -20 70.34 7.34
 5 3 -20 71.88 12.19
 5 3 -20 68.92 13.15
 5 -3 -20 93.46 7.61
 5 -3 -20 81.72 14.27
 5 -3 -20 102.13 15.13
 5 -3 -18 187.61 11.06
 5 3 -18 188.59 22.02
 5 -3 -18 181 20.31
 5 3 -18 174.49 21.08
 5 -3 -18 191.85 21.11
 5 3 -18 182.36 14.28
 5 3 -18 193.97 13.33
 5 3 -18 184.68 12.44
 5 -3 -18 186.69 11.98
 5 -3 -18 197.26 12.75
 5 3 -18 191.07 12.97
 5 3 -18 186.51 12.26
 5 -3 -18 181.92 11.36
 5 -3 -18 189.16 11.73
 5 -3 -18 180.07 11.41
 5 -3 -18 179.16 9.52
 5 3 -18 179.65 11.55
 5 3 -18 162.04 10.99
 5 3 -16 9.35 8.54
 5 -3 -16 -0.47 6.52
 5 -3 -16 12.12 7.29
 5 3 -16 3.07 3.86
 5 -3 -16 8.57 3.74
 5 3 -16 6.02 6.54
 5 3 -16 17.42 6.83
 5 -3 -16 13 4.75
 5 3 -16 9.79 5.22
 5 -3 -16 10.66 5.4
 5 -3 -16 6.81 5.37
 5 3 -16 14.57 5.29
 5 3 -16 8.8 5.06
 5 -3 -16 15.09 4.05
 5 3 -16 16.44 4.89
 5 -3 -16 13.77 4.08
 5 -3 -16 6.25 4.22
 5 -3 -16 12.85 4.41
 5 3 -16 9.56 3.92
 5 -3 -16 11.26 4.32
 5 3 -16 8.19 4
 5 -3 -16 6.95 3.62
 5 -3 -14 9.9 3.13
 5 3 -14 8.81 3.7
 5 3 -14 10.39 4.27
 5 -3 -14 17.05 4.94
 5 -3 -14 10.78 3.81
 5 -3 -14 16.31 5.62
 5 3 -14 11.97 3.95
 5 -3 -14 20.13 4.19
 5 -3 -14 11.34 3.83
 5 -3 -14 16.62 4.41
 5 -3 -14 17.84 4.22
 5 -3 -14 10.79 4.17
 5 3 -14 11.06 4.33
 5 -3 -14 9.58 3.95
 5 3 -14 12.74 3.72
 5 3 -14 6.33 4.2
 5 3 -14 2.37 7.91
 5 -3 -14 5.85 5.42
 5 -3 -14 7.59 6.33
 5 -3 -14 12.11 7.33
 5 3 -14 9.03 4.5
 5 -3 -14 7.23 3.21
 5 3 -14 8.73 8.42
 5 -3 -12 17.46 7.93
 5 -3 -12 11.68 7.32
 5 -3 -12 8.03 6.26
 5 3 -12 7.49 3.94
 5 -3 -12 16.21 4.14
 5 3 -12 9.2 8.34
 5 3 -12 17.29 8.83
 5 3 -12 1.79 3.7
 5 -3 -12 -0.52 3.64
 5 -3 -12 6.01 4.18
 5 3 -12 3.04 3.11
 5 -3 -12 8.44 3.5
 5 3 -12 4.05 3.23
 5 -3 -12 2.74 4.38
 5 3 -12 6.71 2.95
 5 -3 -12 6.46 2.68
 5 -3 -12 5.57 3.44
 5 -3 -12 5.45 3.57
 5 -3 -12 -0.17 2.99
 5 -3 -12 6.29 2.86
 5 -3 -12 5.01 2.97
 5 3 -12 6.34 2.84
 5 3 -12 3.14 3.45
 5 -3 -12 5.88 3.19
 5 3 -12 10.96 3.54
 5 3 -12 10.49 3.66
 -5 3 12 7.89 5.63
 5 -3 -12 8.69 3.02
 -5 3 12 5.23 4.08
 5 3 -10 284.04 9.96
 -5 3 10 310.37 21.96
 5 -3 -10 278.96 8.54
 -5 3 10 273 18.74
 -5 3 10 297.56 21.2
 -5 3 10 285.73 18.14
 5 3 -10 305.68 18.44
 5 -3 -10 285.9 17.79
 5 -3 -10 299.57 10.94
 5 -3 -10 263.06 10.28
 5 3 -10 247.7 9.73
 5 3 -10 257.46 9.9
 5 -3 -10 257.1 9.18
 5 -3 -10 300.35 12.14
 5 -3 -10 239.39 10.06
 5 3 -10 256.49 9.36
 5 -3 -10 293.75 9.06
 5 3 -10 265.9 8.71
 5 -3 -10 265.99 8.96
 5 -3 -10 287.34 10.69
 5 -3 -10 274.5 9.49
 5 -3 -10 272.01 10.51
 5 3 -10 267.81 10.86
 5 -3 -10 269.51 9.47
 5 -3 -10 281.23 9.01
 5 3 -10 258.22 9.46
 5 -3 -10 272.65 9.11
 5 3 -10 291.52 9.54
 5 3 -10 270.72 10.65
 -5 3 8 308.24 17.31
 5 -3 -8 323.14 8.46
 5 3 -8 325.52 9.37
 -5 3 8 315.21 20.48
 -5 3 8 324.4 18.36
 -5 -3 8 310.96 10.15
 -5 3 8 331.03 19.99
 5 3 -8 314.63 16.87
 5 -3 -8 336.38 10.22
 5 -3 -8 351.16 19.44
 5 -3 -8 356.92 17.12
 5 -3 -8 332.15 18.98
 5 3 -8 260.21 8.54
 5 3 -8 293.88 9.76
 5 -3 -8 293.96 10.85
 5 3 -8 284.19 8.6
 5 -3 -8 305.38 9.76
 5 -3 -8 317.25 9.12
 5 -3 -8 290.22 8.18
 5 -3 -8 317.45 10.25
 5 -3 -8 295.2 8.95
 5 -3 -8 295.75 9.72
 5 -3 -8 306.98 8.24
 5 -3 -8 293.51 8.77
 5 -3 -8 299.24 8.33
 5 3 -8 317.52 8.73
 5 3 -8 298.29 10.11
 5 3 -8 319.74 10.02
 5 -3 -6 406.16 9.85
 5 3 -6 439.06 9.43
 5 3 -6 433.93 10.97
 5 3 -6 420.85 9.04
 5 3 -6 413.99 10.52
 5 -3 -6 443.08 10.53
 5 -3 -6 447.72 20.06
 5 -3 -6 458.42 17.13
 5 -3 -6 460.52 20.38
 -5 3 6 444.11 17.98
 -5 3 6 458.29 22.06
 5 3 -6 453.79 9.62
 5 -3 -6 457.93 8.82
 -5 3 6 440.29 19.34
 -5 3 6 431.99 21.4
 5 3 -4 387.5 8.12
 5 -3 -4 355.84 8.57
 5 -3 -4 351.5 16.06
 5 -3 -4 356.79 13.46
 5 -3 -4 345.2 15.99
 -5 3 4 348.22 17.95
 -5 3 4 321.41 16.9
 -5 -3 2 596.73 9.03
 5 3 -2 630.98 18.54
 5 -3 -2 620.58 16.08
 5 -3 -2 578.16 10.08
 -5 3 2 580.93 21.22
 5 -3 -2 603.95 19.37
 5 -3 -2 631.05 20.62
 5 3 0 265.09 12.31
 5 -3 0 283.45 6.76
 5 -3 0 274.83 14.29
 -5 -3 -2 -2.85 1.85
 -5 3 -2 4.83 3.96
 5 3 2 -7.94 4.63
 -5 -3 -2 3.06 3.93
 5 -3 2 2.27 3.9
 -5 -3 -2 3.31 3.26
 -5 -3 -2 0.36 2.81
 -5 -3 -2 4.01 2.19
 5 3 4 88.92 8.8
 -5 -3 -4 87.91 3.95
 -5 -3 -4 89.75 5.8
 5 -3 4 84.73 5.48
 5 3 4 83.02 6.51
 5 -3 4 94.61 8.48
 -5 -3 -4 94.71 8.73
 -5 -3 -4 94.33 4.71
 -5 -3 -4 90.85 7.36
 -5 -3 -4 85.88 8.24
 -5 -3 -6 209.14 7.42
 -5 -3 -6 209.59 13.88
 -5 -3 -6 211.42 12.02
 -5 -3 -6 207.82 14
 5 -3 6 222.09 8.5
 -5 -3 -6 217.11 9.47
 5 3 6 193.61 13.06
 -5 -3 -6 204.85 6.33
 -5 3 -6 218.9 7.4
 5 -3 6 197.52 8.38
 -5 -3 -6 204.07 8.93
 -5 -3 -6 199.74 6.03
 -5 3 -6 217.03 6.83
 5 3 6 193.15 10.75
 5 3 8 9.13 4.26
 -5 3 -8 12.15 2.94
 5 3 8 14.04 5.79
 -5 -3 -8 12.78 2.59
 -5 -3 -8 26.04 7.13
 -5 -3 -8 12.82 6.93
 -5 -3 -8 12.38 3.18
 -5 3 -8 5.92 6.94
 -5 -3 -8 11.51 4.88
 -5 3 -8 8.39 6.35
 -5 -3 -8 -0.23 3.22
 5 -3 8 0.71 3.24
 -5 3 -8 8.24 3.05
 -5 -3 -8 3.67 2.23
 5 -3 8 7.5 3.7
 -5 -3 -8 8.22 3.72
 -5 -3 -10 124.57 5.93
 -5 3 -10 120.63 6.67
 -5 3 -10 107.04 7.43
 -5 -3 -10 104.67 7.91
 5 -3 10 103.41 7.85
 -5 -3 -10 120.17 7.06
 -5 -3 -10 110.89 6.29
 -5 -3 -10 108.59 5.49
 -5 -3 -10 111.92 8.53
 -5 3 -10 99.92 7.01
 5 -3 10 117.86 8.01
 -5 -3 -12 39.62 4.13
 -5 3 -12 38.8 5.03
 -5 3 -12 58.22 12.21
 -5 -3 -12 41.64 9.09
 -5 -3 -12 47.91 10.28
 -5 -3 -12 49.66 9.41
 -5 3 -12 41.14 5.78
 -5 -3 -12 47.01 5.63
 -5 3 -12 48.81 11.25
 -5 -3 -12 60.03 7.57
 5 -3 12 58.17 6.48
 -5 3 -12 55.58 5.18
 -5 3 -12 55.93 6.88
 5 3 12 53.65 9.75
 -5 3 -12 45.78 6.09
 -5 -3 -12 56.71 4.96
 -5 -3 -12 46.28 5.21
 -5 -3 -12 58.99 5.73
 5 -3 12 53.25 6.3
 -5 -3 -12 55.86 6.99
 5 3 14 -3.85 6.72
 -5 -3 -14 2.33 2.6
 -5 3 -14 3.77 7
 -5 -3 -14 7.63 6.8
 -5 -3 -14 6.96 7.03
 -5 3 -14 12.75 8.94
 -5 -3 -14 10.07 6.15
 5 -3 14 10.69 5.52
 -5 3 -14 8.42 4.88
 -5 3 -14 -0.86 4.2
 -5 3 -14 9.85 4.28
 -5 -3 -14 7.27 4.29
 -5 -3 -14 8.2 3.87
 -5 -3 -14 5.94 3.15
 -5 -3 -14 2.64 3.63
 5 -3 14 9.42 4.57
 -5 -3 -14 1.7 4.14
 -5 -3 -16 26.65 6.21
 -5 3 -16 36.28 5.83
 -5 -3 -16 34.17 6.39
 -5 3 -16 27.84 6.15
 -5 3 -16 37.3 10.27
 -5 -3 -16 38.58 11.31
 -5 3 -16 39.18 6.18
 -5 -3 -16 46.77 12.1
 -5 -3 -16 39.72 5.55
 -5 3 -16 46.51 11.7
 -5 -3 -16 37.86 7.06
 -5 -3 -16 38.88 5.95
 -5 -3 -16 34.42 5.85
 -5 -3 -16 32.39 4.87
 -5 3 -16 26.64 5.17
 5 3 16 38.61 10.24
 -5 3 -18 23.13 9.41
 -5 3 -18 19.34 9
 -5 -3 -18 3.2 6.03
 -5 -3 -18 15.55 8.19
 -5 -3 -18 16.25 4.59
 -5 3 -18 11.72 4.42
 5 3 18 19.21 8.28
 -5 -3 -18 6.7 4.07
 -5 -3 -18 11.06 3.54
 -5 -3 -18 10.8 4.84
 -5 3 -18 16.9 5.45
 -5 -3 -18 7.15 4.44
 -5 -3 -20 78.53 6.52
 -5 3 -20 70.36 6.32
 -5 3 -20 71.43 10.21
 -5 -3 -20 65.14 8.55
 -5 -3 -20 68.44 7.48
 -5 3 -20 68.76 7.93
 -5 3 -20 57.92 6.78
 -5 -3 -20 68.11 6.81
 5 -3 20 75.43 8.04
 -5 3 -20 60.64 7.89
 -5 3 -22 13.28 4.2
 -5 -3 -22 23.28 4.73
 -5 3 -22 18.63 4.2
 -5 3 -22 22.96 5.33
 -5 -3 -22 9.56 3.79
 5 4 -23 0.1 3.93
 -5 -4 23 1.16 1.9
 5 4 -23 1 2.78
 5 -4 -23 -1.52 3.05
 5 4 -23 -4.34 4.68
 -5 -4 21 9.99 4.71
 5 4 -21 15.81 6.99
 5 4 -21 6.16 4.96
 5 -4 -21 9.77 4.5
 5 4 -21 15.14 4.21
 5 -4 -21 14.59 5.07
 5 4 -21 12.7 3.66
 5 -4 -21 12.58 4.04
 5 4 -19 53.13 6.88
 5 4 -19 39.35 9.79
 5 -4 -19 51.46 10.91
 5 -4 -19 53.21 11.84
 5 -4 -19 54.04 6.1
 5 4 -19 63.52 13.16
 5 4 -19 48.77 8.93
 5 4 -19 49.67 8.13
 5 4 -19 45.95 4.3
 5 4 -19 51.59 7.54
 5 4 -19 50.46 6.96
 5 -4 -19 45.82 6.92
 5 -4 -19 48.18 6.44
 5 -4 -19 51.58 6.78
 5 4 -19 51.08 6.59
 5 -4 -19 58.38 5.75
 5 4 -19 50.45 6.5
 5 -4 -17 89.85 6.9
 5 4 -17 90.47 8.01
 5 4 -17 76.96 8.55
 5 4 -17 86.47 15.68
 5 -4 -17 71.97 13.53
 5 -4 -17 63.97 12.48
 5 4 -17 77.76 15.23
 5 -4 -17 87.58 8.1
 5 4 -17 94.13 10.42
 5 -4 -17 97.47 10.77
 5 4 -17 91.77 9.09
 5 4 -17 89.2 9.71
 5 4 -17 95.04 8.99
 5 4 -17 93.58 8.26
 5 -4 -17 81.75 8.55
 5 -4 -17 84.82 8.21
 5 -4 -17 93.19 8.22
 5 4 -17 79.54 8.01
 5 -4 -15 44.12 9.47
 5 4 -15 31.95 9.52
 5 -4 -15 50.37 10.82
 5 -4 -15 47.65 11.18
 5 4 -15 45.33 6.55
 5 -4 -15 43.94 6.1
 5 4 -15 59.86 13.45
 5 4 -15 30.72 6.48
 5 4 -15 33.78 5.53
 5 -4 -15 42.4 7.82
 5 -4 -15 33.27 5.26
 5 4 -15 48.12 6.36
 5 4 -15 47.64 7.33
 5 -4 -15 39.46 5.46
 5 -4 -15 46.38 6.8
 5 -4 -15 42.57 5.58
 5 4 -15 48.21 5.6
 5 -4 -15 47 6.39
 5 -4 -15 54 6.16
 5 -4 -15 44.38 5.15
 5 4 -15 37.44 5.71
 5 4 -13 5.33 4.55
 5 -4 -13 4.22 6.31
 5 -4 -13 1.65 6.53
 5 -4 -13 13.37 7.29
 5 4 -13 37.14 11.15
 5 -4 -13 17.61 4.64
 5 4 -13 10.51 7.27
 5 -4 -13 16.23 5.53
 5 4 -13 12.2 4.03
 5 -4 -13 12.36 3.68
 5 -4 -13 14.86 5.15
 5 -4 -13 3.89 5.12
 5 4 -13 15.41 4.62
 5 4 -13 9.62 3.74
 5 -4 -13 10.82 4.34
 5 -4 -13 13.42 3.98
 5 -4 -13 15.93 4.16
 5 -4 -13 7.73 3.72
 5 4 -13 12.02 3.62
 5 -4 -13 15.96 3.81
 5 4 -13 14.6 4.83
 5 -4 -13 9.41 3.29
 5 4 -13 8.07 3.56
 5 -4 -11 118.3 6.43
 -5 4 11 123.05 15.27
 -5 4 11 108.08 13.14
 5 4 -11 121.86 7.4
 5 -4 -11 122.27 7.94
 5 4 -11 107.15 15.34
 5 -4 -11 123.76 13.38
 5 -4 -11 113.81 14.64
 5 4 -11 123.73 16.63
 5 -4 -11 115 14.93
 5 4 -11 119.15 8.29
 5 4 -11 114.33 7.63
 5 -4 -11 125.58 8.63
 5 -4 -11 121.09 9.57
 5 -4 -11 120.87 6.94
 5 4 -11 121.51 7.4
 5 -4 -11 120.91 8.19
 5 -4 -11 120.68 6.07
 5 -4 -11 135.18 8.74
 5 4 -11 122.01 7.24
 5 -4 -11 124.34 7.48
 5 -4 -11 118.22 6.88
 5 4 -11 121.71 8.43
 5 -4 -11 126.46 7.55
 5 -4 -11 119.67 6.98
 5 4 -11 122.97 7.41
 5 4 -11 108.88 7.62
 -5 4 9 130.84 12.29
 5 -4 -9 132.78 6.07
 5 4 -9 127.01 6.75
 -5 4 9 126.95 15.59
 -5 4 9 104.17 12.06
 -5 4 9 120.43 14.62
 5 -4 -9 128.4 7.41
 5 -4 -9 127.79 11.62
 5 -4 -9 123.89 6.33
 5 4 -9 142.07 8.46
 5 4 -9 115.13 6.74
 5 -4 -9 137.39 8.48
 5 -4 -9 136.07 9.15
 5 4 -9 125.78 6.63
 5 -4 -9 122.06 7.54
 5 -4 -9 128.8 6.15
 5 -4 -9 128.6 6.18
 5 -4 -9 125.38 6.8
 5 -4 -9 130.46 7.81
 5 4 -9 129.99 6.95
 5 4 -9 118.53 7.97
 5 -4 -9 130.91 6.46
 5 -4 -9 119.2 6.44
 5 -4 -9 130.26 6.12
 5 4 -9 131.72 6.86
 5 4 -9 125.78 7.54
 5 -4 -7 28.48 5.94
 5 -4 -7 39.29 8.54
 5 -4 -7 28.45 6.99
 5 -4 -7 29.91 3.85
 5 4 -7 25.85 3.34
 5 4 -7 23.69 4.06
 5 4 -7 32.64 4.11
 5 4 -7 25.75 3.49
 5 -4 -7 32.21 5.26
 5 4 -7 29.97 4.53
 5 -4 -7 25.87 3.5
 5 -4 -7 31.44 4.04
 5 -4 -7 24.17 4.32
 5 4 -7 32.29 3.96
 5 -4 -7 33.69 3.28
 5 -4 -7 27.28 3.66
 -5 4 7 28.18 6.27
 5 -4 -7 30.89 3.15
 -5 4 7 34.1 8.79
 -5 4 7 25.13 7.15
 5 4 -7 29.39 3.63
 5 -4 -5 149.54 5.55
 -5 4 5 131.64 13.55
 5 -4 -5 131.51 6.36
 5 -4 -5 134.34 10.04
 5 4 -5 156.61 7.41
 5 -4 -5 153.56 7.8
 5 -4 -5 142.89 5.46
 5 -4 -5 142.77 6.39
 5 -4 -5 139.26 7.03
 5 4 -5 155.85 6.83
 5 -4 -5 140.13 5.83
 5 4 -5 141.82 5.92
 5 4 -5 143.9 6.43
 5 4 -5 140.29 5.93
 5 -4 -3 3.07 1.82
 -5 -4 3 0.4 1.93
 5 4 -3 0.85 2.13
 5 4 -3 1.88 2.36
 5 -4 -3 -2.03 3.13
 5 -4 -3 2.02 2.01
 5 4 -3 -1.98 4.77
 -5 4 3 7.13 6.74
 5 -4 -3 3.06 4.99
 5 -4 -3 3.51 4.47
 5 -4 -3 4.91 3.69
 5 -4 -3 3.14 2.43
 -5 -4 1 154.13 5.05
 5 4 -1 153.82 10.18
 5 -4 -1 161.38 4.88
 5 4 -1 154.28 5.62
 5 -4 -1 152.84 7.45
 5 -4 -1 170.42 12.82
 5 -4 -1 144.13 11.26
 -5 -4 -1 107.98 4.42
 -5 -4 -1 99.14 4.1
 5 4 1 101.27 8.6
 5 -4 1 96.49 4.61
 -5 4 -1 98.21 9.33
 5 -4 1 101.23 10.25
 5 4 1 102.98 6.14
 5 -4 1 100.63 10.21
 5 -4 1 105.04 6.45
 -5 -4 -3 205.97 5.85
 5 4 3 201.64 11.69
 -5 -4 -3 200.33 5.98
 -5 4 -3 200.01 6.42
 5 -4 3 185.21 8.71
 5 -4 3 190.6 8.22
 -5 4 -3 193.87 12.57
 5 -4 3 198.44 13.62
 -5 -4 -3 202 12.89
 -5 -4 -3 205.88 5.8
 -5 -4 -3 208.15 10.88
 -5 -4 -3 188.12 10.99
 -5 -4 -3 194.1 7.28
 -5 -4 -5 57.3 4.65
 -5 -4 -5 63.66 7.28
 5 -4 5 58.85 5.52
 -5 -4 -5 65.25 6.02
 -5 -4 -5 66.15 3.94
 -5 -4 -5 64.4 4
 -5 4 -5 70.96 4.58
 5 -4 5 59.35 5.4
 5 4 5 72.65 7.46
 -5 -4 -5 66.7 3.8
 5 4 5 54.34 7.29
 5 -4 5 70.25 9.04
 5 4 7 787.09 24.68
 -5 4 -7 833.27 14.63
 -5 -4 -7 836.95 13.22
 5 -4 7 775.79 28.73
 -5 -4 -7 815.48 16.24
 -5 -4 -7 810.2 30.47
 -5 -4 -7 803.86 25.98
 -5 -4 -7 817.37 30.96
 -5 -4 -7 813.41 19.79
 5 -4 7 883.92 18.48
 5 4 7 814.22 27.23
 -5 -4 -7 819.3 13.53
 -5 -4 -7 820.16 14.22
 -5 -4 -7 872.07 19.22
 -5 4 -7 813.21 15.55
 5 -4 7 826.96 18.65
 -5 -4 -9 83.24 4.93
 -5 4 -9 84.96 5.76
 5 4 9 82.68 9.64
 5 -4 9 62.57 6.61
 -5 -4 -9 70.13 6.56
 -5 -4 -9 65.06 7.51
 -5 -4 -9 96.53 6.65
 -5 -4 -9 87.58 5.64
 -5 -4 -9 76.6 6.92
 -5 4 -9 80.87 6.14
 5 -4 9 83.07 7.09
 -5 4 -11 156.75 9.83
 -5 -4 -11 168.77 7.31
 -5 4 -11 173.96 8.48
 -5 4 -11 179.02 18.79
 -5 -4 -11 184.73 15.62
 -5 -4 -11 172 17.29
 -5 -4 -11 166.9 9.04
 -5 4 -11 172.38 18.88
 -5 -4 -11 159.94 16.89
 5 -4 11 184.5 11.02
 -5 4 -11 168.49 10.88
 -5 -4 -11 168.06 10.72
 -5 4 -11 165.07 7.69
 5 4 11 164.1 15.34
 -5 -4 -11 177.02 8.89
 -5 -4 -11 170.13 10.54
 -5 4 -11 155.21 9.68
 5 -4 11 166.63 10.37
 5 4 13 27.25 8.21
 -5 4 -13 26.33 4.7
 -5 -4 -13 29.69 4.07
 -5 4 -13 20.11 9.49
 -5 -4 -13 27.96 5.11
 -5 4 -13 25.09 5.73
 -5 -4 -13 29.84 9.2
 -5 -4 -13 32.56 9.16
 -5 -4 -13 23.54 8.57
 -5 4 -13 25.56 8.68
 -5 -4 -13 34.54 6.87
 5 -4 13 41.81 6.99
 -5 -4 -13 38.62 5.67
 -5 4 -13 44.95 7.04
 -5 4 -13 29.13 5.82
 -5 4 -13 30.59 4.66
 -5 -4 -13 32.58 5.75
 -5 -4 -13 33.04 5.05
 -5 -4 -13 31.11 4.96
 5 -4 13 17.47 4.83
 -5 -4 -13 32.05 6.29
 5 -4 15 16.56 6.19
 -5 -4 -15 33.77 6.34
 -5 -4 -15 11.13 3.97
 -5 4 -15 20.71 6.22
 -5 4 -15 13.11 4.83
 -5 -4 -15 17.08 5.61
 -5 -4 -15 13.53 4.61
 -5 -4 -15 15.18 4.84
 -5 4 -15 12.64 7.5
 -5 -4 -15 6.4 7.07
 -5 -4 -15 11.73 7.45
 -5 4 -15 16.09 5.4
 -5 -4 -15 13.22 4.37
 -5 4 -15 1.47 7.66
 5 4 15 12.86 7.36
 -5 4 -15 12.95 4.19
 -5 4 -17 -1.47 6.57
 -5 -4 -17 -4.55 6.47
 -5 -4 -17 4.67 7.78
 -5 4 -17 4.31 4.32
 -5 -4 -17 1.84 3.53
 -5 4 -17 0.47 6.54
 5 -4 17 8.5 5.35
 5 4 17 1.93 5.93
 -5 -4 -17 -0.74 3.01
 -5 4 -17 -1.85 4.12
 -5 4 -19 33.93 4.98
 -5 -4 -19 47.39 5.46
 -5 4 -19 30.63 8.15
 -5 -4 -19 38.85 5.63
 -5 -4 -19 34.35 5.88
 -5 4 -19 40.12 7.13
 5 -4 19 44.47 7.47
 -5 -4 -19 34.66 5.63
 -5 4 -19 38.35 6.38
 -5 4 -21 -0.88 2.36
 -5 -4 -21 -2.2 2.66
 -5 4 -21 4.53 6.35
 -5 4 -21 3.61 4
 -5 -4 -21 -2.84 3.9
 -5 4 -21 -1.21 3.65
 -5 4 -21 1.26 4.06
 5 -4 21 11.26 3.99
 -5 4 -23 102.45 6.15
 -5 4 -23 107.84 6.13
 -5 -4 -23 120.2 6.37
 -5 -5 22 48.82 5.88
 5 5 -22 41.46 6.97
 -5 -5 22 41.65 3.74
 5 5 -22 55.33 6.44
 5 5 -22 44.2 4.41
 5 -5 -22 39.6 4.93
 5 -5 -22 48.28 5.65
 5 5 -22 50.11 4.7
 5 -5 -22 52.46 4.64
 5 5 -20 4.72 3.37
 5 -5 -20 4.86 3.51
 -5 -5 20 8.11 4.9
 5 5 -20 3.54 5.38
 5 5 -20 2.44 4.31
 5 -5 -20 0.71 4.38
 5 -5 -20 11.48 4.48
 5 5 -20 1.42 3.53
 5 -5 -20 4.14 2.87
 5 5 -18 8.51 6.64
 5 -5 -18 18.11 9.26
 5 -5 -18 14.83 9.17
 5 5 -18 16.28 4.79
 5 -5 -18 18.02 4.85
 5 5 -18 12.06 8.84
 -5 -5 18 12.42 5.62
 5 -5 -18 6.48 6.42
 5 5 -18 12.76 5.32
 5 5 -18 8.56 5.17
 5 5 -18 9.73 5.31
 5 -5 -18 6.61 4.47
 5 -5 -18 1.84 4.35
 5 5 -18 12.81 4.38
 5 -5 -18 3.06 4.26
 5 -5 -18 5.52 4.4
 5 5 -18 16.38 4.66
 5 -5 -18 8.32 3.55
 5 -5 -16 271.34 11.29
 5 5 -16 319.56 15.43
 -5 5 16 301.37 26.03
 5 5 -16 276.92 13.35
 5 5 -16 318.63 27.66
 5 -5 -16 286.8 26.14
 5 -5 -16 312.5 14.05
 5 5 -16 318.89 29.03
 5 -5 -16 326 27.48
 5 5 -16 304.94 15.89
 5 -5 -16 298.41 18.07
 5 5 -16 331.58 16.34
 5 5 -16 306.01 14.85
 5 5 -16 310.83 12.96
 5 -5 -16 315.29 13.84
 5 -5 -16 312.08 14
 5 -5 -16 322.62 14.01
 5 5 -16 301.86 14.12
 5 -5 -14 248.51 10.41
 5 5 -14 221.29 11.28
 5 5 -14 223.65 13.15
 5 5 -14 237.65 13.08
 5 -5 -14 224.22 13.96
 5 5 -14 239.48 13.33
 5 5 -14 244.12 12.02
 5 -5 -14 240.77 15.13
 5 -5 -14 272.78 22.08
 5 5 -14 261.45 25.32
 5 -5 -14 244.26 12.27
 5 5 -14 233.35 24.2
 5 -5 -14 252.59 24.01
 5 -5 -14 232.9 23.66
 5 -5 -14 256.75 13.55
 5 -5 -14 237.59 11.15
 5 -5 -14 250.16 11.54
 5 5 -14 239.77 10.63
 5 -5 -14 265.81 11.85
 5 5 -14 273.55 14.2
 5 -5 -14 252.36 11.86
 5 5 -14 256.44 12.62
 5 5 -12 30.16 4.28
 5 -5 -12 29.12 3.82
 5 -5 -12 30.48 6.28
 5 5 -12 29.02 5.25
 5 -5 -12 34.37 7.03
 5 5 -12 37.41 6.23
 5 5 -12 33.23 4.78
 5 -5 -12 16.57 8.03
 5 -5 -12 25.81 7.79
 5 -5 -12 23.85 4.59
 5 5 -12 14.77 6.73
 5 -5 -12 39.81 10.37
 5 5 -12 36.16 12.11
 5 -5 -12 34.88 6.33
 5 5 -12 31.84 4.9
 5 -5 -12 36.29 5.44
 5 -5 -12 27.94 4.04
 5 -5 -12 32 4.8
 5 5 -12 31.46 4.04
 5 -5 -12 32.63 4.88
 5 5 -12 28.87 5.7
 5 5 -12 34.48 5.18
 5 -5 -10 355.27 10.69
 5 5 -10 340.59 11.61
 -5 5 10 340.78 26.88
 5 -5 -10 373.5 25.21
 5 -5 -10 385.05 21.94
 5 -5 -10 387.85 25.71
 5 -5 -10 369.9 13.13
 5 -5 -10 329.83 11.74
 5 5 -10 352.23 14.11
 5 -5 -10 353.96 15.08
 5 -5 -10 348.55 15.14
 5 5 -10 318.81 10.91
 5 -5 -10 342.1 13.67
 5 5 -10 331.21 11.93
 5 -5 -10 341.23 12.14
 5 -5 -10 347.34 11.6
 5 -5 -10 365.67 11.53
 5 5 -10 341.4 13.7
 5 -5 -10 342.23 10.92
 5 5 -10 355.61 13.04
 5 5 -10 366.61 12.22
 -5 5 8 172.17 14.91
 5 -5 -8 196.47 7.46
 5 5 -8 189.38 8.19
 -5 5 8 210.78 19.82
 5 -5 -8 202.3 9.12
 5 -5 -8 248.17 8.97
 5 5 -8 246.4 11.39
 5 -5 -8 275.6 12.12
 5 -5 -8 243.74 11.84
 5 -5 -8 207.88 7.94
 5 5 -8 226.5 9.53
 5 -5 -8 238.67 10.6
 5 -5 -8 220.87 9.23
 5 -5 -8 219.02 8.02
 5 -5 -8 213.17 8.44
 5 5 -8 195.65 9.74
 5 -5 -8 216.88 7.57
 5 5 -8 216.58 9.88
 5 5 -8 203.66 8.37
 5 -5 -6 841.98 13.79
 -5 5 6 750.07 34.17
 5 -5 -6 800.68 16.45
 5 -5 -6 852.21 27.18
 5 5 -6 704.54 16.9
 5 -5 -6 701.86 17.58
 5 -5 -6 753.87 13.55
 5 5 -6 651.69 15.44
 5 -5 -6 712.18 14.88
 5 -5 -6 697.83 16.79
 5 -5 -6 744.88 15.47
 5 -5 -6 691.76 13.39
 5 -5 -6 712.77 12.85
 5 5 -6 752.24 14.62
 5 5 -6 778.32 15.64
 5 5 -6 736.35 14.47
 5 -5 -4 1047.51 14.45
 5 -5 -4 1007.09 17.52
 5 -5 -4 1056.98 28.5
 5 5 -4 1007.43 19.22
 5 -5 -4 970.92 19.21
 -5 -5 4 995.28 14.5
 5 -5 -4 1001.24 14.39
 5 5 -4 1001.73 17.69
 5 -5 -4 991.15 16.99
 5 -5 -4 1009.8 18.29
 5 -5 -4 967.87 16.53
 5 -5 -4 997.3 15.11
 5 5 -4 967.37 15.8
 5 5 -4 1023.92 16.31
 5 5 -2 13.63 2.73
 5 5 -2 14.11 2.67
 5 -5 -2 12.5 4.2
 5 5 -2 18.48 4.15
 5 -5 -2 16.94 4.06
 5 -5 -2 12.93 3.44
 5 5 -2 12.76 3.1
 5 -5 -2 12.21 3.55
 5 -5 -2 7.17 4.41
 5 5 -2 6.67 4.55
 5 -5 -2 0.8 4.46
 5 -5 -2 10.39 5.93
 -5 -5 2 7.12 2.17
 5 -5 -2 10.87 2.54
 -5 -5 0 210.95 6.6
 -5 -5 0 224.99 6.62
 5 -5 0 214.27 6.5
 5 5 0 218.51 12.68
 5 5 0 247.52 9.06
 5 5 0 240.04 8.4
 -5 5 0 217.17 15.91
 5 -5 0 208.52 14.12
 5 -5 0 212.42 16.26
 5 -5 0 222.61 9.88
 5 5 0 231.82 7.3
 -5 -5 -2 40.6 6.72
 -5 -5 -2 42.43 3.45
 -5 -5 -2 53.01 3.64
 5 -5 2 70.5 5.5
 5 5 2 61.17 5.02
 -5 -5 -2 64.44 5.48
 5 5 2 51.96 4.07
 -5 5 -2 44.86 8.7
 5 5 2 44.76 6.73
 -5 -5 -2 35.91 3.41
 -5 -5 -2 36.01 7.9
 5 -5 2 45.04 8.52
 5 5 2 36.94 4.79
 -5 -5 -2 40.21 6.67
 -5 5 -2 46.08 3.89
 5 -5 2 45.35 5.66
 -5 -5 -4 78.71 5.59
 -5 -5 -4 80 9.04
 5 -5 4 67.94 5.87
 -5 -5 -4 55.73 6.01
 -5 -5 -4 67.58 4
 -5 -5 -4 65.44 4.31
 5 5 4 61.76 8.11
 5 5 4 58.25 4.33
 5 -5 4 71.68 6.9
 5 -5 4 57.39 5.65
 -5 5 -4 71.58 4.68
 -5 -5 -4 74.54 4.42
 -5 -5 -4 78.9 10.39
 5 5 4 63.96 7.36
 5 5 6 20.27 5.32
 5 5 6 11.46 5.37
 5 5 6 16.38 5.29
 -5 -5 -6 15.29 2.61
 5 -5 6 7.35 3.7
 -5 -5 -6 13.57 4.7
 5 5 6 11.61 3.12
 -5 5 -6 6.8 4.36
 -5 -5 -6 14 2.59
 -5 -5 -6 11.92 2.66
 -5 -5 -6 14.47 2.94
 5 -5 6 14.17 4.4
 -5 5 -6 16.17 3.33
 -5 -5 -6 16.86 5.34
 -5 -5 -6 17.97 3.98
 -5 5 -8 111.91 6.4
 -5 -5 -8 99.85 5.32
 5 5 8 86.75 9.89
 -5 -5 -8 99.78 7
 -5 5 -8 86.31 7.81
 5 -5 8 89.25 7.86
 -5 -5 -8 90.95 8.8
 -5 -5 -8 92.7 5.88
 -5 5 -8 100.6 6.91
 5 -5 8 102.04 7.92
 -5 -5 -10 217.62 8.25
 -5 5 -10 219.09 9.41
 5 -5 10 208.69 12.54
 -5 5 -10 205.23 12.24
 -5 -5 -10 195.15 11.61
 -5 -5 -10 200.45 13.04
 -5 5 -10 221.88 21.09
 -5 -5 -10 222.34 16.93
 -5 -5 -10 255.57 20.88
 -5 5 -10 201.22 20.88
 -5 -5 -10 226.82 10.58
 -5 -5 -10 237.59 20.92
 5 5 10 222.37 16.94
 -5 -5 -10 214.38 9.47
 -5 5 -10 222.07 10.58
 5 -5 10 218.49 11.86
 -5 -5 -12 257.5 9.89
 -5 5 -12 251.17 11.14
 -5 5 -12 228.35 12.66
 -5 -5 -12 267.48 12.18
 -5 5 -12 249.12 23.65
 -5 -5 -12 230.49 18.83
 -5 -5 -12 249.86 22.02
 -5 5 -12 261.23 25.39
 -5 -5 -12 274.2 23.77
 5 -5 12 227.65 14.08
 -5 -5 -12 270.81 14.93
 -5 5 -12 250.49 14.38
 -5 5 -12 260.05 11.25
 -5 -5 -12 269.88 11.88
 -5 -5 -12 245.25 10.25
 5 5 12 277.68 20.49
 -5 -5 -12 266.86 11.37
 -5 -5 -12 269.54 11.75
 -5 5 -12 260.3 12.96
 5 -5 12 279.11 14.27
 -5 5 -14 1.03 8.07
 -5 -5 -14 -3.63 5.42
 -5 -5 -14 7.04 7.04
 -5 -5 -14 4.12 6.14
 -5 5 -14 6.18 3.97
 -5 -5 -14 4.01 4
 -5 5 -14 1 6.4
 -5 -5 -14 2.56 5.97
 5 -5 14 -6.4 5.91
 -5 -5 -14 -1.54 3.46
 -5 5 -14 2.58 3.88
 -5 5 -14 2.41 5.6
 -5 -5 -14 0.91 4.14
 -5 -5 -14 -1.07 3.8
 -5 -5 -14 0.6 3.99
 5 5 14 1.77 5.53
 -5 -5 -14 7.35 2.98
 -5 5 -14 0.69 3.29
 -5 5 -16 3.53 7.22
 -5 5 -16 -1.13 3.96
 -5 -5 -16 3.61 3.63
 -5 5 -16 0.49 7.65
 -5 5 -16 -0.97 5.18
 5 -5 16 1.84 5.19
 -5 5 -16 4.6 3.67
 -5 -5 -16 3.89 3.13
 -5 5 -18 2.82 4.3
 5 -5 18 4.49 5.12
 -5 5 -18 5.63 7.34
 -5 5 -18 12.26 4.29
 -5 -5 -18 6.69 3.62
 -5 5 -18 6.66 7.82
 -5 -5 -18 12.54 4.88
 -5 -5 -18 5.67 4.13
 -5 -5 -18 9.33 3.33
 -5 5 -18 5.54 3.63
 -5 5 -20 22.25 3.79
 -5 -5 -20 25.73 4.1
 -5 5 -20 15.93 6.92
 -5 5 -20 23.66 5.18
 -5 -5 -20 15.14 4.43
 -5 -5 -20 22.44 5.07
 -5 5 -20 24.22 4.83
 5 -5 20 24.2 5.45
 -5 5 -20 22.41 5.8
 -5 5 -22 19.89 4.11
 -5 -5 -22 26.61 4.14
 -5 5 -22 19.74 3.63
 -5 5 -22 22.16 5.49
 -5 -6 21 -1.84 3.86
 5 6 -21 2.57 5.36
 -5 -6 21 3.75 2.3
 5 6 -21 2.41 4.02
 5 -6 -21 1.63 3.53
 5 6 -21 -3.02 2.87
 5 -6 -21 0.38 2.65
 5 6 -19 3.33 3.8
 5 -6 -19 1.7 3.35
 -5 -6 19 -5.64 4.84
 5 -6 -19 -9.73 7.48
 5 6 -19 0.9 2.36
 5 6 -19 3.23 3.91
 5 6 -19 -10.96 4.65
 5 -6 -19 -1.7 3.9
 5 -6 -19 0.32 3.53
 5 6 -19 1.66 3.32
 5 -6 -19 -3.35 3.96
 5 6 -19 -3.86 3.78
 5 -6 -19 -3.22 2.84
 5 6 -17 5.13 8.42
 5 6 -17 -5.35 4.19
 5 -6 -17 -3.66 4.12
 5 6 -17 8.92 7.91
 -5 -6 17 -4.68 5.61
 5 -6 -17 -2.85 6.98
 5 6 -17 -6.51 4.6
 5 6 -17 3.56 4.46
 5 -6 -17 5.65 4.73
 5 6 -17 -4.68 4.76
 5 -6 -17 1.11 3.61
 5 -6 -17 0.37 3.93
 5 6 -17 -0.63 3.24
 5 -6 -17 -2.61 3.94
 5 -6 -17 4.51 3.14
 5 6 -17 1.75 3.87
 5 6 -15 11.06 6.93
 5 -6 -15 -4.39 5.76
 5 6 -15 -2.69 4.4
 5 -6 -15 3.2 4.39
 5 6 -15 15.02 9.7
 5 -6 -15 9 6.36
 5 6 -15 3.81 4.81
 5 -6 -15 4.62 7.13
 5 6 -15 0.14 4.18
 5 -6 -15 3.21 4.18
 5 6 -15 5.57 4.51
 5 -6 -15 -0.71 3.57
 5 -6 -15 -0.75 4.4
 5 -6 -15 -2.19 4.47
 5 6 -15 -0.48 3.68
 -5 6 15 6.26 8.07
 5 -6 -15 -4.17 3.42
 -5 6 13 1.03 6.59
 5 6 -13 -1.33 3.29
 5 -6 -13 0.62 2.73
 5 -6 -13 -6.47 7.02
 5 6 -13 -4.18 5.47
 5 -6 -13 -4.62 6.03
 5 6 -13 -2.66 4.47
 5 -6 -13 2.61 5.82
 5 6 -13 -1.06 8.06
 5 -6 -13 0.9 3.66
 5 6 -13 0.54 8.42
 5 -6 -13 7.05 4
 5 6 -13 3.96 3.8
 5 -6 -13 -4.12 5.23
 5 -6 -13 4.38 3.8
 5 -6 -13 0.22 3.72
 5 6 -13 2.66 4.32
 5 -6 -13 -1.55 3.55
 5 6 -13 0.74 4.08
 5 -6 -11 388.65 11.94
 5 6 -11 379.56 13.23
 5 6 -11 359.79 16.53
 5 -6 -11 363.21 17.27
 5 -6 -11 389.34 17.96
 5 6 -11 391.4 30.15
 5 -6 -11 370.85 14.53
 5 -6 -11 417.77 24.84
 5 6 -11 331.37 28.56
 5 -6 -11 357.18 15.59
 5 6 -11 366.03 14.49
 5 -6 -11 393.32 14.56
 5 -6 -11 385.61 13.9
 5 -6 -11 377.13 12.95
 5 6 -11 369.33 15.35
 5 -6 -11 374.94 13.2
 5 -6 -11 384.86 12.42
 5 6 -11 367.15 14.47
 5 6 -11 391.11 14.06
 5 6 -9 7.73 3.13
 5 -6 -9 2.85 2.35
 5 -6 -9 11.41 5.85
 5 -6 -9 6.88 3.8
 5 -6 -9 6.02 4.61
 5 -6 -9 4.82 5.46
 5 6 -9 5.59 4.94
 5 -6 -9 4.34 4.94
 5 6 -9 5.19 4.32
 5 -6 -9 -1.34 3.58
 5 -6 -9 3.48 3.23
 5 -6 -9 2.59 2.78
 5 -6 -9 2.32 2.85
 5 6 -9 2.89 3.35
 5 -6 -9 5.14 2.43
 5 6 -9 5.54 3.93
 5 6 -9 6.52 3.82
 5 -6 -7 430.41 11.08
 5 -6 -7 402.42 13.26
 5 -6 -7 398.86 21.11
 5 6 -7 448.24 15.61
 5 -6 -7 451.96 16.66
 5 -6 -7 409.63 11.39
 5 6 -7 410.92 13.8
 5 -6 -7 413.07 14.64
 5 -6 -7 410.18 13.36
 5 -6 -7 409.57 11.24
 5 6 -7 376.78 13.31
 5 -6 -7 404.71 11.6
 5 6 -7 419.34 12.29
 5 6 -5 -2.01 2.66
 5 6 -5 1.97 2.6
 5 6 -5 0.41 3.51
 5 -6 -5 -0.56 4.35
 -5 -6 5 -0.17 2.29
 5 -6 -5 1.44 2.55
 5 -6 -5 0.08 3.14
 5 -6 -5 4.34 3.51
 5 6 -5 -0.53 3.24
 5 -6 -5 -0.25 2.63
 5 -6 -5 -0.85 2.03
 5 -6 -5 -2.06 2.52
 -5 6 5 7.26 6.69
 5 -6 -3 212.53 14.39
 5 6 -3 220.79 10.18
 5 -6 -3 221.53 10.73
 -5 -6 3 195.71 6.97
 5 -6 -3 198.26 7.16
 5 -6 -3 217.96 9.47
 5 6 -3 210.27 9.29
 5 -6 -3 200.45 9.02
 5 -6 -3 200.97 7.18
 -5 6 3 217.06 18.66
 5 6 -3 189.31 7.77
 5 6 -3 201.84 7.49
 5 -6 -3 216.85 10.79
 5 -6 -1 63.25 9.1
 -5 -6 1 66.69 5.59
 5 -6 -1 66.81 5.38
 -5 6 1 63.81 5.47
 5 6 -1 62.77 6
 5 -6 -1 62.48 6.41
 -5 -6 1 60.59 4.16
 5 -6 -1 61.27 4.21
 -5 -6 1 59 4.3
 5 -6 -1 65.51 5.47
 5 6 -1 61.74 5.42
 -5 6 1 67.84 10.96
 5 6 -1 57.67 7.94
 5 -6 -1 58.13 6.33
 5 6 -1 56.95 4.4
 -5 -6 -1 44.89 7.47
 -5 6 -1 72.05 6.21
 5 -6 1 73.61 5.94
 5 6 1 68.41 5.55
 -5 -6 -1 66.88 6.07
 5 -6 1 60.61 5.75
 -5 -6 -1 50.3 4.02
 -5 -6 -1 56.5 4
 5 -6 1 49.75 4.06
 5 -6 1 58.68 4.77
 5 6 1 66.03 5.28
 5 6 1 54.05 7.2
 -5 6 -1 47.38 9.9
 -5 -6 -1 63.6 9.19
 5 -6 1 58.41 6.72
 5 6 1 66.05 4.64
 -5 -6 -3 10.92 4.94
 5 -6 3 10.44 4.28
 -5 -6 -3 15.47 4.47
 -5 6 -3 20.39 4.8
 -5 -6 -3 13.89 2.65
 -5 -6 -3 15.18 2.8
 5 6 3 15.71 3.51
 -5 -6 -3 13.82 2.73
 5 6 3 14.8 4.91
 5 6 3 12.01 4.59
 -5 -6 -3 18.11 6.06
 -5 6 -3 13.88 2.97
 5 -6 3 18.24 5.58
 5 6 3 14.58 2.95
 5 6 5 17.2 3.37
 5 -6 5 15.79 5.19
 -5 -6 -5 11.51 4.69
 5 6 5 15.67 3.65
 -5 6 -5 24.29 5.64
 -5 -6 -5 18.77 2.97
 -5 -6 -5 26.95 3.45
 5 6 5 19.45 3.07
 -5 6 -5 22.97 3.59
 5 -6 5 23.98 5.21
 -5 -6 -5 21.15 3.24
 5 6 5 26.49 6.16
 5 6 5 18.37 5.59
 5 6 7 4.66 4.68
 5 6 7 6.52 5.19
 -5 6 -7 10.85 3
 -5 -6 -7 10.68 3.08
 -5 -6 -7 4.72 5.03
 -5 -6 -7 7.89 3.79
 5 -6 7 11.25 4.6
 -5 -6 -7 6.52 4.86
 -5 6 -7 9.65 4.48
 5 6 7 9.66 2.76
 -5 -6 -7 10.01 2.65
 -5 -6 -7 10.77 2.86
 -5 -6 -7 11.57 3.01
 5 -6 7 14.53 5.12
 -5 6 -7 12.42 3.63
 5 -6 7 11.32 4.36
 -5 6 -9 1.09 3.03
 5 6 9 -4.55 5.27
 -5 -6 -9 2.29 2.44
 -5 -6 -9 3.66 3.32
 -5 -6 -9 -2.85 4.46
 5 -6 9 0.15 5.14
 -5 -6 -9 -2.73 4.83
 -5 -6 -9 -0.18 5.58
 -5 6 -9 -1.38 4.96
 -5 -6 -9 -1.66 2.84
 -5 -6 -9 -0.63 2.83
 -5 6 -9 1.95 3.38
 5 -6 9 1.45 5.14
 5 -6 9 0.28 4.19
 -5 -6 -11 10.56 2.92
 -5 -6 -11 2.28 5.09
 -5 6 -11 1.98 7.56
 -5 6 -11 11.14 8.17
 5 -6 11 15.58 7.11
 -5 -6 -11 12.93 5.65
 -5 6 -11 7.95 5.27
 -5 6 -11 10.24 4.06
 -5 -6 -11 12.45 3.83
 -5 -6 -11 7.12 3.72
 5 -6 11 6.39 4.69
 -5 -6 -13 31.56 8.38
 -5 6 -13 24.95 5.6
 -5 -6 -13 23.51 4.78
 -5 6 -13 34.7 12.21
 -5 6 -13 30.34 11.03
 -5 -6 -13 27.71 7.52
 5 -6 13 26.54 7.43
 -5 6 -13 25.94 7.34
 -5 -6 -13 24.52 5.02
 -5 -6 -13 27.98 5.38
 -5 -6 -13 21.91 5.02
 -5 6 -13 26.13 4.57
 -5 6 -15 -11.82 8.47
 -5 -6 -15 -1.1 5.23
 -5 6 -15 -8.43 5
 -5 -6 -15 -2.52 3.53
 -5 6 -15 -2.49 6.81
 -5 6 -15 0.64 4.71
 5 -6 15 3.68 5.91
 -5 -6 -15 3.9 2.99
 -5 6 -15 2.2 3.42
 5 -6 17 -1.7 5.92
 -5 6 -17 10.34 6.02
 -5 6 -17 8.96 3.97
 -5 6 -17 -5.82 6.99
 -5 6 -17 8.08 3.77
 -5 -6 -17 4.04 3.91
 -5 6 -17 -2.16 6.54
 -5 6 -17 3.18 3.81
 -5 -6 -17 -2.63 2.97
 -5 -6 -17 6.72 3.84
 -5 -6 -17 1.93 3.91
 -5 6 -17 0.91 4.55
 -5 6 -19 34.52 4.34
 -5 -6 -19 36.76 4.62
 -5 6 -19 23.66 6.55
 -5 -6 -19 38.79 5.69
 -5 -6 -19 34.21 5.79
 -5 6 -19 34.05 5.6
 5 -6 19 34.6 6.54
 -5 -6 -21 28.37 4.54
 -5 6 -21 27.24 4.06
 -5 6 -21 16.8 5.67
 -5 6 -21 30.21 4.99
 5 7 -22 11.82 4.29
 -5 -7 20 6.08 4.28
 5 7 -20 -3.46 4.96
 -5 -7 20 0.86 2.2
 5 7 -20 0.92 1.97
 5 7 -20 4.9 4.18
 5 -7 -20 2.84 2.32
 5 7 -20 2.53 2.98
 5 7 -20 4.31 2.91
 5 -7 -18 114.13 8.06
 5 7 -18 102.78 8.24
 -5 -7 18 110.58 9.78
 5 -7 -18 83.99 11.16
 -5 -7 18 106.02 6.78
 5 7 -18 91.08 8.04
 5 -7 -18 99.52 7.99
 5 -7 -18 97.83 7.1
 5 -7 -18 93.07 7.42
 5 -7 -18 110.74 6.65
 5 7 -18 107.83 7.73
 5 7 -18 103.73 8.18
 5 -7 -16 43.34 4.87
 5 7 -16 39.87 5.17
 5 7 -16 28.3 10.3
 5 -7 -16 45.97 10.2
 5 -7 -16 41.44 5.57
 5 7 -16 30.4 11.06
 5 7 -16 42.62 6.86
 5 -7 -16 34.52 8.87
 5 -7 -16 35.36 8.93
 5 7 -16 46.3 8.07
 -5 -7 16 43.81 4.95
 5 7 -16 45.4 6.52
 5 7 -16 34.12 6.16
 5 -7 -16 39.24 6.51
 5 7 -16 41.55 6.47
 5 -7 -16 41.8 5.77
 5 -7 -16 31.07 4.98
 5 -7 -16 41.58 5.86
 -5 -7 16 37.06 7.28
 5 -7 -14 386.92 12.69
 -5 7 14 392.33 31.6
 5 7 -14 365.7 13.94
 5 7 -14 339.62 16.41
 5 -7 -14 363.18 20.27
 5 7 -14 402.69 19.12
 5 -7 -14 406.69 21.84
 5 -7 -14 373.22 15.29
 5 -7 -14 373.07 25.89
 5 7 -14 320.61 29.52
 5 7 -14 358.85 30.5
 5 7 -14 380.15 15.58
 5 7 -14 395.35 15.54
 5 -7 -14 405.95 16.41
 5 -7 -14 390.16 14.53
 5 -7 -14 399.64 15.11
 5 -7 -14 390.14 14.07
 5 7 -14 407.87 16.04
 -5 -7 14 367.56 17.9
 -5 7 12 1001.4 49.13
 5 -7 -12 902.28 18.87
 5 7 -12 918.66 21.08
 5 7 -12 820.69 45.45
 5 -7 -12 864.52 22.87
 5 -7 -12 915.63 38.96
 5 7 -12 750.56 44.21
 5 7 -12 970.25 28.93
 5 -7 -12 965.53 30.88
 5 -7 -12 900.09 30.45
 5 7 -12 932.07 24.61
 5 -7 -12 951.18 24.16
 5 -7 -12 885.2 19.73
 5 7 -12 936.32 25.12
 5 -7 -12 926.78 21.27
 5 -7 -12 915.07 21.54
 5 7 -12 908.49 22.37
 5 -7 -10 778.06 16.84
 -5 7 10 772.15 42.72
 5 -7 -10 752.57 33.55
 5 7 -10 734.88 24.25
 5 -7 -10 756.8 26.45
 5 -7 -10 745.66 26.22
 -5 -7 10 782.13 17.43
 5 7 -10 743.81 21.32
 5 -7 -10 722.98 22.96
 5 -7 -10 744.48 20.95
 5 -7 -10 725.99 17.88
 5 -7 -10 746.43 17.99
 5 7 -10 718.61 21.16
 5 7 -10 783.1 19.55
 5 7 -10 722.92 20.08
 5 7 -8 182.06 8.82
 5 -7 -8 200.29 8.29
 -5 7 8 213.07 21.97
 5 -7 -8 208.66 17.23
 5 7 -8 183.04 12.12
 5 -7 -8 185.35 12.86
 5 -7 -8 185.18 13.46
 5 -7 -8 183.97 8.85
 -5 -7 8 194.64 8.44
 5 -7 -8 190.87 11.7
 5 7 -8 179.17 10.55
 5 -7 -8 186.97 10.27
 5 7 -8 184.42 10.17
 5 -7 -8 194.76 8.99
 5 -7 -8 193.11 8.92
 5 7 -8 187.96 10.21
 5 7 -8 198.13 9.81
 5 -7 -6 278.65 9.64
 -5 7 6 247.2 23.12
 5 -7 -6 268.17 18.85
 5 7 -6 225.05 12.63
 5 -7 -6 255.69 13.81
 -5 -7 6 238.16 8.94
 5 -7 -6 264.67 9.83
 5 7 -6 222.36 11.58
 5 -7 -6 239.24 12.06
 5 -7 -6 245.65 11.2
 5 7 -6 227.4 10.75
 5 -7 -6 256.67 9.62
 5 7 -6 240.7 10.39
 5 -7 -4 90.31 10.75
 5 7 -4 78.67 7.64
 5 -7 -4 74.96 8.05
 5 -7 -4 76.03 5.47
 -5 -7 4 79.56 5.38
 5 7 -4 72.75 6.95
 5 -7 -4 70.5 7.04
 5 -7 -4 79.88 5.38
 -5 7 4 69.71 13.4
 5 7 -4 72.05 5.66
 -5 -7 4 79.93 6.94
 -5 -7 4 76.04 6.5
 5 -7 -2 128.94 7.83
 -5 7 2 133.47 7.51
 5 7 -2 136.11 9.04
 5 -7 -2 136.07 9.19
 -5 -7 2 129.02 6.24
 5 -7 -2 134.81 6.5
 -5 -7 2 137.82 6.5
 5 -7 -2 124.68 8.25
 5 7 -2 140.19 8.67
 5 -7 -2 136.05 6.56
 -5 7 2 135.62 16.54
 5 7 -2 129.93 6.97
 5 -7 -2 124.48 9.46
 5 -7 0 118.76 7.87
 -5 -7 0 111.43 7.94
 5 7 0 105.33 7.53
 -5 7 0 120.24 8.23
 5 -7 0 121.35 8.5
 -5 -7 0 120.26 5.91
 -5 -7 0 128.31 6.46
 5 -7 0 128.93 6.41
 5 7 0 120.97 7.9
 5 -7 0 115.27 7.23
 -5 7 0 105.21 14.59
 5 -7 0 124.39 9.18
 5 7 0 133.73 6.74
 5 -7 2 -3.67 4.03
 5 7 2 -0.57 3.45
 -5 -7 -2 3.88 2.92
 -5 -7 -2 4.73 4.28
 -5 7 -2 -2.38 4.14
 5 7 2 1.12 3.28
 5 7 2 1.13 2.37
 5 -7 2 4.95 4.93
 -5 7 -2 -0.71 2.59
 -5 -7 -2 -0.31 2.52
 5 7 2 5.63 4.4
 -5 -7 -2 0.57 2.41
 5 -7 2 5.2 2.76
 -5 -7 -2 1.08 2.31
 -5 -7 -4 70.42 9.93
 -5 -7 -4 62.12 7.8
 -5 7 -4 68.68 7.74
 5 -7 4 63.24 7.24
 -5 -7 -4 76.18 5.21
 5 -7 4 74.97 5.41
 -5 -7 -4 65.38 4.52
 5 7 4 65.56 5.79
 -5 7 -4 84.91 6.08
 5 -7 4 63.18 8.16
 5 7 4 69.66 4.89
 -5 -7 -4 71.86 5.09
 -5 -7 -6 -0.42 2.38
 5 -7 6 2.03 4.74
 -5 -7 -6 5.6 5.4
 5 7 6 5.77 3.31
 -5 7 -6 5 5.22
 -5 -7 -6 5.21 4.04
 -5 -7 -6 0.51 2.11
 -5 -7 -6 5.01 3.02
 -5 -7 -6 7.83 3.5
 -5 7 -6 1.52 3.11
 5 7 6 2.41 2.32
 5 -7 6 -4.68 5.52
 -5 -7 -8 70.26 5.51
 -5 7 -8 67.19 5.92
 -5 7 -8 66.37 8.74
 5 -7 8 54.22 7.67
 -5 -7 -8 65.9 9.04
 -5 -7 -8 84.24 11.41
 -5 -7 -8 60.94 6.25
 -5 7 -8 70.14 6.42
 5 -7 8 79.39 9.37
 -5 -7 -10 60.4 5.44
 -5 -7 -10 54.47 8.78
 5 -7 10 53.04 8.54
 -5 -7 -10 40.18 8.48
 -5 7 -10 48.55 9.09
 -5 -7 -10 73.07 11.5
 -5 -7 -10 59.27 6.37
 5 -7 10 59.27 8.29
 -5 7 -10 66.59 7.11
 5 -7 10 58.37 9.12
 -5 -7 -12 100.22 8.08
 -5 7 -12 104.32 17.45
 -5 -7 -12 93.62 13.2
 -5 7 -12 97.14 17.36
 -5 -7 -12 95.46 11.18
 5 -7 12 77.04 10.87
 -5 7 -12 93.84 11.42
 -5 7 -12 102.36 9.22
 -5 -7 -12 100.46 8.3
 -5 -7 -12 100.49 8.1
 -5 7 -12 102.91 7.62
 -5 7 -14 26.17 11.38
 -5 -7 -14 16.42 7.12
 -5 7 -14 38.02 6.57
 -5 -7 -14 23.71 5.14
 -5 7 -14 10.67 8.17
 -5 7 -14 31.94 6.36
 5 -7 14 38.94 8.68
 -5 7 -14 17.39 4.1
 -5 -7 -14 23.75 4.01
 5 -7 16 22.57 6.58
 -5 7 -16 31.07 7.79
 -5 7 -16 39.66 10.02
 -5 7 -16 34.32 5.49
 -5 7 -16 39.18 10.95
 -5 7 -16 39.61 6.92
 -5 -7 -16 38.74 5.41
 -5 -7 -16 39.24 6.13
 -5 -7 -16 36.28 4.31
 -5 7 -16 34.18 5.23
 -5 7 -18 15.74 3.7
 -5 -7 -18 23.51 3.42
 -5 7 -18 19.68 4.05
 -5 7 -18 18.79 5.77
 -5 7 -18 24.38 6.11
 -5 -7 -18 22.72 4.69
 -5 -7 -18 24.68 4.99
 5 -7 18 21.35 6.32
 -5 -7 -20 -0.32 3.29
 -5 -7 -20 -1.2 3.31
 -5 7 -20 6.28 3.2
 5 -7 20 5.36 3.8
 -5 7 -20 1.52 3.54
 5 8 -21 -2.77 3.7
 5 8 -19 9.35 3.08
 -5 -8 19 12.96 5.05
 -5 -8 19 8.4 4.22
 5 8 -19 15.29 6.1
 5 8 -19 8.2 2.37
 -5 -8 19 12.54 2.85
 5 8 -19 9.7 3.37
 5 -8 -19 10.46 4.15
 5 8 -19 18.47 3.86
 5 -8 -19 8.26 2.58
 5 -8 -17 -2.06 2.8
 5 8 -17 4.11 3.56
 5 8 -17 -1.39 3.41
 5 8 -17 0.77 5.08
 5 8 -17 4.82 4.46
 -5 -8 17 2.66 2.81
 5 8 -17 -5.84 3.98
 5 -8 -17 -2.51 3.66
 -5 -8 17 4.71 4.84
 5 -8 -15 56.07 5.47
 5 8 -15 58.67 6.28
 5 8 -15 52.34 13.2
 5 -8 -15 40.32 8.31
 5 8 -15 55.85 6.9
 5 8 -15 71.53 14.11
 5 -8 -15 47.06 9.37
 5 8 -15 53.63 8.66
 5 -8 -15 53.9 11.19
 5 8 -15 44.18 6.15
 5 8 -15 52.98 6.29
 5 -8 -15 64.81 7.04
 -5 -8 15 54.79 8.29
 5 8 -15 58.43 6.74
 5 8 -15 60.23 7.29
 -5 -8 15 56.06 5.51
 -5 -8 13 47.34 8.04
 5 8 -13 51.24 6.48
 -5 -8 13 49.97 5.22
 5 -8 -13 51.15 5.59
 5 8 -13 46.72 5.73
 -5 8 13 69.93 15.85
 5 8 -13 45.81 13.96
 5 -8 -13 46.58 10.47
 5 8 -13 44.14 12.97
 5 -8 -11 6.33 5.8
 5 -8 -11 18.79 8.19
 5 8 -11 7.18 6.08
 5 -8 -11 6.7 7.63
 5 8 -11 5.14 4.42
 5 -8 -11 4.63 4.22
 5 -8 -11 17.08 4.37
 5 8 -11 2.77 3.48
 -5 8 11 15.68 10.31
 5 8 -9 6.39 3.34
 -5 8 9 -3.93 8.85
 5 -8 -9 7.33 3.42
 5 -8 -9 16.09 7.7
 5 -8 -9 20.13 8.6
 5 8 -9 3.72 5.74
 5 -8 -9 4.84 6.82
 -5 -8 9 8.68 3.19
 5 -8 -9 14.59 5.43
 5 8 -9 1.5 4.54
 5 -8 -9 6.07 3.09
 5 8 -9 7.57 4.27
 -5 -8 9 5.39 4.76
 5 8 -9 -4.42 4.31
 5 8 -9 5.86 3.76
 5 -8 -7 131.15 7.28
 -5 8 7 126.79 19.16
 5 -8 -7 123.72 13.87
 5 8 -7 131.39 10.92
 5 -8 -7 135.48 12.34
 5 -8 -7 140.17 12.57
 5 -8 -7 122.09 7.73
 -5 -8 7 126.22 7.13
 5 8 -7 126.13 10
 5 -8 -7 132.27 7.76
 5 8 -7 122.25 8.71
 5 8 -7 127.68 9.1
 5 8 -7 123.36 8.4
 -5 -8 7 133.26 9.96
 -5 -8 7 125.59 9.48
 5 -8 -5 397.8 12.03
 -5 8 5 377.67 29.8
 5 -8 -5 374.47 23.51
 5 8 -5 367.71 17.01
 5 -8 -5 360.62 17.94
 -5 -8 5 391.46 11.58
 5 -8 -5 376.65 12.16
 -5 -8 5 395.04 12.1
 5 8 -5 372.65 15.65
 5 -8 -5 373.42 12.01
 5 8 -5 361.89 13.27
 -5 -8 5 399.1 15.34
 5 8 -5 390.82 13.31
 -5 -8 5 372.79 14.06
 5 -8 -3 -0.3 4.36
 5 8 -3 4.11 3.18
 5 8 -3 0.14 4.38
 5 -8 -3 -0.46 5.49
 5 -8 -3 0.31 2.83
 -5 -8 3 0.48 2.29
 -5 -8 3 1.14 2.64
 -5 8 3 -4.42 3.42
 5 8 -3 2.45 3.77
 5 8 -3 1.38 3
 5 -8 -3 -1.41 2.43
 -5 8 3 4.25 7.38
 5 -8 -1 80.29 11.32
 -5 -8 1 60.9 6.99
 -5 8 1 57.17 6.64
 5 8 -1 62.81 7.23
 5 8 -1 58.54 6.55
 5 8 -1 55.77 5.27
 5 -8 -1 63.57 7.79
 5 -8 -1 65.14 5.32
 -5 8 1 75.67 14.36
 -5 -8 1 62.47 4.82
 -5 -8 1 68.77 5.48
 5 -8 -1 65.61 5.38
 -5 -8 -1 285.99 20.21
 -5 -8 -1 284.34 9.18
 5 -8 1 276.09 9.85
 -5 -8 -1 279.66 10.09
 5 -8 1 283.56 13.57
 -5 -8 -1 284.84 11.75
 -5 8 -1 294.77 13.32
 5 8 1 272.92 12.94
 -5 -8 -1 278.08 14.08
 5 8 1 303.32 12.63
 -5 -8 -1 271.18 9.92
 5 8 1 277.77 10.13
 -5 8 -1 285.64 10.84
 5 -8 1 280.49 14.53
 -5 -8 -3 443.08 24.23
 5 -8 3 422.1 17.22
 -5 8 -3 415.49 17.02
 -5 -8 -3 428.09 18.07
 -5 -8 -3 427.95 12.59
 5 -8 3 426.9 12.13
 -5 -8 -3 414.16 11.28
 5 8 3 421.36 14.13
 -5 -8 -3 431.43 12.1
 5 8 3 413.44 11.95
 5 -8 3 417.16 18.05
 -5 8 -3 433.5 13.28
 5 -8 5 32.14 6.96
 -5 -8 -5 37.19 7.5
 5 8 5 35.19 5.25
 -5 8 -5 29.82 6.77
 -5 -8 -5 48.57 9.57
 -5 -8 -5 32.01 3.66
 -5 -8 -5 35.54 4.62
 5 -8 5 30.44 4.12
 5 8 5 35.23 4.35
 5 -8 5 33.83 7.3
 -5 8 -5 31.81 4.89
 -5 -8 -5 32.92 4.01
 -5 -8 -7 0.71 2.6
 5 -8 7 -3.17 6.48
 -5 -8 -7 6.35 6.22
 -5 8 -7 -6.24 6.78
 -5 -8 -7 -4.84 5.19
 -5 -8 -7 0.37 2.91
 -5 -8 -7 0.94 3.42
 -5 8 -7 -4.04 4.06
 5 -8 7 -4.69 5.41
 -5 8 -9 42.88 5.21
 -5 -8 -9 43.66 4.67
 -5 -8 -9 55.66 8.57
 5 -8 9 60.18 9.87
 -5 -8 -9 57.81 11.11
 -5 8 -9 47.36 8.64
 -5 -8 -9 37.38 9.19
 -5 -8 -9 57.5 6.3
 5 -8 9 50.83 8.97
 -5 8 -9 46.47 6.27
 -5 -8 -11 80.26 6.15
 -5 8 -11 76.22 6.63
 -5 8 -11 70.78 14.87
 -5 -8 -11 79.68 11.9
 -5 8 -11 68.02 15.1
 5 -8 11 70.36 10.84
 -5 -8 -11 66.38 9.69
 -5 8 -11 65.98 10.27
 -5 8 -11 69.33 8.7
 -5 -8 -11 77.9 7.12
 -5 -8 -11 83.28 7.19
 5 -8 11 80.58 10.15
 -5 8 -11 82.27 7.96
 -5 8 -13 17.12 5.51
 -5 8 -13 12.7 8.39
 -5 -8 -13 20.17 7.79
 -5 8 -13 23.47 10.51
 5 -8 13 8.59 5.48
 -5 8 -13 14.86 4.92
 -5 8 -13 21.61 5.72
 -5 -8 -13 11.68 4.44
 -5 -8 -13 22.96 5.31
 -5 8 -13 21.34 4.05
 -5 -8 -13 20.08 3.71
 -5 -8 -15 -1.14 2.77
 -5 8 -15 -0.1 3.35
 -5 8 -15 -2.14 4.16
 -5 -8 -15 -3.97 7.45
 -5 8 -15 -1.65 6.71
 -5 8 -15 0.43 4.44
 -5 8 -15 5.35 4.19
 -5 -8 -15 0.68 3.58
 -5 -8 -15 0.74 3.96
 5 -8 15 0.96 5.88
 5 -8 17 -0.63 5.32
 -5 8 -17 -3.26 5.62
 -5 8 -17 6.1 4.46
 -5 -8 -17 -3.66 3.46
 -5 -8 -17 -0.96 3.73
 -5 8 -17 -0.64 3.16
 -5 8 -17 5.19 3.15
 -5 -8 -17 2.33 2.37
 -5 -8 -19 5.13 3.01
 -5 8 -19 3.15 2.93
 -5 -8 -19 2.13 3.17
 5 -8 19 -6.63 4.51
 5 9 -18 60.96 5.68
 -5 -9 18 65.03 6.86
 -5 -9 18 61.86 6.56
 -5 -9 18 67.78 4.43
 5 9 -18 70.5 4.55
 -5 -9 18 67.55 4.47
 5 -9 -18 60.74 5.35
 5 -9 -18 68.19 4.47
 5 -9 -16 41.7 4.23
 5 9 -16 46.58 5.3
 5 9 -16 42.96 5.77
 5 9 -16 25.85 6.38
 -5 -9 16 46.58 4.51
 5 9 -16 42.98 5.93
 5 -9 -16 37.39 4.96
 -5 -9 16 38.98 6.55
 -5 -9 16 37.27 7.32
 5 9 -14 17.73 4.04
 5 -9 -14 20.54 3.59
 5 9 -14 21.46 5.41
[truncated: 949,645 more chars]
