# Supplementary material for: Zwitterionic Heavier Pnictinidenes in Redox Catalysis
Source: Angew Chem Int Ed Engl. 2025 Jun 30;64(34):e202505697. doi: 10.1002/anie.202505697 (PMC12363621; doi:10.1002/anie.202505697)
Supplement: Supplementary file 2 — Supporting Information [file ANIE-64-e202505697-s002.zip › 2a.cif]

data_2a

#2024ncs0331z

_audit_creation_date               2024-05-30
_audit_creation_method
;
Olex2 1.5-alpha
(compiled 2024.02.16 svn.r378c4104 for OlexSys, GUI svn.r6928)
;
loop_
  _audit_author_name
  _audit_author_email
  _audit_author_address
 'Tizzard, G.J.' Graham.Tizzard@soton.ac.uk
;
University of Southampton
UK National Crystallography Service, Chemistry, Faculty of Engineering and Physical Sciences
Highfield
Southampton
SO17 1BJ
UK
;
 'Planas Fabrega, O.' o.planasfabrega@qmul.ac.uk
;
University of London Queen Mary
Chemistry
Mile End Road, School of Physical & Chemical Sciences, Joseph Priestley Building
London
E1 4NS
UK
;

_audit_contact_author_address      ?
_audit_contact_author_email        ?
_audit_contact_author_name         ''
_audit_contact_author_phone        ?
_publ_contact_author_id_orcid      ?
_publ_section_references
;
Bourhis, L.J., Dolomanov, O.V., Gildea, R.J., Howard, J.A.K., Puschmann, H.
 (2015). Acta Cryst. A71, 59-75.

Dolomanov, O.V., Bourhis, L.J., Gildea, R.J, Howard, J.A.K. & Puschmann, H.
 (2009), J. Appl. Cryst. 42, 339-341.

Kleemiss, F., Dolomanov, O.V., Bodensteiner, M., Peyerimhoff, N., Midgley, L.,
Bourhis, L.J., Genoni, A., Malaspina, L.A., Jayatilaka, D., Spencer, J.L.,
White, F., Grundkoetter-Stock, B., Steinhauer, S., Lentz, D., Puschmann, H.,
Grabowsky, S. (2021), Chem. Sci., 12, 1675-1692.

Sheldrick, G.M. (2015). Acta Cryst. A71, 3-8.
;
_chemical_formula_moiety           'C28 H36 B Cl2 N4 Sb'
_chemical_formula_sum              'C28 H36 B Cl2 N4 Sb'
_chemical_formula_weight           632.114
_chemical_oxdiff_formula           'C28 H36 B Cl2 N4 Sb'
_chemical_oxdiff_usercomment       BoroTolylSbPF6
loop_
  _atom_type_symbol
  _atom_type_scat_dispersion_real
  _atom_type_scat_dispersion_imag
  _atom_type_scat_source
  _atom_type_scat_dispersion_source
 B 0.00156 0.00068 'NoSpherA2: Chem.Sci. 2021, DOI:10.1039/D0SC05526C'
 'Brennan, Cowan, Rev. Sci. Instrum., 1992, 63, 850'
 C 0.00313 0.00162 'NoSpherA2: Chem.Sci. 2021, DOI:10.1039/D0SC05526C'
 'Brennan, Cowan, Rev. Sci. Instrum., 1992, 63, 850'
 Cl 0.14908 0.15974 'NoSpherA2: Chem.Sci. 2021, DOI:10.1039/D0SC05526C'
 'Brennan, Cowan, Rev. Sci. Instrum., 1992, 63, 850'
 H 0.00000 0.00000 'NoSpherA2: Chem.Sci. 2021, DOI:10.1039/D0SC05526C'
 'Brennan, Cowan, Rev. Sci. Instrum., 1992, 63, 850'
 N 0.00612 0.00332 'NoSpherA2: Chem.Sci. 2021, DOI:10.1039/D0SC05526C'
 'Brennan, Cowan, Rev. Sci. Instrum., 1992, 63, 850'
 Sb -0.55470 1.55289 'NoSpherA2: Chem.Sci. 2021, DOI:10.1039/D0SC05526C'
 'Brennan, Cowan, Rev. Sci. Instrum., 1992, 63, 850'

_space_group_crystal_system        'orthorhombic'
_space_group_IT_number             61
_space_group_name_H-M_alt          'P b c a'
_space_group_name_Hall             '-P 2ac 2ab'
loop_
  _space_group_symop_id
  _space_group_symop_operation_xyz
 1 x,y,z
 2 x+1/2,-y+1/2,-z
 3 -x,y+1/2,-z+1/2
 4 -x+1/2,-y,z+1/2
 5 -x,-y,-z
 6 -x-1/2,y-1/2,z
 7 x,-y-1/2,z-1/2
 8 x-1/2,y,-z-1/2

_symmetry_Int_Tables_number        61
_cell_length_a                     14.6318(2)
_cell_length_b                     12.2290(2)
_cell_length_c                     31.9850(5)
_cell_angle_alpha                  90
_cell_angle_beta                   90
_cell_angle_gamma                  90
_cell_volume                       5723.15(15)
_cell_formula_units_Z              8
_cell_measurement_reflns_used      42969
_cell_measurement_temperature      100(2)
_cell_measurement_theta_max        37.6750
_cell_measurement_theta_min        1.8700
_exptl_absorpt_coefficient_mu      1.175
_exptl_absorpt_correction_T_max    1.000
_exptl_absorpt_correction_T_min    0.802
_exptl_absorpt_correction_type     gaussian
_exptl_absorpt_process_details
;
CrysAlisPro 1.171.43.124a (Rigaku Oxford Diffraction, 2024)
Numerical absorption correction based on gaussian integration over
a multifaceted crystal model
Empirical absorption correction using spherical harmonics,
implemented in SCALE3 ABSPACK scaling algorithm.
;
_exptl_crystal_colour              colourless
_exptl_crystal_colour_primary      colourless
_exptl_crystal_density_diffrn      1.467
_exptl_crystal_description         plate
_exptl_crystal_F_000               2574.706
loop_
  _exptl_crystal_face_index_h
  _exptl_crystal_face_index_k
  _exptl_crystal_face_index_l
  _exptl_crystal_face_perp_dist
 0 1 5 0.0102
 3 -1 5 0.0418
 -4 2 -5 0.0347
 0 -1 -5 0.0198
 4 0 5 0.0343
 -1 2 -5 0.0222
 -4 -5 4 0.0342
 -2 1 5 0.0134
 2 -5 -2 0.0467
 1 -2 -1 0.0467
 1 3 5 0.0231
 2 2 -1 0.0365
 -1 0 5 0.0138

_exptl_crystal_recrystallization_method 
 'The material was recrystallised by solvent layering of pentane and on a saturated solution of DCM'
_exptl_crystal_size_max            0.084
_exptl_crystal_size_mid            0.075
_exptl_crystal_size_min            0.03
loop_
  _exptl_oxdiff_crystal_face_indexfrac_h
  _exptl_oxdiff_crystal_face_indexfrac_k
  _exptl_oxdiff_crystal_face_indexfrac_l
  _exptl_oxdiff_crystal_face_x
  _exptl_oxdiff_crystal_face_y
  _exptl_oxdiff_crystal_face_z
 0.0000 1.0000 4.9998 0.0763 -0.0854 0.0504
 3.0000 -1.0000 4.9999 -0.0058 0.0033 0.1917
 -4.0000 2.0000 -5.0000 0.0310 -0.0512 -0.2445
 -0.0000 -1.0000 -4.9998 -0.0763 0.0854 -0.0504
 4.0000 -0.0000 4.9999 -0.0441 -0.0590 0.2109
 -1.0000 2.0000 -4.9999 -0.0643 -0.0728 -0.1366
 -4.0000 -5.0000 3.9999 0.2261 0.2801 -0.0062
 -2.0000 1.0000 4.9998 0.1398 -0.0710 -0.0215
 2.0000 -5.0000 -1.9998 -0.0638 0.2733 0.1289
 1.0000 -2.0000 -0.9999 -0.0352 0.1091 0.0561
 1.0000 3.0000 4.9998 0.0314 -0.2028 0.0528
 2.0000 2.0000 -1.0000 -0.0932 -0.1185 0.0249
 -1.0000 -0.0000 4.9998 0.1146 -0.0231 0.0312

_diffrn_reflns_av_R_equivalents    0.0606
_diffrn_reflns_av_unetI/netI       0.0365
_diffrn_reflns_Laue_measured_fraction_full  0.9998
_diffrn_reflns_Laue_measured_fraction_max  0.9576
_diffrn_reflns_limit_h_max         25
_diffrn_reflns_limit_h_min         -24
_diffrn_reflns_limit_k_max         21
_diffrn_reflns_limit_k_min         -21
_diffrn_reflns_limit_l_max         53
_diffrn_reflns_limit_l_min         -52
_diffrn_reflns_number              138287
_diffrn_reflns_point_group_measured_fraction_full  0.9998
_diffrn_reflns_point_group_measured_fraction_max  0.9576
_diffrn_reflns_theta_full          25.2417
_diffrn_reflns_theta_max           38.15
_diffrn_reflns_theta_min           1.89
_diffrn_ambient_environment        N~2~
_diffrn_ambient_temperature        100(2)
_diffrn_detector                   'hybrid pixel array detector'
_diffrn_detector_area_resol_mean   10
_diffrn_detector_dtime             0.000
_diffrn_detector_type              'Rigaku, HyPix 6000HE'
_diffrn_measured_fraction_theta_full  0.9998
_diffrn_measured_fraction_theta_max  0.9576
_diffrn_measurement_details
;
List of Runs (angles in degrees, time in seconds):

  # Type    Start    End  Width  t~exp~   \w     \q     \k     \f   Frames
--------------------------------------------------------------------------
  1  \w    -43.00  36.00   0.50    7.00    --  -26.14  71.00-134.00  158
  2  \w    -57.00   4.00   0.50    7.00    --  -26.14 102.00 -45.00  122
  3  \w    -30.00  46.00   0.50    7.00    --   28.64 -71.00  94.00  152
  4  \w    -17.00  49.00   0.50    7.00    --  -26.14  38.00-150.00  132
  5  \w     21.00  52.00   0.50    7.00    --  -26.14  19.00 120.00   62
  6  \w    -49.00 -17.00   0.50    7.00    --   28.64 -19.00 -60.00   64
  7  \w    -46.00  21.00   0.50    7.00    --   28.64 -38.00 120.00  134
  8  \w    -49.00 -17.00   0.50    7.00    --   28.64 -19.00-120.00   64
  9  \w     17.00  62.00   0.50    7.00    --   28.64  57.00 -30.00   90
 10  \w     17.00  62.00   0.50    7.00    --   28.64  57.00 150.00   90
 11  \w     17.00  62.00   0.50    7.00    --   28.64  57.00  60.00   90
 12  \w     17.00  62.00   0.50    7.00    --   28.64  57.00-120.00   90
;
_diffrn_measurement_device         'four-circle diffractometer'
_diffrn_measurement_device_details  'Rigaku, UG2 \k goniometer'
_diffrn_measurement_device_type   
 'Rigaku FRE+ diffractometer with Arc)Sec VHF Varimax confocal mirrors, a UG2 goniometer and HyPix 6000HE detector'
_diffrn_measurement_method         'profile data from \w-scans'
_diffrn_measurement_specimen_support  'MiTeGen MicroLoop'
_diffrn_orient_matrix_type        
 'CrysAlisPro convention (1999,Acta A55,543-557)'
_diffrn_orient_matrix_UB_11        -0.0317453000
_diffrn_orient_matrix_UB_12        -0.0065686000
_diffrn_orient_matrix_UB_13        0.0165757000
_diffrn_orient_matrix_UB_21        -0.0071840000
_diffrn_orient_matrix_UB_22        -0.0551202000
_diffrn_orient_matrix_UB_23        -0.0060584000
_diffrn_orient_matrix_UB_31        0.0359421000
_diffrn_orient_matrix_UB_32        -0.0167721000
_diffrn_orient_matrix_UB_33        0.0134282000
_diffrn_radiation_collimation      0.2
_diffrn_radiation_monochromator    'Confocal mirrors, Arc)Sec VHF Varimax'
_diffrn_radiation_probe            x-ray
_diffrn_radiation_type             'Mo K\a'
_diffrn_radiation_wavelength       0.71073
_diffrn_radiation_xray_symbol      K-L~3~
_diffrn_source                     'Rotating Anode'
_diffrn_source_current             55.0
_diffrn_source_power               2.475
_diffrn_source_target              Mo
_diffrn_source_type                'Rigaku FRE+'
_diffrn_source_voltage             45.0
_reflns_Friedel_coverage           0.0
_reflns_limit_h_max                25
_reflns_limit_h_min                0
_reflns_limit_k_max                21
_reflns_limit_k_min                0
_reflns_limit_l_max                53
_reflns_limit_l_min                0
_reflns_number_gt                  11709
_reflns_number_total               15081
_reflns_threshold_expression       I>=2u(I)
_computing_cell_refinement         'CrysAlisPro 1.171.43.124a (Rigaku OD, 2024)'
_computing_data_collection        
 'CrysAlisPro system (CCD 43.121a 64-bit (release 24-04-2024))'
_computing_data_reduction          'CrysAlisPro 1.171.43.124a (Rigaku OD, 2024)'
_computing_molecular_graphics      'Olex2 1.5-alpha (Dolomanov et al., 2009)'
_computing_publication_material    'Olex2 1.5-alpha (Dolomanov et al., 2009)'
_computing_structure_refinement   
 'olex2.refine 1.5-alpha (Bourhis et al., 2015)'
_computing_structure_solution      'SHELXT  (Sheldrick, 2015)'
_refine_diff_density_max           2.3730
_refine_diff_density_min           -1.0683
_refine_diff_density_rms           0.2114
_refine_ls_d_res_high              0.5752
_refine_ls_d_res_low               10.7953
_refine_ls_goodness_of_fit_ref     1.0313
_refine_ls_hydrogen_treatment      refall
_refine_ls_matrix_type             full
_refine_ls_number_constraints      0
_refine_ls_number_parameters       649
_refine_ls_number_reflns           15081
_refine_ls_number_restraints       642
_refine_ls_R_factor_all            0.0524
_refine_ls_R_factor_gt             0.0317
_refine_ls_restrained_S_all        1.0091
_refine_ls_shift/su_max            0.0005
_refine_ls_shift/su_mean           0.0000
_refine_ls_structure_factor_coef   Fsqd
_refine_ls_weighting_details      
 'w=1/[\s^2^(Fo^2^)+(0.0157P)^2^+2.0114P] where P=(Fo^2^+2Fc^2^)/3'
_refine_ls_weighting_scheme        calc
_refine_ls_wR_factor_gt            0.0480
_refine_ls_wR_factor_ref           0.0519
_refine_special_details           
 'Thermal restraints (RIGU) applied to all atoms'
_olex2_refinement_description
;
1. Rigid body (RIGU) restrains
 B1, Sb1, Cl1, Cl2, C1, C8, N1, N2, N3, N4, C3, C2, C4, C10, C9, C11, H3, C15,
 C22, H2, C5, C6, C7, H10, H9, C12, C13, C14, C16, C20, C23, C27, H5a, H5b, H5c,
  H6a, H6b, H6c, H7a, H7b, H7c, H12a, H12b, H12c, H13a, H13b, H13c, H14a, H14b,
 H14c, H16, C17, C19, H20, H23, C24, C26, H27, H17, C18, H19, H24, C25, H26,
 C21, C28, H21a, H21b, H21c, H28a, H28b, H28c
 with sigma for 1-2 distances of 0.004 and sigma for 1-3 distances of 0.004
;
_olex2_refine_details
;
Refinement using NoSpherA2, an implementation of
NOn-SPHERical Atom-form-factors in Olex2.
Please cite:
F. Kleemiss et al. Chem. Sci. DOI 10.1039/D0SC05526C - 2021
NoSpherA2 implementation of HAR makes use of
tailor-made aspherical atomic form factors calculated
on-the-fly from a Hirshfeld-partitioned electron density (ED) - not from
spherical-atom form factors.

The ED is calculated from a gaussian basis set single determinant SCF
wavefunction - either Hartree-Fock or DFT using selected funtionals
 - for a fragment of the crystal.
This fragment can be embedded in an electrostatic crystal field by employing cluster charges
or modelled using implicit solvation models, depending on the software used.
The following options were used:
   SOFTWARE:       ORCA 5.0
   PARTITIONING:   NoSpherA2
   INT ACCURACY:   Normal
   METHOD:         R2SCAN
   BASIS SET:      x2c-TZVP
   CHARGE:         0
   MULTIPLICITY:   1
   RELATIVISTIC:   DKH2
   DATE:           2024-05-29_20-16-28
;
_atom_sites_solution_primary       dual
loop_
  _atom_site_label
  _atom_site_type_symbol
  _atom_site_fract_x
  _atom_site_fract_y
  _atom_site_fract_z
  _atom_site_U_iso_or_equiv
  _atom_site_adp_type
  _atom_site_occupancy
  _atom_site_refinement_flags_posn
  _atom_site_refinement_flags_adp
 Sb1 Sb 0.611335(4) 0.591243(5) 0.3727824(19) 0.010431(16) Uani 1.000000 . U
 Cl1 Cl 0.62455(2) 0.71729(2) 0.434644(8) 0.02069(5) Uani 1.000000 . U
 Cl2 Cl 0.564770(19) 0.46951(2) 0.307158(8) 0.01675(5) Uani 1.000000 . U
 N1 N 0.40351(6) 0.57233(7) 0.39275(3) 0.01113(15) Uani 1.000000 . U
 N2 N 0.47611(6) 0.43686(7) 0.42318(3) 0.01262(15) Uani 1.000000 . U
 N3 N 0.44559(6) 0.71502(7) 0.33605(3) 0.01096(14) Uani 1.000000 . U
 N4 N 0.57029(6) 0.77415(7) 0.30514(3) 0.01241(15) Uani 1.000000 . U
 C1 C 0.48630(7) 0.52795(8) 0.39927(3) 0.01063(16) Uani 1.000000 . U
 C2 C 0.38451(7) 0.42528(9) 0.43221(3) 0.01503(18) Uani 1.000000 . U
 H2 H 0.3586(10) 0.3594(13) 0.4509(5) 0.028(4) Uani 1.000000 . U
 C3 C 0.33963(7) 0.50881(9) 0.41327(3) 0.01408(18) Uani 1.000000 . U
 H3 H 0.2683(9) 0.5276(13) 0.4125(5) 0.025(4) Uani 1.000000 . U
 C4 C 0.54850(8) 0.36036(10) 0.43923(4) 0.0185(2) Uani 1.000000 . U
 C5 C 0.50271(10) 0.26526(12) 0.46137(5) 0.0287(3) Uani 1.000000 . U
 H5a H 0.4682(12) 0.2957(15) 0.4889(5) 0.045(4) Uani 1.000000 . U
 H5b H 0.4552(12) 0.2221(15) 0.4411(6) 0.046(4) Uani 1.000000 . U
 H5c H 0.5572(12) 0.2073(14) 0.4723(6) 0.041(4) Uani 1.000000 . U
 C6 C 0.61013(15) 0.42134(15) 0.46896(8) 0.0563(6) Uani 1.000000 . U
 H6a H 0.6402(15) 0.4928(18) 0.4553(7) 0.076(5) Uani 1.000000 . U
 H6b H 0.5664(17) 0.4381(19) 0.4939(7) 0.073(5) Uani 1.000000 . U
 H6c H 0.6626(14) 0.3687(17) 0.4811(7) 0.069(4) Uani 1.000000 . U
 C7 C 0.60292(14) 0.31303(18) 0.40294(6) 0.0524(6) Uani 1.000000 . U
 H7a H 0.5585(18) 0.278(2) 0.3823(7) 0.084(5) Uani 1.000000 . U
 H7b H 0.6356(15) 0.377(2) 0.3854(7) 0.071(4) Uani 1.000000 . U
 H7c H 0.6525(13) 0.2568(17) 0.4163(6) 0.056(4) Uani 1.000000 . U
 C8 C 0.53728(7) 0.71210(8) 0.33712(3) 0.01089(16) Uani 1.000000 . U
 C9 C 0.49662(7) 0.81573(10) 0.28339(3) 0.0164(2) Uani 1.000000 . U
 H9 H 0.5037(10) 0.8658(15) 0.2575(5) 0.042(5) Uani 1.000000 . U
 C10 C 0.41980(7) 0.77871(9) 0.30260(3) 0.01507(18) Uani 1.000000 . U
 H10 H 0.3492(10) 0.7928(14) 0.2967(5) 0.034(5) Uani 1.000000 . U
 C11 C 0.66783(7) 0.80749(10) 0.29812(3) 0.01671(19) Uani 1.000000 . U
 C12 C 0.72660(10) 0.70805(13) 0.28758(5) 0.0313(3) Uani 1.000000 . U
 H12a H 0.7315(11) 0.6568(14) 0.3130(5) 0.040(3) Uani 1.000000 . U
 H12b H 0.6999(13) 0.6657(16) 0.2603(6) 0.052(4) Uani 1.000000 . U
 H12c H 0.7952(12) 0.7381(15) 0.2821(6) 0.046(4) Uani 1.000000 . U
 C13 C 0.70060(10) 0.86528(15) 0.33745(4) 0.0333(3) Uani 1.000000 . U
 H13a H 0.6578(14) 0.9334(17) 0.3441(6) 0.050(4) Uani 1.000000 . U
 H13b H 0.6997(13) 0.8146(16) 0.3646(5) 0.047(4) Uani 1.000000 . U
 H13c H 0.7682(12) 0.8942(16) 0.3323(5) 0.048(4) Uani 1.000000 . U
 C14 C 0.67316(9) 0.88710(11) 0.26157(4) 0.0230(2) Uani 1.000000 . U
 H14a H 0.6511(12) 0.8519(14) 0.2336(5) 0.038(3) Uani 1.000000 . U
 H14b H 0.6327(11) 0.9598(15) 0.2670(5) 0.035(3) Uani 1.000000 . U
 H14c H 0.7430(11) 0.9124(13) 0.2590(5) 0.033(3) Uani 1.000000 . U
 C15 C 0.37604(6) 0.78054(8) 0.40694(3) 0.01219(17) Uani 1.000000 . U
 C16 C 0.32486(7) 0.76866(9) 0.44377(3) 0.01493(18) Uani 1.000000 . U
 H16 H 0.2866(11) 0.6933(13) 0.4482(5) 0.031(4) Uani 1.000000 . U
 C17 C 0.32032(8) 0.85032(10) 0.47412(3) 0.01654(19) Uani 1.000000 . U
 H17 H 0.2806(12) 0.8369(14) 0.5019(5) 0.036(4) Uani 1.000000 . U
 C18 C 0.36713(8) 0.94896(10) 0.46898(4) 0.0175(2) Uani 1.000000 . U
 C19 C 0.41729(8) 0.96251(10) 0.43230(4) 0.0212(2) Uani 1.000000 . U
 H19 H 0.4555(13) 1.0357(14) 0.4275(6) 0.050(5) Uani 1.000000 . U
 C20 C 0.42157(8) 0.88026(9) 0.40203(4) 0.0181(2) Uani 1.000000 . U
 H20 H 0.4626(13) 0.8934(13) 0.3748(5) 0.040(5) Uani 1.000000 . U
 C21 C 0.36318(10) 1.03682(12) 0.50182(4) 0.0257(3) Uani 1.000000 . U
 H21a H 0.3278(12) 1.0094(14) 0.5293(5) 0.042(4) Uani 1.000000 . U
 H21b H 0.4298(13) 1.0605(16) 0.5123(6) 0.048(4) Uani 1.000000 . U
 H21c H 0.3271(13) 1.1075(15) 0.4915(6) 0.049(4) Uani 1.000000 . U
 C22 C 0.27463(7) 0.66973(8) 0.35088(3) 0.01174(17) Uani 1.000000 . U
 C23 C 0.25107(8) 0.57680(9) 0.32748(4) 0.01642(19) Uani 1.000000 . U
 H23 H 0.3010(11) 0.5148(14) 0.3223(5) 0.040(5) Uani 1.000000 . U
 C24 C 0.16376(8) 0.56328(10) 0.31087(4) 0.0191(2) Uani 1.000000 . U
 H24 H 0.1448(11) 0.4937(14) 0.2934(6) 0.050(5) Uani 1.000000 . U
 C25 C 0.09597(7) 0.64242(10) 0.31678(4) 0.0173(2) Uani 1.000000 . U
 C26 C 0.11960(8) 0.73725(10) 0.33840(4) 0.0191(2) Uani 1.000000 . U
 H26 H 0.0701(11) 0.8009(14) 0.3423(5) 0.040(5) Uani 1.000000 . U
 C27 C 0.20721(7) 0.74975(9) 0.35522(4) 0.0161(2) Uani 1.000000 . U
 H27 H 0.2234(10) 0.8234(13) 0.3717(5) 0.030(4) Uani 1.000000 . U
 C28 C 0.00084(9) 0.62553(13) 0.30011(5) 0.0265(3) Uani 1.000000 . U
 H28a H -0.0364(11) 0.5687(15) 0.3186(5) 0.041(4) Uani 1.000000 . U
 H28b H -0.0370(11) 0.7009(15) 0.3013(6) 0.044(4) Uani 1.000000 . U
 H28c H 0.0008(12) 0.5942(15) 0.2687(5) 0.042(4) Uani 1.000000 . U
 B1 B 0.37470(7) 0.68512(9) 0.37172(4) 0.01128(18) Uani 1.000000 . U

loop_
  _atom_site_aniso_label
  _atom_site_aniso_U_11
  _atom_site_aniso_U_22
  _atom_site_aniso_U_33
  _atom_site_aniso_U_12
  _atom_site_aniso_U_13
  _atom_site_aniso_U_23
 Sb1 0.00839(2) 0.01192(3) 0.01099(3) -0.00021(2) -0.00082(2) 0.00094(2)
 Cl1 0.02659(14) 0.02050(12) 0.01499(11) -0.00425(11) -0.00272(9) -0.00378(9)
 Cl2 0.02008(11) 0.01475(11) 0.01542(11) 0.00078(9) -0.00315(9) -0.00358(9)
 N1 0.0095(3) 0.0098(4) 0.0141(4) -0.0003(3) 0.0004(3) 0.0013(3)
 N2 0.0120(4) 0.0122(4) 0.0136(4) -0.0005(3) -0.0004(3) 0.0032(3)
 N3 0.0102(3) 0.0104(4) 0.0123(4) 0.0004(3) -0.0003(3) 0.0006(3)
 N4 0.0118(4) 0.0133(4) 0.0122(4) -0.0019(3) 0.0001(3) 0.0021(3)
 C1 0.0093(4) 0.0107(4) 0.0119(4) -0.0005(3) -0.0001(3) 0.0022(3)
 C2 0.0142(4) 0.0131(4) 0.0178(5) -0.0023(4) 0.0006(4) 0.0040(3)
 H2 0.020(7) 0.023(6) 0.040(9) -0.002(3) 0.006(4) 0.017(4)
 C3 0.0104(4) 0.0127(4) 0.0192(5) -0.0017(3) 0.0014(3) 0.0021(3)
 H3 0.014(4) 0.029(8) 0.032(9) 0.002(2) 0.002(2) 0.008(5)
 C4 0.0154(5) 0.0179(5) 0.0222(5) 0.0004(4) -0.0032(4) 0.0096(4)
 C5 0.0240(6) 0.0223(6) 0.0398(8) 0.0006(5) 0.0002(5) 0.0170(6)
 H5a 0.049(8) 0.042(8) 0.046(5) 0.010(3) 0.007(3) 0.018(3)
 H5b 0.035(7) 0.038(7) 0.066(7) -0.001(3) -0.008(3) 0.008(3)
 H5c 0.032(6) 0.030(6) 0.062(9) 0.001(3) -0.003(3) 0.021(3)
 C6 0.0556(11) 0.0294(9) 0.0841(15) -0.0113(8) -0.0549(11) 0.0187(9)
 H6a 0.069(9) 0.046(6) 0.113(10) -0.019(3) -0.058(4) 0.031(3)
 H6b 0.076(7) 0.059(10) 0.085(6) -0.005(3) -0.047(3) 0.009(3)
 H6c 0.064(7) 0.049(7) 0.095(10) -0.005(3) -0.053(3) 0.024(4)
 C7 0.0503(11) 0.0613(12) 0.0456(10) 0.0420(9) 0.0222(8) 0.0307(8)
 H7a 0.080(8) 0.093(10) 0.078(7) 0.041(3) 0.002(3) 0.007(3)
 H7b 0.077(9) 0.073(7) 0.063(8) 0.038(3) 0.031(4) 0.034(3)
 H7c 0.053(7) 0.061(8) 0.054(8) 0.036(3) 0.019(3) 0.026(3)
 C8 0.0102(4) 0.0111(4) 0.0113(4) -0.0002(3) -0.0002(3) 0.0011(3)
 C9 0.0152(4) 0.0180(5) 0.0162(5) -0.0010(4) -0.0016(4) 0.0072(4)
 H9 0.021(8) 0.062(10) 0.042(6) -0.005(4) -0.005(3) 0.039(4)
 C10 0.0126(4) 0.0155(5) 0.0171(5) 0.0005(4) -0.0024(3) 0.0049(4)
 H10 0.013(4) 0.048(11) 0.042(9) 0.002(2) -0.002(2) 0.026(6)
 C11 0.0142(4) 0.0202(5) 0.0158(5) -0.0042(4) 0.0006(3) 0.0044(4)
 C12 0.0200(6) 0.0306(7) 0.0434(8) 0.0058(5) 0.0131(5) 0.0131(6)
 H12a 0.022(7) 0.044(6) 0.055(5) 0.011(3) 0.015(3) 0.020(3)
 H12b 0.044(8) 0.048(8) 0.063(6) 0.011(4) 0.002(3) -0.001(3)
 H12c 0.027(4) 0.050(8) 0.061(9) 0.003(2) 0.015(2) 0.016(4)
 C13 0.0278(7) 0.0512(10) 0.0209(6) -0.0238(7) -0.0012(5) -0.0009(6)
 H13a 0.046(7) 0.059(6) 0.046(8) -0.017(3) 0.003(3) -0.008(3)
 H13b 0.049(9) 0.064(7) 0.029(5) -0.026(4) -0.003(3) 0.003(3)
 H13c 0.034(4) 0.066(9) 0.043(8) -0.027(2) 0.000(2) -0.000(4)
 C14 0.0216(6) 0.0250(6) 0.0222(6) -0.0045(5) 0.0038(4) 0.0085(4)
 H14a 0.045(8) 0.043(7) 0.027(4) -0.010(3) 0.002(2) 0.006(2)
 H14b 0.031(6) 0.033(5) 0.043(8) -0.001(2) 0.004(3) 0.007(3)
 H14c 0.026(4) 0.029(7) 0.042(8) -0.005(2) 0.005(2) 0.010(4)
 C15 0.0115(4) 0.0110(4) 0.0141(4) -0.0000(3) -0.0004(3) -0.0017(3)
 C16 0.0175(5) 0.0137(4) 0.0136(4) -0.0004(4) 0.0006(3) -0.0011(3)
 H16 0.040(9) 0.022(5) 0.030(8) -0.012(3) 0.010(4) -0.003(3)
 C17 0.0189(5) 0.0174(5) 0.0133(5) 0.0029(4) -0.0011(4) -0.0027(4)
 H17 0.046(9) 0.036(8) 0.026(5) -0.008(5) 0.014(3) -0.008(3)
 C18 0.0164(4) 0.0169(5) 0.0190(5) 0.0027(4) -0.0033(4) -0.0063(4)
 C19 0.0211(5) 0.0153(5) 0.0271(6) -0.0048(4) 0.0042(4) -0.0085(4)
 H19 0.064(11) 0.027(5) 0.059(9) -0.024(4) 0.030(5) -0.020(3)
 C20 0.0189(5) 0.0128(4) 0.0225(5) -0.0049(4) 0.0052(4) -0.0055(4)
 H20 0.058(11) 0.022(8) 0.041(6) -0.020(5) 0.028(4) -0.014(3)
 C21 0.0250(6) 0.0243(6) 0.0280(6) 0.0037(5) -0.0014(5) -0.0137(5)
 H21a 0.054(8) 0.031(7) 0.042(5) 0.001(3) 0.009(3) -0.018(3)
 H21b 0.040(4) 0.050(9) 0.055(8) -0.002(2) -0.009(2) -0.018(4)
 H21c 0.054(8) 0.035(5) 0.057(8) 0.012(3) -0.007(4) -0.011(3)
 C22 0.0095(4) 0.0108(4) 0.0149(4) 0.0005(3) -0.0002(3) -0.0021(3)
 C23 0.0137(4) 0.0122(5) 0.0234(5) 0.0017(3) -0.0036(4) -0.0052(4)
 H23 0.027(6) 0.030(6) 0.063(11) 0.015(3) -0.019(4) -0.026(5)
 C24 0.0148(5) 0.0159(5) 0.0265(6) -0.0011(4) -0.0062(4) -0.0048(4)
 H24 0.027(8) 0.035(6) 0.087(12) 0.009(3) -0.024(5) -0.036(4)
 C25 0.0110(4) 0.0198(5) 0.0210(5) -0.0007(4) -0.0035(3) -0.0010(4)
 C26 0.0121(4) 0.0211(5) 0.0241(5) 0.0050(4) -0.0039(4) -0.0051(4)
 H26 0.021(6) 0.035(6) 0.064(11) 0.015(3) -0.012(4) -0.018(4)
 C27 0.0123(4) 0.0146(5) 0.0215(5) 0.0034(3) -0.0032(4) -0.0054(4)
 H27 0.020(7) 0.022(5) 0.048(10) 0.007(3) -0.012(4) -0.018(3)
 C28 0.0144(5) 0.0340(7) 0.0312(7) -0.0019(5) -0.0077(5) -0.0005(6)
 H28a 0.025(7) 0.051(6) 0.046(7) -0.008(3) -0.007(3) 0.005(3)
 H28b 0.025(7) 0.046(5) 0.061(9) 0.005(2) -0.011(4) -0.003(3)
 H28c 0.034(8) 0.052(9) 0.039(4) -0.002(4) -0.010(2) -0.005(2)
 B1 0.0102(4) 0.0098(4) 0.0138(5) 0.0001(3) 0.0004(3) -0.0002(4)

loop_
  _geom_bond_atom_site_label_1
  _geom_bond_atom_site_label_2
  _geom_bond_distance
  _geom_bond_site_symmetry_2
  _geom_bond_publ_flag
 Sb1 Cl1 2.5157(3) . ?
 Sb1 Cl2 2.6620(3) . ?
 Sb1 C1 2.1596(10) . ?
 Sb1 C8 2.1586(10) . ?
 N1 C1 1.3436(12) . ?
 N1 C3 1.3811(13) . ?
 N1 B1 1.5914(14) . ?
 N2 C1 1.3593(13) . ?
 N2 C2 1.3785(14) . ?
 N2 C4 1.5036(14) . ?
 N3 C8 1.3425(13) . ?
 N3 C10 1.3762(13) . ?
 N3 B1 1.5847(14) . ?
 N4 C8 1.3621(13) . ?
 N4 C9 1.3799(14) . ?
 N4 C11 1.5011(14) . ?
 C2 H2 1.072(14) . ?
 C2 C3 1.3572(15) . ?
 C3 H3 1.070(14) . ?
 C4 C5 1.5177(17) . ?
 C4 C6 1.508(2) . ?
 C4 C7 1.522(2) . ?
 C5 H5a 1.083(18) . ?
 C5 H5b 1.088(18) . ?
 C5 H5c 1.123(17) . ?
 C6 H6a 1.07(2) . ?
 C6 H6b 1.04(3) . ?
 C6 H6c 1.074(19) . ?
 C7 H7a 1.02(3) . ?
 C7 H7b 1.07(2) . ?
 C7 H7c 1.087(17) . ?
 C9 H9 1.036(14) . ?
 C9 C10 1.3586(15) . ?
 C10 H10 1.064(15) . ?
 C11 C12 1.5270(18) . ?
 C11 C13 1.5206(18) . ?
 C11 C14 1.5234(16) . ?
 C12 H12a 1.030(16) . ?
 C12 H12b 1.09(2) . ?
 C12 H12c 1.084(17) . ?
 C13 H13a 1.06(2) . ?
 C13 H13b 1.067(18) . ?
 C13 H13c 1.063(17) . ?
 C14 H14a 1.042(16) . ?
 C14 H14b 1.082(18) . ?
 C14 H14c 1.071(16) . ?
 C15 C16 1.4034(15) . ?
 C15 C20 1.3985(15) . ?
 C15 B1 1.6221(15) . ?
 C16 H16 1.088(15) . ?
 C16 C17 1.3941(15) . ?
 C17 H17 1.075(15) . ?
 C17 C18 1.3968(17) . ?
 C18 C19 1.3938(17) . ?
 C18 C21 1.5036(17) . ?
 C19 H19 1.066(16) . ?
 C19 C20 1.3975(16) . ?
 C20 H20 1.070(15) . ?
 C21 H21a 1.074(17) . ?
 C21 H21b 1.070(18) . ?
 C21 H21c 1.066(18) . ?
 C22 C23 1.4038(14) . ?
 C22 C27 1.3965(14) . ?
 C22 B1 1.6197(15) . ?
 C23 H23 1.066(15) . ?
 C23 C24 1.3934(16) . ?
 C24 H24 1.055(16) . ?
 C24 C25 1.3986(17) . ?
 C25 C26 1.3937(17) . ?
 C25 C28 1.5048(16) . ?
 C26 H26 1.070(15) . ?
 C26 C27 1.3985(15) . ?
 C27 H27 1.070(15) . ?
 C28 H28a 1.063(17) . ?
 C28 H28b 1.076(18) . ?
 C28 H28c 1.075(17) . ?

loop_
  _geom_angle_atom_site_label_1
  _geom_angle_atom_site_label_2
  _geom_angle_atom_site_label_3
  _geom_angle
  _geom_angle_site_symmetry_1
  _geom_angle_site_symmetry_3
  _geom_angle_publ_flag
 Cl2 Sb1 Cl1 169.274(9) . . ?
 C1 Sb1 Cl1 88.63(3) . . ?
 C1 Sb1 Cl2 83.80(3) . . ?
 C8 Sb1 Cl1 91.99(3) . . ?
 C8 Sb1 Cl2 80.66(3) . . ?
 C8 Sb1 C1 91.57(4) . . ?
 C3 N1 C1 108.01(8) . . ?
 B1 N1 C1 130.88(8) . . ?
 B1 N1 C3 120.60(8) . . ?
 C2 N2 C1 107.98(8) . . ?
 C4 N2 C1 128.66(9) . . ?
 C4 N2 C2 123.33(9) . . ?
 C10 N3 C8 107.99(9) . . ?
 B1 N3 C8 129.03(8) . . ?
 B1 N3 C10 120.72(8) . . ?
 C9 N4 C8 107.87(8) . . ?
 C11 N4 C8 126.92(8) . . ?
 C11 N4 C9 124.55(9) . . ?
 N1 C1 Sb1 123.93(7) . . ?
 N2 C1 Sb1 127.39(7) . . ?
 N2 C1 N1 108.63(8) . . ?
 H2 C2 N2 122.6(8) . . ?
 C3 C2 N2 107.42(9) . . ?
 C3 C2 H2 130.0(8) . . ?
 C2 C3 N1 107.95(9) . . ?
 H3 C3 N1 121.9(8) . . ?
 H3 C3 C2 130.1(8) . . ?
 C5 C4 N2 108.98(9) . . ?
 C6 C4 N2 109.20(11) . . ?
 C6 C4 C5 110.40(13) . . ?
 C7 C4 N2 110.17(10) . . ?
 C7 C4 C5 107.19(13) . . ?
 C7 C4 C6 110.88(17) . . ?
 H5a C5 C4 108.8(10) . . ?
 H5b C5 C4 112.0(10) . . ?
 H5b C5 H5a 110.8(14) . . ?
 H5c C5 C4 108.4(9) . . ?
 H5c C5 H5a 107.2(13) . . ?
 H5c C5 H5b 109.4(13) . . ?
 H6a C6 C4 113.0(11) . . ?
 H6b C6 C4 102.3(12) . . ?
 H6b C6 H6a 113.8(19) . . ?
 H6c C6 C4 111.0(11) . . ?
 H6c C6 H6a 110.1(16) . . ?
 H6c C6 H6b 106.2(17) . . ?
 H7a C7 C4 108.7(14) . . ?
 H7b C7 C4 110.8(12) . . ?
 H7b C7 H7a 104.8(18) . . ?
 H7c C7 C4 106.8(10) . . ?
 H7c C7 H7a 114.2(18) . . ?
 H7c C7 H7b 111.6(16) . . ?
 N3 C8 Sb1 122.23(7) . . ?
 N4 C8 Sb1 126.89(7) . . ?
 N4 C8 N3 108.69(9) . . ?
 H9 C9 N4 122.9(8) . . ?
 C10 C9 N4 107.19(9) . . ?
 C10 C9 H9 129.9(8) . . ?
 C9 C10 N3 108.26(9) . . ?
 H10 C10 N3 119.7(8) . . ?
 H10 C10 C9 132.0(8) . . ?
 C12 C11 N4 110.61(10) . . ?
 C13 C11 N4 107.60(9) . . ?
 C13 C11 C12 112.04(12) . . ?
 C14 C11 N4 109.69(9) . . ?
 C14 C11 C12 108.10(10) . . ?
 C14 C11 C13 108.77(11) . . ?
 H12a C12 C11 110.4(9) . . ?
 H12b C12 C11 110.7(10) . . ?
 H12b C12 H12a 111.7(14) . . ?
 H12c C12 C11 106.7(10) . . ?
 H12c C12 H12a 105.7(13) . . ?
 H12c C12 H12b 111.4(14) . . ?
 H13a C13 C11 110.0(10) . . ?
 H13b C13 C11 113.5(10) . . ?
 H13b C13 H13a 106.6(14) . . ?
 H13c C13 C11 108.6(9) . . ?
 H13c C13 H13a 108.5(15) . . ?
 H13c C13 H13b 109.4(14) . . ?
 H14a C14 C11 112.2(9) . . ?
 H14b C14 C11 112.0(9) . . ?
 H14b C14 H14a 107.9(13) . . ?
 H14c C14 C11 106.9(8) . . ?
 H14c C14 H14a 110.5(13) . . ?
 H14c C14 H14b 107.2(12) . . ?
 C20 C15 C16 116.02(10) . . ?
 B1 C15 C16 120.14(9) . . ?
 B1 C15 C20 123.71(9) . . ?
 H16 C16 C15 118.2(8) . . ?
 C17 C16 C15 122.39(10) . . ?
 C17 C16 H16 119.4(8) . . ?
 H17 C17 C16 119.5(9) . . ?
 C18 C17 C16 120.89(10) . . ?
 C18 C17 H17 119.6(9) . . ?
 C19 C18 C17 117.37(10) . . ?
 C21 C18 C17 121.07(11) . . ?
 C21 C18 C19 121.55(11) . . ?
 H19 C19 C18 119.8(9) . . ?
 C20 C19 C18 121.42(11) . . ?
 C20 C19 H19 118.8(9) . . ?
 C19 C20 C15 121.90(11) . . ?
 H20 C20 C15 119.3(8) . . ?
 H20 C20 C19 118.8(8) . . ?
 H21a C21 C18 111.5(9) . . ?
 H21b C21 C18 112.1(10) . . ?
 H21b C21 H21a 105.5(14) . . ?
 H21c C21 C18 112.4(10) . . ?
 H21c C21 H21a 105.6(14) . . ?
 H21c C21 H21b 109.2(15) . . ?
 C27 C22 C23 116.54(9) . . ?
 B1 C22 C23 122.38(9) . . ?
 B1 C22 C27 121.09(9) . . ?
 H23 C23 C22 119.4(8) . . ?
 C24 C23 C22 121.64(10) . . ?
 C24 C23 H23 119.0(8) . . ?
 H24 C24 C23 122.6(9) . . ?
 C25 C24 C23 121.10(10) . . ?
 C25 C24 H24 116.3(9) . . ?
 C26 C25 C24 117.83(10) . . ?
 C28 C25 C24 120.87(11) . . ?
 C28 C25 C26 121.30(11) . . ?
 H26 C26 C25 119.6(9) . . ?
 C27 C26 C25 120.61(10) . . ?
 C27 C26 H26 119.7(9) . . ?
 C26 C27 C22 122.19(10) . . ?
 H27 C27 C22 118.8(8) . . ?
 H27 C27 C26 119.0(8) . . ?
 H28a C28 C25 111.5(9) . . ?
 H28b C28 C25 110.2(9) . . ?
 H28b C28 H28a 106.0(13) . . ?
 H28c C28 C25 112.3(9) . . ?
 H28c C28 H28a 106.7(13) . . ?
 H28c C28 H28b 109.8(13) . . ?
 N3 B1 N1 109.33(8) . . ?
 C15 B1 N1 109.06(8) . . ?
 C15 B1 N3 109.03(8) . . ?
 C22 B1 N1 108.22(8) . . ?
 C22 B1 N3 108.80(8) . . ?
 C22 B1 C15 112.35(8) . . ?

loop_
  _geom_torsion_atom_site_label_1
  _geom_torsion_atom_site_label_2
  _geom_torsion_atom_site_label_3
  _geom_torsion_atom_site_label_4
  _geom_torsion
  _geom_torsion_site_symmetry_1
  _geom_torsion_site_symmetry_2
  _geom_torsion_site_symmetry_3
  _geom_torsion_site_symmetry_4
  _geom_torsion_publ_flag
 Sb1 C1 N1 C3 178.09(8) . . . . ?
 Sb1 C1 N1 B1 -10.28(11) . . . . ?
 Sb1 C1 N2 C2 -178.20(9) . . . . ?
 Sb1 C1 N2 C4 3.54(12) . . . . ?
 Sb1 C8 N3 C10 -163.47(8) . . . . ?
 Sb1 C8 N3 B1 33.86(10) . . . . ?
 Sb1 C8 N4 C9 162.65(9) . . . . ?
 Sb1 C8 N4 C11 -26.38(11) . . . . ?
 N1 C1 N2 C2 -0.83(10) . . . . ?
 N1 C1 N2 C4 -179.09(8) . . . . ?
 N1 C3 C2 N2 -0.36(10) . . . . ?
 N1 B1 N3 C8 -46.25(11) . . . . ?
 N1 B1 N3 C10 152.99(8) . . . . ?
 N1 B1 C15 C16 -55.14(9) . . . . ?
 N1 B1 C15 C20 129.10(9) . . . . ?
 N1 B1 C22 C23 -43.84(10) . . . . ?
 N1 B1 C22 C27 136.60(9) . . . . ?
 N3 C8 N4 C9 -0.64(10) . . . . ?
 N3 C8 N4 C11 170.33(8) . . . . ?
 N3 C10 C9 N4 0.20(10) . . . . ?
 N3 B1 C15 C16 -174.46(8) . . . . ?
 N3 B1 C15 C20 9.78(11) . . . . ?
 N3 B1 C22 C23 74.86(10) . . . . ?
 N3 B1 C22 C27 -104.71(9) . . . . ?
 C15 C16 C17 C18 0.13(13) . . . . ?
 C15 C20 C19 C18 -0.05(14) . . . . ?
 C15 B1 C22 C23 -164.32(9) . . . . ?
 C15 B1 C22 C27 16.12(11) . . . . ?
 C16 C17 C18 C19 0.70(13) . . . . ?
 C16 C17 C18 C21 -179.39(11) . . . . ?
 C17 C18 C19 C20 -0.74(13) . . . . ?
 C22 C23 C24 C25 0.25(14) . . . . ?
 C22 C27 C26 C25 0.70(14) . . . . ?
 C23 C24 C25 C26 2.49(14) . . . . ?
 C23 C24 C25 C28 -177.77(12) . . . . ?
 C24 C25 C26 C27 -2.95(13) . . . . ?

loop_
  _diffrn_refln_index_h
  _diffrn_refln_index_k
  _diffrn_refln_index_l
  _diffrn_refln_intensity_net
  _diffrn_refln_intensity_u
  _diffrn_refln_scale_group_code
 0 0 -3 -1.30236 3.32919 6
 0 0 3 4.58514 2.36198 9
 0 0 4 17773.2 703.994 9
 0 0 -4 18007.8 704.133 9
 0 0 -4 17507.7 704.196 6
 0 0 -5 0.714 4.19791 9
 0 0 -5 -1.45314 2.79264 4
 0 0 -5 -2.37299 5.8832 6
 0 0 -5 3.53632 2.46947 7
 0 0 -6 530.05 23.1362 9
 0 0 -6 535.164 22.1891 4
 0 0 -6 524.663 23.7246 6
 0 0 -6 541.045 22.0426 7
 0 0 -7 -6.93466 5.49027 9
 0 0 -7 2.37613 3.50198 4
 0 0 -7 -12.9484 8.13646 6
 0 0 -7 -1.8736 3.11543 7
 0 0 -8 2130.73 85.8552 9
 0 0 -8 2133.34 84.6948 4
 0 0 -8 2094.45 84.4864 7
 0 0 -8 2092.94 86.1896 6
 0 0 -9 -1.35751 6.46449 9
 0 0 -9 -0.16598 4.33913 4
 0 0 -9 -3.58291 3.58412 7
 0 0 -9 -12.6969 9.80935 6
 0 0 -10 917.896 37.6589 9
 0 0 -10 850.83 35.7609 4
 0 0 -10 822.971 38.434 6
 0 0 -10 874.621 35.5192 7
 0 0 -11 3.45374 7.50696 9
 0 0 -11 2.55577 4.4491 4
 0 0 -11 14.6617 10.9349 6
 0 0 -11 -2.78382 3.76828 7
 0 0 -12 4231.2 169.092 9
 0 0 -12 4190.75 167.178 4
 0 0 -12 4232.26 166.936 7
 0 0 -12 4000.07 169.292 6
 0 0 -13 -5.23514 8.1873 9
 0 0 -13 0.55598 4.03499 7
 0 0 -13 -11.6911 12.0922 6
 0 0 -13 -4.26592 4.77849 4
 0 0 14 495.597 23.5559 9
 0 0 -14 519.408 24.9451 9
 0 0 14 488.953 24.6048 6
 0 0 -14 461.068 26.4103 6
 0 0 -14 509.246 21.5081 7
 0 0 -14 505.764 21.9306 4
 0 0 15 -1.95433 7.39681 9
 0 0 15 8.09969 9.62512 6
 0 0 -15 -1.25406 4.22844 7
 0 0 -15 -0.61397 12.7354 6
 0 0 -15 3.49361 4.61665 4
 0 0 -15 -7.43967 9.04454 9
 0 0 16 8679.25 331.886 6
 0 0 -16 8328.26 328.904 7
 0 0 -16 7894.44 331.859 6
 0 0 -16 8212.33 329.161 4
 0 0 -16 8235.37 332.037 9
 0 0 -17 -2.45074 4.85021 4
 0 0 -17 -3.4789 4.29127 7
 0 0 17 4.65367 10.1767 6
 0 0 17 -1.76983 11.3051 2
 0 0 -17 5.10495 9.3314 9
 0 0 -18 1123.49 47.1185 4
 0 0 -18 1152.16 46.8438 7
 0 0 18 1111.7 52.4385 2
 0 0 -18 1147.99 50.9758 9
 0 0 -19 3.51049 4.89402 4
 0 0 -19 -1.00618 4.18124 7
 0 0 19 0.99843 12.035 2
 0 0 -19 5.01718 10.3423 9
 0 0 -20 1496.62 63.5973 4
 0 0 -20 1586.51 63.4006 7
 0 0 20 1582.45 69.2116 2
 0 0 -20 1587.96 68.0931 9
 0 0 -21 3.72995 5.05537 4
 0 0 -21 1.63889 4.26279 7
 0 0 21 -13.2621 12.7953 2
 0 0 -21 -0.95553 10.4102 9
 0 0 -22 236.248 12.6246 4
 0 0 -22 250.51 12.3706 7
 0 0 22 215.418 19.7094 2
 0 0 -22 269.233 19.2546 9
 0 0 -23 3.59208 5.04329 4
 0 0 -23 -0.58277 4.56271 7
 0 0 23 7.27862 12.664 2
 0 0 -23 16.0532 11.6349 9
 0 0 -24 785.715 33.5406 4
 0 0 -24 785.52 33.1937 7
 0 0 24 763.497 40.7256 2
 0 0 -24 755.346 39.3377 9
 0 0 -25 -1.69912 5.15048 4
 0 0 -25 0.31115 4.74211 7
 0 0 25 11.8789 14.4414 2
 0 0 -25 -5.94292 12.1724 9
 0 0 -26 84.2145 7.25113 4
 0 0 -26 70.1452 14.7786 9
 0 0 -26 82.5436 6.73227 7
 0 0 26 77.7875 16.2173 2
 0 0 -27 -2.09191 5.66323 4
 0 0 -27 -7.21214 5.387 7
 0 0 27 -19.7041 15.3018 2
 0 0 -27 1.31707 13.6857 9
 0 0 -28 3575.29 145.17 4
 0 0 -28 3550.93 152.393 9
 0 0 -28 3678.56 145.143 7
 0 0 28 3490.38 152.941 2
 0 0 -29 4.3259 14.7701 9
 0 0 -29 -14.8028 6.0384 7
 0 0 29 13.5762 15.3754 2
 0 0 -29 -2.81334 6.04909 4
 0 0 -30 3709.84 163.956 9
 0 0 -30 3979.66 156.369 7
 0 0 30 3838.15 164.833 2
 0 0 -30 3851.14 156.289 4
 0 0 -31 3.14559 16.3833 9
 0 0 31 -30.554 18.5142 2
 0 0 -31 -11.7007 6.36976 4
 0 0 -31 -4.35584 6.20269 7
 0 0 32 5010.66 211.934 2
 0 0 -32 5067.64 202.859 4
 0 0 -32 5072.44 203.005 7
 0 0 33 -20.166 18.5825 2
 0 0 -33 4.5753 6.19493 7
 0 0 -33 -3.50657 6.33528 4
 0 0 -34 991.347 41.6628 7
 0 0 -34 968.699 41.3367 4
 0 0 34 944.799 52.0314 2
 0 0 35 -14.191 17.7631 2
 0 0 -35 -0.79331 6.25466 7
 0 0 -35 4.11036 6.03126 4
 0 0 36 542.193 37.9006 2
 0 0 -36 610.524 27.1029 7
 0 0 37 16.7844 19.3765 2
 0 0 -37 -3.66563 6.63066 7
 0 0 38 49.2807 21.4388 2
 0 0 39 51.9374 21.7648 2
 0 0 40 465.233 35.4301 2
 0 0 41 -18.0528 22.6054 2
 0 0 42 -2.03121 21.2038 2
 0 0 43 12.3478 22.232 2
 0 0 44 1195.42 64.0345 2
 0 0 45 -10.6503 23.5573 2
 0 0 46 895.812 53.5436 2
 0 0 47 23.7947 24.9661 2
 0 0 48 639.552 45.2096 2
 0 0 49 15.5181 25.9655 2
 0 0 50 293.915 33.8349 2
 0 0 51 2.23517 26.8476 2
 0 0 52 534.296 42.4281 2
 0 0 53 -33.9463 28.6693 2
 0 -1 0 -2.58047 4.33799 5
 0 -1 1 4.06059 3.50654 11
 0 -1 -1 1.20068 2.33652 8
 0 -1 -2 2.97957 2.64751 8
 0 -1 -2 -1.03053 1.51727 9
 0 -1 2 2.96801 3.58731 11
 0 -1 -2 0.77562 2.12202 10
 0 1 3 1.28173 2.48132 9
 0 -1 -3 -0.78265 2.50992 9
 0 -1 -3 -1.83726 3.00609 10
 0 1 -3 0.1587 3.49131 11
 0 1 4 0.12629 3.21555 9
 0 -1 -4 -1.02539 3.33977 9
 0 -1 -4 3.44803 3.71776 10
 0 -1 -5 -3.87842 4.01568 9
 0 1 5 -0.15437 3.89305 9
 0 -1 -5 -0.7152 4.11561 10
 0 1 -5 1.60688 4.51521 9
 0 1 -6 3.25072 4.96047 9
 0 1 6 2.52617 3.21456 4
 0 -1 -6 5.28511 2.7499 4
 0 -1 -6 2.68191 4.87778 9
 0 1 -6 -1.60195 1.92324 7
 0 1 6 1.61179 4.69276 9
 0 -1 6 0.84976 1.77325 7
 0 -1 -6 1.12196 3.44155 3
 0 1 7 -4.0272 3.53146 4
 0 1 -7 -2.82313 5.91438 9
 0 -1 -7 2.96123 2.96212 4
 0 1 -7 0.58173 1.96026 7
 0 -1 -7 -2.87118 5.39491 9
 0 1 7 0.61841 5.10973 9
 0 -1 7 3.36708 2.12456 7
 0 -1 -7 -0.78388 3.34226 3
 0 1 8 0.14439 3.93549 4
 0 1 -8 -5.04219 6.49743 9
 0 -1 -8 1.26023 3.1291 4
 0 -1 -8 -12.4859 6.25271 9
 0 1 8 -1.38524 5.71574 9
 0 1 -8 -2.34919 2.18593 7
 0 -1 8 3.61276 2.51309 7
 0 -1 8 4.36629 3.32264 3
 0 -1 -8 3.92111 3.22454 3
 0 1 9 0.98839 4.52679 4
 0 1 -9 4.07196 6.7655 9
 0 -1 -9 -1.79804 3.52556 4
 0 -1 9 1.8078 6.46793 9
 0 -1 -9 -1.03782 6.4334 9
 0 1 9 -8.17031 6.10082 9
 0 1 -9 -4.59017 7.80636 6
 0 1 -9 1.53902 2.25063 7
 0 -1 9 2.65652 2.93537 7
 0 -1 -9 -1.44634 2.80269 3
 0 -1 9 1.03284 3.04411 3
 0 1 10 -1.85679 4.97296 4
 0 1 -10 -3.82555 7.46365 9
 0 -1 -10 -3.46108 3.71472 4
 0 -1 -10 3.92457 2.39954 3
 0 1 10 5.0304 6.27048 9
 0 -1 -10 3.11346 6.75017 9
 0 -1 10 3.12003 6.65186 9
 0 1 -10 0.67974 8.3896 6
 0 1 -10 0.52331 2.40265 7
 0 -1 10 2.41775 3.49879 7
 0 -1 10 -1.0745 2.6761 3
 0 1 -11 -5.11952 7.8929 9
 0 -1 -11 1.30628 3.64529 4
 0 -1 -11 2.1704 2.14413 3
 0 -1 -11 4.33662 7.81036 9
 0 -1 11 4.31426 7.10841 9
 0 1 -11 -2.26168 9.51341 6
 0 -1 11 3.93185 3.66495 7
 0 1 -11 -0.7818 2.51004 7
 0 1 11 -0.20734 5.00527 4
 0 -1 -12 -1.46178 7.82431 9
 0 1 -12 -5.18422 8.36666 9
 0 -1 -12 -2.47196 3.88458 4
 0 -1 12 -0.97941 6.67467 9
 0 -1 -12 -1.10978 5.37652 7
 0 1 -12 5.00801 10.306 6
 0 1 -12 4.55176 2.75509 7
 0 1 12 3.42831 5.10468 4
 0 1 -12 -3.2407 5.96772 4
 0 -1 -13 -0.53645 7.88238 9
 0 1 -13 -4.65067 7.36446 9
 0 -1 -13 0.37744 3.81574 4
 0 -1 13 6.62099 7.21115 9
 0 1 -13 -2.27842 2.89497 7
 0 -1 -13 0.29264 5.65936 7
 0 1 -13 -4.99562 10.0332 6
 0 1 13 -3.0182 5.28506 4
 0 1 -13 2.48722 5.93806 4
 0 -1 -14 4.63218 8.18941 9
 0 1 -14 -6.18976 8.7164 9
 0 -1 -14 -0.80949 3.9958 4
 0 -1 14 10.7145 7.40894 9
 0 -1 -14 6.15201 5.50487 7
 0 1 -14 0.49845 10.6778 6
 0 1 -14 -1.18205 2.97382 7
 0 1 -14 3.58968 6.20207 4
 0 1 14 -1.91401 5.37037 4
 0 1 -15 0.61428 9.33092 9
 0 -1 -15 -0.6309 8.43037 9
 0 -1 -15 2.98072 4.12312 4
 0 -1 15 -2.33651 7.50509 9
 0 -1 -15 -2.54185 5.37809 7
 0 1 -15 1.42606 3.04828 7
 0 1 -15 -0.54535 11.1971 6
 0 1 15 5.47367 11.1169 6
 0 1 15 0.29467 5.73735 4
 0 1 -15 0.67723 5.82298 4
 0 -1 -16 -4.10701 9.19877 9
 0 1 -16 9.93351 9.11131 9
 0 -1 -16 -2.02526 4.15382 4
 0 -1 16 1.22589 7.72749 9
 0 -1 -16 -6.17327 5.59688 7
 0 1 16 0.71324 10.8581 6
 0 1 -16 2.77126 3.26122 7
 0 1 -16 -14.0737 12.3502 6
 0 1 16 0.31472 5.5187 4
 0 1 -16 -3.15001 6.11684 4
 0 -1 -17 2.95887 9.25568 9
 0 1 -17 -1.42151 8.82036 9
 0 1 -17 7.23281 6.06679 4
 0 1 17 0.33446 5.76679 4
 0 -1 -17 2.13257 4.17631 4
 0 1 -17 -0.66042 3.2177 7
 0 -1 -17 6.73057 5.61471 7
 0 1 17 -2.25458 11.1857 6
 0 1 17 10.563 11.996 2
 0 1 -18 3.82509 9.74288 9
 0 -1 -18 22.2935 10.1719 9
 0 1 18 9.15361 5.79251 4
 0 1 -18 -0.7438 6.07821 4
 0 -1 -18 2.46879 4.146 4
 0 -1 -18 -5.1374 5.26628 7
 0 1 -18 2.10755 3.379 7
 0 1 18 3.94683 10.4723 6
 0 1 18 -6.55181 11.4989 2
 0 1 -19 -13.8658 9.83153 9
 0 -1 -19 0.85443 9.66307 9
 0 1 -19 -0.3789 5.86293 4
 0 -1 -19 1.03331 4.19724 4
 0 1 -19 -0.18716 3.55186 7
 0 -1 -19 2.46901 5.30399 7
 0 1 19 -4.89523 11.0416 6
 0 1 19 2.96968 11.5477 2
 0 1 -20 6.10273 9.91893 9
 0 -1 -20 6.40285 10.2617 9
 0 1 -20 1.54869 6.1243 4
 0 -1 -20 -0.53571 4.34838 4
 0 1 -20 5.36131 3.61618 7
 0 1 20 5.12298 10.8737 6
 0 -1 -20 0.7138 5.16316 7
 0 1 20 -26.2049 12.7016 2
 0 1 21 11.0052 12.3714 2
 0 -1 -21 1.93116 10.6773 9
 0 1 -21 2.77246 10.7403 9
 0 1 21 2.59638 2.45484 12
 0 -1 -21 -0.83147 4.41535 4
 0 1 -21 0.62941 3.71275 7
 0 1 21 0.89275 10.7423 6
 0 -1 -21 0.73396 5.35398 7
 0 1 -21 -2.36595 6.28169 4
 0 1 22 -3.4476 12.4931 2
 0 -1 -22 1.02824 10.859 9
 0 1 -22 -9.82122 11.3053 9
 0 1 22 0.80331 2.31625 12
 0 -1 -22 0.85851 4.56781 4
 0 -1 -22 -2.6057 5.45656 7
 0 1 -22 -1.3285 3.73772 7
 0 1 22 3.72917 11.6839 6
 0 1 -22 -3.20428 6.19108 4
 0 1 23 4.83452 12.8806 2
 0 -1 -23 14.2074 10.8597 9
 0 1 -23 -1.04075 11.2895 9
 0 1 23 -0.53296 2.17419 12
 0 -1 -23 5.01151 4.84055 4
 0 1 23 -11.6968 11.6454 6
 0 1 -23 -0.46416 3.92478 7
 0 -1 -23 4.20226 5.48544 7
 0 1 -23 -2.84016 6.37804 4
 0 1 24 10.0422 14.1109 2
 0 -1 -24 2.31643 11.0215 9
 0 1 -24 -9.86518 12.0444 9
 0 1 24 0.51596 1.82327 12
 0 -1 -24 -1.21066 4.88414 4
 0 1 -24 -1.94554 4.03092 7
 0 -1 -24 3.48932 5.47642 7
 0 1 24 -1.01877 11.5446 6
 0 1 -24 -2.86551 6.01489 4
 0 1 -25 -0.82462 6.2632 4
 0 -1 -25 6.50798 4.85167 4
 0 1 -25 8.09542 12.4081 9
 0 -1 -25 1.22424 12.3528 9
 0 1 25 -14.9256 12.9186 6
 0 1 -25 -1.52394 4.2415 7
 0 -1 -25 3.97137 5.73797 7
 0 1 25 3.94645 13.7324 2
 0 1 -26 4.93735 6.46923 4
 0 -1 -26 7.29145 4.99048 4
 0 -1 -26 2.56254 12.2962 9
 0 1 -26 6.06899 12.6119 9
 0 1 26 11.1656 13.2205 6
 0 -1 -26 1.20639 5.61599 7
 0 1 -26 1.31874 4.36567 7
 0 1 26 -8.16103 15.041 2
 0 1 -27 4.54089 6.33339 4
 0 -1 -27 2.69913 13.8549 9
 0 1 -27 -5.09287 12.3535 9
 0 -1 -27 6.47742 5.09188 4
 0 -1 -27 3.29025 5.70495 7
 0 1 -27 -1.09895 4.4906 7
 0 1 27 -5.61205 14.6806 2
 0 1 -28 -5.37548 6.37095 4
 0 -1 -28 1.41741 13.4881 9
 0 -1 -28 3.61644 5.32104 4
 0 1 -28 -5.68054 4.86732 7
 0 -1 -28 3.36478 6.1874 7
 0 1 28 21.9492 15.5594 2
 0 1 -29 -2.481 6.46665 4
 0 -1 -29 5.94553 14.6161 9
 0 -1 -29 -2.6719 5.32072 4
 0 1 -29 -2.64291 4.78553 7
 0 -1 -29 -2.97458 6.26631 7
 0 1 29 27.0735 16.1732 2
 0 1 -30 5.35962 6.68719 4
 0 1 -30 6.64872 5.14478 7
 0 -1 -30 -1.55524 14.5474 9
 0 -1 -30 -0.43314 6.29784 7
 0 1 30 -1.54337 16.4487 2
 0 1 -31 5.74334 6.41547 4
 0 1 -31 -2.49015 5.29228 7
 0 -1 -31 12.9413 15.2628 9
 0 -1 -31 -6.57059 6.4517 7
 0 1 31 -11.226 16.0593 2
 0 1 -32 -5.68943 6.55235 4
 0 -1 -32 -21.9443 17.704 9
 0 1 -32 1.60726 5.4128 7
 0 -1 -32 -2.22887 6.44915 7
 0 1 32 -1.64024 17.0825 2
 0 -1 -33 -14.0693 17.7897 9
 0 1 -33 -7.94113 6.33161 4
 0 1 -33 -1.31832 5.6432 7
 0 -1 -33 7.63655 6.53779 7
 0 1 33 6.70564 17.9462 2
 0 -1 -34 -16.4272 17.8531 9
 0 1 -34 -2.69819 5.70428 7
 0 1 34 -19.0939 17.0237 2
 0 -1 -34 -5.93739 6.59099 7
 0 1 -34 7.01785 6.29209 4
 0 1 -35 -5.84354 6.07794 7
 0 1 35 8.84926 18.2575 2
 0 -1 -35 7.3557 6.8272 7
 0 1 -35 -7.24644 6.50774 4
 0 -1 -36 -3.72462 6.95353 7
 0 1 -36 1.40489 6.17918 7
 0 1 36 3.60665 18.2869 2
 0 -1 -37 3.31302 7.29485 7
 0 1 37 20.182 20.458 2
 0 -1 -38 -3.83216 7.30073 7
 0 1 38 15.1327 19.6999 2
 0 -1 -39 1.93432 7.65669 7
 0 1 39 -19.1999 19.3729 2
 0 1 40 -27.2745 22.059 2
 0 1 41 24.0293 21.217 2
 0 1 42 -4.05561 23.2073 2
 0 1 43 -6.16395 22.8632 2
 0 1 44 6.23373 23.454 2
 0 1 45 19.1433 24.3065 2
 0 1 46 -49.3423 23.5039 2
 0 1 47 -8.6412 24.9177 2
 0 1 48 15.4181 24.1071 2
 0 1 49 44.2838 25.8893 2
 0 1 50 6.67229 25.2047 2
 0 1 51 -6.69393 26.1286 2
 0 1 52 42.449 27.3118 2
 0 1 53 24.8525 27.2512 2
 0 -2 0 345.322 17.1783 11
 0 2 0 363.029 19.9487 5
 0 -2 0 369.272 19.2658 5
 0 2 -1 2779.66 111.598 11
 0 -2 1 2789.84 111.482 11
 0 -2 -1 2668.8 113.064 5
 0 -2 1 2788.83 112.413 5
 0 2 -1 2765.3 112.482 5
 0 2 1 2774.3 110.798 8
 0 2 -2 933.923 39.538 11
 0 -2 2 957.099 39.4084 11
 0 2 -2 992.915 40.5531 5
 0 -2 -2 892.644 38.4639 8
 0 2 2 944.496 38.4792 8
 0 2 3 1224.14 50.32 8
 0 -2 -3 1246.23 50.3155 8
 0 2 -3 1225.31 51.2231 11
 0 -2 3 1240.01 51.1203 11
 0 -2 -4 201.293 11.1313 8
 0 2 4 217.37 11.0527 8
 0 -2 -4 220.152 10.5977 10
 0 -2 4 227.698 12.3916 11
 0 2 -4 224.27 12.2095 11
 0 -2 -5 22554.4 920.582 8
 0 2 5 24331.3 920.392 9
 0 -2 -5 22848.4 920.367 10
 0 2 -5 22980.1 921.361 11
 0 -2 -6 156.192 9.92328 8
 0 2 6 161.712 9.09197 9
 0 -2 6 169.591 9.35497 9
 0 -2 -6 159.132 9.31902 10
 0 2 -6 173.715 11.0253 11
 0 2 7 2897.33 111.372 9
 0 -2 7 2689.38 110.292 7
 0 2 7 2803.16 110.947 4
 0 2 7 2851.22 111.525 10
 0 -2 -7 2766.14 111.296 10
 0 -2 7 2811.21 111.397 9
 0 -2 -8 3549.22 144.721 10
 0 -2 8 3677.19 144.829 9
 0 2 8 3669.28 144.284 4
 0 -2 8 3645.39 143.572 7
 0 2 8 3701.53 144.789 9
 0 2 -8 3611.56 143.726 12
 0 -2 -8 3414.67 144.459 3
 0 -2 9 3208.42 127.07 9
 0 -2 -9 3190.01 127.69 9
 0 -2 -9 3120.74 126.916 10
 0 2 9 3152.25 126.367 4
 0 -2 9 3165.14 125.583 7
 0 2 9 3233.95 126.984 9
 0 2 -9 3163.3 125.691 12
 0 -2 -9 3076.76 126.509 3
 0 -2 -10 3253.82 127.67 3
 0 -2 10 3053.69 127.629 3
 0 -2 -10 3116.93 128.225 10
 0 -2 10 3120.28 128.342 9
 0 -2 -10 3192.66 129.122 9
 0 2 -10 3194.52 126.811 12
 0 2 10 3311.13 128.359 9
 0 -2 10 3216.43 126.777 7
 0 2 10 3202.79 127.64 4
 0 -2 -11 1434.16 58.2226 3
 0 -2 11 1413.05 58.2715 3
 0 2 -11 1401.18 57.3408 12
 0 -2 -11 1481.15 59.3129 10
 0 -2 -11 1424.06 60.3016 9
 0 -2 11 1435.45 59.2383 9
 0 2 11 1430.08 59.2012 9
 0 -2 11 1475.8 57.4511 7
 0 2 11 1445.94 58.4151 4
 0 -2 12 169.445 9.0736 3
 0 2 -12 178.316 7.72626 12
 0 -2 -12 154.059 11.2897 10
 0 -2 -12 199.057 12.4799 9
 0 -2 12 176.49 11.4007 9
 0 -2 -12 166.222 9.07776 3
 0 2 12 178.018 11.3226 9
 0 -2 12 183.735 8.06689 7
 0 2 12 175.405 9.66861 4
 0 2 -13 4675.59 187.48 12
 0 -2 -13 4783.88 190.946 9
 0 -2 13 4818.95 189.678 9
 0 -2 -13 4684.01 189.551 10
 0 -2 -13 4785.78 188.188 3
 0 -2 13 4591.17 188.249 3
 0 2 -13 4748.76 187.932 7
 0 2 13 4628.95 189.602 9
 0 -2 13 4811.05 187.905 7
 0 2 13 4879.28 188.871 4
 0 -2 14 952.942 41.2077 9
 0 -2 -14 950.638 42.4757 9
 0 -2 -14 925.305 40.9988 10
 0 -2 14 996.177 39.1357 3
 0 -2 -14 953.046 39.0867 3
 0 2 -14 963.808 38.9808 7
 0 2 -14 963.685 42.57 6
 0 -2 14 936.613 39.0055 7
 0 2 14 980.537 40.0774 4
 0 2 15 3337.04 129.79 4
 0 -2 -15 3241.43 130.636 10
 0 -2 -15 3329.01 132.367 9
 0 -2 15 3273.31 130.552 9
 0 -2 15 3243.48 128.625 3
 0 -2 -15 3221.12 128.615 3
 0 2 -15 3263.4 128.67 7
 0 2 -15 3406.23 131.651 6
 0 -2 15 3245.5 128.835 7
 0 2 16 2639.01 105.399 4
 0 -2 -16 2605.23 108.081 9
 0 -2 16 2604.56 103.973 3
 0 -2 -16 2590.54 103.994 3
 0 -2 16 2552.05 106.248 9
 0 2 -16 2681.67 104.229 7
 0 2 16 2456.62 109.26 6
 0 2 16 2509.62 108.903 2
 0 2 17 2381.12 92.9187 4
 0 -2 -17 2248.88 95.7672 9
 0 -2 -17 2291.52 91.2033 3
 0 -2 17 2278.18 91.158 3
 0 2 -17 2348.56 91.5956 7
 0 -2 -17 2096.43 93.4068 7
 0 2 17 2305.33 97.2297 6
 0 2 17 2158.74 96.7667 2
 0 2 -18 1329.64 52.605 1
 0 2 -18 1226.12 55.3812 4
 0 2 18 1312.63 54.5224 4
 0 -2 -18 1261.03 57.6761 9
 0 -2 -18 1355.76 52.6077 3
 0 -2 18 1302.54 52.4978 3
 0 2 -18 1294.88 53.0931 7
 0 2 18 1284.1 59.2179 6
 0 -2 -18 1281.31 55.2307 7
 0 2 18 1223.42 58.9818 2
 0 2 -19 2071.3 90.0214 1
 0 2 -19 2082.89 92.8396 4
 0 2 19 2158.52 92.0443 4
 0 -2 -19 2077.37 95.3248 9
 0 -2 19 2338.33 90.0001 3
 0 2 -19 2204.7 90.7097 7
 0 -2 -19 2108.31 92.7411 7
 0 2 19 2141.18 96.3383 6
 0 2 19 2132.87 90.5155 1
 0 2 19 2042.95 96.2166 2
 0 2 20 1373.31 55.3637 1
 0 2 20 1364.46 55.6434 1
 0 2 20 1354.44 57.6445 4
 0 2 -20 1339.73 58.5329 4
 0 -2 -20 1451.1 61.7507 9
 0 -2 -20 1423.1 55.269 3
 0 2 -20 1387.83 56.1462 7
 0 -2 -20 1343.92 58.2776 7
 0 2 20 1322.3 62.4427 6
 0 2 20 1344.15 62.2923 2
 0 -2 -21 2767.5 112.625 9
 0 2 21 2579.62 108.327 4
 0 2 -21 2604.91 109.081 4
 0 2 -21 2726.66 106.836 7
 0 -2 -21 2702.15 108.976 7
 0 2 21 2532.21 112.651 6
 0 2 21 2627.17 113.116 2
 0 -2 -22 1066.17 47.9252 9
 0 2 22 1000.2 43.0092 4
 0 2 -22 913.363 43.5623 4
 0 2 -22 1035.25 41.3078 7
 0 -2 -22 989.98 43.4128 7
 0 2 22 980.564 48.0719 6
 0 2 22 1053.22 49.0349 2
 0 -2 -23 309.177 22.3025 9
 0 2 -23 329.738 17.8033 4
 0 2 23 321.292 16.9584 4
 0 2 -23 331.313 15.0193 7
 0 2 23 364.114 23.5363 6
 0 -2 -23 354.752 17.6668 7
 0 2 23 333.797 23.6809 2
 0 2 24 253.181 21.4927 2
 0 -2 -24 250.449 20.2716 9
 0 2 24 274.815 12.5394 12
 0 2 -24 284.709 12.9865 7
 0 2 24 263.655 21.412 6
 0 -2 -24 286.919 15.5003 7
 0 2 -24 277.494 15.827 4
 0 2 24 274.343 15.0341 4
 0 2 25 2618.24 114.266 2
 0 -2 -25 2611.25 113.724 9
 0 2 25 2641.66 106.301 12
 0 2 -25 2688.06 106.779 7
 0 2 25 2624.35 113.627 6
 0 -2 -25 2725.8 108.78 7
 0 2 -25 2611.66 108.852 4
 0 2 26 252.295 22.8971 2
 0 -2 -26 299.232 22.4049 9
 0 2 26 270.652 12.4024 12
 0 2 -26 289.711 13.2658 7
 0 -2 -26 287.356 15.6199 7
 0 2 26 278.656 22.0021 6
 0 2 -26 263.568 15.8548 4
 0 2 27 244.064 22.4562 2
 0 -2 -27 280.796 22.8737 9
 0 2 27 258.84 11.5664 12
 0 2 -27 262.654 12.6502 7
 0 2 27 250.737 21.7406 6
 0 -2 -27 258.927 14.9785 7
 0 2 -27 243.581 15.023 4
 0 2 28 150.719 18.4532 2
 0 -2 -28 116.317 17.0378 9
 0 2 28 132.271 6.61023 12
 0 2 -28 129.198 8.04364 7
 0 -2 -28 120.982 10.2222 7
 0 2 28 103.282 16.8102 6
 0 2 -28 136.704 10.8892 4
 0 2 29 780.287 42.2043 2
 0 -2 -29 720.327 41.7732 9
 0 2 29 731.321 30.9363 12
 0 2 -29 812.262 32.3692 7
 0 2 29 814.757 40.9925 6
 0 -2 -29 795.509 34.32 7
 0 2 -29 788.24 34.3485 4
 0 2 30 -9.20773 16.0199 2
 0 -2 -30 -20.7713 16.2429 9
 0 2 30 0.87804 1.85323 12
 0 2 -30 2.47302 5.0072 7
 0 -2 -30 10.4956 7.23981 7
 0 2 30 27.1906 15.7701 6
 0 2 -30 -2.52962 7.38974 4
 0 -2 -31 195.976 21.5108 9
 0 2 -31 195.682 12.5047 4
 0 2 -31 171.044 10.1303 7
 0 2 31 159.627 20.6388 6
 0 -2 -31 167.432 12.1522 7
 0 2 31 196.451 20.9993 2
 0 -2 -32 53.7447 17.9587 9
 0 2 -32 80.8379 9.10309 4
 0 2 -32 70.9494 6.91537 7
 0 -2 -32 82.7982 9.19702 7
 0 2 32 72.3554 18.5681 2
 0 -2 -33 1293.76 64.4153 9
 0 2 -33 1266.64 54.6788 4
 0 2 -33 1295.32 53.2492 7
 0 -2 -33 1315.18 55.1337 7
 0 2 33 1243.57 63.8056 2
 0 -2 -34 233.083 25.5485 9
 0 -2 -34 274.557 15.3642 7
 0 2 34 224.671 24.2934 2
 0 2 -34 243.256 14.8679 4
 0 -2 -35 240.199 26.277 9
 0 -2 -35 252.629 14.768 7
 0 2 35 232.669 25.4078 2
 0 2 -35 218.035 13.8349 4
 0 -2 -36 26.9218 8.20805 7
 0 -2 -36 26.2664 18.3067 9
 0 2 36 12.5555 18.6173 2
 0 2 37 1399.63 69.3561 2
 0 -2 -37 1399.04 59.5535 7
 0 2 38 352.27 31.3211 2
 0 -2 -38 388.892 20.2167 7
 0 2 39 43.9296 20.7259 2
 0 -2 -39 52.0461 9.17497 7
 0 2 40 422.521 33.8232 2
 0 -2 -40 385.936 20.5786 7
 0 2 41 1027.44 56.5957 2
 0 2 42 46.402 22.5233 2
 0 2 43 4.08867 22.2248 2
 0 2 44 461.032 36.379 2
 0 2 45 905.675 52.7419 2
 0 2 46 113.05 24.7704 2
 0 2 47 27.9425 24.6234 2
 0 2 48 69.205 25.9365 2
 0 2 49 1059.58 60.3323 2
 0 2 50 174.698 29.2127 2
 0 2 51 15.5286 26.3678 2
 0 2 52 -8.8849 26.5874 2
 0 2 53 673.013 47.3437 2
 0 -3 0 -13.2734 13.4521 5
 0 3 0 3.24292 16.5737 5
 0 3 -1 -5.3675 8.47861 11
 0 -3 -1 10.4617 13.9955 5
 0 3 -1 0.61206 15.7061 5
 0 -3 1 25.6414 11.4238 5
 0 3 1 1.82247 6.10743 8
 0 3 -2 -7.61852 8.46627 11
 0 3 -2 -0.57387 13.5644 5
 0 -3 -2 -5.21203 14.3203 5
 0 3 2 0.7869 5.90379 8
 0 3 -3 10.7887 8.43662 11
 0 -3 3 2.25651 4.63295 2
 0 3 3 1.79138 4.0478 2
 0 3 -3 -4.89289 13.141 5
 0 -3 -3 -0.9818 3.59463 9
 0 3 3 3.22942 5.73964 8
 0 3 -4 14.2369 9.17348 11
 0 3 4 1.12072 6.14751 8
 0 3 4 -1.7369 5.06475 2
 0 -3 4 -0.76969 5.46216 2
 0 3 -4 -13.0131 13.2202 5
 0 3 5 8.79979 5.62973 10
 0 3 -5 8.1747 9.2822 11
 0 3 5 9.43062 6.17055 2
 0 -3 -5 -2.1468 7.39287 8
 0 3 5 3.8083 6.0521 8
 0 -3 -6 11.1828 7.4527 8
 0 3 6 -0.30919 6.27479 8
 0 -3 -6 1.75087 5.98771 10
 0 3 6 1.30757 5.58039 10
 0 -3 6 -9.81887 9.5196 11
 0 3 -6 -3.70968 8.63637 11
 0 -3 -7 10.5326 7.4626 8
 0 -3 -7 3.50814 5.90505 10
 0 3 7 4.46705 6.09234 10
 0 3 -7 -3.34804 9.38302 11
 0 -3 -8 7.36903 7.74602 8
 0 3 8 -4.79812 6.3594 10
 0 -3 8 -7.64325 5.78219 9
 0 3 -8 2.48417 8.04111 11
 0 -3 -8 4.5388 6.31773 10
 0 -3 -9 3.20396 7.52099 8
 0 3 9 -2.07921 5.44831 4
 0 -3 -9 -2.20294 6.46962 3
 0 3 -9 0.51646 9.10882 11
 0 -3 -9 1.6239 6.4847 10
 0 3 9 -4.81672 6.31965 10
 0 -3 9 -3.24125 5.82187 9
 0 3 -10 -8.66874 9.44487 11
 0 -3 -10 -4.35962 6.90104 10
 0 3 10 1.72408 6.67737 10
 0 -3 10 -2.34035 6.35019 9
 0 3 10 -6.14316 5.37886 4
 0 -3 10 2.55528 2.80223 7
 0 -3 -10 -1.67781 7.92051 8
 0 3 -10 0.99764 3.93491 12
 0 -3 -10 4.03847 6.40532 3
 0 3 -11 2.84919 9.39237 11
 0 -3 -11 3.42015 6.84766 10
 0 -3 11 3.7499 6.45519 9
 0 3 11 1.22471 5.29706 4
 0 -3 -11 -5.97723 8.26116 8
 0 3 11 1.88108 5.97972 9
 0 -3 11 1.68725 2.48442 7
 0 3 -11 0.81724 3.74594 12
 0 -3 -11 8.465 6.31214 3
 0 3 11 -2.13224 9.21423 2
 0 -3 11 -1.23339 6.17967 3
 0 -3 -12 0.66085 7.21144 10
 0 -3 12 -3.33829 6.66882 9
 0 3 12 -3.32966 5.07056 4
 0 -3 12 -3.09414 2.36509 7
 0 3 12 2.68631 6.69936 9
 0 3 -12 1.80779 3.56786 12
 0 -3 12 3.01759 5.93082 3
 0 3 12 5.27667 9.63622 2
 0 -3 -12 -2.04802 5.95237 3
 0 3 -13 -0.24004 3.26672 12
 0 -3 -13 3.16214 7.68854 10
 0 3 13 1.08101 4.95097 4
 0 -3 13 -2.11909 6.57295 9
 0 -3 13 2.24227 2.28417 7
 0 -3 -13 -7.00346 5.96427 3
 0 -3 13 -1.98673 10.4102 2
 0 -3 13 -2.31006 5.32613 3
 0 3 13 -7.02922 10.2815 2
 0 3 14 -0.69321 10.9083 2
 0 -3 14 3.02452 5.24423 3
 0 -3 14 4.29295 11.7373 2
 0 -3 -14 6.85324 5.34938 3
 0 -3 -14 -0.74536 7.70746 10
 0 3 -14 0.22215 3.07833 12
 0 -3 14 -0.37162 6.93148 9
 0 -3 14 0.20842 2.32551 7
 0 3 14 2.86913 4.9934 4
 0 -3 15 -3.85227 11.5333 2
 0 -3 -15 -4.19418 5.04415 3
 0 -3 15 2.34315 4.79145 3
 0 3 15 2.23595 10.9513 2
 0 -3 -15 0.39378 7.8864 10
 0 3 -15 0.10013 2.77877 12
 0 -3 15 0.77594 6.87068 9
 0 -3 -15 -2.00781 8.34661 9
 0 -3 15 -2.06184 2.38194 7
 0 3 15 -0.90361 4.9693 4
 0 -3 16 3.34854 4.2462 3
 0 3 16 -3.20275 10.8058 2
 0 -3 16 3.29144 11.3518 2
 0 -3 -16 9.9882 4.83315 3
 0 3 -16 -2.57621 2.66743 12
 0 -3 -16 7.06006 8.31742 10
 0 -3 16 4.09232 7.28261 9
 0 -3 -16 -7.93716 8.96904 9
 0 -3 16 -3.31689 2.71018 7
 0 3 16 -5.42586 5.09974 4
 0 3 17 3.02541 5.07216 4
 0 -3 -17 7.42421 8.58876 10
 0 -3 -17 -3.10345 9.01685 9
 0 -3 -17 -2.93407 4.28474 3
 0 -3 17 5.92328 7.6976 9
 0 -3 17 0.14334 2.82836 7
 0 3 17 3.21513 14.0303 6
 0 -3 17 -0.217 3.78929 3
 0 3 17 5.10876 11.491 2
 0 -3 17 3.51556 12.2706 2
 0 3 18 2.12811 5.48893 4
 0 -3 -18 -2.48136 3.83345 3
 0 -3 18 3.16301 3.50483 3
 0 -3 -18 -10.8309 9.51647 9
 0 3 18 7.74866 13.9632 6
 0 -3 18 6.75856 3.19992 7
 0 3 18 -3.63103 11.2838 2
 0 -3 18 2.78942 12.191 2
 0 3 19 -6.03477 5.44267 4
 0 -3 -19 -0.87777 3.50255 3
 0 -3 19 2.29234 3.07668 3
 0 -3 -19 16.0592 9.69898 9
 0 3 19 21.6217 14.2152 6
 0 3 19 1.91167 11.979 2
 0 -3 19 -3.94605 12.6225 2
 0 3 20 0.39749 5.67916 4
 0 -3 -20 5.71771 9.42009 9
 0 -3 -20 -0.31957 3.37495 3
 0 -3 20 0.94293 2.75801 3
 0 -3 -20 -2.34665 7.73739 7
 0 3 20 -1.16737 14.0961 6
 0 -3 20 -9.30937 12.202 2
 0 3 20 -3.03873 12.7355 2
 0 3 21 2.5033 5.9009 4
 0 -3 -21 8.12485 9.55467 9
 0 3 -21 -1.33105 3.46516 1
 0 -3 -21 -3.05318 3.14912 3
 0 -3 21 0.82354 2.57139 3
 0 -3 -21 6.61363 7.85938 7
 0 3 21 16.902 14.346 6
 0 -3 21 9.82909 13.2797 2
 0 3 21 6.35673 13.0815 2
 0 3 22 -3.05793 6.13912 4
 0 3 -22 -7.53803 8.83908 4
 0 -3 -22 -6.47993 10.3352 9
 0 3 -22 6.66218 3.25756 1
 0 -3 22 0.11852 2.34231 3
 0 -3 -22 0.53277 3.07426 3
 0 -3 -22 6.09033 8.21943 7
 0 3 22 -11.0603 14.6032 6
 0 3 22 13.4069 13.4197 2
 0 -3 22 13.6582 13.2026 2
 0 3 -23 -5.10655 8.90014 4
 0 3 23 -0.91258 6.16657 4
 0 -3 -23 -1.14556 11.2348 9
 0 3 23 0.21891 4.00113 1
 0 3 -23 0.68276 4.31301 1
 0 3 -23 -0.11081 2.96889 1
 0 -3 23 -0.73928 2.22044 3
 0 -3 -23 1.03323 3.15852 3
 0 -3 -23 4.94712 8.13182 7
 0 3 23 8.8637 14.2342 6
 0 3 23 -6.97007 12.7917 2
 0 -3 23 18.9189 13.1568 2
 0 3 24 0.94913 6.68628 4
 0 3 -24 -3.87003 8.74138 4
 0 -3 -24 -3.63862 11.2109 9
 0 3 -24 0.24988 2.40322 1
 0 3 24 1.22728 2.41543 1
 0 3 -24 2.67294 3.18607 1
 0 3 24 0.34171 3.45882 1
 0 -3 -24 -3.96012 2.51112 3
 0 -3 24 2.7043 1.65123 3
 0 3 24 -16.6755 15.7317 6
 0 -3 -24 6.17624 7.79066 7
 0 3 24 1.22016 12.4957 2
 0 -3 24 -8.68277 14.4972 2
 0 3 -25 -3.23406 9.14831 4
 0 3 25 -0.4908 6.67025 4
 0 -3 -25 -3.84802 12.9424 9
 0 3 25 1.25242 1.8367 1
 0 3 25 0.81086 2.53815 1
 0 -3 -25 2.33226 1.94755 3
 0 -3 -25 2.50321 8.09447 7
 0 3 25 -2.63658 14.9686 6
 0 3 25 6.31601 14.0266 2
 0 -3 25 1.28272 14.0349 2
 0 -3 26 21.4574 14.6113 2
 0 3 26 -7.82502 14.5421 2
 0 3 26 4.81052 4.30705 12
 0 3 26 2.67168 15.3777 6
 0 -3 -26 -0.62385 7.99606 7
 0 3 26 10.1091 7.29519 4
 0 3 -26 -2.5982 9.23497 4
 0 -3 -26 -1.35342 13.0606 9
 0 -3 27 1.38176 13.9071 2
 0 3 27 10.903 14.912 2
 0 3 27 3.96411 4.16702 12
 0 3 27 4.11619 16.0962 6
 0 -3 -27 -3.77797 8.16941 7
 0 3 27 2.06827 7.38792 4
 0 3 -27 -3.90341 9.41098 4
 0 -3 -27 1.41075 13.7249 9
 0 -3 28 -9.94514 16.2275 2
 0 3 28 -19.6313 14.7065 2
 0 3 28 -0.22409 4.0897 12
 0 -3 -28 1.87777 7.84445 7
 0 3 28 1.40748 15.9812 6
 0 3 -28 -0.64524 8.85348 4
 0 3 28 -2.62326 7.08059 4
 0 -3 -28 19.306 15.5753 9
 0 3 29 -10.2291 14.5207 2
 0 -3 29 -2.95845 15.8706 2
 0 3 29 1.273 3.99496 12
 0 3 29 -2.84709 15.7412 6
 0 -3 -29 3.16213 7.78255 7
 0 3 -29 -5.13152 8.78934 4
 0 -3 -29 -1.55951 14.4581 9
 0 -3 30 12.125 16.0794 2
 0 3 30 -1.49868 16.2216 2
 0 3 30 0.59245 3.81127 12
 0 3 30 2.91909 16.6708 6
 0 -3 -30 5.03868 8.25781 7
 0 3 -30 -6.9621 9.02009 4
 0 -3 -30 -4.90325 15.465 9
 0 -3 31 -3.14852 15.7648 2
 0 3 31 -18.4271 17.677 2
 0 3 31 -0.36002 3.60565 12
 0 3 31 -19.4655 17.0359 6
 0 -3 -31 -6.99743 8.63421 7
 0 -3 -31 -22.2283 16.1332 9
 0 3 -31 -0.62522 8.6842 4
 0 -3 -32 -1.78497 16.4495 9
 0 3 32 16.8904 16.4744 6
 0 -3 -32 -1.9061 7.88466 7
 0 -3 32 -4.82769 16.5604 2
 0 3 32 -3.18731 15.378 2
 0 3 -32 4.28478 8.57966 4
 0 -3 -33 3.6993 17.3004 9
 0 -3 -33 3.20675 7.97221 7
 0 3 33 -4.7358 16.633 6
 0 3 33 3.25791 17.2031 2
 0 -3 33 13.1481 17.594 2
 0 3 -33 -2.40199 8.65471 4
 0 -3 -34 -13.4806 18.4821 9
 0 3 34 -21.0414 18.4159 6
 0 -3 -34 -5.75436 8.19703 7
 0 -3 34 -1.70109 16.4163 2
 0 3 34 6.65482 17.7719 2
 0 3 -34 -4.66166 8.75581 4
 0 -3 -35 -2.0011 18.6074 9
 0 -3 -35 -7.092 8.66482 7
 0 3 35 -13.3745 19.2446 6
 0 3 35 1.72121 17.3674 2
 0 -3 35 3.46846 18.6893 2
 0 3 -35 2.8414 8.76564 4
 0 -3 -36 12.4644 17.7688 9
 0 -3 -36 -1.28779 8.29009 7
 0 -3 36 3.52962 19.3096 2
 0 3 36 -21.0246 19.2109 2
 0 3 -36 4.92473 8.66382 4
 0 -3 -37 0.64682 8.66798 7
 0 -3 -37 10.7612 20.0717 9
 0 -3 37 9.10287 18.6447 2
 0 3 37 -8.91277 19.3364 2
 0 -3 -38 0.64576 8.9802 7
 0 -3 -38 -13.3403 22.321 9
 0 -3 38 22.1832 19.8336 2
 0 3 38 -14.7055 19.4126 2
 0 3 39 29.8729 21.0831 2
 0 -3 39 -9.38108 20.6265 2
 0 -3 -39 19.4507 9.6833 7
 0 3 40 -24.6392 22.1543 2
 0 -3 40 -21.2331 20.153 2
 0 -3 -40 -1.93578 9.17918 7
 0 -3 41 11.7314 21.8019 2
 0 3 41 31.1645 20.9917 2
 0 -3 -41 0.64172 9.20599 7
 0 3 42 7.90216 22.1643 2
 0 -3 42 5.9447 21.9591 2
 0 3 43 9.99862 21.9794 2
 0 -3 43 16.0373 21.7991 2
 0 3 44 6.06457 22.2148 2
 0 -3 44 -20.5256 23.8109 2
 0 3 45 20.6782 22.8388 2
 0 -3 45 28.9906 21.9412 2
 0 3 46 2.08529 23.5395 2
 0 -3 46 -20.8711 24.5786 2
 0 -3 47 -10.6428 22.9921 2
 0 3 47 -8.40571 24.0052 2
 0 -3 48 -8.56738 25.1801 2
 0 3 48 38.5628 24.0416 2
 0 3 49 40.9254 26.0551 2
 0 -3 49 -23.6708 23.7454 2
 0 -3 50 32.4165 25.9353 2
 0 3 50 23.8082 25.1305 2
 0 -3 51 10.9553 25.4236 2
 0 3 51 21.704 26.1234 2
 0 -3 52 13.1542 27.1696 2
 0 3 52 21.9803 26.4106 2
 0 -3 53 32.8505 26.0767 2
 0 3 53 -4.39317 26.6224 2
 0 -4 0 60.8367 15.3717 5
 0 4 0 70.8536 19.5844 5
 0 4 -1 1154.63 55.8542 5
 0 -4 -1 1180.17 55.5955 5
 0 4 1 1228.06 50.6465 8
 0 -4 1 1230.74 54.7046 5
 0 4 2 195.652 11.6287 8
 0 4 -2 200.086 15.2176 11
 0 4 -2 190.645 20.4871 5
 0 -4 -2 143.795 19.7578 5
 0 -4 3 507.614 21.0216 2
 0 4 3 501.55 20.7265 2
 0 4 3 483.596 23.2623 8
 0 4 -3 544.816 26.2183 11
 0 -4 -3 494.578 31.1571 5
 0 4 -3 514.21 29.708 5
 0 4 -4 1930.73 78.2843 11
 0 4 4 1786.06 76.1639 8
 0 -4 -4 1868.03 75.1434 9
 0 -4 4 1840.32 74.8106 2
 0 4 4 1870.45 74.5887 2
 0 4 -4 1908.07 79.871 5
 0 4 -5 4939.48 199.003 11
 0 -4 -5 4940.87 196.5 9
 0 4 5 4868.52 197.295 8
 0 4 5 4908.49 196.878 10
 0 4 5 4881.54 196.04 2
 0 -4 5 4907.57 196.286 2
 0 4 -5 5160.63 200.18 5
 0 4 6 -0.64866 6.6965 10
 0 4 6 -0.25017 5.84631 2
 0 -4 6 -3.92663 6.50787 2
 0 4 -6 -6.78755 10.6299 11
 0 -4 -6 -3.50823 4.48647 9
 0 4 6 -5.05651 6.84978 8
 0 4 7 6412.43 254.368 10
 0 4 7 6367.19 254.122 2
 0 -4 7 6211.23 254.272 2
 0 4 -7 6466.84 256.465 11
 0 -4 -7 6434.95 254.262 9
 0 4 7 6360.53 254.77 8
 0 4 8 12289.1 472.256 10
 0 -4 8 11398.5 472.33 2
 0 4 8 11646 472.113 2
 0 4 -8 12094.4 474.186 11
 0 -4 -8 12177.1 472.321 9
 0 -4 -8 11718 472.272 8
 0 4 9 962.776 39.3316 10
 0 -4 9 906.568 38.3696 9
 0 -4 -9 918.1 38.7351 10
 0 -4 -9 917.385 39.604 3
 0 -4 9 873.83 39.8052 2
 0 4 9 858.242 39.4841 2
 0 4 -9 944.456 41.6667 11
 0 -4 -9 898.214 39.5884 8
 0 -4 -9 954.231 39.4543 9
 0 -4 10 410.848 18.5678 9
 0 -4 -10 394.081 18.908 10
 0 4 10 386.723 19.3086 10
 0 4 10 386.634 20.2308 2
 0 -4 10 387.983 20.7037 2
 0 -4 -10 383.145 19.8409 3
 0 4 -10 423.221 22.3514 11
 0 -4 11 8825.75 339.46 9
 0 4 11 8617.53 340.096 10
 0 -4 -11 8426.54 339.464 10
 0 4 11 8906.45 339.344 4
 0 4 11 8054.85 340.613 2
 0 -4 -11 8524.37 340.062 3
 0 -4 11 8430.84 340.089 3
 0 -4 11 8091.76 340.875 2
 0 4 -11 8401.9 342.03 11
 0 -4 12 2311.44 93.1438 9
 0 -4 -12 2211.02 93.213 10
 0 4 12 2358.14 94.0075 10
 0 4 12 2423.17 92.985 4
 0 -4 12 2244.11 91.6358 7
 0 -4 -12 2306.13 93.6404 3
 0 -4 12 2238.98 95.0689 2
 0 4 12 2201.95 94.7464 2
 0 -4 12 2202.3 93.6159 3
 0 4 -12 2301.76 96.0756 11
 0 4 -12 2365.33 92.1067 12
 0 -4 13 520.24 23.4891 9
 0 -4 -13 489.61 23.7856 10
 0 4 -13 495.529 26.5694 11
 0 4 13 514.012 23.1181 4
 0 -4 13 530.128 21.4235 7
 0 4 13 491.744 26.213 2
 0 -4 13 503.004 26.0646 2
 0 -4 13 526.572 23.9571 3
 0 -4 -13 524.153 23.9365 3
 0 4 -13 506.632 22.0315 12
 0 4 -14 195.657 15.7261 11
 0 -4 -14 201.794 13.1099 10
 0 -4 14 201.824 12.0846 9
 0 4 14 224.698 11.7291 4
 0 -4 14 221.152 9.5543 7
 0 -4 -14 204.121 12.6383 3
 0 4 14 217.081 15.5331 2
 0 -4 14 200.592 12.3395 3
 0 -4 14 189.573 15.9324 2
 0 4 -14 215.634 10.4415 12
 0 4 -15 1557.17 64.2652 12
 0 -4 15 1648.47 65.91 9
 0 4 -15 1547.02 69.0201 11
 0 -4 -15 1470.9 66.0039 10
 0 -4 15 1651.34 63.9083 7
 0 4 15 1621.75 65.5217 4
 0 -4 -15 1607.41 65.7962 3
 0 4 15 1444.92 68.2735 2
 0 -4 15 1616.36 65.9002 3
 0 -4 15 1556.45 68.8104 2
 0 -4 16 1329.77 59.3346 2
 0 4 16 1340.25 59.2434 2
 0 -4 16 1305.24 56.1003 3
 0 4 -16 1381.46 59.7979 11
 0 -4 16 1370.94 56.4675 9
 0 -4 -16 1318.37 56.736 10
 0 4 -16 1329.81 54.5722 12
 0 -4 -16 1301.49 55.9475 3
 0 -4 16 1389.03 54.2696 7
 0 4 16 1372.35 55.9847 4
 0 4 17 168.896 15.4292 2
 0 -4 17 175.503 16.0525 2
 0 4 -17 184.757 9.03601 12
 0 4 -17 202.132 15.7741 11
 0 -4 17 194.264 11.9448 9
 0 -4 17 185.556 10.7942 3
 0 -4 -17 187.079 10.8393 3
 0 -4 17 188.84 8.5424 7
 0 4 17 193.515 11.1185 4
 0 -4 18 10.073 11.9 2
 0 -4 18 3.51455 4.74272 3
 0 -4 -18 9.99564 5.2659 3
 0 4 18 -1.74952 11.0534 2
 0 4 -18 1.18485 3.26613 12
 0 4 -18 15.6932 10.5041 11
 0 -4 18 3.05278 7.06085 9
 0 -4 18 6.53513 2.58933 7
 0 4 18 11.3944 15.712 6
 0 4 18 1.51048 5.67524 4
 0 -4 19 15.384 11.9739 2
 0 4 19 -1.86041 11.3527 2
 0 -4 19 8.51805 4.40921 3
 0 -4 -19 6.29324 5.01404 3
 0 4 -19 6.22552 3.11102 12
 0 4 19 -2.61791 15.9732 6
 0 -4 19 6.33844 2.80893 7
 0 4 19 5.15024 6.12233 4
 0 -4 20 3560.42 147.451 2
 0 4 20 3343.9 146.828 2
 0 -4 -20 3465.8 141.904 3
 0 -4 20 3557.82 141.98 3
 0 4 -20 3565.18 140.8 12
 0 -4 20 3582.03 141.162 7
 0 4 20 3391.66 149.309 6
 0 4 20 3534.21 142.976 4
 0 4 21 1830.23 74.1575 4
 0 -4 21 1837.2 72.7822 3
 0 -4 -21 1789.34 72.7328 3
 0 -4 21 1773.83 72.1466 7
 0 4 21 1666.9 80.8291 6
 0 -4 21 1771.3 78.8429 2
 0 4 21 1773.33 78.547 2
 0 4 22 379.913 18.4198 4
 0 -4 -22 367.6 23.4248 9
 0 4 22 363.302 27.1036 6
 0 -4 -22 314.477 19.8515 7
 0 4 22 361.878 24.328 2
 0 -4 22 367.958 24.5722 2
 0 -4 22 360.269 16.0417 3
 0 -4 -22 358.82 16.2411 3
 0 -4 -23 -1.18436 11.2395 9
 0 -4 -23 4.42674 4.00355 3
 0 -4 23 3.52953 3.41265 3
 0 -4 -23 6.56683 8.52919 7
 0 4 23 14.4625 16.7447 6
 0 4 23 7.91347 12.3702 2
 0 -4 23 -5.80389 14.0909 2
 0 -4 -24 1403.32 69.6808 9
 0 4 -24 1600.19 62.8617 1
 0 -4 24 1581.8 62.6612 3
 0 -4 -24 1535.17 62.7415 3
 0 -4 -24 1480.83 66.4503 7
 0 4 24 1491.59 72.4818 6
 0 -4 24 1459.97 70.2346 2
 0 4 24 1525.97 69.9358 2
 0 -4 -25 3427.26 152.817 9
 0 4 -25 3733.78 145.336 1
 0 -4 25 3621.89 145.118 3
 0 -4 -25 3742.82 145.295 3
 0 4 25 3323.75 154.105 6
 0 -4 -25 3549.95 149.156 7
 0 -4 25 3290.66 152.296 2
 0 4 25 3426.8 152.255 2
 0 4 -26 541.377 29.2004 4
 0 -4 -26 511.339 32.9197 9
 0 4 -26 579.837 24.2508 1
 0 4 26 547.708 24.253 1
 0 -4 -26 717.12 24.7703 3
 0 -4 26 630.18 24.1521 3
 0 -4 -26 533.99 28.5549 7
 0 4 26 566.494 36.1428 6
 0 4 26 568.486 33.2369 2
 0 4 26 536.497 25.1761 1
 0 4 -26 467.976 24.8449 1
 0 -4 26 589.401 33.9766 2
 0 4 -27 142.463 14.2728 4
 0 -4 -27 145.221 18.6639 9
 0 4 -27 169.175 8.02477 1
 0 4 27 149.017 7.79681 1
 0 -4 27 172.315 7.46482 3
 0 -4 -27 159.364 7.86201 3
 0 4 27 130.452 20.4891 6
 0 -4 -27 157.406 13.464 7
 0 4 -27 147.484 8.70636 1
 0 4 27 153.192 8.87874 1
 0 -4 27 167.962 19.4342 2
 0 4 27 152.912 18.8939 2
 0 4 -28 464.887 23.4248 4
 0 -4 -28 436.725 27.907 9
 0 4 28 434.837 17.525 1
 0 4 28 428.687 16.9151 1
 0 -4 -28 424.218 16.7649 3
 0 -4 28 358.166 16.2892 3
 0 4 28 374.836 29.5263 6
 0 -4 -28 446.229 22.9044 7
 0 -4 28 434.22 28.6895 2
 0 4 28 443.283 28.1235 2
 0 -4 -29 788.953 40.3367 9
 0 4 -29 780.069 34.1136 4
 0 4 29 681.787 27.5328 1
 0 4 29 644.959 27.6878 1
 0 -4 -29 774.653 33.7211 7
 0 4 29 766.154 41.3993 6
 0 4 29 848.884 40.1952 2
 0 -4 29 741.869 39.804 2
 0 4 30 -23.3342 16.7557 2
 0 -4 30 -7.42008 15.2354 2
 0 4 30 5.9542 4.88155 12
 0 -4 -30 2.24931 9.21187 7
 0 4 30 -6.51907 18.1347 6
 0 -4 -30 1.68094 16.0864 9
 0 4 -30 13.9586 10.4956 4
 0 -4 -31 96.668 19.6427 9
 0 -4 -31 176.893 13.5911 7
 0 4 31 132.919 22.1535 6
 0 -4 31 143.346 19.3948 2
 0 4 31 125.511 19.3922 2
 0 4 -31 151.268 13.9516 4
 0 -4 -32 229.455 24.7576 9
 0 -4 -32 251.368 16.2219 7
 0 4 32 247.616 25.0481 6
 0 -4 32 220.576 23.3458 2
 0 4 32 246.593 23.4649 2
 0 4 -32 234.646 16.9742 4
 0 -4 -33 81.6986 19.6286 9
 0 -4 -33 134.378 12.4596 7
 0 4 33 86.9851 21.3549 6
 0 -4 33 136.804 20.6635 2
 0 4 33 117.319 20.4332 2
 0 4 -33 115.181 13.0427 4
 0 -4 -34 -11.8698 19.7595 9
 0 -4 -34 3.01902 9.4744 7
 0 4 34 3.44019 19.4142 6
 0 -4 34 -6.66272 18.8378 2
 0 4 34 -4.85363 17.7397 2
 0 4 -34 7.23252 10.3464 4
 0 -4 -35 26.7234 18.8412 9
 0 4 35 19.3113 19.9841 6
 0 -4 -35 18.7647 10.0084 7
 0 4 35 41.8501 18.4839 2
 0 -4 35 22.0426 17.2924 2
 0 4 -35 1.40447 10.3274 4
 0 -4 -36 1057.7 57.7933 9
 0 -4 -36 1060.05 48.1313 7
 0 4 36 1121.24 57.0591 6
 0 -4 36 1059.52 55.9624 2
 0 4 36 1040 55.6069 2
 0 4 -36 1067.21 47.712 4
 0 4 37 792.94 45.0322 2
 0 -4 37 797.181 45.9012 2
 0 -4 -37 768.679 47.8473 9
 0 4 37 746.91 45.9098 6
 0 -4 -37 770.599 36.7634 7
 0 -4 38 808.141 46.0389 2
 0 4 38 792.482 46.2057 2
 0 -4 -38 701.538 48.1792 9
 0 -4 -38 812.535 37.553 7
 0 4 38 784.901 46.938 6
 0 4 39 61.8041 21.4454 2
 0 -4 39 62.3931 21.6872 2
 0 -4 -39 32.9562 23.1979 9
 0 -4 -39 60.4448 11.0955 7
 0 -4 -40 787.829 36.1378 7
 0 -4 40 715.277 46.0122 2
 0 4 40 697.957 45.0334 2
 0 -4 -41 1295.19 55.0687 7
 0 -4 41 1119.7 63.2002 2
 0 4 41 1216.73 64.3391 2
 0 -4 -42 287.713 18.7364 7
 0 4 42 275.1 28.9687 2
 0 -4 42 286.724 29.7289 2
 0 -4 43 -7.9397 22.087 2
 0 4 43 -1.9465 22.6224 2
 0 -4 44 226.53 27.9966 2
 0 4 44 181.463 26.3214 2
 0 4 45 491.12 36.9818 2
 0 -4 45 406.421 35.7048 2
 0 4 46 36.5563 23.0763 2
 0 -4 46 8.25784 22.4598 2
 0 4 47 18.4349 23.4496 2
 0 -4 47 12.4729 24.4401 2
 0 4 48 164.828 28.2938 2
 0 -4 48 150.575 27.7185 2
 0 -4 49 75.6519 26.3835 2
 0 4 49 58.7467 25.5168 2
 0 -4 50 44.776 24.9425 2
 0 4 50 105.3 27.6351 2
 0 4 51 4.27154 26.3715 2
 0 -4 51 -10.6802 25.4286 2
 0 -4 52 145.284 29.4546 2
 0 4 52 168.857 30.0165 2
 0 5 0 17.1866 20.1708 5
 0 -5 0 1.04482 15.3567 5
 0 5 0 10.6185 7.5318 8
 0 -5 -1 -17.7656 16.8287 5
 0 5 -1 9.49415 21.0731 5
 0 5 1 2.20961 7.13135 8
 0 5 -2 -18.4109 20.4601 5
 0 -5 -2 -6.99371 16.8424 5
 0 5 2 -4.85518 7.63366 8
 0 5 -3 1.46078 11.6116 11
 0 -5 3 -2.33154 2.53997 2
 0 -5 -3 -7.42234 17.5633 5
 0 5 -3 -1.9654 19.5803 5
 0 5 3 -4.45788 7.30608 8
 0 -5 -3 2.75947 4.01238 9
 0 5 -4 -7.43542 11.8206 11
 0 -5 -4 4.14407 4.68686 9
 0 5 4 -4.06973 7.83638 8
 0 5 4 -0.20488 3.08995 2
 0 -5 4 3.12652 3.38381 2
 0 -5 -4 -1.28856 17.9902 5
 0 5 -4 -2.87008 18.877 5
 0 5 -5 -3.77091 12.1584 11
 0 -5 -5 2.64285 4.748 9
 0 5 5 4.61238 7.1141 8
 0 5 5 0.38445 6.48986 10
 0 -5 5 -1.34253 4.43461 2
 0 5 5 -1.70305 4.15241 2
 0 5 -5 13.8241 17.2653 5
 0 -5 -5 18.7014 19.2757 5
 0 5 -6 4.59813 12.4877 11
 0 5 6 3.79498 7.7075 8
 0 -5 -6 1.31393 5.42943 9
 0 5 6 6.70755 6.69637 10
 0 -5 6 -0.99145 4.98624 2
 0 5 6 -1.88175 5.11108 2
 0 5 -6 -20.7948 18.0842 5
 0 5 7 1.63506 7.07162 10
 0 5 -7 -12.5429 11.1158 11
 0 -5 7 -5.77 6.02355 2
 0 5 7 4.18405 5.88521 2
 0 -5 -7 2.93447 5.80178 9
 0 5 7 1.94246 7.6966 8
 0 5 8 4.23375 7.67888 10
 0 5 -8 -6.4006 11.6157 11
 0 -5 8 -2.86009 6.29496 2
 0 -5 -8 -8.20616 8.57307 3
 0 5 8 3.4872 6.43752 2
 0 -5 -8 -2.81886 6.21779 9
 0 5 8 11.5208 7.86581 8
 0 5 9 -7.03903 7.34649 10
 0 5 -9 5.71687 11.5659 11
 0 5 9 4.43866 7.17793 2
 0 -5 -9 -9.25214 8.2306 3
 0 -5 9 -4.12421 7.23817 2
 0 -5 -9 1.78911 6.50986 9
 0 -5 10 -2.64011 5.46375 9
 0 5 10 -7.28318 7.07387 10
 0 5 -10 14.9573 10.748 11
 0 -5 10 -3.27586 7.89801 3
 0 -5 -10 -7.01308 8.07575 3
 0 -5 10 0.46296 7.54412 2
 0 5 10 0.84787 7.55053 2
 0 -5 -10 0.48702 6.87962 9
 0 5 11 1.41981 7.66717 10
 0 -5 11 -5.00592 5.64364 9
 0 5 -11 -1.69897 11.3673 11
 0 -5 -11 1.59704 8.10422 3
 0 -5 11 0.51409 7.53581 2
 0 5 11 -5.20917 8.35894 2
 0 -5 11 8.14002 7.84987 3
 0 -5 -11 5.90769 7.67324 9
 0 -5 12 -2.29767 5.62507 9
 0 -5 -12 2.58068 7.32689 10
 0 5 12 2.9554 7.79102 10
 0 -5 -12 -1.74458 7.24046 9
 0 5 -12 -0.86939 11.4832 11
 0 -5 -12 -0.52393 7.81609 3
 0 5 12 2.09387 8.47223 2
 0 -5 12 -4.26751 8.0399 3
 0 -5 12 -8.01321 9.06252 2
 0 -5 13 -5.85084 5.69397 9
 0 5 13 -4.09527 7.7586 10
 0 -5 -13 -1.14852 7.38844 10
 0 5 -13 2.67718 11.5777 11
 0 5 13 2.55779 6.65308 4
 0 -5 -13 -1.88415 7.46305 9
 0 5 -13 2.42328 5.27162 12
 0 -5 13 -3.12546 9.03112 2
 0 5 13 3.4431 8.8224 2
 0 -5 -13 -0.50992 7.65924 3
 0 -5 13 3.67378 8.02494 3
 0 -5 14 3.84398 3.11729 7
 0 -5 -14 -1.35234 8.16482 9
 0 5 14 5.33011 7.63441 10
 0 -5 -14 8.75901 7.58268 10
 0 -5 14 -2.17537 5.81612 9
 0 5 -14 -0.92091 11.0023 11
 0 5 -14 -5.17253 5.21327 12
 0 -5 -14 -14.9594 7.84661 3
 0 5 14 1.87503 9.01885 2
 0 -5 14 13.4033 9.99757 2
 0 -5 14 -6.69953 7.48198 3
 0 -5 15 -0.15536 2.85922 7
 0 -5 -15 8.8477 8.5036 9
 0 -5 -15 -3.7284 8.16335 10
 0 5 -15 17.0526 11.7562 11
 0 -5 15 -4.48399 5.62539 9
 0 5 -15 -1.36612 4.91817 12
 0 5 15 -3.38234 9.82116 2
 0 -5 -15 -0.48005 7.25137 3
 0 -5 15 -2.17008 10.8159 2
 0 -5 15 3.48514 6.94195 3
 0 -5 16 0.14366 2.66775 7
 0 -5 16 -0.77881 5.73526 9
 0 5 -16 -5.87215 11.0683 11
 0 5 -16 -1.74257 4.76146 12
 0 -5 16 16.3111 9.92263 2
 0 5 16 -9.47031 9.67827 2
 0 -5 16 4.85146 6.62958 3
 0 -5 -16 -2.80315 7.22911 3
 0 5 -17 -2.6972 4.49879 12
 0 -5 17 8.86985 6.08333 9
 0 5 -17 5.06319 11.3372 11
 0 -5 17 -0.41216 2.51689 7
 0 -5 17 0.8309 11.1819 2
 0 5 17 10.9336 10.3001 2
 0 -5 17 -1.3957 6.38356 3
 0 -5 -17 -2.22581 6.51768 3
 0 5 -18 2.75179 4.30385 12
 0 -5 18 -7.18431 6.54642 9
 0 -5 18 -0.26541 2.49209 7
 0 -5 -18 -3.35399 6.97508 3
 0 5 18 -4.1706 11.7066 2
 0 -5 18 -1.35081 6.19521 3
 0 -5 18 -7.08301 10.9505 2
 0 5 -18 -11.5248 11.1658 11
 0 5 -19 -3.31044 4.22392 12
 0 5 -19 6.50458 11.1293 11
 0 -5 19 1.60143 2.51472 7
 0 5 19 0.87607 11.3313 2
 0 -5 19 -1.24382 5.32974 3
 0 -5 19 -5.57187 11.7889 2
 0 -5 -19 5.55273 6.33086 3
 0 5 -20 -0.16979 3.909 12
 0 -5 -20 -0.75268 6.06112 3
 0 5 -20 -13.4569 12.3482 11
 0 -5 20 2.04501 2.56904 7
 0 5 20 -22.5858 17.8274 6
 0 -5 20 6.88789 12.6686 2
 0 5 20 0.92966 10.5977 2
 0 -5 20 1.95249 5.18802 3
 0 5 -21 -1.39688 3.66463 12
 0 -5 -21 -1.06928 5.84207 3
 0 -5 21 -4.4133 5.04025 3
 0 5 -21 -3.49673 12.1105 11
 0 5 21 -9.33017 17.0145 6
 0 -5 21 -2.85896 2.89516 7
 0 -5 21 4.10254 12.579 2
 0 5 21 4.91949 11.4349 2
 0 5 -22 1.92413 3.441 12
 0 -5 22 0.3406 4.72422 3
 0 -5 -22 -5.98082 5.64931 3
 0 5 22 7.16809 12.6652 2
 0 -5 22 5.40179 12.5794 2
 0 -5 22 -2.56987 2.9457 7
 0 5 22 -14.3239 18.3204 6
 0 5 -22 -9.66269 12.1872 11
 0 -5 -23 4.35127 5.22831 3
 0 -5 23 1.91459 4.59384 3
 0 5 23 1.07867 12.7714 2
 0 -5 23 -6.71971 12.917 2
 0 5 23 6.49393 17.9522 6
 0 -5 23 0.31845 3.17135 7
 0 5 -23 20.0886 13.1067 11
 0 -5 -24 -1.16885 4.98149 3
 0 -5 24 3.51967 4.29969 3
 0 -5 24 4.70029 13.7595 2
 0 5 24 2.23519 13.0865 2
 0 5 24 -4.99624 18.3772 6
 0 -5 -24 -2.55093 9.97528 7
 0 5 -24 1.30164 13.7779 11
 0 -5 -25 0.81473 4.78216 3
 0 -5 25 -1.35276 4.08262 3
 0 5 25 -11.7231 14.402 2
 0 -5 25 -4.9225 14.166 2
 0 5 25 -15.1952 18.2747 6
 0 -5 -25 -3.45231 10.1439 7
 0 5 -25 5.41025 14.4146 11
 0 5 -26 -9.80755 13.5197 11
 0 5 26 -8.47172 14.5625 2
 0 -5 26 3.80446 14.7938 2
 0 -5 26 0.24445 3.84679 3
 0 -5 -26 2.27893 4.41426 3
 0 5 26 -22.2151 18.7373 6
 0 -5 -26 16.6266 10.3419 7
 0 5 -26 0.52389 5.43996 1
 0 -5 27 -0.88276 3.67604 3
 0 -5 -27 -2.34858 4.53962 3
 0 -5 27 -14.3531 14.3682 2
 0 5 27 10.1188 14.8109 2
 0 5 27 -6.97851 19.612 6
 0 -5 -27 -8.85258 9.8506 7
 0 5 -27 -4.3657 14.31 11
 0 5 28 -3.23958 6.13179 1
 0 5 -28 -3.02204 14.9762 11
 0 5 -28 -2.74424 11.2384 4
 0 -5 -28 2.31081 4.63835 3
 0 -5 28 7.01404 3.55385 3
 0 -5 -28 -0.8798 10.0497 7
 0 5 28 -22.8072 19.0313 6
 0 -5 28 21.7588 14.6558 2
 0 5 28 5.20467 14.1762 2
 0 5 29 2.09588 5.76948 1
 0 5 -29 -0.84911 6.24752 1
 0 5 29 1.88942 3.77382 1
 0 5 -29 -14.1167 15.3013 11
 0 -5 -29 18.0987 14.8866 9
 0 5 -29 20.2031 11.9869 4
 0 -5 29 2.59562 3.46009 3
 0 -5 -29 6.71783 4.37581 3
 0 5 29 -3.57334 19.8805 6
 0 -5 -29 -5.30078 11.1445 7
 0 -5 29 2.78969 14.6294 2
 0 5 29 16.2826 15.9183 2
 0 5 30 5.97018 4.99476 1
 0 5 -30 1.85557 5.23391 1
 0 5 30 0.36351 3.49518 1
 0 5 -30 -3.25422 15.7012 11
 0 -5 -30 8.62422 16.1805 9
 0 5 -30 -0.91774 11.7615 4
 0 -5 -30 -2.95099 3.69975 3
 0 -5 30 7.26765 2.72251 3
 0 5 30 25.4456 19.8017 6
 0 -5 -30 6.12502 10.9308 7
 0 5 30 -16.7119 15.5284 2
 0 -5 30 15.9547 16.6318 2
 0 5 31 6.15878 4.20761 1
 0 5 -31 -15.185 16.1009 11
 0 -5 -31 -1.804 17.6452 9
 0 5 -31 -10.0149 11.7219 4
 0 -5 31 -1.80998 1.74823 3
 0 5 31 -25.477 19.3502 6
 0 -5 -31 0.87783 10.2789 7
 0 5 31 5.79012 15.5994 2
 0 -5 31 -1.48473 15.9297 2
 0 5 -32 9.02787 11.8365 4
 0 5 32 -1.38345 2.14617 1
 0 -5 -32 -4.39657 9.96441 7
 0 5 32 -1.85082 20.4231 6
 0 5 -32 -5.24657 16.4054 11
 0 -5 -32 11.2968 17.8152 9
 0 5 32 5.92269 15.6012 2
 0 -5 32 -4.6191 17.238 2
 0 5 -33 12.684 16.0317 11
 0 -5 -33 7.78943 17.7834 9
 0 5 33 1.85488 20.5967 6
 0 -5 -33 0.86727 10.1368 7
 0 5 33 -4.60638 16.8364 2
 0 -5 33 -23.5653 16.2843 2
 0 5 -33 -8.88186 11.7662 4
 0 -5 -34 -10.1365 19.3479 9
 0 5 -34 -9.38305 18.5524 11
 0 -5 -34 -8.69083 10.3492 7
 0 5 34 -16.9681 19.7749 6
 0 5 34 6.26596 17.2511 2
 0 -5 34 -22.4259 18.2621 2
 0 5 -34 5.23589 11.8622 4
 0 5 -35 3.88336 19.2442 11
 0 -5 -35 23.1815 21.1032 9
 0 5 35 3.82866 22.248 6
 0 -5 -35 -3.44052 10.7624 7
 0 5 35 -6.39295 18.1834 2
 0 -5 35 -6.61911 18.1831 2
 0 5 -35 11.0561 11.9672 4
 0 -5 -36 48.0969 20.2084 9
 0 5 -36 16.0642 19.5887 11
 0 5 36 1.91843 21.2141 6
 0 -5 -36 -6.88729 10.7199 7
 0 5 36 -21.4815 19.0951 2
 0 -5 36 28.6359 19.2026 2
 0 5 -36 1.65948 11.7813 4
 0 5 37 42.044 18.9059 2
 0 -5 37 5.21051 19.3264 2
 0 5 -37 -16.6042 21.2043 11
 0 -5 -37 -11.3216 20.8678 9
 0 -5 -37 2.5616 10.6325 7
 0 5 37 7.7981 21.8714 6
 0 5 38 32.5491 20.3567 2
 0 -5 38 -19.4087 20.3497 2
 0 5 -38 -2.15055 21.9162 11
 0 -5 -38 -14.0524 22.35 9
 0 5 38 5.94648 22.5956 6
 0 -5 -38 2.5645 10.9377 7
 0 5 39 8.81936 20.5774 2
 0 -5 39 -23.3017 20.1093 2
 0 5 -39 22.1918 22.7827 11
 0 -5 -39 -24.1775 24.5791 9
 0 -5 -39 20.2985 11.3189 7
 0 5 39 -16.1552 23.3357 6
 0 5 40 19.7001 19.8089 2
 0 -5 40 18.4304 21.7062 2
 0 5 -40 -2.28866 24.9382 11
 0 -5 -40 -2.48539 22.3503 9
 0 5 40 -18.458 23.8843 6
 0 -5 -40 -27.065 11.9251 7
 0 5 41 3.68124 20.7329 2
 0 -5 41 1.86622 19.4816 2
 0 5 -41 -16.513 24.1588 11
 0 -5 -41 0.8375 11.046 7
 0 5 41 -16.7965 25.9242 6
 0 -5 42 9.44646 20.9785 2
 0 5 42 20.5165 21.5525 2
 0 5 -42 -4.8684 26.0584 11
 0 -5 -42 -5.8412 11.1662 7
 0 -5 43 -1.93482 21.8386 2
 0 5 43 1.88646 21.3355 2
 0 5 -43 -32.5323 29.8449 11
 0 -5 -43 -1.64971 11.0552 7
 0 -5 44 -15.6233 22.2624 2
 0 5 44 11.5852 22.1407 2
 0 5 45 -1.95061 23.3879 2
 0 -5 45 3.94086 22.5941 2
 0 5 46 -3.93718 22.3133 2
 0 -5 46 -20.0955 23.2265 2
 0 -5 47 14.1616 23.1612 2
 0 5 47 17.8655 24.2704 2
 0 -5 48 14.2488 24.5382 2
 0 5 48 2.02078 23.9712 2
 0 -5 49 -4.13514 24.5245 2
 0 5 49 -2.03095 23.8701 2
 0 -5 50 -31.0911 24.5069 2
 0 5 50 -6.11677 24.3706 2
 0 -5 51 16.5916 24.8616 2
 0 5 51 92.9636 27.1217 2
 0 5 52 41.2845 26.5034 2
 0 -5 52 -4.144 25.3778 2
 0 6 0 10157 402.339 8
 0 -6 0 9879.61 407.146 5
 0 6 1 358.599 18.7937 8
 0 -6 -1 328.752 26.6808 5
 0 6 2 168.206 12.1952 8
 0 -6 -2 172.823 21.8411 5
 0 6 3 263.219 15.4988 8
 0 -6 -3 261.838 12.5282 9
 0 6 -4 6247.06 250.856 11
 0 -6 -4 6291 246.485 9
 0 6 4 6222.91 248.242 8
 0 -6 -4 6100.37 254.852 5
 0 -6 4 6129.26 245.089 2
 0 6 -5 86.8322 14.5084 11
 0 6 5 58.4007 8.93758 8
 0 -6 -5 80.4578 6.93425 9
 0 6 5 74.5679 9.0729 10
 0 6 5 73.8621 4.72747 2
 0 -6 5 77.07 5.02256 2
 0 -6 -5 54.9469 21.3039 5
 0 6 -6 -10.1967 11.8422 11
 0 -6 -6 0.73123 5.47951 9
 0 6 6 -5.62805 7.868 8
 0 6 6 11.3382 7.12031 10
 0 6 6 1.29209 3.97535 2
 0 -6 -6 -7.37864 9.32829 3
 0 -6 6 3.26394 4.05964 2
 0 -6 -6 -4.87419 18.1528 5
 0 6 -7 142.931 16.18 11
 0 6 7 145.136 11.9852 8
 0 -6 -7 164.728 10.2777 9
 0 6 7 165.434 11.3363 10
 0 -6 -7 147.145 13.1056 3
 0 -6 7 154.546 8.96237 2
 0 6 7 153.412 8.75053 2
 0 -6 -7 133.329 23.1252 5
 0 6 8 2954.45 120.858 10
 0 6 -8 2954.85 124.164 11
 0 -6 -8 2921.05 122.011 3
 0 6 8 2932.12 119.176 2
 0 -6 8 2980.96 119.551 2
 0 -6 8 2863.06 121.948 3
 0 -6 -8 3012.26 120.489 9
 0 6 8 3092.29 121.623 8
 0 6 9 362.884 18.9977 10
 0 6 -9 357.958 23.0099 11
 0 -6 -9 376.324 20.3625 3
 0 -6 9 347.524 17.5183 2
 0 6 9 359.834 17.4431 2
 0 -6 9 341.171 20.368 3
 0 -6 -9 374.642 18.648 9
 0 6 9 393.145 19.9329 8
 0 6 10 936.821 40.8189 10
 0 6 -10 974.096 44.8207 11
 0 6 10 924.351 39.6741 2
 0 -6 10 940.122 39.9605 2
 0 -6 -10 900.661 41.8144 3
 0 -6 10 882.001 41.6994 3
 0 -6 -10 941.263 40.7945 9
 0 -6 11 4601.08 182.459 9
 0 6 11 4600.69 184.184 10
 0 6 -11 4492.15 187.37 11
 0 -6 11 4596.23 183.664 2
 0 -6 11 4433.25 184.897 3
 0 -6 -11 4536.71 184.857 3
 0 6 11 4482.73 183.233 2
 0 -6 -11 4642.9 184.43 9
 0 6 12 3092.16 127.854 10
 0 -6 12 3173.84 126.143 9
 0 6 -12 3107.97 131.112 11
 0 -6 -12 3093.84 128.331 3
 0 -6 12 3098.05 127.613 2
 0 -6 12 3068.32 128.486 3
 0 6 12 3174.7 127.296 2
 0 -6 -12 3173.16 128.329 9
 0 -6 -13 725.297 33.7971 9
 0 6 13 700.034 33.3464 10
 0 -6 13 751.904 31.4379 9
 0 6 -13 756.086 37.3223 11
 0 6 13 695.568 32.8941 2
 0 -6 -13 722.493 33.9942 3
 0 -6 13 704.286 33.9941 3
 0 -6 13 748.162 33.4535 2
 0 -6 14 42.8765 6.27899 9
 0 6 14 48.0829 9.59995 10
 0 6 -14 29.1475 12.4097 11
 0 6 -14 52.3609 6.5915 12
 0 -6 14 49.1171 9.52929 2
 0 -6 -14 23.2411 8.6323 3
 0 -6 14 26.5767 8.97823 3
 0 6 14 34.6038 9.4072 2
 0 -6 -14 41.7964 9.47116 9
 0 -6 -15 328.952 19.3522 9
 0 6 15 286.771 17.9356 10
 0 -6 15 297.312 15.4245 9
 0 6 -15 314.204 21.665 11
 0 6 -15 316.924 15.1354 12
 0 -6 15 323.112 18.3754 3
 0 6 15 305.372 18.3545 2
 0 -6 15 314.387 18.5567 2
 0 -6 -15 303.101 17.7545 3
 0 -6 16 4207.66 167.544 9
 0 6 16 4241.29 169.377 10
 0 -6 -16 4151.66 170.675 9
 0 -6 16 4176.86 166.219 7
 0 6 -16 4081.45 172.744 11
 0 6 -16 4207.79 166.853 12
 0 -6 16 4095.4 170.055 2
 0 -6 -16 4069.71 168.833 3
 0 6 16 4044.7 169.607 2
 0 -6 16 4237.17 169.208 3
 0 -6 -17 2557.74 112.302 9
 0 -6 17 2739.31 109.132 9
 0 -6 -17 2608.24 110.227 3
 0 6 -17 2616.54 114.329 11
 0 6 -17 2714.16 108.27 12
 0 -6 17 2591.42 111.834 2
 0 -6 17 2715.83 110.497 3
 0 6 17 2568.8 111.398 2
 0 -6 17 2748.19 107.569 7
 0 6 -18 -3.58463 12.3561 11
 0 -6 18 2.4028 5.73702 9
 0 -6 18 2.60013 3.00174 7
 0 -6 -18 0.9387 9.75351 9
 0 6 -18 6.15121 5.41147 12
 0 -6 18 7.52659 11.3814 2
 0 6 18 11.6362 10.5138 2
 0 -6 18 -4.48545 7.53558 3
 0 -6 -18 2.66119 7.45108 3
 0 -6 19 1086.29 46.1758 9
 0 -6 -19 1076.76 50.2696 9
 0 -6 19 1032.19 46.8117 3
 0 -6 -19 1147.13 47.0849 3
 0 -6 19 1091.03 44.0956 7
 0 6 -19 995.463 51.5677 11
 0 6 -19 1107.76 44.9209 12
 0 -6 19 1049.96 49.7062 2
 0 6 19 1069.02 49.4271 2
 0 6 -20 3367.15 136.655 12
 0 6 -20 3160.39 143.329 11
 0 -6 20 3573.28 138.694 3
 0 -6 -20 3419.49 138.461 3
 0 -6 -20 3314.7 142.247 9
 0 -6 20 3488.74 136.026 7
 0 -6 20 3337.3 141.572 2
 0 6 20 3169.32 140.764 2
 0 6 -21 554.887 24.3521 12
 0 6 -21 544.409 32.3581 11
 0 -6 -21 543.055 26.1884 3
 0 -6 21 615.124 26.5034 3
 0 -6 -21 466.615 30.3015 9
 0 -6 21 602.816 23.6486 7
 0 -6 21 509.681 30.2255 2
 0 6 21 507.146 29.728 2
 0 6 -22 13.8484 4.67441 12
 0 -6 -22 6.59042 6.3596 3
 0 -6 22 17.8004 6.52384 3
 0 6 -22 21.6069 14.5936 11
 0 -6 -22 15.4842 12.789 9
 0 -6 22 10.5101 2.95686 7
 0 6 22 10.5501 19.5714 6
 0 -6 22 19.6744 12.8809 2
 0 6 22 32.9482 12.8281 2
 0 6 -23 4.31668 4.27088 12
 0 -6 -23 1.66843 6.35853 3
 0 -6 23 4.74215 5.97302 3
 0 6 -23 -25.0523 14.4612 11
 0 6 23 5.42281 19.9885 6
 0 -6 23 5.37491 2.93408 7
 0 6 23 14.0889 12.3848 2
 0 -6 23 -10.737 13.3248 2
 0 6 -24 1946.23 76.3851 12
 0 6 -24 1684.03 84.5484 11
 0 -6 24 1979.92 78.1428 3
 0 -6 -24 1834.25 77.8659 3
 0 6 24 1880.79 88.7384 6
 0 -6 24 1889.43 76.1166 7
 0 -6 24 1875.06 83.3609 2
 0 6 24 1841.08 82.7658 2
 0 -6 25 -3.76652 5.16168 3
 0 -6 -25 -12.2112 6.50542 3
 0 6 -25 -1.48597 14.4593 11
 0 6 25 -5.65451 19.5851 6
 0 -6 25 -4.72734 13.1803 2
 0 6 25 -8.88801 13.6285 2
 0 -6 26 152.061 9.23738 3
 0 -6 -26 146.005 9.73251 3
 0 6 -26 149.166 19.6613 11
 0 6 26 162.364 24.5734 6
 0 -6 -26 138.319 14.2932 7
 0 6 26 161.847 17.7078 2
 0 -6 26 136.408 17.1698 2
 0 6 -27 846.705 48.4175 11
 0 -6 -27 914.595 44.8755 7
 0 6 27 950.729 52.9779 6
 0 6 27 908.7 46.6724 2
 0 -6 27 983.725 47.5134 2
 0 -6 27 959.593 39.6811 3
 0 -6 -27 946.763 39.8003 3
 0 6 -28 899.198 50.0625 11
 0 -6 -28 1003.95 40.8199 3
 0 -6 28 989.443 40.6281 3
 0 -6 -28 962.777 45.9703 7
 0 6 28 867.059 53.3817 6
 0 6 28 989.257 48.4794 2
 0 -6 28 845.287 47.713 2
 0 -6 -29 18.4157 5.47941 3
 0 -6 29 17.7079 4.57049 3
 0 6 -29 49.2413 19.0618 11
 0 6 29 -17.7934 22.4149 6
 0 -6 -29 26.1767 11.854 7
 0 -6 29 20.4046 16.0033 2
 0 6 29 1.28779 14.9262 2
 0 6 -30 791.962 45.8381 11
 0 -6 -30 848.632 34.8599 3
 0 -6 30 869.186 34.4966 3
 0 -6 -30 790.676 40.2175 7
 0 6 30 805.227 48.966 6
 0 6 30 800.452 42.984 2
 0 -6 30 792.435 43.5801 2
 0 6 30 725.518 36.2411 1
 0 6 -31 46.3671 14.1746 4
 0 6 -31 36.1844 17.4694 11
 0 -6 31 36.1529 4.85853 3
 0 -6 31 28.9069 16.7636 2
 0 6 31 34.3337 16.6166 2
 0 -6 -31 25.954 12.0339 7
 0 6 31 66.2766 23.5171 6
 0 6 31 37.0256 7.03166 1
 0 6 32 715.674 39.3827 2
 0 -6 32 648.346 39.2105 2
 0 6 -32 548.005 40.2169 11
 0 6 32 673.652 30.332 1
 0 -6 32 726.746 28.8007 3
 0 6 32 675.896 44.5289 6
 0 -6 -32 668.472 35.2251 7
 0 6 -32 661.992 36.3181 4
 0 6 -33 42.5259 20.1136 11
 0 6 -33 56.1689 14.5913 4
 0 6 33 40.1575 5.82778 1
 0 -6 -33 37.0084 12.4964 7
 0 6 33 82.4347 22.9043 6
 0 -6 33 56.5854 18.0609 2
 0 6 33 56.8538 18.414 2
 0 6 -34 371.55 23.8541 4
 0 -6 -34 362.742 22.9331 7
 0 6 34 345.508 32.97 6
 0 -6 34 364.961 28.4104 2
 0 6 34 367.941 28.1907 2
 0 6 -34 305.416 30.0865 11
 0 6 -35 21.1284 13.5299 4
 0 6 35 -16.6727 24.2929 6
 0 -6 -35 39.331 12.671 7
 0 6 35 41.614 18.4157 2
 0 -6 35 27.0209 18.2609 2
 0 6 -35 43.2986 21.1457 11
 0 -6 36 941.528 49.4191 2
 0 6 36 862.176 47.9408 2
 0 6 -36 936.219 52.3322 11
 0 -6 -36 886.126 43.1781 7
 0 6 36 849.886 52.0358 6
 0 6 -36 929.424 43.9659 4
 0 -6 -36 805.164 51.3754 9
 0 -6 -37 0.96924 11.7037 7
 0 6 37 -10.5241 23.6129 6
 0 6 -37 -8.81493 22.5134 11
 0 -6 -37 20.8367 22.5236 9
 0 6 37 -1.62395 18.1069 2
 0 -6 37 1.67007 18.5058 2
 0 -6 -38 138.457 15.7682 7
 0 6 38 193.646 28.3794 6
 0 -6 -38 203.499 29.1187 9
 0 6 -38 218.018 29.4015 11
 0 6 38 127.214 22.347 2
 0 -6 38 144.372 22.4843 2
 0 6 39 109.745 27.1161 6
 0 -6 -39 140.622 15.7486 7
 0 -6 -39 121.078 25.9697 9
 0 6 -39 161.502 27.7705 11
 0 -6 39 176.327 23.9821 2
 0 6 39 176.364 23.6831 2
 0 6 40 515.393 38.9741 6
 0 -6 -40 427.875 25.97 7
 0 -6 -40 468.633 40.0052 9
 0 6 -40 370.867 37.3598 11
 0 6 40 480.196 33.9008 2
 0 -6 40 454.834 34.0653 2
 0 -6 -41 272.034 34.9664 9
 0 -6 -41 371.545 23.2164 7
 0 6 41 361.077 35.2192 6
 0 6 41 378.225 30.604 2
 0 -6 41 363.051 31.2163 2
 0 6 -41 396.48 37.6803 11
 0 -6 42 216.601 26.283 2
 0 6 42 257.246 26.8598 2
 0 6 -42 173.176 31.4071 11
 0 -6 -42 219.279 18.4332 7
 0 6 42 282.136 32.2885 6
 0 -6 43 161.475 25.9851 2
 0 6 43 136.389 24.5437 2
 0 6 -43 104.949 31.1815 11
 0 -6 -43 175.746 16.6731 7
 0 6 43 169.425 29.8784 6
 0 -6 44 356.745 33.4074 2
 0 6 44 375.3 32.7274 2
 0 6 -44 417.168 42.0889 11
 0 -6 -44 428.28 25.0196 7
 0 6 -45 93.8007 31.468 11
 0 -6 45 88.0431 23.5906 2
 0 6 45 126.375 24.7791 2
 0 6 -46 161.462 36.0047 11
 0 -6 46 123.49 25.8795 2
 0 6 46 128.994 25.9623 2
 0 6 -47 52.1167 34.0349 11
 0 -6 47 55.0016 24.4719 2
 0 6 47 55.4246 23.098 2
 0 6 -48 283.681 41.446 11
 0 -6 48 292.118 32.1746 2
 0 6 48 303.916 31.4344 2
 0 6 49 -3.90762 24.0843 2
 0 -6 49 11.883 24.8209 2
 0 -6 50 144.452 26.9276 2
 0 6 50 184.122 29.1567 2
 0 -6 51 164.445 29.2814 2
 0 6 51 217.871 29.6466 2
 0 6 52 293.455 32.6825 2
 0 7 0 4.42877 8.41946 8
 0 -7 -1 -7.49728 17.0263 5
 0 7 1 3.79569 7.92973 8
 0 7 -1 7.01 8.69785 8
 0 -7 -2 0.79983 9.64151 3
 0 -7 -2 3.14614 17.7906 5
 0 7 2 5.04615 8.4169 8
 0 -7 -2 1.94145 3.58844 9
 0 -7 -3 3.19482 9.99352 3
 0 -7 -3 4.9554 18.3795 5
 0 7 3 -2.53871 8.49299 8
 0 -7 -3 1.53066 4.04963 9
 0 -7 -4 7.97368 9.96078 3
 0 -7 -4 -13.6987 18.1253 5
 0 -7 -4 -2.71147 4.60062 9
 0 7 4 -5.09962 8.0799 8
 0 7 -5 -6.43815 13.2046 11
 0 -7 -5 8.51009 4.72698 9
 0 7 5 0.64411 8.12477 8
 0 -7 -5 1.59086 9.33142 3
 0 7 5 -1.39452 2.10588 2
 0 -7 5 -2.57271 2.50721 2
 0 -7 -5 -21.5485 20.3489 5
 0 7 6 -0.55732 7.59514 10
 0 7 -6 14.1735 12.6227 11
 0 7 6 1.9672 8.39029 8
 0 -7 -6 -4.49166 5.62585 9
 0 -7 6 1.56258 2.94483 2
 0 -7 -6 -7.93666 10.0434 3
 0 -7 6 3.1976 10.5897 3
 0 7 6 -4.47079 3.05964 2
 0 -7 -6 9.28037 21.033 5
 0 7 7 3.39656 7.67198 10
 0 7 -7 8.85478 13.3653 11
 0 -7 -7 0.89843 6.02838 9
 0 7 7 -4.00361 8.56446 8
 0 -7 -7 -11.8333 10.2349 3
 0 7 7 0.1615 3.72915 2
 0 -7 7 2.69828 3.59406 2
 0 -7 7 12.7586 9.846 3
 0 -7 -7 -19.1281 20.7493 5
 0 7 8 -4.60838 7.54167 10
 0 7 -8 24.6579 13.3909 11
 0 -7 -8 5.85571 6.16555 9
 0 7 8 -7.48293 8.55344 8
 0 7 8 -3.79252 4.36577 2
 0 -7 8 -2.06674 4.41223 2
 0 -7 8 -19.0289 10.3491 3
 0 -7 -8 8.65015 9.67733 3
 0 -7 -8 -1.96567 21.5533 5
 0 7 9 2.94962 8.27964 10
 0 7 -9 -7.96486 13.0727 11
 0 7 9 -8.9942 8.68518 8
 0 -7 -9 1.58327 6.72138 9
 0 7 9 -2.33227 5.04279 2
 0 -7 9 -7.1125 10.0644 3
 0 -7 9 -0.31336 4.83901 2
 0 -7 -9 -0.77792 9.52467 3
 0 -7 -9 -8.0533 21.5048 5
 0 -7 -10 0.57738 7.59404 9
 0 7 10 -21.2752 9.21581 8
 0 7 10 -5.43461 8.35407 10
 0 7 -10 5.77284 12.7945 11
 0 -7 -10 -1.5364 9.84561 3
 0 -7 10 -4.40717 5.35995 2
 0 -7 10 -0.78192 10.2223 3
 0 7 10 0.92411 5.57589 2
 0 -7 -11 -1.86498 7.44059 9
 0 -7 11 0.59611 4.82411 9
 0 7 11 2.4734 7.87476 10
 0 7 -11 10.5936 12.9064 11
 0 -7 -11 -4.54565 9.57181 3
 0 -7 11 -17.9081 9.74211 3
 0 -7 11 -1.67521 5.9083 2
 0 7 11 2.51642 6.09038 2
 0 -7 -12 -4.67539 7.89347 9
 0 -7 12 1.86343 4.98706 9
 0 7 12 1.26323 8.39129 10
 0 7 -12 -4.81108 12.7313 11
 0 7 12 0.40772 6.82684 2
 0 -7 12 -2.30545 10.9245 3
 0 -7 12 0.94426 6.18089 2
 0 -7 -12 -0.75325 9.14329 3
 0 -7 -13 -8.59376 8.82816 9
 0 7 13 5.16769 8.60721 10
 0 -7 13 -2.24218 4.83931 9
 0 7 -13 -11.0412 13.679 11
 0 7 13 -4.11908 7.68477 2
 0 -7 -13 3.70908 8.94221 3
 0 -7 13 -0.75752 10.0936 3
 0 -7 13 -2.59644 6.51918 2
 0 -7 -14 3.83016 8.81804 9
 0 -7 14 0.33205 5.08314 9
 0 7 14 -3.977 8.71641 10
 0 7 -14 7.51795 13.3535 11
 0 -7 14 11.1845 9.83415 3
 0 -7 14 9.20406 7.37209 2
 0 7 14 -2.54639 7.88894 2
 0 -7 -14 -8.72464 8.88654 3
 0 -7 -15 4.09254 8.9941 9
 0 -7 15 4.10402 5.29241 9
 0 7 15 2.0378 9.15447 10
 0 7 -15 -1.27544 13.6844 11
 0 -7 -15 -5.69431 8.93523 3
 0 -7 15 -0.73077 9.24759 3
 0 -7 15 1.87014 7.6845 2
 0 7 15 2.81433 8.43565 2
 0 -7 -16 10.4676 9.50372 9
 0 7 16 -2.08688 9.09362 10
 0 -7 16 7.0071 5.28706 9
 0 7 -16 1.30301 13.8554 11
 0 -7 -16 -4.11877 9.34235 3
 0 -7 16 -2.01653 8.56059 2
 0 -7 16 -2.14418 9.65962 3
 0 7 16 1.21908 8.28415 2
 0 -7 17 0.89876 3.67297 7
 0 -7 17 3.6323 5.24859 9
 0 -7 -17 -0.92866 9.89729 9
 0 7 17 12.1423 9.5171 10
 0 -7 17 4.19338 9.09526 3
 0 7 17 7.8761 9.34254 2
 0 -7 -17 0.67052 8.45833 3
 0 -7 17 -1.46333 9.74903 2
 0 7 -17 -5.33185 14.4282 11
 0 -7 -18 10.8676 10.8099 9
 0 -7 18 -2.08553 3.75023 7
 0 -7 18 5.2577 5.49857 9
 0 -7 18 -0.78156 10.3382 2
 0 -7 -18 -3.9024 8.87566 3
 0 7 18 2.1108 9.87473 2
 0 -7 18 -20.1752 9.22764 3
 0 7 -18 14.9549 13.5094 11
 0 -7 19 0.95836 3.31663 7
 0 -7 19 -0.77348 5.39279 9
 0 -7 -19 -3.14463 10.9681 9
 0 7 -19 11.1304 14.0031 11
 0 -7 19 5.22594 9.10847 3
 0 7 19 3.00549 9.8954 2
 0 -7 19 2.49573 11.0365 2
 0 -7 -19 8.62398 8.72376 3
 0 -7 20 2.64504 3.16173 7
 0 7 -20 19.9532 14.2721 11
 0 -7 -20 6.54853 7.94382 3
 0 7 20 -2.3987 10.7149 2
 0 -7 20 -4.93266 8.47208 3
 0 -7 20 -9.57866 11.3319 2
 0 -7 -20 7.7748 11.5401 9
 0 7 -21 1.46721 14.6171 11
 0 7 -21 -5.85516 5.87562 12
 0 -7 -21 -16.4758 11.6638 9
 0 -7 21 3.61074 3.04562 7
 0 7 21 -11.0265 10.8696 2
 0 -7 -21 -3.97066 8.39378 3
 0 -7 21 23.953 12.0428 2
 0 -7 21 4.75532 7.60565 3
 0 7 -22 -2.64787 5.39687 12
 0 7 -22 -3.00921 15.2577 11
 0 -7 -22 -2.16787 7.5268 3
 0 -7 -22 -21.1597 12.6846 9
 0 -7 22 3.99096 2.99675 7
 0 -7 22 -5.83324 11.8624 2
 0 -7 22 3.38891 7.61184 3
 0 7 22 -18.8324 11.7752 2
 0 7 -23 -9.26278 15.3405 11
 0 -7 -23 -1.04662 7.30637 3
 0 -7 23 4.29425 7.19336 3
 0 7 23 5.6781 11.8021 2
 0 -7 23 13.3075 13.1998 2
 0 -7 23 1.17056 2.83216 7
 0 -7 -23 -1.31422 12.3998 9
 0 -7 24 -1.52847 6.92437 3
 0 -7 -24 -12.4421 7.47588 3
 0 -7 24 -6.4528 13.2348 2
 0 7 24 -1.96237 11.6806 2
 0 -7 24 6.34436 2.96698 7
 0 7 24 -10.1153 21.267 6
 0 -7 -24 1.38533 13.0332 9
 0 7 -24 -6.3472 15.4793 11
 0 -7 -25 -7.96317 6.93962 3
 0 -7 25 7.23738 6.53894 3
 0 7 25 -2.06209 12.8582 2
 0 -7 25 -7.777 12.9849 2
 0 7 25 26.9379 21.4782 6
 0 -7 25 -1.92128 2.87397 7
 0 7 -25 11.454 16.2173 11
 0 -7 -25 14.5852 14.4554 9
 0 -7 26 5.46644 6.4075 3
 0 -7 -26 2.66977 6.73457 3
 0 -7 26 24.4091 14.4983 2
 0 7 26 10.8063 13.6556 2
 0 7 26 33.6549 22.3679 6
 0 -7 -26 4.59831 15.776 9
 0 7 -26 3.36415 15.7354 11
 0 -7 -27 8.89249 6.51721 3
 0 -7 27 -5.14503 5.82676 3
 0 7 27 -3.34456 13.0054 2
 0 -7 27 -2.39349 13.9345 2
 0 7 27 2.1284 21.797 6
 0 -7 -27 1.11121 12.7665 7
 0 -7 -27 1.58915 13.8281 9
 0 7 -27 -1.73471 16.6468 11
 0 -7 28 16.7749 5.6729 3
 0 -7 -28 -3.99547 6.70416 3
 0 7 28 2.32911 13.5351 2
 0 -7 28 -4.99388 14.3166 2
 0 7 28 -19.4929 23.9 6
 0 -7 -28 -11.2308 12.8287 7
 0 -7 -28 6.66631 16.2144 9
 0 7 -28 8.94557 18.4567 11
 0 -7 29 7.43929 5.22734 3
 0 -7 -29 -3.77985 6.34067 3
 0 -7 29 2.60075 14.6475 2
 0 7 29 3.64476 14.3318 2
 0 7 29 -34.8679 24.3483 6
 0 -7 -29 10.196 12.8123 7
 0 -7 -29 -17.4597 18.5652 9
 0 7 -29 -7.35551 17.6954 11
 0 -7 -30 1.06654 6.26506 3
 0 -7 30 0.34476 4.88872 3
 0 7 30 3.74359 14.5845 2
 0 -7 30 -25.3178 16.0054 2
 0 -7 -30 -2.25138 12.9079 7
 0 7 30 -11.0681 24.4265 6
 0 7 -30 9.48456 19.2837 11
 0 -7 31 3.49876 4.79422 3
 0 -7 -31 -2.72115 6.09237 3
 0 7 31 5.18917 15.0196 2
 0 -7 31 9.68129 15.735 2
 0 -7 -31 1.12838 12.1869 7
 0 7 31 2.21777 25.1317 6
 0 7 -31 -1.9559 18.0248 11
 0 7 -32 -12.1045 20.8614 11
 0 -7 32 -1.41397 16.7109 2
 0 7 32 -21.2952 16.5988 2
 0 -7 32 5.83318 4.7674 3
 0 -7 -32 -6.77003 12.8123 7
 0 7 32 5.13719 7.90717 1
 0 7 33 -1.00777 7.52566 1
 0 7 -33 -17.8037 15.4221 4
 0 -7 33 5.03751 4.53952 3
 0 7 33 22.7059 23.591 6
 0 -7 -33 -23.3371 13.2053 7
 0 7 -33 -2.07852 20.6002 11
 0 7 33 -4.14111 15.9508 2
 0 -7 33 -5.85728 16.9209 2
 0 7 -34 8.56899 21.5077 11
 0 7 34 -9.0409 23.5955 6
 0 -7 -34 9.99448 12.6112 7
 0 -7 34 -7.47671 16.7429 2
 0 7 34 -15.5207 16.8286 2
 0 7 -34 -21.2193 15.6405 4
 0 7 -35 -39.7355 24.2607 11
 0 7 35 -6.83999 24.8437 6
 0 -7 -35 23.2497 13.4463 7
 0 7 35 20.4427 17.6993 2
 0 -7 35 7.72337 17.6487 2
 0 7 -35 27.8922 15.5135 4
 0 7 -36 -13.5881 23.8653 11
 0 7 36 -40.8295 25.9622 6
 0 -7 -36 -13.2477 13.4993 7
 0 -7 36 -6.29052 16.9896 2
 0 7 36 -10.4236 17.7632 2
 0 7 -36 6.85158 15.4595 4
 0 -7 37 32.4271 19.7151 2
 0 7 37 -26.1235 17.8589 2
 0 7 -37 74.8238 25.5292 11
 0 7 37 25.1877 25.2669 6
 0 -7 -37 -16.2607 13.1131 7
 0 -7 38 1.64644 18.3199 2
 0 7 38 1.56389 17.5091 2
 0 7 -38 7.21824 24.5204 11
 0 -7 -38 -5.39732 13.3288 7
 0 7 38 -13.86 25.3289 6
 0 7 39 24.1491 18.6043 2
 0 -7 39 13.3617 19.2638 2
 0 7 -39 19.7875 25.8207 11
 0 7 39 -9.1866 26.8929 6
 0 -7 -39 -9.56324 13.2089 7
 0 7 40 1.63439 19.4915 2
 0 -7 40 10.2932 20.7878 2
 0 7 -40 -33.0411 28.6865 11
 0 7 40 23.1287 26.2093 6
 0 -7 -40 -1.05891 13.1186 7
 0 7 41 -23.2263 19.6783 2
 0 -7 41 26.0544 21.0475 2
 0 7 -41 10.4352 26.782 11
 0 -7 -41 -8.43446 13.2991 7
 0 7 41 6.99207 26.8289 6
 0 7 42 8.5074 20.182 2
 0 -7 42 5.3392 20.7228 2
 0 7 -42 13.3817 27.542 11
 0 -7 -42 8.29191 13.6301 7
 0 7 42 -48.8377 28.5219 6
 0 7 43 24.1313 21.1759 2
 0 -7 43 -39.5794 22.5839 2
 0 7 -43 52.1048 28.8953 11
 0 -7 -43 -1.02984 13.3415 7
 0 7 43 23.5071 26.5321 6
 0 7 44 42.3255 21.6325 2
 0 -7 44 36.3337 22.0171 2
 0 7 -44 2.81838 30.5752 11
 0 7 44 -19.0134 27.7283 6
 0 -7 -44 -3.03907 13.2087 7
 0 -7 45 29.657 22.9638 2
 0 7 45 -14.243 21.6864 2
 0 7 -45 -48.9997 33.307 11
 0 7 45 9.62859 28.134 6
 0 7 -46 32.3818 32.5546 11
 0 7 46 -10.7735 22.397 2
 0 -7 46 26.1238 23.0827 2
 0 7 -47 15.0211 32.8705 11
 0 7 47 -5.48513 22.5379 2
 0 -7 47 3.75323 22.9762 2
 0 7 -48 -6.1415 34.0289 11
 0 7 48 5.51429 23.2262 2
 0 -7 48 22.8689 23.5344 2
 0 7 -49 -31.2445 36.1132 11
 0 -7 49 32.4582 24.7836 2
 0 7 49 33.2262 23.5949 2
 0 -7 50 42.0618 25.4824 2
 0 7 50 35.1745 23.4385 2
 0 -7 51 27.0428 25.4413 2
 0 7 51 -5.61545 23.9156 2
 0 -8 0 454.851 19.5602 9
 0 8 0 436.777 23.5555 8
 0 -8 0 398.214 24.7143 3
 0 -8 -1 4285.66 170.438 9
 0 8 1 4334.24 173.626 8
 0 8 -1 4260.5 173.631 8
 0 -8 -1 4122.93 180.208 5
 0 -8 -1 4172 174.811 3
 0 -8 1 4214.5 174.853 3
 0 8 -2 -2.2214 9.65582 8
 0 -8 -2 8.81631 4.29146 9
 0 8 2 5.11297 9.00959 8
 0 -8 -2 3.5538 18.5519 5
 0 -8 -2 26.7863 11.1971 3
 0 -8 -3 2261.47 91.3164 9
 0 8 3 2218.85 94.0817 8
 0 -8 -3 2204.34 101.91 5
 0 -8 -3 2256.97 95.487 3
 0 -8 -4 106.338 7.79182 9
 0 8 4 114.796 12.3004 8
 0 -8 -4 95.3862 20.7252 5
 0 -8 -4 106.824 13.2982 3
 0 8 5 2170.65 91.6737 8
 0 -8 -5 2185.98 89.2836 9
 0 -8 -5 2206 93.0684 3
 0 -8 -5 2147.53 100.535 5
 0 -8 -6 9.14064 5.73075 9
 0 8 6 3.00821 8.88977 8
 0 -8 -6 -2.05071 20.7963 5
 0 -8 6 -4.62054 11.0619 3
 0 -8 6 4.07699 2.34762 2
 0 -8 -6 7.28542 10.8817 3
 0 8 6 9.69748 8.22222 10
 0 8 7 84.3884 10.57 10
 0 8 -7 41.9983 14.8384 11
 0 -8 -7 70.3395 8.06599 9
 0 8 7 58.8271 9.94914 8
 0 8 7 88.0882 4.79616 2
 0 -8 7 67.7499 12.297 3
 0 -8 -7 83.5629 12.614 3
 0 -8 7 77.2011 4.91455 2
 0 -8 -7 46.7668 22.3049 5
 0 8 8 72.1774 10.4417 10
 0 8 -8 72.3731 16.6953 11
 0 8 8 72.7951 10.9194 8
 0 -8 -8 85.5724 8.90342 9
 0 -8 -8 65.8992 23.1013 5
 0 -8 -8 61.9612 11.8964 3
 0 -8 8 72.1269 5.25175 2
 0 -8 8 77.6045 12.5855 3
 0 8 8 65.9964 5.02816 2
 0 8 9 1716.84 71.9677 10
 0 8 -9 1662.62 76.4805 11
 0 -8 -9 1705.43 71.1003 9
 0 8 9 1733.17 72.7196 8
 0 -8 -9 1529.32 82.2478 5
 0 8 9 1686.77 68.3743 2
 0 -8 9 1671.74 68.7426 2
 0 -8 -9 1727.61 73.5381 3
 0 -8 9 1720.16 73.5541 3
 0 8 10 49.4039 9.95083 10
 0 8 -10 74.4348 16.6151 11
 0 8 10 48.0756 10.2467 8
 0 -8 -10 58.4428 8.91874 9
 0 -8 10 62.9846 12.0404 3
 0 -8 10 65.6538 6.17621 2
 0 -8 -10 75.0645 11.8432 3
 0 8 10 61.8581 6.02358 2
 0 8 11 264.517 16.9473 10
 0 -8 11 272.808 13.2952 9
 0 8 -11 312.734 23.4181 11
 0 -8 -11 275.122 16.7443 9
 0 -8 11 283.503 13.8796 2
 0 8 11 254.839 13.5178 2
 0 -8 -11 270.865 18.6791 3
 0 -8 11 254.055 18.4779 3
 0 8 -12 143.594 17.8465 11
 0 -8 -12 129.996 12.3052 9
 0 -8 -12 133.203 27.4881 5
 0 8 12 151.228 13.3976 10
 0 -8 12 139.455 8.79315 9
 0 -8 12 142.483 9.72558 2
 0 -8 12 173.323 14.7798 3
 0 8 12 141.224 9.68611 2
 0 -8 -12 158.584 14.207 3
 0 8 13 3292.11 135.661 10
 0 -8 13 3368.4 132.573 9
 0 -8 -13 3307.37 135.961 9
 0 8 -13 3286.56 140.337 11
 0 -8 13 3440.22 136.922 3
 0 8 13 3197.57 133.19 2
 0 -8 -13 3122.01 136.263 3
 0 -8 13 3329.85 133.727 2
 0 -8 14 84.2268 6.98077 9
 0 8 14 99.7517 11.8622 10
 0 8 -14 69.4591 16.6176 11
 0 -8 -14 96.8217 13.0322 3
 0 8 14 84.7947 9.05319 2
 0 -8 14 77.0004 12.791 3
 0 -8 14 84.853 8.95087 2
 0 -8 -14 105.488 12.0426 9
 0 8 15 1087.67 49.635 10
 0 -8 15 1152.34 46.2745 9
 0 -8 -15 1077.66 50.3393 9
 0 8 -15 1097.36 54.8097 11
 0 -8 15 1103.86 48.141 2
 0 8 15 1072.24 47.5531 2
 0 -8 -15 1130.11 50.2307 3
 0 -8 15 1102.57 50.3067 3
 0 8 16 86.8799 12.0762 10
 0 -8 16 89.7228 7.34793 9
 0 -8 -16 96.1505 12.7201 9
 0 8 -16 82.7742 17.0914 11
 0 -8 -16 80.8198 12.3193 3
 0 -8 16 72.0097 10.0267 2
 0 -8 16 78.9556 12.3032 3
 0 8 16 94.5541 10.4764 2
 0 -8 -17 3350.3 139.53 9
 0 8 17 3358.25 138.07 10
 0 -8 17 3395.67 134.772 9
 0 -8 -17 3294.44 137.892 3
 0 8 -17 3176.63 142.783 11
 0 8 17 3241.65 136.545 2
 0 -8 17 3485.59 138.344 3
 0 -8 17 3360.62 137.199 2
 0 8 18 4.79899 10.3452 10
 0 -8 -18 -11.5739 11.6103 9
 0 -8 18 3.05901 5.37051 9
 0 8 -18 13.8315 15.4677 11
 0 -8 -18 -16.7078 10.2348 3
 0 -8 18 15.7088 10.6889 3
 0 8 18 -7.58876 9.47739 2
 0 -8 18 2.14021 9.51901 2
 0 8 19 3027.31 123.9 10
 0 -8 19 2980.74 120.456 9
 0 -8 -19 3018.4 125.905 9
 0 -8 19 3029.64 123.508 3
 0 -8 -19 2972.19 123.152 3
 0 -8 19 2986.1 119.631 7
 0 8 -19 2759.83 128.726 11
 0 -8 19 3084.79 123.56 2
 0 8 19 2878.66 122.743 2
 0 -8 -20 486.896 27.6956 9
 0 -8 20 477.384 24.6183 3
 0 -8 -20 426.02 23.9302 3
 0 -8 20 477.056 20.1788 7
 0 -8 20 469.229 21.376 9
 0 8 -20 435.719 30.9354 11
 0 8 20 439.688 24.5823 2
 0 -8 20 453.99 25.5464 2
 0 -8 -21 804.081 43.5732 9
 0 -8 -21 865.651 39.9816 3
 0 -8 21 910.094 40.4719 3
 0 -8 21 912.59 36.371 7
 0 8 -21 825.006 47.0973 11
 0 -8 21 860.907 41.6469 2
 0 8 21 827.226 40.7682 2
 0 -8 -22 25.9676 14.3048 9
 0 8 -22 13.4437 18.0758 11
 0 -8 -22 7.11835 8.6723 3
 0 -8 22 9.44962 3.51485 7
 0 -8 22 15.5482 8.98054 3
 0 -8 22 23.5556 12.2359 2
 0 8 22 20.3164 10.4896 2
 0 -8 -23 1117.1 56.7636 9
 0 8 -23 1161.96 59.6497 11
 0 -8 23 1259.22 51.94 3
 0 -8 -23 1150.81 51.4539 3
 0 -8 23 1207.23 48.0877 7
 0 8 23 1072.74 53.054 2
 0 -8 23 1174.61 54.3624 2
 0 -8 -24 46.1163 14.3568 9
 0 8 -24 58.0582 20.5366 11
 0 -8 24 35.0692 8.8441 3
 0 -8 -24 34.6994 9.06265 3
 0 -8 24 37.4502 3.75982 7
 0 8 24 27.1502 11.8662 2
 0 -8 24 29.1251 13.3638 2
 0 -8 -25 716.528 40.1976 9
 0 8 -25 732.288 43.0405 11
 0 -8 25 732.75 33.3079 3
 0 -8 -25 745.393 33.1679 3
 0 -8 25 708.118 29.5412 7
 0 8 25 783.207 47.4421 6
 0 8 25 679.333 36.0169 2
 0 -8 25 764.47 37.379 2
 0 -8 -26 1.59007 15.5117 9
 0 8 -26 16.6524 18.2429 11
 0 -8 -26 9.25491 7.75032 3
 0 -8 26 -6.18845 8.00904 3
 0 8 26 2.29834 25.04 6
 0 -8 26 21.7618 14.2668 2
 0 8 26 -0.99825 12.2229 2
 0 -8 -27 128.306 18.8244 9
 0 8 -27 85.5954 21.8601 11
 0 -8 27 140.551 11.0943 3
 0 -8 -27 134.296 10.7402 3
 0 8 27 135.363 27.3997 6
 0 -8 27 120.524 16.8965 2
 0 8 27 119.201 16.0035 2
 0 -8 -28 50.0177 16.9053 9
 0 8 -28 79.8326 22.7802 11
 0 -8 -28 59.2281 8.97729 3
 0 -8 28 81.3797 8.76209 3
 0 8 28 61.3084 26.2426 6
 0 -8 -28 90.2598 15.5775 7
 0 -8 28 94.9475 16.7262 2
 0 8 28 96.0212 15.8297 2
 0 -8 -29 2230.87 109.98 9
 0 8 -29 2284.9 111.843 11
 0 -8 -29 2583 101.508 3
 0 -8 29 2608.79 101.454 3
 0 -8 -29 2386.59 106.815 7
 0 8 29 2453.35 115.93 6
 0 -8 29 2378.23 106.741 2
 0 8 29 2359.09 105.851 2
 0 -8 -30 20.7348 18.5059 9
 0 8 -30 -4.10162 20.6582 11
 0 -8 30 24.3918 6.40877 3
 0 -8 -30 18.6867 7.60535 3
 0 -8 -30 15.0768 13.4468 7
 0 8 30 31.2619 26.2127 6
 0 8 30 49.2604 15.7623 2
 0 -8 30 12.6995 15.4387 2
 0 -8 -31 143.638 22.0654 9
 0 8 -31 145.498 24.9552 11
 0 -8 31 158.901 9.93367 3
 0 -8 -31 138.843 10.6045 3
 0 8 31 126.677 29.3287 6
 0 -8 -31 115.868 17.6309 7
 0 8 31 122.867 17.8284 2
 0 -8 31 119.793 18.8145 2
 0 -8 -32 38.9423 21.1985 9
 0 8 -32 73.7186 23.8178 11
 0 -8 32 51.3937 6.87354 3
 0 -8 -32 67.3027 15.1723 7
 0 8 32 92.6947 28.9589 6
 0 8 32 53.8074 16.4457 2
 0 -8 32 36.4749 17.1446 2
 0 -8 -33 2443.3 116.831 9
 0 8 -33 2314.13 117.043 11
 0 -8 33 2768.41 104.741 3
 0 -8 -33 2373.19 110.812 7
 0 8 33 2633.89 121.311 6
 0 8 33 2547.64 106.933 1
 0 -8 33 2517.96 112.233 2
 0 8 33 2453.86 111.103 2
 0 -8 34 62.8569 19.0398 2
 0 8 34 71.6483 17.2012 2
 0 8 -34 36.6735 24.7112 11
 0 8 34 96.9568 28.3237 6
 0 -8 -34 85.6398 15.6022 7
 0 8 -34 75.4415 17.7755 4
 0 -8 -34 83.3776 22.9304 9
 0 -8 35 17.694 16.9431 2
 0 8 35 15.0949 16.3977 2
 0 8 -35 4.70984 24.0009 11
 0 -8 -35 21.9593 14.6306 7
 0 8 35 -22.2252 26.3787 6
 0 8 -35 -7.88031 16.4896 4
 0 -8 -35 4.55118 21.7787 9
 0 8 36 33.6209 17.4688 2
 0 -8 36 54.0275 18.7107 2
 0 8 -36 50.5822 25.6882 11
 0 8 36 19.8898 27.7951 6
 0 -8 -36 18.2058 13.8155 7
 0 8 -36 19.4501 17.0033 4
 0 -8 -36 -25.9169 23.004 9
 0 -8 -37 362.663 34.6665 9
 0 8 -37 331.495 34.6025 11
 0 8 37 339.636 28.06 2
 0 -8 37 352.465 28.4152 2
 0 8 37 334.974 37.3708 6
 0 -8 -37 389.18 25.9877 7
 0 8 -38 22.847 25.6567 11
 0 -8 38 34.5609 18.5564 2
 0 8 38 52.9992 18.7178 2
 0 -8 -38 33.1383 15.2854 7
 0 8 38 39.6585 27.6761 6
 0 8 -39 -2.60415 27.1209 11
 0 8 39 27.284 18.2713 2
 0 -8 39 -3.22838 18.2557 2
 0 -8 -39 -12.9439 14.432 7
 0 8 39 -22.4227 26.9671 6
 0 8 -40 37.548 28.883 11
 0 8 40 50.826 19.3679 2
 0 -8 40 24.5563 19.5535 2
 0 -8 -40 40.9149 14.9254 7
 0 8 40 51.869 29.4464 6
 0 8 -41 170.343 32.4016 11
 0 -8 41 152.662 23.6268 2
 0 8 41 135.99 22.6205 2
 0 8 41 183.575 33.4254 6
 0 -8 -41 136.732 17.6 7
 0 8 -42 36.5482 29.6946 11
 0 8 42 -3.20496 19.2542 2
 0 -8 42 28.8761 20.8023 2
 0 -8 -42 1.1418 14.3877 7
 0 8 42 37.3283 28.1482 6
 0 8 -43 51.7562 29.6697 11
 0 8 43 9.73033 19.5265 2
 0 -8 43 18.8691 20.543 2
 0 8 43 46.9433 29.8946 6
 0 -8 -43 6.80071 14.8112 7
 0 8 -44 -8.81707 34.0345 11
 0 -8 44 40.2848 21.9269 2
 0 8 44 59.6793 21.94 2
 0 8 44 12.4071 28.4071 6
 0 -8 -44 -2.22042 14.5306 7
 0 8 -45 611.671 50.9232 11
 0 8 45 607.064 39.308 2
 0 -8 45 534.711 39.0673 2
 0 -8 -45 593.863 33.453 7
 0 8 45 636.707 48.92 6
 0 8 -46 -3.07006 35.3134 11
 0 8 46 60.748 22.9651 2
 0 -8 46 33.7251 23.848 2
 0 8 46 70.3746 32.6532 6
 0 8 -47 -25.0051 35.3525 11
 0 -8 47 -1.80297 21.9669 2
 0 8 47 -17.1675 21.9718 2
 0 8 47 -15.1854 30.5113 6
 0 -8 48 23.544 23.6966 2
 0 8 48 31.0614 23.3438 2
 0 8 -48 19.0785 37.3165 11
 0 8 49 1210.56 62.3578 2
 0 -8 49 1171.94 62.8312 2
 0 8 50 94.6189 25.9532 2
 0 -8 50 93.5226 26.3001 2
 0 -9 0 0.59378 3.86351 9
 0 9 0 0.83137 10.4021 8
 0 -9 0 -1.04816 11.3204 3
 0 9 -1 2.5058 9.31316 8
 0 -9 -1 3.27866 4.13574 9
 0 -9 1 -0.27137 3.5633 9
 0 9 1 0.82908 9.97599 8
 0 -9 1 -13.6319 11.6195 3
 0 -9 -1 5.23663 11.1112 3
 0 -9 2 -0.24635 3.29647 9
 0 -9 -2 2.85997 4.30162 9
 0 9 -2 4.20346 9.89894 8
 0 9 2 -2.48852 9.87477 8
 0 -9 -2 -3.90248 20.321 5
 0 -9 -2 -10.4623 11.8794 3
 0 9 3 -8.31477 9.55301 8
 0 9 -3 -20.3201 10.7996 8
 0 -9 -3 0.78842 4.69339 9
 0 -9 -3 2.01656 19.2978 5
 0 -9 -3 17.7637 11.7465 3
 0 9 4 -14.1916 9.62807 8
 0 -9 -4 2.99348 5.14572 9
 0 -9 -4 -8.35504 21.0227 5
 0 -9 -4 20.6928 11.7011 3
 0 9 5 -0.84208 10.061 8
 0 -9 -5 -2.78142 5.60823 9
 0 -9 -5 -1.03273 11.3961 3
 0 -9 -5 -6.49533 21.0068 5
 0 -9 -6 -8.14306 6.26492 9
 0 9 6 2.5565 9.7346 8
 0 -9 -6 -20.2108 22.6022 5
 0 -9 6 1.03824 11.3123 3
 0 -9 -6 4.12124 10.5783 3
 0 9 6 -4.45427 8.74271 10
 0 9 7 4.31732 9.62752 8
 0 -9 -7 0.54838 6.82767 9
 0 -9 -7 -16.2947 23.7811 5
 0 -9 7 -13.4715 12.2692 3
 0 -9 -7 -4.07453 11.0256 3
 0 -9 7 1.06382 2.1973 2
 0 9 7 -3.73017 8.67018 10
 0 9 8 6.02841 8.88931 10
 0 9 -8 14.602 14.8809 11
 0 -9 -8 -3.5426 7.25363 9
 0 9 8 -9.63598 9.41951 8
 0 -9 -8 5.07699 11.0385 3
 0 -9 8 -2.67116 2.86025 2
 0 9 8 -0.09218 2.56145 2
 0 -9 8 1.02435 11.1117 3
 0 -9 -8 26.5514 24.538 5
 0 9 9 4.58356 8.84596 10
 0 9 -9 8.89134 15.5065 11
 0 -9 -9 13.9558 7.70187 9
 0 9 9 -0.88491 10.2072 8
 0 -9 9 3.3621 3.47181 2
 0 9 9 2.87701 3.46114 2
 0 -9 -9 8.02105 11.6755 3
 0 -9 9 3.0635 11.8238 3
 0 -9 -9 17.3026 23.2548 5
 0 9 10 3.8742 9.38907 10
 0 9 -10 12.0342 16.4941 11
 0 -9 -10 -2.72051 8.06726 9
 0 9 10 5.3899 9.68079 8
 0 9 10 -4.94639 4.1454 2
 0 -9 10 -0.24609 3.8039 2
 0 -9 10 5.04499 10.9927 3
 0 -9 -10 8.99284 11.6783 3
 0 -9 -10 -7.65814 23.8064 5
 0 -9 11 0.77895 4.57963 9
 0 9 11 6.2839 9.51816 10
 0 9 -11 16.7791 15.9234 11
 0 -9 -11 -8.73188 8.47274 9
 0 9 11 -0.94081 4.66852 2
 0 -9 11 1.18286 4.4772 2
 0 -9 -11 3.92981 10.8411 3
 0 -9 11 25.1163 12.1738 3
 0 -9 -11 5.22147 25.0534 5
 0 -9 12 5.96464 4.65626 9
 0 9 12 8.00559 10.0821 10
 0 9 -12 -6.18149 16.4695 11
 0 -9 -12 -0.77725 8.2836 9
 0 -9 -12 -14.4894 11.4578 3
 0 9 12 3.35469 5.09837 2
 0 -9 12 4.93809 11.478 3
 0 -9 12 -1.72049 4.86719 2
 0 -9 -12 -8.04927 25.315 5
 0 9 13 0.81033 10.3682 10
 0 -9 13 1.28807 4.49464 9
 0 9 -13 12.5555 17.3544 11
 0 -9 -13 -4.97394 9.48716 9
 0 -9 -13 10.554 11.5855 3
 0 -9 13 -1.97523 5.52263 2
 0 -9 13 -4.91596 11.3176 3
 0 9 13 -2.94575 5.69134 2
 0 -9 -13 35.6001 27.3522 5
 0 9 14 -10.6677 10.5004 10
 0 -9 14 2.85157 4.60778 9
 0 9 -14 9.55011 17.2664 11
 0 -9 -14 -7.06008 9.94153 9
 0 -9 -14 -16.7903 27.5903 5
 0 9 14 -12.334 6.71146 2
 0 -9 14 -12.546 12.3875 3
 0 -9 -14 -15.0664 11.8595 3
 0 -9 14 3.9848 6.06839 2
 0 9 -15 1.61722 16.481 11
 0 -9 -15 2.81431 10.9436 9
 0 9 15 -1.66828 10.2822 10
 0 -9 15 3.17564 4.61719 9
 0 -9 -15 11.4018 28.3243 5
 0 -9 15 -4.42163 6.814 2
 0 -9 -15 -6.45459 11.4994 3
 0 -9 15 -3.78796 11.2121 3
 0 9 15 3.76376 6.68857 2
 0 9 16 15.2363 10.966 10
 0 9 -16 6.57211 15.8113 11
 0 -9 -16 9.03152 10.8297 3
 0 -9 16 -2.78387 10.7238 3
 0 -9 16 -7.57575 7.43625 2
 0 9 16 4.16637 7.19505 2
 0 -9 16 5.41751 4.53765 9
 0 -9 -16 4.9826 10.5971 9
 0 9 17 16.3449 11.2115 10
 0 9 -17 10.0532 17.8565 11
 0 -9 17 -0.59268 7.96486 2
 0 -9 17 -12.7117 10.6912 3
 0 -9 -17 -7.91853 10.6613 3
 0 9 17 0.50873 7.77026 2
 0 -9 -17 3.12358 10.4793 9
 0 -9 17 -0.56299 4.69181 9
 0 9 18 -0.87295 11.2569 10
 0 9 -18 -8.55348 18.0666 11
 0 -9 18 7.0093 8.24254 2
 0 9 18 13.8984 8.52917 2
 0 -9 18 -0.88484 10.926 3
 0 -9 -18 6.82852 10.1801 3
 0 -9 -18 -6.61483 12.2929 9
 0 -9 18 0.87636 4.67336 9
 0 -9 -19 -20.9787 13.0484 9
 0 9 19 23.9766 12.135 10
 0 9 -19 -34.9496 18.6233 11
 0 9 19 5.97301 8.50184 2
 0 -9 -19 -9.92901 10.8645 3
 0 -9 19 -11.1542 11.216 3
 0 -9 19 1.38307 9.12066 2
 0 -9 19 2.72134 4.67395 9
 0 9 20 -5.41045 11.3746 10
 0 -9 -20 -1.23167 12.2707 9
 0 9 -20 10.7039 18.0908 11
 0 -9 20 5.15937 9.59153 2
 0 -9 20 -5.80838 10.3823 3
 0 -9 -20 -2.40702 9.56877 3
 0 9 20 5.81816 8.99012 2
 0 -9 20 5.01096 4.33094 7
 0 -9 20 -1.25054 4.79642 9
 0 -9 -21 20.8004 12.2664 9
 0 -9 21 1.28775 4.91346 9
 0 -9 21 2.61945 3.98201 7
 0 9 -21 25.5052 19.0627 11
 0 9 21 -2.06534 9.4343 2
 0 -9 21 -6.26618 10.6749 2
 0 -9 21 9.65762 10.3143 3
 0 -9 -21 6.90852 10.065 3
 0 -9 -22 1.49242 9.4735 3
 0 9 -22 -1.85942 18.8561 11
 0 -9 -22 8.2205 13.5084 9
 0 -9 22 -0.82928 10.5946 2
 0 -9 22 0.76814 9.64291 3
 0 9 22 8.04291 9.86822 2
 0 -9 -23 0.72449 9.44395 3
 0 -9 23 -12.6832 9.56275 3
 0 9 -23 -5.69344 18.4641 11
 0 -9 -23 -14.4202 14.478 9
 0 9 23 2.32137 10.4004 2
 0 -9 23 -1.75009 10.8604 2
 0 -9 24 0.72243 9.35936 3
 0 -9 -24 15.9296 9.43936 3
 0 9 -24 -31.1017 20.1489 11
 0 -9 -24 5.98429 13.7045 9
 0 -9 24 0.92154 11.1284 2
 0 9 24 3.30992 11.0894 2
 0 -9 -25 2.68307 8.97658 3
 0 -9 25 2.75598 9.45457 3
 0 9 -25 27.7902 20.6731 11
 0 -9 -25 -1.57058 15.0303 9
 0 9 25 -2.58113 11.2978 2
 0 -9 25 5.80982 12.0166 2
 0 -9 -26 12.8298 8.93363 3
 0 -9 26 3.28503 8.44683 3
 0 9 -26 -6.10155 20.3148 11
 0 9 26 -13.5583 11.8516 2
 0 -9 26 5.07423 12.8429 2
 0 -9 -26 13.1679 16.8571 9
 0 -9 -27 -12.0608 16.853 9
 0 9 -27 4.15405 19.3706 11
 0 -9 27 -3.80259 9.20206 3
 0 -9 -27 1.22701 8.78825 3
 0 9 27 2.52652 27.8207 6
 0 9 27 0.94708 12.0617 2
 0 -9 27 -13.8081 13.968 2
 0 -9 -28 -9.01273 18.7284 9
 0 9 -28 6.3892 20.1519 11
 0 -9 28 -4.8173 8.26298 3
 0 -9 -28 4.681 8.50591 3
 0 -9 -28 -17.5028 14.7316 7
 0 9 28 -23.02 28.1053 6
 0 9 28 10.9026 13.0724 2
 0 -9 28 -8.8721 14.1013 2
 0 -9 -29 -3.72456 17.5201 9
 0 9 -29 -19.5872 21.0583 11
 0 -9 -29 -5.58801 8.57249 3
 0 -9 29 10.8429 7.83043 3
 0 9 29 -5.19322 27.797 6
 0 -9 -29 -1.36339 13.7913 7
 0 9 29 7.24394 13.0744 2
 0 -9 29 -2.28098 14.1528 2
 0 -9 -30 21.3712 18.6962 9
 0 9 -30 2.23246 22.6952 11
 0 -9 30 -7.52381 7.49442 3
 0 -9 -30 5.8814 8.35353 3
 0 -9 -30 21.8202 15.7896 7
 0 9 30 5.22464 28.2141 6
 0 -9 30 13.0508 14.9902 2
 0 9 30 4.3169 13.7228 2
 0 -9 -31 -8.10013 19.2704 9
 0 9 -31 2.28054 21.0798 11
 0 -9 31 3.04441 6.63341 3
 0 -9 -31 4.58038 8.00902 3
 0 9 31 23.7847 28.6674 6
 0 -9 -31 -10.95 14.7507 7
 0 9 31 -4.44137 13.6871 2
 0 -9 31 17.2604 15.5767 2
 0 -9 -32 16.8572 19.4207 9
 0 9 -32 16.3815 24.8292 11
 0 -9 32 10.4965 6.36372 3
 0 9 32 -10.5675 28.1564 6
 0 -9 -32 5.46752 15.054 7
 0 -9 32 16.4205 15.5202 2
 0 9 32 -14.9919 14.9871 2
 0 -9 -33 17.5025 21.3993 9
 0 9 -33 -14.3935 24.387 11
 0 -9 33 5.34284 6.04243 3
 0 -9 -33 -1.36536 15.0345 7
 0 9 33 18.6737 27.519 6
 0 -9 33 -27.4901 17.5169 2
 0 9 33 -7.18139 14.7289 2
 0 9 -34 -2.46056 25.4434 11
 0 9 34 37.6752 28.6795 6
 0 -9 -34 14.9537 14.2907 7
 0 -9 34 -10.8344 17.4094 2
 0 9 34 -3.6781 14.6216 2
 0 -9 -34 -15.8776 22.1858 9
 0 9 -35 15.1319 25.3842 11
 0 -9 -35 -5.33282 14.8978 7
 0 9 35 37.4268 29.0632 6
 0 9 35 -20.2978 16.3602 2
 0 -9 35 -5.53062 16.3124 2
 0 -9 -35 -18.6555 22.5651 9
 0 9 36 -20.7304 15.9986 2
 0 -9 36 4.27743 17.6351 2
 0 9 -36 33.4812 24.3698 11
 0 -9 -36 21.2512 15.4657 7
 0 9 36 -5.37387 30.8102 6
 0 9 -36 -4.33538 18.1705 4
 0 -9 -36 12.0539 23.5173 9
 0 -9 -37 12.4397 23.6758 9
 0 -9 -37 18.4621 15.6426 7
 0 9 37 21.265 30.182 6
 0 9 37 -4.01137 16.7855 2
 0 -9 37 -10.1666 17.9336 2
 0 9 -37 -5.27845 27.2259 11
 0 -9 -38 38.4621 26.2615 9
 0 9 38 -7.99422 29.4678 6
 0 -9 -38 17.0305 15.0544 7
 0 -9 38 4.48551 18.4333 2
 0 9 38 -5.50875 17.3187 2
 0 9 -38 5.40467 28.7362 11
 0 -9 -39 60.6512 27.1395 9
 0 -9 -39 -1.28021 15.7316 7
 0 9 39 32.0426 29.836 6
 0 9 39 -18.2179 18.046 2
 0 -9 39 25.7935 19.6579 2
 0 9 -39 11.0651 30.1397 11
 0 -9 -40 16.1925 26.1843 9
 0 9 40 -15.842 30.5688 6
 0 -9 -40 -5.07988 15.0089 7
 0 9 40 -11.523 18.2562 2
 0 -9 40 18.673 19.6598 2
 0 9 -40 -19.8024 30.8862 11
 0 -9 -41 -8.30542 28.3528 9
 0 9 -41 20.2311 31.0091 11
 0 9 41 -11.6823 18.332 2
 0 -9 41 -17.3369 19.6242 2
 0 9 41 50.2743 31.3289 6
 0 -9 -41 22.6639 15.4171 7
 0 9 -42 14.767 31.8312 11
 0 -9 42 -6.44977 19.408 2
 0 9 42 -31.3989 19.7257 2
 0 9 42 -7.9426 30.1843 6
 0 -9 -42 -9.87659 15.4546 7
 0 9 -43 -18.076 33.803 11
 0 -9 43 -8.13269 20.8852 2
 0 9 43 63.6161 19.868 2
 0 9 43 15.6794 31.0585 6
 0 -9 -43 6.11705 15.4436 7
 0 9 -44 18.4951 33.8723 11
 0 -9 44 -9.9551 21.4295 2
 0 9 44 -3.06121 19.3711 2
 0 9 44 -36.5788 31.7714 6
 0 -9 -44 -7.26665 15.7154 7
 0 9 -45 9.41624 34.2126 11
 0 9 45 28.1116 20.2601 2
 0 -9 45 26.7561 22.0169 2
 0 9 45 26.1352 32.2343 6
 0 -9 -45 31.9267 16.5662 7
 0 9 -46 38.3021 36.5293 11
 0 9 46 -1.57302 21.9921 2
 0 -9 46 26.9121 22.0218 2
 0 9 46 -33.7058 33.5365 6
 0 9 -47 -42.1669 36.9034 11
 0 9 47 33.7971 32.2091 6
 0 -9 47 -10.2369 22.9298 2
 0 9 47 -7.99224 22.1418 2
 0 9 48 2.61092 33.2112 6
 0 9 48 49.7833 22.0259 2
 0 -9 48 6.8447 22.8524 2
 0 -9 49 17.1234 22.9822 2
 0 9 49 3.21887 21.5707 2
 0 9 50 -9.75951 23.7897 2
 0 10 0 1614.29 71.7782 8
 0 -10 0 1638.77 67.2137 9
 0 -10 0 1668.53 73.4835 3
 0 -10 1 1312.2 54.3367 9
 0 10 -1 1314.89 59.2234 8
 0 10 1 1223.95 58.6884 8
 0 -10 -1 1354.04 54.8962 9
 0 -10 1 1336.11 60.8766 3
 0 -10 -1 1334.48 60.9359 3
 0 10 -2 111.166 14.1989 8
 0 -10 2 138.323 7.91403 9
 0 10 2 136.217 14.8656 8
 0 -10 -2 131.039 9.07169 9
 0 -10 -2 98.8077 24.1915 5
 0 -10 -2 162.157 16.3404 3
 0 10 -3 55.0824 12.1784 8
 0 -10 -3 33.672 6.37221 9
 0 -10 3 34.5799 4.33336 9
 0 10 3 38.2884 11.2482 8
 0 -10 -3 24.3744 22.4037 5
 0 -10 -3 41.6492 13.4957 3
 0 -10 4 2501.24 101.122 9
 0 10 4 2538.86 106.315 8
 0 10 -4 2512.21 106.565 8
 0 -10 -4 2532.89 102.931 9
 0 -10 -4 2515.63 107.853 3
 0 -10 -4 2520.12 116.217 5
 0 10 5 1287.35 58.2132 8
 0 10 -5 1247.99 58.2402 8
 0 -10 -5 1322.62 54.9887 9
 0 -10 -5 1285.87 68.9407 5
 0 -10 -5 1358.15 59.9861 3
 0 10 5 1236.75 57.2158 10
 0 10 6 124.105 13.6074 8
 0 -10 -6 135.533 10.59 9
 0 -10 -6 129.915 15.4612 3
 0 -10 6 151.629 16.4766 3
 0 10 6 112.644 12.9093 10
 0 10 7 116.715 13.9588 8
 0 -10 -7 103.074 10.0327 9
 0 -10 -7 77.9904 25.9021 5
 0 -10 7 120.377 14.8288 3
 0 -10 -7 100.072 15.0074 3
 0 10 7 89.6213 12.9561 10
 0 -10 -8 2502.51 104.998 9
 0 10 8 2506.85 107.421 8
 0 -10 -8 2565.57 119.433 5
 0 -10 8 2648.93 108.946 3
 0 -10 -8 2452.77 108.309 3
 0 10 8 2599.71 106.701 10
 0 10 9 324.613 21.302 8
 0 -10 -9 309.613 35.1148 5
 0 -10 9 354.651 23.391 3
 0 -10 9 326.561 13.936 2
 0 -10 -9 340.351 23.2465 3
 0 10 9 346.528 21.106 10
 0 -10 -9 282.32 18.3975 9
 0 10 10 -7.82958 10.5251 10
 0 10 -10 -3.35381 16.138 11
 0 10 10 10.9839 10.228 8
 0 -10 -10 20.0291 9.37434 9
 0 10 10 4.22571 3.21716 2
 0 -10 10 5.18959 3.27446 2
 0 -10 -10 8.7855 12.3216 3
 0 -10 10 14.5834 12.9645 3
 0 10 -11 1603.98 77.5134 11
 0 -10 -11 1645.67 86.1299 5
 0 -10 11 1592.22 66.3325 2
 0 -10 11 1723.35 73.21 3
 0 10 11 1629.76 65.9607 2
 0 -10 -11 1628.96 73.0725 3
 0 -10 -11 1600.7 70.4139 9
 0 10 11 1648.14 71.3489 10
 0 -10 11 1684.37 66.3465 9
 0 10 -12 1756.93 83.6051 11
 0 -10 -12 1466.76 90.3324 5
 0 -10 12 1780.29 72.9122 2
 0 -10 12 1794.22 79.2061 3
 0 -10 -12 1780.9 78.7415 3
 0 10 12 1807.7 72.5286 2
 0 10 12 1823.66 77.6162 10
 0 -10 12 1814.88 72.428 9
 0 -10 -12 1773.03 76.9291 9
 0 10 13 235.083 17.9255 10
 0 -10 13 233.09 10.9931 9
 0 -10 -13 217.757 17.0027 9
 0 -10 -13 256.028 18.7663 3
 0 -10 13 246.244 19.6364 3
 0 10 13 219.752 11.7389 2
 0 -10 13 227.952 12.0263 2
 0 -10 -13 188.173 34.6421 5
 0 10 -13 204.94 24.6831 11
 0 10 14 190.879 17.09 10
 0 -10 14 205.123 10.0947 9
 0 -10 -14 232.413 16.6428 9
 0 10 -14 207.639 24.3568 11
 0 -10 -14 204.292 35.0955 5
 0 -10 14 208.896 11.6414 2
 0 -10 -14 194.781 17.6504 3
 0 -10 14 211.546 17.8234 3
 0 10 14 201.772 11.4372 2
 0 10 -15 1246.28 65.2685 11
 0 -10 -15 1349.99 59.9878 3
 0 -10 15 1315.08 53.5461 9
 0 10 15 1362.29 59.3114 10
 0 -10 -15 1320.72 59.4569 9
 0 -10 -15 1195.18 74.7635 5
 0 10 15 1260.74 54.6406 2
 0 -10 15 1351.19 55.2858 2
 0 -10 15 1418.41 60.6726 3
 0 10 -16 980.188 53.3568 11
 0 10 16 1019.38 46.5712 10
 0 -10 16 1003.1 40.5789 9
 0 -10 -16 1031.14 47.4741 9
 0 -10 16 934.829 46.9131 3
 0 -10 -16 944.405 46.5808 3
 0 -10 -16 926.705 63.4182 5
 0 10 16 942.702 42.0184 2
 0 -10 16 1014.1 42.6186 2
 0 10 -17 901.067 51.5108 11
 0 -10 -17 915.361 45.3223 9
 0 10 17 952.67 44.7797 10
 0 -10 -17 930.112 44.7159 3
 0 -10 17 928.79 45.294 3
 0 -10 17 932.238 38.81 9
 0 -10 -17 957.107 62.8727 5
 0 -10 17 973.119 41.2546 2
 0 10 17 952.607 40.7255 2
 0 10 -18 7.53725 18.7242 11
 0 10 18 6.67427 11.891 10
 0 -10 -18 -3.50017 12.7112 9
 0 -10 18 0.44197 3.99328 9
 0 -10 -18 16.4695 31.0781 5
 0 10 18 -3.3439 7.52518 2
 0 -10 18 10.7096 7.23502 2
 0 -10 18 -3.91374 12.1219 3
 0 -10 -18 7.5501 11.6337 3
 0 10 -19 233.652 26.813 11
 0 10 19 296.26 20.1215 10
 0 -10 -19 305.776 21.7288 9
 0 -10 19 282.545 19.6822 3
 0 -10 -19 266.186 18.8774 3
 0 -10 19 269.066 12.7667 9
 0 -10 -19 227.952 39.2984 5
 0 10 19 229.061 15.5947 2
 0 -10 19 290.161 16.6389 2
 0 -10 20 1396.02 60.3553 3
 0 -10 -20 1353.14 59.8738 3
 0 -10 -20 1402.26 62.8608 9
 0 10 20 1329.55 60.5837 10
 0 10 -20 1262.42 67.1408 11
 0 10 20 1301.67 57.4832 2
 0 -10 20 1356.56 58.1165 2
 0 -10 -21 360.64 20.6865 3
 0 -10 21 308.416 20.4972 3
 0 -10 -21 294.615 23.6995 9
 0 10 -21 272.561 28.4044 11
 0 10 21 294.903 17.852 2
 0 -10 21 293.811 18.7156 2
 0 -10 -22 61.7509 11.7512 3
 0 -10 -22 73.5237 16.0251 9
 0 10 -22 77.1833 21.7325 11
 0 10 22 28.7264 10.0281 2
 0 -10 22 45.2847 12.0726 3
 0 -10 22 46.6169 10.8087 2
 0 -10 23 109.224 13.5369 3
 0 -10 -23 113.624 13.5387 3
 0 -10 -23 98.6748 17.9768 9
 0 10 -23 109.951 23.3725 11
 0 10 23 95.606 12.1747 2
 0 -10 23 114.621 13.4491 2
 0 -10 -24 2090.23 84.9884 3
 0 -10 24 2031.97 85.039 3
 0 -10 -24 1935.27 90.1989 9
 0 10 -24 1862.78 93.5437 11
 0 10 24 1922.17 84.3229 2
 0 -10 24 2031.42 85.3012 2
 0 -10 -25 181.792 15.4313 3
 0 -10 25 209.586 15.6627 3
 0 -10 -25 180.79 20.5918 9
 0 10 -25 129.787 25.1111 11
 0 -10 25 184.737 16.8135 2
 0 10 25 184.928 15.7723 2
 0 -10 -26 557.667 29.2693 3
 0 -10 26 659.626 29.8458 3
 0 -10 -26 589.892 36.7184 9
 0 10 -26 550.695 40.6537 11
 0 10 26 537.116 29.6379 2
 0 -10 26 596.611 31.2327 2
 0 -10 27 754.88 34.2193 3
 0 -10 -27 720.008 34.0676 3
 0 -10 -27 620.054 40.5881 9
 0 10 -27 731.513 47.0931 11
 0 10 27 656.264 34.8232 2
 0 -10 27 732.32 36.3859 2
 0 10 -28 1196.13 67.8993 11
 0 -10 28 1399.34 56.7274 3
 0 -10 -28 1308.5 56.3479 3
 0 -10 -28 1214.24 64.7766 9
 0 10 28 1205.77 72.2412 6
 0 -10 -28 1222.84 61.7591 7
 0 -10 28 1326.8 59.2569 2
 0 10 28 1237.73 57.7857 2
 0 10 -29 471.284 38.6616 11
 0 -10 29 478.703 24.1412 3
 0 -10 -29 457.906 24.2305 3
 0 -10 -29 460.8 34.4277 9
 0 10 29 459.697 43.489 6
 0 -10 -29 474.164 31.2377 7
 0 10 29 449.937 26.9783 2
 0 -10 29 449.444 28.0011 2
 0 10 -30 277.31 32.8701 11
 0 -10 -30 303.954 18.6067 3
 0 -10 30 327.599 18.8257 3
 0 -10 -30 272.48 28.762 9
 0 10 30 321.67 37.9647 6
 0 -10 -30 322.94 25.7357 7
 0 -10 30 367.773 24.0199 2
 0 10 30 319.151 22.1824 2
 0 10 -31 54.1173 23.7273 11
 0 -10 31 99.1583 10.4787 3
 0 -10 -31 67.2567 10.7266 3
 0 -10 -31 88.1346 23.3458 9
 0 10 31 74.1809 30.8904 6
 0 -10 -31 43.1564 17.6134 7
 0 -10 31 76.9122 16.7093 2
 0 10 31 65.0686 14.7919 2
 0 10 -32 427.853 40.7598 11
 0 -10 32 587.284 25.8226 3
 0 -10 -32 490.435 38.3553 9
 0 10 32 391.404 44.1581 6
 0 -10 -32 490.532 32.8706 7
 0 10 32 506.228 30.4009 2
 0 -10 32 533.514 31.6863 2
 0 10 -33 242.055 32.005 11
 0 -10 33 211.502 13.2523 3
 0 10 33 236.062 36.9011 6
 0 -10 -33 221.603 22.1517 7
 0 -10 -33 161.223 27.0886 9
 0 -10 33 184.266 20.7906 2
 0 10 33 178.893 18.9777 2
 0 -10 -34 125.279 25.6655 9
 0 10 34 186.576 35.6938 6
 0 -10 -34 186.849 21.3597 7
 0 -10 34 189.308 20.4497 2
 0 10 34 168.541 19.5448 2
 0 10 -34 186.975 32.097 11
 0 -10 -35 9.58813 26.4071 9
 0 10 35 86.5698 34.6701 6
 0 -10 -35 13.0641 16.2715 7
 0 10 35 11.6226 15.0778 2
 0 -10 35 19.339 16.4904 2
 0 10 -35 45.6248 27.8961 11
 0 -10 -36 774.026 51.8103 9
 0 -10 -36 766.903 43.1608 7
 0 10 36 863.53 57.0924 6
 0 10 36 836.934 41.9944 2
 0 -10 36 759.477 42.7426 2
 0 10 -36 721.828 53.4619 11
 0 -10 -37 65.9101 26.6638 9
 0 -10 -37 71.6205 18.1236 7
 0 10 37 57.3134 32.6012 6
 0 10 37 20.8457 16.7641 2
 0 -10 37 60.2838 18.6266 2
 0 10 -37 44.8689 31.8428 11
 0 -10 -38 31.2946 26.2287 9
 0 10 38 51.6279 32.6054 6
 0 -10 -38 62.961 17.4053 7
 0 -10 38 19.4951 18.2167 2
 0 10 38 44.1989 17.4694 2
 0 10 -38 14.3253 30.5055 11
 0 -10 -39 53.598 28.1102 9
 0 -10 -39 -4.15613 16.4389 7
 0 10 39 -5.64854 33.0737 6
 0 -10 39 15.7348 18.4791 2
 0 10 39 32.1339 17.3284 2
 0 10 -39 -35.0951 32.2749 11
 0 -10 -40 305.009 36.4243 9
 0 -10 -40 281.163 24.0737 7
 0 10 40 245.622 37.6712 6
 0 10 40 269.35 24.0016 2
 0 -10 40 255.399 25.3701 2
 0 -10 -41 356.736 40.3566 9
 0 10 -41 349.903 43.5067 11
 0 -10 41 459.468 32.0342 2
 0 10 41 408.652 29.5091 2
 0 10 41 380.846 43.4604 6
 0 -10 -41 443.581 29.2854 7
 0 10 42 257.85 24.4539 2
 0 -10 42 251.14 25.8752 2
 0 -10 -42 214.767 22.401 7
 0 10 42 200.044 39.2872 6
 0 10 -43 179.92 40.2796 11
 0 10 43 176.299 23.4244 2
 0 -10 43 245.493 25.4322 2
 0 -10 -43 200.661 21.8234 7
 0 10 43 177.32 36.7534 6
 0 10 -44 202.201 40.7659 11
 0 -10 44 278.488 27.233 2
 0 10 44 195.448 24.8145 2
 0 10 44 226.407 39.1718 6
 0 -10 -44 273.477 23.8941 7
 0 -10 45 566.367 38.2868 2
 0 -10 -45 621.832 35.2099 7
 0 10 45 556.439 49.7735 6
 0 10 -46 191.866 43.1143 11
 0 -10 -46 245.32 23.2461 7
 0 -10 46 224.503 27.896 2
 0 10 47 75.4156 35.6306 6
 0 -10 47 40.0438 22.6544 2
 0 -10 48 162.009 25.865 2
 0 -11 0 6.13195 5.02143 9
 0 11 0 -6.22197 11.8462 8
 0 -11 0 15.1885 12.6761 3
 0 11 1 -1.0358 11.7376 8
 0 11 -1 -4.15085 12.0372 8
 0 -11 1 -1.39211 4.7429 9
 0 -11 -1 0.41958 5.20683 9
 0 -11 1 -10.1304 12.9683 3
 0 -11 -1 11.3792 13.4137 3
 0 -11 2 3.76939 4.36254 9
 0 11 2 1.03407 12.0857 8
 0 11 -2 -3.13288 11.3281 8
 0 -11 -2 -0.45128 5.30401 9
 0 -11 -2 -10.1057 13.2175 3
 0 -11 -3 -0.98186 5.99019 9
 0 11 3 -14.5439 11.3666 8
 0 -11 3 3.38449 4.04992 9
 0 11 -3 -1.04826 12.343 8
 0 -11 -3 -2.41323 24.2884 5
 0 -11 -3 12.6173 13.5371 3
 0 11 4 -3.13052 12.4898 8
 0 11 -4 -5.28611 11.5184 8
 0 -11 4 2.26624 3.75339 9
 0 -11 -4 2.66017 6.6901 9
 0 -11 -4 7.55853 13.4258 3
 0 -11 -5 4.02332 6.95252 9
 0 11 5 -10.5106 10.4982 8
 0 11 -5 4.27204 12.5524 8
 0 -11 5 1.55885 3.58674 9
 0 11 5 2.82626 11.1338 10
 0 -11 -5 -5.03044 12.8793 3
 0 -11 -5 -5.07981 25.0416 5
 0 -11 6 -2.73324 3.31378 9
 0 11 -6 -19.3639 12.4073 8
 0 11 6 -19.079 12.933 8
 0 -11 -6 12.8137 7.97634 9
 0 11 6 14.1625 11.7166 10
 0 -11 -6 2.4797 14.0219 3
 0 -11 6 12.6307 13.9668 3
 0 -11 -6 7.88808 23.8633 5
 0 -11 7 0.67812 3.15973 9
 0 11 7 -3.2124 11.7661 8
 0 -11 -7 -0.65557 8.02639 9
 0 11 7 -2.84036 11.7099 10
 0 -11 -7 -6.1813 12.5676 3
 0 -11 7 -5.04632 13.2004 3
 0 -11 -7 10.7497 26.0034 5
 0 11 8 -1.08002 11.4841 8
 0 -11 8 0.43543 2.83593 9
 0 -11 -8 6.32725 8.53381 9
 0 11 8 2.85575 11.852 10
 0 -11 -8 3.69558 13.1578 3
 0 -11 8 1.24387 13.1964 3
 0 -11 -8 16.7109 26.3534 5
 0 -11 -9 7.52388 9.14937 9
 0 11 9 -6.52876 11.9316 8
 0 -11 9 3.19324 2.56368 9
 0 11 9 -1.91859 11.6852 10
 0 -11 9 3.71609 13.6114 3
 0 -11 -9 -4.84848 12.772 3
 0 -11 -9 39.9162 27.7382 5
 0 -11 -10 -0.80355 9.35649 9
 0 -11 10 1.12291 2.16427 9
 0 11 10 1.10115 11.9449 8
 0 11 10 13.5601 11.5927 10
 0 -11 10 2.92585 3.45137 9
 0 -11 10 -6.09696 14.0095 3
 0 -11 -10 -6.03834 13.658 3
 0 -11 -10 -26.2543 29.9474 5
 0 -11 -11 13.5035 10.4034 9
 0 11 11 5.84274 11.5295 10
 0 -11 11 -2.0259 2.7325 9
 0 -11 11 3.92259 3.06369 2
 0 -11 -11 -1.18616 13.6805 3
 0 -11 11 8.50159 12.9142 3
 0 -11 -11 -9.07005 28.7702 5
 0 11 -12 -13.3103 18.4989 11
 0 -11 -12 -12.5762 10.8851 9
 0 11 12 -9.85085 12.1633 10
 0 -11 12 2.36794 2.26853 9
 0 -11 12 14.3184 13.2217 3
 0 -11 -12 -9.44777 13.6728 3
 0 -11 12 0.79266 3.59718 2
 0 -11 -12 3.09547 28.3541 5
 0 11 -13 1.92871 19.3627 11
 0 -11 13 -1.39958 1.87238 9
 0 -11 -13 -3.81921 10.7332 9
 0 11 13 -3.98138 11.9978 10
 0 -11 13 3.69776 4.14646 2
 0 11 13 6.67084 4.29494 2
 0 -11 13 -8.3106 13.6927 3
 0 -11 -13 -1.15875 12.4873 3
 0 -11 -13 12.6855 29.4014 5
 0 11 -14 -19.5697 20.8089 11
 0 -11 14 -1.0003 1.7862 9
 0 -11 -14 -1.01274 11.2921 9
 0 11 14 -2.0015 12.46 10
 0 11 14 -3.8067 4.80268 2
 0 -11 14 -2.64391 4.51684 2
 0 -11 14 -11.6483 12.7451 3
 0 -11 -14 14.7184 12.8555 3
 0 -11 -14 -16.2257 31.6561 5
 0 11 -15 13.8978 19.7795 11
 0 -11 -15 -1.05782 11.6481 9
 0 -11 15 -1.13448 1.84399 9
 0 11 15 19.1441 12.3152 10
 0 -11 -15 -7.87135 12.615 3
 0 -11 15 -13.6626 12.902 3
 0 11 15 4.55261 5.24582 2
 0 -11 15 -1.36849 4.81404 2
 0 -11 -15 -9.95972 31.6813 5
 0 11 -16 -4.03111 20.5911 11
 0 -11 16 1.44144 1.98983 9
 0 -11 -16 16.7815 12.8536 9
 0 11 16 1.01747 12.6264 10
 0 -11 16 12.45 13.0539 3
 0 -11 -16 1.09389 12.8568 3
 0 -11 16 2.72361 5.37548 2
 0 11 16 2.49158 5.81815 2
 0 -11 -16 -10.1798 32.0156 5
 0 11 -17 20.4156 19.2622 11
 0 -11 17 1.43883 2.26776 9
 0 -11 -17 14.8763 11.6513 3
 0 11 17 -2.13368 6.37449 2
 0 -11 17 -3.4949 5.77895 2
 0 -11 17 7.69834 12.4626 3
 0 -11 -17 8.2819 12.5806 9
 0 11 17 7.1899 12.3592 10
 0 -11 -17 3.46693 31.4649 5
 0 11 18 5.18406 12.8687 10
 0 -11 -18 -3.74925 13.9655 9
 0 -11 18 2.89089 6.11208 2
 0 11 18 14.2442 6.86738 2
 0 -11 18 9.60435 12.1436 3
 0 -11 -18 6.20903 11.8457 3
 0 -11 -18 17.6898 33.5729 5
 0 11 -18 -6.21606 19.3819 11
 0 -11 -19 -1.29909 13.3044 9
 0 11 19 2.08882 13.3218 10
 0 -11 -19 18.1505 12.0692 3
 0 -11 19 -4.75548 6.75097 2
 0 11 19 5.26817 7.26386 2
 0 -11 19 1.03975 12.0382 3
 0 -11 -19 25.2598 33.2548 5
 0 11 -19 23.1349 21.3807 11
 0 -11 -20 -10.9444 14.678 9
 0 11 20 -4.21771 13.2147 10
 0 11 -20 17.0882 20.1535 11
 0 11 20 -4.31797 7.55774 2
 0 -11 -20 4.91307 11.8445 3
 0 -11 20 9.10997 12.582 3
 0 -11 20 -4.60461 7.05931 2
 0 -11 -20 11.0301 36.7236 5
 0 -11 -21 18.6997 15.6035 9
 0 11 21 -7.44174 14.3473 10
 0 11 -21 -2.17144 20.3102 11
 0 -11 -21 -13.4224 11.9172 3
 0 -11 21 3.74063 7.76215 2
 0 -11 21 -9.85491 12.3506 3
 0 11 21 6.2446 8.2812 2
 0 -11 -21 26.2007 33.4382 5
 0 -11 -22 13.5969 16.1375 9
 0 11 -22 -2.21109 22.1417 11
 0 -11 -22 -3.73281 11.3874 3
 0 -11 22 6.72289 11.8395 3
 0 -11 22 8.64903 9.06772 2
 0 11 22 -2.80956 9.18382 2
 0 -11 -22 49.3596 37.1381 5
 0 -11 -23 20.334 17.0781 9
 0 11 -23 33.7184 22.2212 11
 0 -11 23 -7.46634 11.7921 3
 0 -11 -23 10.8906 11.4669 3
 0 11 23 -1.21004 9.32275 2
 0 -11 23 -0.71447 9.12848 2
 0 -11 -23 27.0283 36.4305 5
 0 -11 -24 -1.63812 16.8989 9
 0 11 -24 -6.85547 23.9667 11
 0 -11 -24 -4.41295 11.3112 3
 0 -11 24 -3.62984 11.8097 3
 0 -11 -24 -11.7647 36.1397 5
 0 -11 24 -0.75675 10.0109 2
 0 11 24 -4.49659 9.82319 2
 0 11 -25 27.9342 22.0266 11
 0 -11 25 7.03765 11.1504 3
 0 -11 -25 -0.84688 11.3492 3
 0 -11 -25 1.71357 17.7195 9
 0 -11 -25 -15.9208 34.8673 5
 0 11 25 -5.43844 10.3153 2
 0 -11 25 8.78379 10.0569 2
 0 -11 26 9.27474 11.3016 3
 0 -11 -26 -5.76116 10.9213 3
 0 -11 -26 -21.4865 18.6931 9
 0 11 -26 28.4988 24.0843 11
 0 -11 26 19.3274 11.1346 2
 0 11 26 8.69392 10.5851 2
 0 -11 27 -10.6234 10.8903 3
 0 -11 -27 0.79728 10.7015 3
 0 -11 -27 -18.4862 18.8868 9
 0 11 -27 -19.3801 24.9909 11
 0 11 27 -3.04809 11.0789 2
 0 -11 27 -1.76428 11.4816 2
 0 11 -28 4.94338 25.4371 11
 0 -11 28 13.2562 10.746 3
 0 -11 -28 3.05436 10.4519 3
 0 -11 -28 21.1974 19.4455 9
 0 -11 -28 3.13147 15.6007 7
 0 11 28 0.79958 11.5549 2
 0 -11 28 5.5401 12.0907 2
 0 11 -29 27.7489 25.5174 11
 0 -11 29 -4.51021 10.3983 3
 0 -11 -29 1.46719 10.4024 3
 0 -11 -29 -16.066 20.3651 9
 0 11 29 -14.978 32.4243 6
 0 -11 -29 -14.2441 17.3539 7
 0 -11 29 -4.8255 12.4257 2
 0 11 29 6.69351 11.4806 2
 0 11 -30 5.15122 26.8868 11
 0 -11 30 0.71922 9.81525 3
 0 -11 -30 4.95027 10.5016 3
 0 -11 -30 -12.5231 21.9411 9
 0 11 30 -6.03786 33.3127 6
 0 -11 -30 4.76972 17.2093 7
 0 11 30 -0.87421 12.4277 2
 0 -11 30 11.0684 13.1928 2
 0 11 -31 -5.25648 25.7077 11
 0 -11 31 -4.10586 9.56803 3
 0 -11 -31 32.2056 21.8271 9
 0 11 31 -24.3828 31.3655 6
 0 -11 -31 -6.37875 18.0717 7
 0 11 31 -14.5816 12.8908 2
 0 -11 31 -2.09274 13.8015 2
 0 11 -32 -2.68291 27.5456 11
 0 -11 32 3.25851 8.46447 3
 0 -11 -32 31.1587 23.3996 9
 0 -11 -32 14.3565 17.2706 7
 0 11 32 15.3756 32.3287 6
 0 11 32 5.68624 13.0803 2
 0 -11 32 26.0938 14.0253 2
 0 11 -33 27.3736 29.7584 11
 0 -11 33 -1.23807 8.39033 3
 0 11 33 30.6989 32.0467 6
 0 -11 -33 -17.4855 17.5777 7
 0 -11 -33 2.30436 21.6167 9
 0 -11 33 14.6483 15.4404 2
 0 11 33 10.8302 13.5648 2
 0 -11 -34 26.1814 24.3752 9
 0 11 34 61.6955 35.8504 6
 0 -11 -34 -3.16263 16.7384 7
 0 11 34 -15.3073 13.907 2
 0 -11 34 -3.49925 15.0176 2
 0 11 -34 50.2358 29.3384 11
 0 -11 -35 -19.5261 24.0644 9
 0 -11 -35 20.1119 17.6708 7
 0 11 35 24.5289 32.9694 6
 0 -11 35 5.96172 15.91 2
 0 11 35 -21.9546 14.5774 2
 0 11 -35 -8.54337 30.9588 11
 0 -11 -36 7.54253 26.06 9
 0 -11 -36 -6.14064 18.5048 7
 0 11 36 27.678 35.8083 6
 0 -11 36 31.9743 16.92 2
 0 11 36 -14.0396 14.9789 2
 0 11 -36 -26.1356 30.1001 11
 0 -11 -37 -15.5142 25.9596 9
 0 -11 -37 -19.8051 18.2357 7
 0 11 37 3.0794 33.4774 6
 0 -11 37 10.1346 17.2418 2
 0 11 -37 -8.88228 33.0131 11
 0 -11 -38 37.1792 27.7224 9
 0 -11 -38 -3.01465 17.7486 7
 0 11 38 -24.284 35.2108 6
 0 -11 38 1.28905 17.4942 2
 0 11 -38 -36.1968 34.1817 11
 0 -11 -39 -16.3334 30.2905 9
 0 -11 -39 -4.4746 18.4172 7
 0 11 39 -51.4972 37.5914 6
 0 -11 39 15.8784 18.7631 2
 0 11 -39 3.07243 32.7439 11
 0 -11 -40 19.4494 28.8684 9
 0 11 -40 3.1285 34.3038 11
 0 -11 40 -6.71277 18.7693 2
 0 11 40 -50.5423 35.1365 6
 0 -11 -40 1.47331 17.8222 7
 0 11 -41 -22.2304 35.6341 11
 0 -11 41 -37.0896 19.5402 2
 0 11 41 11.8486 33.0349 6
 0 -11 -41 -5.73689 17.7225 7
 0 11 -42 -25.8186 37.8609 11
 0 -11 42 -12.6303 20.5475 2
 0 11 42 -20.6451 35.738 6
 0 -11 -42 14.1646 17.925 7
 0 11 -43 -49.253 38.3045 11
 0 -11 43 5.66569 20.2878 2
 0 11 43 -17.3696 35.6849 6
 0 -11 -43 16.7721 17.5164 7
 0 11 -44 -9.98887 38.1101 11
 0 -11 -44 19.2832 18.4416 7
 0 11 44 14.3859 33.5699 6
 0 -11 44 20.1829 20.6582 2
 0 11 45 39.9841 35.3234 6
 0 -11 -45 21.4955 18.0033 7
 0 -11 45 -33.4282 21.101 2
 0 -11 -46 23.7374 18.2467 7
 0 -11 46 -5.89409 20.8452 2
 0 -11 47 5.91984 20.9865 2
 0 -12 0 157.288 18.4406 3
 0 -12 0 160.372 10.3546 9
 0 12 0 140.511 16.5072 8
 0 -12 1 12.4222 15.0351 3
 0 -12 -1 45.5034 14.792 3
 0 -12 -1 26.8543 6.56788 9
 0 12 1 23.9153 12.7075 8
 0 12 -1 29.7826 12.964 8
 0 -12 1 19.6681 5.67986 9
 0 -12 -2 -4.13146 13.511 3
 0 -12 2 12.96 5.23223 9
 0 -12 -2 7.48993 6.35949 9
 0 12 -2 1.14559 13.1155 8
 0 12 2 15.9807 12.9918 8
 0 -12 -3 1270.35 53.4401 9
 0 -12 -3 1302.91 60.0049 3
 0 -12 -3 1201.98 69.0299 5
 0 12 3 1346.05 58.5809 8
 0 -12 3 1214.35 51.585 9
 0 12 -3 1221.83 58.0593 8
 0 12 4 1888.72 84.3188 10
 0 -12 -4 1954.71 80.9468 9
 0 -12 -4 2095.75 87.373 3
 0 -12 -4 1771.24 95.0981 5
 0 -12 4 1915.37 78.679 9
 0 12 -4 1963.99 85.3661 8
 0 12 4 1994.28 85.294 8
 0 12 5 67.2944 13.7002 10
 0 -12 5 66.2208 5.60702 9
 0 -12 -5 40.6027 14.6792 3
 0 -12 -5 43.7916 27.2285 5
 0 -12 -5 55.8768 9.18752 9
 0 12 5 31.3116 13.8572 8
 0 12 -5 61.8528 14.042 8
 0 12 6 42.0514 13.416 10
 0 -12 -6 31.0682 14.2331 3
 0 -12 6 44.864 15.2513 3
 0 -12 -6 30.6877 25.1989 5
 0 -12 6 31.6737 4.31521 9
 0 -12 -6 40.0015 9.23767 9
 0 12 6 53.6861 14.1592 8
 0 12 -6 27.1352 13.1718 8
 0 12 7 491.666 28.8973 10
 0 -12 -7 553.327 26.326 9
 0 -12 7 483.839 21.2189 9
 0 -12 -7 527.633 30.9077 3
 0 -12 7 533.435 31.8031 3
 0 -12 -7 447.021 42.9725 5
 0 12 -7 524.949 30.2182 8
 0 12 7 544.835 29.991 8
 0 -12 -8 3260.24 125.509 9
 0 12 8 3464.74 128.267 10
 0 -12 8 2854.42 120.473 9
 0 -12 -8 3291.23 129.908 3
 0 -12 8 3384.33 130.286 3
 0 -12 -8 3092.67 141.815 5
 0 12 -8 3263.06 128.908 8
 0 12 8 3394.81 129.111 8
 0 12 9 1133.92 51.8835 10
 0 -12 -9 1066.15 49.285 9
 0 12 -9 1093.93 52.3356 8
 0 12 9 1062.23 52.3726 8
 0 -12 -9 1109.32 53.532 3
 0 -12 9 1122.35 53.427 3
 0 -12 -9 1030.5 65.2856 5
 0 12 10 325.082 22.49 10
 0 -12 -10 308.028 20.2961 9
 0 -12 -10 298.538 23.8204 3
 0 12 10 321.196 23.505 8
 0 -12 10 317.353 24.6423 3
 0 -12 -10 379.181 40.4374 5
 0 -12 11 230.97 21.2726 3
 0 -12 -11 226.123 21.2188 3
 0 -12 -11 201.412 34.5969 5
 0 12 11 208.209 18.8092 10
 0 -12 -11 209.13 16.6655 9
 0 -12 -12 1222.46 59.86 3
 0 -12 12 1302.74 60.5616 3
 0 -12 -12 1246.02 75.2217 5
 0 -12 -12 1284 57.7245 9
 0 12 12 1295.99 58.9217 10
 0 -12 -13 423.603 26.6819 3
 0 -12 13 385.078 26.8723 3
 0 -12 -13 412.55 24.9019 9
 0 12 13 387.432 25.3809 10
 0 -12 -13 404.817 43.8828 5
 0 -12 -14 62.4654 14.8793 3
 0 -12 14 40.5513 4.46504 2
 0 -12 14 53.0997 14.7832 3
 0 -12 -14 60.8065 13.5116 9
 0 12 14 15.3472 13.314 10
 0 12 15 4.39885 13.3343 10
 0 -12 -15 5.64729 12.5245 9
 0 12 -15 -2.16241 21.3251 11
 0 -12 -15 4.76515 13.6949 3
 0 -12 15 15.3152 4.43584 2
 0 -12 15 18.4662 13.1876 3
 0 -12 -15 -21.0313 32.4032 5
 0 12 16 299.196 22.3429 10
 0 -12 -16 321.276 22.8378 9
 0 12 -16 302.721 30.5208 11
 0 -12 -16 305.455 22.6958 3
 0 -12 16 330.462 23.0861 3
 0 -12 16 305.389 14.7862 2
 0 -12 -16 283.543 41.7559 5
 0 -12 -17 238.581 20.9794 9
 0 12 17 281.926 21.7261 10
 0 12 -17 211.429 29.8928 11
 0 -12 -17 290.467 21.6782 3
 0 -12 17 281.789 21.8377 3
 0 -12 17 272.524 13.6819 2
 0 -12 -17 234.942 43.0973 5
 0 12 18 147.05 17.7082 10
 0 -12 -18 141.527 18.6492 9
 0 -12 -18 140.527 16.2881 3
 0 -12 18 135.233 9.25743 2
 0 -12 18 116.924 16.926 3
 0 -12 -18 135.08 38.8821 5
 0 12 -18 94.8527 25.5783 11
 0 -12 -19 16.5473 15.1402 9
 0 12 19 47.3916 15.0655 10
 0 12 -19 20.6265 23.0427 11
 0 -12 -19 45.9761 34.2511 5
 0 -12 -19 41.6754 13.6454 3
 0 -12 19 45.1437 14.1772 3
 0 -12 19 27.2022 6.69511 2
 0 -12 -20 1401.92 68.2215 9
 0 12 20 1457.49 66.6774 10
 0 12 -20 1341.45 74.5677 11
 0 -12 20 1591.97 66.624 3
 0 -12 -20 1427.14 65.7241 3
 0 -12 20 1505.8 61.3825 2
 0 -12 -21 772.129 43.317 9
 0 12 21 799.803 40.9936 10
 0 12 -21 790.145 50.2695 11
 0 -12 -21 793.126 39.9215 3
 0 -12 21 885.876 40.8099 3
 0 -12 21 790.846 35.3238 2
 0 -12 -22 338.448 27.7717 9
 0 12 22 388.833 25.9567 10
 0 12 -22 378.174 34.7184 11
 0 -12 22 386.917 24.4644 3
 0 -12 -22 396.031 24.4235 3
 0 -12 22 360.204 19.3763 2
 0 -12 -22 290.561 47.4099 5
 0 -12 -23 187.825 22.6696 9
 0 12 -23 170.443 29.5027 11
 0 -12 23 206.764 18.4152 3
 0 -12 -23 172.54 16.9524 3
 0 -12 -23 139.015 42.6831 5
 0 -12 23 177.754 13.1553 2
 0 -12 -24 1088.26 56.507 9
 0 12 -24 959.195 61.1808 11
 0 -12 -24 1133.6 50.8078 3
 0 -12 24 1113.78 51.0858 3
 0 -12 -24 940.962 75.4635 5
 0 -12 24 1092.94 48.0989 2
 0 -12 -25 645.799 39.4756 9
 0 12 -25 517.273 43.9539 11
 0 -12 -25 641.284 32.7368 3
 0 -12 25 619.77 32.7543 3
 0 -12 25 637.786 30.2759 2
 0 -12 -26 100.234 22.3115 9
 0 12 -26 94.5776 28.9975 11
 0 -12 26 130.739 15.4212 3
 0 -12 -26 128.973 14.4906 3
 0 -12 26 110.526 12.5746 2
 0 -12 -26 132.942 45.5302 5
 0 -12 -27 59.3193 21.0331 9
 0 12 -27 62.3302 27.5295 11
 0 -12 -27 28.8981 12.3938 3
 0 -12 27 39.3551 12.5415 3
 0 -12 -27 39.1005 42.0629 5
 0 -12 27 32.2968 10.7619 2
 0 -12 28 226.601 17.3848 2
 0 -12 -28 227.059 26.8454 9
 0 12 -28 229.454 33.6027 11
 0 -12 -28 226.628 17.7028 3
 0 -12 28 240.269 18.3114 3
 0 -12 -28 194.343 23.4901 7
 0 -12 -28 189.704 49.1869 5
 0 -12 29 412.253 23.6263 2
 0 -12 -29 327.263 31.7501 9
 0 12 -29 341.173 38.0812 11
 0 -12 -29 387.375 23.1131 3
 0 -12 29 398.098 23.2199 3
 0 -12 -29 422.697 30.7615 7
 0 12 29 350.172 46.2406 6
 0 -12 -29 330.75 53.5942 5
 0 -12 30 70.5877 13.8236 2
 0 -12 -30 73.024 25.0124 9
 0 12 -30 57.4768 29.0715 11
 0 -12 -30 92.9024 13.3082 3
 0 -12 30 86.5408 13.2002 3
 0 -12 -30 83.1434 20.7946 7
 0 12 30 51.4884 35.7937 6
 0 -12 -30 -4.53426 42.8936 5
 0 -12 31 175.418 17.5625 2
 0 -12 -31 152.227 27.5496 9
 0 12 -31 175.123 32.9775 11
 0 -12 31 213.32 15.7477 3
 0 12 31 217.343 39.3502 6
 0 -12 -31 154.624 22.9333 7
 0 -12 32 28.4265 13.9794 2
 0 -12 -32 54.8022 25.399 9
 0 12 -32 42.4714 30.4151 11
 0 -12 32 38.0183 10.7957 3
 0 12 32 49.0358 36.853 6
 0 -12 -32 30.5613 19.3742 7
 0 -12 -32 92.9681 45.9746 5
 0 -12 33 65.1237 15.1772 2
 0 12 -33 -17.2782 30.086 11
 0 -12 -33 70.9223 20.2804 7
 0 12 33 13.0512 38.4226 6
 0 -12 -33 42.3483 47.894 5
 0 -12 -33 134.39 27.9668 9
 0 -12 34 23.1856 14.7178 2
 0 12 -34 14.6602 30.9046 11
 0 -12 -34 36.9327 19.5644 7
 0 12 34 32.7402 37.4777 6
 0 -12 -34 14.2763 49.6832 5
 0 -12 -34 -9.71426 25.3056 9
 0 12 -35 74.5864 33.7851 11
 0 12 35 81.1816 38.2637 6
 0 -12 -35 130.035 52.7668 5
 0 -12 -35 31.6197 19.0945 7
 0 -12 35 94.762 16.8976 2
 0 -12 -35 54.7333 27.0097 9
 0 12 -36 409.774 46.2653 11
 0 12 36 491.175 49.5835 6
 0 -12 -36 389.629 60.0192 5
 0 -12 -36 473.012 33.333 7
 0 -12 36 476.015 29.2028 2
 0 -12 -36 416.921 40.2622 9
 0 12 -37 228.404 39.702 11
 0 12 37 247.181 43.0823 6
 0 -12 -37 204.392 25.2196 7
 0 -12 37 234.127 21.907 2
 0 -12 -37 178.416 32.3386 9
 0 12 -38 147.468 37.805 11
 0 12 38 208.292 42.8391 6
 0 -12 -38 182.869 23.5283 7
 0 -12 -38 168.868 53.3228 5
 0 -12 38 172.276 20.4681 2
 0 -12 -38 258.116 33.7873 9
 0 12 -39 -6.37404 35.1826 11
 0 -12 -39 -10.0254 54.973 5
 0 12 39 12.763 37.8607 6
 0 -12 -39 36.1479 18.6704 7
 0 -12 39 37.5282 18.1924 2
 0 -12 -39 13.7129 29.3122 9
 0 12 40 491.949 51.0224 6
 0 -12 -40 500.378 34.2888 7
 0 -12 -40 469.992 71.1128 5
 0 -12 40 542.938 33.0197 2
 0 12 -40 398.039 49.3321 11
 0 12 -41 630.335 56.1735 11
 0 -12 -41 608.887 38.5719 7
 0 -12 -41 493.672 71.6322 5
 0 12 41 667.343 56.0715 6
 0 12 -42 322.722 46.778 11
 0 12 42 357.344 44.8666 6
 0 -12 -42 299.15 27.189 7
 0 -12 -43 64.3598 20.0243 7
 0 -12 -43 41.1776 55.8865 5
 0 12 43 58.0664 35.8666 6
 0 -12 -44 231.771 25.3275 7
 0 -12 -44 108.497 59.9621 5
 0 -13 0 23.5654 15.5195 3
 0 13 0 -8.72315 13.5189 8
 0 -13 0 4.55264 6.07706 9
 0 -13 1 23.5725 15.9467 3
 0 -13 -1 -5.88796 15.33 3
 0 13 -1 18.7713 14.2093 8
 0 13 1 3.74408 13.4198 8
 0 -13 1 -1.65011 5.76717 9
 0 -13 -1 -1.49274 6.20549 9
 0 -13 -2 -4.41017 15.0182 3
 0 13 -2 -5.01013 13.9656 8
 0 -13 -2 1.07939 6.76379 9
 0 13 2 -3.74572 13.0032 8
 0 -13 2 -0.74873 5.50738 9
 0 -13 -3 -4.40484 14.4761 3
 0 -13 -3 -0.59046 7.00365 9
 0 13 3 -1.25522 13.3772 8
 0 -13 3 3.93714 4.87769 9
 0 13 -3 12.5363 14.0639 8
 0 13 3 -19.8861 13.9003 10
 0 -13 -4 5.69271 7.53218 9
 0 13 -4 -12.5859 14.1781 8
 0 13 4 17.6592 13.444 8
 0 13 4 -10.4766 13.7332 10
 0 -13 4 7.64551 4.80524 9
 0 -13 -4 5.78608 14.5232 3
 0 -13 -4 -14.3495 27.3875 5
 0 13 5 13.9717 14.0163 8
 0 -13 -5 6.07661 8.5041 9
 0 13 -5 5.05268 15.0108 8
 0 -13 5 1.16114 4.30509 9
 0 13 5 11.6104 13.1051 10
 0 -13 -5 4.33089 15.351 3
 0 -13 -5 -2.90571 27.0988 5
 0 -13 -6 -17.4692 10.082 9
 0 13 -6 1.27727 14.9002 8
 0 13 6 -19.1726 13.9851 8
 0 -13 6 1.37999 3.52671 9
 0 13 6 5.80229 13.3323 10
 0 -13 6 8.69468 15.1627 3
 0 -13 -6 28.8094 15.4204 3
 0 -13 -6 50.6975 28.3786 5
 0 -13 -7 -10.7921 10.0314 9
 0 13 -7 5.14141 14.5655 8
 0 13 7 17.9934 14.0323 8
 0 13 7 -3.48259 13.5167 10
 0 -13 7 -2.89255 14.4456 3
 0 -13 -7 5.74253 14.7024 3
 0 -13 -7 6.07751 26.7086 5
 0 13 8 -1.29023 13.5003 8
 0 13 -8 2.60127 14.2309 8
 0 -13 -8 12.3948 10.7856 9
 0 13 8 4.65507 14.0527 10
 0 -13 8 11.5457 15.5872 3
 0 -13 -8 -18.302 15.6651 3
 0 -13 -8 -24.7927 27.2389 5
 0 13 -9 2.62116 15.4038 8
 0 13 9 10.4199 13.8189 8
 0 -13 -9 11.3189 10.4218 9
 0 13 9 -9.35162 14.0414 10
 0 -13 9 2.83099 15.2883 3
 0 -13 -9 -2.80518 14.6422 3
 0 -13 -9 3.16413 28.9833 5
 0 13 10 5.26389 14.3987 8
 0 13 -10 1.32112 15.6417 8
 0 -13 -10 -7.32438 11.2285 9
 0 13 10 16.4348 14.7838 10
 0 -13 10 -8.46127 15.3637 3
 0 -13 -10 4.18944 14.0551 3
 0 -13 -10 -6.55069 29.4478 5
 0 13 -11 -13.3053 16.374 8
 0 -13 -11 -16.35 14.2903 3
 0 -13 11 19.6619 14.4534 3
 0 -13 -11 -6.8296 11.8643 9
 0 13 11 -4.71083 14.3952 10
 0 -13 -11 30.1285 31.4029 5
 0 -13 -12 -1.35502 14.4793 3
 0 -13 12 23.2905 15.1868 3
 0 -13 -12 11.4021 12.3689 9
 0 13 12 13.0211 14.2495 10
 0 -13 -12 -3.42322 32.8529 5
 0 -13 13 -23.1575 16.105 3
 0 -13 -13 -9.24 14.3569 3
 0 -13 -13 -8.66894 12.3121 9
 0 13 13 -10.7052 15.0587 10
 0 -13 -13 10.5038 32.7515 5
 0 -13 14 -14.5837 15.2615 3
 0 -13 -14 5.25365 14.1854 3
 0 13 14 -3.57828 14.777 10
 0 -13 -14 3.44393 13.8377 9
 0 -13 -14 3.58209 33.3079 5
 0 -13 15 -23.7388 14.1192 3
 0 -13 -15 3.84374 14.6066 3
 0 -13 -15 1.19696 14.2244 9
 0 13 15 1.19349 15.0555 10
 0 -13 -15 18.3127 35.342 5
 0 -13 -16 5.00545 14.0385 3
 0 -13 16 7.71819 14.6928 3
 0 13 16 -4.79274 14.7946 10
 0 -13 -16 -17.6788 14.7588 9
 0 -13 -16 33.7182 34.8363 5
 0 -13 17 21.3415 14.8972 3
 0 -13 -17 13.6538 13.8755 3
 0 -13 -17 15.7605 15.2412 9
 0 13 17 -1.2035 15.5728 10
 0 -13 -17 -7.66575 34.0243 5
 0 13 18 -19.3239 15.8583 10
 0 -13 -18 11.0616 15.3533 9
 0 13 -18 2.43372 25.4055 11
 0 -13 18 1.24436 13.9599 3
 0 -13 -18 1.21179 13.4835 3
 0 -13 -18 23.2351 36.2208 5
 0 -13 -19 30.4849 16.6459 9
 0 13 19 37.585 16.3856 10
 0 13 -19 22.2002 25.6287 11
 0 -13 -19 -3.554 13.5315 3
 0 -13 19 -1.33832 5.12251 2
 0 -13 19 -6.07503 14.3331 3
 0 -13 -19 -27.7465 38.5625 5
 0 13 20 -2.42882 15.0951 10
 0 -13 -20 25.5802 17.3877 9
 0 13 -20 -5.00624 25.1294 11
 0 -13 -20 -8.09611 13.1064 3
 0 -13 20 5.93358 14.824 3
 0 -13 20 -0.38012 5.5588 2
 0 -13 -20 4.0559 38.5959 5
 0 13 21 -4.8742 16.0734 10
 0 -13 -21 -23.6434 17.7566 9
 0 13 -21 25.3989 25.0427 11
 0 -13 -21 -15.7903 13.3564 3
 0 -13 21 -8.09659 13.9692 3
 0 -13 21 -5.9575 6.46206 2
 0 -13 -22 1.63058 18.0688 9
 0 13 22 8.54474 16.005 10
 0 13 -22 38.6544 27.6485 11
 0 -13 -22 -7.7019 13.146 3
 0 -13 22 -9.03039 13.9618 3
 0 -13 22 -6.55786 6.39387 2
 0 -13 -22 12.5717 39.5382 5
 0 -13 -23 -1.70543 19.0154 9
 0 13 -23 28.7525 26.1745 11
 0 -13 23 6.59149 13.7455 3
 0 -13 -23 -13.9294 13.7098 3
 0 -13 23 -1.53476 6.85559 2
 0 -13 -23 38.4922 41.7209 5
 0 -13 -24 3.56099 19.4027 9
 0 13 -24 7.96673 27.5944 11
 0 -13 24 29.9285 14.3911 3
 0 -13 -24 1.04399 13.1548 3
 0 -13 24 11.6346 7.4581 2
 0 -13 -24 -21.6193 40.798 5
 0 -13 -25 29.3729 19.6974 9
 0 13 -25 -26.9365 28.1196 11
 0 -13 -25 7.11707 12.5134 3
 0 -13 25 -2.07877 12.9639 3
 0 -13 25 5.96656 7.48041 2
 0 -13 -25 22.031 43.098 5
 0 -13 -26 -19.1363 20.9401 9
 0 13 -26 -21.8476 29.6256 11
 0 -13 -26 23.7111 13.186 3
 0 -13 26 15.1726 13.1465 3
 0 -13 26 7.03479 7.90232 2
 0 -13 -26 -13.3593 41.7739 5
 0 -13 -27 -31.8265 21.4834 9
 0 13 -27 -13.8789 29.5153 11
 0 -13 -27 5.75468 12.6123 3
 0 -13 27 17.6255 13.599 3
 0 -13 -27 -31.7518 45.1895 5
 0 -13 27 -1.3548 7.82768 2
 0 13 -28 -8.44746 30.211 11
 0 -13 28 -13.1651 13.486 3
 0 -13 -28 14.7562 13.0775 3
 0 -13 -28 18.4181 21.06 9
 0 -13 -28 5.34001 18.7983 7
 0 -13 -28 -18.3443 45.2153 5
 0 13 -29 -2.86068 29.7228 11
 0 -13 29 9.0968 12.5346 3
 0 -13 -29 -25.0296 13.121 3
 0 -13 -29 -12.7293 23.1643 9
 0 -13 -29 12.4959 19.2812 7
 0 -13 -29 27.9861 45.9875 5
 0 13 -30 31.9113 30.2127 11
 0 -13 30 -3.48613 12.1684 3
 0 -13 -30 2.58337 12.023 3
 0 -13 -30 -4.39136 23.4528 9
 0 -13 -30 -19.7919 20.2672 7
 0 13 30 -34.102 38.9511 6
 0 -13 -30 9.42241 45.0845 5
 0 13 -31 -17.6909 31.775 11
 0 -13 31 21.0184 11.9529 3
 0 -13 -31 -31.752 23.8975 9
 0 -13 -31 -5.39802 19.3915 7
 0 13 31 -10.3153 36.8912 6
 0 -13 -31 23.81 46.7023 5
 0 13 -32 17.9462 30.856 11
 0 -13 32 21.7427 11.8361 3
 0 13 32 -41.2425 39.2567 6
 0 -13 -32 -1.79601 19.6532 7
 0 -13 -32 -4.65182 24.8453 9
 0 -13 -32 -58.0232 49.2769 5
 0 -13 -33 -11.9815 25.3067 9
 0 -13 -33 -8.91938 19.1817 7
 0 13 33 44.8568 38.6309 6
 0 -13 -33 -53.6849 49.4908 5
 0 13 -33 39.5042 32.9633 11
 0 -13 -34 9.85862 27.5371 9
 0 13 34 -69.1979 43.9223 6
 0 -13 -34 14.1607 19.1174 7
 0 -13 -34 -19.7035 47.27 5
 0 13 -34 12.3408 33.7565 11
 0 -13 -35 30.2238 26.844 9
 0 13 35 13.7105 39.7608 6
 0 -13 -35 -20.718 21.0325 7
 0 -13 -35 44.7453 52.3855 5
 0 13 -35 -56.2771 35.431 11
 0 -13 -36 38.7568 29.0057 9
 0 -13 -36 18.7943 20.0347 7
 0 13 36 -10.277 40.3503 6
 0 -13 -36 15.0392 50.2107 5
 0 13 -36 76.1881 37.1868 11
 0 -13 -37 -2.64595 28.5772 9
 0 -13 -37 13.5199 20.6914 7
 0 13 37 -10.2566 37.8839 6
 0 -13 -37 -60.6156 56.6681 5
 0 13 -37 22.5436 33.9332 11
 0 -13 -38 -18.8997 31.0797 9
 0 13 -38 3.26498 36.851 11
 0 -13 -38 10.1719 53.5884 5
 0 13 38 47.1244 41.5618 6
 0 -13 -38 1.66683 19.6991 7
 0 13 -39 -3.30905 37.498 11
 0 -13 -39 71.9247 54.5041 5
 0 13 39 -13.3829 40.1868 6
 0 -13 -39 -6.57347 20.629 7
 0 13 -40 -10.0457 38.3277 11
 0 -13 -40 21.025 20.4443 7
 0 13 40 6.63931 37.5491 6
 0 -13 -40 77.4702 57.9439 5
 0 -13 -41 11.1423 19.8548 7
 0 13 41 19.4618 39.9851 6
 0 -13 -41 -15.5061 58.6892 5
 0 -13 -42 25.0086 20.7191 7
 0 -13 -42 -20.7454 59.4746 5
 0 14 0 55.4006 15.6038 8
 0 -14 0 52.81 17.7675 3
 0 -14 0 43.5862 7.6918 9
 0 14 1 693.839 37.4416 8
 0 14 -1 649.536 37.0096 8
 0 -14 -1 650.439 38.3068 3
 0 -14 1 618.345 38.0327 3
 0 -14 1 663.417 29.4231 9
 0 -14 -1 651.292 30.093 9
 0 14 2 104.608 18.5524 8
 0 14 -2 117.996 19.4414 8
 0 -14 -2 147.274 20.3034 3
 0 -14 -2 149.329 11.4269 9
 0 -14 2 158.242 9.93994 9
 0 14 -3 1154.56 54.244 8
 0 14 3 1137.53 54.2017 8
 0 -14 -3 1137.98 55.5617 3
 0 -14 3 1032.16 45.438 9
 0 14 3 1198.03 53.9553 10
 0 -14 -3 1106.93 47.8847 9
 0 14 -4 27.2398 16.5619 8
 0 14 4 -13.7186 15.2654 8
 0 -14 -4 -6.18329 16.549 3
 0 -14 -4 2.68958 7.88964 9
 0 14 4 20.4415 15.4278 10
 0 14 5 852.094 44.4263 8
 0 14 -5 821.816 44.298 8
 0 -14 -5 850.776 45.1188 3
 0 -14 -5 850.39 59.0206 5
 0 14 5 831.77 43.4278 10
 0 -14 -5 844.279 38.7482 9
 0 14 6 77.5062 16.8747 10
 0 -14 -6 99.2124 11.6639 9
 0 14 -6 86.4286 16.9621 8
 0 14 6 76.1477 18.1953 8
 0 -14 6 63.694 19.0881 3
 0 -14 -6 67.8689 18.1402 3
 0 14 7 1202.03 58.0289 8
 0 14 -7 1195.69 58.1941 8
 0 -14 -7 1235.92 58.9686 3
 0 -14 7 1203.66 59.0202 3
 0 -14 -7 1254.02 72.1544 5
 0 -14 -7 1134.63 53.0606 9
 0 14 7 1178.27 56.9036 10
 0 14 8 674.37 36.2342 8
 0 14 -8 569.417 34.9337 8
 0 -14 -8 607.99 36.0399 3
 0 -14 8 549.768 35.0096 3
 0 -14 -8 610.978 50.1652 5
 0 -14 -8 547.895 30.0593 9
 0 14 8 591.176 33.9875 10
 0 14 9 1035.45 50.8139 8
 0 14 -9 1000.3 50.8198 8
 0 -14 9 979.914 51.152 3
 0 -14 -9 975.208 50.8808 3
 0 -14 -9 977.17 65.4181 5
 0 14 9 1037.31 50.0605 10
 0 -14 -9 960.48 46.3895 9
 0 -14 -10 27.2811 12.5483 9
 0 14 10 39.5557 15.5768 10
 0 -14 -10 40.9643 32.2249 5
 0 -14 -10 7.27848 15.9611 3
 0 -14 10 19.098 16.6134 3
 0 14 -10 33.9878 17.399 8
 0 14 11 87.1935 16.7139 10
 0 -14 -11 68.4387 13.8555 9
 0 14 -11 52.8583 17.6674 8
 0 -14 -11 80.1273 35.1962 5
 0 -14 11 99.4231 17.948 3
 0 -14 -11 82.666 17.4716 3
 0 14 -12 318.394 25.6319 8
 0 -14 -12 286.2 24.2256 3
 0 -14 12 304.484 25.2386 3
 0 -14 -12 281.001 42.1075 5
 0 14 12 335.631 24.9762 10
 0 -14 -12 305.348 22.251 9
 0 14 -13 482.992 32.3153 8
 0 -14 13 483.91 31.1727 3
 0 -14 -13 512.642 31.2799 3
 0 -14 -13 421.656 48.1079 5
 0 -14 -13 474.218 28.9939 9
 0 14 13 490.897 31.0035 10
 0 -14 -14 28.8526 14.7743 9
 0 14 14 -14.1613 16.2177 10
 0 -14 -14 -3.7139 34.1247 5
 0 -14 -14 -20.661 16.637 3
 0 -14 14 -28.2608 15.4658 3
 0 14 -14 -17.5706 16.4977 8
 0 -14 -15 110.093 37.6317 5
 0 -14 15 98.1418 17.5484 3
 0 -14 -15 57.952 17.0394 3
 0 14 15 106.802 18.2055 10
 0 -14 -15 27.9018 15.489 9
 0 -14 -16 27.1659 34.3556 5
 0 14 16 25.8007 16.7786 10
 0 -14 -16 43.5731 15.7916 9
 0 -14 -16 33.4371 15.6769 3
 0 -14 16 16.222 16.4237 3
 0 -14 -17 303.701 23.937 3
 0 -14 17 325.769 24.6215 3
 0 14 17 326.727 26.0027 10
 0 -14 -17 333.339 25.7862 9
 0 -14 -18 95.9843 17.143 3
 0 -14 18 112.83 17.8216 3
 0 -14 -18 103.851 19.1098 9
 0 14 18 116.329 19.531 10
 0 -14 -18 132.143 41.9206 5
 0 -14 19 461.219 30.1926 3
 0 -14 -19 500.727 30.1775 3
 0 -14 -19 505.382 32.429 9
 0 14 19 457.834 30.8976 10
 0 -14 -19 442.041 53.0845 5
 0 -14 20 72.3241 16.8987 3
 0 -14 -20 95.3296 17.0137 3
 0 -14 -20 73.7029 19.8025 9
 0 14 20 37.4792 17.67 10
 0 -14 -20 16.7359 40.2397 5
 0 -14 -21 722.034 65.0159 5
 0 -14 21 704.022 39.7917 3
 0 -14 -21 745.034 39.8732 3
 0 -14 -21 803.722 44.1732 9
 0 14 21 791.467 41.7753 10
 0 -14 22 302.631 23.6384 3
 0 -14 -22 296.749 22.5832 3
 0 -14 -22 274.619 27.3472 9
 0 14 22 276.359 24.6396 10
 0 14 -22 318.1 37.5386 11
 0 -14 -22 258.948 48.6953 5
 0 -14 -23 252.63 21.0227 3
 0 -14 23 239.631 21.4078 3
 0 -14 -23 237.17 25.7596 9
 0 14 -23 225.216 34.083 11
 0 -14 -23 198.184 45.7631 5
 0 -14 24 32.0179 15.3941 3
 0 -14 -24 12.3215 14.3621 3
 0 -14 -24 49.2744 21.3647 9
 0 14 -24 70.4743 30.8021 11
 0 -14 -24 40.0028 43.8391 5
 0 -14 -25 740.863 38.2113 3
 0 -14 25 774.611 38.5307 3
 0 -14 -25 710.407 44.5089 9
 0 14 -25 665.939 52.3633 11
 0 -14 -26 74.1726 15.5419 3
 0 -14 26 91.8399 15.9148 3
 0 -14 -26 21.6901 22.4479 9
 0 14 -26 28.9785 29.0581 11
 0 -14 -26 32.0464 43.3941 5
 0 14 -27 5.87481 29.4143 11
 0 -14 -27 4.11965 13.6432 3
 0 -14 27 3.15137 13.976 3
 0 -14 -27 8.11412 22.1476 9
 0 -14 -27 -16.8203 21.4301 7
 0 -14 -27 -14.0076 44.0538 5
 0 14 -28 -11.9188 31.3331 11
 0 -14 -28 21.843 13.4972 3
 0 -14 28 18.1486 13.9129 3
 0 -14 -28 14.7048 23.5317 9
 0 -14 -28 35.7418 21.7517 7
 0 -14 -28 32.9655 48.8197 5
 0 14 -29 380.41 45.0779 11
 0 -14 29 475.731 27.3847 3
 0 -14 -29 436.564 27.1988 3
 0 -14 -29 464.826 38.0202 9
 0 -14 -29 441.109 34.6857 7
 0 -14 -29 460.786 60.3393 5
 0 14 -30 36.7451 34.3128 11
 0 -14 30 40.5887 14.2681 3
 0 -14 -30 33.4162 25.3364 9
 0 -14 -30 41.4195 22.2972 7
 0 14 30 32.279 39.2689 6
 0 -14 -30 -14.5075 48.6928 5
 0 14 -31 12.4069 33.8849 11
 0 -14 31 28.1494 13.3616 3
 0 14 31 28.8745 40.2603 6
 0 -14 -31 41.3135 20.9276 7
 0 -14 -31 48.2427 25.7983 9
 0 -14 -31 -38.9957 49.4439 5
 0 -14 -32 16.5409 27.1014 9
 0 -14 -32 -5.58979 20.176 7
 0 14 32 94.2277 42.991 6
 0 -14 -32 14.7318 50.4153 5
 0 14 -32 18.8683 34.4859 11
 0 -14 -33 500.348 41.3771 9
 0 -14 -33 498.923 35.8101 7
 0 14 33 515.686 54.6961 6
 0 -14 -33 399.049 63.003 5
 0 14 -33 452.413 47.5107 11
 0 -14 -34 17.3594 27.5045 9
 0 -14 -34 56.6541 21.4713 7
 0 14 34 14.4221 40.9556 6
 0 -14 -34 20.0871 52.6805 5
 0 14 -34 -9.66739 36.0229 11
 0 -14 -35 99.0929 31.1252 9
 0 -14 -35 151.701 24.0438 7
 0 14 35 115.2 45.6387 6
 0 -14 -35 90.9742 54.7176 5
 0 14 -35 169.691 40.7663 11
 0 -14 -36 59.589 30.9255 9
 0 14 -36 66.0798 38.5653 11
 0 -14 -36 45.7492 54.3109 5
 0 14 36 50.2204 41.7883 6
 0 -14 -36 5.34874 20.8008 7
 0 14 -37 617.27 55.7972 11
 0 -14 -37 607.815 72.1261 5
 0 14 37 650.715 60.6985 6
 0 -14 -37 676.006 41.3792 7
 0 14 -38 23.626 39.062 11
 0 14 38 35.1584 43.3932 6
 0 -14 -38 64.135 22.4569 7
 0 -14 -38 97.4916 57.6048 5
 0 -14 -39 57.9951 21.4673 7
 0 -14 -39 61.8082 57.2394 5
 0 -15 0 11.2484 17.0113 3
 0 15 0 2.91728 16.03 8
 0 -15 1 9.64342 17.4365 3
 0 -15 -1 1.60611 17.7989 3
 0 15 1 16.971 16.2817 10
 0 15 -1 7.27537 16.458 8
 0 15 1 -2.92674 17.1691 8
 0 -15 -2 -1.60475 16.3138 3
 0 -15 -2 -2.34979 7.96175 9
 0 15 2 1.40401 16.3789 10
 0 15 -2 -11.6622 16.1536 8
 0 15 2 4.40053 16.9503 8
 0 -15 -3 -1.60285 16.5746 3
 0 15 3 -5.58763 16.5996 10
 0 -15 -3 1.92088 7.93303 9
 0 15 3 -1.472 17.4602 8
 0 15 -3 -17.5094 17.6809 8
 0 -15 -4 12.8144 17.6384 3
 0 15 4 -5.55763 16.4506 10
 0 -15 -4 7.67597 8.83109 9
 0 15 -4 1.46242 16.6711 8
 0 15 4 -11.8447 16.2001 8
 0 -15 -5 -1.59774 16.6422 3
 0 15 5 -1.38626 16.4155 10
 0 -15 -5 14.3309 9.39551 9
 0 15 -5 8.80039 16.7882 8
 0 15 5 2.97043 16.1835 8
 0 -15 -6 -4.80131 9.01669 9
 0 15 6 -1.38256 15.7621 10
 0 -15 -6 -6.77347 32.229 5
 0 -15 -6 -7.82957 17.3532 3
 0 -15 6 -4.8057 17.0734 3
 0 15 -6 -13.245 16.9747 8
 0 15 6 -5.94436 16.8419 8
 0 -15 -7 -8.54525 10.2641 9
 0 15 7 6.92243 16.2418 10
 0 -15 -7 34.1473 33.578 5
 0 -15 -7 9.36438 17.3662 3
 0 -15 7 10.9953 17.4054 3
 0 15 7 -4.4852 16.8405 8
 0 15 -7 8.88689 16.0319 8
 0 -15 -8 1.81607 10.7717 9
 0 15 8 6.92733 16.8473 10
 0 -15 -8 -17.2514 29.7174 5
 0 -15 -8 -10.8847 17.6214 3
 0 -15 8 10.9649 17.8921 3
 0 15 -8 13.3619 17.8334 8
 0 15 8 16.5685 16.7258 8
 0 -15 -9 -0.9728 11.5837 9
 0 15 9 8.29974 15.9868 10
 0 -15 -9 3.49268 31.2035 5
 0 -15 9 -9.37117 17.9112 3
 0 -15 -9 -17.0332 16.0524 3
 0 15 -9 -22.4069 17.8807 8
 0 -15 -10 -8.20991 12.3272 9
 0 15 10 -6.91405 16.8148 10
 0 -15 -10 14.1828 33.3577 5
 0 -15 10 -4.66739 16.0882 3
 0 -15 -10 4.5529 16.7469 3
 0 15 -10 1.50372 17.3099 8
 0 15 11 -12.4647 17.2157 10
 0 -15 -11 5.39929 12.9023 9
 0 -15 -11 13.5963 17.0172 3
 0 -15 11 4.57283 16.8204 3
 0 15 -11 -3.03186 17.6849 8
 0 -15 -12 -10.202 13.5987 9
 0 15 12 -5.54515 17.0654 10
 0 -15 -12 -47.8143 36.074 5
 0 -15 -12 -29.594 17.3322 3
 0 -15 12 -3.03081 16.6221 3
 0 15 -12 6.1077 18.3459 8
 0 -15 -13 8.40639 14.1154 9
 0 15 13 12.4515 17.424 10
 0 15 -13 -13.8586 17.7945 8
 0 -15 -13 -18.746 34.8621 5
 0 -15 -13 -8.82319 15.8831 3
 0 -15 13 -19.3022 16.96 3
 0 15 14 -9.66162 17.5225 10
 0 -15 -14 13.8035 15.7019 9
 0 -15 -14 -2.88521 16.4782 3
 0 15 -14 4.6629 18.2008 8
 0 -15 -14 15.2991 35.9834 5
 0 -15 14 14.7507 16.849 3
 0 15 -15 17.243 18.1501 8
 0 -15 15 18.7955 17.0258 3
 0 -15 -15 12.8868 16.8305 3
 0 -15 -15 1.30926 15.5315 9
 0 15 15 -13.7703 18.2164 10
 0 -15 -15 -3.90579 38.711 5
 0 15 -16 -12.6588 18.9748 8
 0 -15 -16 -9.81279 16.8404 3
 0 -15 16 -14.3488 17.0839 3
 0 -15 -16 8.26762 16.1976 9
 0 15 16 -6.88542 17.2607 10
 0 -15 -16 -19.9313 38.3604 5
 0 15 -17 14.3323 20.0873 8
 0 -15 -17 4.16869 15.9954 3
 0 -15 17 1.40332 16.216 3
 0 15 17 -9.6272 17.4037 10
 0 -15 -17 -14.324 16.8662 9
 0 -15 -17 24.1005 37.3495 5
 0 15 -18 -32.0643 20.8001 8
 0 -15 18 4.17459 15.8632 3
 0 -15 -18 10.8668 15.9949 3
 0 15 18 -2.74627 18.0572 10
 0 -15 -18 1.48747 17.7079 9
 0 -15 -18 -36.9251 40.557 5
 0 -15 -19 13.2765 15.4069 3
 0 -15 19 -20.3807 17.4448 3
 0 15 19 1.37117 17.9026 10
 0 -15 -19 -43.6673 20.5433 9
 0 -15 -19 -8.38261 41.5425 5
 0 -15 20 2.65351 16.0235 3
 0 -15 -20 -11.6782 15.8081 3
 0 15 20 -17.7596 18.4908 10
 0 -15 -20 -3.23069 18.9875 9
 0 -15 -20 -4.28158 39.5769 5
 0 -15 21 7.76825 16.0961 3
 0 -15 -21 12.8146 15.3678 3
 0 15 21 6.8148 18.0576 10
 0 -15 -21 15.1794 20.3323 9
 0 -15 -21 -47.4573 41.9734 5
 0 -15 -22 -1.25073 15.4492 3
 0 -15 22 22.7549 15.5625 3
 0 -15 -22 10.4546 21.0074 9
 0 15 22 4.06894 18.1025 10
 0 -15 23 1.24592 15.3063 3
 0 -15 -23 -6.10485 15.4259 3
 0 -15 -23 10.8805 21.5876 9
 0 -15 -23 -26.6097 45.3077 5
 0 -15 -24 -8.32075 14.7508 3
 0 -15 24 4.85737 15.4646 3
 0 -15 -24 26.1659 21.9663 9
 0 -15 25 -10.6098 15.1095 3
 0 -15 -25 -21.9864 15.3313 3
 0 -15 -25 27.1596 22.5472 9
 0 -15 -25 55.3776 46.3297 5
 0 -15 -26 -12.3827 14.2062 3
 0 -15 26 -13.7677 15.3807 3
 0 -15 -26 10.0455 22.7713 9
 0 -15 -26 -27.3048 20.6018 7
 0 -15 -26 23.2287 46.76 5
 0 15 -27 21.5608 34.3444 11
 0 -15 -27 12.0413 15.0032 3
 0 -15 27 -4.44536 15.0017 3
 0 -15 -27 10.3239 22.8818 9
 0 -15 -27 3.92611 22.6428 7
 0 -15 -27 88.8615 49.0519 5
 0 15 -28 21.82 34.0335 11
 0 -15 28 4.28323 14.6134 3
 0 -15 -28 -11.6057 14.3392 3
 0 -15 -28 29.8424 24.395 9
 0 -15 -28 5.89338 21.6775 7
 0 -15 -28 52.4357 53.3686 5
 0 15 -29 9.46372 34.1452 11
 0 -15 29 -1.03641 14.5839 3
 0 -15 -29 -5.13037 14.0988 3
 0 -15 -29 37.1819 25.5151 9
 0 -15 -29 11.7653 20.992 7
 0 -15 -29 -19.1831 48.8737 5
 0 15 -30 -3.19207 34.8512 11
 0 -15 30 -7.0245 13.8439 3
 0 -15 -30 31.518 25.8146 9
 0 -15 -30 -13.6729 22.3538 7
 0 15 30 90.0592 44.021 6
 0 -15 -30 -77.2172 52.5782 5
 0 15 -31 58.1278 38.3738 11
 0 -15 31 7.71945 13.7696 3
 0 15 31 7.56079 41.5396 6
 0 -15 -31 -19.3685 22.4243 7
 0 -15 -31 23.1307 27.3364 9
 0 15 -32 -16.3385 35.1369 11
 0 -15 -32 7.67449 22.3399 7
 0 15 32 3.77214 43.0003 6
 0 -15 -32 49.382 53.6836 5
 0 -15 -32 -9.46331 27.0752 9
 0 15 -33 13.2164 35.9975 11
 0 -15 -33 -11.5445 22.9884 7
 0 15 33 64.1374 44.3421 6
 0 -15 -33 39.6903 52.5154 5
 0 -15 -33 -2.42442 27.6379 9
 0 15 -34 -6.67765 37.0748 11
 0 15 34 18.8246 43.2555 6
 0 -15 -34 -24.6977 22.6584 7
 0 -15 -34 39.8493 52.4847 5
 0 -15 -34 56.9429 28.6099 9
 0 15 -35 -6.74233 37.3575 11
 0 -15 -35 86.0319 55.9613 5
 0 15 35 -18.6008 45.0803 6
 0 -15 -35 -22.4818 20.8929 7
 0 15 -36 17.0205 38.3458 11
 0 -15 -36 -7.38712 21.3032 7
 0 15 36 62.8431 46.4052 6
 0 -15 -36 60.9118 57.7508 5
 0 -15 -37 50.8773 57.8036 5
 0 16 0 1918.52 87.4654 8
 0 -16 0 1894.84 88.0498 3
 0 16 0 1893.83 87.0021 10
 0 16 -1 194.989 22.8562 8
 0 16 1 177.272 23.5666 8
 0 16 1 175.343 22.4528 10
 0 -16 -1 221.34 24.5066 3
 0 -16 1 209.84 24.5513 3
 0 16 2 14.154 16.9866 8
 0 16 -2 9.33914 18.5975 8
 0 16 2 3.03256 17.1152 10
 0 -16 -2 -4.98812 17.8801 3
 0 16 -3 60.6462 20.261 8
 0 16 3 36.1984 18.9954 8
 0 -16 -3 64.7678 18.9444 3
 0 16 3 58.7624 18.6998 10
 0 16 4 698.355 42.1184 8
 0 16 -4 740.408 42.0031 8
 0 -16 -4 752.373 42.667 3
 0 16 4 733.934 41.967 10
 0 -16 -5 -4.96238 17.6287 3
 0 16 5 -13.4615 18.5304 10
 0 16 -5 -17.1769 18.2507 8
 0 16 5 26.9066 18.0071 8
 0 -16 -6 72.5737 19.2326 3
 0 -16 6 81.1548 19.9894 3
 0 16 6 46.1983 19.2047 10
 0 16 -6 25.0598 18.8848 8
 0 16 6 68.4291 20.5844 8
 0 -16 7 18.182 17.9428 3
 0 -16 -7 9.72093 18.1884 3
 0 16 7 5.96235 17.5644 10
 0 16 -7 45.5868 19.9671 8
 0 16 7 12.8034 17.3361 8
 0 16 8 178.542 22.6474 10
 0 -16 -8 179.612 38.629 5
 0 -16 -8 149.995 21.0003 3
 0 -16 8 160.781 22.1305 3
 0 16 -8 160.952 23.5614 8
 0 -16 -9 0.9818 11.5187 9
 0 16 9 -8.90142 18.4413 10
 0 16 -9 14.2513 19.6831 8
 0 -16 -9 -3.69687 32.7078 5
 0 -16 -9 -35.3501 18.209 3
 0 -16 9 11.3309 16.7388 3
 0 -16 -10 6.24552 12.2573 9
 0 16 10 4.45088 18.103 10
 0 -16 -10 -11.0517 18.1041 3
 0 16 -10 3.17957 18.9259 8
 0 -16 -10 3.7337 34.6149 5
 0 -16 10 11.2898 18.0572 3
 0 16 -11 36.7041 19.6684 8
 0 -16 11 68.1242 19.4946 3
 0 -16 -11 75.3667 18.5904 3
 0 16 11 45.9673 19.8528 10
 0 -16 -11 44.3892 14.8503 9
 0 16 -12 698.44 40.6685 8
 0 -16 -12 638.617 38.2414 3
 0 -16 12 617.39 37.6636 3
 0 16 12 633.212 38.6066 10
 0 -16 -12 609.536 35.1164 9
 0 -16 -12 627.027 57.6814 5
 0 16 -13 -8.08634 20.2685 8
 0 -16 13 12.5305 17.536 3
 0 -16 -13 15.3037 17.3767 3
 0 -16 -13 2.45113 14.537 9
 0 16 13 -13.2664 19.5266 10
 0 -16 -13 -11.5626 37.2929 5
 0 16 -14 35.8564 20.9506 8
 0 -16 14 7.66571 17.4805 3
 0 -16 -14 28.881 17.332 3
 0 -16 -14 37.2128 16.0967 9
 0 16 14 42.5354 18.9481 10
 0 -16 -14 15.6826 36.9029 5
 0 16 -15 137.936 24.2111 8
 0 -16 -15 110.174 19.6277 3
 0 -16 15 118.807 20.4115 3
 0 16 15 97.9898 20.9032 10
 0 -16 -15 81.8014 19.3593 9
 0 -16 -15 99.8493 39.0846 5
 0 16 -16 1407.14 67.8169 8
 0 -16 16 1343.06 65.4186 3
 0 -16 -16 1425.1 65.6239 3
 0 -16 -16 1255.29 64.503 9
 0 16 16 1392.5 66.0244 10
 0 -16 -16 1363.68 87.0517 5
 0 16 -17 8.34773 21.3336 8
 0 -16 17 19.203 17.6541 3
 0 -16 -17 1.44402 17.2893 3
 0 16 17 -7.26402 19.1946 10
 0 -16 -17 39.5933 19.544 9
 0 -16 -17 12.4486 39.1535 5
 0 16 -18 20.1165 21.5071 8
 0 -16 -18 35.2983 17.0621 3
 0 -16 18 27.4366 17.8696 3
 0 -16 -18 65.4983 20.4435 9
 0 16 18 75.2602 21.2235 10
 0 -16 -18 -20.8726 43.606 5
 0 16 -19 8.44748 21.3795 8
 0 -16 19 1.41079 17.7956 3
 0 -16 -19 4.19321 16.3973 3
 0 16 19 -20.1551 19.4563 10
 0 -16 -19 -6.36959 19.2958 9
 0 -16 -19 17.0294 41.1938 5
 0 16 -20 376.624 31.9312 8
 0 -16 20 404.556 28.5061 3
 0 -16 -20 357.855 27.9068 3
 0 16 20 369.124 29.4817 10
 0 -16 -20 415.641 31.7984 9
 0 -16 -20 316.953 51.6354 5
 0 16 -21 49.6557 23.5681 8
 0 -16 -21 96.1083 18.1253 3
 0 -16 21 91.2252 18.6313 3
 0 -16 -21 69.9761 23.4933 9
 0 16 21 58.3364 20.1791 10
 0 -16 -21 117.952 47.6937 5
 0 16 -22 6.88039 21.9743 8
 0 -16 -22 1.30257 15.6456 3
 0 -16 22 7.9699 16.8626 3
 0 16 22 -4.23614 19.9456 10
 0 -16 -22 -7.09703 21.349 9
 0 -16 -22 -31.1814 45.0588 5
 0 16 -23 36.2837 22.5519 8
 0 -16 -23 -5.49148 22.2195 9
 0 -16 -23 -49.2508 47.3926 5
 0 -16 23 2.58707 16.5252 3
 0 -16 -23 -3.81379 15.802 3
 0 -16 -24 155.506 26.7805 9
 0 -16 -24 198.69 20.622 3
 0 -16 24 173.977 20.6251 3
 0 -16 -25 60.5308 24.4409 9
 0 -16 -25 68.8047 24.0855 7
 0 -16 -25 45.8536 46.8386 5
 0 -16 25 85.895 17.9932 3
 0 -16 -25 99.8288 18.7672 3
 0 -16 -26 26.2158 24.9094 9
 0 -16 -26 12.216 22.1924 7
 0 -16 -26 -9.33944 50.5495 5
 0 -16 -26 34.3519 15.7298 3
 0 -16 26 3.57772 15.8132 3
 0 -16 -27 2.06976 25.4702 9
 0 -16 -27 -2.03615 22.6561 7
 0 -16 -27 -4.69324 48.8773 5
 0 -16 -27 5.7142 15.4234 3
 0 -16 27 -8.11204 15.4629 3
 0 -16 -28 641.851 47.3448 9
 0 -16 -28 682.369 45.2033 7
 0 -16 -28 640.268 69.0004 5
 0 -16 -28 734.296 38.3141 3
 0 -16 28 781.724 39.093 3
 0 -16 -29 13.1044 27.1468 9
 0 -16 -29 64.6925 24.3816 7
 0 -16 -29 62.3463 51.9565 5
 0 -16 29 66.4229 16.7579 3
 0 -16 -30 475.523 40.3229 9
 0 16 30 444.567 57.6771 6
 0 -16 -30 414.316 36.1214 7
 0 -16 -30 418.793 62.5409 5
 0 -16 30 487.343 29.453 3
 0 -16 -31 9.1854 28.4963 9
 0 16 31 -43.0826 47.7884 6
 0 -16 -31 -2.00734 23.3287 7
 0 -16 -31 29.3596 51.9132 5
 0 -16 -32 788.05 49.7714 7
 0 16 32 916.544 71.3753 6
 0 -16 -32 784.739 75.7699 5
 0 -16 -33 122.893 55.5839 5
 0 -16 -34 206.788 59.4936 5
 0 17 0 36.2143 20.3968 10
 0 -17 0 -1.72085 18.7114 3
 0 17 0 -1.66018 19.7671 8
 0 17 -1 24.9141 20.6458 10
 0 17 1 -9.79547 18.7931 10
 0 -17 -1 3.43993 19.0987 3
 0 -17 1 8.60545 19.8883 3
 0 17 -1 -1.65763 19.6263 8
 0 17 1 -5.00121 20.7562 8
 0 17 2 -3.2487 19.6141 10
 0 17 -2 20.1058 20.5835 10
 0 -17 -2 -25.7755 20.4561 3
 0 17 2 3.3354 19.271 8
 0 17 -2 9.9268 19.2277 8
 0 17 3 1.6132 18.5783 10
 0 -17 -3 -12.006 19.132 3
 0 17 3 -6.67806 19.4107 8
 0 17 -3 -37.9949 19.9554 8
 0 17 4 8.02751 19.0453 10
 0 -17 -4 5.13749 17.5399 3
 0 17 -4 -14.8465 19.9908 8
 0 17 4 -26.7524 20.7161 8
 0 17 5 1.60471 20.1794 10
 0 -17 5 -27.4345 19.6261 3
 0 -17 -5 37.5732 19.3181 3
 0 17 5 30.2281 20.0666 8
 0 17 -5 13.1872 19.2689 8
 0 17 6 -4.79155 19.3539 10
 0 -17 -6 -13.6235 18.7519 3
 0 -17 6 3.42139 18.557 3
 0 17 -6 -21.4274 20.9576 8
 0 17 6 27.0488 19.1192 8
 0 17 7 7.95727 19.0503 10
 0 -17 7 -1.70653 18.8336 3
 0 -17 -7 22.0619 18.7685 3
 0 17 -7 3.30314 20.5315 8
 0 17 8 -6.33818 19.9872 10
 0 -17 -8 -3.33515 19.2327 3
 0 -17 8 8.50427 18.7287 3
 0 17 -8 -1.65548 20.095 8
 0 17 9 -25.237 21.2576 10
 0 -17 -9 1.66013 18.587 3
 0 -17 9 -3.34339 18.9443 3
 0 17 -9 11.6346 20.1759 8
 0 17 -10 10.0128 20.5711 8
 0 -17 -10 16.5288 17.3758 3
 0 -17 10 -18.3113 19.8171 3
 0 17 10 -18.8896 19.5344 10
 0 -17 -10 -7.86112 36.9783 5
 0 17 -11 18.4227 20.7889 8
 0 -17 -11 -4.86588 18.1284 3
 0 -17 11 39.8036 19.1707 3
 0 17 11 -15.7069 19.8502 10
 0 17 -12 16.8086 21.0675 8
 0 -17 -12 -9.67432 18.4911 3
 0 -17 12 -8.13003 18.465 3
 0 17 12 -23.4418 20.9145 10
 0 -17 -12 -15.9161 38.1852 5
 0 17 -13 -13.507 21.9076 8
 0 -17 -13 11.0672 18.4472 3
 0 -17 13 9.68882 18.5198 3
 0 17 13 35.7146 21.3094 10
 0 -17 -13 -8.03356 40.2245 5
 0 17 -14 25.3939 21.3924 8
 0 -17 14 3.16427 18.3916 3
 0 -17 -14 23.5294 19.1439 3
 0 17 14 1.54274 20.261 10
 0 -17 -14 -32.5119 42.1259 5
 0 17 -15 10.2208 21.7651 8
 0 -17 -15 -18.453 18.6699 3
 0 -17 15 4.70835 19.0546 3
 0 17 15 55.3345 21.265 10
 0 -17 -15 12.2488 42.0188 5
 0 17 -16 -28.9803 22.1294 8
 0 -17 16 -21.5108 19.1133 3
 0 -17 -16 -22.8383 18.5608 3
 0 17 16 -9.16973 20.1111 10
 0 -17 -16 12.4132 41.5466 5
 0 17 -17 6.8682 22.246 8
 0 -17 17 -10.6586 19.3642 3
 0 -17 -17 28.3453 18.4246 3
 0 17 17 6.07571 19.7697 10
 0 -17 -17 58.8724 43.2766 5
 0 17 -18 -1.72918 22.9731 8
 0 -17 18 -7.44621 18.1399 3
 0 -17 -18 -7.38322 17.5787 3
 0 17 18 15.088 20.2475 10
 0 -17 -18 -4.22528 43.4818 5
 0 17 -19 8.69982 23.0509 8
 0 -17 -19 2.88896 17.3525 3
 0 -17 19 -11.7806 17.3095 3
 0 17 19 -25.4188 21.0954 10
 0 -17 -19 -8.5967 41.4777 5
 0 17 -20 5.23059 22.4823 8
 0 -17 20 -17.2611 17.6413 3
 0 -17 -20 15.5173 17.6792 3
 0 17 20 -4.45317 20.6425 10
 0 -17 -20 14.7988 21.268 9
 0 -17 -20 -4.37437 44.0266 5
 0 17 -21 -29.8325 23.9474 8
 0 -17 -21 16.7028 17.1575 3
 0 -17 21 -14.0277 17.9204 3
 0 -17 -21 23.8232 22.0096 9
 0 17 21 11.765 20.8262 10
 0 -17 -21 -48.3088 47.9489 5
 0 17 -22 8.83606 24.3471 8
 0 -17 22 2.73728 17.5395 3
 0 -17 -22 -13.5778 16.5673 3
 0 -17 -22 12.3558 22.3722 9
 0 -17 -22 67.0005 46.7371 5
 0 -17 -23 5.46323 23.2644 9
 0 -17 -23 -10.5983 16.5488 3
 0 -17 23 8.0855 17.8773 3
 0 17 -23 10.6203 24.6799 8
 0 -17 -23 2.07893 23.6052 7
 0 -17 -23 -4.4831 48.6306 5
 0 -17 -24 7.50269 23.3201 9
 0 -17 24 49.7962 17.5427 3
 0 -17 -24 12.912 17.1369 3
 0 17 -24 16.0125 24.3843 8
 0 -17 -24 -29.2459 23.9124 7
 0 -17 -24 -54.6905 49.0089 5
 0 -17 -25 1.93751 25.0987 9
 0 -17 -25 -7.55258 17.1305 3
 0 -17 25 20.4068 16.9203 3
 0 17 -25 -7.12505 24.7054 8
 0 -17 -25 2.08844 24.363 7
 0 -17 -25 -27.4335 46.5956 5
 0 -17 -26 -11.9386 25.4196 9
 0 -17 -26 12.237 16.7909 3
 0 -17 26 26.0446 17.2016 3
 0 -17 -26 -51.1205 49.639 5
 0 -17 -26 -31.4648 23.8652 7
 0 -17 27 -21.6573 17.039 3
 0 -17 -27 1.19264 16.4974 3
 0 -17 -27 18.8179 24.3456 7
 0 -17 28 32.6956 17.0404 3
 0 -17 -28 4.73443 47.2974 5
 0 -17 -28 10.3931 24.2209 7
 0 -17 29 19.2438 16.926 3
 0 -17 -29 33.2031 53.1106 5
 0 -17 -30 4.74997 52.0829 5
 0 18 0 336.921 29.8855 10
 0 -18 0 268.377 28.109 3
 0 18 0 307.257 29.7559 8
 0 18 1 229.162 26.8775 10
 0 18 -1 206.032 27.0485 10
 0 -18 -1 187.162 25.5385 3
 0 18 -1 174.49 25.8809 8
 0 18 2 31.0118 21.1173 10
 0 18 -2 63.9564 23.1749 10
 0 -18 -2 17.6408 19.5727 3
 0 18 -2 33.0552 21.8614 8
 0 18 2 -6.99647 20.352 8
 0 18 3 183.59 26.5667 10
 0 18 -3 229.143 27.1193 10
 0 -18 -3 216.55 25.6879 3
 0 18 3 236.955 26.9966 8
 0 18 -3 227.711 27.2491 8
 0 18 -4 286.058 28.9572 10
 0 18 4 249.117 27.762 10
 0 -18 -4 240.619 26.8471 3
 0 18 -4 269.054 28.5349 8
 0 18 4 218.509 27.3048 8
 0 18 5 62.8951 22.2399 10
 0 -18 -5 68.3056 20.5203 3
 0 -18 5 56.2651 21.3163 3
 0 18 -5 76.2594 22.4996 8
 0 18 6 75.9505 23.0417 10
 0 -18 6 61.3867 21.4703 3
 0 -18 -6 115.279 22.3117 3
 0 18 -6 31.1647 21.8405 8
 0 18 7 94.0039 22.5917 10
 0 -18 7 143.417 23.4657 3
 0 -18 -7 113.115 22.1614 3
 0 18 -7 122.816 23.9007 8
 0 18 8 266.909 28.4354 10
 0 -18 8 280.434 27.0883 3
 0 -18 -8 270.336 28.0581 3
 0 18 -8 309.057 29.2545 8
 0 18 9 212.918 26.6373 10
 0 -18 -9 219.564 24.8545 3
 0 -18 9 215.865 25.708 3
 0 18 -9 238.417 26.8549 8
 0 18 10 -3.31536 22.0091 10
 0 -18 10 35.7993 19.719 3
 0 -18 -10 11.8461 19.8358 3
 0 18 -10 44.9939 22.1255 8
 0 18 11 -24.6866 22.6459 10
 0 -18 11 -28.8381 20.5225 3
 0 -18 -11 11.6375 19.6146 3
 0 18 -11 8.67744 21.8234 8
 0 18 12 478.154 35.0222 10
 0 -18 12 477.851 34.2699 3
 0 -18 -12 465.473 33.6512 3
 0 18 -12 475.387 36.3513 8
 0 18 13 509.572 34.6324 10
 0 -18 13 485.846 33.7246 3
 0 -18 -13 380.322 30.994 3
 0 18 -13 438.334 35.1424 8
 0 18 -14 35.0561 23.0835 8
 0 -18 14 -27.886 20.6579 3
 0 -18 -14 14.4731 18.9354 3
 0 18 14 -4.8228 22.2373 10
 0 -18 -14 4.19518 44.7089 5
 0 18 -15 147.166 26.1383 8
 0 -18 15 30.5262 19.5372 3
 0 -18 -15 98.8311 21.577 3
 0 18 15 33.5126 22.137 10
 0 -18 -15 101.364 44.1794 5
 0 18 -16 419.777 33.9124 8
 0 -18 16 367.592 29.6695 3
 0 -18 -16 351.369 29.601 3
 0 18 16 422.661 32.6467 10
 0 -18 -16 347.436 52.7563 5
 0 18 -17 135.684 26.5829 8
 0 -18 -17 111.243 20.8304 3
 0 -18 17 104.417 21.237 3
 0 18 17 138.1 25.416 10
 0 -18 -17 183.662 48.2586 5
 0 18 -18 28.1868 23.4181 8
 0 -18 18 16.7669 19.4582 3
 0 -18 -18 10.5798 19.4151 3
 0 18 18 12.4329 22.1348 10
 0 -18 -19 147.861 22.3169 3
 0 -18 19 192.517 23.9579 3
 0 -18 -19 138.506 47.2144 5
 0 18 -19 174.622 28.5919 8
 0 -18 20 77.8635 20.7669 3
 0 -18 -20 132.624 21.1041 3
 0 -18 -20 96.405 47.8523 5
 0 18 -20 154.089 27.4869 8
 0 -18 21 108.581 21.5997 3
 0 -18 -21 133.832 21.5306 3
 0 -18 -21 149.231 48.1206 5
 0 18 -21 184.083 28.1426 8
 0 -18 -22 124.597 50.9285 5
 0 -18 22 78.9892 20.0828 3
 0 -18 -22 77.8177 19.5415 3
 0 -18 -23 124.794 52.6045 5
 0 -18 -23 101.807 19.6772 3
 0 -18 23 145.696 21.3845 3
 0 -18 24 107.156 21.0046 3
 0 -18 -24 95.1547 20.3214 3
 0 -18 -24 140.072 51.4624 5
 0 -18 -24 94.0494 27.175 7
 0 -18 -25 336.929 26.8543 3
 0 -18 25 309.829 26.6422 3
 0 -18 -25 303.07 55.3311 5
 0 -18 -26 42.9397 18.273 3
 0 -18 26 50.6566 18.5676 3
 0 -18 27 45.5965 18.0684 3
 0 -18 28 103.855 19.4174 3
 0 19 0 40.3751 23.3363 10
 0 -19 0 -20.0027 20.8934 3
 0 19 0 -32.5445 22.5496 8
 0 19 -1 -7.38368 22.133 10
 0 19 1 -1.81897 22.3086 10
 0 -19 -1 -9.08781 20.9628 3
 0 19 1 10.8956 23.0531 8
 0 19 -1 -5.41089 22.3078 8
 0 19 -2 40.9656 23.158 10
 0 19 2 10.8408 22.6195 10
 0 -19 -2 10.7697 20.9135 3
 0 19 -2 16.2088 22.3619 8
 0 19 2 20.0468 22.628 8
 0 19 3 10.8073 22.5005 10
 0 19 -3 -5.63667 22.5285 10
 0 -19 -3 21.486 20.8486 3
 0 19 -3 -10.8131 22.4017 8
 0 19 -4 -24.6674 23.1126 10
 0 19 4 5.36177 22.2525 10
 0 -19 -4 -3.57219 20.7183 3
 0 19 -4 12.6192 22.3339 8
 0 19 5 12.427 23.1116 10
 0 19 -5 40.225 23.8974 10
 0 -19 -5 -1.78086 19.7036 3
 0 -19 5 8.93655 21.2104 3
 0 19 -5 35.9605 23.8623 8
 0 19 6 22.8928 22.9928 10
 0 19 -6 -9.67282 23.5715 10
 0 -19 6 30.279 20.3923 3
 0 -19 -6 23.0733 21.0225 3
 0 19 -6 3.5922 23.4861 8
 0 19 7 10.5159 22.0757 10
 0 -19 7 26.6312 21.291 3
 0 -19 -7 -7.07589 20.1692 3
 0 19 -7 14.3519 24.1119 8
 0 19 8 12.1789 23.7292 10
 0 -19 8 46.0092 21.0875 3
 0 -19 -8 15.6695 20.6357 3
 0 19 -8 19.714 23.6561 8
 0 19 9 34.6215 23.5946 10
 0 -19 -9 -5.19569 19.8639 3
 0 -19 9 -15.6802 21.372 3
 0 19 -9 53.6859 24.4582 8
 0 19 10 37.7615 23.6525 10
 0 -19 10 13.864 20.4493 3
 0 -19 -10 3.44457 21.2 3
 0 19 -10 -1.78433 22.621 8
 0 19 11 5.09828 22.9406 10
 0 -19 11 -17.227 21.2771 3
 0 -19 -11 -20.5184 20.0282 3
 0 19 -11 -16.0486 24.7372 8
 0 19 12 -16.8174 22.7995 10
 0 -19 12 -8.55635 20.7087 3
 0 -19 -12 -26.8749 21.3654 3
 0 19 -12 -3.5657 24.1356 8
 0 19 13 15.0078 23.978 10
 0 -19 -13 23.3342 20.8251 3
 0 -19 13 -5.03906 20.5701 3
 0 19 -13 19.6178 23.9033 8
 0 19 14 23.1399 23.0155 10
 0 -19 14 -11.6555 19.9643 3
 0 -19 -14 -14.6939 20.1253 3
 0 19 -14 17.8002 24.2575 8
 0 -19 -15 11.3255 19.5023 3
 0 -19 15 -3.25906 20.6864 3
 0 19 -15 -14.2584 24.4221 8
 0 -19 16 -8.06137 19.7785 3
 0 -19 -16 31.6982 20.125 3
 0 19 -16 14.2824 23.5504 8
 0 -19 -17 23.4933 19.827 3
 0 -19 17 12.6267 19.8844 3
 0 -19 -17 -17.5062 47.9911 5
 0 19 -17 8.90609 25.0045 8
 0 -19 18 -24.9434 19.7284 3
 0 -19 -18 29.1196 19.3639 3
 0 -19 -18 -14.9135 25.6814 7
 0 -19 -18 13.1519 46.1919 5
 0 19 -18 33.903 25.1407 8
 0 -19 -19 7.55807 19.1315 3
 0 -19 19 4.56706 19.4206 3
 0 -19 -19 39.5036 47.0938 5
 0 -19 20 11.9021 19.4631 3
 0 -19 -20 35.4698 19.7347 3
 0 -19 -20 -26.4679 48.0655 5
 0 -19 -21 24.5548 19.2774 3
 0 -19 21 -2.92732 19.0802 3
 0 -19 -22 7.04572 18.5853 3
 0 -19 22 -1.42785 19.5388 3
 0 20 0 78.2481 25.7177 8
 0 -20 0 25.6729 20.7198 3
 0 20 0 68.4215 24.9694 10
 0 20 -1 53.8059 25.1186 8
 0 -20 -1 82.4787 22.9828 3
 0 20 1 47.1757 25.7917 10
 0 20 -1 53.5928 25.1344 10
 0 20 -2 20.3497 24.4396 8
 0 -20 -2 1.81219 21.7721 3
 0 20 2 31.9047 24.279 10
 0 20 -2 -3.86482 24.9606 10
 0 20 -3 156.779 27.0721 8
 0 -20 -3 84.9647 23.6176 3
 0 20 -3 118.676 26.7586 10
 0 20 3 133.931 27.3602 10
 0 20 -4 60.8148 25.3617 8
 0 -20 -4 -3.60603 22.1203 3
 0 20 -4 21.5787 24.9889 10
 0 20 4 -9.20662 24.9958 10
 0 20 -5 381.448 32.9987 8
 0 -20 -5 312.78 29.7568 3
 0 -20 5 340.855 31.2258 3
 0 20 -5 326.841 34.3869 10
 0 20 5 265.292 31.9795 10
 0 20 -6 42.2351 25.851 8
 0 -20 6 16.171 21.4432 3
 0 -20 -6 -17.9108 22.1668 3
 0 20 -6 68.0045 26.5463 10
 0 20 6 14.5194 25.6819 10
 0 20 -7 596.731 41.7091 8
 0 -20 7 564.255 39.0947 3
 0 -20 -7 567.359 38.7971 3
 0 20 7 492.266 39.5091 10
 0 20 -7 478.212 41.0788 10
 0 20 -8 384.343 34.5418 8
 0 -20 8 335.21 31.2487 3
 0 -20 -8 335.397 31.4528 3
 0 20 8 376.931 34.1642 10
 0 20 -8 344.46 35.4148 10
 0 20 -9 323.525 34.3915 8
 0 -20 9 393.085 32.2442 3
 0 -20 -9 383.672 32.0343 3
 0 20 9 302.466 33.4714 10
 0 20 -9 379.22 36.1997 10
 0 20 -10 87.3542 26.2673 8
 0 -20 -10 38.1258 22.7498 3
 0 -20 10 104.604 23.6851 3
 0 20 10 106.715 26.0294 10
 0 20 -11 277.967 32.1935 8
 0 20 11 229.789 29.7097 10
 0 20 -12 148.558 27.6588 8
 0 20 -13 115.652 26.7568 8
 0 21 0 -5.81986 25.8488 10
 0 21 1 -13.4887 26.5531 10
 0 21 2 -59.0943 28.4685 10
 0 21 3 9.43659 27.4696 10
 0 21 4 1.87543 26.3208 10
 0 21 5 27.8572 26.0536 10
 0 21 6 -73.7218 28.4848 10
 1 0 -2 243.229 10.1087 4
 1 0 2 221.913 9.70868 2
 -1 0 2 224.953 9.47226 7
 1 0 -2 219.439 10.0988 6
 1 0 -3 1.93838 3.27263 4
 -1 0 3 1.92299 3.49156 6
 1 0 -3 -0.27505 1.61941 7
 1 0 -3 -4.05112 4.35673 6
 1 0 3 2.53173 2.81435 2
 -1 0 -3 0.5836 2.83736 2
 1 0 -4 653.751 26.846 4
 -1 0 -4 659.99 26.1078 1
 -1 0 4 643.955 27.1008 6
 1 0 -4 622.011 27.2365 6
 -1 0 -4 624.812 26.745 6
 1 0 -4 627.983 26.1392 7
 -1 0 -4 654.706 26.93 2
 1 0 4 665.294 26.9183 2
 1 0 -5 -1.59147 4.54098 4
 -1 0 5 1.14722 6.09653 9
 -1 0 -5 3.5641 2.55868 1
 -1 0 -5 -2.88314 2.88917 9
 1 0 -5 -1.12205 2.60491 7
 1 0 -5 8.90735 6.69386 6
 -1 0 -5 -8.31857 5.71553 6
 -1 0 5 -4.26167 5.55292 6
 -1 0 -5 1.27485 6.24214 2
 1 0 5 2.24141 5.33319 2
 1 0 -6 337.341 15.2398 4
 -1 0 6 326.628 16.3903 9
 1 0 6 340.011 13.9954 1
 -1 0 -6 337.828 14.1515 1
 -1 0 -6 338.172 14.8906 9
 1 0 -6 335.036 14.3378 7
 -1 0 6 314.106 16.2503 6
 1 0 -6 350.299 17.1743 6
 -1 0 -6 342.894 16.0199 6
 -1 0 -6 346.37 16.7026 2
 1 0 6 351.3 16.3682 2
 1 0 -7 -1.06492 5.49068 4
 1 0 -7 0.9953 6.72038 9
 1 0 7 -0.58473 2.2981 1
 -1 0 -7 -1.26213 2.86722 1
 -1 0 -7 -0.99206 4.03671 9
 1 0 -7 2.15365 8.94442 6
 -1 0 -7 -6.13011 7.81758 6
 -1 0 7 -5.4292 7.29068 6
 1 0 -7 -0.36057 3.05292 7
 -1 0 -7 2.81537 8.71479 2
 1 0 7 -1.21767 6.97457 2
 -1 0 8 958.872 38.8263 4
 1 0 -8 943.231 38.4915 4
 1 0 -8 914.143 39.7892 9
 1 0 8 903.561 37.0872 1
 -1 0 -8 919.669 38.4609 9
 -1 0 8 956.904 37.929 7
 1 0 -8 940.651 37.6824 7
 -1 0 -8 901.459 39.3261 6
 1 0 -8 910.82 40.011 6
 1 0 8 931.501 39.8916 2
 1 0 -9 -10.806 8.0319 9
 -1 0 9 -1.85384 6.44886 4
 1 0 -9 -1.98029 5.39653 4
 -1 0 -9 1.65571 5.59316 9
 -1 0 -9 -2.02654 9.59978 6
 1 0 -9 0.14674 3.46688 7
 1 0 9 0.61364 6.95718 6
 1 0 -9 -14.8426 10.5241 6
 -1 0 9 5.83029 4.72652 7
 1 0 9 10.148 8.47976 2
 1 0 -10 5209.27 203.873 9
 -1 0 -10 5113.06 201.161 4
 1 0 -10 5071.73 202.327 4
 -1 0 10 5207.85 202.565 4
 -1 0 -10 5024.95 202.689 9
 1 0 10 5042.95 202.917 6
 1 0 -10 4956.76 201.583 7
 1 0 -10 4975.64 203.622 6
 -1 0 10 5074.92 201.875 7
 -1 0 -10 4860.51 203.12 6
 1 0 10 5224.63 203.811 2
 1 0 -11 14.6089 8.27949 9
 -1 0 11 7.03938 7.07672 4
 1 0 -11 4.20256 5.74897 4
 -1 0 -11 -2.31228 3.12856 4
 -1 0 -11 -0.3621 6.588 9
 1 0 -11 1.90403 11.3383 6
 1 0 11 -11.0343 7.6494 6
 -1 0 -11 3.34904 10.4416 6
 -1 0 11 -0.64089 5.34807 7
 1 0 -11 -0.69136 3.79436 7
 1 0 11 12.2127 9.62295 2
 1 0 -12 476.267 25.3005 9
 -1 0 -12 543.715 24.2215 9
 1 0 -12 514.088 23.2635 4
 -1 0 -12 528.495 21.6689 4
 1 0 12 536.93 23.2991 9
 -1 0 -12 487.717 25.9687 6
 1 0 -12 531.864 22.1879 7
 1 0 12 536.842 24.7254 6
 1 0 -12 465.16 26.6942 6
 1 0 12 493.764 25.8518 2
 1 0 -13 -7.16463 9.76662 9
 1 0 -13 -1.24397 5.74108 4
 -1 0 -13 -1.2259 3.35332 4
 1 0 13 -7.25517 6.04705 9
 -1 0 -13 2.26679 6.96286 9
 1 0 13 -1.36529 8.89116 6
 1 0 -13 -23.1111 13.3906 6
 1 0 -13 2.19308 4.08679 7
 -1 0 -13 -12.0662 12.0778 6
 -1 0 -13 -2.95018 4.59591 7
 1 0 13 2.46945 9.89403 2
 1 0 -14 5211.86 210.935 9
 -1 0 -14 5262.25 209.935 9
 1 0 -14 5260.3 208.684 4
 -1 0 -14 5091.56 207.404 4
 1 0 14 5412.09 208.747 9
 1 0 14 5530.86 210.064 6
 -1 0 -14 5200.78 207.843 7
 -1 0 -14 5146.9 210.384 6
 1 0 -14 5089.65 207.834 7
 1 0 -14 5061.14 210.652 6
 1 0 14 5578.33 211.317 2
 1 0 -15 -0.6935 9.70824 9
 1 0 -15 -5.09365 5.79474 4
 -1 0 -15 0.15978 3.77122 4
 1 0 15 -11.4027 6.72858 9
 -1 0 -15 -0.54649 8.13445 9
 1 0 -15 -15.4721 14.0397 6
 -1 0 -15 -1.75941 11.917 6
 1 0 15 -10.1941 9.00063 6
 1 0 -15 -0.89791 4.07912 7
 -1 0 -15 -3.26798 4.39231 7
 1 0 15 10.0948 11.0138 2
 1 0 -16 221.729 12.5861 4
 -1 0 -16 227.392 10.697 4
 1 0 16 251.972 15.6016 6
 -1 0 -16 212.533 17.4897 6
 -1 0 -16 236.399 11.4069 7
 1 0 -16 214.029 11.2105 7
 1 0 16 208.107 16.9053 2
 1 0 -16 223.209 16.3605 9
 -1 0 -16 252.732 15.2969 9
 1 0 -17 0.36279 5.70342 4
 -1 0 -17 -3.23996 3.68528 4
 -1 0 -17 -1.63593 4.59378 7
 1 0 17 11.1391 9.70803 6
 -1 0 -17 -12.1384 13.8124 6
 1 0 -17 -1.24443 4.45825 7
 1 0 17 -16.5401 10.6478 2
 -1 0 -17 -1.9699 8.9733 9
 1 0 -17 0.79713 9.82623 9
 1 0 -18 3106.89 127.889 4
 -1 0 -18 3137.22 126.593 4
 1 0 -18 3224.93 127.121 7
 1 0 18 3244.92 130.156 6
 -1 0 -18 3154.42 126.967 7
 1 0 18 3197.84 131.587 2
 -1 0 -18 3262.45 130.428 9
 1 0 -18 3039.97 131.109 9
 1 0 -19 -5.03069 6.0894 4
 -1 0 -19 0.39762 3.928 4
 1 0 -19 2.17047 4.41243 7
 -1 0 -19 1.23399 4.29507 7
 1 0 19 4.61583 10.7693 2
 -1 0 -19 -1.53188 9.5206 9
 1 0 -19 -0.9006 10.5651 9
 -1 0 -20 14.1476 4.30003 4
 1 0 -20 6.72229 5.80968 4
 1 0 -20 6.49616 4.51176 7
 -1 0 -20 10.145 4.57019 7
 1 0 20 4.88858 11.7918 2
 -1 0 -20 25.5145 9.53696 9
 1 0 -20 -0.95769 10.4635 9
 1 0 21 -1.01874 11.4055 2
 -1 0 21 -0.95974 1.58666 12
 1 0 -21 1.76108 4.41872 7
 -1 0 -21 6.51074 4.44338 7
 1 0 -21 2.02916 5.81279 4
 -1 0 -21 -1.93825 4.1132 4
 -1 0 -21 5.28853 9.54045 9
 1 0 -21 12.1413 10.9753 9
 1 0 -22 975.252 41.7466 4
 -1 0 -22 974.052 40.2296 4
 -1 0 -22 1052.58 45.9702 9
 1 0 -22 870.326 46.2031 9
 -1 0 -22 971.83 40.612 7
 1 0 -22 976.74 40.8788 7
 1 0 22 1005.11 46.8485 2
 1 0 -23 5.92095 5.95094 4
 -1 0 -23 -4.1034 4.13471 4
 1 0 -23 4.50728 11.596 9
 -1 0 -23 -6.02265 10.4291 9
 -1 0 -23 -3.86841 4.73096 7
 1 0 -23 5.71387 4.81114 7
 1 0 23 4.51846 11.792 2
 1 0 -24 10.8037 6.22992 4
 -1 0 -24 15.8026 4.34624 4
 1 0 -24 -2.37052 12.497 9
 -1 0 -24 11.7381 11.4327 9
 1 0 -24 12.471 4.94541 7
 -1 0 -24 9.89289 4.55311 7
 1 0 24 2.33781 12.2964 2
 1 0 -25 -5.2512 6.33798 4
 -1 0 -25 2.3583 4.15618 4
 -1 0 -25 1.13245 11.9047 9
 -1 0 -25 0.29171 4.8578 7
 1 0 -25 6.77175 4.90404 7
 -1 0 25 -11.0923 15.6809 2
 1 0 25 3.67509 13.8544 2
 1 0 -26 1710.47 72.0015 4
 -1 0 -26 1747.15 70.5273 4
 -1 0 -26 1745.06 77.6056 9
 -1 0 -26 1795.27 71.0109 7
 1 0 -26 1697.9 71.2618 7
 1 0 26 1760.07 78.4725 2
 -1 0 26 1650.48 79.1999 2
 1 0 -27 -2.69869 6.3696 4
 -1 0 -27 6.28059 4.35393 4
 -1 0 -27 -2.50881 12.1707 9
 1 0 -27 -2.51234 5.53571 7
 -1 0 -27 -3.94596 5.1423 7
 1 0 27 -2.64003 14.7483 2
 -1 0 27 4.5106 15.3977 2
 1 0 -28 345.91 18.201 4
 -1 0 -28 370.649 16.455 4
 -1 0 -28 338.495 24.6243 9
 1 0 -28 352.455 17.3831 7
 -1 0 -28 372.982 17.0785 7
 -1 0 28 334.82 26.9481 2
 1 0 28 370.526 26.1987 2
 1 0 -29 -2.29096 6.55459 4
 -1 0 -29 -3.1635 4.59524 4
 -1 0 -29 1.39076 14.6538 9
 -1 0 -29 2.85019 5.26863 7
 1 0 -29 1.14458 5.6192 7
 1 0 29 7.07036 15.2052 2
 -1 0 29 16.059 17.7947 2
 1 0 -30 792.933 36.3623 4
 -1 0 -30 799.861 43.916 9
 1 0 -30 799.006 35.8135 7
 -1 0 -30 888.016 35.4733 7
 1 0 30 829.831 44.3487 2
 -1 0 30 799.592 45.1236 2
 -1 0 -30 837.158 34.7765 4
 -1 0 -31 -18.3463 15.6205 9
 1 0 -31 -2.30778 6.88132 4
 1 0 -31 0.40447 6.06586 7
 -1 0 -31 -9.85773 5.49148 7
 1 0 31 -10.5549 16.4995 2
 -1 0 31 -3.43031 18.2389 2
 1 0 -32 761.679 34.3181 4
 -1 0 -32 746.1 42.608 9
 1 0 -32 777.416 33.9812 7
 -1 0 -32 807.291 33.4364 7
 -1 0 32 692.496 43.783 2
 1 0 32 764.761 42.5754 2
 -1 0 -33 6.66691 16.6475 9
 1 0 -33 5.04998 7.17934 4
 1 0 -33 -7.62361 6.98087 7
 -1 0 -33 9.19773 5.66228 7
 1 0 33 -17.5896 16.094 2
 -1 0 33 -12.5892 18.463 2
 -1 0 -34 1021.08 41.7044 7
 1 0 -34 1001.85 42.3223 7
 1 0 -34 941.763 42.3992 4
 -1 0 -34 920.131 51.4514 9
 1 0 34 992.017 51.7266 2
 -1 0 34 929.145 53.1012 2
 -1 0 -35 -12.6074 17.5219 9
 1 0 -35 -1.32566 6.69745 7
 1 0 -35 0.45632 6.90084 4
 -1 0 -35 0.35242 5.97067 7
 1 0 35 -6.65702 16.9604 2
 -1 0 35 -1.89826 19.4402 2
 1 0 36 116.979 20.6714 2
 1 0 -36 131.347 10.4755 4
 1 0 -36 135.09 10.536 7
 -1 0 -36 142.215 9.59575 7
 1 0 37 -1.75195 17.7659 2
 -1 0 37 -15.7338 20.9125 2
 1 0 -37 1.37234 7.01001 7
 -1 0 38 217.729 26.9367 2
 1 0 38 236.68 24.8163 2
 1 0 -38 218.372 13.4997 7
 -1 0 39 10.1352 21.0721 2
 1 0 39 23.8988 19.2931 2
 1 0 40 1.86794 19.9206 2
 -1 0 40 39.6217 21.8832 2
 -1 0 41 2.11216 21.9973 2
 1 0 41 3.84038 19.856 2
 1 0 42 66.1673 21.6289 2
 -1 0 42 64.0841 23.4648 2
 1 0 43 -51.2348 23.3155 2
 -1 0 43 6.47532 24.0926 2
 -1 0 44 274.583 31.7934 2
 1 0 44 292.779 30.4189 2
 -1 0 45 -6.68948 24.9644 2
 1 0 45 4.08295 21.0593 2
 1 0 46 198.001 28.1194 2
 -1 0 46 229.149 31.0024 2
 -1 0 47 15.8421 23.847 2
 1 0 47 -25.2605 24.3258 2
 1 0 48 116.727 26.4742 2
 -1 0 48 154.81 29.3814 2
 -1 0 49 -6.85825 25.8655 2
 1 0 49 -29.9021 25.4377 2
 1 0 50 128.082 26.8394 2
 -1 0 50 167.219 29.6713 2
 1 0 51 -10.9004 24.9982 2
 -1 0 51 16.2816 27.2862 2
 -1 0 52 -23.2587 27.2425 2
 1 0 52 -10.9129 25.1324 2
 -1 0 53 11.6194 28.0234 2
 1 0 53 28.405 26.5808 2
 1 -1 0 -2.10779 1.84981 3
 -1 1 0 -1.28773 2.29235 3
 1 1 0 2.79971 2.29126 12
 -1 -1 0 -2.70041 1.91981 12
 1 1 1 6895.21 92.857 2
 -1 1 -1 6981.93 92.8184 2
 -1 1 -1 6777.96 93.7894 11
 -1 -1 1 6904.67 94.6875 11
 1 1 1 7046.64 93.2061 12
 1 1 -1 6962.98 93.1018 12
 1 -1 -1 6784.52 93.7548 10
 -1 1 -1 6542.46 93.1034 3
 -1 1 1 6505.87 93.0897 3
 -1 1 -1 6577.48 95.4952 5
 -1 -1 -1 6671.26 95.9839 5
 -1 1 -2 7553.65 290.586 2
 1 1 2 7236.93 290.539 2
 -1 -1 2 7529.02 291.115 11
 -1 -1 -2 7265.78 290.61 12
 1 1 -2 7535.4 290.519 12
 1 -1 -2 7440.71 290.889 10
 -1 1 2 7427.11 290.946 10
 -1 1 2 7282.36 290.886 9
 -1 1 -2 7404.84 290.854 11
 1 -1 -2 7298.83 290.742 4
 1 -1 -2 7257.75 290.536 3
 -1 1 2 7314.12 290.744 4
 -1 1 -2 7167.1 290.524 3
 -1 -1 -2 7131.22 290.785 8
 1 -1 -2 6996.08 290.778 7
 -1 1 -2 7569.67 291.19 5
 -1 -1 -3 4253.15 167.008 12
 1 1 -3 4237.79 166.878 12
 -1 -1 3 4322.18 167.572 11
 1 -1 -3 4272.24 167.416 10
 -1 1 3 4208.09 167.475 10
 -1 1 3 4252.97 167.521 9
 -1 1 -3 4092.57 166.911 3
 1 -1 -3 4159.94 166.917 3
 1 -1 -3 4126.72 167.192 4
 -1 -1 -3 4172.17 167.234 8
 1 -1 -3 4164.22 167.297 7
 1 1 3 4163.82 167.154 2
 -1 1 -3 4336 167.227 2
 1 1 -4 417.23 16.2014 12
 -1 1 4 371.237 17.477 9
 1 -1 -4 398.788 17.3656 10
 1 -1 -4 365.514 16.6984 4
 -1 1 -4 404.52 16.307 3
 1 -1 -4 385.855 16.2127 3
 -1 1 -4 393.393 16.1638 9
 -1 -1 -4 384.489 16.8847 8
 1 -1 -4 379.207 16.9518 7
 1 1 4 385.502 17.0379 2
 -1 1 -4 399.277 17.1027 2
 1 1 5 8022.87 308.136 2
 -1 1 -5 7892.09 308.272 2
 1 1 -5 7902.63 307.208 12
 1 -1 -5 7594.58 308.491 9
 1 -1 -5 8003.78 308.095 10
 -1 1 5 7929.74 308.291 9
 -1 1 -5 7686.03 307.311 3
 1 -1 -5 7684.2 307.266 3
 -1 1 -5 7746.38 307.495 9
 1 1 -5 7692.56 307.397 7
 -1 -1 -5 7680.89 307.766 8
 1 -1 -5 7741.69 307.879 7
 -1 1 5 7261.23 308.998 6
 1 -1 -5 7551.9 307.738 4
 -1 1 -6 1514.03 63.5192 2
 1 1 6 1594.15 63.4881 2
 -1 1 -6 1452.58 62.1404 1
 1 1 -6 1626.51 61.9863 12
 -1 -1 6 1575.43 62.0287 12
 1 1 6 1560.73 62.1924 12
 -1 1 6 1583.73 63.4518 9
 1 -1 -6 1596.97 63.2023 10
 1 -1 -6 1546.18 63.7796 9
 1 -1 -6 1585.62 62.0463 3
 -1 1 -6 1547.15 62.1263 3
 -1 1 6 1546.6 62.1394 3
 1 -1 6 1508 62.0068 3
 -1 -1 -6 1568.1 62.872 9
 -1 -1 6 1579 62.1393 7
 -1 1 -6 1623.47 62.6306 9
 1 1 -6 1514.66 62.2038 7
 -1 1 6 1512.02 64.5974 6
 1 -1 -6 1494.94 62.8107 7
 1 -1 -6 1510.3 62.6457 4
 -1 1 -7 581.231 28.0302 2
 1 1 7 637.983 27.9489 2
 -1 1 -7 647.806 26.0601 1
 -1 -1 7 660.489 25.9341 12
 1 1 7 653.782 26.1445 12
 1 -1 -7 638.534 27.5598 10
 -1 1 -7 618.819 26.783 9
 1 -1 -7 623.036 28.3649 9
 -1 1 7 633.565 27.8464 9
 1 1 7 615.989 25.8561 4
 1 -1 -7 675.987 25.9514 3
 -1 1 -7 622.282 26.0799 3
 1 -1 7 665.077 25.9081 3
 -1 1 7 631.789 26.0978 3
 1 -1 7 610.923 26.5018 9
 -1 -1 -7 662.275 27.1122 9
 1 1 -7 647.557 26.1652 7
 1 -1 -7 625.373 26.9883 7
 -1 1 7 572.812 29.2112 6
 -1 -1 7 646.557 26.0794 7
 1 -1 -7 606.634 26.6835 4
 -1 1 7 620.113 26.8969 4
 1 1 8 333.218 16.5741 1
 1 1 8 390.135 18.6511 2
 -1 1 8 362.867 15.8299 1
 -1 1 -8 371.985 15.8548 1
 1 1 8 396.651 16.0837 12
 -1 -1 8 375.295 15.7334 12
 1 -1 -8 367.221 18.922 9
 -1 1 8 356.649 18.2395 9
 -1 1 -8 381.631 17.0442 9
 -1 1 8 386.418 16.052 3
 1 -1 8 408.61 15.7318 3
 1 -1 -8 436.348 15.8653 3
 -1 1 -8 329.218 16.0253 3
 1 1 -8 394.363 16.052 7
 1 -1 8 351.029 16.733 9
 -1 -1 -8 408.43 17.4067 9
 -1 1 8 365.927 20.2574 6
 -1 1 -8 365.967 17.7809 6
 1 -1 -8 359.856 17.1089 7
 -1 -1 8 379.003 16.0189 7
 -1 1 8 375.583 17.354 4
 1 1 8 386.735 15.8153 4
 1 -1 -8 366.962 16.8402 4
 1 1 9 553.438 24.6312 1
 -1 1 -9 552.335 24.1849 3
 1 1 9 615.361 27.2593 2
 1 1 -9 547.236 24.3982 1
 -1 1 9 581.491 23.9345 1
 -1 1 -9 570.637 23.9783 1
 -1 -1 9 587.688 23.8895 12
 1 1 9 595.59 24.1826 12
 -1 1 9 541.037 26.1109 9
 1 -1 -9 551.003 26.9848 9
 -1 1 -9 548.129 25.6033 9
 1 -1 9 726.001 24.068 3
 1 -1 -9 656.491 24.0437 3
 -1 1 9 555.431 24.1744 3
 1 -1 9 526.974 25.0019 9
 1 1 -9 582.587 24.238 7
 -1 -1 -9 612.092 25.7842 9
 -1 -1 9 580.886 24.2557 7
 -1 1 -9 579.775 26.174 6
 1 1 -9 583.364 26.9648 6
 1 -1 -9 575.209 25.143 7
 1 -1 -9 534.99 24.9028 4
 -1 1 9 622.6 25.4803 4
 1 1 9 585.521 24.1007 4
 1 1 10 982.77 42.296 2
 -1 1 -10 913.264 39.3338 3
 -1 1 10 953.348 39.3865 3
 1 1 10 943.371 39.5968 1
 1 1 -10 956.507 39.4511 1
 -1 1 10 931.023 39.0702 1
 -1 1 -10 989.751 39.1555 1
 -1 -1 10 991.368 39.0506 12
 1 1 10 997.958 39.3242 12
 -1 -1 10 972.203 41.6093 9
 1 -1 -10 1006.31 42.5068 9
 -1 1 10 952.317 41.4417 9
 -1 1 -10 966.495 40.9948 9
 1 -1 -10 997.758 39.0843 3
 1 -1 10 999.518 39.0029 3
 1 1 -10 967.005 39.451 7
 1 -1 10 1016.54 40.3271 9
 -1 -1 -10 1008.36 41.1852 9
 -1 1 -10 967.716 38.9066 7
 1 -1 -10 946.25 40.3576 7
 -1 1 -10 986.449 41.3485 6
 1 1 10 912.761 42.4841 6
 1 1 -10 1027.05 42.0589 6
 -1 -1 10 1011.09 39.5447 7
 1 -1 -10 914.684 40.1239 4
 -1 1 10 993.211 40.6502 4
 1 1 -10 969.668 41.1339 4
 1 1 10 961.564 39.3602 4
 -1 1 11 690.797 29.8572 3
 1 1 11 741.488 33.5012 2
 1 1 11 701.122 29.969 1
 1 1 -11 757.069 29.799 1
 -1 1 11 718.76 29.4809 1
 -1 1 -11 737.854 29.5537 1
 1 1 11 750.356 29.7711 12
 -1 -1 11 732.997 29.4545 12
 -1 1 11 722.079 32.1446 9
 1 -1 -11 736.559 33.1949 9
 -1 -1 11 716.313 32.5359 9
 -1 1 -11 705.336 31.5871 9
 1 -1 -11 737.781 29.4507 3
 1 -1 11 724.266 29.3457 3
 1 1 -11 741.51 29.9869 7
 -1 -1 -11 711.55 31.8693 9
 1 -1 11 742.225 31.0927 9
 1 1 -11 765.126 33.1086 6
 1 1 11 729.457 33.7081 6
 1 -1 -11 686.315 30.94 7
 -1 1 -11 729.704 29.4248 7
 -1 1 -11 730.991 32.1495 6
 -1 -1 11 719.228 30.0868 7
 1 1 -11 724.497 31.9094 4
 1 -1 -11 729.169 30.7783 4
 -1 1 11 743.418 31.3665 4
 1 1 11 757.977 30.0004 4
 1 1 12 352.792 20.3156 2
 -1 1 12 324.445 15.4926 3
 1 1 -12 379.581 15.3222 1
 -1 1 12 367.271 15.0249 1
 -1 1 -12 374.317 15.1551 1
 1 1 12 357.687 15.5564 1
 1 1 12 370.507 15.3874 12
 -1 -1 12 367.811 15.0227 12
 -1 1 -12 361.461 18.347 9
 -1 1 12 338.558 18.2935 9
 1 -1 -12 346.661 19.6405 9
 -1 -1 12 391.066 18.9432 9
 1 -1 12 356.493 14.8454 3
 1 -1 -12 368.105 15.001 3
 1 -1 12 347.785 17.1541 9
 1 1 -12 357.428 15.6393 7
 -1 -1 -12 357.48 18.192 9
 1 1 -12 377.248 19.9433 6
 1 -1 -12 380.431 22.4193 6
 -1 1 -12 377.115 15.0992 7
 1 1 12 341.404 20.4072 6
 1 -1 -12 368.42 16.9118 7
 -1 1 -12 330.23 18.7523 6
 -1 -1 12 363.263 15.9431 7
 1 1 12 362.4 15.827 4
 1 -1 -12 345.9 16.5778 4
 1 1 -12 348.399 17.856 4
 -1 1 12 354.675 17.5156 4
 1 1 13 1764.49 71.6208 2
 1 1 13 1658.54 67.7447 1
 1 1 -13 1691.75 67.5141 1
 -1 1 -13 1668.16 67.499 1
 -1 1 13 1668.59 67.4144 1
 -1 -1 13 1721.25 67.4344 12
 1 1 13 1670 67.6989 12
 -1 1 -13 1651.75 70.2245 9
 -1 -1 13 1729.65 70.426 9
 1 -1 -13 1779.83 71.6131 9
 1 -1 13 1674.69 67.2871 3
 1 -1 -13 1762.87 67.4248 3
 -1 -1 -13 1696.9 70.3469 9
 1 1 -13 1660.09 68.0535 7
 1 -1 13 1774.52 69.1626 9
 1 -1 -13 1650.96 72.2205 6
 -1 -1 13 1725.75 68.3171 7
 1 -1 -13 1615.93 68.909 7
 -1 1 -13 1667.83 67.5723 7
 -1 1 -13 1709.5 70.5531 6
 1 1 -13 1692.87 70.9205 6
 1 1 13 1604.85 71.2618 6
 1 -1 -13 1682.09 68.8565 4
 1 1 13 1705.09 68.1888 4
 1 1 -13 1667.42 69.8255 4
 -1 1 13 1723.85 69.4492 4
 1 1 14 894.236 40.8148 2
 -1 1 -14 897.624 35.9261 1
 -1 1 14 883.026 35.8046 1
 1 1 14 895.73 36.1157 1
 -1 -1 14 889.11 35.8314 12
 1 1 14 889.961 36.152 12
 1 -1 -14 880.972 40.6674 9
 -1 -1 14 878.361 39.0235 9
 -1 1 -14 890.886 39.292 9
 -1 -1 -14 928.899 39.3954 9
 1 -1 -14 905.611 35.828 3
 -1 -1 -14 892.837 36.3089 4
 1 -1 14 904.826 37.9674 9
 1 1 -14 872.882 36.5861 7
 -1 -1 14 906.426 36.9664 7
 -1 1 -14 907.221 39.8278 6
 1 1 -14 835.112 40.2638 6
 -1 1 -14 891.78 36.0894 7
 1 -1 -14 900.258 37.5974 7
 1 1 14 925.062 40.9514 6
 1 -1 -14 868.59 37.4307 4
 1 1 14 900.425 36.8264 4
 -1 1 -14 901.316 37.2703 4
 -1 1 14 851.577 38.0386 4
 1 1 -14 889.133 38.6442 4
 1 1 15 2498.71 99.6669 2
 1 1 15 2402.48 95.0675 1
 -1 1 -15 2363.54 94.9562 1
 -1 -1 15 2408.68 94.8993 12
 1 1 15 2379.45 95.1974 12
 1 -1 -15 2435.57 99.6472 9
 -1 1 -15 2346.81 98.3528 9
 -1 -1 -15 2508.96 98.6587 9
 -1 -1 15 2422.26 97.966 9
 -1 -1 -15 2365.22 95.4205 4
 1 1 -15 2347.95 95.7045 7
 1 -1 15 2335.7 96.8265 9
 1 -1 -15 2402.36 96.6189 7
 -1 1 -15 2353.07 98.501 6
 1 1 -15 2411.75 98.9723 6
 1 1 15 2341.7 99.2068 6
 -1 -1 15 2389.29 96.0722 7
 -1 1 -15 2398.37 95.2524 7
 -1 1 -15 2383.5 96.2717 4
 1 -1 -15 2371.81 96.5112 4
 1 1 15 2395.98 95.9506 4
 1 1 -15 2348.15 97.4852 4
 -1 1 15 2364.24 97.0729 4
 1 1 16 66.0035 11.8697 2
 1 1 16 70.0303 3.88777 1
 -1 -1 16 77.3842 3.75 12
 1 1 16 68.1015 4.39332 12
 -1 1 -16 75.927 10.2406 9
 1 -1 -16 71.5264 11.6657 9
 -1 -1 -16 67.7869 4.96522 4
 -1 -1 -16 80.8042 9.72898 9
 1 -1 16 68.8079 8.3281 9
 1 1 -16 81.9649 5.53151 7
 1 1 16 85.811 11.884 6
 -1 -1 16 69.33 6.39075 7
 1 -1 -16 74.75 7.00051 7
 -1 1 -16 80.2085 4.62171 7
 -1 1 -16 54.3147 12.9919 6
 -1 1 -16 74.367 6.74758 4
 -1 1 16 68.748 8.09454 4
 1 1 16 64.1537 6.02786 4
 1 1 -16 82.8341 8.47818 4
 1 -1 -16 70.1113 6.58103 4
 1 1 17 554.841 30.2124 2
 1 1 17 586.075 24.1617 12
 -1 -1 -17 584.657 28.5138 9
 -1 1 -17 582.213 28.5647 9
 1 -1 -17 593.386 30.0321 9
 -1 -1 -17 578.363 24.614 4
 1 1 -17 593.402 24.9875 7
 1 -1 -17 581.844 25.9247 7
 -1 1 -17 587.16 29.3045 6
 1 1 17 588.347 29.5525 6
 -1 1 -17 601.171 24.4262 7
 -1 1 -17 601.064 25.6761 4
 -1 1 17 610.119 26.9055 4
 1 1 -17 598.077 27.0764 4
 1 -1 -17 580.7 25.9197 4
 1 1 18 770.23 35.4269 2
 1 1 18 688.792 28.9901 12
 -1 -1 -18 691.554 33.6867 9
 -1 1 -18 740.479 33.8557 9
 1 -1 -18 724.565 35.045 9
 -1 -1 -18 727.188 29.5608 4
 1 1 -18 712.837 29.8994 7
 1 1 18 666.309 34.4406 6
 -1 -1 -18 699.699 31.0586 7
 -1 1 -18 711.895 29.3523 7
 1 -1 -18 715.798 30.7947 7
 -1 1 -18 743.079 30.5597 4
 -1 1 18 727.864 31.7527 4
 1 1 -18 739.796 32.0667 4
 1 -1 -18 706.635 30.8318 4
 1 1 19 1672.25 73.2506 2
 1 1 19 1680.64 67.0434 12
 1 -1 -19 1694.66 73.0219 9
 -1 -1 -19 1737.26 72.1823 9
 -1 1 -19 1671.26 71.7979 9
 -1 -1 -19 1632.95 67.6155 4
 1 1 -19 1647.65 67.968 7
 1 1 19 1712.55 72.3482 6
 -1 -1 -19 1656.15 68.9672 7
 -1 1 -19 1686.15 67.4691 7
 -1 1 19 1762.85 72.9499 6
 1 -1 -19 1655.97 68.8205 7
 -1 1 -19 1701.58 68.4739 4
 1 -1 -19 1675.82 68.8385 4
 -1 1 19 1648.68 69.5682 4
 1 1 -19 1744.26 69.8903 4
 1 1 20 322.367 20.6769 2
 1 1 20 300.664 12.6507 12
 -1 -1 -20 298.209 18.8398 9
 -1 1 -20 308.604 19.446 9
 1 -1 -20 300.929 20.1118 9
 -1 -1 -20 287.666 13.5148 4
 1 1 -20 293.909 13.9015 7
 1 1 20 328.341 19.9486 6
 -1 1 20 296.901 20.4261 6
 -1 1 -20 310.935 13.389 7
 -1 -1 -20 292.612 15.213 7
 1 -1 -20 300.342 15.0281 7
 1 -1 -20 303.186 14.995 4
 -1 1 -20 286.804 14.5516 4
 -1 1 20 280.649 15.9786 4
 1 1 -20 316.636 16.4621 4
 1 1 21 255.493 19.0895 2
 1 1 21 253.012 10.7484 12
 -1 1 -21 231.631 17.6991 9
 -1 -1 -21 292.351 18.0719 9
 1 -1 -21 221.45 18.5879 9
 -1 -1 -21 247.532 11.8252 4
 1 1 -21 258.958 12.2952 7
 -1 -1 -21 262.154 13.5955 7
 -1 1 21 282.176 19.5242 6
 1 -1 -21 252.436 13.359 7
 -1 1 -21 255.296 11.6095 7
 1 1 21 276.861 18.7928 6
 -1 1 -21 248.529 12.9153 4
 1 1 -21 264.188 14.7585 4
 1 -1 -21 221.836 13.1579 4
 1 1 22 521.649 27.8778 2
 -1 1 -22 452.36 25.8391 9
 -1 -1 -22 484.542 26.2115 9
 1 -1 -22 482.309 27.6411 9
 1 1 22 462.885 19.1533 12
 1 1 -22 484.781 20.7785 7
 -1 1 22 495.673 27.3627 6
 1 -1 -22 485.542 21.7623 7
 -1 1 -22 472.413 20.108 7
 -1 -1 -22 471.238 21.6995 7
 1 1 22 452.893 26.4911 6
 -1 1 -22 451.531 21.0711 4
 1 1 -22 457.658 22.6964 4
 1 -1 -22 465.921 21.5869 4
 1 1 23 423.47 24.8923 2
 1 1 23 352.589 15.2826 12
 1 -1 -23 369.562 24.5048 9
 -1 -1 -23 413.151 23.2438 9
 -1 1 -23 373.182 23.2589 9
 1 1 -23 381.753 17.1644 7
 -1 1 -23 373.138 16.4798 7
 -1 1 23 406.193 24.1007 6
 -1 -1 -23 422.32 18.4159 7
 1 -1 -23 414.106 18.3584 7
 1 1 23 428.975 23.6294 6
 1 -1 -23 381.793 18.0712 4
 1 1 -23 375.445 19.4044 4
 -1 1 -23 397.493 17.6237 4
 1 1 -24 15.7163 7.01633 4
 -1 1 -24 3.93074 5.19442 4
 -1 1 -24 10.4332 11.6885 9
 -1 -1 -24 1.08389 10.9447 9
 1 -1 -24 30.6187 13.1763 9
 1 -1 -24 14.426 5.83198 4
 1 1 -24 8.85541 4.60217 7
 -1 -1 -24 9.77496 5.85511 7
 -1 1 24 -1.06556 12.7832 6
 -1 1 -24 13.8605 3.93782 7
 1 -1 -24 10.7642 5.70476 7
 1 1 24 10.7171 11.2014 6
 1 1 24 13.9695 13.2772 2
 1 -1 -25 312.812 15.2279 4
 1 1 -25 274.667 16.0997 4
 -1 1 -25 284.713 14.3396 4
 1 -1 -25 295.018 22.4498 9
 -1 -1 -25 260.914 20.6428 9
 -1 1 -25 257.655 20.705 9
 1 1 -25 289.197 14.1211 7
 1 -1 -25 289.556 15.1091 7
 -1 1 -25 309.231 13.4931 7
 -1 1 25 264.543 21.502 6
 1 1 25 318.694 21.1148 6
 -1 -1 -25 296.266 15.0597 7
 -1 1 25 245.707 22.3019 2
 1 1 25 275.423 21.4451 2
 1 1 26 628.078 33.613 2
 -1 1 26 546.744 34.2308 2
 -1 1 26 573.135 24.098 12
 -1 -1 -26 612.309 33.1486 9
 1 -1 -26 553.678 33.4846 9
 -1 1 -26 618.164 33.1773 9
 1 -1 -26 604.683 26.6625 4
 -1 1 -26 577.295 25.0783 7
 1 1 -26 607.26 25.8492 7
 1 -1 -26 610.495 26.781 7
 -1 -1 -26 573.205 26.392 7
 1 1 26 617.27 32.661 6
 1 1 -26 622.054 27.7101 4
 -1 1 -26 607.474 25.879 4
 -1 1 27 749.827 41.0883 2
 1 1 27 814.129 39.4827 2
 -1 1 27 666.525 29.1243 12
 -1 1 -27 656.4 37.4162 9
 -1 -1 -27 807.633 38.9924 9
 1 -1 -27 751.243 39.5606 9
 1 -1 -27 714.126 31.7807 4
 1 1 -27 782.151 31.2407 7
 -1 1 -27 768.56 30.5163 7
 -1 -1 -27 770.947 31.854 7
 1 -1 -27 773.158 32.0806 7
 1 1 -27 766.557 32.875 4
 -1 1 -27 754.548 31.079 4
 -1 1 -28 756.195 33.2945 4
 1 1 -28 770.042 35.0068 4
 1 -1 -28 768.865 42.0566 9
 -1 -1 -28 742.32 40.9791 9
 -1 1 -28 758.012 40.8049 9
 1 -1 -28 747.589 34.1175 4
 1 1 -28 805.618 33.5791 7
 -1 1 -28 818.857 32.901 7
 -1 -1 -28 760.194 34.0052 7
 1 -1 -28 825.841 34.4866 7
 -1 1 28 785.999 42.8942 2
 1 1 28 769.537 41.3513 2
 -1 1 -29 374.057 17.1524 4
 1 1 -29 362.917 19.1021 4
 -1 -1 -29 362.887 26.6953 9
 1 -1 -29 279.704 25.5052 9
 -1 1 -29 350.694 25.6793 9
 1 -1 -29 381.458 18.3182 4
 1 1 -29 376.065 17.4904 7
 -1 1 -29 350.911 16.5925 7
 -1 -1 -29 366.381 18.0097 7
 1 -1 -29 372.757 18.2585 7
 -1 1 29 358.859 27.6111 2
 1 1 29 372.05 25.7775 2
 -1 1 -30 830.05 35.3757 4
 1 1 -30 817.817 37.1297 4
 -1 1 -30 829.983 43.7275 9
 -1 -1 -30 824.846 44.6699 9
 1 -1 -30 815.883 36.3679 4
 1 1 -30 888.243 35.9538 7
 -1 1 -30 838.013 35.0867 7
 1 -1 -30 813.427 36.5477 7
 -1 -1 -30 835.948 36.3087 7
 1 1 30 900.92 44.5363 2
 -1 1 30 786.165 45.9531 2
 1 1 -31 1343.82 57.9822 4
 -1 1 -31 1341.03 56.2249 4
 -1 1 -31 1251.21 64.6628 9
 -1 -1 -31 1377.29 66.0253 9
 1 -1 -31 1362.98 57.349 4
 1 1 -31 1430.71 56.9491 7
 -1 1 -31 1357.93 56.0827 7
 -1 -1 -31 1407.39 57.3163 7
 1 -1 -31 1353.71 57.5274 7
 1 1 31 1390.65 65.5772 2
 -1 1 31 1411.89 67.2872 2
 1 1 -32 339.315 17.3346 4
 -1 1 -32 310.259 14.8877 4
 -1 -1 -32 304.252 25.8589 9
 -1 1 -32 289.44 25.2505 9
 1 -1 -32 295.188 16.0986 4
 -1 1 -32 315.03 14.7726 7
 1 1 -32 302.295 15.6531 7
 1 -1 -32 295.603 16.5133 7
 -1 -1 -32 311.645 16.1014 7
 1 1 32 304.491 25.6503 2
 -1 1 32 343.917 28.3734 2
 1 1 -33 11.4151 7.76902 4
 -1 -1 -33 10.2418 15.5497 9
 -1 1 -33 16.3495 5.42334 4
 1 -1 -33 10.9846 6.78494 4
 -1 1 -33 17.3001 5.49227 7
 1 1 -33 5.38136 6.30576 7
 -1 -1 -33 16.9797 6.47161 7
 1 -1 -33 13.8737 7.01774 7
 -1 1 33 12.565 19.5636 2
 1 1 33 37.7041 17.4891 2
 1 1 -34 350.706 19.2528 4
 -1 -1 -34 331.125 28.8545 9
 1 -1 -34 395.639 18.8318 4
 -1 1 -34 376.243 17.1633 4
 1 1 -34 386.133 18.5781 7
 -1 1 -34 377.945 17.4495 7
 -1 -1 -34 361.602 18.568 7
 1 -1 -34 367.213 18.9428 7
 -1 1 34 353.725 30.1766 2
 1 1 34 382.364 29.3499 2
 1 1 -35 799.06 36.5728 4
 -1 -1 -35 678.572 45.5463 9
 -1 1 -35 838.158 34.8723 7
 1 1 -35 832.7 35.8523 7
 -1 -1 -35 846.111 36.02 7
 1 -1 -35 826.362 36.4743 7
 1 1 35 798.404 45.5639 2
 -1 1 35 814.822 47.6388 2
 -1 -1 -36 13.4865 18.536 9
 1 1 -36 36.5959 8.23511 4
 1 1 -36 38.6961 7.49083 7
 1 -1 -36 43.6151 8.10577 7
 -1 -1 -36 27.2321 7.29904 7
 -1 1 36 59.8378 19.6187 2
 1 1 -37 -9.22892 7.34426 7
 1 1 37 -6.99069 17.8571 2
 -1 1 37 17.6717 20.111 2
 -1 -1 -37 18.0002 18.434 9
 -1 -1 -37 -11.2517 7.07237 7
 1 -1 -37 -9.7848 7.61821 7
 -1 1 38 73.7896 22.6546 2
 1 1 38 105.015 21.6266 2
 -1 -1 -38 76.1069 8.87474 7
 1 -1 -38 90.7075 9.86891 7
 -1 -1 -38 66.2047 21.7415 9
 -1 1 39 265.156 29.1124 2
 1 1 39 207.265 26.0158 2
 1 -1 -39 252.099 15.1927 7
 -1 1 40 8.2126 22.4184 2
 1 1 40 -18.6383 20.0436 2
 -1 1 41 75.9402 23.6435 2
 1 1 41 86.2323 22.3764 2
 1 1 42 106.822 23.5176 2
 -1 1 42 110.938 25.7136 2
 1 1 43 706.07 43.4336 2
 -1 1 43 616.561 43.5371 2
 1 1 44 74.5749 22.688 2
 -1 1 44 102.301 25.5753 2
 -1 1 45 64.5957 25.5728 2
 1 1 45 8.15147 22.0464 2
 1 1 46 65.8884 24.0374 2
 -1 1 46 20.1984 25.0835 2
 -1 1 47 775.503 50.1908 2
 1 1 47 781.794 48.2995 2
 -1 1 48 72.7843 26.8373 2
 1 1 48 163.165 27.2972 2
 1 1 49 -8.5307 24.6448 2
 -1 1 49 22.8404 27.2888 2
 1 1 50 109.342 27.4187 2
 -1 1 50 105.329 28.917 2
 1 1 51 141.419 29.6258 2
 -1 1 51 157.933 30.796 2
 1 1 52 -6.53877 25.905 2
 -1 1 52 37.1829 28.6992 2
 -1 1 53 4.64127 27.2747 2
 1 1 53 2.18081 25.4887 2
 1 2 0 2.59969 4.24689 12
 -1 2 0 -3.28962 3.99335 8
 -1 -2 0 -4.67795 9.33153 5
 -1 2 0 -2.27711 5.52508 3
 1 -2 0 0.90629 4.63671 3
 -1 2 -1 849.724 35.1312 3
 -1 2 -1 855.939 33.9862 2
 -1 2 1 829.558 35.157 3
 1 -2 -1 840.699 34.911 3
 1 -2 1 856.749 34.9945 3
 -1 2 -1 849.337 35.6268 11
 -1 -2 1 845.451 36.0998 11
 1 2 -1 882.013 34.6511 12
 1 2 -1 827.807 36.1064 11
 -1 2 1 830.778 34.1741 9
 -1 2 1 822.15 34.6596 8
 -1 2 -1 843.909 37.5786 5
 -1 -2 -1 878.461 37.7757 5
 1 2 -1 821.881 37.1429 5
 1 2 -2 218.631 9.56138 12
 -1 -2 2 204.237 12.5679 11
 1 2 -2 197.113 11.9894 11
 -1 2 -2 210.863 11.3659 11
 1 -2 -2 184.417 9.90272 3
 -1 2 2 192.955 9.20116 9
 -1 2 2 187.393 9.74329 8
 1 2 2 186.777 10.4071 8
 -1 2 -2 169.669 10.6087 3
 -1 2 -2 205.578 8.92132 2
 1 2 2 202.773 8.6785 2
 -1 -2 -2 173.271 15.5677 5
 -1 2 -2 181.544 14.2754 5
 1 2 -3 437.211 21.2874 11
 -1 -2 3 458.727 21.1913 11
 1 2 -3 464.138 19.152 12
 -1 2 -3 440.075 20.4705 11
 1 -2 -3 468.287 19.9444 10
 1 -2 -3 463.652 19.5447 3
 -1 -2 -3 408.958 20.032 8
 1 2 3 451.679 19.943 8
 -1 2 3 455.969 19.2466 9
 1 2 3 454.573 18.8468 2
 -1 2 -3 421.102 19.8309 3
 -1 2 -3 465.083 19.2419 2
 -1 2 -3 488.365 22.4503 5
 1 -2 -4 969.222 39.9005 10
 1 2 4 939.233 39.1154 10
 1 -2 -4 956.73 39.5178 3
 -1 2 4 955.516 39.5877 9
 -1 -2 -4 942.852 40.0071 8
 1 2 4 945.776 39.9816 8
 -1 -2 -4 906.289 39.5624 2
 -1 2 -4 998.458 39.7455 2
 1 2 4 978.082 39.3194 2
 -1 2 -4 965.472 39.7803 3
 -1 2 -4 974.861 40.5493 11
 -1 -2 4 1050.29 40.9049 11
 1 2 -4 921.717 40.8583 11
 1 2 -4 1014.01 39.2337 12
 -1 -2 -5 4511.13 180.933 10
 -1 2 -5 4518.37 180.877 9
 -1 -2 5 4712.36 182.296 11
 1 2 5 4558.62 181.062 10
 1 -2 -5 4592.61 181.674 10
 -1 2 -5 4497.91 182.205 11
 1 -2 -5 4602.04 181.315 3
 -1 2 5 4503.02 181.549 9
 -1 -2 -5 4426.67 181.661 8
 1 -2 5 4578.81 180.654 9
 -1 -2 -5 4396.58 181.624 2
 1 2 5 4692.23 181.478 2
 -1 2 -5 4519.27 181.74 2
 -1 2 -5 4471.11 181.499 3
 1 2 -5 4651.9 180.965 12
 1 2 -5 4529.98 182.532 11
 1 2 6 3031.45 119.346 10
 -1 2 -6 2918.47 119.262 9
 1 -2 -6 3035.75 120.009 10
 -1 -2 -6 2935.63 119.222 10
 1 -2 6 2974.94 119.413 3
 1 -2 -6 3061.2 119.432 3
 1 -2 6 3109.2 118.999 9
 -1 2 6 3016.78 119.917 9
 -1 -2 -6 2977.98 119.924 8
 -1 2 -6 2908.87 119.61 3
 -1 2 6 2908.6 119.685 3
 1 2 6 3068.99 119.948 2
 -1 -2 -6 2784.8 120.155 2
 -1 2 -6 2849.72 120.204 2
 1 2 -6 2869.03 120.722 11
 1 2 -6 3088.11 119.077 12
 1 2 -7 182.63 8.47447 12
 -1 -2 -7 181.207 9.26867 10
 -1 2 -7 183.229 9.3274 9
 1 -2 -7 167.777 10.8817 10
 1 2 -7 181.916 12.0335 11
 1 -2 7 179.315 9.01325 3
 1 -2 -7 174.563 8.90296 3
 -1 -2 -7 180.794 9.705 9
 -1 -2 -7 183.026 10.6525 8
 -1 2 7 163.601 10.2114 9
 -1 -2 7 176.994 8.48053 7
 1 -2 7 184.729 8.66999 9
 -1 2 7 158.226 10.0782 3
 1 2 7 172.38 10.4504 2
 -1 2 -7 166.154 9.23186 3
 -1 2 7 165.917 9.44748 4
 1 2 -8 2579.26 103.633 12
 1 -2 -8 2563.48 104.958 10
 -1 -2 -8 2588.12 104.179 10
 -1 2 -8 2596.58 104.498 9
 1 -2 -8 2553.11 103.976 3
 1 -2 8 2635.14 103.984 3
 1 -2 -8 2618.3 104.43 4
 -1 -2 -8 2581.65 104.851 9
 -1 2 8 2564.96 104.929 9
 -1 -2 -8 2568 104.812 8
 1 -2 8 2675.98 104.046 9
 -1 -2 8 2672.4 103.707 7
 -1 2 8 2414.17 104.33 3
 1 2 8 2686.67 105.462 2
 -1 2 8 2653.13 104.501 4
 1 2 -9 1500.29 59.7332 12
 -1 -2 -9 1497.3 60.5661 10
 -1 2 -9 1438.75 60.9475 9
 -1 -2 9 1536.02 61.9581 9
 1 -2 -9 1447.02 61.3545 10
 1 -2 9 1451.4 60.0367 3
 1 -2 -9 1455.5 60.5874 4
 1 -2 -9 1432.81 60.0442 3
 -1 -2 -9 1525.98 61.3613 9
 -1 2 9 1489.54 61.3533 9
 -1 -2 9 1527.68 59.8342 7
 1 -2 9 1557.83 60.4207 9
 -1 -2 -9 1462.76 61.151 8
 1 2 9 1562.92 62.0011 2
 -1 2 9 1490.28 60.8358 4
 1 2 -10 2478.09 97.5018 12
 -1 -2 10 2496.02 99.7627 9
 -1 -2 -10 2427.72 98.4557 10
 1 -2 -10 2488.45 99.2433 10
 -1 2 -10 2399.64 98.9929 9
 1 2 10 2535.48 97.8621 4
 1 -2 -10 2100.27 98.2797 4
 1 -2 -10 2397.66 97.796 3
 1 -2 10 2457.41 97.7806 3
 1 -2 10 2482.33 98.3173 9
 -1 2 10 2446.77 99.2071 9
 -1 -2 -10 2459.6 99.3245 9
 -1 -2 10 2514.84 97.6426 7
 -1 2 10 2457.41 98.6597 4
 1 2 10 2501.05 99.9821 2
 1 2 11 3390.11 134.654 2
 1 2 -11 3386.57 131.695 12
 -1 2 -11 3229.57 133.468 9
 1 -2 -11 3247.77 134.661 9
 -1 -2 11 3259.97 133.964 9
 -1 -2 -11 3261.87 132.81 10
 1 -2 -11 3273.67 133.513 10
 1 -2 -11 3252.11 131.972 3
 1 -2 11 3344.22 131.972 3
 1 -2 -11 3209.95 132.701 4
 1 -2 11 3428.34 132.741 9
 -1 -2 -11 3371.14 133.823 9
 -1 2 11 3280.07 133.527 9
 1 -2 -11 3028.7 133.397 7
 -1 -2 11 3361.78 131.876 7
 1 2 11 3334.12 132.128 4
 -1 2 11 3350.86 132.983 4
 1 2 12 42.0992 4.42411 4
 -1 2 12 40.542 6.82762 4
 1 -2 -12 44.5411 9.23544 9
 -1 -2 -12 32.7403 6.9813 10
 -1 2 -12 38.1996 7.52469 9
 1 -2 -12 27.5489 8.48841 10
 -1 -2 12 37.5013 9.51615 9
 1 -2 -12 38.3629 3.91627 3
 1 -2 -12 38.2201 5.51187 4
 1 -2 12 39.7253 3.78676 3
 -1 -2 -12 29.7401 7.20287 9
 -1 2 12 51.7461 7.84933 9
 1 -2 12 39.593 6.2582 9
 1 2 -12 37.6943 4.36995 7
 1 -2 -12 32.8061 7.02901 7
 -1 -2 12 36.4873 3.87146 7
 1 2 12 28.6721 8.90934 2
 -1 2 -13 727.629 29.2403 1
 -1 2 13 730.007 30.7689 4
 1 2 13 720.917 29.5571 4
 1 -2 -13 724.891 31.6984 10
 -1 -2 13 698.241 32.0837 9
 -1 2 -13 655.814 31.3188 9
 1 -2 -13 692.521 33.1477 9
 -1 -2 -13 680.984 30.7023 10
 1 -2 -13 693.703 30.1312 4
 1 -2 -13 714.436 29.0918 3
 1 -2 13 709.555 28.9819 3
 1 2 -13 709.039 29.4037 7
 -1 -2 -13 723.763 31.9261 9
 -1 2 13 696.672 31.4296 9
 1 -2 13 730.352 30.4187 9
 -1 -2 13 709.606 29.1895 7
 1 2 13 707.134 34.7758 6
 1 -2 -13 667.927 31.2372 7
 1 2 13 705.103 33.1091 2
 -1 2 -14 260.015 11.4228 1
 -1 2 14 243.005 13.4431 4
 1 2 14 255.035 11.9521 4
 -1 -2 14 267.21 15.6835 9
 1 -2 -14 240.033 16.4753 9
 1 -2 -14 241.357 14.8352 10
 -1 2 -14 220.013 14.4591 9
 1 -2 -14 225.757 12.5064 4
 1 -2 -14 245.101 11.2191 3
 1 -2 14 272.308 11.0717 3
 1 2 -14 253.419 11.7444 7
 -1 -2 -14 248.847 14.9187 9
 1 -2 14 260.384 13.2826 9
 1 2 14 259.686 18.6123 6
 1 -2 -14 264.527 13.8924 7
 -1 -2 14 245.071 11.4459 7
 -1 2 -14 242.251 15.3904 6
 1 2 14 250.797 16.3217 2
 -1 2 -15 2687.09 104.513 1
 -1 2 15 2565.12 106.031 4
 1 2 15 2618.19 105.084 4
 1 -2 -15 2462.15 108.604 9
 -1 2 -15 2532.24 107.302 9
 -1 -2 -15 2597.32 107.61 9
 -1 -2 15 2602.05 107.069 9
 1 -2 -15 2540.21 106.773 10
 1 -2 15 2680.28 104.334 3
 1 -2 -15 2774.72 104.503 3
 1 -2 -15 2485.38 105.511 4
 1 -2 15 2642.47 105.877 9
 -1 2 -15 2600.59 104.101 7
 1 2 -15 2566.38 104.841 7
 1 2 15 2566.03 109.547 6
 -1 -2 15 2582.16 104.766 7
 -1 2 -15 2717.92 107.365 6
 1 -2 -15 2558.9 106.433 7
 1 2 15 2590.2 108.532 2
 1 2 15 2521.63 105.176 1
 1 2 16 -8.89399 9.86099 2
 -1 -2 -16 0.5521 4.44057 3
 -1 2 -16 -1.77135 3.27553 1
 1 2 -16 -1.7014 4.6488 1
 -1 2 16 -2.00535 2.64575 1
 1 2 16 -4.71486 4.46485 1
 1 2 16 -4.34412 3.86454 12
 1 -2 -16 0.4585 8.32245 10
 -1 2 -16 9.37335 8.7395 9
 -1 -2 16 -2.46913 8.90079 9
 1 -2 -16 -3.12997 9.43206 9
 1 -2 16 -0.34665 2.50827 3
 1 -2 -16 -0.3935 3.1003 3
 1 -2 -16 -0.91313 4.79459 4
 -1 2 -16 1.4405 2.49157 7
 1 2 -16 1.76282 3.80336 7
 -1 -2 -16 3.13741 7.6825 9
 1 -2 16 7.62348 6.69209 9
 -1 2 -16 6.16751 10.4432 6
 -1 -2 16 0.97866 3.72254 7
 1 2 16 10.1314 12.5806 6
 1 -2 -16 3.79534 5.90304 7
 -1 2 16 5.28659 6.39159 4
 1 2 16 -0.24056 4.37324 4
 1 2 -17 176.093 9.51127 1
 1 2 17 186.551 9.61504 1
 1 2 17 191.858 15.7623 2
 -1 -2 -17 172.654 9.39763 3
 -1 2 -17 194.644 8.89548 1
 -1 2 17 197.988 8.72768 1
 1 2 17 190.319 9.4229 12
 1 -2 -17 177.35 15.113 9
 -1 -2 -17 188.83 13.6387 9
 -1 2 -17 196.381 14.3435 9
 1 -2 -17 196.791 8.73492 3
 1 -2 17 201.608 8.46011 3
 1 -2 -17 165.73 10.4957 4
 1 2 -17 183.742 9.54815 7
 1 -2 17 188.355 11.7366 9
 -1 2 -17 208.426 8.6678 7
 1 -2 -17 186.743 11.9349 7
 1 2 17 185.054 17.1449 6
 -1 -2 17 198.393 9.72189 7
 1 2 -17 192.433 13.1508 4
 -1 2 17 164.496 11.416 4
 1 2 17 187.56 10.0728 4
 -1 -2 18 14.489 3.64886 3
 1 2 18 20.2848 11.7897 2
 -1 -2 -18 30.4071 3.88111 3
 1 2 18 32.7005 4.16463 1
 1 2 -18 25.6106 3.97738 1
 -1 2 -18 27.8264 3.4768 1
 -1 2 18 25.5838 2.8198 1
 1 2 18 31.274 3.96343 12
 -1 2 -18 24.6825 9.53511 9
 1 -2 -18 9.90517 10.1004 9
 1 -2 -18 27.3605 2.94686 3
 1 -2 -18 28.0016 5.6202 4
 1 -2 18 28.8049 2.32425 3
 -1 -2 -18 29.5385 9.13872 9
 1 2 -18 31.1931 4.45275 7
 -1 2 -18 29.7374 3.10187 7
 -1 -2 18 39.727 4.76425 7
 1 -2 -18 24.8699 6.75359 7
 1 2 18 31.6996 13.0675 6
 -1 2 18 37.1276 7.02118 4
 1 2 18 21.9391 5.15978 4
 1 2 -18 32.4348 8.69539 4
 1 2 19 1349.96 60.7175 2
 -1 2 -19 1316.83 54.7406 1
 1 2 19 1358.33 55.1858 1
 1 2 -19 1379.62 54.823 1
 -1 2 19 1301.33 54.6795 1
 1 2 19 1380.93 55.2992 12
 1 -2 -19 1381.42 60.8517 9
 -1 -2 -19 1401.89 59.6976 9
 -1 2 -19 1381.02 59.5032 9
 1 -2 19 1367.83 54.4827 3
 1 -2 -19 1417.51 54.679 3
 -1 -2 -19 1377.86 54.7688 3
 -1 -2 19 1338.56 54.9046 3
 1 -2 -19 1303.61 56.3371 4
 -1 2 -19 1427.78 54.8566 7
 1 2 -19 1350.73 55.5875 7
 -1 -2 19 1366.33 55.8812 7
 1 -2 -19 1392.17 57.3069 7
 1 2 19 1402.36 61.5343 6
 -1 2 19 1341.97 57.2088 4
 1 2 19 1375.88 56.1595 4
 1 2 -19 1342.45 58.1905 4
 -1 2 -19 1335.38 56.9908 4
 1 2 20 418.74 24.6971 2
 -1 2 -20 418.438 17.0015 1
 -1 2 20 394.782 16.8818 1
 1 2 20 435.463 17.375 1
 1 2 20 402.023 17.6433 12
 -1 -2 -20 434.565 23.1715 9
 -1 2 -20 374.94 22.7912 9
 1 -2 -20 390.425 23.9916 9
 1 -2 20 394.35 16.621 3
 -1 -2 20 413.511 16.9115 3
 -1 -2 -20 413.913 16.8682 3
 1 -2 -20 406.093 19.0161 4
 1 -2 -20 423.312 16.9386 3
 1 2 -20 400.632 18.0915 7
 -1 2 -20 423.198 17.2686 7
 -1 -2 20 376.453 18.3994 7
 -1 2 20 379.759 24.9811 6
 1 -2 -20 401.601 19.9328 7
 1 2 20 419.384 24.9385 6
 -1 2 -20 410.928 19.9546 4
 1 2 -20 390.219 21.1016 4
 -1 2 20 442.225 20.4403 4
 1 2 20 396.768 18.7496 4
 1 2 21 1283.04 54.8281 2
 1 2 21 1208.03 47.5753 1
 -1 2 21 1121.03 47.2572 1
 1 2 21 1182.2 48.054 12
 1 -2 -21 1221.52 54.715 9
 -1 -2 -21 1208.19 53.78 9
 -1 2 -21 1196.66 53.2221 9
 1 -2 -21 1150.9 49.3624 4
 1 2 -21 1200.04 48.6018 7
 -1 2 -21 1243.75 47.8298 7
 1 -2 -21 1197.23 50.2633 7
 1 2 21 1286.28 54.9408 6
 -1 2 21 1181.7 54.8914 6
 -1 -2 -21 1158.97 50.465 7
 -1 2 -21 1207.95 50.0608 4
 -1 2 21 1164.17 50.424 4
 1 2 21 1195.17 49.2475 4
 1 2 -21 1188.24 51.2827 4
 1 2 22 6.27434 11.1718 2
 1 2 22 3.87703 3.28312 12
 1 -2 -22 -16.9734 11.4769 9
 -1 -2 -22 -6.87032 10.5092 9
 -1 2 -22 -0.90165 10.6777 9
 1 -2 -22 6.26958 5.41074 4
 1 2 -22 2.00993 4.20125 7
 -1 2 -22 8.67109 3.2651 7
 -1 2 22 8.77566 13.5009 6
 -1 -2 -22 11.1631 7.03181 7
 1 -2 -22 10.0093 6.26248 7
 1 2 22 16.4399 13.8879 6
 -1 2 -22 5.49365 6.57068 4
 1 2 -22 3.60988 8.19081 4
 -1 2 22 7.10275 7.50196 4
 1 2 22 11.6019 5.36874 4
 1 2 23 1001.54 46.2432 2
 1 2 23 942.439 38.7168 12
 -1 2 -23 914.717 44.7454 9
 -1 -2 -23 957.86 45.2856 9
 1 -2 -23 928.524 46.193 9
 1 -2 -23 874.922 40.1882 4
 -1 2 -23 978.155 38.6931 7
 1 2 -23 963.615 39.5406 7
 -1 2 23 935.049 46.2859 6
 1 -2 -23 926.55 41.0734 7
 1 2 23 982.757 46.2255 6
 -1 -2 -23 952.039 41.4309 7
 1 2 -23 964.269 42.3635 4
 -1 2 -23 931.629 40.7974 4
 -1 2 23 955.124 41.7018 4
 1 2 24 117.356 15.5707 2
 -1 2 24 93.2184 16.9779 2
 1 2 24 94.9984 5.59788 12
 -1 -2 -24 95.4128 13.4013 9
 1 -2 -24 115.327 15.1736 9
 -1 2 -24 106.313 14.5321 9
 1 -2 -24 93.2931 8.10999 4
 1 2 -24 89.4573 6.82355 7
 -1 2 -24 94.5452 5.84724 7
 1 2 24 79.3591 14.9593 6
 -1 -2 -24 108.182 9.65081 7
 1 -2 -24 94.5865 8.76877 7
 -1 2 24 101.761 15.3281 6
 1 2 -24 87.7965 10.779 4
 -1 2 -24 93.9122 8.78344 4
 -1 2 24 79.2395 10.0389 4
 1 2 25 -7.16732 14.1961 2
 -1 2 25 20.5845 15.3337 2
 1 2 25 6.84242 3.15442 12
 -1 -2 -25 -11.7614 11.719 9
 -1 2 -25 4.28618 11.2921 9
 1 -2 -25 -7.92001 12.2027 9
 1 -2 -25 11.1275 5.89776 4
 -1 2 -25 4.79148 3.59498 7
 1 2 -25 8.79551 4.84921 7
 -1 2 25 26.2792 13.6717 6
 -1 -2 -25 -4.15937 7.47737 7
 1 2 25 7.86092 13.3941 6
 1 -2 -25 -1.49926 6.72843 7
 1 2 -25 1.85439 8.32096 4
 -1 2 -25 5.04869 6.66433 4
 1 2 26 692.595 37.7771 2
 -1 2 26 701.607 39.4128 2
 1 2 26 695.597 29.0215 12
 -1 2 -26 665.969 36.5231 9
 -1 -2 -26 699.146 37.3177 9
 1 -2 -26 668.422 38.4341 9
 1 -2 -26 678.476 31.0295 4
 1 2 -26 735.453 30.4302 7
 -1 2 -26 730.885 29.4709 7
 -1 -2 -26 701.143 32.0855 7
 1 -2 -26 695.083 31.8304 7
 1 2 26 775.531 38.2056 6
 -1 2 26 694.592 37.909 6
 -1 2 -26 692.827 31.4083 4
 1 2 -26 759.608 33.2689 4
 1 2 27 848.837 41.3919 2
 -1 2 27 683.452 41.7584 2
 1 2 27 785.565 31.647 12
 -1 -2 -27 814.506 41.0065 9
 -1 2 -27 795.51 40.2052 9
 1 -2 -27 735.078 41.0945 9
 1 -2 -27 742.685 33.8559 4
 -1 2 -27 797.458 32.2478 7
 1 2 -27 777.773 33.144 7
 1 2 27 786.687 40.4904 6
 -1 -2 -27 765.466 34.6724 7
 -1 2 27 786.068 41.1091 6
 1 -2 -27 711.33 34.4359 7
 1 2 -27 810.122 35.8202 4
 -1 2 -27 769.062 34.0383 4
 1 2 28 54.3311 14.7072 2
 -1 2 28 41.335 16.4553 2
 -1 2 -28 43.6079 14.0133 9
 -1 -2 -28 67.9108 15.1461 9
 1 -2 -28 43.9481 15.2479 9
 1 2 28 42.6424 3.41283 12
 -1 2 -28 46.6635 4.92068 7
 1 2 -28 54.8657 6.39502 7
 1 -2 -28 40.2395 7.66246 7
 -1 2 28 39.5461 15.5446 6
 -1 -2 -28 62.2396 8.54865 7
 1 2 28 35.442 14.2685 6
 -1 2 -28 42.6702 7.43377 4
 1 2 -28 64.1831 9.74497 4
 -1 2 29 36.656 16.9656 2
 1 2 29 44.1962 15.3039 2
 1 -2 -29 4.75223 15.639 9
 -1 -2 -29 43.7626 14.8583 9
 -1 2 29 24.5951 3.84027 12
 -1 2 -29 42.5267 4.91333 7
 1 2 -29 43.3465 6.2949 7
 -1 2 29 36.8262 16.0613 6
 1 -2 -29 49.4603 8.05554 7
 1 2 29 31.6109 15.1439 6
 -1 -2 -29 37.0292 7.89555 7
 1 2 -29 44.1372 9.2721 4
 -1 2 -29 34.5846 7.10305 4
 1 2 30 365.398 26.8184 2
 -1 2 30 403.335 29.8381 2
 1 -2 -30 352.596 27.8848 9
 -1 -2 -30 374.324 27.3073 9
 -1 2 30 347.796 15.696 12
 -1 2 -30 369.939 16.5422 7
 1 2 -30 379.768 17.7048 7
 1 2 30 367.715 26.5782 6
 -1 2 30 386.125 26.9834 6
 -1 -2 -30 398.231 19.3805 7
 1 -2 -30 397.112 19.2913 7
 1 2 -30 371.235 20.0761 4
 -1 2 -30 369.639 18.1418 4
 -1 2 31 989.714 49.5578 2
 1 2 31 976.286 47.4664 2
 -1 -2 -31 904.499 48.0568 9
 1 -2 -31 855.378 48.3128 9
 -1 2 -31 993.864 37.0655 7
 1 2 -31 956.55 38.0911 7
 1 2 31 1006.67 46.8034 6
 -1 -2 -31 990.523 39.6857 7
 1 -2 -31 942.578 39.6051 7
 1 2 -31 964.227 40.4162 4
 -1 2 -31 935.12 38.3444 4
 1 -2 -32 23.2025 17.3168 9
 -1 -2 -32 -16.8465 17.3784 9
 -1 2 -32 -5.88644 6.57355 4
 1 2 -32 -0.60939 8.63001 4
 1 2 -32 3.2077 5.97874 7
 1 -2 -32 2.76065 7.32478 7
 -1 -2 -32 11.0609 7.25656 7
 -1 2 32 1.72356 18.3684 2
 1 2 32 -16.5649 15.9035 2
 -1 -2 -33 181.33 22.4315 9
 -1 2 -33 155.505 10.5531 4
 1 2 -33 171.63 13.1791 4
 1 2 -33 170.838 10.7877 7
 1 -2 -33 180.732 12.4897 7
 -1 -2 -33 177.798 12.344 7
 1 2 33 179.667 21.3487 2
 -1 2 33 141.016 22.6335 2
 -1 -2 -34 3.67264 17.2259 9
 1 2 -34 8.86437 8.53823 4
 -1 2 -34 2.03481 6.27449 4
 1 2 -34 5.16883 6.61283 7
 -1 -2 -34 -2.10366 7.24584 7
 1 -2 -34 3.38539 7.82592 7
 -1 2 34 -1.82415 18.4982 2
 1 2 34 -31.9074 17.2305 2
 -1 -2 -35 446.727 33.6471 9
 -1 -2 -35 506.665 24.1331 7
 1 -2 -35 487.8 24.2216 7
 1 2 35 500.296 33.5261 2
 -1 2 35 440.912 34.7382 2
 1 2 -35 517.288 24.8336 4
 -1 -2 -36 120.613 22.0589 9
 1 -2 -36 122.162 11.0309 7
 -1 -2 -36 122.167 10.6165 7
 -1 2 36 134.475 22.5183 2
 1 2 36 116.147 20.664 2
 1 2 -36 113.363 11.061 4
 -1 -2 -37 69.7869 21.2664 9
 1 -2 -37 101.475 10.2231 7
 -1 -2 -37 112.827 10.3103 7
 -1 2 37 69.3203 22.1978 2
 1 2 37 114.687 20.1384 2
 1 2 -37 82.5174 10.5491 4
 1 2 38 54.9057 19.31 2
 -1 2 38 29.7837 20.9527 2
 -1 -2 -38 38.2994 21.7537 9
 1 -2 -38 77.4985 9.71051 7
 -1 -2 -38 51.4711 8.89748 7
 1 2 39 362.095 30.666 2
 -1 2 39 382.95 33.6789 2
 -1 -2 -39 301.763 31.7551 9
 -1 -2 -39 406.921 20.3847 7
 1 -2 -39 399.228 20.8875 7
 -1 2 40 38.824 21.9156 2
 1 2 40 29.6594 20.4988 2
 -1 -2 -40 -4.54416 21.1693 9
 1 -2 -40 41.8333 9.61384 7
 1 -2 -41 24.7132 9.27874 7
 1 2 41 26.345 20.4454 2
 -1 2 41 64.1593 24.1715 2
 -1 2 42 295.141 31.2795 2
 1 2 42 247.951 28.2498 2
 1 2 43 197.584 27.3293 2
 -1 2 43 205.98 29.1589 2
 -1 2 44 -36.8301 24.4564 2
 1 2 44 13.8587 22.4396 2
 -1 2 45 6.55784 22.9791 2
 1 2 45 -4.05359 22.5986 2
 -1 2 46 74.9945 26.7496 2
 1 2 46 73.7283 24.4255 2
 1 2 47 208.771 29.2836 2
 -1 2 47 209.275 30.3862 2
 1 2 48 14.7538 23.6932 2
 -1 2 48 -15.8447 26.2061 2
 1 2 49 -27.5742 25.2961 2
 -1 2 49 29.5463 27.1052 2
 1 2 50 19.1922 23.9333 2
 -1 2 50 15.9504 26.0356 2
 -1 2 51 152.915 30.3408 2
 1 2 51 190.332 29.3778 2
 1 2 52 121.249 27.5081 2
 -1 2 52 39.2822 29.4248 2
 -1 2 53 43.8389 28.779 2
 1 2 53 43.3483 26.5924 2
 -1 -3 0 3.88249 10.8519 11
 1 -3 0 -0.47894 2.89628 9
 -1 3 0 -9.36688 5.64026 8
 1 -3 0 -1.1929 6.6026 3
 -1 -3 0 5.95058 12.4602 5
 1 3 0 -0.62332 15.1719 5
 1 -3 -1 132.856 6.80085 9
 -1 -3 1 124.581 12.5988 11
 -1 3 -1 142.553 11.4568 11
 -1 3 1 118.225 8.56204 8
 -1 3 -1 142.629 17.3086 5
 -1 -3 1 138.919 14.5506 5
 1 3 -1 102.233 16.1226 5
 -1 -3 -1 129.439 15.33 5
 1 -3 -1 119.607 9.26479 3
 1 -3 1 114.362 9.40554 3
 -1 3 -1 124.706 5.93322 2
 -1 3 -2 912.211 36.4432 2
 1 3 2 900.508 36.2025 2
 1 -3 2 907.257 36.2314 2
 -1 -3 -2 885.302 36.2977 2
 1 -3 -2 909.85 38.1554 3
 1 -3 -2 903.411 36.9329 9
 1 3 -2 885.91 39.5438 11
 -1 -3 2 893.382 39.4231 11
 -1 3 -2 891.049 39.0806 11
 -1 3 2 846.31 37.4549 8
 -1 3 2 935.919 36.5719 9
 1 3 2 856.079 38.0378 8
 -1 3 -2 905.017 41.8947 5
 -1 -3 -2 901.889 42.0776 5
 1 3 -2 909.545 41.2326 5
 -1 -3 -3 2055.75 83.2394 2
 1 -3 3 2045.31 83.0709 2
 1 3 3 2078.67 83.0137 2
 -1 3 -3 2049.94 83.3629 2
 1 -3 -3 2106.49 84.5056 3
 1 -3 -3 2152.86 83.827 9
 -1 3 -3 2130.4 85.5318 11
 -1 -3 3 2110.15 85.6512 11
 1 3 -3 2066.77 85.9219 11
 1 3 3 2074.55 84.5401 8
 -1 3 3 2148.59 83.3746 9
 -1 3 3 2024.78 84.1075 8
 -1 -3 -3 1977.43 88.3008 5
 -1 3 -3 2095.01 87.1436 5
 1 3 -4 1091.73 43.873 12
 -1 3 -4 1068.88 46.0405 11
 -1 -3 4 1068.34 46.1383 11
 1 3 -4 1037.35 46.5566 11
 1 -3 -4 1083.2 44.3563 9
 -1 3 4 1099.21 44.5627 8
 1 3 4 1076.38 44.9576 8
 -1 3 4 1062.46 43.7871 9
 -1 -3 -4 1038.89 44.8741 8
 1 -3 4 1045.72 43.5201 2
 1 -3 -4 1088.33 44.8539 3
 -1 -3 -4 1056.66 43.901 2
 1 3 4 1104.23 43.4713 2
 -1 3 -4 1049.78 44.0673 2
 -1 3 -4 1099.65 47.7426 5
 -1 -3 5 2291 92.3252 11
 -1 3 -5 2270.05 92.3505 11
 1 3 -5 2307.63 93.0161 11
 1 3 -5 2377.06 90.5184 12
 1 -3 -5 2232.39 91.052 10
 1 -3 -5 2249.74 91.1998 9
 1 3 5 2337.84 90.5815 10
 1 -3 -5 2206.43 91.2807 3
 -1 -3 -5 2199.51 91.3482 8
 1 3 5 2273.65 91.4555 8
 -1 3 5 2256.99 90.5713 9
 1 3 5 2221.19 90.368 2
 -1 -3 -5 2123.98 90.7645 2
 1 -3 5 2258.06 90.5227 2
 -1 3 -5 2130.6 90.9312 2
 -1 3 -5 2402.83 93.6912 5
 1 -3 6 20092.4 782.014 9
 1 -3 -6 19851.8 783.217 10
 1 3 6 20019.1 782.783 10
 -1 -3 6 20240.9 784.227 11
 1 -3 6 19423.7 783.288 3
 1 -3 -6 19306.7 783.295 3
 -1 -3 -6 19144.2 783.365 8
 1 3 6 19777.2 783.598 8
 -1 3 6 19520.9 782.881 9
 1 -3 6 19748.8 783.008 2
 1 3 6 19561.6 782.861 2
 1 3 -6 19391.2 784.739 11
 -1 3 -6 19466.2 784.393 11
 1 3 -6 19958.4 782.569 12
 1 3 7 2340.43 93.4386 10
 -1 -3 7 2458.07 95.1623 11
 1 -3 -7 2300.68 93.9618 10
 -1 -3 -7 2245.08 93.1725 10
 1 -3 7 2185.24 93.8224 3
 -1 3 7 2385.57 93.6982 4
 1 -3 -7 2353.45 93.8716 3
 1 -3 7 2367.38 92.7029 9
 -1 -3 -7 2296.51 94.1961 8
 -1 3 7 2310.68 93.673 9
 1 3 7 2166.69 94.1151 8
 1 3 7 2298.72 93.7642 2
 1 -3 7 2283.26 93.931 2
 1 3 -7 2416.48 93.1097 12
 1 3 -7 2348.23 95.6825 11
 -1 3 -7 2330.62 95.2669 11
 1 -3 -8 421.507 20.5307 10
 -1 -3 -8 423.454 19.226 10
 -1 3 -8 435.471 21.8051 11
 1 3 8 440.218 19.5269 10
 -1 3 8 420.47 20.6856 10
 1 -3 8 471.212 19.8813 3
 -1 3 8 435.112 19.8242 4
 1 -3 -8 444.062 19.6326 3
 1 -3 8 460.349 18.6055 9
 -1 -3 -8 418.46 20.7844 8
 -1 3 8 431.576 19.7586 9
 1 -3 8 428.046 20.3929 2
 1 3 8 356.499 19.9506 2
 1 3 -8 411.448 21.9279 11
 1 3 -8 458.717 18.8677 12
 -1 3 9 930.102 40.7764 10
 -1 3 -9 967.913 41.9238 11
 -1 -3 -9 949.162 39.5299 10
 1 -3 -9 949.945 40.4909 10
 1 3 9 954.882 39.7712 10
 1 -3 -9 915.419 39.6464 3
 1 -3 9 957.405 39.8274 3
 -1 3 9 976.03 39.8602 4
 -1 -3 -9 911.736 40.5043 8
 1 -3 9 969.915 39.0454 9
 -1 3 9 925.156 40.0896 9
 1 3 9 927.144 40.471 2
 1 -3 9 1017.06 40.9815 2
 1 3 -9 926.735 42.0327 11
 1 3 -9 972.107 38.97 12
 -1 3 10 14718.6 574.29 10
 1 -3 -10 14133.8 573.761 10
 -1 3 -10 14504.5 575.13 11
 1 3 -10 14013.7 575.184 11
 -1 -3 -10 14131.7 573.076 10
 -1 3 10 14750.2 573.403 4
 1 -3 10 14709.6 573.222 3
 1 -3 -10 14828.3 573.204 3
 -1 3 10 14477.6 573.656 9
 -1 -3 10 14341.6 572.476 7
 -1 -3 -10 13963.1 573.779 8
 1 -3 10 14851.4 572.843 9
 1 -3 10 14162.5 571.872 7
 1 -3 10 14854.3 574.566 2
 1 3 10 14825.1 574.399 2
 1 3 -10 14641.1 572.519 12
 1 3 -11 1989.36 79.4164 12
 1 3 -11 1920 82.6279 11
 1 -3 -11 1924.48 81.0217 10
 -1 -3 11 2039.95 81.5596 9
 -1 -3 -11 1876.56 80.2078 10
 1 -3 11 2037.42 80.1482 3
 1 -3 -11 1948.81 80.0512 3
 1 -3 11 1986.57 78.6812 7
 1 -3 11 2045.2 80.0002 9
 -1 -3 11 2009.34 79.3765 7
 -1 3 11 1976.11 80.8769 9
 -1 -3 -11 1905.7 81.0472 8
 1 3 11 1988.58 81.7527 2
 1 -3 11 1921.36 82.005 2
 -1 3 11 1976.86 80.4581 4
 1 3 -12 1.40872 3.76648 12
 -1 -3 -12 4.77002 6.35947 10
 1 -3 -12 1.89411 8.2232 10
 -1 -3 12 -3.41977 8.28949 9
 1 3 -12 -2.45151 8.7126 11
 1 -3 12 0.46399 4.38753 3
 1 3 12 -5.63165 4.3659 4
 1 -3 -12 4.82573 4.56425 3
 1 -3 12 1.23842 4.89708 9
 -1 3 12 1.45806 6.98163 9
 -1 -3 -12 12.3432 8.63209 8
 -1 -3 12 1.13274 3.13514 7
 1 -3 12 -1.62557 9.04809 2
 1 3 12 12.9223 8.32494 2
 -1 3 12 4.95488 6.37399 4
 1 3 -13 1289.75 52.0944 12
 1 3 -13 1221.3 55.8063 11
 1 -3 -13 1231.35 54.1386 10
 -1 -3 13 1290.08 54.7678 9
 -1 3 -13 1189 54.0801 9
 -1 -3 -13 1250.49 53.4128 10
 1 -3 13 1335.56 52.7406 3
 1 -3 -13 1289.87 52.7275 3
 1 3 13 1291.3 52.7209 4
 -1 -3 13 1338.16 52.1398 7
 -1 -3 -13 1277.85 54.7959 9
 1 -3 13 1299.61 53.0794 9
 -1 3 13 1291.14 53.6208 4
 1 3 13 1327.69 55.5319 2
 1 -3 13 1298.72 55.8143 2
 1 3 14 393.364 21.7473 2
 1 -3 14 387.989 21.5733 2
 1 3 -14 398.405 16.8087 12
 1 -3 -14 377.381 20.0346 10
 -1 3 -14 374.59 19.9796 9
 -1 -3 14 370.093 20.4749 9
 -1 -3 -14 378.808 18.943 10
 1 -3 14 417.708 17.4594 3
 1 -3 -14 388.132 17.4836 3
 -1 -3 -14 363.553 20.2325 9
 1 -3 14 414.134 18.2556 9
 -1 -3 14 397.187 16.8366 7
 1 3 14 398.185 17.6325 4
 -1 3 14 402.117 18.9039 4
 1 3 15 15.4263 10.0603 2
 1 -3 15 5.60292 9.51406 2
 -1 3 -15 6.08229 3.02547 12
 1 3 -15 7.14142 3.20038 12
 -1 3 -15 23.8141 7.90106 9
 1 -3 -15 9.69846 8.19078 10
 -1 -3 15 5.81342 8.50519 9
 -1 -3 -15 10.7104 6.98916 10
 1 3 15 10.457 4.25002 4
 1 -3 -15 11.8888 4.11584 3
 1 -3 15 14.4601 3.78789 3
 -1 -3 -15 13.9152 7.27907 9
 1 -3 15 4.03734 5.16947 9
 -1 -3 15 14.3461 3.20063 7
 1 -3 -15 11.7899 7.07461 7
 -1 3 15 18.0374 6.52078 4
 1 -3 16 518.031 27.5483 2
 1 3 16 544.931 27.6257 2
 -1 -3 -16 522.339 24.1488 3
 -1 3 -16 542.464 22.2422 12
 -1 3 -16 494.779 25.9783 9
 -1 -3 16 529.365 26.0973 9
 -1 -3 -16 523.618 24.9658 10
 1 -3 -16 548.796 23.1199 3
 1 -3 16 554.515 22.9927 3
 1 -3 16 569.138 24.4682 9
 -1 -3 -16 542.416 26.7261 9
 1 -3 -16 501.739 25.6579 7
 -1 -3 16 548.22 22.8235 7
 1 3 16 547.996 30.7035 6
 1 3 16 574.664 23.7183 4
 -1 3 16 566.645 24.7965 4
 -1 -3 -17 1022.84 43.7481 3
 1 3 17 1094.38 47.7147 2
 1 -3 17 1050.17 47.7035 2
 -1 3 -17 1023.27 42.0506 12
 -1 -3 -17 1033.27 44.7264 10
 -1 3 -17 964.182 45.8971 9
 -1 -3 -17 1058.89 46.7682 9
 1 -3 -17 1053.06 42.9422 3
 1 -3 17 1093.9 42.8734 3
 1 -3 17 1080.13 44.2974 9
 1 -3 -17 1040.5 45.7748 7
 1 3 17 1053.03 50.115 6
 -1 -3 17 1076.81 42.8645 7
 1 3 17 1083.83 43.6886 4
 -1 3 17 1057.43 44.6181 4
 -1 3 -18 737.258 29.8696 1
 -1 3 18 725.366 31.7163 4
 1 3 18 719.696 30.5744 4
 -1 -3 -18 715.856 34.1212 9
 1 -3 -18 694.017 35.1913 9
 -1 3 -18 646.72 33.3853 9
 -1 -3 -18 697.774 31.8878 10
 1 -3 18 716.49 29.5581 3
 1 -3 -18 743.357 29.7554 3
 1 -3 -18 694.027 32.5705 7
 1 3 18 695.788 37.5027 6
 -1 -3 18 735.89 29.7952 7
 -1 -3 18 685.485 30.4904 3
 -1 -3 -18 696.121 30.52 3
 1 -3 18 697.551 35.2003 2
 1 3 18 725.539 35.0698 2
 1 3 19 19.2403 10.7574 2
 1 -3 19 16.147 11.632 2
 -1 -3 19 21.6476 4.68295 3
 -1 -3 -19 17.0535 5.14677 3
 -1 3 -19 15.9709 4.22507 1
 1 3 19 19.313 4.58301 12
 1 -3 -19 18.5759 10.9321 9
 -1 -3 -19 16.4896 8.31129 10
 1 -3 -19 22.4722 3.76136 3
 1 -3 19 21.6161 3.11726 3
 -1 -3 -19 12.4126 9.09158 9
 1 3 19 23.412 15.0048 6
 -1 -3 19 19.2769 3.80859 7
 1 -3 -19 13.6283 7.91877 7
 1 3 19 33.7498 5.23531 4
 -1 3 19 31.9466 7.10887 4
 1 -3 20 300.288 20.2664 2
 1 3 20 274.491 14.51 1
 1 3 -20 298.333 14.6154 1
 1 3 20 300.665 19.9141 2
 1 3 20 290.75 14.1342 12
 -1 -3 -20 306.904 19.0914 9
 1 -3 -20 334.104 21.025 9
 -1 3 -20 311.966 13.6447 1
 -1 3 20 293.674 13.397 1
 -1 -3 -20 295.226 13.954 3
 1 -3 -20 350.384 13.7884 3
 1 -3 20 300.959 13.2943 3
 -1 -3 20 288.786 13.9848 3
 1 3 20 302.301 23.0763 6
 -1 -3 20 316.404 13.9704 7
 1 -3 -20 285.539 16.8481 7
 1 3 20 290.025 14.7048 4
 -1 3 20 291.45 16.2356 4
 1 -3 21 1064.92 48.8152 2
 1 3 21 1010.69 42.8998 1
 1 3 -21 977.638 42.5881 1
 1 3 21 986.703 48.2067 2
 1 3 21 1008.05 42.6215 12
 -1 -3 -21 955.69 47.159 9
 1 -3 -21 1024.04 48.6934 9
 -1 3 -21 1040.01 42.0715 1
 -1 3 21 1011.62 41.9876 1
 -1 -3 -21 992.96 42.1472 3
 -1 -3 21 1014.66 42.2461 3
 1 -3 -21 1114.56 42.0674 3
 1 -3 21 1136.41 41.9274 3
 -1 -3 21 1017.31 42.6201 7
 1 3 21 935.456 49.7898 6
 -1 3 21 1008.48 50.0972 6
 1 -3 -21 1024.64 45.1239 7
 1 3 21 966.864 43.2793 4
 -1 3 21 1063.62 44.6746 4
 1 3 -21 994.636 46.0683 4
 1 -3 22 2820.07 120.893 2
 1 3 22 2761.03 120.653 2
 1 3 22 2819.04 115.208 12
 1 -3 -22 2894.29 121.68 9
 -1 -3 -22 2894.84 120.494 9
 -1 3 22 2855.06 114.572 1
 -1 3 -22 2890.8 114.626 1
 1 3 -22 2827.11 114.95 1
 1 3 22 2789.74 115.279 1
 -1 -3 -22 2797.58 114.603 3
 1 -3 -22 3047.11 114.565 3
 -1 -3 22 2912.37 114.709 3
 1 -3 22 2914.91 114.346 3
 -1 -3 22 2828.18 115.375 7
 1 3 22 2779.53 121.985 6
 1 -3 -22 2808.24 117.556 7
 -1 3 22 2802.22 122.52 6
 1 3 -22 2792.32 118.555 4
 1 3 22 2822.61 116.069 4
 -1 -3 23 186.009 19.5712 2
 1 -3 23 236.688 18.7391 2
 1 3 23 204.972 17.818 2
 -1 3 23 163.646 18.5382 2
 1 3 23 195.609 10.1512 12
 -1 -3 -23 217.554 17.2453 9
 1 -3 -23 192.747 18.1578 9
 -1 3 23 195.1 9.08907 1
 -1 3 -23 154.298 9.2798 1
 1 3 -23 208.515 9.67324 1
 1 3 23 205.454 10.0075 1
 -1 -3 23 197.801 9.07604 3
 1 -3 23 206.676 8.7065 3
 1 -3 -23 211.289 9.15031 3
 -1 -3 -23 189.252 9.10813 3
 1 3 23 161.646 19.8296 6
 1 -3 -23 194.665 13.3443 7
 -1 3 23 204.425 20.2818 6
 1 3 23 198.063 11.5138 4
 -1 3 -23 205.467 13.4983 4
 1 3 -23 212.654 15.1046 4
 1 -3 24 903.799 42.0828 2
 1 3 24 855.707 41.5833 2
 -1 3 24 721.777 42.0539 2
 -1 -3 24 891.385 43.0264 2
 1 3 24 836.689 34.4149 12
 1 -3 -24 896.557 42.7249 9
 -1 -3 -24 851.182 41.2996 9
 -1 3 24 813.149 33.46 1
 -1 3 -24 823.419 33.5156 1
 1 3 -24 823.538 33.268 1
 1 3 -24 759.427 33.4494 1
 1 3 24 836.919 34.0072 1
 1 -3 -24 880.871 33.4944 3
 1 -3 24 807.476 33.1493 3
 -1 -3 24 811.247 33.3005 3
 -1 -3 -24 843.345 33.387 3
 1 -3 -24 883.4 37.4067 7
 1 3 24 891.593 43.3009 6
 -1 3 24 872.09 43.4466 6
 -1 -3 -24 808.217 37.5041 7
 1 3 -24 826.229 38.3686 4
 1 3 24 795.082 35.5305 4
 -1 3 -24 797.599 36.9914 4
 -1 -3 25 2.7403 14.7345 2
 -1 3 25 -16.2501 16.6093 2
 1 3 25 2.33108 13.5216 2
 1 -3 25 16.6199 13.8243 2
 1 3 25 0.23062 4.16565 12
 1 -3 -25 14.8863 12.7702 9
 -1 -3 -25 -1.19912 11.8864 9
 1 3 25 3.34169 3.10778 1
 -1 3 25 3.8997 3.18813 1
 -1 3 -25 6.00076 2.4324 1
 -1 3 25 6.13691 2.2455 1
 -1 -3 25 5.11257 1.60239 3
 -1 -3 -25 7.67323 2.62981 3
 1 -3 -25 6.25902 2.74399 3
 1 3 25 -12.8594 15.2267 6
 -1 3 25 40.5146 14.9661 6
 -1 -3 -25 6.48941 8.58662 7
 1 -3 -25 -4.22468 7.84483 7
 -1 3 -25 16.7965 8.63826 4
 1 3 25 11.3977 6.15263 4
 1 3 -25 8.8436 9.57816 4
 1 -3 26 1230.63 53.0225 2
 -1 -3 26 1149.71 53.9219 2
 1 3 26 1119.86 51.8183 2
 -1 3 26 1162.13 53.7081 2
 1 -3 -26 1149.81 53.451 9
 -1 -3 -26 1109.76 51.8672 9
 1 3 26 1153.18 44.0543 12
 1 3 26 1066.74 42.9276 1
 1 3 26 966.065 42.7567 1
 1 -3 -26 1222.11 47.4065 7
 -1 -3 -26 1194.78 47.6914 7
 1 3 26 1108.62 53.1349 6
 -1 3 26 1205.76 53.6671 6
 1 3 26 1084.52 45.4592 4
 -1 3 -26 1192.16 47.026 4
 1 3 -26 1223.85 48.6576 4
 -1 -3 27 40.0731 17.5911 2
 1 3 27 54.0821 14.8198 2
 1 -3 27 43.4715 15.3076 2
 -1 3 27 18.9245 16.7818 2
 1 3 27 52.9678 5.14819 12
 -1 -3 -27 58.9035 9.62402 7
 -1 3 27 46.3665 15.8938 6
 1 3 27 70.898 17.6074 6
 1 -3 -27 68.128 9.09297 7
 1 3 27 61.8061 7.73831 4
 -1 3 -27 72.402 9.77204 4
 1 3 -27 55.0719 10.6493 4
 -1 -3 -27 66.9621 14.4841 9
 1 -3 -27 73.1591 16.6995 9
 -1 3 28 204.838 21.5427 2
 1 3 28 216.576 20.5091 2
 1 -3 28 199.993 20.445 2
 -1 -3 28 196.093 22.9017 2
 1 3 28 223.651 10.6591 12
 1 3 28 197.793 20.9638 6
 -1 3 28 214.751 22.7228 6
 1 -3 -28 231.8 14.4717 7
 -1 -3 -28 203.021 14.7539 7
 -1 3 -28 226.503 14.2952 4
 1 3 -28 214.467 15.8241 4
 -1 -3 -28 228.637 20.6101 9
 1 -3 -28 203.657 21.1867 9
 -1 3 29 106.315 20.039 2
 -1 -3 29 130.911 19.5316 2
 1 3 29 128.085 17.6872 2
 1 -3 29 110.816 17.3832 2
 1 3 29 128.424 7.25915 12
 -1 3 29 153.58 20.4176 6
 1 3 29 127.767 18.5505 6
 -1 -3 -29 149.099 11.9998 7
 1 -3 -29 134.408 11.5393 7
 -1 3 -29 138.378 11.3347 4
 1 3 -29 118.196 13.028 4
 1 -3 -29 102.44 17.8485 9
 -1 -3 -29 135.123 18.0677 9
 1 -3 30 254.721 22.33 2
 1 3 30 218.865 20.9843 2
 -1 -3 30 246.247 24.104 2
 -1 3 30 229.689 22.4725 2
 -1 3 30 207.618 10.6853 12
 1 3 30 202.229 10.0631 12
 1 -3 -30 242.315 14.5922 7
 -1 3 30 185.651 20.9222 6
 1 3 30 211.984 22.1862 6
 -1 -3 -30 199.122 14.274 7
 -1 3 -30 242.862 14.1567 4
 1 3 -30 209.701 15.6608 4
 1 -3 -30 207.139 23.2009 9
 -1 -3 -30 210.787 22.2167 9
 -1 -3 31 33.6219 17.6298 2
 -1 3 31 41.1946 18.9697 2
 1 -3 31 49.5077 15.5748 2
 1 3 31 38.8118 15.8184 2
 -1 3 31 40.8327 4.85558 12
 1 3 31 40.446 4.07631 12
 -1 3 31 61.4572 18.4663 6
 -1 -3 -31 36.1677 9.22004 7
 1 -3 -31 54.1338 9.0044 7
 1 3 31 58.3181 18.0206 6
 1 -3 -31 70.486 18.2995 9
 -1 -3 -31 19.6579 16.2812 9
 1 3 -31 40.2045 10.2913 4
 -1 3 -31 51.8158 8.70973 4
 -1 -3 -32 1.71709 16.4808 9
 1 -3 -32 20.1819 18.0441 9
 -1 3 32 12.6425 16.9958 6
 1 -3 -32 8.37929 7.99173 7
 -1 -3 -32 13.4502 8.34087 7
 1 3 32 29.5919 16.9689 6
 1 -3 32 -4.53344 16.3597 2
 -1 -3 32 13.7714 18.9979 2
 -1 3 32 1.68683 17.32 2
 1 3 32 23.8846 14.6046 2
 -1 3 -32 -0.49124 7.55096 4
 1 3 -32 3.62076 9.47149 4
 1 -3 -33 175.502 22.662 9
 -1 -3 -33 159.865 22.6491 9
 -1 -3 -33 174.878 12.8861 7
 -1 3 33 154.465 21.9571 6
 1 -3 -33 168.758 12.8384 7
 1 3 33 149.072 21.0957 6
 1 3 33 143.455 20.1189 2
 1 -3 33 143.548 20.5332 2
 -1 3 33 159.029 22.6458 2
 -1 -3 33 154.735 22.3887 2
 1 3 -33 172.448 14.1133 4
 -1 3 -33 168.61 12.0425 4
 1 -3 -34 850.244 49.8256 9
 -1 -3 -34 864.417 49.0859 9
 -1 -3 -34 906.351 40.012 7
 1 -3 -34 899.907 40.0201 7
 -1 3 34 895.152 48.7176 6
 1 3 34 911.806 48.0668 6
 1 -3 34 928.401 48.0751 2
 1 3 34 896.614 47.2074 2
 -1 -3 34 889.775 49.4004 2
 -1 3 34 851.1 48.9531 2
 -1 3 -34 869.001 38.6284 4
 1 3 -34 846.39 40.5181 4
 -1 -3 -35 23.454 19.0315 9
 1 -3 -35 23.6948 8.9806 7
 1 3 35 11.2823 17.1955 6
 -1 -3 -35 21.0031 8.63863 7
 -1 3 35 9.09185 18.7748 2
 -1 -3 35 16.4448 19.6638 2
 1 -3 35 8.1487 17.5812 2
 1 3 35 -3.22762 16.7863 2
 1 3 -35 34.3627 10.2955 4
 -1 -3 -36 315.063 28.7976 9
 1 -3 -36 339.357 18.6468 7
 -1 -3 -36 307.793 18.2238 7
 -1 -3 36 279.163 28.9045 2
 1 3 36 322.95 27.4394 2
 1 -3 36 341.765 27.9942 2
 -1 3 36 286.967 28.5613 2
 1 3 -36 294.337 18.663 4
 -1 -3 -37 84.409 22.1519 9
 -1 -3 -37 95.8108 11.0949 7
 1 -3 -37 106.433 11.3322 7
 1 -3 37 75.4805 21.0803 2
 -1 -3 37 59.4214 22.5507 2
 -1 3 37 85.9458 21.7968 2
 1 3 37 73.1489 20.3711 2
 1 3 -37 78.9102 11.6787 4
 -1 3 38 1088.44 56.3756 2
 -1 -3 38 1028.14 56.2892 2
 1 3 38 994.115 53.6722 2
 1 -3 38 1089.93 54.3447 2
 -1 -3 -38 890.356 55.5772 9
 1 -3 -38 1015.67 45.1739 7
 -1 -3 -38 980.962 44.7131 7
 -1 3 39 -19.6988 20.4192 2
 1 -3 39 -34.1693 19.8038 2
 1 3 39 -10.7089 19.8606 2
 -1 -3 39 5.92718 21.7105 2
 -1 -3 -39 2.26428 21.9698 9
 1 -3 -39 12.7103 9.57202 7
 -1 -3 -39 19.4006 9.686 7
 1 -3 40 667.906 42.1401 2
 -1 -3 40 684.345 44.7557 2
 -1 3 40 649.03 43.8434 2
 1 3 40 638.356 41.2572 2
 -1 -3 -40 549.717 43.8174 9
 1 -3 -40 715.318 32.7427 7
 -1 -3 -40 707.912 32.4089 7
 -1 -3 41 180.781 27.3734 2
 1 3 41 66.2213 23.1571 2
 -1 3 41 106.67 24.3351 2
 1 -3 41 135.02 24.6326 2
 -1 -3 -41 117.908 26.8325 9
 1 -3 -41 130.821 13.1637 7
 1 3 42 582.026 37.4832 2
 -1 -3 42 442.266 36.526 2
 1 -3 42 522.333 36.3281 2
 -1 3 42 489.662 37.8978 2
 1 -3 -42 454.764 24.9547 7
 1 -3 43 38.9357 20.5619 2
 -1 3 43 -4.19288 22.3946 2
 -1 -3 43 -12.584 22.4042 2
 1 3 43 5.74269 20.8571 2
 -1 3 44 131.287 26.923 2
 1 -3 44 96.4895 25.0922 2
 -1 -3 44 96.6002 24.9353 2
 1 3 44 135.336 24.3179 2
 1 -3 45 -23.8962 23.2311 2
 -1 3 45 23.8317 24.3058 2
 1 3 45 1.9846 21.946 2
 -1 -3 45 30.3087 24.9212 2
 1 3 46 264.609 30.4904 2
 -1 3 46 220.625 30.6492 2
 1 -3 46 282.775 29.8085 2
 -1 -3 46 290.354 32.034 2
 1 3 47 8.18893 22.5905 2
 -1 -3 47 -6.59079 25.0932 2
 1 -3 47 -14.3625 23.8002 2
 -1 3 47 22.0068 24.7887 2
 1 -3 48 88.8079 25.4583 2
 -1 3 48 92.8953 25.5333 2
 -1 -3 48 92.675 27.4957 2
 1 3 48 78.3661 25.3786 2
 1 3 -48 7.96838 29.335 11
 1 -3 49 35.7225 24.8818 2
 -1 3 49 17.7655 25.3619 2
 -1 -3 49 58.3468 26.7113 2
 1 3 49 35.2991 24.3627 2
 1 3 -49 57.0704 31.5616 11
 1 3 50 267.819 31.4559 2
 -1 -3 50 267.399 33.3313 2
 1 -3 50 194.089 29.8329 2
 1 3 -50 266.921 38.8763 11
 1 -3 51 101.478 26.523 2
 -1 -3 51 116.963 29.4695 2
 1 3 51 162.846 28.7268 2
 -1 3 51 110.633 30.3614 2
 1 3 -51 96.4608 34.6378 11
 -1 -3 52 179.979 31.4556 2
 -1 3 52 153.625 30.8705 2
 1 -3 52 207.619 31.0388 2
 1 3 52 139.956 29.5872 2
 1 3 -52 231.618 38.439 11
 1 3 53 12.725 25.1603 2
 -1 3 53 11.2801 27.2936 2
 -1 4 0 1.24765 6.86936 8
 1 -4 0 -1.935 3.16808 9
 -1 -4 0 5.5127 12.3552 11
 1 -4 0 -5.79098 8.35796 3
 -1 -4 0 -2.39513 14.3674 5
 1 4 0 18.5469 18.3396 5
 1 -4 -1 48.5247 4.72676 9
 -1 4 1 60.6991 7.28512 8
 1 -4 1 63.8951 3.757 9
 -1 4 -1 50.4362 7.81589 8
 -1 -4 1 56.109 11.9551 11
 -1 4 -1 61.9319 19.868 5
 -1 -4 -1 32.4533 15.0103 5
 -1 -4 1 52.2205 13.6779 5
 1 4 -1 69.5917 18.9804 5
 1 -4 -1 58.7372 8.6807 3
 1 -4 1 51.6713 8.80045 3
 -1 -4 -2 2353.02 93.4643 2
 1 -4 2 2318.16 93.3188 2
 -1 4 -2 2367.31 93.642 2
 1 -4 -2 2407.63 95.9013 3
 1 4 2 2333.18 95.6323 8
 1 -4 -2 2256.2 95.0158 8
 1 -4 -2 2397.65 94.1829 9
 -1 4 2 2325.1 95.1671 8
 1 4 -2 2399.43 97.4506 11
 -1 -4 2 2316.62 96.8082 11
 -1 4 -2 2329.81 96.8515 11
 -1 4 -2 2291.17 99.4762 5
 -1 -4 -2 2361.36 99.8557 5
 1 4 -2 2406.46 99.5115 5
 1 -4 3 1322.95 52.5743 2
 -1 4 -3 1279.22 53.0911 2
 1 4 3 1361.09 52.5192 2
 -1 -4 -3 1271.41 52.8861 2
 1 -4 -3 1329.82 55.0526 3
 1 -4 -3 1301.51 53.5047 9
 1 4 3 1261.37 54.7601 8
 -1 4 3 1268.57 54.3491 8
 -1 4 -3 1257.78 56.0409 11
 1 4 -3 1334.42 56.8542 11
 -1 -4 3 1302.81 56.3152 11
 -1 -4 -3 1260.32 60.0954 5
 -1 4 -3 1288.71 59.4262 5
 1 4 -3 1417.82 58.9419 5
 1 4 -4 -6.81292 10.558 11
 -1 4 -4 18.5052 9.93063 11
 -1 -4 4 4.54661 11.8141 11
 1 -4 -4 3.46461 5.31702 9
 1 4 4 5.87427 7.09184 8
 -1 4 4 -7.22426 6.36435 8
 -1 -4 -4 22.612 18.2759 5
 1 4 -4 0.73013 15.5448 5
 -1 4 -4 13.5665 16.7205 5
 1 4 4 -1.9077 3.22949 2
 1 -4 4 -0.40037 3.53711 2
 1 -4 -4 -2.44023 7.55785 3
 1 -4 5 2908.64 115.805 2
 1 -4 -5 2917.29 117.561 3
 1 4 5 2869.01 115.645 2
 1 -4 -5 2929.47 116.821 9
 1 4 5 2920.31 116.442 10
 -1 -4 5 3010.17 118.58 11
 -1 4 -5 2809.15 118.773 11
 1 4 -5 2915.78 119.312 11
 -1 -4 -5 2713.3 117.17 8
 -1 4 5 2990.63 117.184 8
 1 4 5 2907.63 117.42 8
 -1 -4 -5 2654.81 122.446 5
 -1 4 -5 3032.34 120.638 5
 -1 4 -6 3238.81 135.012 11
 -1 -4 6 3428.85 134.73 11
 1 4 -6 3333.75 132.444 12
 1 4 -6 3380.11 135.633 11
 1 4 6 3220.51 133.621 8
 -1 -4 -6 3173.93 133.453 8
 -1 4 6 3314.96 132.398 9
 1 -4 6 3389.48 131.415 9
 1 4 6 3351.71 132.723 10
 -1 4 6 3170.64 133.378 10
 1 -4 -6 3244.55 133.207 9
 1 4 6 3213.77 132.126 2
 1 -4 -6 3202.63 133.614 3
 1 -4 6 3288.88 132.324 2
 1 -4 6 3354.28 133.717 3
 -1 4 -6 3531.52 136.654 5
 1 4 -7 2865.06 117.19 11
 -1 -4 7 2881.63 116.165 11
 1 4 -7 2867.82 113.879 12
 -1 4 -7 2711.76 116.398 11
 -1 4 7 2784.9 115.076 10
 1 -4 7 2891.13 113.039 9
 1 -4 -7 2821.58 115.029 9
 1 4 7 2860.94 114.271 10
 1 4 7 2808.22 115.199 8
 -1 4 7 2789.77 113.999 9
 -1 -4 -7 2721.8 114.949 8
 1 -4 -7 2811.89 115.003 3
 1 -4 7 2824.55 115.149 3
 1 4 7 2877.74 113.985 2
 1 -4 7 2757.35 114.097 2
 -1 4 -7 3101.83 118.224 5
 1 -4 -8 150.934 11.0571 10
 1 -4 -8 158.315 11.141 9
 -1 -4 8 143.44 13.6075 11
 -1 4 8 151.721 10.9791 10
 1 -4 8 176.949 7.98034 9
 1 4 8 158.188 9.97017 10
 1 -4 -8 143.975 10.5966 3
 -1 4 8 138.088 9.49175 9
 -1 -4 -8 144.074 11.9381 8
 1 4 8 170.986 11.5488 8
 1 -4 8 174.67 11.2068 3
 1 -4 8 159.884 10.2943 2
 1 4 8 162.295 9.94083 2
 1 4 -8 150.561 14.1536 11
 -1 4 -8 169.401 14.1684 11
 1 4 -8 169.786 9.49039 12
 1 -4 -9 275.496 15.0715 10
 1 -4 9 280.747 12.3676 9
 -1 4 9 288.861 15.5049 10
 1 4 9 280.528 14.1577 10
 1 -4 -9 263.366 15.2964 9
 -1 4 9 281.339 14.4444 4
 1 -4 9 267.514 14.727 3
 1 -4 -9 261.31 14.6221 3
 -1 4 9 265.956 13.7465 9
 -1 -4 -9 244.502 15.6788 8
 1 4 9 281.171 14.4305 2
 1 -4 9 289.298 14.7429 2
 1 4 -9 247.465 17.9729 11
 1 4 -9 261.845 13.1426 12
 -1 4 -9 284.817 17.3661 11
 1 -4 -10 975.665 42.0238 9
 -1 -4 -10 936.088 40.0686 10
 1 -4 -10 928.945 40.9387 10
 1 -4 10 982.136 39.3388 9
 -1 4 10 988.559 41.6351 10
 1 4 10 954.391 40.5388 10
 -1 4 10 993.058 40.631 4
 1 -4 10 884.198 40.8944 3
 1 -4 -10 930.71 40.7912 3
 -1 4 10 975.56 40.409 9
 1 4 10 996.25 41.0772 2
 1 -4 10 948.428 41.3286 2
 -1 4 -10 926.254 42.9942 11
 1 4 -10 966.06 39.646 12
 1 4 -10 937.83 43.4909 11
 -1 4 11 2523.6 101.574 10
 1 -4 -11 2362.77 100.741 10
 1 4 11 2434.66 100.496 10
 -1 -4 -11 2394.6 99.9796 10
 1 -4 -11 2408.55 102.04 9
 1 -4 11 2519.68 100.626 3
 -1 4 11 2508.96 100.397 4
 1 -4 -11 2485.26 100.53 3
 -1 4 11 2487.13 100.482 9
 1 -4 11 2509.16 99.4747 9
 1 -4 11 2529.86 101.546 2
 1 4 11 2562.98 101.278 2
 1 4 -11 2395.05 103.186 11
 1 4 -11 2499.59 99.4907 12
 -1 4 -11 2472.55 103 11
 -1 -4 -12 586.255 27.4026 10
 1 -4 -12 614.073 28.5249 10
 -1 -4 12 620.154 28.6229 9
 -1 4 -12 646.934 30.8824 11
 -1 4 12 578.016 28.9856 10
 1 -4 12 661.838 27.8191 3
 1 -4 -12 595.541 27.621 3
 -1 4 12 647.975 27.9058 4
 -1 -4 12 638.706 26.3329 7
 1 -4 12 657.025 26.8149 9
 1 -4 12 604.274 29.1837 2
 1 4 12 623.465 29.0407 2
 1 4 -12 649.08 26.6262 12
 1 4 -12 632.978 31.3234 11
 1 4 -13 272.203 12.2414 12
 1 4 -13 229.287 16.9908 11
 -1 4 13 242.279 15.3471 10
 1 -4 -13 224.335 14.9003 10
 -1 4 -13 245.774 17.3871 11
 -1 -4 -13 237.815 13.52 10
 -1 -4 13 259.297 15.0312 9
 1 -4 13 271.723 13.3884 3
 1 -4 -13 244.139 13.2722 3
 1 4 13 277.502 12.8689 4
 1 -4 13 258.197 10.83 7
 -1 -4 13 257.904 11.6985 7
 1 -4 13 257.764 12.5658 9
 1 -4 13 251.81 15.8498 2
 1 4 13 231.993 15.2252 2
 -1 4 13 243.379 13.8518 4
 1 -4 -14 62.4595 9.63898 10
 1 4 -14 78.2402 11.6764 11
 -1 -4 -14 79.1416 8.43283 10
 -1 4 -14 87.3866 11.6845 11
 -1 -4 14 109.522 10.0252 9
 1 4 14 84.826 6.86211 4
 1 -4 14 87.5365 7.11315 3
 -1 4 14 63.0403 8.11575 4
 1 -4 -14 84.0417 7.57465 3
 1 -4 14 86.2586 6.65036 9
 -1 -4 14 91.6894 5.44787 7
 1 -4 14 90.8702 4.26465 7
 1 4 -14 83.3741 6.10289 12
 1 4 14 88.0763 10.6008 2
 1 -4 14 82.5833 10.548 2
 1 4 15 874.91 39.8717 2
 1 -4 15 873.709 40.224 2
 1 4 -15 868.687 36.1131 12
 -1 -4 -15 841.723 37.6153 10
 -1 4 -15 839.291 40.8045 11
 1 4 -15 816.996 40.8954 11
 -1 -4 15 903.073 38.7346 9
 1 -4 15 883.157 37.0822 3
 1 4 15 913.59 37.0368 4
 1 -4 -15 859.846 37.0648 3
 1 -4 15 893.4 37.0273 9
 -1 -4 15 884.137 35.9636 7
 1 -4 15 881.219 35.2139 7
 -1 4 15 879.648 37.8567 4
 -1 -4 -16 21.9876 7.62388 3
 1 4 16 19.9332 9.38046 2
 1 -4 16 20.2864 10.7665 2
 1 4 -16 24.3495 4.16911 12
 -1 4 -16 23.4376 4.11287 12
 -1 -4 -16 23.0651 7.86575 10
 -1 -4 16 32.5037 8.55163 9
 1 4 -16 32.6168 10.9066 11
 -1 4 -16 26.8287 10.5706 11
 1 -4 -16 33.0995 5.60212 3
 1 -4 16 21.4394 4.81854 3
 1 4 16 25.6278 5.03002 4
 1 -4 16 22.1906 5.35627 9
 1 -4 16 25.2444 2.14635 7
 -1 -4 16 24.3945 3.3788 7
 -1 4 16 29.725 7.40828 4
 -1 4 -17 5.6155 3.55757 12
 1 4 -17 0.79439 3.66864 12
 1 4 -17 -5.3621 9.82001 11
 -1 -4 -17 -2.74446 7.41968 10
 1 -4 -17 2.78557 4.76544 3
 1 -4 17 -0.83115 4.08077 3
 1 4 17 0.94254 4.73546 4
 1 -4 17 0.67224 5.21234 9
 -1 -4 17 2.00092 2.92183 7
 -1 -4 -17 -2.8141 6.70686 3
 1 -4 17 -9.30094 10.878 2
 1 4 17 5.15313 9.12025 2
 -1 -4 18 221.215 12.4259 3
 -1 -4 -18 215.458 12.6228 3
 1 4 18 214.495 15.7778 2
 1 -4 18 218.096 17.0109 2
 -1 4 -18 214.12 9.99311 12
 1 4 -18 217.733 10.1478 12
 -1 -4 -18 210.163 13.4917 10
 1 4 -18 168.363 16.0346 11
 1 -4 18 229.674 10.9772 3
 1 -4 -18 208.904 11.1346 3
 1 -4 18 213.407 12.0277 9
 -1 -4 18 229.19 10.1862 7
 1 -4 -18 205.653 14.5562 7
 1 4 18 228.664 11.6796 4
 -1 -4 -19 765.549 33.9561 3
 -1 -4 19 795.318 34.0804 3
 1 -4 19 758.289 37.8218 2
 1 4 19 777.33 37.6807 2
 1 4 -19 739.141 38.1805 11
 -1 4 -19 767.602 31.9517 12
 1 -4 19 794.999 32.9399 3
 1 -4 -19 782.915 33.0252 3
 1 4 19 740.885 41.4035 6
 -1 -4 19 827.807 32.5044 7
 1 -4 -19 735.867 36.0989 7
 1 4 19 826.072 33.775 4
 -1 -4 20 135.99 9.38079 3
 1 4 20 179.09 15.5911 2
 1 -4 20 147.599 14.9548 2
 -1 4 -20 142.176 6.85679 12
 -1 -4 -20 168.249 14.0841 9
 1 4 -20 144.817 15.2495 11
 1 -4 20 158.963 8.05001 3
 1 -4 -20 133.967 8.19138 3
 -1 -4 -20 133.999 9.64674 3
 -1 -4 20 144.329 7.68918 7
 1 -4 -20 163.309 12.833 7
 1 4 20 129.298 18.0846 6
 1 4 20 155.676 9.36152 4
 1 4 21 278.584 20.2093 2
 -1 -4 21 318.832 15.103 3
 1 -4 21 308.056 20.9138 2
 -1 4 21 277.046 21.9351 2
 -1 -4 21 266.849 21.4267 2
 -1 4 -21 293.749 12.6464 12
 1 4 -21 281.127 20.5537 11
 -1 -4 -21 287.783 19.5381 9
 -1 4 -21 352.519 14.6947 1
 -1 -4 -21 298.724 15.1042 3
 1 -4 -21 328.117 14.2495 3
 1 -4 21 292.99 13.879 3
 1 4 21 294.022 25.1775 6
 1 -4 -21 311.709 18.1829 7
 -1 -4 21 329.613 13.9856 7
 1 4 21 306.538 15.2749 4
 1 4 22 744.804 38.8798 2
 -1 -4 22 755.123 40.7931 2
 -1 4 22 710.116 40.0415 2
 1 -4 22 826.299 39.2694 2
 1 4 22 818.185 33.7034 12
 -1 -4 -22 786.749 38.8774 9
 -1 4 -22 829 33.2807 1
 1 -4 -22 781.346 32.8983 3
 -1 -4 -22 772.72 33.347 3
 -1 -4 22 758.266 33.3857 3
 1 -4 22 798.475 32.7198 3
 1 4 22 722.238 42.2848 6
 -1 -4 22 810.382 32.901 7
 -1 4 22 708.587 41.8069 6
 1 -4 -22 738.541 36.4945 7
 1 4 22 796.795 34.1138 4
 1 4 23 776.931 41.0794 2
 -1 4 23 788.644 42.685 2
 1 4 23 815.592 36.5858 1
 1 -4 23 880.008 42.5325 2
 -1 -4 23 775.263 42.8822 2
 1 4 23 784.114 35.9034 12
 -1 -4 -23 880.651 41.8841 9
 -1 4 -23 919.173 35.5504 1
 -1 -4 -23 830.507 35.5577 3
 1 -4 -23 880.011 35.5444 3
 -1 -4 23 837.243 35.6163 3
 1 -4 23 885.046 35.1535 3
 1 4 23 834.721 45.006 6
 1 -4 -23 836.425 39.0443 7
 -1 4 23 801.482 44.8736 6
 -1 -4 23 855.193 35.4892 7
 1 4 23 858.11 36.7251 4
 -1 -4 24 137.913 19.4051 2
 1 -4 24 127.854 16.6784 2
 -1 4 24 115.341 18.7776 2
 1 4 24 135.037 9.59505 1
 1 4 -24 138.258 9.92615 1
 1 4 24 146.9 16.7352 2
 1 4 24 141.667 9.13402 12
 -1 -4 -24 155.435 15.7627 9
 1 -4 -24 153.663 17.5573 9
 -1 4 24 163.007 8.22478 1
 -1 4 -24 163.123 8.63147 1
 1 -4 -24 177.29 8.74591 3
 -1 -4 24 145.872 8.30202 3
 -1 -4 -24 135.768 8.31784 3
 1 -4 24 182.714 8.35328 3
 -1 -4 24 128.658 8.45958 7
 -1 4 24 124.315 19.9503 6
 1 4 24 155.109 20.2213 6
 1 -4 -24 145.802 12.8947 7
 1 4 24 142.837 10.1403 4
 1 4 -24 130.139 14.1204 4
 1 4 -25 327.912 15.8046 1
 1 4 25 315.96 15.9656 1
 -1 4 25 244.242 23.6504 2
 1 -4 25 306.27 23.0563 2
 1 4 25 348.952 23.4464 2
 -1 -4 25 251.691 24.3772 2
 1 4 25 321.919 15.7317 12
 1 -4 -25 322.409 24.3185 9
 -1 -4 -25 286.959 22.4904 9
 -1 4 -25 371.294 15.1272 1
 -1 4 25 322.779 14.734 1
 -1 -4 -25 311.071 14.7981 3
 1 -4 25 351.21 14.5107 3
 1 -4 -25 343.129 14.822 3
 -1 -4 25 331.58 14.7667 3
 1 4 25 310.928 27.1141 6
 1 -4 -25 335.074 19.169 7
 -1 4 25 313.124 26.567 6
 1 4 -25 334.325 21.0122 4
 1 4 25 323.489 16.918 4
 -1 4 26 1520.09 69.025 2
 1 4 26 1515.28 67.1034 2
 1 -4 26 1495.51 67.7262 2
 -1 -4 26 1456.6 68.8997 2
 1 4 26 1448.69 60.2412 12
 -1 -4 -26 1383.99 67.2788 9
 1 -4 -26 1434.63 68.645 9
 1 4 -26 1457.88 59.7651 1
 -1 4 26 1449.47 59.3476 1
 -1 4 -26 1542.74 59.501 1
 1 4 26 1393.92 60.1366 1
 1 -4 26 1478.33 59.0401 3
 1 -4 -26 1507.82 59.3014 3
 -1 -4 26 1424.06 59.2805 3
 -1 -4 -26 1530.8 59.3391 3
 -1 -4 -26 1418.29 63.5777 7
 1 4 26 1442.52 69.5749 6
 -1 4 26 1533.69 70.2483 6
 1 -4 -26 1407.07 63.3171 7
 1 4 26 1432.36 61.3284 4
 1 4 -26 1360.69 64.2594 4
 -1 4 -26 1442.74 63.2362 4
 1 4 27 529.421 31.7708 2
 1 -4 27 540.02 32.4359 2
 -1 -4 27 465.493 32.9249 2
 -1 4 27 569.865 33.9031 2
 1 4 27 556.978 24.3198 12
 -1 -4 -27 467.319 31.6674 9
 1 -4 -27 503.911 33.3537 9
 1 4 -27 532.132 23.3082 1
 -1 4 27 540.321 23.0949 1
 1 4 27 556.542 23.8602 1
 -1 4 -27 542.054 23.2371 1
 1 4 -27 586.305 23.0454 1
 -1 -4 27 547.406 22.8805 3
 1 -4 27 540.401 22.6997 3
 1 -4 -27 586.008 23.1529 3
 -1 -4 -27 584.404 23.092 3
 -1 4 27 597.517 35.9286 6
 -1 -4 -27 540.697 28.0448 7
 1 -4 -27 553.005 27.5927 7
 1 4 27 520.704 34.8128 6
 1 4 -27 539.641 28.9263 4
 1 4 27 508.208 25.4534 4
 -1 4 -27 546.513 27.8323 4
 1 4 28 22.6342 14.9027 2
 -1 -4 28 33.1291 17.704 2
 -1 4 28 49.8056 17.2277 2
 1 -4 28 31.3546 15.2177 2
 1 4 28 53.6452 5.85994 12
 1 -4 -28 60.824 16.4242 9
 -1 -4 -28 53.7344 15.0318 9
 1 4 -28 39.4597 3.15092 1
 -1 4 -28 37.0936 4.80872 1
 -1 4 28 51.5212 3.90618 1
 -1 4 -28 51.8104 4.16405 1
 1 4 28 59.1916 4.90101 1
 -1 4 28 58.315 5.26303 1
 1 4 -28 45.09 3.51047 1
 -1 -4 28 43.9159 3.45177 3
 1 -4 28 47.4873 2.95877 3
 -1 -4 -28 68.535 4.4024 3
 1 -4 -28 48.8029 4.08711 3
 -1 4 28 39.8077 18.1097 6
 1 4 28 50.5523 18.402 6
 -1 -4 -28 49.7623 10.3431 7
 1 -4 -28 59.8727 10.0521 7
 1 4 -28 52.3126 11.6243 4
 1 4 28 61.3291 8.05803 4
 -1 4 -28 51.291 10.8498 4
 1 4 29 94.3785 17.2836 2
 1 -4 29 101.87 17.4748 2
 -1 4 29 103.713 19.3067 2
 -1 -4 29 113.037 19.5603 2
 1 -4 -29 150.632 19.3579 9
 -1 -4 -29 96.2059 16.7507 9
 1 4 29 98.9435 6.91241 12
 1 4 29 93.7324 4.7758 1
 1 4 29 102.774 5.21355 1
 -1 4 29 76.8314 4.73129 1
 -1 4 29 75.6501 4.38223 1
 -1 4 29 105.768 20.6229 6
 -1 -4 -29 91.5911 11.9929 7
 1 -4 -29 117.179 11.701 7
 1 4 29 115.732 21.0087 6
 1 4 29 90.0808 9.07445 4
 1 4 -29 107.386 12.9817 4
 -1 4 -29 108.205 12.0748 4
 -1 -4 30 311.338 26.4699 2
 1 -4 30 275.947 23.895 2
 -1 4 30 336.77 26.4459 2
 1 4 30 344.435 24.2304 2
 1 4 30 300.62 14.7484 12
 1 -4 -30 330.299 18.8044 7
 1 4 30 352.777 28.3155 6
 -1 -4 -30 333.092 19.4053 7
 -1 4 30 319.041 27.1926 6
 -1 -4 -30 315.825 26.3885 9
 1 -4 -30 323.205 26.6885 9
 1 4 -30 331.215 20.4483 4
 -1 4 -30 313.066 18.9376 4
 1 4 30 300.625 16.7544 4
 1 -4 -31 201.155 24.4484 9
 -1 -4 -31 179.954 22.432 9
 1 -4 -31 250.629 16.4441 7
 -1 -4 -31 238.825 16.5677 7
 1 4 31 221.844 24.7108 6
 -1 4 31 245.961 24.742 6
 -1 4 31 271.323 24.3878 2
 -1 -4 31 255.477 24.4012 2
 1 -4 31 266.31 22.7847 2
 1 4 31 288.196 22.6104 2
 -1 4 -31 253.531 16.5693 4
 1 4 -31 245.136 18.0637 4
 1 -4 -32 -3.77322 17.4388 9
 -1 -4 -32 3.52206 15.8333 9
 1 4 32 -1.63942 17.9762 6
 1 -4 -32 -5.22081 9.17874 7
 -1 4 32 13.6485 18.5872 6
 -1 -4 -32 6.91892 9.39688 7
 -1 4 32 21.3513 18.2375 2
 1 -4 32 -2.9614 15.1643 2
 1 4 32 -21.788 15.5152 2
 -1 -4 32 25.2956 18.4122 2
 1 4 -32 7.73758 11.3394 4
 -1 4 -32 7.7134 9.6227 4
 1 -4 -33 21.5727 18.5704 9
 -1 -4 -33 29.4787 17.3981 9
 1 4 33 26.3655 18.6126 6
 1 -4 -33 13.5414 9.30113 7
 -1 -4 -33 16.6944 9.75097 7
 -1 4 33 36.5609 19.1842 6
 1 -4 33 1.53385 15.7246 2
 -1 -4 33 36.1542 17.7743 2
 -1 4 33 30.6445 18.4414 2
 1 4 33 20.8064 15.6394 2
 1 4 -33 21.9964 11.1154 4
 -1 4 -33 7.52357 9.50836 4
 1 -4 -34 125.773 23.0956 9
 -1 -4 -34 105.802 20.9257 9
 1 4 34 115.943 22.2975 6
 1 -4 -34 109.421 12.1086 7
 -1 -4 -34 105.477 12.1088 7
 -1 4 34 79.9814 21.382 6
 1 -4 34 131.527 20.3459 2
 -1 -4 34 84.2461 21.5313 2
 1 4 34 100.083 19.0279 2
 -1 4 34 100.744 21.8885 2
 1 4 -34 106.734 13.5149 4
 -1 4 -34 104.4 11.5291 4
 1 -4 -35 389.091 33.2837 9
 -1 -4 -35 428.998 32.7717 9
 -1 -4 -35 433.429 23.9565 7
 1 -4 -35 442.566 23.9062 7
 -1 4 35 419.161 32.7764 6
 1 4 35 435.332 32.2271 6
 -1 -4 35 389.842 32.4757 2
 -1 4 35 456.54 33.2293 2
 1 -4 35 431.625 31.2731 2
 1 4 35 500.248 31.6419 2
 -1 4 -35 465.974 23.1607 4
 1 4 -35 484.823 25.4613 4
 -1 -4 -36 83.4174 21.3562 9
 1 -4 -36 45.6504 19.9572 9
 1 4 36 104.132 22.1475 6
 -1 4 36 77.5089 21.8022 6
 1 -4 -36 57.009 11.1616 7
 -1 -4 -36 61.6915 11.5405 7
 -1 4 36 70.2703 21.019 2
 -1 -4 36 49.7926 21.627 2
 1 4 36 57.7974 19.4215 2
 1 -4 36 54.4785 19.5373 2
 1 4 -36 75.5985 12.7733 4
 -1 -4 -37 62.7831 22.3696 9
 1 -4 -37 103.1 12.046 7
 1 4 37 83.5153 22.1573 6
 -1 -4 -37 128.182 12.7422 7
 -1 4 37 68.2333 23.2738 6
 -1 4 37 122.694 22.3713 2
 -1 -4 37 104.965 22.3905 2
 1 -4 37 100.889 21.5846 2
 1 4 37 74.5974 20.1711 2
 1 4 -37 100.514 13.2193 4
 1 4 38 55.669 19.6452 2
 -1 -4 38 60.9162 22.7516 2
 1 -4 38 71.0425 21.0646 2
 -1 4 38 39.6824 21.2098 2
 -1 -4 -38 85.2854 23.2801 9
 1 -4 -38 53.2498 11.0184 7
 -1 -4 -38 66.4415 11.2301 7
 1 4 38 69.2202 22.3594 6
 -1 4 38 70.1354 22.2984 6
 -1 4 39 599.867 40.8769 2
 1 4 39 625.914 39.7367 2
 -1 -4 39 593.133 40.5211 2
 1 -4 39 635.357 39.9548 2
 -1 -4 -39 622.468 43.7696 9
 1 -4 -39 645.022 31.1942 7
 -1 -4 -39 633.991 31.2171 7
 -1 -4 40 156.643 26.7998 2
 1 4 40 114.797 22.2682 2
 1 -4 40 166.563 23.6976 2
 -1 4 40 157.333 25.1106 2
 -1 -4 -40 145.752 26.2377 9
 -1 -4 -40 140.031 13.7332 7
 1 -4 -40 114.19 13.1643 7
 -1 -4 41 26.0714 20.7886 2
 1 4 41 -10.8965 19.1808 2
 -1 4 41 -13.9716 21.7932 2
 1 -4 41 7.34032 20.2081 2
 -1 -4 -41 7.39863 23.0684 9
 1 -4 -41 3.02834 10.263 7
 -1 -4 -41 13.6855 10.686 7
 -1 -4 42 113.567 26.2708 2
 1 -4 42 79.9783 22.9858 2
 -1 4 42 90.8321 25.4644 2
 1 4 42 86.528 22.7211 2
 1 -4 -42 103.032 13.0882 7
 1 -4 43 251.525 28.3162 2
 1 4 43 278.215 29.0368 2
 -1 4 43 357.226 32.0938 2
 -1 -4 43 261.707 29.7861 2
 1 -4 -43 311.641 19.4495 7
 1 4 44 5.73629 21.7629 2
 -1 4 44 8.25228 23.4798 2
 -1 -4 44 -2.09428 23.7404 2
 1 -4 44 30.8337 21.1845 2
 -1 4 -44 42.7063 27.8436 11
 -1 4 45 18.9858 24.7083 2
 -1 -4 45 4.22664 22.832 2
 1 -4 45 11.828 21.9427 2
 1 4 45 23.2119 21.7082 2
 -1 4 -45 18.0793 28.3256 11
 -1 4 46 133.974 26.6711 2
 -1 -4 46 66.0004 25.0895 2
 1 4 46 123.105 25.2292 2
 1 -4 46 123.329 24.4176 2
 -1 4 -46 71.5734 29.5447 11
 1 -4 47 72.193 23.6299 2
 -1 -4 47 -13.0215 25.898 2
 -1 4 47 2.14063 23.9828 2
 1 4 47 23.9328 23.4576 2
 -1 4 -47 27.217 30.7323 11
 -1 -4 48 43.5853 26.4622 2
 -1 4 48 2.15076 24.8153 2
 1 -4 48 61.2447 24.3128 2
 1 4 48 -6.02863 23.409 2
 -1 4 -48 -11.1388 30.736 11
 -1 4 49 21.8656 26.7335 2
 1 4 49 42.4231 24.0145 2
 1 -4 49 16.4168 24.1277 2
 -1 -4 49 2.18474 26.2037 2
 -1 4 -49 -11.4274 32.1866 11
 1 4 50 36.9507 25.198 2
 -1 4 50 10.9629 26.1224 2
 1 -4 50 72.0713 26.0786 2
 -1 -4 50 8.75967 25.3756 2
 -1 4 -50 2.91552 32.9892 11
 1 4 -50 14.2973 32.4846 11
 -1 -4 51 173.138 31.365 2
 1 -4 51 214.728 30.227 2
 -1 4 51 224.002 32.5432 2
 1 4 51 210.116 29.9099 2
 -1 4 -51 211.408 39.5214 11
 1 4 -51 247.726 40.0449 11
 -1 -4 52 88.6382 27.8452 2
 1 -4 52 83.5336 26.8076 2
 -1 4 52 68.0904 27.1978 2
 1 4 52 68.0962 25.8269 2
 1 4 -52 71.4567 34.929 11
 -1 4 -52 78.7872 37.1605 11
 -1 5 0 -2.80868 7.04805 8
 1 -5 0 4.89114 3.20933 9
 -1 -5 0 -2.43861 13.2124 11
 1 -5 0 -0.56268 12.2475 11
 -1 -5 0 5.97851 14.3609 5
 1 5 0 -1.06644 22.5766 5
 1 -5 0 -4.2535 8.7225 3
 1 -5 -1 646.393 30.6552 3
 1 -5 1 648.921 30.5898 3
 1 5 1 610.094 29.7338 8
 -1 5 -1 624.766 29.4427 8
 1 -5 1 685.204 26.9412 9
 -1 5 1 633.544 29.4955 8
 1 -5 -1 672.728 27.4961 9
 1 -5 -1 644.954 31.7643 11
 -1 -5 1 630.782 32.1925 11
 1 -5 1 628.986 32.0331 11
 1 5 -1 641.993 37.5276 5
 1 5 1 636.45 38.4249 5
 -1 5 -1 659.24 38.7072 5
 -1 -5 -1 645.419 35.5145 5
 -1 -5 1 696.451 35.4641 5
 1 -5 -2 711.492 32.1076 3
 1 -5 2 706.138 28.097 9
 1 5 2 671.249 31.2852 8
 -1 5 2 681.496 30.8662 8
 1 -5 -2 680.121 29.0784 9
 1 -5 2 707.617 33.3305 11
 -1 -5 2 659.503 33.9574 11
 -1 5 -2 638.44 38.9288 5
 1 5 -2 679.199 39.1086 5
 -1 -5 -2 659.656 37.7486 5
 1 -5 3 393.224 16.2313 2
 1 -5 -3 405.477 20.6198 3
 1 5 -3 401.904 23.3318 11
 1 -5 3 395.304 22.553 11
 -1 5 -3 380.831 22.6241 11
 -1 -5 3 364.286 22.4789 11
 -1 5 3 394.447 19.1904 8
 1 5 3 356.998 19.8127 8
 1 -5 -3 406.662 17.8073 9
 -1 -5 -3 342.239 27.1152 5
 -1 5 -3 374.504 28.8703 5
 1 5 -3 396.584 28.3002 5
 1 -5 -4 337.637 17.9374 3
 1 -5 4 325.699 14.0395 2
 1 5 4 328.834 13.9823 2
 -1 5 4 326.693 16.9686 10
 -1 -5 4 328.102 21.3959 11
 -1 5 -4 338.135 20.6111 11
 1 5 -4 332.299 20.9757 11
 1 -5 4 338.858 20.522 11
 -1 5 4 319.885 16.9298 8
 1 -5 -4 340.984 15.7183 9
 1 -5 -4 322.025 17.5714 8
 1 5 4 311.984 17.4698 8
 -1 5 -4 367.594 25.8813 5
 1 -5 -4 254.54 26.219 5
 -1 -5 -4 320.1 26.5995 5
 1 5 -4 359.947 26.4398 5
 1 5 5 1209.72 48.6623 2
 1 -5 5 1176.12 48.762 2
 1 -5 -5 1254.45 51.8216 3
 1 -5 -5 1242.28 50.1714 9
 -1 5 5 1210.97 51.0108 10
 -1 -5 5 1250.5 53.3718 11
 1 -5 5 1260.93 52.8131 11
 1 5 -5 1195.78 54.0159 11
 -1 5 -5 1160.48 53.3959 11
 1 5 5 1138.45 51.3338 8
 1 -5 -5 1149.46 51.0095 8
 -1 5 5 1222.4 51.0291 8
 -1 -5 -5 1215.91 58.5355 5
 -1 5 -5 1249.01 56.5552 5
 1 -5 6 445.637 22.7784 3
 1 -5 6 425.351 19.554 2
 1 5 6 464.221 19.4552 2
 1 -5 -6 460.386 22.6394 3
 1 -5 -6 478.286 21.3696 9
 -1 5 6 482.258 22.218 10
 1 5 6 454.146 21.015 10
 1 5 -6 413.986 25.0696 11
 -1 5 -6 441.299 25.0733 11
 1 -5 6 469.126 24.4664 11
 -1 5 6 469.258 22.074 8
 1 5 6 447.944 22.385 8
 -1 -5 -6 391.088 30.4692 5
 -1 5 -6 480.313 29.1189 5
 1 5 -7 1421.99 62.9975 11
 -1 5 -7 1397.4 62.3532 11
 -1 -5 -7 1418.23 59.1035 9
 1 5 7 1395.91 60.3314 8
 1 -5 7 1428.31 61.2524 11
 1 -5 -7 1423.03 59.7107 9
 1 -5 7 1458.81 57.4019 9
 1 5 7 1370.99 59.1558 10
 -1 5 7 1448.61 60.1614 10
 1 -5 7 1417.24 58.3523 2
 1 -5 -7 1427.73 60.4099 3
 1 -5 7 1499.26 60.5974 3
 1 5 7 1417.66 58.1747 2
 -1 5 -7 1455.49 64.5713 5
 -1 5 -8 73.5772 12.5935 11
 1 5 -8 78.3218 7.32081 12
 1 5 -8 72.93 13.2453 11
 1 5 8 71.3335 7.86956 10
 1 -5 8 76.3291 4.75662 9
 -1 5 8 90.94 9.72635 10
 1 -5 -8 78.6168 8.58704 9
 1 5 8 57.8454 9.40324 8
 -1 -5 -8 77.7908 7.46182 9
 1 -5 8 68.7472 6.70964 2
 1 -5 -8 80.2022 8.81419 3
 1 5 8 64.4908 6.76635 2
 1 -5 8 69.3694 9.4239 3
 -1 5 -8 63.3569 18.1198 5
 1 -5 -9 2672.87 109.89 9
 -1 5 9 2662.44 109.855 10
 1 -5 9 2753.87 107.344 9
 1 5 9 2712.94 108.995 10
 1 -5 -9 2629.35 109.76 3
 -1 5 -9 2660.16 112.04 11
 1 5 -9 2667.85 108.297 12
 1 5 -9 2569.03 112.23 11
 1 -5 9 2767.37 110.023 3
 1 5 9 2688.69 108.464 2
 1 -5 9 2649.06 108.662 2
 1 5 9 2628.12 110.014 8
 -1 -5 -9 2662.26 109.174 9
 -1 5 10 54.4873 8.83611 10
 1 -5 -10 47.1209 8.64302 10
 1 5 10 36.8497 6.81845 10
 1 -5 10 39.8189 4.20784 9
 1 -5 -10 42.0447 8.38693 9
 -1 -5 -10 51.801 7.12107 9
 -1 5 -10 49.3064 11.7001 11
 1 5 -10 46.4248 12.9362 11
 1 5 -10 37.6104 6.60491 12
 1 -5 -10 33.7676 8.23762 3
 1 5 10 48.0597 7.33841 2
 1 -5 10 34.8358 8.43128 3
 1 -5 10 48.9674 7.10407 2
 1 5 11 3122.56 125.71 10
 1 -5 -11 3187.46 127.207 9
 1 -5 -11 2971.69 125.681 10
 -1 5 11 3129.18 126.711 10
 1 -5 11 3197.93 124.193 9
 1 -5 -11 3067.28 126.113 3
 1 -5 11 3128.53 126.316 3
 -1 5 -11 3138.53 128.878 11
 1 5 -11 3170.42 129.208 11
 1 5 -11 3104.94 124.719 12
 1 5 11 2979.27 125.623 2
 1 -5 11 3090.77 125.915 2
 -1 -5 -11 3039.97 126.224 9
 1 5 12 45.476 7.5056 10
 1 -5 -12 55.7388 8.61136 10
 -1 5 12 58.2608 9.66629 10
 -1 -5 -12 49.2849 7.99704 9
 1 -5 -12 52.2488 9.52312 9
 1 -5 12 54.6252 5.02887 9
 -1 5 -12 68.8176 12.8647 11
 1 5 -12 40.3382 12.0962 11
 1 5 -12 50.6311 6.40724 12
 1 -5 12 54.4413 8.22164 3
 1 5 12 64.6726 8.312 2
 1 -5 -12 53.292 8.29598 3
 1 -5 12 53.6801 8.29834 2
 -1 -5 -13 1146.11 48.3159 10
 1 5 13 1140.12 49.007 10
 1 -5 -13 1154.87 50.8529 9
 -1 5 13 1162.79 50.2241 10
 -1 -5 13 1154.64 49.1183 9
 1 -5 -13 1209.51 49.0718 3
 1 -5 13 1181.43 49.086 3
 -1 -5 -13 1126.83 49.8292 9
 1 -5 13 1184.77 47.4289 9
 1 5 -13 1159.11 47.6457 12
 1 5 -13 1135.53 52.5246 11
 -1 5 -13 1082.71 51.9995 11
 1 -5 13 1142.56 49.854 2
 1 5 13 1090.07 49.3645 2
 -1 -5 -14 298.233 15.6867 10
 -1 -5 14 286.283 16.2455 9
 -1 5 14 301.865 17.7886 10
 1 -5 -14 316.245 18.7453 9
 1 -5 14 318.76 16.0032 3
 1 -5 -14 291.582 15.9487 3
 1 -5 14 309.566 14.2635 9
 -1 -5 14 318.821 13.895 7
 -1 5 -14 269.598 19.6557 11
 1 5 -14 313.246 14.4857 12
 1 5 -14 233.988 19.1445 11
 1 -5 14 313.48 17.7173 2
 1 5 14 302.839 17.1452 2
 -1 5 15 2735.13 113.89 10
 1 -5 -15 2695.84 115.087 9
 -1 -5 -15 2616.77 111.998 10
 -1 -5 15 2785.8 112.972 9
 1 -5 15 2838.36 112.499 3
 1 5 15 2793.97 111.937 4
 1 -5 -15 2727.78 112.346 3
 -1 -5 15 2773.09 110.862 7
 1 -5 15 2798.76 110.231 7
 1 -5 15 2836.36 111.459 9
 -1 5 -15 2748.99 116.087 11
 1 5 -15 2797.57 111.152 12
 1 5 -15 2535.89 115.977 11
 1 5 15 2741.36 113.699 2
 1 -5 15 2731.54 114.055 2
 1 5 -16 74.916 12.9675 11
 -1 5 -16 69.561 12.9211 11
 1 -5 -16 77.9623 11.3602 9
 -1 -5 16 64.8118 9.1468 9
 -1 -5 -16 65.3517 8.47026 10
 1 -5 16 74.8071 7.41536 3
 1 -5 -16 84.0319 7.94164 3
 1 5 16 70.2774 7.14332 4
 -1 -5 16 81.8247 5.22852 7
 1 -5 16 76.6765 4.0761 7
 1 -5 16 78.3975 6.41281 9
 1 5 -16 68.9886 6.27381 12
 1 -5 16 65.7561 11.2155 2
 1 5 16 71.2953 10.5878 2
 -1 -5 -16 75.8212 9.65279 3
 -1 5 -17 278.255 20.3898 11
 1 5 -17 301.9 20.4249 11
 1 5 -17 298.942 13.9955 12
 -1 5 -17 305.714 13.9994 12
 -1 -5 17 331.63 16.9841 9
 1 -5 -17 298.307 19.5731 9
 -1 -5 -17 283.27 15.9539 10
 1 -5 17 303.594 15.1452 3
 1 -5 -17 280.742 15.2308 3
 1 5 17 287.889 15.1302 4
 -1 -5 17 303.056 13.5175 7
 1 -5 17 291.505 14.5514 9
 1 -5 17 311.429 12.5902 7
 1 5 17 272.008 17.6393 2
 -1 -5 -17 307.234 16.8598 3
 1 -5 17 291.755 18.3505 2
 -1 5 -18 165.297 8.9924 12
 1 5 -18 178.819 9.17964 12
 1 5 -18 157.046 15.9405 11
 -1 5 -18 189.789 16.7804 11
 1 -5 18 179.303 10.2617 3
 1 -5 -18 169.872 10.4371 3
 1 5 18 174.386 10.4844 4
 -1 -5 18 176.137 8.4368 7
 1 -5 18 180.371 9.99708 9
 1 -5 18 159.98 7.36899 7
 1 5 18 149.302 13.8395 2
 -1 -5 -18 164.821 11.9665 3
 -1 -5 18 181.548 11.9585 3
 1 -5 18 176.177 15.0699 2
 -1 5 18 132.783 16.0791 2
 1 -5 19 1444 61.0587 2
 -1 -5 -19 1374.35 57.885 3
 1 5 19 1347.88 60.2971 2
 -1 5 19 1234.32 60.9854 2
 -1 -5 19 1290.76 61.6074 2
 -1 -5 19 1388.48 58.0405 3
 -1 5 -19 1398.74 55.746 12
 1 5 -19 1394.3 62.3506 11
 1 5 -19 1397.93 55.8312 12
 -1 5 -19 1509.32 62.895 11
 1 -5 19 1432.52 56.9869 3
 1 -5 -19 1399.86 56.9935 3
 1 -5 19 1383.48 56.9845 9
 1 -5 19 1304.12 54.7988 7
 -1 -5 19 1479.97 55.7309 7
 1 5 19 1398.05 57.1843 4
 1 5 -20 289.688 13.5269 12
 -1 5 -20 299.834 13.4747 12
 1 5 -20 287.793 20.901 11
 1 -5 -20 289.707 14.684 3
 1 -5 20 324.888 14.7143 3
 -1 5 -20 271.978 21.162 11
 -1 -5 20 315.543 13.3633 7
 -1 -5 20 303.534 16.0858 3
 1 5 20 255.603 18.744 2
 -1 -5 -20 272.733 15.9523 3
 -1 -5 20 269.361 21.4302 2
 -1 5 20 249.273 21.0526 2
 1 -5 20 299.569 19.7911 2
 1 5 -21 658.329 27.1004 12
 -1 5 -21 640.514 26.8926 12
 -1 -5 -21 621.553 29.164 3
 1 -5 21 666.591 28.0824 3
 1 -5 -21 596.681 28.0583 3
 1 5 -21 613.798 34.262 11
 -1 5 -21 666.565 34.8503 11
 1 5 21 604.078 38.0661 6
 1 -5 -21 634.74 31.8099 7
 -1 -5 21 690.629 27.1758 7
 1 5 21 660.837 32.8646 2
 -1 5 21 611.643 34.0256 2
 1 -5 21 661.278 33.3233 2
 -1 -5 21 659.85 29.3453 3
 -1 -5 21 618.139 34.6986 2
 -1 5 -22 11.0222 3.55556 12
 1 -5 -22 12.3092 5.36236 3
 1 -5 22 10.3072 4.55165 3
 -1 5 -22 25.2931 12.8425 11
 1 5 -22 -1.21506 12.2053 11
 1 5 22 17.2324 18.1073 6
 1 -5 -22 17.2696 10.1112 7
 -1 -5 22 6.82025 3.58783 7
 -1 5 22 15.7616 13.7901 2
 -1 -5 22 2.32934 13.3352 2
 1 5 22 19.504 10.9437 2
 1 -5 22 5.89255 12.1536 2
 -1 -5 -22 12.4633 6.50731 3
 -1 -5 22 10.6884 6.06863 3
 -1 5 -23 2051.09 82.8229 12
 1 -5 -23 2079 84.2046 3
 -1 -5 -23 2052.22 84.7397 3
 -1 -5 23 2115.37 84.9337 3
 1 -5 23 2206.4 84.2072 3
 -1 -5 23 1958.89 90.843 2
 1 5 23 2073.71 89.2772 2
 1 -5 23 1963.5 89.1962 2
 -1 5 23 1886.9 90.2405 2
 1 -5 -23 2071.61 88.0203 7
 1 5 23 1994.48 93.9482 6
 -1 5 23 2035.67 94.4039 6
 -1 -5 23 2146.97 83.6244 7
 1 5 -23 1951.17 90.7172 11
 -1 5 -23 1961.63 90.674 11
 1 5 -24 103.144 16.4883 11
 -1 5 -24 106.588 16.527 11
 1 5 24 120.414 15.1872 2
 -1 -5 24 119.372 18.151 2
 1 -5 24 135.664 16.5066 2
 -1 5 24 97.2934 16.6246 2
 1 -5 -24 130.386 8.19011 3
 -1 -5 -24 114.228 8.75775 3
 1 -5 24 123.491 7.60567 3
 -1 -5 24 129.389 8.60566 3
 -1 5 24 68.8331 20.1572 6
 1 5 24 142.053 22.12 6
 1 -5 -24 129.619 13.208 7
 -1 -5 24 120.187 7.38371 7
 -1 5 -24 148.976 9.05838 1
 -1 5 -25 247.417 21.9704 11
 1 5 -25 265.622 22.3713 11
 1 -5 25 230.945 19.9584 2
 -1 -5 25 180.123 21.8225 2
 -1 5 25 246.516 21.839 2
 1 5 25 233.227 20.0609 2
 1 -5 -25 262.165 12.8331 3
 1 -5 25 256.955 12.3821 3
 -1 -5 -25 243.526 13.1135 3
 -1 -5 25 264.582 13.0864 3
 1 5 25 218.653 25.2557 6
 -1 5 25 245.92 26.096 6
 -1 -5 25 281.032 12.4727 7
 1 -5 -25 260.182 17.2829 7
 -1 5 -25 253.867 13.2668 1
 1 5 -26 33.7585 15.9967 11
 -1 5 -26 25.2752 14.1613 11
 -1 -5 -26 1.34429 12.824 9
 -1 5 26 2.64076 15.2257 2
 -1 -5 26 43.9501 17.2641 2
 1 -5 26 21.1152 13.7655 2
 1 5 26 24.5384 13.6158 2
 1 -5 -26 17.9142 5.38141 3
 -1 -5 -26 16.5014 5.26365 3
 1 -5 26 22.4137 4.46611 3
 -1 -5 26 28.4386 4.98092 3
 -1 5 26 24.3175 17.8111 6
 -1 -5 26 24.3236 4.97463 7
 1 -5 -26 26.3638 10.6268 7
 1 5 26 59.3272 19.6828 6
 -1 5 26 17.0045 4.60242 1
 -1 5 -26 28.3868 6.00618 1
 1 5 -26 19.6998 7.74296 1
 1 5 26 37.5021 7.47824 1
 -1 5 27 609.58 26.8947 1
 -1 -5 -27 620.587 35.5675 9
 1 5 -27 506.723 35.2954 11
 -1 5 -27 569.262 35.6149 11
 1 5 -27 581.403 32.8089 4
 1 -5 27 739.273 27.0739 3
 -1 -5 -27 600.151 26.9216 3
 -1 -5 27 606.865 26.8725 3
 1 -5 -27 717.237 27.272 3
 -1 5 27 620.529 39.5868 6
 -1 -5 -27 560.492 31.6823 7
 1 -5 -27 608.902 31.4839 7
 1 5 27 620.777 39.5594 6
 1 5 -27 641.184 28.2826 1
 1 5 27 661.307 34.7424 2
 -1 -5 27 618.797 36.6925 2
 1 5 27 574.301 28.2605 1
 -1 5 27 596.667 35.6326 2
 1 -5 27 640.671 35.3605 2
 1 5 28 483.272 22.4114 1
 1 5 -28 393.702 21.9197 1
 -1 5 28 486.702 20.9583 1
 -1 5 -28 451.993 31.1861 11
 -1 -5 -28 428.07 30.2286 9
 1 5 -28 466.873 27.5376 4
 1 -5 -28 514.912 21.0311 3
 -1 -5 28 486.737 20.8361 3
 -1 -5 -28 485.407 20.9928 3
 1 -5 28 509.841 20.6383 3
 1 -5 -28 482.647 26.0952 7
 -1 5 28 472.061 34.1543 6
 1 5 28 383.286 33.1585 6
 -1 -5 -28 485.036 26.6098 7
 -1 -5 28 471.955 31.847 2
 -1 5 28 437.552 31.3434 2
 1 -5 28 517.547 30.0667 2
 1 5 28 477.263 29.1639 2
 1 5 -29 170.346 10.4926 1
 -1 5 29 175.276 9.32374 1
 1 5 29 183.588 10.7498 1
 -1 5 -29 143.315 20.2519 11
 -1 -5 -29 163.01 19.631 9
 1 5 -29 224.32 17.9447 4
 -1 5 -29 179.395 15.809 4
 1 -5 29 190.767 8.77479 3
 1 -5 -29 201.479 9.47247 3
 -1 -5 29 184.735 9.03971 3
 -1 -5 -29 179.228 9.3906 3
 -1 5 29 135.989 23.5986 6
 1 -5 -29 170.851 14.7797 7
 -1 -5 -29 164.24 15.524 7
 1 5 29 224.977 25.5516 6
 1 5 29 149.036 18.0538 2
 -1 -5 29 172.647 20.9368 2
 -1 5 29 213.093 21.0608 2
 1 -5 29 159.869 18.2358 2
 1 5 -30 49.0407 5.66795 1
 -1 5 30 48.6882 4.65032 1
 1 5 30 44.7339 5.73047 1
 -1 5 30 42.1329 6.15878 1
 -1 -5 -30 34.5408 16.119 9
 -1 5 -30 24.5297 15.8558 11
 -1 5 -30 41.3297 11.6577 4
 1 5 -30 36.2503 13.089 4
 1 -5 -30 48.4374 4.89688 3
 -1 -5 30 61.6715 4.20485 3
 1 -5 30 50.7607 3.81632 3
 -1 -5 -30 42.9691 5.22094 3
 1 -5 -30 46.3549 11.1876 7
 1 5 30 33.4863 19.5444 6
 -1 -5 -30 47.2091 11.2649 7
 -1 5 30 66.3638 20.7296 6
 -1 -5 30 21.74 17.4933 2
 1 -5 30 69.5064 16.0168 2
 -1 5 30 32.956 17.0522 2
 1 5 30 46.9491 15.1371 2
 1 5 31 165.377 8.35403 1
 1 -5 -31 126.536 21.9156 9
 -1 -5 -31 143.038 21.0742 9
 -1 5 -31 195.125 21.6419 11
 1 5 -31 131.454 16.2051 4
 -1 5 -31 150.332 14.7283 4
 -1 -5 31 140.355 6.7726 3
 1 -5 -31 156.238 13.9271 7
 -1 -5 -31 128.504 14.0527 7
 -1 5 31 147.863 23.2533 6
 1 5 31 132.459 23.5962 6
 1 -5 31 153.516 19.227 2
 -1 5 31 148.751 8.41703 1
 -1 5 31 177.374 21.0965 2
 1 5 31 151.861 18.3504 2
 -1 -5 31 136.715 21.3393 2
 1 5 -32 18.9798 12.2128 4
 -1 5 -32 12.8732 11.4845 4
 -1 5 32 6.79149 2.44765 1
 1 5 32 8.23319 3.06784 1
 -1 -5 -32 8.9938 10.5939 7
 -1 5 32 15.041 20.7483 6
 1 -5 -32 -4.26596 9.63399 7
 1 5 32 12.5543 19.709 6
 -1 -5 -32 -16.2404 16.7317 9
 -1 5 -32 -1.75964 16.461 11
 1 -5 -32 -23.2451 17.6373 9
 -1 -5 32 18.1183 18.2537 2
 -1 5 32 27.057 17.3421 2
 1 5 32 13.91 15.4162 2
 1 -5 32 14.4767 16.177 2
 -1 5 -33 96.6752 20.9007 11
 -1 -5 -33 107.507 20.5457 9
 1 -5 -33 112.738 22.8009 9
 1 5 33 122.153 22.0397 6
 1 -5 -33 117.49 13.0425 7
 -1 -5 -33 105.331 13.3472 7
 -1 5 33 89.8657 22.3752 6
 -1 5 33 104.048 20.7489 2
 1 -5 33 87.3664 18.7123 2
 1 5 33 92.3475 18.2005 2
 -1 -5 33 107.539 21.0077 2
 -1 5 -33 125.849 13.8056 4
 1 5 -33 103.097 15.0244 4
 -1 -5 -34 96.5227 21.7506 9
 1 -5 -34 108.645 22.3692 9
 -1 5 -34 124.676 22.2961 11
 -1 5 34 107.308 23.2983 6
 1 5 34 99.9792 22.2702 6
 -1 -5 -34 119.782 13.9727 7
 1 -5 -34 144.738 13.6564 7
 1 5 34 103.263 19.5179 2
 -1 -5 34 126.765 21.432 2
 -1 5 34 104.315 19.975 2
 1 -5 34 124.156 20.0568 2
 1 5 -34 120.804 15.6164 4
 -1 5 -34 125.286 14.1246 4
 -1 -5 -35 410.494 32.6602 9
 1 -5 -35 401.145 33.3617 9
 -1 5 -35 426.45 32.6925 11
 -1 5 35 439.82 33.474 6
 -1 -5 -35 382.362 23.2667 7
 1 -5 -35 391.57 23.3407 7
 1 5 35 461.745 33.5736 6
 -1 5 35 377.181 30.693 2
 -1 -5 35 402.859 32.0643 2
 1 5 35 305.287 28.5134 2
 1 -5 35 395.658 29.7606 2
 -1 5 -35 447.205 23.4786 4
 1 5 -35 433.529 25.2312 4
 -1 5 -36 70.8319 21.0024 11
 1 -5 -36 49.1139 22.1297 9
 -1 -5 -36 100.31 21.167 9
 -1 -5 -36 46.2127 12.1343 7
 1 5 36 47.0324 22.3516 6
 1 -5 -36 51.6034 11.8158 7
 -1 5 36 43.5082 22.0339 6
 -1 5 36 59.3857 20.2364 2
 1 -5 36 54.8853 19.3536 2
 -1 -5 36 79.1554 21.5001 2
 1 5 36 45.1738 18.4848 2
 1 5 -36 72.5722 14.2464 4
 1 -5 -37 29.9503 21.3184 9
 -1 -5 -37 64.2809 21.708 9
 -1 5 -37 35.6166 22.3101 11
 1 5 37 28.6326 21.4571 6
 1 -5 -37 44.0028 11.5737 7
 -1 5 37 62.3008 22.9001 6
 -1 -5 -37 73.0066 12.5122 7
 1 5 37 45.0236 18.3229 2
 -1 5 37 14.2007 20.602 2
 -1 -5 37 40.2138 20.1347 2
 1 -5 37 54.2119 19.3319 2
 1 5 -37 53.4603 13.9156 4
 1 -5 38 79.5526 20.5578 2
 1 5 38 75.2732 19.6126 2
 -1 -5 38 77.8841 23.2507 2
 -1 5 38 82.318 22.4512 2
 -1 -5 -38 101.091 25.1082 9
 -1 5 -38 106.028 23.2096 11
 -1 5 38 101.435 25.0245 6
 1 5 38 59.4773 23.6476 6
 1 -5 -38 65.949 12.6109 7
 -1 -5 -38 71.2188 12.3615 7
 -1 -5 39 1009.16 54.3785 2
 1 5 39 969.394 51.9586 2
 1 -5 39 876.849 51.4911 2
 -1 5 39 943.051 53.6582 2
 -1 5 -39 976.632 56.8331 11
 -1 -5 -39 865.596 56.3095 9
 1 -5 -39 1008.15 45.6792 7
 -1 -5 -39 994.089 45.4952 7
 -1 5 39 1014.17 56.1545 6
 1 5 39 1045.17 55.4734 6
 -1 5 40 133.606 25.0547 2
 1 5 40 101.126 21.4687 2
 -1 -5 40 110.058 24.7815 2
 1 -5 40 132.555 22.1104 2
 -1 5 -40 103.682 25.743 11
 -1 -5 -40 83.5032 26.3012 9
 1 -5 -40 104.805 13.6854 7
 -1 5 40 116.337 26.6514 6
 -1 -5 -40 108.2 14.1157 7
 1 5 40 123.427 26.3861 6
 1 5 41 31.3477 20.3445 2
 -1 5 41 1.93316 20.8977 2
 -1 -5 41 56.6442 22.5442 2
 1 -5 41 46.593 22.0767 2
 -1 5 -41 64.3228 26.8849 11
 -1 -5 -41 35.4384 24.9454 9
 -1 -5 -41 39.1101 12.149 7
 1 5 41 32.4905 25.9532 6
 1 -5 -41 54.6011 12.495 7
 1 5 42 1.78713 20.6118 2
 -1 -5 42 1.97429 22.9882 2
 1 -5 42 -18.1648 20.7071 2
 -1 5 42 7.81992 21.8428 2
 -1 5 -42 -14.7174 25.1817 11
 -1 -5 -42 -2.5978 25.1364 9
 1 -5 -42 -4.25975 11.9727 7
 -1 -5 -42 1.64064 11.393 7
 1 5 43 721.308 42.8491 2
 1 -5 43 628.879 42.1308 2
 -1 -5 43 610.391 42.6291 2
 -1 5 43 658.941 42.6818 2
 -1 5 -43 565.335 45.8306 11
 -1 -5 -43 603.916 47.5672 9
 1 -5 -43 696.661 33.663 7
 -1 -5 44 91.816 25.2348 2
 1 5 44 118.742 23.2234 2
 1 -5 44 80.9048 23.0377 2
 -1 5 44 93.9197 25.2969 2
 -1 5 -44 93.5835 30.1933 11
 1 -5 -44 81.7382 13.7854 7
 -1 5 45 -6.12803 22.5891 2
 1 5 45 5.62964 21.6861 2
 -1 -5 45 6.17236 22.174 2
 1 -5 45 26.9158 21.7446 2
 -1 5 -45 -2.66721 28.6178 11
 -1 5 46 -26.747 24.0023 2
 1 5 46 7.58162 22.928 2
 -1 -5 46 26.909 23.9655 2
 1 -5 46 -15.5124 22.1917 2
 -1 5 -46 -16.4561 31.4498 11
 -1 -5 47 179.265 28.664 2
 1 -5 47 191.568 27.8648 2
 1 5 47 201.062 27.7194 2
 -1 5 47 213.239 29.4307 2
 -1 5 -47 157.329 35.4449 11
 1 5 48 13.6176 23.1604 2
 -1 5 48 -2.07991 24.2653 2
 -1 -5 48 -29.614 26.1199 2
 1 -5 48 -1.98777 22.572 2
 -1 5 -48 -25.8431 32.9271 11
 1 5 49 19.5823 23.7329 2
 -1 5 49 6.34345 25.1303 2
 1 -5 49 -1.99618 24.0661 2
 -1 -5 49 2.12184 25.5804 2
 -1 5 -49 47.1282 32.642 11
 -1 -5 50 119.071 27.6697 2
 1 5 50 75.5287 25.4662 2
 -1 5 50 95.402 27.0855 2
 1 -5 50 106.222 26.7329 2
 -1 5 -50 66.0596 35.5521 11
 -1 -5 51 259.58 32.1014 2
 1 5 51 247.275 29.9312 2
 -1 5 51 189.008 31.683 2
 1 -5 51 186.667 29.6751 2
 -1 5 -51 199.433 39.1567 11
 -1 -5 52 30.0885 26.599 2
 1 5 52 -3.99189 24.8696 2
 -1 5 52 48.7998 27.2497 2
 1 -5 52 28.4014 25.7308 2
 1 -6 0 -5.17687 9.44047 3
 -1 -6 0 3.59354 15.6348 5
 1 -6 0 1.49272 3.22818 9
 -1 6 0 0.98542 7.23112 8
 1 -6 -1 7.75834 9.23921 3
 1 -6 1 -1.94259 9.38018 3
 -1 -6 1 -5.87236 14.792 5
 -1 6 1 17.3315 7.69735 8
 1 -6 1 3.25988 2.98963 9
 -1 6 -1 3.97143 8.06028 8
 1 -6 -1 3.10051 3.81647 9
 1 6 1 8.69036 8.0377 8
 1 -6 -2 1147.24 49.9827 3
 -1 -6 -2 1124.98 55.6802 5
 1 6 2 1157.02 49.5573 8
 1 -6 -2 1123.87 46.8693 9
 -1 6 2 1117.29 48.8176 8
 1 -6 2 1152.2 45.9089 9
 -1 6 -2 1097.58 48.6783 8
 1 -6 -3 605.842 30.0037 3
 -1 -6 -3 640.263 37.5752 5
 1 6 3 626.224 29.7007 8
 -1 6 3 632.296 29.0171 8
 1 -6 3 642.159 25.7434 9
 1 -6 -3 609.13 27.2097 9
 1 6 -4 116.295 14.7514 11
 -1 6 -4 105.829 14.1202 11
 1 -6 -4 108.668 7.97297 9
 -1 6 4 112.801 10.4825 8
 1 6 4 121.12 10.9452 8
 1 -6 4 108.728 5.56819 2
 -1 6 4 110.758 6.7078 2
 1 -6 -4 114.375 11.6232 3
 1 -6 -4 101.433 21.5114 5
 -1 -6 -4 146.888 20.9281 5
 -1 6 5 0.51811 8.3718 10
 -1 6 -5 15.0089 12.2042 11
 1 6 -5 22.6946 12.9449 11
 1 -6 -5 11.8964 5.48461 9
 1 6 5 13.9453 8.28562 8
 -1 6 5 26.362 8.24664 8
 -1 -6 -5 4.5288 18.0198 5
 1 -6 -5 16.1133 20.3397 5
 1 -6 5 23.2198 3.24858 2
 1 6 5 22.4944 3.36477 2
 1 -6 -5 15.8529 9.07004 3
 1 6 6 2385.88 97.0434 10
 -1 6 6 2411.43 97.8494 10
 1 -6 -6 2392.02 96.9526 9
 1 6 -6 2321.41 100.904 11
 -1 6 -6 2317.83 100.515 11
 1 6 6 2383.22 98.2702 8
 -1 6 6 2425.3 97.9136 8
 -1 -6 -6 2259.66 105.357 5
 1 6 6 2388.31 95.0818 2
 1 -6 6 2332.57 95.2 2
 1 -6 6 2381.29 98.5728 3
 1 -6 -6 2451.14 98.7093 3
 -1 6 7 1320.3 55.549 10
 1 -6 7 1325.48 52.2367 9
 1 6 7 1305.05 54.6416 10
 1 -6 -7 1342.46 54.9652 9
 1 6 -7 1266.94 58.5947 11
 -1 6 -7 1258.91 58.3256 11
 -1 6 7 1266.67 55.5371 8
 -1 -6 -7 1308.54 54.3152 9
 1 6 7 1265.59 55.783 8
 -1 -6 -7 1183.86 63.4635 5
 1 6 7 1284.86 52.8144 2
 1 -6 7 1283.67 52.9954 2
 1 -6 7 1294.03 56.2447 3
 1 -6 -7 1310.09 56.1857 3
 1 6 -8 20.6926 13.0734 11
 -1 6 -8 10.2133 12.6415 11
 1 6 8 17.0753 8.23495 8
 -1 -6 -8 32.3287 6.43696 9
 1 -6 -8 28.5094 7.08368 9
 1 6 8 28.9676 7.01603 10
 -1 6 8 28.9911 8.35042 10
 1 -6 8 26.891 3.21284 9
 1 -6 -8 29.3552 8.73107 3
 1 6 8 26.4667 4.81842 2
 1 -6 8 25.5218 9.20264 3
 1 -6 8 19.297 4.80869 2
 -1 -6 -8 21.8599 19.7159 5
 1 6 9 911.044 38.4829 10
 1 -6 9 911.917 35.9071 9
 1 -6 -9 863.498 38.9516 9
 -1 6 9 869.83 39.4403 10
 1 6 9 905.756 39.7645 8
 -1 -6 -9 896.977 38.3356 9
 1 6 -9 880.425 42.808 11
 -1 6 -9 811.328 42.3311 11
 1 -6 -9 812.568 39.366 3
 1 -6 9 864.458 39.5012 3
 1 6 9 900.041 37.0317 2
 1 -6 9 832.399 37.0862 2
 1 -6 -10 3323.45 136.433 9
 -1 6 10 3303.39 136.422 10
 1 -6 10 3378.1 133.366 9
 1 6 10 3418.61 135.672 10
 1 -6 -10 3261.65 136.429 3
 1 6 -10 3406.07 134.675 12
 -1 6 -10 3113.78 138.899 11
 1 6 -10 3318.95 139.616 11
 1 6 10 3300.91 134.533 2
 1 -6 10 3342.12 136.642 3
 1 -6 10 3345.86 134.839 2
 -1 -6 -10 3359.32 135.828 9
 1 6 10 3366.76 136.869 8
 1 -6 11 100.088 5.97424 9
 -1 6 11 113.493 10.7848 10
 1 6 11 129.674 9.65443 10
 -1 -6 -11 125.414 9.6262 9
 1 -6 -11 119.625 11.5154 9
 1 6 -11 86.2793 8.44608 12
 -1 6 -11 82.1621 14.2937 11
 1 6 -11 96.0531 14.541 11
 1 6 11 102.817 8.43477 2
 1 -6 -11 101.394 10.4328 3
 1 -6 11 102 8.25943 2
 1 -6 11 91.4571 10.2966 3
 1 6 12 230.013 13.1672 10
 -1 6 12 208.239 14.2465 10
 1 -6 12 208.204 9.9962 9
 1 -6 -12 195.227 14.2499 9
 1 -6 12 242.076 14.3123 3
 1 -6 -12 197.57 13.5154 3
 -1 -6 -12 207.149 13.2825 9
 1 6 -12 206.26 17.8742 11
 -1 6 -12 219.14 18.2187 11
 1 6 -12 222.466 11.9037 12
 -1 6 12 187.645 14.3442 2
 1 6 12 183.568 12.1846 2
 1 -6 12 206.212 12.5856 2
 -1 6 13 777.368 36.6326 10
 -1 -6 13 830.198 35.3875 9
 1 -6 -13 820.491 37.6288 9
 1 6 13 837.996 35.753 10
 1 -6 13 790.286 36.1303 3
 1 -6 -13 798.947 36.1305 3
 -1 -6 -13 820.714 36.4294 9
 1 -6 13 837.331 33.4197 9
 -1 6 -13 746.682 39.5492 11
 1 6 -13 808.18 40.4973 11
 1 6 -13 757.485 34.1906 12
 1 -6 13 776.222 35.5688 2
 -1 6 13 764.532 36.7277 2
 1 6 13 815.687 35.5059 2
 1 -6 -14 1080.49 51.0854 9
 1 6 14 1115.49 49.0929 10
 -1 6 14 1127.65 50.4584 10
 -1 -6 14 1141.01 48.8339 9
 1 -6 14 1182.69 49.5758 3
 1 -6 -14 1202.28 49.5071 3
 -1 6 -14 1209.8 53.7749 11
 1 6 -14 1139.85 53.5341 11
 1 6 -14 1174.34 47.7101 12
 -1 -6 14 1036.11 50.3325 2
 1 -6 14 1174.09 49.4647 2
 -1 6 14 1071.45 50.209 2
 1 6 14 1146.07 49.2127 2
 -1 -6 -14 1153.24 50.1943 9
 1 -6 14 1158.98 46.9957 9
 -1 -6 15 33.505 7.41143 9
 -1 6 15 36.3546 9.86278 10
 1 -6 -15 42.1107 10.1049 9
 1 6 15 45.778 7.84888 10
 -1 -6 15 38.9024 4.74677 7
 -1 -6 -15 42.2571 8.92377 9
 1 -6 15 35.471 4.592 9
 -1 6 -15 31.3867 12.2708 11
 1 6 -15 24.2095 5.98504 12
 1 6 -15 47.4157 12.6649 11
 -1 6 15 32.0708 10.6503 2
 -1 -6 -15 21.6207 9.57969 3
 1 -6 15 45.5205 8.32579 3
 1 -6 -15 34.5749 7.88479 3
 1 -6 15 28.7344 8.43032 2
 1 6 15 38.834 8.64897 2
 -1 -6 15 20.6712 10.7798 2
 1 -6 -16 259.574 18.7783 9
 -1 6 16 281.324 17.6024 10
 -1 -6 16 283.553 15.6768 9
 1 -6 -16 254.324 15.3664 3
 1 -6 16 309.693 15.8961 3
 1 -6 16 277.319 12.1678 7
 -1 -6 -16 266.093 17.1866 9
 -1 -6 16 270.283 12.9035 7
 1 -6 16 288.599 13.3105 9
 -1 6 -16 243.679 20.0444 11
 1 6 -16 277.834 13.7811 12
 1 6 -16 273.986 20.7798 11
 1 6 16 271.285 16.4063 2
 -1 -6 -16 260.436 16.8148 3
 1 -6 16 267.391 16.7477 2
 -1 6 16 271.353 18.3544 2
 -1 -6 16 277.332 18.8486 2
 1 -6 -17 39.4451 11.6214 9
 -1 6 -17 33.2438 12.8931 11
 -1 -6 17 30.2099 8.00212 9
 1 -6 -17 25.1138 7.0519 3
 1 -6 17 36.0016 7.37209 3
 -1 -6 17 23.9528 4.20151 7
 1 -6 17 32.0344 3.1841 7
 -1 -6 -17 39.6603 10.0182 9
 1 -6 17 31.128 4.91578 9
 1 6 -17 33.1828 5.97148 12
 1 6 -17 20.0611 11.608 11
 -1 6 -17 32.7047 6.06749 12
 -1 6 17 29.3822 11.5207 2
 1 6 17 32.714 9.07488 2
 -1 -6 -17 30.4417 9.34493 3
 1 -6 17 35.0112 10.2283 2
 -1 -6 17 35.2489 9.34923 3
 -1 -6 17 50.6362 12.2351 2
 -1 -6 -18 1619.31 71.3855 9
 1 -6 -18 1592.45 72.3855 9
 1 -6 -18 1607.26 68.5192 3
 1 -6 18 1675.03 68.6919 3
 1 -6 18 1686.73 65.9311 7
 1 -6 18 1626.04 67.3091 9
 -1 -6 18 1714.44 66.6727 7
 -1 6 -18 1640.53 67.0614 12
 -1 6 -18 1574 73.5202 11
 1 6 -18 1518.56 73.3559 11
 1 6 -18 1628.59 67.0795 12
 -1 -6 -18 1673.44 69.7197 3
 -1 -6 18 1632.09 69.7826 3
 1 -6 18 1622.88 70.6102 2
 -1 -6 18 1559.58 71.7967 2
 -1 6 18 1515.48 71.3785 2
 1 6 18 1619.3 70.239 2
 -1 6 -19 135.729 8.84227 12
 1 6 -19 144.092 8.76231 12
 -1 6 -19 142.518 16.6918 11
 1 6 -19 159.407 17.5056 11
 1 -6 -19 115.446 14.8333 9
 1 -6 -19 112.235 10.0512 3
 1 -6 19 150.478 10.3628 3
 -1 -6 19 146.728 7.68387 7
 -1 -6 -19 136.32 13.6628 9
 1 -6 19 155.132 8.94649 9
 1 -6 19 149.068 6.58774 7
 -1 6 19 116.573 15.0578 2
 1 6 19 129.569 13.2051 2
 -1 -6 -19 124.37 11.8292 3
 -1 -6 19 137.191 11.9215 3
 1 -6 19 154.963 13.7215 2
 -1 -6 19 141.983 15.425 2
 -1 6 -20 313.485 14.3496 12
 1 6 -20 258.821 21.4984 11
 1 6 -20 302.319 14.3851 12
 -1 6 -20 307.769 22.2656 11
 1 -6 -20 318.201 21.4809 9
 1 -6 20 324.46 16.0173 3
 1 -6 -20 298.856 15.9872 3
 -1 -6 20 306.312 13.6159 7
 1 -6 20 311.863 14.969 9
 1 -6 20 289.577 12.586 7
 -1 -6 -20 275.285 17.3305 3
 -1 6 20 309.53 21.7012 2
 1 6 20 318.58 19.2327 2
 1 -6 20 314.482 19.9613 2
 -1 -6 20 317.783 17.6221 3
 -1 -6 20 264.807 21.1279 2
 1 6 -21 160.143 9.03773 12
 -1 6 -21 153.886 8.88149 12
 1 -6 -21 153.23 10.5134 3
 1 -6 21 161.398 10.3366 3
 -1 -6 -21 150.238 11.9501 3
 1 -6 -21 143.688 16.8844 9
 -1 6 -21 154.152 18.2419 11
 1 6 -21 124.363 17.2636 11
 -1 -6 21 150.723 8.00683 7
 -1 -6 21 174.286 17.9838 2
 -1 -6 21 169.091 12.0797 3
 1 6 21 167.507 14.8468 2
 1 -6 21 140.886 15.08 2
 -1 6 21 145.673 16.9558 2
 -1 6 -22 1522.67 61.465 12
 -1 6 -22 1458.35 69.5043 11
 1 6 -22 1540.19 61.5862 12
 1 6 -22 1428.48 69.6232 11
 1 -6 22 1539.48 62.874 3
 -1 -6 -22 1502.82 63.7414 3
 1 -6 -22 1490.18 62.7824 3
 1 -6 -22 1445.9 68.7303 9
 -1 -6 22 1572.51 61.4045 7
 1 -6 -22 1388.54 66.2836 7
 1 6 22 1531.61 66.5922 2
 -1 6 22 1401.6 67.6251 2
 -1 -6 22 1496.45 63.8924 3
 1 -6 22 1545.52 67.031 2
 -1 -6 22 1471.14 68.4078 2
 1 6 -23 214.746 10.9949 12
 1 6 -23 218.734 21.4502 11
 -1 6 -23 215.928 10.7374 12
 -1 -6 23 215.87 13.6452 3
 1 -6 23 229.162 12.2761 3
 -1 -6 -23 229.609 13.6741 3
 1 -6 -23 213.204 12.4393 3
 -1 6 -23 236.882 20.602 11
 1 -6 -23 215.558 20.4601 9
 1 -6 -23 236.095 17.1223 7
 1 6 23 232.015 25.8043 6
 -1 -6 23 235.611 10.6754 7
 1 -6 23 238.65 18.3512 2
 -1 -6 23 203.662 20.4531 2
 1 6 23 190.274 17.3307 2
 -1 6 23 201.216 19.4918 2
 -1 6 -24 63.3432 5.31245 12
 1 -6 24 65.119 6.66219 3
 1 -6 -24 73.5978 7.47623 3
 -1 6 -24 65.7758 16.0265 11
 1 -6 -24 64.583 15.3886 9
 1 6 -24 63.7747 16.9827 11
 -1 -6 24 74.7548 5.39594 7
 1 -6 -24 62.8223 11.91 7
 1 6 24 78.238 20.9709 6
 -1 6 24 61.8052 21.5338 6
 1 6 24 83.9872 13.9734 2
 -1 -6 24 36.8055 15.2054 2
 -1 6 24 57.9925 15.3972 2
 -1 -6 24 91.5073 8.33909 3
 -1 -6 -24 87.4478 8.81771 3
 1 -6 24 73.8636 14.5673 2
 -1 -6 -25 196.453 12.0315 3
 1 -6 25 207.673 10.8155 3
 -1 -6 25 185.066 11.5359 3
 1 -6 -25 196.807 11.1438 3
 1 6 -25 161.175 20.3241 11
 -1 6 -25 183.67 20.2207 11
 -1 -6 25 187.242 9.53553 7
 1 -6 -25 173.329 16.2983 7
 -1 6 25 119.678 24.0605 6
 1 6 25 203.748 25.7291 6
 1 -6 25 184.341 17.3706 2
 -1 6 25 186.014 19.6504 2
 -1 -6 25 185.103 20.0043 2
 1 6 25 189.637 17.4736 2
 1 6 -26 708.145 40.8125 11
 -1 6 -26 661.222 40.642 11
 -1 6 26 722.971 44.5374 6
 1 -6 -26 739.564 36.545 7
 1 6 26 718.021 44.3901 6
 -1 -6 26 725.297 30.9018 7
 1 -6 26 760.038 38.6307 2
 -1 -6 26 710.024 40.1612 2
 -1 6 26 661.918 38.7808 2
 1 6 26 685.541 37.4731 2
 -1 -6 26 749.107 32.3571 3
 1 -6 -26 774.692 32.0109 3
 1 -6 26 797.431 31.8703 3
 -1 -6 -26 714.57 32.2002 3
 1 6 -27 17.4976 15.5268 11
 -1 6 -27 23.7411 15.2829 11
 1 -6 27 38.0165 5.19427 3
 1 -6 -27 32.3333 6.06103 3
 -1 -6 27 27.8442 5.91176 3
 -1 -6 -27 31.6947 6.64027 3
 1 -6 -27 28.3043 12.1172 7
 -1 6 27 1.95764 20.8072 6
 1 6 27 32.6055 21.0681 6
 -1 -6 27 34.239 4.88122 7
 -1 6 27 24.929 14.6536 2
 1 -6 27 35.276 13.2784 2
 -1 -6 27 21.8038 15.3089 2
 1 6 27 34.4065 12.9361 2
 1 6 -28 105.261 19.201 11
 -1 6 -28 73.7667 17.5669 11
 1 6 28 77.4538 9.98806 1
 1 -6 -28 96.8181 7.95751 3
 -1 -6 28 99.7427 7.44843 3
 -1 -6 -28 105.09 7.99226 3
 1 -6 28 100.787 7.15675 3
 -1 6 28 69.8089 22.8293 6
 1 6 28 77.4066 22.9751 6
 1 -6 -28 91.1327 12.9677 7
 -1 -6 28 95.1246 17.763 2
 1 6 28 132.154 16.9714 2
 1 6 -28 96.3287 10.643 1
 -1 6 28 82.3529 17.3665 2
 1 -6 28 65.0303 15.4194 2
 -1 -6 -29 181.761 10.7513 3
 1 -6 -29 213.395 11.4038 3
 -1 -6 29 202.231 10.6112 3
 1 -6 29 237.523 11.1507 3
 1 6 29 185.138 12.905 1
 -1 -6 29 145.698 21.3926 2
 -1 6 29 189.934 21.795 2
 1 6 29 180.156 18.7686 2
 1 6 -29 199.366 13.3277 1
 1 -6 29 177.969 19.4361 2
 -1 6 29 158.183 26.5168 6
 -1 -6 -29 154.525 16.7022 7
 1 6 29 206.624 27.5127 6
 1 -6 -29 163.955 16.1353 7
 -1 6 -29 147.69 21.5185 11
 1 6 -29 147.886 22.052 11
 -1 -6 30 677.012 39.7295 2
 1 6 30 692.25 31.4407 1
 1 6 -30 618.576 30.9404 1
 1 6 30 694.687 37.6225 2
 -1 6 30 650.459 39.059 2
 1 -6 30 677.425 37.7883 2
 1 6 -30 680.073 41.6562 11
 -1 -6 -30 740.473 29.9196 3
 -1 -6 30 687.937 29.5686 3
 1 -6 -30 722.701 29.8735 3
 1 -6 30 721.497 29.4965 3
 1 6 -30 697.485 36.912 4
 1 6 30 685.268 44.4134 6
 1 -6 -30 678.443 35.2183 7
 -1 6 30 619.927 43.851 6
 -1 -6 -30 702.319 35.952 7
 -1 6 -30 685.174 41.2312 11
 1 6 31 50.6515 7.16156 1
 -1 6 -31 52.7331 19.4418 11
 1 6 -31 50.6512 18.7707 11
 -1 6 -31 51.1596 13.7241 4
 1 6 -31 22.848 14.0501 4
 -1 -6 31 36.1505 4.64369 3
 1 -6 31 43.1792 4.41052 3
 1 -6 -31 26.3352 11.3787 7
 -1 -6 -31 29.1027 12.5818 7
 1 6 31 37.6599 22.291 6
 -1 6 31 48.778 22.0062 6
 -1 6 31 56.141 17.7199 2
 1 6 31 14.2167 14.8444 2
 -1 -6 31 40.2153 16.9234 2
 1 -6 31 17.7215 14.6441 2
 -1 6 32 24.0611 6.61845 1
 1 6 32 16.3796 6.28835 1
 -1 6 -32 7.52379 18.3621 11
 1 6 -32 46.7183 19.1041 11
 1 6 -32 30.7966 14.9268 4
 -1 6 -32 20.1368 13.2474 4
 1 -6 32 16.3673 3.5586 3
 -1 -6 32 21.2496 4.04131 3
 -1 6 32 -35.0074 23.1595 6
 -1 -6 -32 13.3606 12.343 7
 1 6 32 32.1501 22.2304 6
 1 -6 -32 6.84381 11.0796 7
 1 6 32 -1.32524 15.4468 2
 -1 -6 32 17.3881 17.6754 2
 -1 6 32 10.5784 17.0369 2
 1 -6 32 27.9141 15.926 2
 1 6 -33 73.643 16.1463 4
 -1 6 -33 102.164 14.9745 4
 -1 6 33 83.0098 7.33212 1
 1 6 33 91.5253 7.22487 1
 1 -6 -33 113.84 14.2058 7
 -1 -6 -33 69.8338 14.2415 7
 -1 6 33 77.2083 24.5389 6
 1 6 33 80.1261 24.515 6
 -1 -6 -33 44.8319 19.5227 9
 -1 6 -33 145.883 22.9496 11
 -1 -6 33 67.725 19.6031 2
 1 6 33 111.324 18.0254 2
 -1 6 33 75.1633 19.4775 2
 1 -6 33 66.4975 18.0888 2
 -1 6 -34 679.293 44.1749 11
 -1 -6 -34 721.632 44.6795 9
 -1 -6 -34 723.032 37.0315 7
 -1 6 34 721.637 46.0673 6
 1 -6 -34 713.307 36.3894 7
 1 6 34 784.249 46.9624 6
 1 -6 34 755.362 41.4733 2
 -1 6 34 648.885 41.2526 2
 1 6 34 813.049 41.1006 2
 -1 -6 34 713.308 42.2821 2
 -1 6 -34 732.216 36.9282 4
 1 6 -34 747.088 38.341 4
 -1 6 -35 35.3061 22.724 11
 -1 -6 -35 -12.7022 20.1461 9
 -1 6 35 8.45087 22.2098 6
 -1 -6 -35 1.00976 12.1724 7
 1 6 35 -51.3219 23.5857 6
 1 -6 -35 17.431 11.6942 7
 1 -6 35 22.8732 18.5744 2
 -1 -6 35 11.8813 19.0807 2
 -1 6 35 19.5404 18.5996 2
 1 6 35 10.1781 16.1459 2
 -1 6 -35 -4.51958 13.4077 4
 1 6 -35 -9.99201 14.1839 4
 -1 -6 -36 93.7859 23.6113 9
 -1 6 -36 130.787 25.3102 11
 -1 -6 -36 118.96 15.1232 7
 -1 6 36 132.676 26.7933 6
 1 6 36 131.15 25.3565 6
 1 -6 -36 121.287 14.6867 7
 -1 6 36 112.712 21.7004 2
 1 -6 36 96.2899 20.4193 2
 1 6 36 141.309 20.0899 2
 -1 -6 36 103.504 22.1926 2
 1 6 -36 122.826 16.7744 4
 -1 6 -37 50.8915 23.0641 11
 -1 -6 -37 11.3215 21.3857 9
 -1 6 37 23.8076 22.8251 6
 1 -6 -37 9.61315 12.0081 7
 -1 -6 -37 27.6187 12.7364 7
 1 6 37 22.7843 23.3982 6
 -1 6 37 39.3269 20.1566 2
 -1 -6 37 30.2187 20.0056 2
 1 -6 37 25.6131 18.4171 2
 1 6 37 30.6534 17.9394 2
 1 6 -37 23.4552 14.8774 4
 1 -6 38 570.03 35.5794 2
 -1 6 38 516.003 36.0126 2
 1 6 38 515.355 34.5305 2
 -1 -6 38 450.579 36.252 2
 -1 -6 -38 551.425 40.4218 9
 -1 6 -38 563.433 40.1339 11
 -1 6 38 523.344 40.5294 6
 1 6 38 537.185 39.8729 6
 1 -6 -38 502.54 28.7161 7
 -1 -6 -38 563.938 29.6503 7
 -1 6 39 201.977 25.0317 2
 -1 -6 39 168.064 24.9681 2
 1 -6 39 157.433 24.2059 2
 1 6 39 175.337 22.5466 2
 -1 -6 -39 201.445 29.0162 9
 -1 6 -39 145.726 28.55 11
 -1 -6 -39 190.193 16.8469 7
 1 -6 -39 165.477 16.6134 7
 1 6 39 133.685 26.507 6
 -1 6 39 159.866 27.306 6
 -1 6 40 155.881 24.8228 2
 1 6 40 144.01 21.8149 2
 1 -6 40 148.022 23.0332 2
 -1 -6 40 179.425 25.8185 2
 -1 6 -40 118.602 27.8612 11
 -1 -6 -40 92.7438 26.9076 9
 1 -6 -40 141.846 15.794 7
 -1 6 40 99.8583 28.3073 6
 -1 -6 -40 172.888 16.6475 7
 1 6 40 139.437 28.9655 6
 -1 -6 41 94.8306 24.0431 2
 1 -6 41 78.5505 22.2374 2
 -1 6 41 104.78 23.0944 2
 1 6 41 60.5442 21.1036 2
 -1 6 -41 137.484 28.8588 11
 -1 -6 -41 74.9525 27.8094 9
 1 -6 -41 81.843 14.2669 7
 -1 -6 -41 87.9018 14.3034 7
 -1 6 41 47.2947 26.0412 6
 1 6 41 97.5481 27.7575 6
 -1 -6 42 94.0182 23.7601 2
 1 -6 42 176.918 24.2762 2
 1 6 42 126.312 23.2186 2
 -1 6 42 145.196 25.7801 2
 -1 -6 -42 127.669 28.7733 9
 -1 6 -42 185.022 31.4861 11
 1 -6 -42 120.378 15.5729 7
 -1 -6 -42 183.036 17.0066 7
 1 6 42 202.318 29.8073 6
 -1 6 42 205.255 31.7677 6
 -1 6 43 3.81258 22.7417 2
 -1 -6 43 67.8445 23.7764 2
 1 6 43 40.2297 21.2972 2
 1 -6 43 108.712 22.7635 2
 -1 -6 -43 43.7069 26.9713 9
 -1 6 -43 26.4011 28.2412 11
 -1 -6 -43 69.1017 14.0516 7
 1 6 43 52.5172 27.2632 6
 -1 6 43 62.7909 28.5284 6
 1 -6 -43 82.5946 14.3064 7
 1 -6 44 166.603 24.6421 2
 -1 -6 44 132.738 26.0918 2
 -1 6 44 159.684 26.4741 2
 1 6 44 136.315 23.8438 2
 -1 -6 -44 187.512 33.2586 9
 -1 6 -44 119.186 31.8741 11
 1 -6 -44 157.698 16.8488 7
 -1 6 -45 33.4281 31.0618 11
 1 6 45 -5.43191 21.7509 2
 -1 6 45 15.5244 23.3524 2
 -1 -6 45 -3.98891 24.0856 2
 1 -6 45 18.4869 21.9705 2
 -1 6 -46 114.08 34.5645 11
 -1 6 46 150.398 26.3568 2
 1 -6 46 141.381 25.6976 2
 1 6 46 129.634 24.3381 2
 -1 -6 46 142.418 26.9312 2
 -1 6 -47 14.5778 32.6954 11
 -1 6 47 83.6241 25.7028 2
 1 -6 47 49.3172 23.3779 2
 -1 -6 47 40.3209 25.005 2
 1 6 47 38.6906 22.9399 2
 -1 6 -48 185.082 37.3331 11
 1 6 48 178.089 27.454 2
 1 -6 48 181.281 27.942 2
 -1 -6 48 180.285 29.5255 2
 -1 6 48 240.141 30.1704 2
 -1 6 -49 30.4241 35.292 11
 -1 -6 49 -24.6462 26.4035 2
 1 6 49 -22.6322 24.3959 2
 1 -6 49 -17.4318 23.8768 2
 -1 6 49 22.1118 24.1464 2
 -1 6 -50 158.607 39.4126 11
 -1 6 50 223.615 30.2661 2
 -1 -6 50 205.665 30.07 2
 1 -6 50 194.223 29.2629 2
 1 6 50 244.269 29.598 2
 -1 6 51 81.543 26.9988 2
 1 -6 51 48.5999 25.3331 2
 1 6 51 -3.8324 23.8168 2
 -1 -6 51 20.5526 26.1254 2
 1 -7 0 -3.78491 3.66728 9
 1 7 0 -2.71688 9.15542 8
 -1 7 0 -5.86835 8.59387 8
 1 -7 0 -10.5937 9.2346 3
 -1 -7 0 -4.21702 16.2131 5
 1 -7 1 2363.52 93.9365 9
 1 7 1 2306.91 97.4143 8
 1 -7 -1 2316.8 94.4134 9
 -1 7 1 2305.77 96.8044 8
 -1 7 -1 2300.77 96.8302 8
 1 -7 1 2398.31 98.0748 3
 1 -7 -1 2429.65 98.0741 3
 -1 -7 -1 2225.57 102.617 5
 -1 -7 1 2365.66 102.646 5
 -1 7 -2 1823.39 77.3317 8
 1 -7 2 1850.15 74.0727 9
 -1 7 2 1873.74 77.2265 8
 1 -7 -2 1852.83 75.0648 9
 1 7 2 1753.11 77.6106 8
 1 -7 -2 1901.38 78.6051 3
 -1 -7 -2 1786.42 84.0162 5
 1 -7 3 485.727 19.8865 9
 1 -7 -3 461.7 21.4176 9
 1 7 3 491.141 24.6151 8
 -1 7 3 455.281 23.8323 8
 1 -7 -3 464.943 25.0786 3
 -1 -7 -3 473.3 32.5015 5
 -1 7 4 333.938 18.5523 8
 1 7 4 324.633 19.3839 8
 1 -7 -4 328.664 16.5166 9
 1 -7 4 350.479 14.3489 9
 -1 -7 -4 310.517 28.3073 5
 1 -7 -4 304.766 19.7609 3
 -1 -7 4 342.284 14.4699 2
 1 -7 5 1523.46 62.0052 2
 -1 7 5 1566.57 62.0572 2
 -1 -7 5 1525.66 62.5051 2
 1 -7 -5 1597.03 66.8638 3
 1 -7 -5 1585.52 64.2457 9
 -1 7 5 1555.59 65.7355 10
 -1 7 -5 1546.8 69.0534 11
 -1 7 5 1594.16 65.893 8
 1 7 5 1514.71 66.1048 8
 1 -7 -5 1432.67 74.6972 5
 -1 -7 -5 1588.62 74.5976 5
 1 7 6 1289.91 55.1658 10
 1 -7 -6 1329.29 54.768 9
 -1 7 6 1289.19 55.9349 10
 1 7 -6 1280.89 59.7989 11
 -1 7 -6 1250.05 59.5792 11
 -1 -7 -6 1289.62 54.3103 9
 -1 7 6 1271.78 56.1118 8
 1 7 6 1327.25 56.5345 8
 -1 -7 -6 1261.58 65.2196 5
 1 -7 -6 1158.48 65.1277 5
 -1 7 6 1311.68 52.7685 2
 -1 -7 6 1269.35 53.1375 2
 1 -7 -6 1359.53 57.1606 3
 1 -7 6 1344.39 56.9903 3
 1 7 6 1319.48 52.3794 2
 1 -7 6 1287.38 52.4825 2
 -1 7 7 977.747 43.387 10
 1 7 7 978.301 42.5827 10
 1 -7 -7 992.363 42.2872 9
 1 7 -7 920.47 47.0537 11
 -1 7 -7 926.854 46.5424 11
 1 7 7 980.342 43.9278 8
 -1 7 7 997.961 43.6361 8
 -1 -7 -7 982.782 41.7202 9
 1 -7 -7 883.415 53.078 5
 -1 -7 -7 965.391 53.365 5
 1 -7 -7 1040.43 44.4215 3
 1 -7 7 968.78 44.2961 3
 1 -7 7 969.162 39.9352 2
 -1 7 7 924.7 40.3773 2
 1 7 7 1016.12 39.8623 2
 -1 -7 7 960.853 40.8304 2
 1 7 8 91.394 6.15738 2
 -1 -7 8 86.8258 7.79083 2
 -1 7 8 90.5483 7.86393 2
 1 -7 -8 103.613 11.7343 3
 1 -7 8 75.9185 5.84765 2
 1 -7 8 107.096 11.7529 3
 1 7 8 88.2024 9.64894 10
 -1 7 8 79.0969 10.6698 10
 1 -7 8 88.9612 4.83184 9
 1 7 -8 95.834 15.2276 11
 -1 7 -8 119.09 15.2953 11
 1 7 8 79.573 10.6648 8
 1 -7 -8 88.7812 9.21012 9
 -1 -7 -8 89.188 8.31751 9
 -1 7 8 109.186 10.9568 8
 1 -7 -8 65.9788 21.1145 5
 -1 -7 -8 86.3894 21.8197 5
 -1 7 -9 15.5156 13.963 11
 1 7 -9 10.5145 12.762 11
 1 7 9 13.2607 7.72124 10
 -1 7 9 24.1275 8.50857 10
 1 -7 9 9.90483 2.61715 9
 1 7 9 22.9727 8.90339 8
 -1 -7 -9 0.50025 6.60083 9
 1 -7 -9 -7.541 7.69526 9
 1 -7 9 12.3611 9.45679 3
 1 -7 -9 14.24 8.88895 3
 1 -7 9 8.39621 4.18432 2
 1 7 9 13.9231 4.70185 2
 -1 -7 9 13.7748 6.38194 2
 -1 7 9 14.4249 6.91262 2
 -1 -7 -9 3.95215 20.2905 5
 1 7 -10 331.671 24.194 11
 -1 7 -10 394.931 24.2988 11
 -1 7 10 389.003 20.1751 10
 1 7 10 356.344 18.6929 10
 1 -7 10 377.78 15.1081 9
 1 -7 -10 338.32 19.2399 9
 1 -7 -10 320.904 19.6544 3
 -1 -7 -10 383.902 18.7361 9
 1 7 10 371.498 20.2368 8
 -1 -7 -10 334.363 31.5155 5
 1 7 10 325.183 16.4338 2
 -1 -7 10 342.566 18.0135 2
 -1 7 10 324.317 17.8849 2
 1 -7 10 348.639 16.667 2
 1 -7 10 332.251 20.0767 3
 1 7 -11 672.631 39.0023 11
 -1 7 -11 755.428 39.542 11
 1 -7 -11 821.851 36.0755 9
 -1 7 11 748.297 35.9363 10
 1 7 11 801.63 34.9999 10
 1 -7 11 779.459 31.5298 9
 1 -7 11 787.308 36.0556 3
 1 -7 -11 834.259 36.2469 3
 1 7 11 771.866 36.154 8
 -1 -7 -11 783.5 34.9918 9
 -1 -7 -11 702.519 46.5435 5
 -1 -7 11 755.098 34.4973 2
 -1 7 11 742.371 34.1914 2
 1 -7 11 752.453 33.2099 2
 1 7 11 760.108 33.0249 2
 1 7 12 146.796 11.1995 10
 1 -7 -12 161.73 12.8171 9
 -1 7 12 175.483 12.8962 10
 1 -7 12 134.749 7.07546 9
 1 -7 -12 132.378 12.5437 3
 -1 7 -12 147.373 16.7222 11
 1 7 -12 159.516 17.4868 11
 1 7 12 139.909 9.55983 2
 1 -7 12 114.99 9.16262 2
 -1 -7 12 138.571 11.2055 2
 -1 7 12 137.866 11.6609 2
 1 -7 12 123.457 12.6668 3
 -1 -7 -12 151.858 11.85 9
 -1 7 13 8.60104 9.22814 10
 1 7 13 -2.30789 7.51966 10
 -1 -7 -13 -1.34195 7.64886 9
 1 -7 13 -0.53409 3.22424 9
 1 -7 -13 -3.93073 9.55925 9
 -1 7 -13 -8.42287 14.7069 11
 1 7 -13 1.25322 12.5174 11
 -1 -7 13 -1.86333 7.82211 2
 1 7 13 -4.09103 6.55634 2
 1 -7 13 10.9066 8.10025 3
 -1 7 13 2.75311 8.86808 2
 1 -7 13 4.56294 6.14079 2
 1 -7 -13 19.1612 8.97945 3
 1 7 14 2366.92 98.2194 10
 -1 7 14 2349.96 99.2358 10
 1 -7 -14 2330.26 99.8585 9
 -1 -7 14 2416.9 97.3361 9
 1 -7 -14 2466.86 98.7862 3
 1 -7 14 2532.27 99.0449 3
 1 -7 14 2477.13 95.4165 9
 -1 -7 -14 2286.44 98.8659 9
 -1 7 -14 2254.59 102.446 11
 1 7 -14 2366.08 102.974 11
 1 -7 14 2424.13 97.6313 2
 -1 7 14 2264.6 98.2813 2
 -1 -7 14 2304.07 98.7604 2
 -1 -7 -14 2217.35 99.3683 3
 1 7 14 2273.38 97.1923 2
 1 7 15 231.598 14.8153 10
 1 -7 -15 245.329 17.3439 9
 -1 7 15 216.2 15.9751 10
 -1 -7 15 240.461 13.8415 9
 1 -7 -15 247.741 15.3929 3
 1 -7 15 239.208 15.0978 3
 -1 -7 -15 217.169 15.8425 9
 1 -7 15 238.982 11.222 9
 -1 7 -15 185.446 19.5798 11
 1 7 -15 254.764 20.6379 11
 -1 -7 -15 206.457 16.3702 3
 -1 7 15 220.056 16.0325 2
 -1 -7 15 226.924 17.1939 3
 1 7 15 230.883 14.2939 2
 1 -7 15 229.837 14.2955 2
 -1 -7 15 279.048 16.8304 2
 -1 7 16 187.493 14.8759 10
 1 -7 -16 163.227 15.3419 9
 1 7 16 187.857 13.0748 10
 -1 -7 16 160.902 11.4429 9
 1 -7 -16 183.616 12.744 3
 1 -7 16 183.486 13.4048 3
 -1 -7 -16 155.428 13.7986 9
 1 -7 16 179.354 9.08753 9
 1 7 -16 172.493 18.7326 11
 -1 7 -16 160.338 18.1698 11
 1 -7 16 172.709 12.4743 2
 1 7 16 158.093 12.2354 2
 -1 7 16 162.179 14.2535 2
 -1 -7 -16 197.864 15.0635 3
 -1 -7 16 155.512 14.6903 3
 -1 -7 16 154.902 15.0231 2
 -1 -7 17 816.301 34.05 9
 -1 7 17 767.666 36.4124 10
 1 7 17 736.816 34.95 10
 1 -7 -17 738.914 37.7046 9
 1 -7 17 811.469 34.9865 3
 1 -7 -17 728.96 34.475 3
 1 -7 17 746.359 31.8559 9
 -1 -7 17 777.981 32.0354 7
 -1 -7 -17 719.142 36.3818 9
 -1 7 -17 747.62 40.0333 11
 1 7 -17 778.9 40.8138 11
 1 7 17 734.361 34.7196 2
 -1 -7 17 771.316 36.3141 3
 -1 -7 17 757.614 36.7313 2
 -1 -7 -17 749.395 35.9162 3
 1 -7 17 724.805 34.8971 2
 -1 7 17 733.201 36.2296 2
 1 -7 -18 1878.22 79.3819 9
 -1 -7 -18 1753.03 77.871 9
 -1 7 18 1863.82 77.463 10
 1 -7 -18 1806.03 75.5107 3
 1 -7 18 1859.4 75.7773 3
 1 -7 18 1855.38 72.5029 7
 1 -7 18 1862.38 73.321 9
 -1 -7 18 1784.8 73.0759 7
 1 7 -18 1625.8 80.6804 11
 -1 7 -18 1713.45 80.7322 11
 1 7 18 1721.23 75.8967 2
 -1 -7 18 1731.21 77.5835 2
 -1 7 18 1623.24 76.9076 2
 1 -7 18 1793.74 76.4865 2
 -1 -7 -18 1750.97 76.5594 3
 -1 -7 18 1847.21 77.0569 3
 -1 -7 -19 507.312 27.9656 9
 1 -7 -19 492.818 29.3486 9
 1 -7 19 538.168 25.3007 3
 1 -7 -19 524.634 25.162 3
 -1 -7 19 563.291 22.5304 7
 1 -7 19 541.322 21.6428 7
 1 -7 19 468.276 22.7587 9
 -1 7 -19 493.42 31.0598 11
 1 7 -19 512.805 32.0834 11
 -1 -7 19 429.527 27.77 2
 -1 -7 19 485.809 26.5758 3
 -1 7 19 487.671 27.8762 2
 1 7 19 526.754 26.4855 2
 1 -7 19 539.751 27.057 2
 -1 -7 -19 497.262 26.391 3
 -1 -7 -20 547.291 29.8205 9
 1 -7 -20 568.568 31.3668 9
 1 -7 -20 568.636 26.2386 3
 1 -7 20 583.152 26.3642 3
 1 -7 20 528.003 24.0127 9
 -1 -7 20 568.465 23.4565 7
 1 -7 20 563.122 22.5577 7
 -1 7 -20 517.725 24.1707 12
 1 7 -20 524.982 33.3513 11
 -1 7 -20 503.325 32.3171 11
 1 -7 20 521.638 28.1008 2
 1 7 20 533.244 27.7784 2
 -1 -7 20 541.491 27.6847 3
 -1 -7 -20 515.508 27.2229 3
 -1 7 20 501.721 29.3564 2
 -1 -7 20 509.897 30.0227 2
 1 7 -21 1478.37 70.4907 11
 -1 7 -21 1468.7 61.5929 12
 -1 7 -21 1396.59 69.7139 11
 -1 -7 -21 1503.29 67.7253 9
 1 -7 -21 1498.05 68.7629 9
 -1 -7 -21 1455.5 64.2776 3
 1 -7 21 1573.81 63.4758 3
 1 -7 -21 1519.14 63.3015 3
 -1 -7 21 1542.27 61.0803 7
 1 -7 21 1471.71 61.8735 9
 1 -7 21 1538.6 60.1934 7
 -1 -7 21 1505.23 64.7306 3
 -1 -7 21 1450.94 67.4142 2
 1 -7 21 1484.94 65.7081 2
 1 7 21 1410.45 65.0068 2
 -1 7 21 1361.24 66.2267 2
 1 7 -22 87.1352 7.21057 12
 -1 7 -22 77.5978 16.7969 11
 1 7 -22 77.5256 16.1038 11
 -1 7 -22 84.5241 7.22546 12
 1 -7 -22 89.0838 15.8462 9
 1 -7 22 85.2783 8.88663 3
 1 -7 -22 80.3961 8.66299 3
 -1 -7 -22 86.2513 13.7883 9
 1 -7 22 64.5963 3.73772 7
 -1 -7 22 95.0074 5.65586 7
 -1 -7 22 63.7 14.8063 2
 -1 -7 -22 66.3262 10.1318 3
 -1 7 22 83.9474 14.7718 2
 1 7 22 81.2067 12.2129 2
 -1 -7 22 99.0175 10.7883 3
 1 -7 22 64.7663 12.5743 2
 -1 7 -23 273.194 24.1819 11
 1 7 -23 244.57 23.3821 11
 -1 -7 -23 271.736 21.4423 9
 1 -7 -23 300.604 22.9041 9
 -1 -7 23 269.106 16.8035 3
 1 -7 -23 251.116 15.118 3
 1 -7 23 300.466 15.3788 3
 -1 -7 -23 270.353 16.4111 3
 1 -7 -23 248.002 19.3179 7
 -1 -7 23 293.495 12.706 7
 -1 7 23 264.908 20.5279 2
 1 -7 23 246.71 19.3294 2
 -1 -7 23 258.748 21.3262 2
 1 7 23 240.661 18.4579 2
 1 7 -24 -8.02 16.3061 11
 -1 7 -24 4.75157 16.7268 11
 1 -7 -24 10.209 14.1117 9
 1 -7 -24 -2.76976 6.69408 3
 1 -7 24 -12.536 6.71639 3
 -1 -7 -24 -10.5107 13.2568 9
 1 -7 -24 6.39343 11.2016 7
 -1 -7 24 5.27517 3.51338 7
 -1 -7 -24 -1.66281 7.7791 3
 -1 7 24 -5.45997 13.1396 2
 -1 -7 24 2.35106 15.0646 2
 1 -7 24 -7.85838 12.3907 2
 1 7 24 -21.8669 11.6943 2
 -1 -7 24 -0.58621 7.93367 3
 1 7 -25 27.9681 16.513 11
 -1 -7 -25 29.3257 8.55746 3
 1 -7 -25 49.2936 7.51914 3
 1 -7 25 41.202 7.17652 3
 -1 -7 -25 52.6385 15.1469 9
 1 -7 -25 56.7151 16.3436 9
 -1 7 -25 50.5121 17.1272 11
 -1 -7 25 40.8902 4.45766 7
 1 7 25 16.2885 22.8533 6
 -1 7 25 14.6387 22.044 6
 1 -7 -25 43.1717 12.0701 7
 -1 7 25 22.5829 13.9438 2
 -1 -7 25 49.4778 8.43545 3
 1 7 25 57.4529 12.7338 2
 -1 -7 25 26.7033 14.8235 2
 1 -7 25 37.0911 13.1188 2
 1 7 -26 738.865 44.6073 11
 -1 7 -26 837.776 46.0997 11
 -1 -7 -26 784.616 36.1029 3
 1 -7 -26 824.688 35.6654 3
 1 -7 26 889.088 35.7385 3
 -1 -7 26 851.139 36.4644 3
 -1 -7 -26 746.484 43.1443 9
 1 -7 -26 767.71 44.1447 9
 -1 7 26 689.14 48.6458 6
 1 7 26 741.871 48.7564 6
 1 -7 -26 765.037 40.5742 7
 -1 -7 26 827.616 33.87 7
 1 -7 26 843.241 41.062 2
 1 7 26 770.843 40.0611 2
 -1 -7 26 803.877 42.372 2
 -1 7 26 843.611 42.3834 2
 1 -7 -27 210.569 11.9891 3
 1 -7 27 220.035 11.7891 3
 -1 -7 -27 188.342 12.553 3
 -1 -7 27 200.208 12.4159 3
 1 -7 -27 208.702 22.6083 9
 -1 -7 -27 156.347 20.1955 9
 1 7 -27 201.947 22.5862 11
 -1 7 -27 166.108 23.1034 11
 -1 7 27 166.011 27.475 6
 1 -7 -27 209.29 17.3945 7
 1 7 27 162.783 27.0685 6
 -1 -7 27 196.934 20.7649 2
 1 -7 27 164.598 18.669 2
 -1 7 27 170.663 19.7205 2
 1 7 27 182.777 17.6706 2
 1 -7 28 4.97796 5.35609 3
 -1 -7 28 11.112 6.04097 3
 1 -7 -28 1.97282 6.46236 3
 -1 -7 -28 7.74595 6.7655 3
 1 -7 -28 22.7079 16.5312 9
 -1 7 -28 7.14403 17.658 11
 1 7 -28 7.17884 17.7904 11
 1 -7 -28 15.2869 12.0026 7
 -1 7 28 24.1219 22.4051 6
 1 7 28 61.9755 23.3851 6
 -1 7 28 1.27261 14.8773 2
 -1 -7 28 12.0535 15.3305 2
 1 -7 28 7.05537 13.5136 2
 1 7 28 7.58182 12.8046 2
 1 -7 29 87.2395 7.42226 3
 -1 -7 -29 75.0764 8.41432 3
 1 -7 -29 100.116 8.54241 3
 -1 -7 29 106.499 8.17981 3
 -1 7 -29 97.72 21.094 11
 1 7 -29 46.0813 18.7772 11
 1 -7 -29 87.5865 20.0495 9
 -1 7 29 110.303 27.3658 6
 1 -7 -29 80.9593 14.2675 7
 -1 -7 -29 63.7684 13.8925 7
 1 7 29 83.8782 26.0623 6
 -1 7 29 83.6647 17.2819 2
 1 -7 29 81.037 16.5934 2
 1 7 29 72.314 15.1243 2
 -1 -7 29 78.014 18.3459 2
 1 7 -30 995.54 58.4239 11
 -1 7 -30 993.342 57.5279 11
 1 -7 30 1153.19 46.9608 3
 -1 -7 30 1161.55 47.0603 3
 1 -7 -30 1339.84 47.8502 3
 -1 -7 -30 1099.71 46.9822 3
 1 -7 -30 974.305 57.3928 9
 1 7 30 1078.77 61.9607 6
 1 -7 -30 1103.67 52.2673 7
 -1 7 30 987.601 60.8541 6
 -1 -7 -30 1044.32 52.634 7
 1 -7 30 1201.46 54.5149 2
 -1 -7 30 1033.86 55.0421 2
 1 7 30 1032.27 52.8473 2
 -1 7 30 985.445 54.0975 2
 1 7 30 1067.69 49.0261 1
 1 7 -30 1067.95 48.9483 1
 1 7 -31 428.877 33.2575 11
 -1 7 -31 430.518 34.0838 11
 1 -7 -31 430.825 33.0684 9
 1 -7 -31 523.518 21.3397 3
 1 -7 31 501.086 20.7884 3
 -1 -7 -31 417.189 20.5788 3
 -1 -7 31 427.113 20.2931 3
 -1 -7 -31 439.137 27.6372 7
 -1 7 31 450.417 37.9792 6
 1 -7 -31 405.028 26.4973 7
 1 7 31 348.599 35.5476 6
 1 -7 31 393.354 28.904 2
 -1 -7 31 436.392 30.8015 2
 1 7 31 436.931 28.0927 2
 1 7 31 425.758 22.7498 1
 -1 7 31 380.469 29.3591 2
 1 7 -32 221.123 21.4177 4
 -1 7 -32 189.751 25.1334 11
 1 -7 -32 198.359 25.8003 9
 1 7 -32 185.611 26.6886 11
 1 7 32 204.846 13.6664 1
 -1 -7 32 212.85 11.2183 3
 1 -7 32 230.951 11.1825 3
 -1 7 32 238.087 30.8561 6
 -1 -7 -32 179.957 19.312 7
 1 -7 -32 203.287 18.6454 7
 1 7 32 204.266 30.4281 6
 1 -7 32 216.741 21.8728 2
 1 7 32 192.151 20.4816 2
 -1 7 32 228.105 22.4613 2
 -1 -7 32 193.445 22.381 2
 -1 7 -33 1.09734 14.4498 4
 1 7 -33 48.485 16.1636 4
 -1 7 -33 33.3145 20.8638 11
 1 7 -33 35.3305 22.0113 11
 1 7 33 23.5046 7.52554 1
 -1 -7 33 18.9891 4.60554 3
 1 -7 33 18.142 4.38172 3
 1 -7 -33 33.5635 13.2321 7
 -1 -7 -33 2.32137 13.3564 7
 1 7 33 19.9171 25.0391 6
 -1 7 33 11.4681 24.1229 6
 1 -7 33 -8.32003 16.3452 2
 1 7 33 19.5411 15.4426 2
 -1 7 33 10.3438 17.3515 2
 -1 -7 33 46.2383 18.7564 2
 1 7 -34 201.756 20.6508 4
 -1 7 -34 155.284 18.2808 4
 -1 -7 -34 182.715 18.3021 7
 -1 7 34 141.45 28.2785 6
 1 -7 -34 179.404 17.1228 7
 1 7 34 160.947 29.0884 6
 -1 -7 34 135.407 22.4569 2
 1 -7 34 177.845 21.6709 2
 -1 7 34 171.846 22.2628 2
 1 7 34 164.62 19.8172 2
 -1 7 -34 113.744 25.5677 11
 1 7 -34 166.367 26.3205 11
 -1 7 35 719.117 42.7326 2
 -1 -7 35 727.623 43.2457 2
 1 7 35 778.55 41.4859 2
 1 -7 35 806.612 42.5209 2
 -1 7 -35 814.21 48.7887 11
 1 7 -35 687.121 46.6329 11
 1 -7 -35 744.499 38.657 7
 -1 -7 -35 723.042 38.8695 7
 -1 7 35 674.806 48.3447 6
 1 7 35 810.494 49.6423 6
 -1 7 -35 771.45 39.0904 4
 1 7 -35 756.157 40.6339 4
 -1 7 -36 193.738 28.0216 11
 1 7 -36 158.133 27.4058 11
 1 7 36 163.473 29.2253 6
 -1 7 36 141.944 27.7454 6
 -1 -7 -36 145.522 17.5909 7
 1 -7 -36 173.741 17.1197 7
 1 -7 36 102.695 20.1973 2
 1 7 36 134.118 20.2899 2
 -1 -7 36 145.36 21.6105 2
 -1 7 36 139.666 22.41 2
 1 7 -36 177.258 19.8139 4
 1 7 -37 16.2686 22.4397 11
 -1 7 -37 -4.69173 24.3856 11
 1 -7 -37 34.1044 13.3577 7
 -1 -7 -37 17.8075 13.9701 7
 1 7 37 22.5855 24.5121 6
 -1 7 37 -2.31673 26.002 6
 1 -7 37 -1.53844 17.1712 2
 -1 7 37 16.1502 18.5352 2
 1 7 37 45.1386 17.5379 2
 -1 -7 37 22.0675 19.6684 2
 1 7 -37 21.9525 16.4081 4
 1 7 38 130.611 20.4881 2
 -1 7 38 110.058 21.962 2
 1 -7 38 147.314 21.5093 2
 -1 -7 38 117.08 22.3782 2
 -1 7 -38 53.1287 24.562 11
 -1 7 38 98.2342 27.2647 6
 1 7 38 110.084 27.3726 6
 -1 -7 -38 120.634 16.539 7
 1 -7 -38 88.3589 14.7826 7
 -1 -7 39 277.778 28.1806 2
 -1 7 39 307.764 27.3751 2
 1 -7 39 291.35 26.8557 2
 1 7 39 265.999 25.7207 2
 -1 7 -39 253.307 32.2938 11
 1 7 39 287.508 34.1798 6
 1 -7 -39 267.005 21.674 7
 -1 7 39 320.606 34.0115 6
 -1 -7 -39 287.008 21.7574 7
 1 7 40 4.71528 18.1292 2
 1 -7 40 11.5751 18.6275 2
 -1 -7 40 -14.3505 21.2008 2
 -1 7 40 20.5795 20.1573 2
 -1 7 -40 -17.8586 26.8201 11
 1 7 40 13.4889 26.8122 6
 -1 7 40 -14.0796 26.5927 6
 -1 -7 -40 6.4434 13.5045 7
 1 -7 -40 15.9387 13.1663 7
 -1 7 41 27.7967 21.4533 2
 1 -7 41 -15.0849 19.7745 2
 -1 -7 41 7.25775 20.7266 2
 1 7 41 25.56 19.1565 2
 -1 7 -41 10.4848 27.0412 11
 -1 -7 -41 -5.28732 26.7434 9
 -1 -7 -41 24.2347 14.2034 7
 1 7 41 13.5832 24.2369 6
 -1 7 41 2.36929 26.7433 6
 1 -7 -41 -6.28465 13.4474 7
 1 -7 42 230.18 26.7635 2
 1 7 42 252.232 26.9761 2
 -1 7 42 309.879 29.0782 2
 -1 -7 42 288.067 29.3414 2
 -1 -7 -42 328.878 36.8839 9
 -1 7 -42 284.948 35.5915 11
 -1 7 42 332.13 36.0549 6
 -1 -7 -42 258.317 21.3295 7
 1 7 42 308.028 35.5658 6
 1 -7 -42 255.581 21.1191 7
 1 7 43 38.1346 20.0339 2
 1 -7 43 43.4471 20.7723 2
 -1 -7 43 28.1257 22.3645 2
 -1 7 43 53.9686 22.8795 2
 -1 7 -43 60.8731 30.371 11
 -1 -7 -43 -13.8947 29.7148 9
 -1 -7 -43 46.2109 14.3856 7
 1 -7 -43 17.5029 13.4901 7
 1 7 43 70.746 29.233 6
 -1 7 43 36.2481 28.801 6
 -1 -7 44 39.6671 22.6986 2
 1 -7 44 69.2334 21.866 2
 -1 7 44 36.3398 22.6761 2
 1 7 44 50.9019 22.1728 2
 -1 -7 -44 74.0796 28.5306 9
 -1 7 -44 76.4753 32.1609 11
 -1 -7 -44 38.1913 14.0863 7
 1 7 44 57.6215 27.3146 6
 -1 7 44 53.5975 29.8969 6
 1 -7 -44 55.2159 14.6949 7
 -1 -7 45 1.90192 22.766 2
 1 -7 45 -1.78954 21.1905 2
 -1 7 45 -16.7008 22.2518 2
 1 7 45 3.43264 20.9445 2
 -1 7 -45 17.3849 31.9744 11
 1 7 45 9.33539 28.5762 6
 1 -7 -45 -13.1988 14.2347 7
 -1 7 45 -61.8635 32.3973 6
 -1 7 -46 228.882 38.5936 11
 1 7 46 233.9 26.6755 2
 1 -7 46 240.06 28.3907 2
 -1 -7 46 240.183 30.1083 2
 -1 7 46 269.223 29.4142 2
 -1 7 -47 112.185 35.6512 11
 1 7 47 116.458 24.2562 2
 -1 7 47 171.228 27.3111 2
 -1 -7 47 149.93 27.3467 2
 1 -7 47 179.988 26.849 2
 -1 7 -48 117.433 39.3886 11
 -1 -7 48 164.099 28.0631 2
 1 -7 48 182.683 27.526 2
 1 7 48 186.505 26.248 2
 -1 7 48 139.912 26.8365 2
 -1 7 -49 69.4007 37.2237 11
 1 7 49 66.7068 24.3177 2
 -1 -7 49 93.0279 26.6175 2
 1 -7 49 92.5604 24.8166 2
 -1 7 49 92.0654 26.4189 2
 1 7 50 23.5113 23.5472 2
 1 -7 50 28.1017 23.2993 2
 -1 7 50 21.1293 24.3188 2
 -1 -7 50 1.97941 24.8991 2
 -1 7 51 284.067 32.6551 2
 -1 -7 51 349.903 34.1797 2
 1 -7 51 281.068 32.0993 2
 1 7 51 313.298 31.0978 2
 -1 8 0 -2.0509 9.0562 8
 1 8 0 0.78179 9.40723 8
 1 -8 0 -1.32231 3.94117 9
 1 -8 0 0.8771 9.73945 3
 -1 -8 0 -16.2014 16.9127 5
 1 8 1 2138.36 92.7117 8
 -1 8 1 2244.92 92.2596 8
 1 -8 1 2194.57 88.8323 9
 -1 8 -1 2141.91 91.9852 8
 1 8 -1 2207.01 92.9231 8
 1 -8 -1 2228.52 89.3988 9
 1 -8 -1 2200.52 93.4759 3
 1 -8 1 2136.03 93.2629 3
 -1 -8 1 2393.27 99.4166 5
 -1 -8 -1 2304.02 99.2892 5
 1 -8 2 8.69007 3.43411 9
 -1 8 -2 6.89809 9.04846 8
 1 8 2 11.5909 9.30221 8
 1 -8 -2 3.38109 4.60349 9
 -1 8 2 5.51488 8.97512 8
 -1 -8 -2 13.7419 17.8492 5
 1 -8 -2 7.78352 10.0357 3
 -1 8 3 1403.96 60.1446 8
 1 -8 3 1389.31 56.1157 9
 -1 8 -3 1396.43 60.1486 8
 1 8 3 1353.04 60.4794 8
 -1 -8 -3 1354.92 68.1219 5
 1 -8 -3 1391.53 57.6047 9
 1 -8 -3 1397.27 61.2806 3
 1 -8 -4 11.9561 5.18928 9
 1 8 4 12.3931 9.1619 8
 -1 8 4 13.3421 8.33792 8
 1 -8 4 8.91002 2.69433 9
 1 -8 -4 -2.58564 9.63716 3
 1 -8 -5 1071.84 45.3538 9
 -1 8 5 1098.78 47.4923 10
 -1 -8 -5 1019.55 56.3942 5
 -1 8 5 1070.63 47.4676 8
 1 -8 5 1080.06 42.7695 9
 1 8 5 1075.41 47.8956 8
 -1 -8 -5 1077.02 45.054 9
 1 -8 -5 1034.2 57.5407 5
 1 -8 -5 1066.89 48.5137 3
 -1 -8 5 1034.63 42.6352 2
 -1 8 -6 31.7243 15.3975 11
 1 -8 6 10.9003 1.93216 9
 -1 8 6 5.0769 9.05605 8
 1 -8 -6 13.9519 6.02297 9
 -1 -8 -6 15.9476 5.89391 9
 1 8 6 10.9349 9.00216 8
 -1 8 6 9.14244 9.05153 10
 1 8 6 8.33714 8.46673 10
 -1 8 6 10.8313 2.60473 2
 -1 -8 6 11.6958 3.28685 2
 1 -8 -6 21.1613 10.4786 3
 1 -8 6 12.0693 10.6004 3
 -1 -8 -6 17.754 19.8092 5
 1 -8 -6 -17.0251 21.4777 5
 -1 8 -7 99.2587 16.9121 11
 1 8 -7 131.824 16.7973 11
 -1 8 7 108.814 11.4333 8
 1 8 7 124.972 12.4326 8
 -1 -8 -7 110.257 9.16996 9
 1 8 7 126.284 11.1972 10
 -1 8 7 107.579 12.297 10
 1 -8 -7 107.083 9.34823 9
 1 -8 -7 117.262 13.0458 3
 1 -8 7 133.42 13.6412 3
 -1 -8 7 116.874 6.78766 2
 -1 8 7 109.162 6.40824 2
 1 -8 7 110.743 6.01106 2
 -1 -8 -7 59.3265 21.5677 5
 1 -8 -7 111.971 23.8178 5
 -1 8 -8 50.4362 14.9101 11
 1 8 -8 46.3492 15.5957 11
 -1 -8 -8 42.9301 6.93672 9
 1 8 8 24.8835 9.73858 8
 -1 8 8 32.2196 9.41424 8
 1 -8 -8 36.0981 7.72231 9
 -1 8 8 48.577 10.3847 10
 1 8 8 33.8347 8.63319 10
 1 -8 8 30.1481 3.82083 2
 -1 -8 8 33.9753 5.14426 2
 1 8 8 38.5493 4.05724 2
 1 -8 8 31.3384 10.5651 3
 -1 8 8 34.7677 5.0336 2
 1 -8 -8 24.0578 10.2491 3
 -1 -8 -8 14.8571 21.4057 5
 1 -8 -8 24.8398 23.0537 5
 1 8 -9 255.202 22.7024 11
 -1 8 -9 331.466 23.6086 11
 1 8 9 310.23 18.896 8
 -1 -8 -9 290.89 16.174 9
 1 8 9 291.139 17.1357 10
 1 -8 -9 292.015 17.3283 9
 -1 8 9 298.16 18.184 10
 -1 -8 9 277.328 14.4644 2
 1 -8 9 288.609 13.4888 2
 1 8 9 311.557 13.5178 2
 1 -8 9 274.16 18.9215 3
 -1 8 9 284.752 14.1608 2
 1 -8 -9 313.287 19.3033 3
 1 -8 -9 259.09 30.4658 5
 -1 -8 -9 287.765 30.4411 5
 1 8 -10 40.8163 15.5136 11
 -1 8 -10 28.58 14.9639 11
 1 8 10 39.9237 9.1242 10
 -1 8 10 42.8075 9.81739 10
 1 8 10 34.5984 10.0137 8
 1 -8 -10 29.9955 8.95815 9
 -1 -8 -10 29.4978 7.58819 9
 1 -8 -10 11.8039 23.1349 5
 -1 -8 -10 31.7207 22.6174 5
 -1 -8 10 41.5102 6.35976 2
 1 -8 10 32.3562 10.5279 3
 1 -8 -10 39.7937 10.7737 3
 -1 8 10 26.4317 6.24525 2
 1 -8 10 32.6414 4.88563 2
 1 8 10 46.3475 5.1985 2
 -1 8 -11 605.705 34.272 11
 1 8 -11 578.872 34.6862 11
 -1 8 11 579.844 29.6911 10
 1 8 11 559.177 28.6507 10
 1 -8 -11 603.637 29.5811 9
 1 -8 11 581.342 29.9347 3
 1 -8 -11 570.4 30.0767 3
 1 8 11 596.39 30.1602 8
 -1 -8 -11 586.263 28.5126 9
 1 -8 11 611.394 24.3629 9
 -1 -8 -11 673.337 43.7086 5
 -1 -8 11 609.791 27.3034 2
 1 8 11 600.242 25.976 2
 1 -8 11 613.416 26.2068 2
 -1 8 11 559.99 26.675 2
 1 8 -12 -5.58919 14.2051 11
 -1 8 -12 9.37822 14.4064 11
 -1 8 12 -3.9076 9.15176 10
 1 8 12 13.5678 8.30603 10
 1 -8 12 4.98965 2.44845 9
 1 -8 -12 9.31849 9.27818 9
 -1 -8 -12 12.9302 8.34699 9
 -1 8 12 -10.0692 7.55682 2
 1 -8 -12 -0.78916 9.22391 3
 -1 -8 12 -8.41208 6.84559 2
 1 -8 12 2.39312 9.44526 3
 1 -8 12 2.18824 5.16593 2
 1 8 12 0.63352 5.40077 2
 -1 -8 -12 5.49877 10.7916 3
 -1 -8 -12 -2.37961 23.088 5
 -1 8 -13 168.044 18.7952 11
 1 8 -13 198.195 19.9692 11
 1 -8 -13 171.299 14.22 9
 -1 8 13 126.293 13.2994 10
 1 8 13 157.839 13.009 10
 1 -8 13 166.686 14.1612 3
 1 -8 -13 159.035 13.9447 3
 -1 -8 -13 148.576 12.6782 9
 1 -8 13 171.793 7.746 9
 -1 -8 -13 155.791 28.4416 5
 -1 -8 13 162.563 15.7608 3
 1 8 13 173.417 10.3758 2
 -1 -8 13 174.793 12.0981 2
 1 -8 13 163.705 10.186 2
 -1 8 13 137.312 11.5913 2
 -1 -8 -13 146.744 14.4269 3
 1 8 -14 -5.76704 15.3664 11
 -1 8 -14 15.3555 15.2097 11
 1 -8 -14 5.34049 10.2675 9
 1 8 14 4.66423 8.6862 10
 -1 8 14 13.7889 10.3801 10
 -1 -8 14 8.42511 6.57989 9
 1 -8 14 5.50115 3.00498 9
 -1 -8 -14 4.62072 8.44652 9
 -1 -8 -14 34.7549 24.6688 5
 1 -8 -14 14.2034 9.49196 3
 -1 -8 -14 9.0266 10.5911 3
 1 8 14 -5.20624 6.84773 2
 1 -8 14 1.5441 9.69347 3
 1 -8 14 7.37075 6.25498 2
 -1 -8 14 -11.0169 11.2994 3
 -1 -8 14 12.085 8.08813 2
 -1 8 14 -6.26612 8.80909 2
 1 8 15 3180.94 128.285 10
 -1 -8 15 3126.24 126.551 9
 1 -8 -15 3006.3 129.86 9
 -1 8 15 3064.41 129.201 10
 1 -8 15 3262.79 128.908 3
 1 -8 -15 3242.09 128.719 3
 -1 8 -15 2887.67 132.737 11
 1 8 -15 2954.25 133.439 11
 -1 8 15 3047.23 127.333 2
 -1 -8 -15 3047.52 129.503 3
 1 -8 15 3143.55 126.95 2
 1 8 15 3060.18 126.483 2
 -1 -8 15 3177.27 128.098 2
 -1 -8 15 3125.7 129.771 3
 -1 -8 -15 3007.3 128.918 9
 1 -8 15 3166.69 124.496 9
 -1 -8 16 90.0099 8.57486 9
 1 -8 -16 59.8404 12.5589 9
 -1 8 16 79.4779 12.5667 10
 1 8 16 41.462 10.1912 10
 -1 -8 -16 76.7634 11.6386 9
 1 -8 16 64.5951 5.09073 9
 -1 8 -16 90.3631 17.3815 11
 1 8 -16 63.0097 17.0547 11
 -1 -8 16 86.0867 13.1211 3
 -1 -8 -16 68.3174 11.9092 3
 -1 8 16 74.8954 11.2595 2
 -1 -8 16 67.8947 11.1142 2
 1 -8 16 60.4667 8.98088 2
 1 -8 16 71.6961 11.5095 3
 1 8 16 75.8645 9.20296 2
 1 -8 -16 77.4603 10.7037 3
 1 -8 -17 400.76 25.9547 9
 -1 8 17 425.788 24.8779 10
 1 8 17 531.436 24.5236 10
 -1 -8 17 462.498 21.8125 9
 1 -8 17 473.368 24.1543 3
 1 -8 -17 466.743 23.9379 3
 -1 -8 -17 448.252 25.5537 9
 1 -8 17 428.653 19.604 9
 1 8 -17 462.353 30.9595 11
 -1 8 -17 434.989 30.2004 11
 -1 -8 -17 467.922 25.4775 3
 -1 8 17 426.617 23.9373 2
 1 -8 17 436.192 22.8439 2
 -1 -8 17 540.843 26.2627 3
 -1 -8 17 453.727 24.5021 2
 1 8 17 461.339 22.7512 2
 1 8 18 64.5227 10.9423 10
 -1 -8 18 71.52 8.3049 9
 1 -8 -18 55.1221 13.2141 9
 -1 8 18 58.1414 12.1112 10
 1 -8 -18 56.216 10.1448 3
 1 -8 18 59.8241 5.33027 9
 -1 -8 -18 71.343 12.1066 9
 -1 8 -18 63.9296 17.2777 11
 1 8 -18 87.5267 17.6954 11
 1 -8 18 65.3187 9.93596 2
 -1 8 18 79.5385 12.0458 2
 -1 -8 18 74.4953 12.3768 3
 1 -8 18 91.7359 11.3901 3
 -1 -8 -18 60.0327 11.7847 3
 1 8 18 56.208 9.17775 2
 -1 -8 18 103 12.8486 2
 -1 -8 -19 482.339 27.2767 9
 1 -8 -19 443.336 27.7081 9
 -1 8 19 494.807 26.9536 10
 1 -8 19 477.724 24.7068 3
 1 -8 -19 500.943 24.75 3
 1 -8 19 493.119 20.6676 7
 1 -8 19 457.97 21.1011 9
 -1 -8 19 495.403 21.3724 7
 1 8 -19 438.87 31.048 11
 -1 8 -19 427.934 31.3165 11
 -1 -8 19 477.282 26.4296 2
 1 -8 19 536.122 25.3327 2
 -1 8 19 451.889 25.6609 2
 1 8 19 485.084 24.558 2
 -1 -8 19 508.769 26.5966 3
 -1 -8 -19 470.601 25.865 3
 1 -8 -20 -1.24378 13.6103 9
 1 -8 20 14.9818 8.95214 3
 1 -8 -20 -5.07942 8.51075 3
 1 -8 20 6.88195 4.26774 9
 1 -8 20 9.1905 3.33561 7
 -1 -8 -20 5.53889 10.4838 9
 -1 -8 20 2.34773 4.30023 7
 -1 8 -20 7.95049 16.0857 11
 1 8 -20 16.2264 16.0833 11
 -1 -8 20 -0.90309 12.0171 2
 -1 -8 -20 16.6509 10.5969 3
 -1 -8 20 14.919 10.9493 3
 1 -8 20 -11.8746 9.61611 2
 1 8 20 -0.6677 9.46989 2
 -1 8 20 -12.2346 11.5819 2
 1 -8 -21 60.3826 13.8047 9
 1 -8 21 74.6722 9.81157 3
 1 -8 -21 69.838 9.85878 3
 1 -8 21 61.6602 4.38879 7
 -1 -8 -21 64.3481 12.6646 9
 1 -8 21 62.7034 6.09439 9
 -1 -8 21 63.8011 5.52918 7
 -1 8 -21 74.8571 18.6479 11
 1 8 -21 41.5686 18.3274 11
 1 8 21 54.6063 10.3283 2
 -1 -8 21 75.671 11.944 3
 -1 -8 21 61.1403 13.3472 2
 1 -8 21 48.7986 11.3987 2
 -1 -8 -21 71.4936 11.6344 3
 -1 8 21 79.6551 13.5041 2
 -1 8 -22 6.66229 16.1601 11
 1 8 -22 -1.69727 17.2969 11
 1 -8 -22 -9.68295 14.7752 9
 1 -8 -22 14.8789 8.03228 3
 1 -8 22 -12.1644 8.28887 3
 -1 -8 -22 -16.0575 13.0448 9
 -1 -8 22 -1.1684 3.90262 7
 1 -8 22 4.20217 4.54973 9
 1 -8 22 1.85014 2.52323 7
 1 8 22 -5.31431 9.99829 2
 -1 -8 22 22.8476 13.0244 2
 -1 8 22 -2.70802 11.729 2
 -1 -8 -22 13.9541 9.96729 3
 -1 -8 22 19.338 10.6426 3
 1 -8 22 3.3276 10.7438 2
 1 8 -23 364.349 28.874 11
 -1 8 -23 327.547 28.865 11
 1 -8 -23 397.246 27.5159 9
 -1 -8 -23 411.156 26.3541 9
 -1 -8 23 401.781 21.9313 3
 1 -8 -23 442.915 20.744 3
 1 -8 23 469.952 20.923 3
 -1 -8 -23 442.887 22.0232 3
 -1 -8 23 400.353 17.2378 7
 1 -8 23 357.721 15.9843 7
 1 8 23 436.34 23.0119 2
 -1 -8 23 410.94 25.4781 2
 1 -8 23 416.641 23.7754 2
 -1 8 23 378.323 23.9539 2
 -1 8 -24 123.962 20.2875 11
 1 8 -24 95.7739 20.4412 11
 1 -8 -24 86.648 9.69154 3
 1 -8 24 94.8949 9.85654 3
 -1 -8 -24 86.2485 16.0155 9
 1 -8 -24 104.42 17.6495 9
 -1 -8 24 99.294 6.2746 7
 1 -8 -24 86.6328 14.4025 7
 -1 -8 -24 109.799 11.9598 3
 -1 -8 24 85.1544 11.2234 3
 -1 -8 24 65.8965 14.9366 2
 -1 8 24 86.2623 14.8948 2
 1 8 24 84.4982 12.9917 2
 1 -8 24 101.787 13.8532 2
 -1 8 -25 23.3501 18.6107 11
 1 8 -25 18.2088 18.2255 11
 -1 -8 -25 52.2878 9.64182 3
 1 -8 -25 25.1824 7.7267 3
 1 -8 25 28.6969 7.75817 3
 1 -8 -25 25.4107 14.8581 9
 -1 -8 -25 33.1531 14.0351 9
 -1 8 25 -22.8345 26.2099 6
 1 -8 -25 19.0404 12.5076 7
 -1 -8 25 54.43 14.8257 2
 1 -8 25 23.2327 11.9508 2
 -1 8 25 21.8117 13.2381 2
 -1 -8 25 29.1858 9.26317 3
 1 8 25 39.08 11.7906 2
 -1 8 -26 36.7886 18.0968 11
 1 8 -26 14.9022 18.9453 11
 1 -8 -26 15.4909 7.4366 3
 -1 -8 -26 8.96952 8.80498 3
 -1 -8 26 22.5282 9.015 3
 1 -8 26 11.5216 7.46697 3
 -1 -8 -26 16.6705 14.02 9
 1 -8 -26 16.6563 16.4319 9
 -1 8 26 39.4517 24.1754 6
 1 8 26 33.8484 23.4523 6
 1 -8 -26 14.4381 12.514 7
 -1 8 26 -1.08886 12.9983 2
 1 -8 26 11.158 12.8489 2
 1 8 26 12.1148 11.4629 2
 -1 -8 26 9.49341 15.0515 2
 -1 8 -27 490.391 35.4227 11
 1 8 -27 551.211 36.5639 11
 -1 -8 -27 517.085 25.2262 3
 1 -8 27 546.053 24.5189 3
 -1 -8 27 557.656 25.546 3
 1 -8 -27 468.045 24.2115 3
 1 -8 -27 483.142 33.2242 9
 -1 -8 -27 480.255 32.1381 9
 1 8 27 550.456 40.2446 6
 -1 8 27 446.559 39.7163 6
 1 -8 -27 478.536 29.9464 7
 1 8 27 519.181 28.7291 2
 -1 -8 27 521.526 31.0989 2
 1 -8 27 514.251 29.5537 2
 -1 8 27 492.812 29.9765 2
 -1 8 -28 -15.5194 17.77 11
 1 8 -28 1.95708 19.8958 11
 1 -8 28 13.8066 7.06278 3
 1 -8 -28 -0.9586 7.39401 3
 -1 -8 28 8.87326 7.79462 3
 -1 -8 -28 10.6685 7.99542 3
 1 -8 -28 9.0229 17.6513 9
 -1 -8 -28 -18.3468 16.4015 9
 1 8 28 56.2689 25.5432 6
 -1 8 28 19.081 24.3669 6
 1 -8 -28 -15.9012 13.384 7
 -1 -8 28 16.559 14.999 2
 1 -8 28 -6.64425 13.3724 2
 -1 8 28 -2.34531 14.4556 2
 1 8 28 -6.12157 12.6616 2
 -1 8 -29 191.692 25.0007 11
 1 8 -29 156.859 23.4653 11
 1 -8 -29 166.07 11.5647 3
 1 -8 29 162.765 10.867 3
 -1 -8 29 165.658 11.7724 3
 -1 -8 -29 150.958 11.7968 3
 -1 -8 -29 151.943 21.2613 9
 1 -8 -29 178.848 23.1265 9
 1 8 29 175.055 29.9612 6
 -1 8 29 179.195 29.3367 6
 1 -8 -29 147.199 17.5497 7
 -1 8 29 156.654 18.7662 2
 1 8 29 165.074 17.6318 2
 1 -8 29 156.928 18.3276 2
 -1 -8 29 194.706 20.1912 2
 -1 8 -30 20.5453 20.8615 11
 1 8 -30 16.4606 18.7044 11
 -1 -8 -30 32.2298 8.34708 3
 1 -8 30 31.0091 6.53466 3
 1 -8 -30 26.4445 7.78755 3
 -1 -8 30 28.2642 7.00291 3
 1 -8 -30 7.84364 18.6904 9
 -1 -8 -30 9.12664 17.9806 9
 1 8 30 40.4603 27.2583 6
 -1 -8 -30 22.7642 15.0386 7
 -1 8 30 48.5825 26.0839 6
 1 -8 -30 25.4187 13.9471 7
 -1 8 30 1.25431 15.4462 2
 -1 -8 30 21.7265 16.3162 2
 1 -8 30 37.22 14.8879 2
 1 8 30 36.2002 13.9003 2
 -1 8 -31 981.392 59.1786 11
 1 8 -31 892.081 58.1308 11
 1 -8 -31 1000.18 58.1922 9
 -1 -8 -31 1004.53 57.3758 9
 -1 -8 31 1110.82 47.0726 3
 1 -8 -31 1149.09 47.4627 3
 -1 -8 -31 1110.81 47.271 3
 1 -8 31 1258.59 47.2495 3
 1 8 31 1086.59 63.7138 6
 1 -8 -31 1035.89 52.8171 7
 -1 -8 -31 1035.75 53.247 7
 -1 8 31 1093.29 63.8779 6
 1 -8 31 1075.31 53.5048 2
 -1 8 31 1059.83 53.9778 2
 1 8 31 1147.01 49.9854 1
 -1 -8 31 1020 54.6024 2
 1 8 31 1108.73 52.8783 2
 1 8 -32 6.51953 21.7739 11
 -1 8 -32 -13.0003 21.9294 11
 -1 -8 -32 31.8316 19.6284 9
 1 -8 -32 -18.9277 20.2509 9
 1 8 32 21.5403 9.76597 1
 -1 -8 32 21.844 5.98173 3
 1 -8 32 19.2455 6.5661 3
 1 -8 -32 19.3491 13.2519 7
 1 8 32 36.1951 27.0252 6
 -1 8 32 12.3067 26.6514 6
 -1 -8 -32 17.9055 14.5691 7
 -1 -8 32 31.641 17.5638 2
 1 8 32 20.1662 14.7876 2
 1 -8 32 12.7861 15.778 2
 -1 8 32 14.6888 16.2817 2
 1 8 -33 221.063 28.9007 11
 -1 8 -33 256.374 29.5118 11
 -1 -8 -33 217.233 26.2013 9
 1 -8 -33 159.189 26.8353 9
 1 -8 33 254.646 12.7707 3
 -1 -8 33 223.059 12.4732 3
 -1 -8 -33 228.197 21.1379 7
 1 8 33 222.021 33.3019 6
 1 -8 -33 211.639 20.3704 7
 -1 8 33 221.165 32.0523 6
 -1 -8 33 268.48 24.2295 2
 -1 8 33 189.753 22.1322 2
 1 8 33 190.726 20.2391 2
 1 8 33 250.344 16.0156 1
 1 -8 33 226.647 22.6942 2
 1 -8 34 -6.78193 15.7338 2
 -1 -8 34 -9.09984 18.4099 2
 -1 8 34 -5.65607 17.1045 2
 1 8 34 3.78084 14.9216 2
 -1 -8 -34 8.53639 19.6077 9
 1 -8 -34 -8.98931 21.5062 9
 1 8 -34 -4.58585 23.194 11
 -1 8 -34 18.3375 23.0703 11
 1 8 34 -0.61263 8.2914 1
 1 8 34 24.2899 28.0144 6
 1 -8 -34 -13.2643 13.4453 7
 -1 8 34 37.6001 26.2286 6
 -1 -8 -34 29.0697 15.4217 7
 1 8 -34 11.294 17.8077 4
 1 8 35 491.45 31.4615 2
 -1 8 35 486.301 32.8037 2
 1 -8 35 455.5 32.03 2
 -1 -8 35 467.724 33.6218 2
 -1 8 -35 452.645 39.3671 11
 1 8 -35 476.135 38.5309 11
 1 8 35 482.128 42.404 6
 -1 -8 -35 515.783 30.8019 7
 -1 8 35 523.002 43.1321 6
 1 -8 -35 566.831 30.9891 7
 1 8 -35 585.504 33.5863 4
 -1 8 -35 575.609 32.3845 4
 1 -8 -35 455.418 38.4849 9
 1 8 36 2.69534 15.8403 2
 -1 8 36 -22.3647 18.2244 2
 1 -8 36 -5.78483 16.9668 2
 -1 -8 36 12.7279 18.3503 2
 1 8 -36 -24.0798 24.9598 11
 -1 8 -36 -14.5387 25.6492 11
 -1 -8 -36 -25.028 15.1119 7
 1 -8 -36 9.45076 13.9113 7
 -1 8 36 27.5492 29.4357 6
 1 8 36 2.42693 26.0969 6
 1 8 -36 -1.39068 16.911 4
 1 -8 -36 -4.80008 22.2513 9
 -1 8 37 141.135 20.9088 2
 1 8 37 119.644 19.6754 2
 -1 -8 37 132.71 22.217 2
 1 -8 37 67.8062 19.0039 2
 -1 8 -37 69.6705 26.9455 11
 1 8 -37 116.1 28.3964 11
 1 -8 -37 96.5824 15.4037 7
 -1 8 37 27.7412 28.6967 6
 1 8 37 141.415 31.0228 6
 -1 -8 -37 96.939 16.5479 7
 1 8 -37 115.089 19.7274 4
 1 -8 -37 103.943 26.6278 9
 1 -8 -38 20.351 25.7982 9
 1 8 -38 2.53503 24.6643 11
 -1 8 -38 25.5452 26.5427 11
 1 -8 38 36.3903 18.5982 2
 -1 -8 38 -21.3608 19.7735 2
 1 8 38 18.4271 17.0584 2
 -1 8 38 13.8849 18.6313 2
 -1 8 38 -27.542 28.2046 6
 1 8 38 2.44951 25.9296 6
 -1 -8 -38 -10.9639 15.4677 7
 1 -8 -38 16.4352 14.3761 7
 1 8 -39 80.5767 29.5936 11
 -1 8 -39 112.733 30.0795 11
 1 -8 39 110.957 20.3085 2
 -1 -8 39 82.6594 21.8987 2
 -1 8 39 99.9779 20.7985 2
 1 8 39 109.629 19.6633 2
 1 8 39 87.4224 29.4265 6
 -1 8 39 80.5788 30.3881 6
 1 -8 -39 105.335 16.4169 7
 -1 -8 -39 91.8564 16.7685 7
 -1 8 -40 -2.68941 27.8138 11
 1 8 -40 23.9625 28.1864 11
 -1 -8 40 20.4869 20.2924 2
 1 -8 40 25.3038 19.0017 2
 -1 8 40 -16.0934 19.9765 2
 1 8 40 -5.93004 17.75 2
 1 8 40 17.0775 28.6239 6
 1 -8 -40 11.5378 13.8665 7
 -1 8 40 7.59648 28.0624 6
 -1 -8 -40 29.5119 14.7294 7
 -1 8 -41 52.3671 30.2228 11
 1 8 -41 19.083 28.0565 11
 1 8 41 -13.5613 18.3253 2
 -1 8 41 17.9401 19.731 2
 1 -8 41 -1.60238 19.2157 2
 -1 -8 41 6.90453 20.9918 2
 1 -8 -41 -3.44517 13.9681 7
 1 8 41 -2.41538 28.126 6
 -1 8 41 30.117 28.892 6
 -1 -8 -41 23.3696 14.5523 7
 -1 8 -42 22.5708 30.9357 11
 1 -8 42 -1.64045 20.2554 2
 -1 8 42 3.34262 19.6431 2
 -1 -8 42 -7.06479 20.3703 2
 1 8 42 9.26971 18.8186 2
 1 -8 -42 10.2699 14.2077 7
 1 8 42 -14.5334 27.7748 6
 -1 -8 -42 4.57571 14.7054 7
 -1 8 42 -22.6909 27.3491 6
 -1 8 -43 181.833 36.4698 11
 1 -8 43 215.827 26.8899 2
 1 8 43 281.685 26.263 2
 -1 -8 43 261.857 28.3075 2
 -1 8 43 280.6 27.9472 2
 1 8 43 228.264 35.917 6
 1 -8 -43 278.493 21.2735 7
 -1 -8 -43 226.607 21.1454 7
 -1 8 43 261.032 37.0135 6
 -1 8 -44 5.92364 31.3508 11
 -1 8 44 3.41427 21.4642 2
 -1 -8 44 -25.1498 22.3294 2
 1 8 44 -1.59998 19.9534 2
 1 -8 44 11.8584 20.384 2
 -1 8 44 -22.9208 28.0433 6
 -1 -8 -44 1.10863 14.75 7
 1 -8 -44 1.11533 14.5796 7
 1 8 44 40.9791 28.9538 6
 -1 8 -45 18.1471 33.4442 11
 1 -8 45 -3.42003 21.1142 2
 -1 -8 45 -7.32127 22.1399 2
 -1 8 45 41.8261 22.0534 2
 1 8 45 -30.7326 21.4893 2
 1 8 45 -12.1259 28.238 6
 1 -8 -45 1.10555 14.6877 7
 -1 8 45 15.2895 29.5589 6
 -1 8 -46 27.7576 34.5297 11
 1 -8 46 -3.47924 22.4667 2
 -1 8 46 15.7911 22.6249 2
 -1 -8 46 -5.52418 22.6604 2
 1 8 46 13.186 21.0239 2
 1 8 46 4.87854 32.2659 6
 -1 8 46 -25.7379 28.7567 6
 -1 8 -47 414.589 47.4744 11
 -1 -8 47 401.11 35.4765 2
 1 8 47 451.486 33.7336 2
 1 -8 47 435.538 35.3444 2
 -1 8 47 453.361 35.0094 2
 1 8 47 471.361 43.174 6
 1 -8 48 38.6532 22.7686 2
 1 8 48 43.4057 23.3166 2
 -1 8 48 8.95744 23.3215 2
 -1 -8 48 9.37213 24.5473 2
 -1 8 49 -21.528 23.5249 2
 1 8 49 -13.5396 21.6251 2
 1 -8 49 51.5863 23.4646 2
 -1 -8 49 33.7725 24.3456 2
 -1 8 50 -8.98413 24.9983 2
 1 -8 50 24.9128 23.1685 2
 -1 -8 50 44.9603 26.1994 2
 1 8 50 18.6949 23.5207 2
 -1 9 0 -3.9132 10.0923 8
 1 -9 0 2.75763 4.31809 9
 1 9 0 4.41518 9.86649 8
 -1 -9 0 18.4273 17.7327 5
 1 -9 0 0.98738 10.3318 3
 -1 9 1 282.418 18.1747 8
 1 9 -1 255.113 18.9676 8
 1 9 1 289.264 19.0151 8
 -1 9 -1 305.852 18.5227 8
 -1 -9 -1 280.339 26.8422 5
 1 -9 -1 300.947 14.4901 9
 1 -9 1 291.819 13.815 9
 1 -9 -1 296.938 20.0734 3
 1 -9 1 288.465 19.7161 3
 1 9 2 3431.52 139.895 8
 1 9 -2 3206.1 139.644 8
 -1 9 2 3371.69 139.193 8
 -1 9 -2 3272.2 139.146 8
 -1 -9 -2 3275.77 146.936 5
 1 -9 2 3410.89 135.272 9
 1 -9 -2 3432.89 136.357 9
 1 -9 -2 3411.32 140.567 3
 -1 9 -3 2.37592 9.29191 8
 -1 9 3 10.2993 9.86506 8
 1 9 3 15.7343 10.2936 8
 1 -9 3 1.38572 3.57371 9
 1 -9 -3 4.17343 5.38337 9
 -1 -9 -3 11.8325 19.8489 5
 1 -9 -3 3.88843 10.4075 3
 -1 9 -4 1197.17 53.4769 8
 -1 9 4 1178.38 53.268 8
 -1 -9 -4 1215.09 50.3973 9
 1 9 4 1175.08 53.6835 8
 -1 -9 -4 1140.96 62.5564 5
 1 -9 -4 1181.09 50.638 9
 1 -9 4 1192.33 48.4781 9
 1 -9 -4 1268.26 54.8491 3
 -1 9 5 81.8736 11.718 8
 -1 9 -5 73.0741 11.001 8
 1 9 5 72.9356 11.6787 8
 -1 -9 -5 60.3128 7.14705 9
 1 -9 -5 75.2536 7.78355 9
 -1 -9 -5 82.2524 23.2805 5
 1 -9 -5 81.3058 12.7101 3
 1 -9 5 63.2969 4.27872 9
 -1 9 5 84.8533 11.491 10
 -1 9 6 580.766 29.4413 10
 1 9 6 615.29 28.9355 10
 1 -9 -6 619.065 27.3494 9
 1 -9 6 562.739 23.7548 9
 -1 -9 -6 633.66 40.5503 5
 -1 9 6 677.063 30.3835 8
 1 9 6 560.362 29.7558 8
 -1 -9 -6 581.65 26.7669 9
 1 -9 -6 483.802 40.5657 5
 1 -9 -6 606.092 30.8306 3
 1 -9 6 628.059 31.2856 3
 -1 9 7 465.512 25.055 10
 1 -9 -7 479.824 23.017 9
 1 9 7 444.377 24.015 10
 -1 -9 -7 416.01 35.7108 5
 -1 9 7 489.539 25.4088 8
 1 9 7 452.817 25.258 8
 -1 -9 -7 457.732 22.1984 9
 1 -9 -7 443.242 38.0862 5
 1 -9 7 495.905 26.5185 3
 1 -9 -7 423.755 25.4858 3
 -1 -9 7 450.321 19.0445 2
 -1 9 -8 35.6959 15.8926 11
 -1 9 8 70.0716 11.5687 8
 1 -9 -8 39.077 8.82199 9
 1 9 8 33.3935 10.2661 8
 -1 -9 -8 44.397 7.79855 9
 1 9 8 31.3221 9.47623 10
 -1 9 8 32.639 10.1874 10
 -1 -9 -8 53.0604 12.7853 3
 1 -9 -8 52.3349 12.1131 3
 -1 -9 8 55.3332 4.38249 2
 1 -9 8 52.5123 11.5907 3
 1 -9 8 43.0453 3.81093 2
 -1 9 8 45.7306 3.87104 2
 1 -9 -8 24.7927 23.2603 5
 -1 -9 -8 25.5004 22.9279 5
 1 9 -9 19.6846 15.4168 11
 -1 9 -9 37.7127 15.8995 11
 -1 9 9 51.4083 11.0117 10
 1 9 9 47.074 10.4594 10
 1 -9 -9 38.8579 9.00338 9
 -1 -9 -9 45.5809 8.41401 9
 -1 9 9 40.4422 10.6623 8
 1 9 9 36.5902 11.1649 8
 1 -9 -9 33.2266 25.654 5
 -1 -9 -9 52.874 24.1915 5
 -1 9 9 41.9101 4.66583 2
 1 -9 9 49.4296 4.25981 2
 1 -9 -9 20.4896 10.8018 3
 1 -9 9 30.4415 11.4191 3
 -1 -9 9 47.1884 5.10327 2
 1 9 9 47.6719 4.46944 2
 -1 -9 -9 41.2359 12.3894 3
 -1 9 -10 1075.53 55.679 11
 1 9 -10 1096.5 56.1813 11
 1 -9 -10 1146.03 50.3052 9
 -1 9 10 1127.93 51.1884 10
 1 9 10 1135.94 50.3084 10
 1 -9 -10 1122.4 51.6318 3
 1 -9 10 1109.59 51.6974 3
 -1 -9 -10 1170.54 49.7309 9
 1 9 10 1210.76 52.1151 8
 -1 -9 -10 1024.77 62.7797 5
 1 -9 -10 1057.95 64.537 5
 1 9 10 1139.95 46.2361 2
 -1 -9 10 1177.93 47.0327 2
 -1 9 10 1102.53 46.4289 2
 1 -9 10 1146.02 46.4722 2
 -1 -9 -10 1048.04 52.3472 3
 -1 -9 10 1060.85 52.4447 3
 -1 9 -11 588.78 37.2405 11
 1 9 -11 683.49 38.4067 11
 1 -9 -11 712.886 32.4614 9
 -1 9 11 678.96 32.9261 10
 1 9 11 682.048 31.9572 10
 1 -9 -11 686.355 33.5255 3
 1 -9 11 652.217 33.1828 3
 -1 -9 -11 682.831 31.52 9
 1 9 11 681.364 33.4978 8
 -1 -9 -11 583.56 44.8644 5
 1 -9 -11 640.384 47.4692 5
 1 -9 11 655.084 28.0307 2
 -1 9 11 635.215 28.2077 2
 -1 -9 -11 647.268 34.4516 3
 -1 -9 11 630.162 34.4191 3
 1 9 11 632.794 27.7703 2
 -1 -9 11 676.029 28.771 2
 -1 9 -12 -6.07453 16.5128 11
 1 9 -12 3.15257 16.5738 11
 -1 -9 -12 18.3466 8.27341 9
 1 9 12 16.1884 10.5355 8
 1 9 12 13.8898 9.59091 10
 -1 9 12 11.2929 11.1028 10
 1 -9 -12 0.83181 9.8364 9
 1 -9 12 5.47398 10.7875 3
 -1 9 12 18.4633 6.20415 2
 -1 -9 12 8.55891 5.7673 2
 1 -9 12 7.29549 4.61238 2
 1 -9 -12 18.5694 9.86537 3
 -1 -9 12 3.16958 11.4409 3
 -1 -9 -12 2.08144 11.5372 3
 1 9 12 3.25474 5.078 2
 1 -9 -12 2.73302 25.7883 5
 -1 -9 -12 -15.6436 26.3756 5
 -1 9 -13 -30.8214 16.6805 11
 1 9 -13 3.19775 16.8854 11
 1 -9 -13 -0.88969 10.6294 9
 1 9 13 5.91667 9.62442 10
 -1 9 13 8.81156 10.8983 10
 -1 -9 -13 -0.77886 8.98293 9
 1 -9 -13 -19.5108 25.9938 5
 -1 -9 -13 -8.04983 26.3155 5
 -1 -9 -13 -7.19766 12.2185 3
 1 -9 -13 -5.16277 9.9622 3
 -1 -9 13 -2.0962 12.2038 3
 1 -9 13 9.77502 10.3471 3
 1 -9 13 -2.53907 5.35512 2
 -1 -9 13 5.53576 6.58291 2
 -1 9 13 -6.43786 6.99051 2
 1 9 13 -2.17307 5.73486 2
 1 9 -14 3354.94 144.877 11
 -1 9 -14 3064.46 143.591 11
 -1 -9 14 3330.2 136.263 9
 1 -9 -14 3386.46 140.077 9
 1 9 14 3419.08 138.72 10
 -1 9 14 3529.73 139.974 10
 1 -9 14 3593.15 139.79 3
 1 -9 -14 3521.24 139.612 3
 -1 -9 -14 3353.93 139.129 9
 -1 -9 -14 3125.59 151.817 5
 1 -9 14 3449.82 136.178 2
 -1 9 14 3267.24 136.253 2
 -1 -9 14 3424.45 136.963 2
 -1 -9 -14 3220.73 140.183 3
 1 9 14 3313.99 135.736 2
 -1 -9 14 3344.24 140.677 3
 1 9 -15 72.394 18.9381 11
 -1 9 -15 119.369 20.2298 11
 -1 -9 -15 85.9804 12.202 9
 -1 -9 15 122.902 9.33626 9
 1 -9 -15 127.592 14.5 9
 -1 9 15 131.898 14.5797 10
 1 9 15 100.82 12.297 10
 1 -9 15 105.245 8.97372 2
 1 -9 -15 105.894 12.4614 3
 -1 9 15 97.0728 10.4061 2
 -1 -9 -15 88.8276 13.7968 3
 1 9 15 99.4764 8.85549 2
 1 -9 15 92.8791 12.8411 3
 -1 -9 15 98.7567 9.90938 2
 -1 -9 15 78.614 15.0736 3
 -1 -9 -15 103.531 29.0816 5
 -1 9 -16 71.3996 19.1946 11
 1 9 -16 95.0071 19.1435 11
 -1 9 16 105.361 13.9686 10
 1 9 16 102.975 12.4821 10
 1 -9 -16 117.644 14.127 9
 -1 -9 16 108.891 9.02332 9
 -1 -9 -16 111.34 13.327 9
 -1 -9 -16 105.624 30.4256 5
 -1 -9 16 95.1081 10.7274 2
 1 -9 16 120.229 9.52895 2
 1 9 16 89.3798 9.05904 2
 -1 -9 -16 89.3313 14.1501 3
 -1 -9 16 110.542 14.7232 3
 -1 9 16 93.1142 10.3636 2
 1 -9 16 121.503 13.2108 3
 1 -9 -16 108.328 12.811 3
 -1 9 -17 377.766 27.9726 11
 1 9 -17 330.946 27.8816 11
 1 -9 17 362.762 20.5613 3
 1 -9 -17 350.578 20.3789 3
 -1 -9 -17 321.417 21.1945 9
 1 -9 -17 328.265 22.1933 9
 1 9 17 327.274 20.1697 10
 -1 -9 17 324.951 16.9339 9
 -1 9 17 301.862 21.215 10
 -1 -9 -17 349.518 37.8195 5
 -1 -9 17 346.225 22.3014 3
 -1 -9 17 305.747 18.9387 2
 -1 -9 -17 348.991 22.0032 3
 1 9 17 306.367 17.2047 2
 1 -9 17 319.228 17.7108 2
 -1 9 17 321.228 18.5193 2
 -1 9 18 1127.1 51.3286 10
 -1 -9 -18 1100.14 51.8073 9
 1 9 18 1120.86 50.0158 10
 1 -9 -18 1105.65 52.8042 9
 -1 -9 18 1122.18 47.1588 9
 1 -9 -18 1147.94 49.8802 3
 1 -9 18 1150.87 50.2182 3
 -1 9 -18 1051.46 56.1774 11
 1 9 -18 984.095 55.7812 11
 -1 -9 -18 1041.96 50.8068 3
 -1 9 18 1079.43 48.6383 2
 1 -9 18 1144.31 48.3844 2
 -1 -9 18 1111.83 49.3853 2
 -1 -9 18 1182.07 51.691 3
 1 9 18 1066.76 47.7299 2
 -1 9 19 67.0928 13.9553 10
 1 -9 -19 63.3618 14.424 9
 -1 -9 19 92.4217 8.68454 9
 1 9 19 92.1119 12.3515 10
 1 -9 -19 85.7501 11.3696 3
 1 -9 19 87.2827 11.636 3
 -1 -9 -19 61.3021 13.6456 9
 1 9 -19 70.6015 19.028 11
 -1 9 -19 93.4178 20.1226 11
 -1 -9 19 107.363 14.5658 3
 -1 -9 19 99.9024 12.5079 2
 -1 9 19 94.0465 11.881 2
 1 9 19 82.0004 9.86304 2
 -1 -9 -19 89.0975 13.1311 3
 1 -9 19 79.767 10.0205 2
 1 -9 -20 95.6944 16.5737 9
 -1 9 20 115.696 15.1317 10
 1 -9 20 123.077 12.8807 3
 1 -9 -20 118.351 12.2553 3
 -1 -9 -20 118.806 16.0662 9
 1 -9 20 114.297 6.86021 7
 1 9 -20 64.8738 19.0898 11
 -1 9 -20 129.01 20.5696 11
 -1 -9 20 130.266 14.3593 3
 1 9 20 94.5191 11.0607 2
 -1 -9 20 116.089 13.1554 2
 1 -9 20 101.717 11.6892 2
 -1 -9 -20 119.209 14.4479 3
 -1 9 20 80.4976 11.9781 2
 1 -9 -21 736.947 37.8121 9
 -1 -9 -21 636.627 36.0377 9
 1 -9 21 683.019 32.6136 3
 -1 -9 -21 666.858 33.6435 3
 1 -9 -21 664.358 32.2066 3
 1 -9 21 695.599 28.0623 7
 1 9 -21 652.778 41.3274 11
 -1 9 -21 620.91 40.5138 11
 -1 9 21 609.798 32.5782 2
 1 9 21 648.205 31.8619 2
 -1 -9 21 666.148 33.7292 2
 -1 -9 21 702.253 34.2043 3
 1 -9 21 643.125 32.2453 2
 1 -9 -22 486.891 29.9052 9
 -1 -9 -22 455.766 28.6536 9
 -1 -9 22 467.431 25.8819 3
 1 -9 22 465.213 24.0208 3
 1 -9 -22 461.403 23.9303 3
 -1 -9 -22 432.091 24.9686 3
 1 -9 22 460 19.2168 7
 1 9 -22 454.264 33.8502 11
 -1 9 -22 442.011 33.3077 11
 -1 -9 22 419.955 25.7076 2
 1 -9 22 440.19 24.6682 2
 -1 9 22 425.768 25.1739 2
 1 9 22 436.441 24.0131 2
 1 -9 -23 275.967 17.6272 3
 1 -9 23 349.625 18.6492 3
 -1 -9 23 323.783 19.9826 3
 -1 -9 -23 291.062 19.1936 3
 1 9 -23 333.196 28.3341 11
 -1 9 -23 255.007 27.1226 11
 -1 -9 -23 298.099 23.3696 9
 1 -9 -23 305.072 24.6775 9
 -1 9 23 283.405 20.0175 2
 1 -9 23 297.597 19.4166 2
 1 9 23 268.718 18.351 2
 -1 -9 23 299.54 21.0925 2
 1 -9 24 28.5258 9.28611 3
 1 -9 -24 3.2516 9.02006 3
 -1 9 -24 17.3667 19.2298 11
 1 9 -24 17.6341 20.3145 11
 -1 -9 24 -3.1902 10.5911 3
 1 9 24 10.0186 10.2644 2
 -1 -9 -24 -0.75648 9.88527 3
 1 -9 24 24.1793 11.3319 2
 -1 -9 24 24.0323 12.4968 2
 -1 9 24 17.0531 11.4578 2
 1 -9 -24 26.6451 15.0483 9
 -1 -9 -24 -2.89116 14.1094 9
 -1 -9 -25 16.4627 14.3229 9
 1 -9 -25 -9.85773 17.784 9
 1 9 -25 -15.9925 19.2906 11
 -1 9 -25 1.97099 18.2736 11
 1 -9 25 4.50885 8.91135 3
 -1 -9 -25 5.10707 9.58118 3
 1 -9 -25 15.0285 8.52327 3
 1 -9 -25 10.3848 13.4239 7
 1 9 25 0.811 10.523 2
 -1 -9 25 -3.78025 10.0167 3
 -1 9 25 1.88977 12.5361 2
 -1 -9 25 5.25493 13.5113 2
 1 -9 25 2.72268 11.4121 2
 -1 -9 -26 884.486 49.8929 9
 1 -9 -26 937.73 51.8149 9
 -1 9 -26 990.581 54.7837 11
 1 9 -26 905.869 53.8174 11
 -1 -9 -26 1011.13 44.8157 3
 1 -9 -26 938.943 43.8465 3
 -1 -9 26 1074.91 45.32 3
 1 -9 26 1045.97 44.2089 3
 1 -9 -26 961.377 48.9853 7
 -1 9 26 984.48 59.6907 6
 1 9 26 973.814 45.9602 2
 1 -9 26 1046.57 47.1127 2
 -1 9 26 906.243 46.6148 2
 -1 -9 26 1116.95 48.7837 2
 1 -9 -27 64.7396 19.3983 9
 -1 -9 -27 49.429 17.7985 9
 -1 9 -27 31.0115 20.9963 11
 1 9 -27 62.7108 22.2544 11
 -1 -9 -27 50.1195 10.3617 3
 -1 -9 27 62.6843 10.7203 3
 1 -9 -27 52.2435 9.3437 3
 1 -9 27 64.498 9.57431 3
 -1 9 27 84.4405 27.3125 6
 1 -9 -27 74.4209 15.3651 7
 1 9 27 64.6622 27.5464 6
 1 9 27 59.578 12.9397 2
 -1 9 27 66.5809 14.2557 2
 1 -9 27 69.6765 14.1537 2
 -1 -9 27 69.201 16.3424 2
 1 -9 -28 5.5804 17.6139 9
 -1 -9 -28 25.8719 17.8908 9
 -1 9 -28 -4.2427 21.5761 11
 1 9 -28 -19.1931 20.3621 11
 1 -9 28 38.6846 8.21721 3
 1 -9 -28 7.36863 8.21753 3
 -1 -9 -28 17.5067 9.06997 3
 -1 -9 28 7.8179 9.13317 3
 -1 9 28 49.1193 27.4354 6
 1 9 28 32.9941 26.8733 6
 1 -9 -28 11.9451 13.8716 7
 -1 -9 28 34.3217 15.2995 2
 1 9 28 16.0564 12.5302 2
 1 -9 28 4.15826 12.8755 2
 -1 9 28 35.3541 14.2083 2
 -1 -9 -29 28.864 17.975 9
 1 -9 -29 -5.81385 19.0589 9
 1 9 -29 21.8542 21.1482 11
 -1 9 -29 21.6908 20.2905 11
 -1 -9 29 12.8997 8.42288 3
 -1 -9 -29 1.77872 8.96159 3
 1 -9 -29 16.3735 8.36031 3
 1 -9 29 1.63652 7.73154 3
 1 9 29 2.56773 27.6121 6
 -1 9 29 10.4872 28.2556 6
 1 -9 -29 11.9572 14.3838 7
 1 9 29 -8.77016 12.7229 2
 1 -9 29 3.25181 13.6321 2
 -1 -9 29 8.62677 15.7963 2
 -1 9 29 15.4564 14.2613 2
 -1 -9 -30 1020.71 59.4418 9
 1 -9 -30 1155.82 61.2828 9
 1 9 -30 1019.26 62.1284 11
 -1 9 -30 1111.24 63.1589 11
 1 -9 30 1237.32 50.0541 3
 -1 -9 -30 1171.42 50.3511 3
 1 -9 -30 1202.17 50.1682 3
 -1 -9 30 1213.39 50.5358 3
 -1 9 30 1122.23 67.2025 6
 1 9 30 1098.72 66.8963 6
 1 -9 -30 1218.01 56.4958 7
 -1 -9 30 1142.04 55.9651 2
 1 9 30 1090.57 53.5727 2
 -1 9 30 1083.59 54.7897 2
 1 -9 30 1118.08 54.5627 2
 1 -9 -31 241.298 27.3243 9
 -1 -9 -31 286.818 26.8818 9
 1 9 -31 295.026 32.1848 11
 -1 9 -31 214.798 30.3219 11
 -1 -9 31 271.02 15.4186 3
 1 -9 -31 243.784 15.3733 3
 1 -9 31 258.929 14.7709 3
 -1 -9 -31 258.16 15.897 3
 -1 9 31 269.039 35.7883 6
 -1 -9 -31 233.479 22.7306 7
 1 9 31 313.939 35.9397 6
 1 -9 -31 274.742 22.7267 7
 -1 9 31 239.739 22.0217 2
 -1 -9 31 284.741 23.8322 2
 1 9 31 242.199 20.6183 2
 1 -9 31 266.261 22.1441 2
 -1 -9 -32 262.113 28.7079 9
 1 -9 -32 230.94 29.0357 9
 1 9 -32 232.036 29.4377 11
 -1 9 -32 285.09 30.8917 11
 1 -9 32 289.581 15.2062 3
 -1 -9 32 261.348 15.0662 3
 -1 -9 -32 262.664 23.6769 7
 1 9 32 227.718 34.1715 6
 -1 9 32 287.849 35.8667 6
 1 -9 -32 258.361 21.9069 7
 1 9 32 290.929 19.4174 1
 1 9 32 304.257 21.8607 2
 -1 9 32 262.502 22.5732 2
 1 -9 32 270.12 22.5675 2
 -1 -9 32 282.029 23.9364 2
 -1 -9 -33 181.095 26.7168 9
 1 -9 -33 147.608 26.1228 9
 -1 9 -33 206.234 29.6346 11
 1 9 -33 86.4803 27.0286 11
 -1 -9 33 165.041 11.1175 3
 1 -9 33 202.775 11.702 3
 1 -9 -33 144.099 18.5708 7
 1 9 33 110.97 31.5632 6
 -1 9 33 129.073 30.5039 6
 -1 -9 -33 148.662 19.6418 7
 1 -9 33 160.834 19.5305 2
 1 9 33 171.875 15.3671 1
 -1 -9 33 129.363 20.9431 2
 -1 9 33 174.533 20.6348 2
 1 9 33 142.494 18.3623 2
 -1 9 -34 263.352 31.944 11
 1 9 -34 242.829 32.2785 11
 1 9 34 260.866 36.7287 6
 -1 9 34 271.006 36.0087 6
 1 -9 -34 266.246 22.9179 7
 -1 -9 -34 282.536 23.9059 7
 1 9 34 261.849 17.9769 1
 1 -9 34 250.296 22.554 2
 -1 9 34 275.628 23.6059 2
 1 9 34 260.989 22.2389 2
 -1 -9 34 271.17 24.749 2
 1 -9 -34 281.989 30.6178 9
 -1 -9 -34 239.17 30.077 9
 1 9 35 108.869 16.8147 2
 -1 -9 35 102.515 20.1745 2
 1 -9 35 133.303 19.8464 2
 -1 9 35 151.259 20.0312 2
 -1 9 -35 103.499 27.5046 11
 1 9 -35 155.776 29.8619 11
 1 9 35 92.8104 31.0723 6
 1 -9 -35 108.974 17.7448 7
 -1 -9 -35 155.944 18.8472 7
 -1 9 35 166.811 34.22 6
 1 9 -35 115.868 21.6201 4
 -1 -9 -35 102.43 25.0994 9
 1 -9 -35 80.834 25.5611 9
 1 -9 36 123.767 19.9901 2
 1 9 36 176.233 20.0596 2
 -1 -9 36 144.5 21.6727 2
 -1 9 36 184.99 21.3537 2
 -1 9 -36 178.602 31.3013 11
 1 9 -36 136.392 30.1873 11
 1 -9 -36 155.544 18.8727 7
 -1 9 36 175.831 34.3904 6
 -1 -9 -36 144.071 19.6421 7
 1 9 36 215.556 33.6087 6
 1 9 -36 136.614 22.7355 4
 -1 -9 -36 136.818 25.7021 9
 1 -9 -36 137.312 27.3999 9
 1 9 37 -6.45013 16.4034 2
 1 -9 37 -12.6074 17.4706 2
 -1 9 37 2.79207 17.3535 2
 -1 -9 37 18.3979 18.5138 2
 -1 9 -37 5.30457 27.6225 11
 1 9 -37 26.3555 30.0443 11
 -1 -9 -37 30.89 16.4443 7
 1 -9 -37 1.28176 15.2044 7
 1 9 37 -7.91246 28.0454 6
 -1 9 37 -2.7164 28.4897 6
 1 9 -37 22.7678 19.6631 4
 -1 -9 -37 -24.4038 23.678 9
 1 -9 -37 -2.52551 23.5533 9
 1 -9 -38 12.9705 27.5451 9
 -1 -9 -38 88.2397 27.6088 9
 1 9 38 42.3122 29.4477 6
 1 -9 -38 28.0338 14.9095 7
 -1 -9 -38 6.66273 15.2338 7
 -1 9 38 -16.0953 30.4201 6
 1 9 38 39.4556 16.9195 2
 1 -9 38 24.5099 18.1639 2
 -1 9 38 44.5572 18.9079 2
 -1 -9 38 40.443 19.4964 2
 1 9 -38 37.7588 29.1516 11
 -1 9 -38 13.584 28.5827 11
 -1 -9 -39 20.7881 24.8013 9
 1 -9 -39 -1.26758 15.4464 7
 -1 9 39 2.69302 30.3987 6
 1 9 39 18.2637 30.268 6
 -1 -9 -39 7.91575 16.0483 7
 1 -9 39 35.2021 19.4635 2
 1 9 39 29.7706 17.13 2
 -1 -9 39 9.46315 18.8148 2
 -1 9 39 -13.1499 17.6178 2
 -1 9 -39 8.34722 30.0541 11
 1 9 -39 27.5939 28.741 11
 -1 -9 -40 24.064 25.2672 9
 -1 -9 -40 34.7658 16.5622 7
 1 -9 -40 34.0322 15.1797 7
 1 9 40 15.674 28.4959 6
 -1 9 40 67.5119 31.2377 6
 -1 -9 40 35.5749 20.7067 2
 1 -9 40 52.6642 19.6324 2
 1 9 40 64.6716 18.7022 2
 -1 9 40 24.0072 19.3108 2
 -1 9 -40 22.772 29.9569 11
 1 9 -40 -8.46159 28.9905 11
 -1 -9 -41 -2.74729 28.7551 9
 1 -9 -41 30.9704 15.743 7
 -1 -9 -41 31.8328 16.6105 7
 1 9 41 -15.4854 30.454 6
 -1 9 41 -34.7194 31.6289 6
 1 9 41 -9.88636 18.0572 2
 -1 9 41 31.9498 19.6315 2
 1 -9 41 56.4783 20.0263 2
 -1 -9 41 3.27217 20.7162 2
 -1 9 -41 55.2777 32.1116 11
 1 9 -41 5.76408 31.8103 11
 -1 -9 -42 197.045 33.5925 9
 1 -9 -42 174.747 19.3649 7
 -1 9 42 141.697 33.4723 6
 1 9 42 172.981 34.0577 6
 -1 -9 -42 145.921 20.1977 7
 -1 9 42 144.95 23.159 2
 -1 -9 42 128.838 24.571 2
 1 9 42 153.277 21.5697 2
 1 -9 42 151.418 22.9491 2
 -1 9 -42 172.49 36.3112 11
 1 9 -42 155.918 35.8688 11
 -1 -9 -43 -17.2339 31.4349 9
 1 9 -43 -44.9931 34.3345 11
 -1 9 -43 -15.1739 32.7118 11
 1 9 43 14.648 18.8717 2
 -1 9 43 6.29903 20.566 2
 -1 -9 43 11.8213 21.2788 2
 1 -9 43 39.4642 20.5848 2
 1 -9 -43 13.4118 15.8095 7
 1 9 43 33.5366 30.6626 6
 -1 9 43 37.4451 31.2092 6
 -1 -9 -43 50.3334 16.8362 7
 1 9 -44 192.583 37.56 11
 -1 9 -44 204.258 40.4949 11
 1 -9 44 283.328 27.4241 2
 1 9 44 202.914 24.2988 2
 -1 9 44 243.406 26.7303 2
 -1 -9 44 224.613 28.2672 2
 -1 -9 -44 253.408 22.5154 7
 1 9 44 211.137 36.1679 6
 -1 9 44 224.897 37.7986 6
 1 -9 -44 246.436 22.3133 7
 1 9 -45 -31.1134 37.3739 11
 -1 9 -45 -59.8926 35.4378 11
 1 -9 45 38.938 21.2125 2
 1 9 45 22.6618 19.724 2
 -1 -9 45 15.5809 22.6683 2
 -1 9 45 25.9411 21.6997 2
 -1 9 45 -7.95234 32.1793 6
 1 -9 -45 2.3706 15.6157 7
 -1 -9 -45 14.2075 16.3171 7
 1 9 45 17.7988 31.765 6
 -1 9 -46 317.43 43.3913 11
 1 9 -46 327.245 45.7103 11
 1 -9 46 339.708 30.9029 2
 -1 9 46 368.528 31.0199 2
 1 9 46 328.074 29.3673 2
 -1 -9 46 332.246 32.2154 2
 -1 9 46 364.283 42.5018 6
 1 9 46 340.41 41.0793 6
 1 -9 -46 328.153 24.899 7
 -1 9 -47 94.7993 38.4492 11
 1 9 47 182.019 34.9715 6
 -1 9 47 154.724 36.3601 6
 -1 9 47 175.518 25.6919 2
 1 9 47 136.468 23.7912 2
 -1 -9 47 136.039 25.7483 2
 1 -9 47 94.4276 24.17 2
 -1 9 48 254.465 39.0111 6
 1 9 48 238.307 39.0359 6
 -1 -9 48 160.732 27.0928 2
 1 9 48 220.256 25.8649 2
 -1 9 48 166.327 26.7208 2
 1 -9 48 166.135 26.3182 2
 1 9 49 9.48715 22.4408 2
 1 -9 49 30.2861 22.7552 2
 -1 9 49 41.6569 23.4623 2
 -1 -9 49 75.9649 25.1253 2
 -1 -10 0 -18.6549 20.2197 5
 1 -10 0 5.4199 12.1359 3
 -1 -10 0 -2.41932 12.8917 3
 -1 10 0 -5.31272 10.7481 8
 1 10 0 -5.9169 11.3298 8
 1 -10 0 1.38143 4.64781 9
 -1 -10 -1 -33.3492 19.4383 5
 -1 -10 1 3.63039 12.8384 3
 1 -10 -1 -1.08314 11.8512 3
 -1 -10 -1 12.0872 12.7943 3
 1 -10 1 -8.67686 11.9933 3
 1 10 -1 7.93988 11.578 8
 -1 10 1 4.42938 10.8831 8
 1 -10 1 -0.30692 4.34104 9
 1 10 1 -8.82375 11.1762 8
 -1 10 -1 0.88486 10.419 8
 1 -10 -1 -0.38381 5.04718 9
 1 -10 2 1610.57 66.6112 9
 1 -10 -2 1667.13 67.7886 9
 -1 -10 -2 1710.2 81.2337 5
 -1 -10 -2 1598.95 73.3291 3
 1 -10 -2 1724.24 72.8301 3
 1 10 2 1566.61 71.6802 8
 -1 -10 -2 1671.41 67.6875 9
 1 10 -2 1587.36 71.8778 8
 -1 10 -2 1624.38 71.2976 8
 -1 10 2 1619.45 71.3071 8
 1 -10 -3 176.819 10.8323 9
 1 -10 3 152.538 8.55547 9
 -1 -10 -3 160.497 24.9173 5
 1 -10 -3 160.939 16.0296 3
 -1 -10 -3 189.377 17.6587 3
 1 10 3 163.718 15.2847 8
 -1 10 -3 135.595 14.5838 8
 -1 -10 -3 158.568 10.3001 9
 1 10 -3 161.73 16.1015 8
 -1 10 3 195.706 15.6314 8
 -1 10 4 -7.14615 10.4011 10
 -1 -10 -4 2.23641 22.6787 5
 -1 -10 -4 -8.42872 12.5401 3
 1 -10 -4 -1.07837 11.4926 3
 -1 10 4 1.80468 10.7999 8
 1 -10 -4 -0.50711 5.98239 9
 -1 -10 -4 -0.94048 5.67844 9
 -1 10 -4 -2.69544 11.3879 8
 1 -10 4 -1.13494 3.38289 9
 1 10 4 0.98071 10.5455 8
 -1 10 5 26.8124 10.6587 10
 1 -10 5 0.44212 3.07504 9
 1 -10 -5 -2.22115 6.79859 9
 1 10 5 -0.98244 9.96259 8
 -1 10 -5 0.90673 10.968 8
 -1 -10 -5 -5.5247 5.97892 9
 -1 10 5 11.8606 10.9586 8
 -1 -10 -5 -11.4025 21.7624 5
 -1 -10 -5 -7.21142 13.1224 3
 1 -10 -5 -6.45671 11.5713 3
 1 -10 -6 279.53 16.4034 9
 -1 10 6 309.079 19.6374 10
 1 10 6 293.898 18.6466 10
 1 -10 -6 292.447 20.7413 3
 1 10 6 290.614 19.9859 8
 -1 10 -6 230.012 18.9568 8
 -1 -10 -6 294.073 15.8947 9
 -1 10 6 299.304 19.6569 8
 -1 -10 -6 276.07 30.5548 5
 1 -10 -6 252.251 32.2024 5
 -1 -10 6 298.214 22.1176 3
 1 -10 6 270.319 20.4206 3
 -1 -10 -6 301.039 21.6556 3
 1 -10 -7 428.918 22.3388 9
 1 10 7 451.843 24.0111 10
 -1 10 7 431.245 24.8831 10
 1 -10 -7 415.087 25.9062 3
 1 -10 7 457.806 26.1791 3
 -1 -10 -7 391.171 36.5784 5
 1 -10 -7 435.084 38.5076 5
 -1 -10 7 414.884 27.1099 3
 -1 -10 -7 403.121 26.7799 3
 -1 -10 -7 427.666 21.7711 9
 1 10 7 437.894 25.5253 8
 -1 10 7 457.033 25.0632 8
 1 10 8 97.3518 12.6066 10
 -1 10 8 110.584 13.463 10
 -1 10 8 89.5999 13.1477 8
 -1 -10 -8 111.976 10.4067 9
 1 10 8 111.852 14.0943 8
 1 -10 -8 111.501 11.1753 9
 1 -10 -8 83.2166 27.6532 5
 -1 -10 -8 112.509 28.1679 5
 -1 -10 -8 111.8 15.3018 3
 -1 -10 8 115.578 15.5957 3
 1 -10 -8 115.937 13.7674 3
 -1 -10 8 99.6339 5.00303 2
 1 -10 8 87.0397 14.0671 3
 1 -10 -9 280.879 16.9211 9
 -1 10 9 251.398 17.8426 10
 1 10 9 246.37 17.1648 10
 1 -10 -9 216.685 18.3988 3
 1 -10 9 242.239 18.8368 3
 1 10 9 294.521 19.4088 8
 -1 10 9 267.514 18.6902 8
 -1 -10 -9 259.43 15.8196 9
 1 -10 -9 192.559 31.4266 5
 -1 -10 -9 241.127 31.8127 5
 -1 -10 9 245.253 11.2283 2
 -1 -10 9 269.452 21.0602 3
 -1 -10 -9 204.867 19.5349 3
 -1 10 10 1039.28 42.033 2
 -1 -10 -10 1074.39 50.2909 3
 1 -10 10 1013.13 42.3455 2
 -1 -10 10 995.299 49.7874 3
 -1 -10 10 1059.56 42.6208 2
 -1 10 -10 1072.09 53.7789 11
 1 -10 -10 1047.6 47.1016 9
 -1 10 10 1023.68 47.9938 10
 1 10 10 1083.24 47.5429 10
 1 -10 -10 1057.41 48.6583 3
 1 -10 10 1063.03 49.1741 3
 1 10 10 1013.65 48.645 8
 -1 -10 -10 1038.41 46.2389 9
 1 -10 -10 924.485 60.5939 5
 -1 -10 -10 939.418 60.6378 5
 -1 10 -11 93.5259 19.9828 11
 1 10 -11 64.0873 19.5295 11
 1 -10 -11 74.0651 11.8123 9
 1 10 11 74.6436 12.2483 10
 -1 10 11 62.562 12.9531 10
 -1 -10 -11 70.6658 10.7384 9
 1 10 11 81.9941 13.3318 8
 1 -10 11 73.329 12.9987 3
 -1 10 11 63.3607 5.53458 2
 -1 -10 -11 90.3729 15.4604 3
 -1 -10 11 55.5062 14.8885 3
 -1 -10 11 66.8459 5.88806 2
 1 -10 11 60.8655 5.27435 2
 1 -10 -11 69.1478 13.4179 3
 1 -10 -11 52.3605 28.1919 5
 -1 -10 -11 55.0052 27.3132 5
 1 10 -12 73.7669 19.0983 11
 -1 10 -12 150.985 21.4721 11
 1 -10 -12 121.542 13.5256 9
 1 10 12 119.82 13.6364 10
 -1 10 12 105.615 14.4093 10
 1 -10 -12 159.068 15.3201 3
 -1 -10 -12 114.942 12.526 9
 1 10 12 145.43 14.8517 8
 -1 -10 -12 119.938 16.3055 3
 -1 -10 12 102.316 15.8599 3
 1 -10 12 126.92 14.9736 3
 -1 -10 12 112.956 8.209 2
 -1 10 12 117.754 7.69828 2
 1 -10 12 118.682 7.43514 2
 1 10 12 122.749 7.43407 2
 -1 -10 -12 76.084 27.5243 5
 1 -10 -12 133.795 30.8858 5
 -1 10 -13 89.5278 20.2887 11
 1 10 -13 106.869 20.3818 11
 1 -10 -13 77.6534 12.4267 9
 1 10 13 97.8565 12.9147 10
 -1 10 13 108.893 14.0178 10
 -1 -10 -13 84.7034 11.8988 9
 -1 -10 -13 51.9337 29.0861 5
 1 -10 -13 76.3589 29.5022 5
 -1 -10 13 87.6702 7.73082 2
 -1 -10 -13 71.6464 13.7092 3
 1 -10 13 67.6728 13.0848 3
 1 -10 13 84.2561 6.72939 2
 1 10 13 78.8897 6.88374 2
 -1 10 13 93.1463 7.31557 2
 1 -10 -13 82.5784 12.4179 3
 -1 -10 13 74.2942 14.5804 3
 1 10 -14 736.313 43.9191 11
 -1 10 -14 701.213 42.8798 11
 1 10 14 785.672 36.5237 10
 -1 10 14 741.588 37.3177 10
 -1 -10 14 731.129 32.4405 9
 1 -10 -14 724.09 37.2421 9
 1 -10 14 761.75 37.452 3
 1 -10 -14 740.356 36.8336 3
 -1 -10 -14 703.464 36.0259 9
 -1 -10 -14 714.663 51.8827 5
 1 -10 -14 591.698 52.468 5
 -1 -10 14 758.971 32.6995 2
 -1 -10 -14 773.06 38.6659 3
 -1 -10 14 733.866 38.5939 3
 1 10 14 774.144 31.8348 2
 -1 10 14 692.073 32.0151 2
 1 -10 14 772.123 32.115 2
 1 10 -15 102.452 21.588 11
 -1 10 -15 88.6645 19.6473 11
 -1 -10 -15 119.69 13.9098 9
 1 -10 -15 119.413 14.8012 9
 -1 -10 15 116.671 9.01009 9
 -1 10 15 87.5876 14.2755 10
 1 10 15 133.017 13.6047 10
 1 -10 -15 86.1426 12.6826 3
 1 10 15 122.225 8.73936 2
 1 -10 15 127.806 8.77208 2
 -1 -10 -15 148.03 16.0183 3
 -1 -10 15 115.949 9.71693 2
 -1 10 15 103.655 9.25852 2
 -1 -10 15 109.327 15.7189 3
 1 -10 15 119.122 14.4406 3
 1 -10 -15 92.0374 32.1867 5
 -1 -10 -15 115.653 30.585 5
 1 10 -16 46.3162 18.8445 11
 -1 10 -16 45.0582 19.6132 11
 -1 10 16 62.5754 13.8345 10
 -1 -10 16 70.6715 7.6698 9
 1 10 16 99.5093 13.1895 10
 1 -10 -16 66.1614 14.0662 9
 -1 -10 -16 59.273 12.0109 9
 1 -10 -16 42.0138 32.1465 5
 -1 -10 -16 99.4506 31.9439 5
 1 -10 -16 61.5754 12.3861 3
 1 -10 16 79.924 7.68303 2
 -1 10 16 54.6464 8.39982 2
 1 10 16 70.8007 7.82321 2
 -1 -10 16 62.8207 8.51139 2
 -1 -10 -16 69.8442 14.2697 3
 -1 -10 16 81.8087 14.9653 3
 1 -10 16 80.9879 12.7861 3
 1 -10 17 28.4291 6.66655 2
 -1 -10 17 35.1356 13.6774 3
 1 10 17 46.832 7.5471 2
 -1 -10 17 32.7175 7.96189 2
 1 -10 17 41.867 12.1583 3
 -1 10 17 29.9735 8.29101 2
 -1 -10 -17 17.1122 12.88 3
 -1 10 -17 18.3359 17.9912 11
 1 10 -17 20.6844 19.6352 11
 1 -10 -17 45.6957 12.7623 9
 1 10 17 64.4419 12.2668 10
 -1 -10 17 41.7822 6.79993 9
 -1 10 17 33.7562 13.3676 10
 1 -10 -17 27.4739 11.3586 3
 -1 -10 -17 39.2869 11.973 9
 1 -10 -17 -6.58006 32.0394 5
 -1 -10 -17 66.5927 33.4426 5
 -1 10 18 619.373 33.633 10
 1 10 18 621.448 32.048 10
 1 -10 -18 647.818 34.765 9
 -1 -10 -18 645.29 33.6314 9
 -1 -10 18 606.264 27.7545 9
 -1 10 -18 606.219 39.6795 11
 1 10 -18 551.805 39.1288 11
 1 -10 18 704.14 32.665 3
 1 -10 -18 641.451 31.863 3
 -1 -10 -18 546.527 51.1999 5
 1 10 18 616.059 28.5108 2
 -1 -10 18 665.391 30.0661 2
 -1 -10 18 661.646 33.9601 3
 -1 10 18 567.408 28.9513 2
 -1 -10 -18 627.728 33.5976 3
 1 -10 18 630.829 28.8795 2
 1 10 -19 376.238 31.5622 11
 -1 10 -19 343.542 30.6539 11
 1 -10 -19 341.032 25.4596 9
 -1 10 19 386.221 24.6413 10
 1 10 19 368.955 22.8476 10
 -1 -10 -19 374.463 24.6271 9
 1 -10 -19 366.937 22.3714 3
 1 -10 19 442.045 23.3686 3
 1 10 19 387.944 19.6646 2
 1 -10 19 397.424 20.1532 2
 -1 -10 -19 350.619 23.7041 3
 -1 -10 19 386.77 21.0911 2
 -1 10 19 382.769 20.4715 2
 -1 -10 19 362.933 23.9442 3
 -1 -10 -19 270.199 39.8184 5
 -1 10 -20 1.93547 20.1605 11
 1 10 -20 19.7029 19.4805 11
 1 10 20 2.65522 11.2424 10
 1 -10 -20 8.16178 13.1678 9
 -1 10 20 25.5693 14.0772 10
 1 -10 -20 -2.48057 10.4872 3
 1 -10 20 -9.34113 10.7186 3
 -1 -10 -20 16.1904 13.338 9
 1 -10 20 12.2977 8.5029 2
 1 10 20 21.9578 8.42762 2
 -1 10 20 14.7754 9.36996 2
 -1 -10 -20 6.97746 12.0001 3
 -1 -10 20 4.11123 12.9287 3
 -1 -10 20 9.37674 9.72825 2
 -1 -10 -20 53.5833 32.3179 5
 1 10 -21 -16.0517 20.8968 11
 -1 10 -21 9.87915 19.6849 11
 1 -10 -21 -2.86267 14.5876 9
 -1 10 21 7.55497 12.9876 10
 1 -10 21 3.3113 10.4097 3
 1 -10 -21 -0.80602 9.86969 3
 -1 -10 -21 -5.24111 12.8512 9
 -1 -10 -21 -13.6486 35.2837 5
 1 -10 21 7.27883 9.13009 2
 -1 -10 21 12.0173 12.7945 3
 1 10 21 11.517 8.76797 2
 -1 -10 21 -0.77773 10.4232 2
 -1 10 21 9.21173 9.71505 2
 -1 -10 -21 4.8373 11.9266 3
 1 10 -22 286.316 28.7289 11
 -1 10 -22 274.59 27.487 11
 1 -10 22 321.79 19.0711 3
 -1 -10 -22 290.438 19.9153 3
 1 -10 -22 283.31 18.6714 3
 -1 -10 22 277.214 20.1158 3
 1 -10 -22 263.268 23.9731 9
 -1 -10 -22 264.356 22.4086 9
 -1 -10 -22 239.454 38.4335 5
 1 -10 22 266.905 17.9127 2
 1 10 22 291.214 17.2341 2
 -1 10 22 294.365 18.504 2
 -1 -10 22 298.571 19.505 2
 1 -10 -23 244 16.7599 3
 -1 -10 23 255.103 18.6976 3
 -1 -10 -23 227.839 17.7709 3
 1 -10 23 236.611 17.2939 3
 -1 -10 -23 239.594 20.9559 9
 1 -10 -23 252.975 23.0333 9
 -1 10 -23 202.226 27.7909 11
 1 10 -23 227.485 28.0297 11
 1 -10 23 278.013 17.5533 2
 -1 -10 23 265.939 18.5237 2
 -1 10 23 244.599 17.2855 2
 1 10 23 220.974 15.9654 2
 1 -10 -24 -5.17886 9.67309 3
 1 -10 24 -15.1447 9.95957 3
 -1 -10 -24 2.99778 14.8181 9
 1 -10 -24 1.63654 16.3471 9
 -1 10 -24 46.3526 20.7737 11
 1 10 -24 -2.12973 21.2183 11
 -1 10 24 -13.3652 11.4158 2
 -1 -10 -24 -2.57379 11.0133 3
 -1 -10 24 -9.07335 12.4174 2
 -1 -10 24 -0.88819 11.7845 3
 1 -10 24 8.72332 10.4302 2
 1 10 24 -16.7597 10.0662 2
 -1 10 -25 299.613 30.765 11
 1 10 -25 263.121 30.2842 11
 -1 -10 25 323.671 20.4518 3
 1 -10 -25 322.937 19.1007 3
 1 -10 25 339.937 19.4236 3
 -1 -10 -25 320.105 19.9534 3
 -1 -10 -25 275.192 25.197 9
 1 -10 -25 342.664 27.9567 9
 1 -10 -25 284.114 23.616 7
 1 10 25 284.114 19.1227 2
 -1 10 25 283.563 19.9647 2
 -1 -10 25 320.42 21.5345 2
 1 -10 25 298.448 19.9135 2
 1 10 -26 48.8739 23.1046 11
 -1 10 -26 99.1192 25.1329 11
 1 -10 -26 68.7879 10.5427 3
 -1 -10 26 95.5093 12.5957 3
 -1 -10 -26 77.5088 12.3165 3
 1 -10 26 88.3133 11.3488 3
 1 -10 -26 90.4342 18.6566 9
 -1 -10 -26 57.6722 17.9992 9
 1 -10 -26 69.8348 16.7603 7
 1 -10 26 47.7965 12.8438 2
 -1 -10 26 66.0046 14.6578 2
 -1 10 26 77.6331 13.457 2
 1 10 26 73.488 12.0492 2
 -1 10 -27 65.3559 23.6044 11
 1 10 -27 92.965 24.3468 11
 -1 -10 27 103.075 12.84 3
 -1 -10 -27 106.91 12.8525 3
 1 -10 27 106.849 11.7552 3
 1 -10 -27 105.871 11.592 3
 1 -10 -27 129.549 22.3491 9
 -1 -10 -27 43.1374 17.9385 9
 1 -10 -27 68.9728 17.1473 7
 -1 10 27 71.3705 28.632 6
 1 10 27 102.477 13.3331 2
 1 -10 27 119.621 14.1174 2
 -1 10 27 71.4107 13.8585 2
 -1 -10 27 74.312 15.2536 2
 -1 10 -28 186.5 28.8922 11
 1 10 -28 161.944 27.2686 11
 -1 -10 -28 207.265 15.5515 3
 1 -10 -28 231.703 15.2417 3
 -1 -10 28 217.922 15.8562 3
 1 -10 28 220.634 14.9757 3
 -1 -10 -28 176.725 23.1729 9
 1 -10 -28 183.195 25.3167 9
 1 -10 -28 154.683 20.5589 7
 -1 10 28 181.406 34.5859 6
 -1 10 28 172.525 17.735 2
 1 -10 28 204.543 17.8016 2
 -1 -10 28 185.832 19.1759 2
 1 10 28 228.277 17.2109 2
 -1 10 -29 131.927 27.147 11
 1 10 -29 54.391 25.2864 11
 -1 -10 -29 116.476 13.1063 3
 1 -10 -29 117.177 11.7979 3
 1 -10 29 149.407 12.1201 3
 -1 -10 29 143.451 13.2576 3
 -1 -10 -29 158.118 23.3739 9
 1 -10 -29 91.5591 22.6884 9
 -1 10 29 87.143 31.6001 6
 1 -10 -29 137.889 19.2977 7
 1 10 29 127.41 31.8946 6
 -1 -10 29 143.983 17.6547 2
 1 10 29 112.075 14.4685 2
 -1 10 29 131.186 16.3227 2
 1 -10 29 95.1143 15.4774 2
 -1 10 -30 250.068 31.5513 11
 1 10 -30 239.391 31.2404 11
 1 -10 30 223.295 14.9545 3
 1 -10 -30 248.675 15.5984 3
 -1 -10 -30 219.616 15.7177 3
 -1 -10 30 211.872 15.4586 3
 1 -10 -30 208.951 26.8348 9
 -1 -10 -30 205.923 26.0894 9
 1 10 30 268.379 35.694 6
 -1 10 30 267.486 36.634 6
 1 -10 -30 200.307 21.9221 7
 1 10 30 201.066 17.8175 2
 -1 -10 30 251.588 21.3735 2
 -1 10 30 225.893 19.6348 2
 1 -10 30 213.861 19.3485 2
 1 10 -31 71.5062 26.2004 11
 -1 10 -31 93.5392 26.0384 11
 -1 -10 31 123.849 11.5557 3
 -1 -10 -31 96.0742 11.7725 3
 1 -10 -31 114.051 11.5478 3
 1 -10 31 114.795 10.6992 3
 -1 -10 -31 115.105 23.4459 9
 1 -10 -31 107.316 24.1037 9
 1 10 31 70.6611 30.6822 6
 -1 10 31 129.483 32.8125 6
 1 -10 -31 92.7383 18.2039 7
 -1 -10 -31 92.9735 18.6827 7
 -1 10 31 111.635 16.9093 2
 -1 -10 31 119.193 18.6867 2
 1 10 31 95.3843 14.9563 2
 1 -10 31 88.7643 16.1937 2
 -1 10 -32 -17.6495 25.1314 11
 1 10 -32 15.1251 24.7351 11
 1 -10 -32 26.6676 22.2107 9
 -1 -10 -32 25.228 21.2806 9
 -1 -10 32 21.3793 8.23069 3
 1 -10 32 20.6707 7.84982 3
 -1 10 32 -5.7479 30.5002 6
 -1 -10 -32 7.53005 16.391 7
 1 -10 -32 21.6736 15.9634 7
 1 10 32 36.8385 29.8681 6
 1 10 32 18.2184 13.8156 2
 -1 10 32 3.34822 15.188 2
 1 -10 32 29.5767 15.0019 2
 -1 -10 32 47.3043 17.006 2
 1 10 -33 7.73258 27.0979 11
 -1 10 -33 -5.14238 27.7718 11
 -1 -10 -33 -2.18429 21.8758 9
 1 -10 -33 -11.4294 22.4805 9
 1 10 33 25.6458 12.1287 1
 -1 -10 33 5.56053 7.36402 3
 1 -10 33 10.2552 7.21089 3
 1 -10 -33 -2.87857 14.9937 7
 1 10 33 17.1425 31.0617 6
 -1 10 33 5.79755 31.3096 6
 -1 -10 -33 -22.6442 15.8734 7
 1 -10 33 31.4862 14.9254 2
 1 10 33 25.2101 14.3979 2
 -1 10 33 5.72307 14.8091 2
 -1 -10 33 23.1904 16.2551 2
 -1 10 -34 281.665 35.1955 11
 1 10 -34 218.035 33.746 11
 1 10 34 236.216 36.6017 6
 1 -10 -34 289.589 24.1877 7
 -1 10 34 329.196 39.9136 6
 -1 -10 -34 283.822 25.5916 7
 1 10 34 269.426 22.0507 2
 -1 -10 34 311.952 24.6703 2
 1 -10 34 303.031 23.6232 2
 -1 10 34 291.54 23.0707 2
 1 -10 -34 273.922 32.1808 9
 -1 -10 -34 265.353 31.4436 9
 -1 10 -35 145.463 32.0269 11
 1 10 -35 99.3366 30.078 11
 1 -10 -35 68.8522 17.5756 7
 -1 10 35 110.267 33.1245 6
 1 10 35 85.92 33.4608 6
 -1 -10 -35 117.21 19.2216 7
 -1 10 35 98.2082 17.8197 2
 1 10 35 105.893 17.5241 2
 -1 -10 35 84.2522 19.2171 2
 1 -10 35 108.504 18.3049 2
 1 -10 -35 158.266 28.8945 9
 -1 -10 -35 84.5998 24.6263 9
 -1 -10 36 12.4603 17.857 2
 1 -10 36 21.8693 16.9504 2
 1 10 36 50.667 15.9006 2
 -1 10 36 18.7835 16.5985 2
 -1 10 -36 71.6092 31.0418 11
 1 10 -36 -13.719 28.5278 11
 1 -10 -36 32.1329 16.3635 7
 -1 10 36 23.3132 31.6981 6
 1 10 36 8.5207 32.331 6
 -1 -10 -36 17.6583 17.0703 7
 1 10 -36 30.1459 21.0845 4
 1 -10 -36 79.9501 26.3466 9
 -1 -10 -36 4.85914 24.5379 9
 -1 10 -37 36.6313 30.585 11
 1 10 -37 64.4454 30.2827 11
 1 10 37 79.6955 34.0197 6
 1 -10 -37 101.199 17.9974 7
 -1 10 37 51.8474 33.36 6
 -1 -10 -37 99.2619 18.8086 7
 -1 -10 37 79.8245 19.6098 2
 1 -10 37 56.4001 18.3012 2
 1 10 37 60.579 17.0316 2
 -1 10 37 83.9409 18.4941 2
 1 -10 -37 95.1267 29.5231 9
 -1 -10 -37 82.7955 26.7915 9
 -1 10 -38 180.566 34.2993 11
 1 10 -38 228.88 37.0596 11
 1 10 38 162.919 37.3386 6
 1 -10 -38 126.642 20.2112 7
 -1 10 38 181.686 36.7145 6
 -1 -10 -38 183.714 21.8242 7
 1 -10 38 180.806 21.8871 2
 -1 10 38 224.746 21.9457 2
 1 10 38 171.931 19.9608 2
 -1 -10 38 137.637 21.8056 2
 -1 -10 -38 146.356 30.6004 9
 1 10 -39 81.7275 33.3855 11
 -1 10 -39 55.6517 31.6838 11
 1 -10 -39 43.7024 16.7572 7
 -1 10 39 74.9516 34.4247 6
 1 10 39 5.61624 33.2338 6
 -1 -10 -39 42.99 18.0167 7
 -1 -10 39 50.5864 20.241 2
 1 -10 39 40.201 18.8959 2
 1 10 39 17.4307 16.4916 2
 -1 10 39 49.9941 18.9472 2
 -1 -10 -39 87.2425 26.8672 9
 1 10 -40 50.6115 33.1759 11
 -1 10 -40 95.625 34.3127 11
 1 -10 -40 77.2351 17.9579 7
 1 10 40 42.0148 32.2391 6
 -1 10 40 88.0794 35.2521 6
 -1 -10 -40 89.3261 18.5653 7
 -1 10 40 63.0952 18.9254 2
 -1 -10 40 72.2976 20.4617 2
 1 10 40 54.9652 18.6782 2
 1 -10 40 64.7418 20.2269 2
 -1 -10 -40 81.5212 29.9263 9
 1 10 -41 -24.2692 34.65 11
 -1 10 -41 -3.04957 32.8639 11
 -1 -10 -41 -19.2842 17.9789 7
 1 -10 -41 -7.97273 16.6259 7
 1 10 41 13.7769 32.2639 6
 -1 10 41 -31.2546 32.9584 6
 -1 10 41 16.6778 18.8352 2
 1 -10 41 4.32317 18.8374 2
 1 10 41 27.3007 17.4459 2
 -1 -10 41 9.24773 19.9963 2
 -1 -10 -41 -11.1404 29.5475 9
 -1 10 -42 102.535 36.5393 11
 1 10 -42 166.868 37.7295 11
 1 -10 -42 121.293 19.7376 7
 -1 -10 -42 157.591 20.8872 7
 1 10 42 189.829 36.7118 6
 -1 10 42 147.592 35.3717 6
 1 -10 42 107.92 21.2673 2
 -1 -10 42 146.366 23.6822 2
 1 10 42 154.442 21.0242 2
 -1 10 42 155.041 22.2002 2
 -1 -10 -42 131.211 32.4837 9
 1 10 -43 47.1642 33.6214 11
 -1 10 -43 120.23 37.1504 11
 -1 10 43 -5.59027 33.6695 6
 -1 -10 -43 22.4863 16.9444 7
 1 -10 -43 35.2409 17.0575 7
 1 10 43 18.9305 33.0912 6
 -1 10 43 63.2792 20.0084 2
 1 -10 43 59.5485 20.7074 2
 -1 -10 43 42.8759 21.8753 2
 1 10 43 24.3053 18.7441 2
 -1 -10 -43 46.6172 30.7391 9
 -1 10 -44 -3.23155 35.7472 11
 1 10 -44 25.5655 35.2027 11
 -1 10 44 -11.1417 31.2637 6
 1 10 44 80.7908 33.0426 6
 -1 -10 -44 72.9871 18.2232 7
 1 -10 -44 23.2179 17.1898 7
 -1 10 44 -7.33385 20.1499 2
 -1 -10 44 -22.3665 22.9325 2
 1 -10 44 43.6446 20.1341 2
 1 10 44 50.9992 19.1932 2
 -1 -10 -44 -20.7715 31.852 9
 1 10 -45 9.73867 35.4471 11
 -1 10 -45 16.4255 37.5263 11
 -1 -10 45 -4.82305 21.3356 2
 1 -10 45 3.06152 19.9583 2
 1 -10 -45 23.9795 17.0899 7
 -1 -10 -45 25.6639 17.9713 7
 -1 10 45 33.3268 34.6967 6
 1 10 45 5.35694 33.0771 6
 1 10 -46 92.1549 38.6872 11
 -1 10 -46 129.978 40.1726 11
 1 10 46 76.4167 33.3338 6
 -1 10 46 124.597 35.4462 6
 1 -10 -46 78.4804 19.223 7
 -1 -10 46 158.301 24.9128 2
 1 -10 46 97.1676 21.9805 2
 1 10 47 52.449 35.2901 6
 1 -10 47 65.6633 22.4963 2
 -1 -10 47 22.9051 23.5059 2
 1 -10 48 54.8426 21.6836 2
 -1 -10 48 31.099 22.5231 2
 -1 -11 0 0.39267 4.8908 9
 1 11 0 9.75877 11.3993 8
 -1 11 0 -9.85751 11.4352 8
 -1 -11 0 -18.7853 14.5243 3
 1 -11 0 -3.57641 12.2095 3
 1 -11 0 -6.91575 5.73985 9
 1 -11 1 878.084 36.6362 9
 1 -11 -1 855.091 37.2277 9
 1 -11 1 793.124 42.8535 3
 1 -11 -1 837.225 42.8898 3
 1 11 1 949.918 43.4273 8
 -1 11 -1 849.577 41.8038 8
 1 11 -1 885.18 42.8774 8
 -1 11 1 857.44 41.9607 8
 -1 -11 1 855.784 36.6867 9
 -1 -11 -1 846.021 37.1108 9
 -1 -11 -1 809.945 43.6989 3
 -1 -11 1 907.58 44.7411 3
 -1 -11 -1 893.37 52.4512 5
 1 -11 2 324.66 15.4139 9
 1 -11 -2 336.631 16.9341 9
 1 -11 -2 308.006 22.7506 3
 -1 11 2 347.322 21.6814 8
 1 11 2 324.531 22.0944 8
 1 11 -2 343.47 22.47 8
 -1 -11 -2 306.288 16.4207 9
 -1 11 -2 323.455 21.4791 8
 -1 -11 -2 296.102 23.5158 3
 -1 -11 -2 366.802 33.2084 5
 1 -11 -3 804.507 34.8661 9
 1 -11 3 743.818 32.7451 9
 1 -11 -3 813.519 40.062 3
 1 11 3 786.82 39.5736 8
 -1 -11 -3 801.559 34.6009 9
 -1 11 3 785.604 38.7824 8
 1 11 -3 839.972 40.2564 8
 -1 11 -3 790.945 38.7848 8
 -1 -11 -3 756.249 41.0579 3
 -1 -11 -3 790.452 49.5432 5
 1 -11 4 284.704 13.0857 9
 1 -11 -4 292.909 16.0191 9
 -1 11 4 292.734 19.9192 10
 1 -11 -4 243.081 20.7706 3
 -1 -11 -4 265.785 15.5326 9
 1 11 4 280.566 20.5697 8
 -1 11 -4 295.45 20.4016 8
 -1 11 4 311.056 20.4319 8
 1 11 -4 300.414 20.889 8
 -1 -11 -4 290.661 22.8246 3
 -1 -11 -4 327.144 33.0483 5
 1 -11 -5 684.837 31.4116 9
 1 -11 5 657.042 27.6052 9
 -1 11 5 696.998 34.7677 10
 1 -11 -5 687.759 35.9088 3
 -1 -11 -5 690.058 36.849 3
 -1 -11 -5 681.406 46.2354 5
 1 11 -5 683.676 35.9008 8
 -1 11 -5 692.695 34.7947 8
 -1 -11 -5 668.269 30.8632 9
 -1 11 5 630.247 34.3151 8
 1 11 5 738.753 35.7088 8
 1 -11 -6 -3.22311 8.05483 9
 1 11 6 19.5167 11.4935 10
 -1 11 6 -19.0383 11.7566 10
 1 11 6 9.86749 12.7916 8
 -1 11 6 -3.07157 11.1803 8
 -1 11 -6 10.14 12.0509 8
 -1 -11 -6 17.1041 7.59614 9
 1 -11 6 -1.16995 12.8299 3
 1 -11 -6 23.2184 12.9988 3
 -1 -11 6 1.33044 14.0196 3
 -1 -11 -6 -7.93137 13.4729 3
 -1 -11 -6 45.4492 24.1636 5
 1 11 7 1264.75 58.2684 10
 -1 11 7 1369.25 59.6361 10
 1 -11 -7 1403.96 57.1459 9
 1 -11 -7 1332.04 60.4871 3
 1 -11 7 1282.25 60.1306 3
 -1 -11 -7 1281.72 61.2671 3
 -1 -11 7 1259.3 61.472 3
 -1 -11 -7 1245.58 70.3314 5
 1 -11 -7 1289.84 72.4912 5
 1 11 7 1304.77 59.8015 8
 -1 11 -7 1338.58 59.7039 8
 -1 -11 -7 1264.94 56.2932 9
 -1 11 7 1278.16 59.3574 8
 1 11 8 -10.6795 11.4935 10
 1 -11 -8 -2.23086 9.30438 9
 -1 11 8 -2.03205 11.9636 10
 1 11 8 -7.79448 12.5678 8
 -1 11 -8 1.02909 12.3828 8
 -1 11 8 -11.4987 11.6075 8
 -1 -11 -8 12.2383 8.1523 9
 -1 -11 8 6.57651 13.7948 3
 1 -11 -8 4.52274 12.2386 3
 1 -11 8 8.14564 13.2652 3
 -1 -11 -8 18.2531 13.7058 3
 1 -11 -8 2.87092 27.7028 5
 -1 -11 -8 2.66785 25.7434 5
 -1 11 9 1018.93 46.3102 10
 1 11 9 996.297 45.5206 10
 1 -11 -9 908.655 44.0056 9
 1 -11 -9 957.453 46.681 3
 1 -11 9 939.038 46.832 3
 -1 -11 -9 973.702 48.2264 3
 -1 -11 9 913.519 47.6205 3
 -1 -11 -9 976.309 59.874 5
 1 -11 -9 946.174 61.1175 5
 -1 11 9 1061.6 47.0512 8
 -1 -11 -9 961.406 43.5448 9
 1 11 9 935.938 46.4019 8
 1 11 10 156.152 15.3237 10
 1 -11 -10 148.099 14.3226 9
 -1 11 10 147.959 16.0974 10
 1 11 10 157.413 16.6104 8
 -1 -11 -10 145.107 13.0364 9
 -1 -11 -10 129.654 17.6558 3
 1 -11 10 127.983 15.551 3
 1 -11 -10 150.556 16.1189 3
 -1 -11 10 141.294 18.559 3
 -1 -11 10 141.744 6.69025 2
 -1 -11 -10 144.292 33.7882 5
 1 -11 -10 90.2638 31.2514 5
 -1 11 11 533.309 29.6824 10
 1 11 11 555.968 28.9065 10
 1 -11 -11 472.223 27.8833 9
 1 -11 -11 511.763 29.5163 3
 1 -11 11 572.315 30.3352 3
 1 11 11 521.423 29.9282 8
 -1 -11 -11 534.747 27.6006 9
 -1 -11 -11 525.322 31.1697 3
 -1 -11 11 534.883 22.2284 2
 -1 -11 11 506.378 31.5428 3
 1 -11 -11 467.854 45.2224 5
 -1 -11 -11 530.93 45.1642 5
 -1 11 -12 304.85 27.4882 11
 -1 11 12 292.998 20.7054 10
 1 11 12 283.036 19.6433 10
 1 -11 -12 264.882 19.1719 9
 1 -11 12 315.304 21.4638 3
 1 -11 -12 283.453 20.6493 3
 1 11 12 275.787 20.9835 8
 -1 -11 -12 281.587 18.6258 9
 -1 -11 -12 270.17 36.4588 5
 1 -11 -12 284.116 38.5064 5
 -1 -11 12 265.401 12.7465 2
 1 -11 12 269.29 12.5934 2
 -1 11 12 264.768 12.1766 2
 -1 -11 -12 273.586 22.2279 3
 -1 -11 12 363.017 24.1286 3
 1 11 -13 603.212 41.3222 11
 -1 11 -13 594.306 39.8603 11
 1 -11 -13 642.655 33.0601 9
 1 11 13 676.46 33.0731 10
 -1 11 13 674.924 34.3022 10
 -1 -11 13 640.395 27.8197 9
 1 -11 -13 657.136 33.5932 3
 1 -11 13 655.782 33.9781 3
 -1 -11 -13 608.674 32.0195 9
 1 -11 -13 542.106 49.774 5
 -1 -11 -13 568.548 48.4995 5
 -1 -11 13 592.499 34.6953 3
 -1 11 13 639.024 26.5527 2
 1 -11 13 609.537 26.8135 2
 -1 -11 -13 622.164 35.1247 3
 -1 -11 13 632.564 27.1122 2
 1 11 14 224.941 17.714 10
 -1 -11 14 191.924 11.5383 9
 -1 11 14 192.713 18.6679 10
 1 -11 -14 209.64 18.0502 9
 -1 -11 -14 195.646 16.6464 9
 1 11 -14 240.223 27.0339 11
 -1 11 -14 216.008 26.4066 11
 1 -11 14 217.021 18.0839 3
 1 -11 -14 248.641 18.2688 3
 1 -11 -14 170.218 34.0827 5
 -1 -11 -14 185.629 32.6356 5
 -1 -11 14 196.845 19.3101 3
 -1 11 14 205.783 10.9595 2
 1 11 14 227.061 10.9296 2
 -1 -11 -14 209.403 19.1179 3
 -1 -11 14 195.853 11.3451 2
 1 -11 14 204.666 10.8054 2
 1 -11 15 629.27 27.2625 2
 -1 -11 15 641.503 27.6902 2
 -1 -11 15 710.071 35.7514 3
 -1 -11 -15 649.433 35.027 3
 -1 11 15 623.071 27.1647 2
 1 11 15 595.42 26.9306 2
 1 11 -15 591.99 40.8091 11
 -1 11 -15 620.635 40.2675 11
 1 -11 -15 606.228 33.7782 9
 -1 11 15 646.863 34.0735 10
 -1 -11 -15 602.938 32.3167 9
 1 11 15 674.69 32.9527 10
 1 -11 15 626.238 32.98 3
 1 -11 -15 589.377 32.6658 3
 -1 -11 -15 635.016 50.3379 5
 1 -11 -15 548.963 50.6015 5
 -1 11 -16 13.9147 21.1407 11
 1 11 -16 24.4892 20.9036 11
 1 11 16 21.5445 12.6126 10
 -1 11 16 1.09686 12.8501 10
 1 -11 -16 21.2341 13.6899 9
 1 -11 -16 5.05345 10.6815 3
 -1 -11 -16 11.7153 11.0991 9
 1 11 16 8.44077 5.70234 2
 -1 -11 -16 1.1846 13.2416 3
 1 -11 16 22.8264 5.55877 2
 -1 -11 16 2.15002 6.22596 2
 -1 -11 16 44.9976 14.2728 3
 1 -11 16 3.06776 11.9137 3
 -1 11 16 2.00803 6.13068 2
 1 -11 -16 31.3271 33.4978 5
 -1 -11 -16 -26.3912 32.2694 5
 -1 11 -17 135.249 23.2599 11
 1 11 -17 107.567 23.4975 11
 1 11 17 87.6397 14.2012 10
 1 -11 -17 86.026 15.5504 9
 -1 11 17 102.097 15.3622 10
 1 -11 -17 112.784 14.155 3
 1 -11 17 116.766 14.3009 3
 -1 -11 -17 95.4885 14.5089 9
 1 -11 17 89.7447 7.88446 2
 -1 11 17 80.9728 8.58166 2
 1 11 17 91.5436 8.12465 2
 -1 -11 -17 86.9267 15.3929 3
 -1 -11 17 87.3208 8.69751 2
 -1 -11 17 109.6 15.9574 3
 -1 -11 -17 47.2372 31.1251 5
 1 11 -18 37.7554 21.3889 11
 -1 11 -18 43.0691 21.119 11
 1 -11 -18 25.9831 13.9588 9
 -1 11 18 28.0447 13.6138 10
 1 11 18 2.84765 12.3937 10
 1 -11 18 20.8662 12.2711 3
 1 -11 -18 30.9724 11.6498 3
 -1 -11 -18 30.7874 13.0055 9
 -1 -11 -18 20.6952 31.6992 5
 1 -11 -18 3.61719 32.3235 5
 -1 -11 -18 7.9424 13.6249 3
 -1 -11 18 9.00674 7.00732 2
 1 -11 18 15.5924 6.47158 2
 1 11 18 20.7046 6.99791 2
 -1 -11 18 33.8353 13.8845 3
 -1 11 18 19.6122 7.65467 2
 1 11 -19 1025.68 55.9436 11
 -1 11 -19 960.502 55.1874 11
 1 -11 -19 1008.46 49.6807 9
 -1 -11 -19 952.05 48.6099 9
 -1 11 19 998.966 48.2482 10
 1 11 19 1006.36 46.9108 10
 -1 -11 -19 964.158 47.5766 3
 1 -11 19 1051.41 47.0325 3
 1 -11 -19 1032.14 46.6528 3
 -1 -11 19 993.499 48.0024 3
 1 -11 -19 884.358 66.9241 5
 -1 -11 -19 848.824 63.659 5
 1 -11 19 1026.98 42.9189 2
 1 11 19 948.81 42.3486 2
 -1 -11 19 997.421 43.4771 2
 -1 11 19 960.789 42.76 2
 -1 11 -20 101.68 23.7431 11
 1 11 -20 129.545 23.8347 11
 1 -11 -20 128.139 18.5321 9
 1 11 20 116.252 14.858 10
 -1 11 20 129.439 17.5091 10
 1 -11 20 120.415 14.7449 3
 1 -11 -20 126.565 14.4357 3
 -1 -11 -20 135.141 16.4142 9
 -1 -11 -20 100.427 15.2801 3
 -1 -11 20 125.745 11.0208 2
 -1 11 20 122.241 11.0384 2
 1 -11 20 110.007 9.90494 2
 1 11 20 114.995 10.2255 2
 -1 -11 20 112.85 15.9951 3
 -1 -11 -20 118.622 37.3756 5
 1 -11 -20 89.9546 34.96 5
 1 -11 -21 52.37 17.1707 9
 -1 -11 -21 26.1938 14.9108 9
 1 11 21 20.2949 12.9018 10
 -1 11 21 38.1719 14.9006 10
 1 11 -21 46.0304 22.0974 11
 -1 11 -21 30.1698 20.7759 11
 1 -11 21 38.8561 11.6635 3
 1 -11 -21 53.1749 12.0235 3
 -1 -11 -21 -7.33273 32.143 5
 1 -11 -21 3.80515 37.0407 5
 -1 -11 -21 11.3913 12.6557 3
 -1 11 21 32.7798 9.14162 2
 1 -11 21 33.6779 8.24899 2
 -1 -11 21 40.1849 9.41187 2
 1 11 21 21.2085 8.15126 2
 -1 -11 21 34.0295 13.8823 3
 1 -11 22 72.4597 10.066 2
 1 11 22 72.793 9.68869 2
 -1 -11 22 92.3265 15.0097 3
 -1 -11 -22 88.4138 14.3024 3
 -1 11 22 81.3166 11.0678 2
 -1 -11 22 83.0223 11.511 2
 -1 -11 -22 72.4595 16.7352 9
 1 -11 -22 109.828 19.0529 9
 -1 11 -22 83.2734 23.4186 11
 1 11 -22 60.1197 24.3156 11
 1 -11 22 100.224 13.3904 3
 1 -11 -22 87.217 13.0993 3
 1 -11 -22 88.914 34.6859 5
 -1 -11 -22 3.7198 36.4291 5
 -1 -11 -23 822.609 47.676 9
 1 -11 -23 925.44 49.3038 9
 -1 11 -23 869.65 53.8149 11
 1 11 -23 811.672 53.5187 11
 1 -11 -23 984.073 43.7759 3
 1 -11 23 1053.56 44.4146 3
 -1 -11 -23 972.632 44.7802 3
 -1 -11 23 984.857 45.0682 3
 -1 -11 -23 829.034 65.7526 5
 1 11 23 875.249 41.2787 2
 -1 -11 23 910.562 42.7308 2
 1 -11 23 935.981 42.025 2
 -1 11 23 914.361 41.8826 2
 -1 -11 -24 -3.14314 14.8287 9
 1 -11 -24 -6.81083 17.1379 9
 1 11 -24 23.0285 23.6989 11
 -1 11 -24 -22.7504 23.8053 11
 1 -11 24 7.62567 10.7574 3
 1 -11 -24 11.6059 10.7236 3
 -1 -11 -24 -3.85127 33.1711 5
 1 -11 24 10.7992 9.74468 2
 -1 -11 24 6.48805 10.7758 2
 1 11 24 6.21574 9.14529 2
 -1 -11 24 2.92663 12.6382 3
 -1 -11 -24 -1.88853 12.0452 3
 -1 11 24 -2.72748 10.4843 2
 1 11 25 189.819 15.3161 2
 -1 11 25 213.788 16.2735 2
 -1 -11 25 183.822 16.7552 2
 1 -11 25 259.951 16.493 2
 -1 -11 -25 227.235 23.5109 9
 1 -11 -25 197.535 24.2494 9
 1 11 -25 201.239 29.0855 11
 -1 11 -25 236.595 29.091 11
 -1 -11 -25 185.055 17.5037 3
 1 -11 -25 222.703 16.8914 3
 1 -11 25 241.587 17.4684 3
 -1 -11 25 240.769 18.6257 3
 1 -11 -25 212.257 21.7403 7
 -1 -11 -25 222.72 43.1452 5
 -1 -11 26 10.7871 11.8733 2
 1 11 26 7.66895 10.1588 2
 1 -11 26 0.80634 10.4773 2
 -1 11 26 8.46343 11.4252 2
 1 -11 -26 -25.7481 21.3336 9
 -1 -11 -26 -15.4982 18.1023 9
 -1 11 -26 7.10157 24.3016 11
 1 11 -26 19.0639 23.0577 11
 -1 -11 26 -0.91365 12.3477 3
 1 -11 26 -5.60526 10.8068 3
 -1 -11 -26 -4.37333 11.4337 3
 1 -11 -26 -13.3629 10.8296 3
 1 -11 -26 -7.6727 16.1315 7
 -1 -11 -26 3.97131 36.4874 5
 1 11 -27 799.489 52.6885 11
 -1 11 -27 823.964 53.2776 11
 1 -11 -27 887.87 40.4024 3
 -1 -11 -27 861.554 41.0304 3
 -1 -11 27 928.326 41.6228 3
 1 -11 27 926.258 40.6005 3
 -1 -11 -27 820.603 47.5384 9
 1 -11 -27 842.703 49.0113 9
 1 -11 -27 806.713 45.6725 7
 -1 -11 -27 668.891 62.7234 5
 1 11 27 831.895 40.0284 2
 1 -11 27 873.492 41.0086 2
 -1 -11 27 872.126 41.9319 2
 -1 11 27 833.177 40.7787 2
 1 11 -28 27.2381 25.3151 11
 -1 11 -28 49.3486 26.6087 11
 -1 -11 -28 70.1373 12.9921 3
 -1 -11 28 81.3478 13.3459 3
 1 -11 -28 81.9853 11.7158 3
 1 -11 28 78.5244 11.891 3
 1 -11 -28 65.727 23.3457 9
 -1 -11 -28 41.2901 20.883 9
 -1 -11 -28 -28.6459 38.9244 5
 1 -11 -28 52.793 17.7295 7
 -1 11 28 125.25 33.3585 6
 -1 -11 28 76.9167 14.685 2
 1 -11 28 79.7363 13.4864 2
 1 11 28 59.9356 12.2508 2
 -1 11 28 50.0911 13.3117 2
 -1 11 -29 123.486 28.9496 11
 1 11 -29 118.69 27.743 11
 -1 -11 29 108.354 13.4898 3
 1 -11 -29 114.361 12.8295 3
 -1 -11 -29 108.827 13.6572 3
 1 -11 29 134.853 12.9205 3
 1 -11 -29 96.4854 23.1675 9
 -1 -11 -29 80.172 22.5894 9
 -1 11 29 63.5228 33.5963 6
 1 -11 -29 107.415 19.3679 7
 1 11 29 35.471 32.2252 6
 -1 -11 -29 87.2005 43.0594 5
 -1 -11 29 113.292 16.4316 2
 -1 11 29 131.861 15.1135 2
 1 -11 29 109.19 14.7702 2
 1 11 29 102.124 13.6249 2
 1 11 -30 15.4562 25.7966 11
 -1 11 -30 -43.7719 27.9919 11
 -1 -11 30 -3.78205 10.3953 3
 1 -11 30 10.4065 9.5348 3
 1 -11 -30 5.51869 9.87084 3
 -1 -11 -30 15.5302 10.804 3
 -1 -11 -30 -6.03695 20.9583 9
 1 -11 -30 -6.39045 20.7247 9
 -1 11 30 3.04018 32.5462 6
 1 -11 -30 -9.32265 16.5231 7
 1 11 30 2.99383 32.1928 6
 -1 -11 30 12.7326 13.8302 2
 1 -11 30 20.2619 13.5431 2
 1 11 30 11.8483 12.1992 2
 -1 11 30 4.58891 12.5264 2
 -1 11 -31 428.587 41.4185 11
 1 11 -31 420.347 39.9587 11
 1 -11 31 520.746 24.9816 3
 -1 -11 31 487.966 25.4774 3
 1 -11 -31 469.279 24.9149 3
 1 -11 -31 399.101 36.467 9
 -1 -11 -31 502.4 37.1426 9
 -1 11 31 589.286 49.0948 6
 1 11 31 610.796 49.8088 6
 1 -11 -31 503.852 32.111 7
 -1 -11 -31 449.396 32.2419 7
 1 11 31 438.239 26.8339 2
 1 -11 31 504.04 28.4083 2
 -1 11 31 445.788 27.7275 2
 -1 -11 31 470.881 29.1766 2
 1 11 -32 48.2373 28.386 11
 -1 11 -32 -8.04709 25.834 11
 1 -11 32 20.4676 8.84022 3
 -1 -11 32 26.6607 9.35074 3
 -1 -11 -32 52.1775 22.9843 9
 1 -11 -32 34.0006 23.9068 9
 1 -11 -32 37.0342 16.917 7
 -1 -11 -32 24.2181 18.4354 7
 1 11 32 39.3581 34.3926 6
 -1 11 32 46.4235 32.6268 6
 -1 11 32 36.8238 14.0621 2
 1 -11 32 56.3431 14.9637 2
 -1 -11 32 17.1782 15.3613 2
 1 11 32 4.5826 12.8064 2
 -1 11 -33 93.102 30.269 11
 1 11 -33 51.9419 29.7095 11
 -1 -11 33 100.584 11.2442 3
 1 -11 33 112.835 11.0138 3
 -1 11 33 107.925 34.9447 6
 -1 -11 -33 80.7967 20.0866 7
 1 -11 -33 93.6465 18.8665 7
 1 11 33 51.85 34.0136 6
 -1 -11 -33 106.053 25.1409 9
 1 -11 -33 74.9107 26.1148 9
 -1 -11 33 105.595 18.0309 2
 1 -11 33 85.4563 16.2405 2
 -1 11 33 106.411 16.4066 2
 1 11 33 87.5644 14.9269 2
 1 -11 -34 108.592 27.976 9
 -1 -11 -34 93.4586 26.4951 9
 1 11 34 116.495 35.4938 6
 1 -11 -34 149.586 20.1682 7
 -1 11 34 210.902 38.3515 6
 -1 -11 -34 148.451 21.115 7
 -1 -11 34 154.057 19.6786 2
 -1 11 34 149.184 17.7558 2
 1 -11 34 113.068 17.8166 2
 1 11 34 140.035 16.9743 2
 1 11 -34 144.951 32.5347 11
 -1 11 -34 92.2637 30.9307 11
 1 -11 -35 237.65 31.4092 9
 -1 -11 -35 202.896 30.4265 9
 1 11 35 197.937 37.7639 6
 1 -11 -35 271.869 24.8632 7
 -1 11 35 191.012 39.429 6
 -1 -11 -35 254.94 25.9176 7
 -1 -11 35 225.475 23.0152 2
 1 11 35 219.312 20.3469 2
 -1 11 35 272.684 21.5881 2
 1 -11 35 285.695 22.3357 2
 1 11 -35 224.558 35.1856 11
 -1 11 -35 251.171 36.3663 11
 1 -11 -36 7.63585 25.9389 9
 -1 -11 -36 -2.47411 23.9393 9
 1 -11 -36 10.5379 17.0592 7
 -1 11 36 -18.5279 34.572 6
 1 11 36 3.05473 33.9897 6
 -1 -11 -36 4.77525 18.0376 7
 1 -11 36 -4.77288 16.0579 2
 -1 11 36 -6.78634 15.7289 2
 -1 -11 36 -5.10772 16.3639 2
 1 11 36 13.6954 14.8045 2
 -1 11 -36 -17.4576 28.837 11
 1 11 -36 -17.3911 32.3181 11
 1 -11 -37 106.973 29.2515 9
 -1 -11 -37 68.8693 27.8347 9
 1 11 37 -3.02242 35.5393 6
 -1 -11 -37 39.4333 19.1666 7
 1 -11 -37 58.267 19.1799 7
 -1 11 37 55.6598 36.1538 6
 1 -11 37 76.8057 17.7581 2
 -1 -11 37 72.3173 19.1273 2
 -1 11 -37 47.4567 31.8441 11
 1 11 -37 53.0947 32.3648 11
 -1 -11 -38 15.7435 27.5299 9
 1 11 38 39.2613 35.3719 6
 1 -11 -38 14.7927 17.2087 7
 -1 11 38 18.2799 34.6016 6
 -1 -11 -38 32.3002 19.2286 7
 -1 -11 38 -5.40441 18.4283 2
 1 -11 38 26.3204 17.3541 2
 -1 11 -38 -15.1255 33.5992 11
 1 11 -38 84.0931 34.6468 11
 -1 -11 -39 635.868 50.8553 9
 1 11 39 656.544 56.22 6
 -1 -11 -39 692.775 42.2482 7
 1 -11 -39 847.6 42.5218 7
 -1 11 39 820.928 57.6425 6
 1 -11 39 792.786 41.48 2
 -1 -11 39 694.628 41.3943 2
 1 11 -39 694.021 55.8205 11
 -1 11 -39 684.402 55.9873 11
 -1 -11 -40 27.6224 30.6091 9
 1 11 40 2.96009 33.5446 6
 1 -11 -40 20.0469 17.5636 7
 -1 11 40 -27.2717 36.9103 6
 -1 -11 -40 -19.5245 19.2186 7
 -1 -11 40 -37.8923 20.0531 2
 1 -11 40 -3.92642 17.3397 2
 -1 11 -40 -15.6924 36.0585 11
 1 11 -40 12.4386 33.9525 11
 -1 -11 -41 70.655 31.2346 9
 1 -11 -41 24.1031 17.9118 7
 -1 11 41 14.8879 34.7139 6
 -1 -11 -41 51.8367 19.0007 7
 1 11 41 11.7711 34.758 6
 1 -11 41 60.2641 18.5572 2
 -1 -11 41 44.0664 20.1804 2
 1 11 -41 37.9434 36.858 11
 -1 11 -41 73.4631 36.595 11
 -1 -11 -42 69.0152 32.6993 9
 -1 -11 -42 50.3035 18.9267 7
 -1 11 42 56.3878 35.3102 6
 1 -11 -42 14.027 17.9507 7
 1 11 42 14.4311 36.4493 6
 -1 -11 42 68.2028 21.3196 2
 1 -11 42 49.241 20.0088 2
 1 11 -42 64.2371 38.0687 11
 -1 11 -42 38.966 37.1309 11
 -1 -11 -43 311.004 39.5517 9
 -1 11 -43 356.17 46.9398 11
 1 11 -43 316.34 45.8753 11
 1 -11 43 334.759 28.9119 2
 -1 -11 43 338.21 29.4811 2
 1 11 43 326.953 44.4379 6
 1 -11 -43 375.91 27.9705 7
 -1 -11 -43 394.772 28.9645 7
 -1 11 43 363.226 45.136 6
 -1 11 -44 40.1425 39.4053 11
 1 11 -44 6.61111 37.1007 11
 1 -11 -44 37.0049 18.401 7
 -1 11 44 102.79 37.2404 6
 1 11 44 22.7939 35.2578 6
 -1 -11 -44 1.391 18.5682 7
 1 -11 44 25.3362 20.1424 2
 -1 -11 44 38.3177 20.8481 2
 -1 -11 -45 4.05702 18.1763 7
 1 -11 -45 2.67144 17.3847 7
 1 11 45 47.3819 34.9884 6
 -1 11 45 63.3115 36.0672 6
 1 -11 45 -1.41943 20.3838 2
 -1 -11 45 -1.4966 20.8145 2
 1 -11 -46 -18.4017 17.6643 7
 1 -11 46 4.31874 20.465 2
 -1 -11 46 37.5391 22.3493 2
 1 -11 47 104.087 22.7521 2
 -1 -11 47 139.697 24.9841 2
 -1 -12 0 -1.45872 14.4575 3
 1 -12 0 3.88168 13.4435 3
 1 -12 0 2.47679 5.6413 9
 -1 12 0 9.7868 12.7094 8
 -1 -12 0 -1.73348 5.50188 9
 1 12 0 10.7424 13.0598 8
 -1 -12 -1 4.37356 15.0755 3
 1 -12 1 -7.76671 12.963 3
 -1 -12 1 16.0508 15.1251 3
 1 -12 -1 12.9284 12.9469 3
 1 -12 -1 -0.92818 6.49784 9
 1 -12 1 4.00334 5.28565 9
 -1 -12 1 3.62111 5.00312 9
 -1 12 1 6.5504 12.2733 8
 1 12 -1 5.98202 13.1748 8
 -1 12 -1 -22.8792 12.7103 8
 1 12 1 25.0853 13.0708 8
 -1 -12 -1 6.52826 5.769 9
 1 -12 2 57.9296 6.22327 9
 1 -12 -2 54.7611 7.93725 9
 -1 12 -2 79.8218 13.7265 8
 1 12 -2 59.0859 14.3656 8
 -1 12 2 58.1293 13.3125 8
 -1 -12 2 60.9362 6.21249 9
 -1 -12 -2 63.9883 7.93266 9
 1 12 2 48.8257 13.7771 8
 -1 -12 -2 63.5091 16.5243 3
 1 -12 -2 40.4949 14.1602 3
 -1 -12 -2 82.4863 27.199 5
 1 -12 -3 365.49 18.8091 9
 -1 12 3 385.987 24.1557 10
 1 -12 3 366.294 16.434 9
 1 -12 -3 337.433 24.0969 3
 -1 -12 -3 348.882 26.1068 3
 -1 -12 -3 358.263 35.7168 5
 -1 -12 -3 339.888 18.4991 9
 1 12 3 312.45 23.4336 8
 -1 12 3 370.71 24.0137 8
 -1 -12 3 352.436 16.8926 9
 -1 12 -3 368.28 23.8904 8
 1 12 -3 379.162 24.8153 8
 1 -12 -4 21.1236 7.60646 9
 1 -12 4 28.7259 4.0097 9
 -1 12 4 41.0401 12.9788 10
 1 -12 -4 37.8511 13.3323 3
 -1 -12 -4 46.0694 15.9515 3
 -1 -12 -4 49.7732 27.8104 5
 -1 -12 -4 19.5335 7.67733 9
 -1 -12 4 19.6601 4.72967 9
 1 12 4 23.8574 13.0908 8
 -1 12 -4 14.2465 13.4553 8
 1 12 -4 29.3461 14.7476 8
 -1 12 4 30.0448 13.4982 8
 -1 12 5 45.4823 13.6548 10
 1 -12 -5 55.3467 9.70781 9
 1 12 5 51.6956 13.1433 10
 -1 -12 5 74.033 5.86032 9
 -1 -12 -5 52.8299 8.77802 9
 1 12 5 64.6866 14.8827 8
 -1 12 5 69.5549 14.5972 8
 -1 12 -5 39.5681 14.1146 8
 1 12 -5 66.4647 15.5317 8
 1 -12 -5 86.8969 15.5468 3
 -1 -12 -5 102.033 17.2015 3
 -1 -12 -5 16.0498 26.8372 5
 -1 12 6 771.566 38.8288 10
 1 12 6 733.591 37.5109 10
 1 -12 -6 699.406 34.9907 9
 1 -12 -6 797.16 40.2028 3
 1 -12 6 717.301 39.1596 3
 -1 12 -6 760.69 38.9565 8
 1 12 -6 754.803 39.823 8
 1 12 6 823.106 39.8547 8
 -1 -12 -6 747.333 34.7739 9
 -1 12 6 763.176 38.7583 8
 -1 -12 6 754.443 41.0846 3
 -1 -12 -6 754.21 40.8772 3
 -1 -12 -6 766.975 50.2654 5
 1 -12 -7 528.914 27.6671 9
 1 12 7 542.76 29.8387 10
 -1 12 7 538.551 30.7437 10
 1 -12 7 631.262 32.6811 3
 1 -12 -7 485.846 30.857 3
 -1 -12 7 528.732 33.2806 3
 -1 -12 -7 555.582 33.2019 3
 -1 -12 -7 582.084 44.1372 5
 -1 12 7 559.365 30.8161 8
 1 12 7 529.622 31.1893 8
 1 12 -7 575.774 32.5819 8
 -1 12 -7 570.68 31.3133 8
 -1 -12 -7 531.813 27.0755 9
 1 -12 -8 -6.43916 10.3003 9
 1 12 8 -6.94712 12.54 10
 -1 12 8 9.0037 13.1551 10
 1 -12 -8 -10.9994 13.1718 3
 -1 -12 8 -2.85117 15.6987 3
 1 -12 8 -3.69981 13.0554 3
 -1 -12 -8 -11.3026 14.8873 3
 -1 -12 -8 -2.86482 28.3939 5
 1 -12 -8 -27.3477 28.8343 5
 -1 12 8 -11.4932 12.7897 8
 -1 12 -8 2.26009 13.3318 8
 1 12 8 -2.44738 13.7571 8
 -1 -12 -8 -1.4645 8.90567 9
 1 -12 -9 52.9122 12.0745 9
 -1 12 9 70.1935 14.7256 10
 1 12 9 36.9491 13.6304 10
 1 12 9 45.6023 14.5743 8
 -1 -12 -9 87.2297 11.257 9
 -1 12 -9 46.8774 14.2002 8
 1 -12 -9 51.2084 14.1289 3
 -1 -12 -9 97.166 16.1035 3
 -1 -12 9 65.3821 16.6278 3
 1 -12 9 60.1786 13.9828 3
 1 -12 -9 65.2902 30.906 5
 -1 -12 -9 11.6993 26.3213 5
 -1 12 10 924.74 45.7246 10
 1 12 10 955.638 44.8415 10
 1 -12 -10 849.452 43.2054 9
 1 -12 10 965.598 46.5307 3
 1 -12 -10 971.994 46.1901 3
 -1 -12 -10 1014.61 48.0386 3
 -1 -12 10 907.281 47.8572 3
 -1 -12 -10 857.572 59.1732 5
 1 -12 -10 865.731 60.2581 5
 -1 -12 -10 922.647 42.9795 9
 -1 12 -10 911.573 45.773 8
 1 12 10 943.849 46.2324 8
 1 12 11 63.3107 13.4391 10
 1 -12 -11 69.3775 13.2841 9
 -1 12 11 56.1244 14.6127 10
 1 -12 11 51.5383 14.124 3
 -1 -12 -11 27.6049 15.5973 3
 1 -12 -11 84.2645 15.0323 3
 -1 -12 11 55.7655 16.1251 3
 1 -12 -11 91.2053 32.1154 5
 -1 -12 -11 15.4852 28.5506 5
 -1 -12 -11 58.7444 11.4936 9
 1 12 11 65.1032 14.2947 8
 1 -12 -12 44.6176 12.6139 9
 -1 12 12 41.6861 14.0658 10
 1 12 12 30.2966 12.8302 10
 1 -12 12 38.1618 14.2023 3
 -1 -12 12 36.0901 16.3255 3
 1 -12 -12 36.0328 13.5184 3
 -1 -12 -12 33.9283 15.0221 3
 -1 -12 12 37.4003 2.87935 2
 1 -12 -12 47.2466 31.6022 5
 -1 -12 -12 41.1725 31.2629 5
 -1 -12 -12 75.2074 12.1428 9
 1 -12 -13 79.8322 14.7523 9
 1 12 13 154.558 16.1547 10
 -1 12 13 96.8324 16.4867 10
 -1 -12 -13 110.082 14.1079 9
 1 -12 13 92.2646 15.4099 3
 -1 -12 13 114.632 17.7994 3
 1 -12 -13 111.006 14.8137 3
 -1 -12 13 109.482 6.11608 2
 -1 -12 -13 70.1386 16.2288 3
 1 -12 -13 58.7389 32.6833 5
 -1 -12 -13 87.5125 32.2308 5
 1 12 14 354.669 23.6468 10
 1 -12 -14 337.55 23.9314 9
 -1 -12 -14 363.381 23.2904 9
 -1 12 14 377.689 25.1879 10
 1 -12 -14 337.183 23.6222 3
 1 -12 14 388.913 24.3141 3
 -1 -12 14 367.874 16.1301 2
 -1 -12 -14 354.881 25.8351 3
 -1 -12 14 339.098 25.8216 3
 1 -12 -14 350.229 42.8529 5
 -1 -12 -14 305.107 40.4088 5
 -1 12 -15 25.6153 22.698 11
 1 -12 -15 -7.08553 13.5681 9
 1 12 15 -3.06009 12.4252 10
 -1 12 15 1.1785 13.4349 10
 1 -12 -15 22.1966 12.7019 3
 -1 -12 -15 -8.63742 11.9893 9
 1 -12 15 -12.5073 12.4148 3
 1 -12 15 4.06342 4.33887 2
 -1 -12 15 6.50913 4.55963 2
 -1 -12 -15 2.5949 14.1053 3
 -1 -12 15 3.99403 14.9969 3
 1 -12 -15 -18.0926 33.5472 5
 -1 -12 -15 -16.9661 29.3265 5
 -1 12 -16 -19.4963 19.7213 11
 1 12 -16 4.44054 19.9619 11
 1 -12 -16 -3.74436 14.0872 9
 1 12 16 -6.14837 13.0087 10
 -1 12 16 -11.903 13.7809 10
 1 -12 -16 6.61151 11.7962 3
 1 -12 16 1.11426 12.6519 3
 -1 -12 -16 -9.11425 12.8845 9
 -1 -12 16 3.91655 14.6757 3
 -1 -12 16 -4.20883 4.92338 2
 1 -12 16 3.27199 4.54835 2
 -1 -12 -16 10.313 14.344 3
 1 -12 -16 29.5991 32.9475 5
 -1 -12 -16 -20.8355 31.8084 5
 -1 12 -17 162.808 26.6001 11
 1 12 -17 130.512 24.9426 11
 1 -12 -17 143.116 18.1259 9
 1 12 17 138.988 16.6153 10
 -1 12 17 147.451 18.3072 10
 1 -12 17 129.381 16.2359 3
 1 -12 -17 144.588 16.6406 3
 -1 -12 -17 169.347 17.8282 9
 -1 -12 17 155.728 9.54367 2
 1 -12 17 133.219 8.97805 2
 -1 -12 17 146.393 18.3392 3
 -1 -12 -17 113.538 17.7209 3
 -1 -12 -17 88.8447 34.7484 5
 1 -12 -17 135.998 36.9815 5
 -1 12 -18 283.821 30.8171 11
 1 12 -18 203.106 28.8864 11
 -1 -12 -18 237.659 20.7104 9
 1 12 18 239.559 20.007 10
 1 -12 -18 260.618 22.7854 9
 -1 12 18 233.258 21.235 10
 1 -12 18 259.831 20.2418 3
 1 -12 -18 252.098 19.4066 3
 1 -12 18 247.178 13.1187 2
 -1 -12 18 256.49 13.5618 2
 -1 -12 -18 206.527 20.9231 3
 -1 -12 18 221.812 21.3969 3
 1 -12 -18 237.38 42.2035 5
 -1 -12 -18 214.724 40.481 5
 -1 12 -19 56.7511 24.2315 11
 1 12 -19 27.7783 22.9815 11
 1 12 19 25.8614 13.9268 10
 1 -12 -19 87.0075 17.3843 9
 -1 12 19 46.3136 15.3231 10
 1 -12 -19 53.6524 13.4331 3
 1 -12 19 40.229 13.5436 3
 -1 -12 -19 57.1357 16.0732 9
 -1 -12 19 58.9357 7.57385 2
 1 -12 19 56.2849 7.20912 2
 -1 -12 -19 60.8544 14.5396 3
 -1 -12 19 53.1314 15.3536 3
 -1 -12 -19 40.9269 33.9388 5
 1 -12 -19 62.5411 37.2571 5
 -1 12 20 188.786 19.4897 10
 1 12 20 154.827 17.2717 10
 -1 -12 -20 136.23 18.8682 9
 1 -12 -20 143.81 20.2038 9
 1 12 -20 122.131 27.3097 11
 -1 12 -20 165.967 27.7783 11
 1 -12 20 188.232 17.1228 3
 1 -12 -20 150.25 16.4925 3
 -1 -12 20 186.961 18.7153 3
 1 -12 20 168.129 10.9741 2
 -1 -12 -20 175.64 18.0531 3
 -1 -12 20 174.238 11.8337 2
 1 -12 -20 83.7188 38.5004 5
 -1 -12 -20 184.562 41.7315 5
 1 -12 -21 77.7211 19.1017 9
 -1 12 21 79.1575 17.3301 10
 1 12 21 70.7868 14.8124 10
 -1 -12 -21 46.2706 16.7129 9
 1 12 -21 47.6316 23.7649 11
 -1 12 -21 23.4089 23.4841 11
 1 -12 21 61.6093 13.5269 3
 1 -12 -21 73.9751 13.5947 3
 -1 -12 21 73.2603 9.01266 2
 -1 -12 21 106.628 16.7879 3
 1 -12 21 64.4505 8.31074 2
 -1 -12 -21 77.4595 15.2526 3
 -1 -12 -21 107.826 36.4384 5
 1 -12 -21 97.4678 39.1776 5
 -1 12 22 602.908 35.6409 10
 -1 -12 -22 585.482 37.0609 9
 1 -12 -22 614.06 38.196 9
 -1 12 -22 634.813 44.0751 11
 1 12 -22 596.498 44.1748 11
 -1 -12 -22 694.064 34.5958 3
 1 -12 -22 649.898 33.16 3
 -1 -12 22 676.378 35.1404 3
 1 -12 22 666.724 33.4935 3
 -1 -12 22 632.784 29.9421 2
 1 -12 22 622.431 29.4562 2
 -1 -12 -22 542.736 56.651 5
 1 -12 -22 576.205 58.704 5
 1 -12 -23 294.654 27.989 9
 -1 -12 -23 357.474 27.5124 9
 1 12 -23 337.927 34.1451 11
 -1 12 -23 328.454 34.7476 11
 1 -12 -23 291.496 21.2694 3
 -1 -12 23 323.351 23.3181 3
 -1 -12 -23 307.337 22.8192 3
 1 -12 23 348.521 22.5106 3
 1 -12 23 356.738 18.438 2
 -1 -12 23 331.734 18.8017 2
 -1 -12 -23 326.302 47.6458 5
 1 -12 -23 431.198 50.8318 5
 -1 -12 -24 103.086 20.8724 9
 1 -12 -24 82.8314 21.0067 9
 1 12 -24 134.463 28.5171 11
 -1 12 -24 85.9259 27.233 11
 1 -12 24 128.463 14.6146 3
 1 -12 -24 98.2423 13.9381 3
 -1 -12 -24 96.8425 15.3573 3
 -1 -12 -24 52.7513 37.7333 5
 -1 -12 24 109.13 15.4126 3
 -1 -12 24 110.395 11.6467 2
 1 -12 24 107.833 10.6903 2
 1 -12 25 33.1374 9.39301 2
 -1 -12 25 26.0924 10.4018 2
 1 -12 -25 40.3986 19.9374 9
 -1 -12 -25 1.71533 17.5872 9
 -1 12 -25 2.50069 26.6038 11
 1 12 -25 60.6491 24.9947 11
 -1 -12 -25 20.9857 13.2071 3
 -1 -12 25 8.22673 13.226 3
 1 -12 25 10.9715 11.9817 3
 1 -12 -25 24.1568 12.1885 3
 1 -12 -25 19.5062 16.95 7
 -1 -12 -25 -12.4016 38.8999 5
 1 -12 -25 -8.6209 39.6124 5
 1 -12 26 397.975 21.9625 2
 -1 -12 26 392.53 22.7165 2
 -1 -12 -26 410.341 31.0194 9
 1 -12 -26 350.956 31.0196 9
 1 12 -26 374.589 38.9311 11
 -1 12 -26 416.889 38.1136 11
 -1 -12 -26 429.467 25.0119 3
 -1 -12 26 354.452 24.7728 3
 1 -12 -26 430.547 24.2323 3
 1 -12 26 390.567 23.9357 3
 1 -12 -26 432.249 30.5874 7
 -1 -12 -26 355.679 49.9446 5
 1 -12 -26 306.318 50.5771 5
 -1 -12 27 17.3886 10.9238 2
 1 -12 27 15.9166 10.3348 2
 1 -12 -27 19.7171 20.7371 9
 -1 -12 -27 -1.86719 19.4105 9
 -1 12 -27 23.316 27.367 11
 1 12 -27 -13.0464 26.9243 11
 -1 -12 -27 4.6237 12.4088 3
 1 -12 27 33.4161 11.8538 3
 1 -12 -27 15.9927 11.33 3
 -1 -12 27 19.9616 12.498 3
 1 -12 -27 31.4086 17.2685 7
 1 -12 -27 -44.3532 42.8033 5
 -1 -12 -27 -4.26079 40.2057 5
 -1 -12 28 20.8496 11.433 2
 1 -12 28 8.82004 10.9116 2
 -1 -12 -28 25.2906 19.9963 9
 1 -12 -28 14.3297 21.5423 9
 -1 12 -28 -23.6958 27.5666 11
 1 12 -28 15.8989 27.0224 11
 -1 -12 28 43.0981 13.0565 3
 1 -12 28 41.5523 11.7354 3
 -1 -12 -28 32.212 13.1067 3
 1 -12 -28 29.5335 11.2235 3
 1 -12 -28 19.9087 17.0606 7
 -1 12 28 38.0289 34.0908 6
 -1 -12 -28 8.62276 40.3378 5
 1 -12 -28 26.9766 44.3393 5
 1 -12 29 46.1805 12.2164 2
 -1 -12 29 43.6433 13.1512 2
 -1 -12 -29 28.3373 21.6678 9
 1 -12 -29 10.5403 22.4111 9
 -1 12 -29 40.1283 27.435 11
 1 12 -29 59.3313 28.4523 11
 1 -12 29 38.5507 11.6363 3
 -1 -12 -29 30.7486 12.9248 3
 1 -12 -29 33.3679 11.3999 3
 -1 -12 29 36.7729 12.9606 3
 1 -12 -29 24.9235 17.8852 7
 1 -12 -29 45.5882 46.2518 5
 -1 12 29 73.9994 35.7544 6
 -1 -12 -29 -4.3672 41.1113 5
 -1 -12 30 254.317 19.7921 2
 1 -12 30 262.15 19.1306 2
 1 -12 -30 213.703 28.9465 9
 -1 -12 -30 222.559 28.4516 9
 1 12 -30 232.775 34.9042 11
 -1 12 -30 229.082 34.6074 11
 1 -12 30 293.569 18.6596 3
 -1 -12 -30 269.852 19.1503 3
 1 -12 -30 284.369 18.6492 3
 -1 -12 30 286.551 19.1339 3
 -1 12 30 223.399 41.7291 6
 1 -12 -30 197.03 23.6653 7
 1 12 30 261.507 41.0148 6
 1 -12 -30 138.59 47.8467 5
 -1 -12 -30 279.432 51.1054 5
 -1 -12 31 13.8452 13.5149 2
 1 -12 31 10.9637 13.0437 2
 1 -12 -31 53.8151 24.2915 9
 -1 -12 -31 12.9557 21.8654 9
 1 12 -31 11.1477 28.6284 11
 -1 12 -31 41.6916 30.6866 11
 -1 -12 31 30.3825 11.7358 3
 1 -12 31 37.3641 10.9225 3
 1 -12 -31 31.3442 18.6097 7
 -1 12 31 9.78821 35.4071 6
 1 12 31 74.0943 36.5197 6
 -1 -12 -31 17.167 18.7703 7
 -1 -12 -31 -4.49004 45.0879 5
 1 -12 32 96.9119 15.3502 2
 -1 -12 32 96.5628 16.0834 2
 -1 -12 -32 60.4831 25.1212 9
 1 -12 -32 53.2229 26.4085 9
 -1 12 -32 93.3902 31.9664 11
 1 12 -32 79.214 31.3087 11
 -1 -12 32 52.371 12.0077 3
 1 -12 32 77.4994 11.536 3
 -1 12 32 52.5923 37.527 6
 1 -12 -32 85.2735 20.4212 7
 -1 -12 -32 103.183 22.2253 7
 1 12 32 188.221 39.0355 6
 -1 -12 -32 72.6917 47.6406 5
 1 -12 33 -2.95789 13.7293 2
 -1 -12 33 14.921 14.6635 2
 -1 12 -33 -28.8271 29.0135 11
 1 12 -33 -40.2952 32.0919 11
 -1 12 33 19.6474 37.1811 6
 1 -12 -33 1.62974 18.0965 7
 1 12 33 -3.24139 34.153 6
 -1 -12 -33 -1.71886 19.5168 7
 -1 -12 -33 -9.21685 43.8537 5
 -1 -12 -33 11.5931 24.204 9
 1 -12 -33 -4.76967 25.7569 9
 -1 -12 34 180.089 19.5024 2
 1 -12 34 175.618 18.4084 2
 1 12 -34 125.926 34.6735 11
 -1 12 -34 111.608 33.6747 11
 -1 -12 -34 157.746 22.5541 7
 1 12 34 104.213 37.4946 6
 -1 12 34 154.454 41.9787 6
 1 -12 -34 158.569 23.1985 7
 -1 -12 -34 177.143 53.0306 5
 -1 -12 -34 222.757 30.3083 9
 1 -12 -34 207.895 29.758 9
 1 -12 35 166.836 18.7742 2
 -1 -12 35 156.823 19.3482 2
 -1 12 -35 185.271 35.3866 11
 1 12 -35 190.534 35.2591 11
 1 12 35 184.15 41.645 6
 1 -12 -35 131.724 22.0865 7
 -1 12 35 151.585 38.4771 6
 -1 -12 -35 175.229 24.4911 7
 -1 -12 -35 113.068 49.4861 5
 -1 -12 -35 191.182 30.8441 9
 1 -12 -35 160.843 30.7628 9
 -1 -12 36 152.436 19.4534 2
 1 -12 36 91.4692 17.2289 2
 1 12 -36 69.6283 34.041 11
 -1 12 -36 94.2998 35.9575 11
 -1 12 36 22.8484 37.2601 6
 -1 -12 -36 91.1384 22.2634 7
 1 12 36 113.208 40.4543 6
 1 -12 -36 79.573 19.3642 7
 -1 -12 -36 200.032 53.9995 5
 1 -12 -36 61.8133 26.7815 9
 -1 -12 -36 111.106 28.9841 9
 -1 -12 37 17.7782 17.5387 2
 1 -12 37 5.60814 16.1258 2
 -1 12 -37 37.1607 34.5284 11
 1 12 -37 -43.0648 35.4091 11
 1 -12 -37 -20.4834 19.4229 7
 -1 12 37 -13.0458 37.6154 6
 -1 -12 -37 -5.00764 19.3995 7
 1 12 37 -67.1559 39.947 6
 -1 -12 -37 4.8083 50.7795 5
 -1 -12 -37 10.3897 28.4805 9
 1 -12 38 204.104 20.8364 2
 -1 -12 38 166.863 20.7448 2
 -1 12 -38 195.142 39.528 11
 1 12 -38 128.143 37.3015 11
 1 -12 -38 162.107 23.0886 7
 -1 12 38 133.479 39.9737 6
 1 12 38 133.952 39.5806 6
 -1 -12 -38 211.387 24.9123 7
 -1 -12 -38 111.609 54.2067 5
 -1 -12 -38 159.972 32.4726 9
 1 -12 39 72.7844 18.4096 2
 -1 -12 39 63.7037 19.4628 2
 1 12 -39 63.4971 35.9288 11
 -1 12 -39 32.0041 36.2888 11
 1 -12 -39 75.516 20.4041 7
 1 12 39 12.7065 35.6604 6
 -1 -12 -39 64.229 21.0583 7
 -1 12 39 156.711 40.4906 6
 -1 -12 -39 34.2639 52.1133 5
 -1 -12 -39 60.0599 30.4261 9
 -1 -12 40 139.286 20.8059 2
 1 -12 40 129.861 20.1143 2
 -1 -12 -40 159.161 33.3672 9
 -1 -12 -40 142.323 22.3391 7
 -1 12 40 79.5541 39.2722 6
 1 12 40 87.2105 39.8469 6
 1 -12 -40 135.401 22.0499 7
 -1 -12 -40 54.2532 54.761 5
 1 12 -40 64.4431 38.9481 11
 -1 12 -40 90.9743 39.1306 11
 -1 -12 -41 -22.7161 29.2252 9
 1 -12 -41 30.065 19.1502 7
 1 12 41 30.9157 38.176 6
 -1 -12 -41 26.4708 20.1768 7
 -1 12 41 -9.47748 36.5788 6
 -1 -12 -41 34.7604 54.3349 5
 1 12 -41 -39.2057 37.3932 11
 -1 12 -41 16.487 36.9199 11
 -1 -12 -42 52.1179 32.8227 9
 1 12 -42 138.998 40.6021 11
 -1 12 -42 143.751 40.0931 11
 -1 12 42 188.691 42.4819 6
 -1 -12 -42 102.555 21.5924 7
 1 12 42 76.5851 39.0574 6
 1 -12 -42 108.643 21.0616 7
 -1 -12 -42 79.9058 57.8644 5
 1 -12 -43 59.4001 19.937 7
 -1 12 43 -12.2804 38.4991 6
 -1 -12 -43 82.9994 20.7977 7
 1 12 43 110.739 36.6712 6
 -1 -12 -43 45.1743 57.1631 5
 -1 -12 -44 8.73123 19.261 7
 1 -12 -44 22.8365 18.7256 7
 -1 -12 -44 45.3302 56.7374 5
 1 13 0 -3.90409 14.4202 8
 -1 -13 0 3.803 5.74022 9
 -1 13 0 -4.76959 13.4582 8
 -1 -13 0 18.8223 15.5861 3
 1 -13 0 -16.3074 14.2525 3
 1 -13 0 -0.42854 6.19147 9
 -1 -13 -1 280.428 15.2719 9
 1 13 1 266.619 22.6261 8
 -1 -13 1 278.903 14.7224 9
 1 13 -1 313.641 23.6695 8
 -1 13 1 298.361 22.283 8
 -1 13 -1 288.377 22.1745 8
 1 -13 1 292.294 23.2461 3
 1 -13 -1 271.609 22.5675 3
 -1 -13 -1 250.866 23.8736 3
 -1 -13 1 285.546 24.8657 3
 1 -13 -1 262.258 15.298 9
 1 -13 1 292.758 14.6266 9
 -1 -13 -2 351.236 18.9103 9
 -1 -13 2 368.868 17.7519 9
 -1 13 -2 379.79 25.6081 8
 1 13 2 385.093 26.3797 8
 -1 13 2 378.475 24.9316 8
 1 13 -2 348.099 25.849 8
 1 -13 -2 366.333 25.6391 3
 -1 -13 -2 375.896 27.9643 3
 1 -13 2 357.068 17.0909 9
 1 -13 -2 377.112 19.1005 9
 1 -13 -3 42.0107 14.8243 3
 -1 -13 -3 35.5371 16.5033 3
 -1 13 3 69.9141 14.7784 10
 1 -13 -3 57.114 8.78006 9
 1 13 -3 53.9387 16.4372 8
 -1 13 3 60.5842 15.0829 8
 -1 -13 -3 38.7156 8.32603 9
 1 13 3 41.5926 14.8526 8
 -1 13 -3 56.2297 15.3076 8
 -1 -13 3 45.824 6.08547 9
 -1 13 4 18.3387 12.8362 10
 1 13 4 3.32236 13.4561 10
 1 -13 -4 21.8628 8.15904 9
 -1 13 -4 26.3617 14.2255 8
 -1 -13 4 15.5991 4.99506 9
 1 13 -4 34.3674 14.598 8
 1 13 4 2.60701 14.6356 8
 -1 13 4 -3.65936 12.8958 8
 -1 -13 -4 18.6015 8.13946 9
 1 -13 -4 1.35454 14.2518 3
 -1 -13 -4 24.6749 15.8433 3
 -1 -13 -4 -17.1099 26.1275 5
 -1 13 5 480.066 27.6362 10
 1 -13 -5 418.559 22.1687 9
 1 13 5 380.568 25.9828 10
 1 -13 -5 452.884 28.1848 3
 -1 -13 -5 424.316 22.1464 9
 -1 13 -5 422.361 27.7198 8
 1 13 5 399.761 27.4771 8
 -1 13 5 415.787 27.275 8
 -1 -13 5 407.314 18.8925 9
 1 13 -5 380.746 27.2045 8
 -1 -13 -5 409.615 29.3783 3
 -1 -13 -5 431.053 40.3239 5
 1 -13 -6 1243.39 55.1327 9
 1 13 6 1225.97 58.0175 10
 -1 13 6 1233.43 59.2048 10
 1 -13 6 1301.62 60.0111 3
 1 -13 -6 1286.88 59.9068 3
 -1 -13 -6 1282.52 61.3546 3
 -1 -13 6 1197.03 61.164 3
 -1 -13 -6 1315.8 72.7699 5
 1 13 6 1264.13 59.9473 8
 -1 13 -6 1314.63 59.5302 8
 -1 13 6 1248.99 59.079 8
 1 13 -6 1351.02 60.7751 8
 -1 -13 -6 1273.04 55.085 9
 -1 -13 6 1229.08 51.7514 9
 1 13 7 2.19667 14.0131 10
 -1 13 7 20.8297 14.479 10
 1 -13 -7 22.9931 10.3993 9
 1 -13 7 10.6439 14.6753 3
 -1 -13 -7 39.3616 17.3126 3
 -1 -13 7 12.3364 16.6398 3
 1 -13 -7 23.7683 14.0982 3
 -1 -13 -7 62.2695 28.07 5
 -1 -13 7 24.8932 4.51461 9
 -1 -13 -7 17.3971 9.14121 9
 -1 13 7 18.6406 13.7104 8
 1 13 7 10.6021 14.6792 8
 -1 13 -7 19.4658 14.8689 8
 1 13 -7 27.0911 16.0602 8
 1 13 8 37.3006 13.9896 10
 -1 13 8 17.2512 14.1476 10
 1 -13 -8 26.187 10.8323 9
 -1 -13 -8 30.1803 16.0253 3
 -1 -13 8 -6.08409 15.9313 3
 1 -13 -8 3.94664 13.2933 3
 1 -13 8 10.6197 13.8758 3
 -1 -13 -8 21.1187 29.3597 5
 1 -13 -8 38.2931 31.7173 5
 -1 13 -8 4.90037 14.0659 8
 -1 13 8 40.202 14.4793 8
 1 13 -8 17.8042 15.8117 8
 -1 -13 -8 9.52637 9.8611 9
 1 13 8 23.9677 14.8333 8
 -1 -13 8 18.4386 4.1417 9
 1 13 9 41.9344 14.5032 10
 -1 13 9 44.5656 15.1014 10
 1 -13 -9 27.8012 11.6257 9
 1 13 9 9.37407 15.2191 8
 -1 -13 9 39.7477 4.39742 9
 1 13 -9 39.9326 16.2233 8
 -1 -13 -9 46.3764 11.1404 9
 -1 13 -9 35.7612 15.3253 8
 1 -13 -9 36.1188 15.2907 3
 1 -13 9 40.9854 14.6964 3
 -1 -13 9 48.5278 16.6957 3
 -1 -13 -9 12.0211 16.4041 3
 1 -13 -9 52.1732 29.9972 5
 -1 -13 -9 68.5357 29.9326 5
 -1 13 10 1207.24 55.0232 10
 1 13 10 1198.02 54.1685 10
 1 -13 -10 1215.87 52.8443 9
 -1 -13 -10 1217.14 52.2057 9
 1 -13 10 1167.97 55.1999 3
 1 -13 -10 1221.62 55.4289 3
 -1 -13 10 1084.25 46.0725 9
 -1 13 -10 1221.62 55.5014 8
 1 13 10 1173.93 55.8419 8
 -1 -13 -10 1147.26 56.726 3
 -1 -13 10 1093.2 56.6037 3
 -1 -13 -10 1045.55 68.8919 5
 1 -13 -10 1013.56 68.78 5
 -1 13 11 336.963 24.3766 10
 -1 -13 -11 349.068 21.2717 9
 1 13 11 304.597 22.3353 10
 1 -13 -11 309.738 21.6553 9
 1 -13 -11 342.975 24.2472 3
 1 -13 11 351.082 24.7285 3
 -1 -13 -11 289.992 25.2281 3
 -1 -13 11 297.412 25.5588 3
 -1 -13 -11 314.762 41.1676 5
 1 -13 -11 327.44 41.9719 5
 1 13 11 299.429 24.179 8
 -1 13 -11 312.323 24.0735 8
 -1 -13 11 298.63 13.378 9
 -1 13 12 46.6397 15.4813 10
 1 13 12 41.0564 14.6551 10
 1 -13 -12 58.5808 13.7207 9
 -1 13 -12 77.5035 17.2374 8
 -1 -13 -12 45.5281 12.9226 9
 -1 -13 12 53.289 17.0649 3
 1 -13 -12 22.5674 14.5947 3
 1 -13 12 51.8919 15.2238 3
 -1 -13 -12 15.8912 16.1049 3
 1 -13 -12 55.8397 33.5373 5
 -1 -13 -12 3.31534 32.0398 5
 1 -13 -13 105.061 15.8419 9
 1 13 13 109.03 16.6526 10
 -1 13 13 115.299 17.6764 10
 1 -13 -13 119.353 16.7345 3
 -1 -13 -13 76.3815 14.1214 9
 -1 13 -13 98.5615 17.1055 8
 -1 -13 13 103.156 18.7641 3
 -1 -13 -13 46.0001 17.2762 3
 1 -13 13 110.764 16.7871 3
 -1 -13 -13 128.724 33.9713 5
 1 -13 -13 110.734 36.1615 5
 1 -13 -14 631.828 34.1655 9
 1 13 14 583.279 33.3154 10
 -1 13 14 630.407 35.1105 10
 -1 -13 -14 589.468 32.7852 9
 -1 -13 -14 635.539 35.819 3
 1 -13 -14 615.225 34.1432 3
 1 -13 14 597.983 34.1707 3
 -1 -13 14 596.674 36.0254 3
 -1 -13 -14 495.459 50.0334 5
 1 -13 -14 654.423 55.106 5
 1 -13 -15 40.9036 14.5903 9
 -1 13 15 49.7039 16.4522 10
 1 13 15 21.1137 14.1356 10
 1 -13 -15 38.3513 14.1886 3
 1 -13 15 14.7349 13.9938 3
 -1 -13 -15 41.3907 13.8864 9
 -1 -13 15 4.24955 15.6767 3
 -1 -13 -15 46.1784 16.4294 3
 -1 -13 -15 -7.08365 33.4386 5
 1 -13 -15 22.4475 33.8702 5
 1 13 16 55.7061 15.0032 10
 -1 13 16 47.4916 16.1936 10
 1 -13 -16 74.559 16.8139 9
 1 -13 16 40.873 14.1469 3
 1 -13 -16 45.2416 14.3202 3
 -1 -13 -16 35.102 14.1898 9
 -1 -13 -16 49.1795 16.8006 3
 -1 -13 16 22.5021 15.9188 3
 1 -13 -16 80.4027 38.8701 5
 -1 -13 -16 87.0213 36.4487 5
 1 -13 17 69.2694 15.066 3
 1 -13 -17 57.1166 15.2031 3
 -1 -13 -17 96.3438 37.943 5
 1 -13 -17 50.9172 37.4647 5
 -1 -13 17 90.5791 17.6109 3
 -1 -13 -17 51.8124 16.1351 3
 1 13 17 75.8004 15.5506 10
 1 -13 -17 64.0887 17.8233 9
 -1 13 17 47.7366 16.2416 10
 -1 -13 -17 63.6973 15.3278 9
 -1 -13 18 822.66 42.9933 3
 1 -13 -18 875.653 41.7702 3
 1 -13 18 830.801 41.949 3
 -1 -13 -18 818.556 42.8274 3
 -1 13 -18 818.777 51.3004 11
 -1 -13 -18 693.738 60.2086 5
 1 13 18 826.118 41.5761 10
 1 -13 -18 766.267 43.5946 9
 -1 13 18 869.578 43.6404 10
 -1 -13 -18 817.662 43.1144 9
 -1 -13 -19 30.5275 15.957 9
 1 13 19 17.8597 14.738 10
 -1 13 19 32.6073 16.3871 10
 1 -13 -19 13.4233 16.5412 9
 -1 13 -19 44.0059 25.8279 11
 1 13 -19 9.96479 25.2088 11
 1 -13 19 22.8524 13.5951 3
 1 -13 -19 17.8446 13.5084 3
 -1 -13 19 14.0482 5.68156 2
 -1 -13 -19 15.3305 15.2514 3
 1 -13 19 16.6286 5.31596 2
 -1 -13 19 31.0639 16.1299 3
 -1 -13 -19 7.65726 36.5425 5
 1 -13 -19 -49.1628 40.2918 5
 -1 13 20 98.1879 18.8167 10
 1 13 20 97.1476 16.7146 10
 1 -13 -20 94.4373 19.8044 9
 -1 -13 -20 81.58 17.9009 9
 1 13 -20 58.0516 24.9311 11
 -1 13 -20 44.6726 25.8976 11
 1 -13 -20 92.8727 15.1299 3
 1 -13 20 91.5916 15.325 3
 -1 -13 20 93.4527 17.0673 3
 1 -13 20 89.6627 7.76768 2
 -1 -13 -20 70.7164 15.6582 3
 -1 -13 20 89.1168 7.97802 2
 -1 -13 -20 117.477 38.5611 5
 1 -13 -20 66.9811 37.9168 5
 -1 -13 -21 374.219 28.1894 9
 1 -13 -21 314.44 28.4021 9
 -1 13 21 310.719 26.5393 10
 1 13 21 363.864 25.4504 10
 1 13 -21 386.321 36.7491 11
 -1 13 -21 385.518 36.9891 11
 -1 -13 -21 391.253 26.0069 3
 1 -13 -21 398.332 24.4152 3
 1 -13 21 370.449 24.586 3
 -1 -13 21 430.164 26.8663 3
 1 -13 -21 254.219 47.9855 5
 -1 -13 -21 380.509 50.7996 5
 -1 -13 21 385.63 18.4991 2
 1 -13 21 337.672 17.8614 2
 -1 -13 22 749.148 34.1177 2
 1 -13 22 741.858 33.8266 2
 -1 -13 -22 714.844 43.1684 9
 1 -13 -22 758.916 43.9944 9
 -1 13 22 808.858 42.199 10
 1 13 -22 718.799 50.6642 11
 -1 13 -22 793.375 52.5977 11
 1 -13 22 833.996 39.7561 3
 -1 -13 -22 788.806 40.3558 3
 -1 -13 22 846.425 41.2172 3
 1 -13 -22 794.734 39.2089 3
 1 -13 -22 755.935 65.9334 5
 -1 -13 -22 586.054 59.289 5
 1 -13 -23 99.8427 22.1146 9
 -1 -13 -23 165.068 22.223 9
 -1 13 -23 127.286 28.7726 11
 1 13 -23 147.402 31.0816 11
 1 -13 23 136.46 16.8915 3
 -1 -13 -23 168.006 18.599 3
 1 -13 -23 176.189 17.0671 3
 1 -13 23 147.868 10.9411 2
 -1 -13 23 179.569 18.8091 3
 -1 -13 23 130.034 11.1802 2
 1 -13 -23 96.1091 43.0105 5
 -1 -13 -24 284.616 27.2643 9
 1 -13 -24 226.336 27.1138 9
 1 13 -24 184.12 35.3603 11
 -1 13 -24 245.203 34.9313 11
 1 -13 -24 274.686 20.8673 3
 -1 -13 -24 332.084 22.8369 3
 1 -13 24 305.785 21.5077 3
 -1 -13 24 311.59 22.8379 3
 -1 -13 -24 278.945 49.1226 5
 1 -13 -24 276.018 50.3137 5
 -1 -13 24 291.943 16.4324 2
 1 -13 24 285.781 16.2156 2
 -1 -13 25 5.00626 8.14697 2
 1 -13 25 18.023 7.69415 2
 -1 -13 -25 -8.99352 19.3853 9
 1 -13 -25 -35.8163 21.4901 9
 1 13 -25 51.4566 30.568 11
 -1 13 -25 -21.4399 27.8456 11
 -1 -13 25 31.0134 14.8657 3
 1 -13 -25 11.6625 12.2219 3
 1 -13 25 9.90862 13.0128 3
 -1 -13 -25 -19.4229 14.3792 3
 1 -13 -25 1.73201 18.5015 7
 1 -13 -25 -58.8833 43.2248 5
 -1 -13 -25 -17.0758 43.7192 5
 -1 -13 26 276.896 16.7105 2
 1 -13 26 254.691 15.8971 2
 -1 -13 -26 277.451 27.6557 9
 1 -13 -26 232.954 28.6374 9
 1 13 -26 244.419 35.3908 11
 -1 13 -26 228.563 34.8772 11
 1 -13 26 270.97 20.0618 3
 -1 -13 26 270.267 21.3909 3
 1 -13 -26 277.944 20.1821 3
 -1 -13 -26 255.242 20.7489 3
 1 -13 -26 306.427 27.1338 7
 -1 -13 -26 274.453 52.2675 5
 1 -13 -26 210.74 49.0739 5
 -1 -13 27 -3.54946 8.9258 2
 1 -13 27 0.66179 8.21265 2
 -1 13 -27 -11.0441 28.3447 11
 1 13 -27 13.9151 29.6592 11
 1 -13 27 0.93928 12.5331 3
 1 -13 -27 -6.45941 12.3304 3
 -1 -13 27 2.0499 13.2571 3
 -1 -13 -27 8.00696 13.8076 3
 -1 -13 -27 1.92818 20.1283 9
 1 -13 -27 -6.052 22.8603 9
 1 -13 -27 49.2438 19.3658 7
 1 -13 -27 27.8073 45.4521 5
 -1 -13 -27 -26.4155 44.4224 5
 1 13 -28 -11.3032 29.775 11
 -1 13 -28 25.2684 30.1235 11
 -1 -13 28 11.8954 13.1714 3
 -1 -13 -28 -10.6624 13.4635 3
 1 -13 -28 20.6884 12.805 3
 1 -13 28 9.97662 11.8933 3
 -1 -13 -28 12.0329 21.3739 9
 1 -13 -28 -16.722 22.4273 9
 1 -13 -28 -1.76282 19.1651 7
 -1 -13 -28 -35.865 43.1412 5
 1 -13 -28 65.9588 47.4187 5
 1 13 -29 106.012 33.221 11
 -1 13 -29 131.06 32.6625 11
 1 -13 -29 156.01 15.9014 3
 1 -13 29 192.032 16.7935 3
 -1 -13 29 171.518 17.425 3
 -1 -13 -29 169.674 16.8602 3
 1 -13 -29 113.936 25.1892 9
 -1 -13 -29 197.831 26.7074 9
 -1 13 29 115.591 37.3521 6
 1 -13 -29 190.368 24.0152 7
 1 -13 -29 23.8164 48.247 5
 -1 -13 -29 131.399 46.3916 5
 1 13 -30 -2.90927 31.6832 11
 -1 13 -30 34.7833 31.7715 11
 1 -13 30 72.5259 13.4152 3
 -1 -13 30 86.619 14.649 3
 -1 -13 -30 84.0734 14.0636 3
 1 -13 -30 68.5201 13.0972 3
 -1 -13 -30 54.0232 24.4045 9
 1 -13 -30 108.775 27.2775 9
 -1 13 30 78.9526 37.9826 6
 1 -13 -30 71.9182 20.0356 7
 -1 -13 -30 59.7029 20.8943 7
 1 -13 -30 53.1771 45.3036 5
 -1 -13 -30 36.5844 48.3765 5
 -1 13 -31 2.94013 29.7411 11
 1 13 -31 2.94909 30.9301 11
 1 -13 31 2.46576 11.7886 3
 -1 -13 31 7.00577 12.3236 3
 1 -13 -31 9.15225 24.2197 9
 -1 -13 -31 -19.9426 24.7578 9
 1 13 31 34.1059 38.8792 6
 1 -13 -31 8.72612 19.7382 7
 -1 -13 -31 18.1977 20.786 7
 -1 13 31 34.5625 39.4773 6
 1 -13 -31 -29.3184 48.8063 5
 -1 -13 -31 -27.9266 47.5502 5
 1 13 -32 5.99095 32.2131 11
 -1 13 -32 29.9073 31.8043 11
 1 -13 32 -2.37391 11.3294 3
 -1 -13 32 30.8472 12.3312 3
 1 13 32 13.6726 37.8788 6
 1 -13 -32 19.0575 18.84 7
 -1 -13 -32 9.10569 20.3526 7
 -1 13 32 13.7995 37.7496 6
 1 -13 -32 16.435 25.3618 9
 -1 -13 -32 -16.0487 24.7658 9
 1 -13 -32 14.8143 45.6466 5
 -1 -13 -32 9.39717 47.0526 5
 -1 -13 -33 47.3068 26.6789 9
 1 -13 -33 50.7107 26.5136 9
 1 13 33 44.6227 39.5361 6
 -1 13 33 83.1301 38.8826 6
 1 -13 -33 63.5998 19.4498 7
 -1 -13 -33 7.27168 21.2519 7
 1 -13 -33 -44.8738 51.3286 5
 -1 -13 -33 4.74081 48.4518 5
 -1 13 -33 -18.2399 35.0208 11
 1 13 -33 51.7008 33.8675 11
 -1 -13 -34 295.202 34.43 9
 1 -13 -34 279.683 35.0036 9
 -1 13 34 412.996 49.1087 6
 -1 -13 -34 325.787 29.4334 7
 1 13 34 323.419 46.8085 6
 1 -13 -34 298.154 27.2483 7
 -1 -13 -34 196.16 57.1907 5
 1 -13 -34 166.627 55.6043 5
 1 13 -34 314.158 41.7218 11
 -1 13 -34 339.077 41.8696 11
 -1 -13 -35 47.6516 27.8319 9
 -1 -13 -35 73.5241 22.2665 7
 1 -13 -35 48.9949 19.9949 7
 1 13 35 47.8105 38.3057 6
 -1 13 35 72.133 40.662 6
 1 -13 -35 147.748 56.2674 5
 -1 -13 -35 -9.70815 50.4876 5
 -1 13 -35 84.5495 36.3308 11
 1 13 -35 53.163 35.4448 11
 -1 -13 -36 166.53 30.7694 9
 1 13 36 150.024 41.2782 6
 1 -13 -36 140.354 22.1228 7
 -1 13 36 92.7269 39.7927 6
 -1 -13 -36 104.743 22.3402 7
 1 -13 -36 123.326 54.6362 5
 -1 -13 -36 136.956 54.8925 5
 1 13 -36 123.675 38.0343 11
 -1 13 -36 146.323 37.9454 11
 -1 -13 -37 7.87961 29.0371 9
 -1 -13 -37 85.9451 22.4509 7
 -1 13 37 106.29 43.4649 6
 1 -13 -37 46.27 19.8059 7
 1 13 37 168.306 42.8776 6
 -1 -13 -37 59.1244 53.276 5
 1 -13 -37 72.522 54.0101 5
 1 13 -37 73.9563 36.9612 11
 -1 13 -37 54.8545 36.5108 11
 -1 -13 -38 524.23 44.6318 9
 1 -13 -38 469.595 34.0243 7
 -1 13 38 444.693 52.076 6
 1 13 38 435.916 52.4159 6
 -1 -13 -38 535.364 35.5247 7
 -1 -13 -38 486.157 66.4045 5
 1 -13 -38 344.504 65.9047 5
 1 13 -38 386.971 47.3478 11
 -1 13 -38 431.159 49.4957 11
 -1 -13 -39 60.4532 31.9553 9
 -1 13 39 56.9166 38.482 6
 1 13 39 29.9935 39.8321 6
 1 -13 -39 32.185 20.3309 7
 -1 -13 -39 18.5007 21.3137 7
 -1 -13 -39 19.9583 54.7217 5
 1 -13 -39 -42.0088 55.8476 5
 -1 13 -39 72.8184 39.5611 11
 1 13 -39 -19.7645 38.2272 11
 -1 -13 -40 257.9 39.055 9
 1 13 40 274.032 46.2785 6
 -1 -13 -40 300.87 29.4043 7
 -1 13 40 415.388 49.8199 6
 1 -13 -40 361.757 29.4817 7
 1 -13 -40 316.974 63.6581 5
 -1 -13 -40 270.718 61.3801 5
 1 13 -40 280.044 44.237 11
 -1 13 -40 311.846 46.5586 11
 -1 -13 -41 14.2291 31.1125 9
 -1 -13 -41 69.8911 21.2761 7
 -1 13 41 88.9652 40.9886 6
 1 -13 -41 12.5117 20.3543 7
 1 13 41 48.466 39.9278 6
 1 -13 -41 -10.6154 59.0804 5
 -1 -13 -41 85.5648 56.7171 5
 -1 -13 -42 234.321 26.5269 7
 1 -13 -42 287.72 66.0725 5
 -1 -13 -42 136.334 60.8873 5
 -1 -14 0 -5.59038 6.49308 9
 1 14 0 -12.6604 16.4412 8
 -1 14 0 24.737 14.9001 8
 -1 -14 0 -14.764 17.0845 3
 1 -14 0 -23.2344 15.1592 3
 1 -14 0 4.40119 6.38064 9
 -1 14 1 271.627 22.9645 8
 1 14 -1 305.528 24.1955 8
 -1 14 -1 268.343 22.7371 8
 1 14 1 275.616 23.5065 8
 1 -14 1 276.002 23.588 3
 1 -14 -1 278.65 23.1555 3
 -1 -14 -1 236.095 24.4191 3
 -1 -14 1 252.691 24.2083 3
 -1 -14 -1 275.014 15.269 9
 1 -14 -1 250.996 14.7764 9
 -1 -14 1 256.426 14.5039 9
 -1 -14 -2 19.665 17.2051 3
 1 -14 -2 21.4078 14.9889 3
 -1 14 2 1.34633 14.0104 10
 1 -14 -2 18.416 7.68178 9
 1 14 2 43.5747 16.6003 8
 -1 14 2 32.8131 15.7849 8
 -1 -14 -2 20.1116 7.60951 9
 1 14 -2 34.0034 17.1262 8
 -1 -14 2 16.6207 6.10945 9
 -1 14 -2 25.8733 15.7501 8
 -1 -14 -3 193.147 22.1513 3
 1 -14 -3 216.553 20.9932 3
 -1 -14 -3 189.478 13.3325 9
 -1 14 3 186.513 20.5948 10
 -1 -14 3 197.283 11.3435 9
 1 -14 -3 191.309 13.3381 9
 1 14 3 177.653 19.2978 10
 -1 14 3 204.53 20.5179 8
 1 14 3 160.808 20.2676 8
 -1 14 -3 215.352 21.1764 8
 1 14 -3 163.236 20.7777 8
 -1 -14 -4 62.0779 17.9248 3
 1 -14 -4 64.0163 17.5069 3
 1 -14 -4 67.4385 9.7551 9
 -1 14 4 77.7069 17.1135 10
 1 14 4 72.9936 15.9409 10
 -1 14 4 54.3069 16.6567 8
 -1 -14 4 69.2908 6.89628 9
 -1 -14 -4 63.7353 9.74686 9
 1 14 4 73.6482 17.6654 8
 1 14 -4 78.4339 17.4298 8
 -1 14 -4 70.135 15.9403 8
 -1 -14 5 276.285 13.6662 9
 1 14 5 339.032 23.0964 10
 -1 -14 -5 265.395 17.3081 9
 -1 14 5 302.562 23.6266 10
 1 -14 -5 256.822 16.8893 9
 1 -14 -5 235.704 22.2412 3
 -1 -14 -5 288.718 26.1166 3
 -1 -14 -5 311.955 38.9381 5
 -1 14 5 252.783 22.8264 8
 1 14 -5 296.61 24.8638 8
 -1 14 -5 251.215 23.0539 8
 1 14 5 267.218 23.72 8
 1 -14 -6 -1.54884 8.98333 9
 1 14 6 10.8634 14.4211 10
 -1 14 6 2.67723 15.0783 10
 1 -14 6 -9.97373 15.4895 3
 -1 -14 6 -14.7226 19.0114 3
 -1 -14 -6 9.76072 16.7007 3
 1 -14 -6 -8.49943 15.2995 3
 -1 -14 -6 37.7316 28.6253 5
 -1 -14 6 -2.72659 4.70143 9
 -1 -14 -6 -7.67406 9.83461 9
 1 14 6 10.001 15.5318 8
 1 14 -6 4.32127 16.613 8
 -1 14 6 -6.69103 16.3563 8
 -1 14 -6 -1.30933 15.727 8
 1 -14 -7 223.071 16.1926 9
 -1 14 7 219.598 21.3633 10
 1 14 7 162.606 19.1999 10
 -1 -14 -7 219.661 16.168 9
 1 -14 -7 184.972 19.9256 3
 -1 -14 -7 211.203 23.026 3
 -1 -14 7 246.505 24.292 3
 1 -14 7 218.908 21.1661 3
 -1 -14 -7 215.871 36.1104 5
 1 14 7 237.899 22.2543 8
 1 14 -7 182.818 22.0344 8
 -1 14 -7 168.004 20.4502 8
 -1 14 7 198.416 20.5119 8
 1 -14 -8 71.1891 12.6014 9
 -1 14 8 37.6455 16.5344 10
 1 14 8 38.5142 15.3338 10
 -1 -14 8 35.3537 18.2404 3
 1 -14 -8 20.7977 15.9745 3
 -1 -14 -8 46.2689 17.3393 3
 1 -14 8 31.215 15.4696 3
 -1 -14 -8 32.1513 31.0632 5
 -1 -14 -8 30.1294 10.8128 9
 -1 14 -8 15.7958 15.887 8
 1 14 8 63.2933 17.1331 8
 1 14 -8 39.6349 17.5128 8
 -1 14 9 215.677 21.1216 10
 1 -14 -9 181.736 16.73 9
 1 14 9 194.428 19.7513 10
 -1 -14 -9 218.293 17.1061 9
 1 14 -9 155.395 21.299 8
 1 14 9 152.016 20.22 8
 -1 14 -9 221.047 21.3452 8
 1 -14 -9 200.343 20.8187 3
 -1 -14 -9 197.173 22.8503 3
 -1 -14 9 216.401 22.5814 3
 1 -14 9 213.156 20.9681 3
 -1 -14 -9 205.396 36.1335 5
 1 -14 -9 176.787 37.8446 5
 -1 14 10 16.195 16.3251 10
 1 -14 -10 -14.0458 12.4296 9
 1 14 10 19.2912 14.7872 10
 1 -14 -10 -6.78883 14.7606 3
 -1 -14 -10 1.9169 11.6142 9
 1 14 -10 4.47464 16.7671 8
 1 14 10 -7.28969 16.4885 8
 -1 14 -10 16.0814 16.4637 8
 1 -14 10 16.65 15.5025 3
 -1 -14 -10 -26.5634 18.4328 3
 -1 -14 10 38.3609 18.1489 3
 -1 -14 -10 -3.31804 28.6766 5
 1 -14 -10 -27.7688 32.1803 5
 -1 14 -11 421.024 29.5092 8
 1 14 -11 434.793 30.4543 8
 1 -14 11 403.488 28.2026 3
 -1 -14 -11 436.825 30.5237 3
 -1 -14 11 408.352 30.206 3
 1 -14 -11 428.473 28.1819 3
 1 14 11 429.217 27.8066 10
 1 -14 -11 417.631 25.9152 9
 -1 14 11 401.414 28.2923 10
 -1 -14 -11 438.576 25.5852 9
 1 -14 -11 421.907 46.3154 5
 -1 -14 -11 449.682 45.559 5
 1 14 -12 316.349 27.0451 8
 -1 14 -12 341.531 26.327 8
 -1 -14 -12 331.551 27.2496 3
 1 -14 12 370.334 26.053 3
 1 -14 -12 303.92 24.7771 3
 -1 -14 12 348.451 28.2297 3
 -1 14 12 373.147 26.5765 10
 -1 -14 -12 370.858 23.7823 9
 1 -14 -12 363.887 24.0418 9
 1 14 12 413.815 26.4376 10
 -1 -14 -12 317.19 42.0256 5
 1 -14 -12 231.973 42.158 5
 1 -14 -13 202.868 19.1495 9
 1 14 13 153.517 19.2682 10
 -1 -14 -13 139.897 17.1548 9
 -1 14 13 172.204 21.0365 10
 1 -14 -13 152.989 18.4476 3
 1 -14 13 161.875 18.7662 3
 -1 14 -13 159.369 20.8139 8
 -1 -14 -13 178.429 21.3546 3
 -1 -14 13 186.444 22.2159 3
 -1 -14 -13 179.46 37.8206 5
 1 -14 -13 163.024 38.7802 5
 1 -14 -14 4.91668 14.6853 9
 -1 -14 -14 -2.3285 14.3514 9
 1 14 14 -1.2054 15.5432 10
 -1 14 14 1.36872 15.9069 10
 1 -14 14 -15.8688 14.6228 3
 1 -14 -14 -15.7389 15.5288 3
 -1 14 -14 11.0878 16.8236 8
 -1 -14 -14 25.035 16.7543 3
 -1 -14 14 1.5196 17.013 3
 1 -14 -14 64.4461 37.4741 5
 -1 -14 -14 17.9666 33.903 5
 -1 14 -15 660.427 36.2977 8
 -1 -14 15 563.461 35.459 3
 -1 -14 -15 600.581 35.8004 3
[truncated: 4,326,448 more chars]
