# Supplementary material for: Zwitterionic Heavier Pnictinidenes in Redox Catalysis
Source: Angew Chem Int Ed Engl. 2025 Jun 30;64(34):e202505697. doi: 10.1002/anie.202505697 (PMC12363621; doi:10.1002/anie.202505697)
Supplement: Supplementary file 2 — Supporting Information [file ANIE-64-e202505697-s002.zip › 3a.cif]

data_3a

#2024ncs0759r3z

_audit_creation_date               2024-11-01
_audit_creation_method
;
Olex2 1.5-dev
(compiled 2024.11.01 svn.rfa296d4c for OlexSys, GUI svn.r7076)
;
loop_
  _audit_author_name
  _audit_author_email
  _audit_author_address
 'Planas Fabrega, O.' o.planasfabrega@qmul.ac.uk
;
University of London Queen Mary
Chemistry
Mile End Road, School of Physical & Chemical Sciences, Joseph Priestley Building
London
E1 4NS
UK
;
 'Tizzard, G.J.' Graham.Tizzard@soton.ac.uk
;
University of Southampton
UK National Crystallography Service, Chemistry, Faculty of Engineering and Physical Sciences
Highfield
Southampton
SO17 1BJ
UK
;

_audit_contact_author_address      ?
_audit_contact_author_email        ?
_audit_contact_author_name         ''
_audit_contact_author_phone        ?
_publ_contact_author_id_orcid      ?
_publ_section_references
;
Bourhis, L.J., Dolomanov, O.V., Gildea, R.J., Howard, J.A.K., Puschmann, H.
 (2015). Acta Cryst. A71, 59-75.

Dolomanov, O.V., Bourhis, L.J., Gildea, R.J, Howard, J.A.K. & Puschmann, H.
 (2009), J. Appl. Cryst. 42, 339-341.

Kleemiss, F., Dolomanov, O.V., Bodensteiner, M., Peyerimhoff, N., Midgley, L.,
Bourhis, L.J., Genoni, A., Malaspina, L.A., Jayatilaka, D., Spencer, J.L.,
White, F., Grundkoetter-Stock, B., Steinhauer, S., Lentz, D., Puschmann, H.,
Grabowsky, S. (2021), Chem. Sci., 12, 1675-1692.

Sheldrick, G.M. (2015). Acta Cryst. A71, 3-8.
;
_chemical_formula_moiety           'C28 H36 B Bi Br2 N4'
_chemical_formula_sum              'C28 H36 B Bi Br2 N4'
_chemical_formula_weight           808.237
_chemical_oxdiff_formula           'C28 H36 B Bi Br2 N4'
_chemical_oxdiff_usercomment       CYC-BTol2BiBr2
loop_
  _atom_type_symbol
  _atom_type_scat_dispersion_real
  _atom_type_scat_dispersion_imag
  _atom_type_scat_source
  _atom_type_scat_dispersion_source
 B 0.00156 0.00068 'NoSpherA2: Chem.Sci. 2021, DOI:10.1039/D0SC05526C'
 'Brennan, Cowan, Rev. Sci. Instrum., 1992, 63, 850'
 Bi -4.02799 10.60765 'NoSpherA2: Chem.Sci. 2021, DOI:10.1039/D0SC05526C'
 'Brennan, Cowan, Rev. Sci. Instrum., 1992, 63, 850'
 Br -0.38188 2.46625 'NoSpherA2: Chem.Sci. 2021, DOI:10.1039/D0SC05526C'
 'Brennan, Cowan, Rev. Sci. Instrum., 1992, 63, 850'
 C 0.00313 0.00162 'NoSpherA2: Chem.Sci. 2021, DOI:10.1039/D0SC05526C'
 'Brennan, Cowan, Rev. Sci. Instrum., 1992, 63, 850'
 H 0.00000 0.00000 'NoSpherA2: Chem.Sci. 2021, DOI:10.1039/D0SC05526C'
 'Brennan, Cowan, Rev. Sci. Instrum., 1992, 63, 850'
 N 0.00612 0.00332 'NoSpherA2: Chem.Sci. 2021, DOI:10.1039/D0SC05526C'
 'Brennan, Cowan, Rev. Sci. Instrum., 1992, 63, 850'

_space_group_crystal_system        'monoclinic'
_space_group_IT_number             14
_space_group_name_H-M_alt          'P 1 21/c 1'
_space_group_name_Hall             '-P 2ybc'
loop_
  _space_group_symop_id
  _space_group_symop_operation_xyz
 1 x,y,z
 2 -x,y+1/2,-z+1/2
 3 -x,-y,-z
 4 x,-y-1/2,z-1/2

_symmetry_Int_Tables_number        14
_cell_length_a                     16.1734(2)
_cell_length_b                     12.5541(1)
_cell_length_c                     14.8272(1)
_cell_angle_alpha                  90
_cell_angle_beta                   92.151(1)
_cell_angle_gamma                  90
_cell_volume                       3008.43(5)
_cell_formula_units_Z              4
_cell_measurement_reflns_used      83664
_cell_measurement_temperature      100(2)
_cell_measurement_theta_max        67.0440
_cell_measurement_theta_min        2.0410
_exptl_absorpt_coefficient_mu      8.538
_exptl_absorpt_correction_T_max    0.843
_exptl_absorpt_correction_T_min    0.276
_exptl_absorpt_correction_type     gaussian
_exptl_absorpt_process_details
;
CrysAlisPro 1.171.43.143a (Rigaku Oxford Diffraction, 2024)
Numerical absorption correction based on gaussian integration over
a multifaceted crystal model
Empirical absorption correction using spherical harmonics,
implemented in SCALE3 ABSPACK scaling algorithm.
;
_exptl_crystal_colour              colourless
_exptl_crystal_colour_primary      colourless
_exptl_crystal_density_diffrn      1.784
_exptl_crystal_description         block
_exptl_crystal_F_000               1545.872
loop_
  _exptl_crystal_face_index_h
  _exptl_crystal_face_index_k
  _exptl_crystal_face_index_l
  _exptl_crystal_face_perp_dist
 1 2 2 0.0516
 -1 -2 -2 0.0592
 -1 -2 1 0.0978
 -1 -2 0 0.0793
 -1 -2 -1 0.0639
 -2 -1 2 0.1173
 -1 -1 -2 0.0675
 -1 -1 -1 0.0634
 1 1 1 0.0537
 -1 -1 0 0.0808
 2 1 2 0.0705
 -1 0 -2 0.0796
 -2 -1 -2 0.0686
 -2 -1 -1 0.0719
 -2 -1 0 0.0864
 1 0 1 0.0854
 -2 0 -1 0.0672
 -2 1 -2 0.0555
 1 0 0 0.0640
 -1 1 -1 0.0551
 2 -2 1 0.0923
 -2 1 0 0.0693
 -2 2 -1 0.0543
 -1 2 -1 0.0594
 -2 1 1 0.0863
 -1 2 0 0.0453
 1 -2 0 0.0776
 -1 1 1 0.0731
 1 -16 -8 0.0589
 0 1 -1 0.0890
 1 0 -2 0.1196
 0 -2 1 0.0952
 1 -1 -1 0.0857
 1 -2 -1 0.0608

_exptl_crystal_recrystallization_method  'The material was used as supplied'
_exptl_crystal_size_max            0.24
_exptl_crystal_size_mid            0.15
_exptl_crystal_size_min            0.11
loop_
  _exptl_oxdiff_crystal_face_indexfrac_h
  _exptl_oxdiff_crystal_face_indexfrac_k
  _exptl_oxdiff_crystal_face_indexfrac_l
  _exptl_oxdiff_crystal_face_x
  _exptl_oxdiff_crystal_face_y
  _exptl_oxdiff_crystal_face_z
 1.0000 2.0000 2.0000 -0.0401 -0.1491 0.0186
 -1.0000 -2.0000 -2.0000 0.0401 0.1491 -0.0186
 -1.0000 -2.0000 1.0000 0.0129 0.0500 -0.1190
 -1.0000 -2.0000 0.0000 0.0220 0.0831 -0.0855
 -1.0000 -2.0000 -1.0000 0.0310 0.1161 -0.0521
 -2.0000 -1.0000 2.0000 -0.0616 0.0093 -0.1247
 -1.0000 -1.0000 -2.0000 0.0109 0.1188 0.0191
 -1.0000 -1.0000 -1.0000 0.0019 0.0858 -0.0143
 1.0000 1.0000 1.0000 -0.0019 -0.0858 0.0143
 -1.0000 -1.0000 0.0000 -0.0072 0.0528 -0.0478
 2.0000 1.0000 2.0000 0.0254 -0.1413 -0.0091
 -1.0000 -0.0000 -2.0000 -0.0183 0.0885 0.0569
 -2.0000 -1.0000 -2.0000 -0.0254 0.1413 0.0091
 -2.0000 -1.0000 -1.0000 -0.0345 0.1083 -0.0243
 -2.0000 -1.0000 0.0000 -0.0435 0.0753 -0.0578
 1.0000 0.0000 1.0000 0.0273 -0.0555 -0.0234
 -2.0000 -0.0000 -1.0000 -0.0636 0.0780 0.0134
 -2.0000 1.0000 -2.0000 -0.0838 0.0807 0.0847
 1.0000 -0.0000 0.0000 0.0363 -0.0225 0.0100
 -1.0000 1.0000 -1.0000 -0.0565 0.0252 0.0612
 2.0000 -2.0000 1.0000 0.1220 -0.0174 -0.0890
 -2.0000 1.0000 -0.0000 -0.1018 0.0147 0.0177
 -2.0000 2.0000 -1.0000 -0.1220 0.0174 0.0890
 -1.0000 2.0000 -1.0000 -0.0856 -0.0051 0.0990
 -2.0000 1.0000 1.0000 -0.1109 -0.0183 -0.0157
 -1.0000 2.0000 -0.0000 -0.0947 -0.0381 0.0655
 1.0000 -2.0000 0.0000 0.0947 0.0381 -0.0655
 -1.0000 1.0000 1.0000 -0.0745 -0.0408 -0.0057
 0.9997 -16.0000 -7.9997 0.5752 0.7260 -0.3265
 0.0000 1.0000 -1.0000 -0.0201 0.0027 0.0712
 1.0000 -0.0000 -2.0000 0.0544 0.0435 0.0769
 -0.0000 -2.0000 1.0000 0.0493 0.0276 -0.1090
 1.0000 -1.0000 -1.0000 0.0745 0.0408 0.0057
 1.0000 -2.0000 -1.0000 0.1037 0.0711 -0.0320

_diffrn_reflns_av_R_equivalents    0.0696
_diffrn_reflns_av_unetI/netI       0.0427
_diffrn_reflns_Laue_measured_fraction_full  0.9989
_diffrn_reflns_Laue_measured_fraction_max  0.9996
_diffrn_reflns_limit_h_max         38
_diffrn_reflns_limit_h_min         -34
_diffrn_reflns_limit_k_max         29
_diffrn_reflns_limit_k_min         -29
_diffrn_reflns_limit_l_max         34
_diffrn_reflns_limit_l_min         -35
_diffrn_reflns_number              237420
_diffrn_reflns_point_group_measured_fraction_full  0.9989
_diffrn_reflns_point_group_measured_fraction_max  0.9996
_diffrn_reflns_theta_full          25.2417
_diffrn_reflns_theta_max           57.79
_diffrn_reflns_theta_min           2.05
_diffrn_ambient_environment        N~2~
_diffrn_ambient_temperature        100(2)
_diffrn_detector                   'hybrid pixel array detector'
_diffrn_detector_area_resol_mean   10
_diffrn_detector_dtime             0.000
_diffrn_detector_type              'Rigaku, HyPix 6000HE'
_diffrn_measured_fraction_theta_full  0.9989
_diffrn_measured_fraction_theta_max  0.9996
_diffrn_measurement_details
;
List of Runs (angles in degrees, time in seconds):

  # Type    Start    End  Width  t~exp~   \w     \q     \k     \f   Frames
--------------------------------------------------------------------------
  1  \w    -44.00  46.00   0.50    4.50    --   28.75 -64.00 -22.00  180
  2  \w    -48.00  44.00   0.50    4.50    --  -30.31  64.00 113.00  184
  3  \w    -48.00  16.00   0.50    4.50    --   28.75 -38.00  30.00  128
  4  \w    -51.00 -22.00   0.50    4.50    --   28.75 -19.00   0.00   58
  5  \w    -51.00 -22.00   0.50    4.50    --   28.75 -19.00 -90.00   58
  6  \w    -51.00 -22.00   0.50    4.50    --   28.75 -19.00-150.00   58
  7  \w    -48.00  16.00   0.50    4.50    --   28.75 -38.00  60.00  128
  8  \w     -6.00  62.00   0.50    4.50    --   28.75 -99.00-120.00  136
  9  \w    -51.00 -22.00   0.50    4.50    --   28.75 -19.00 120.00   58
 10  \w    -51.00 -22.00   0.50    4.50    --   28.75 -19.00 -60.00   58
 11  \w    -48.00  16.00   0.50    4.50    --   28.75 -38.00  90.00  128
 12  \w     16.00  50.00   0.50    4.50    --  -30.31  19.00   0.00   68
 13  \w    -62.00 -16.00   0.50    4.50    --  -30.31 -57.00 -90.00   92
 14  \w    -62.00 -32.00   0.50    4.50    --  -30.31 -57.00 -30.00   60
 15  \w     95.00 158.00   0.50   27.00    --   92.75  64.00 113.00  126
 16  \w    -54.00 -28.00   0.50   27.00    --  -94.00  64.00 113.00   52
 17  \w     36.00  67.00   0.50   27.00    --   92.75 -77.00  60.00   62
 18  \w     21.00  47.00   0.50   27.00    --   92.75 -61.00  90.00   52
 19  \w     22.00  48.00   0.50   27.00    --   92.75 -61.00 -30.00   52
 20  \w    122.00 169.00   0.50   27.00    --   92.75  45.00  60.00   94
 21  \w     19.00  44.00   0.50   27.00    --   92.75 -61.00   0.00   50
 22  \w    102.00 162.00   0.50   27.00    --   92.75  77.00  30.00  120
 23  \w     43.00  71.00   0.50   27.00    --   92.75 -77.00   0.00   56
 24  \w     87.00 113.00   0.50   27.00    --   92.75  45.00  60.00   52
 25  \w    -54.00 -29.00   0.50   27.00    --  -94.00  61.00 -30.00   50
 26  \w    -75.00 -22.00   0.50   27.00    --  -94.00  77.00 -60.00  106
 27  \w    -54.00 -21.00   0.50   27.00    --  -94.00  61.00-150.00   66
 28  \w    -54.00 -29.00   0.50   27.00    --  -94.00  61.00  60.00   50
 29  \w    -76.00 -24.00   0.50   27.00    --  -94.00  77.00  90.00  104
 30  \w    -49.00 -23.00   0.50   27.00    --  -94.00  61.00 150.00   52
 31  \w    -78.00 -45.00   0.50   27.00    --  -94.00  77.00 -30.00   66
 32  \w    -54.00 -29.00   0.50   27.00    --  -94.00  61.00-120.00   50
 33  \w    -54.00 -29.00   0.50   27.00    --  -94.00  61.00-180.00   50
 34  \w   -152.00 -86.00   0.50   27.00    --  -94.00 -61.00-120.00  132
 35  \w    -54.00 -29.00   0.50   27.00    --  -94.00  61.00 -60.00   50
 36  \w     28.00 118.00   0.50    4.50    --   41.03  38.00 150.00  180
 37  \w     28.00 118.00   0.50    4.50    --   41.03  38.00 -30.00  180
 38  \w     28.00 118.00   0.50    4.50    --   41.03  38.00  60.00  180
;
_diffrn_measurement_device         'four-circle diffractometer'
_diffrn_measurement_device_details  'Rigaku, UG2 \k goniometer'
_diffrn_measurement_device_type   
 'Rigaku FRE+ diffractometer with HF Varimax confocal mirrors, a UG2 goniometer and HyPix 6000HE detector'
_diffrn_measurement_method         'profile data from \w-scans'
_diffrn_measurement_specimen_support  'MiTeGen MicroLoop'
_diffrn_orient_matrix_type        
 'CrysAlisPro convention (1999,Acta A55,543-557)'
_diffrn_orient_matrix_UB_11        0.0363333000
_diffrn_orient_matrix_UB_12        -0.0291603000
_diffrn_orient_matrix_UB_13        -0.0090362000
_diffrn_orient_matrix_UB_21        -0.0224926000
_diffrn_orient_matrix_UB_22        -0.0302811000
_diffrn_orient_matrix_UB_23        -0.0330039000
_diffrn_orient_matrix_UB_31        0.0100153000
_diffrn_orient_matrix_UB_32        0.0377611000
_diffrn_orient_matrix_UB_33        -0.0334624000
_diffrn_radiation_collimation      0.2
_diffrn_radiation_monochromator    'Confocal mirrors, HF Varimax'
_diffrn_radiation_probe            x-ray
_diffrn_radiation_type             'Mo K\a'
_diffrn_radiation_wavelength       0.71073
_diffrn_radiation_xray_symbol      K-L~3~
_diffrn_source                     'Rotating Anode'
_diffrn_source_current             55.0
_diffrn_source_power               2.475
_diffrn_source_target              Mo
_diffrn_source_type                'Rigaku FRE+'
_diffrn_source_voltage             45.0
_reflns_Friedel_coverage           0.0
_reflns_limit_h_max                38
_reflns_limit_h_min                -38
_reflns_limit_k_max                29
_reflns_limit_k_min                0
_reflns_limit_l_max                35
_reflns_limit_l_min                0
_reflns_number_gt                  28943
_reflns_number_total               42500
_reflns_threshold_expression       I>=2u(I)
_computing_cell_refinement         'CrysAlisPro 1.171.43.143a (Rigaku OD, 2024)'
_computing_data_collection        
 'CrysAlisPro system (CCD 43.143a 64-bit (release 25-10-2024))'
_computing_data_reduction          'CrysAlisPro 1.171.43.143a (Rigaku OD, 2024)'
_computing_molecular_graphics      'Olex2 1.5-dev (Dolomanov et al., 2009)'
_computing_publication_material    'Olex2 1.5-dev (Dolomanov et al., 2009)'
_computing_structure_refinement    'olex2.refine 1.5-dev (Bourhis et al., 2015)'
_computing_structure_solution      'SHELXT 2018/2 (Sheldrick, 2018)'
_refine_diff_density_max           3.6270
_refine_diff_density_min           -3.0949
_refine_diff_density_rms           0.3197
_refine_ls_d_res_high              0.4200
_refine_ls_d_res_low               9.9145
_refine_ls_goodness_of_fit_ref     0.9808
_refine_ls_hydrogen_treatment      constr
_refine_ls_matrix_type             full
_refine_ls_number_constraints      56
_refine_ls_number_parameters       408
_refine_ls_number_reflns           42500
_refine_ls_number_restraints       0
_refine_ls_R_factor_all            0.0630
_refine_ls_R_factor_gt             0.0328
_refine_ls_restrained_S_all        0.9808
_refine_ls_shift/su_max            0.0010
_refine_ls_shift/su_mean           0.0001
_refine_ls_structure_factor_coef   Fsqd
_refine_ls_weighting_details      
 'w=1/[\s^2^(Fo^2^)+(0.0228P)^2^] where P=(Fo^2^+2Fc^2^)/3'
_refine_ls_weighting_scheme        calc
_refine_ls_wR_factor_gt            0.0584
_refine_ls_wR_factor_ref           0.0665
_refine_special_details            'Bi and Br atoms refined anharmonically'
_olex2_refinement_description
;
1. Fixed Uiso
 At 1.2 times of:
  All C(H) groups
 At 1.5 times of:
  All C(H,H,H) groups
2.a Aromatic/amide H refined with riding coordinates:
 C2(H2), C3(H3), C9(H9), C10(H10), C16(H16), C17(H17), C19(H19), C20(H20),
 C23(H23), C24(H24), C26(H26), C27(H27)
2.b Idealised Me refined as rotating group:
 C5(H5a,H5b,H5c), C6(H6a,H6b,H6c), C7(H7a,H7b,H7c), C12(H12a,H12b,H12c),
 C13(H13a,H13b,H13c), C14(H14a,H14b,H14c), C21(H21a,H21b,H21c), C28(H28a,H28b,
 H28c)
;
_olex2_refine_details
;
Refinement using NoSpherA2, an implementation of
NOn-SPHERical Atom-form-factors in Olex2.
Please cite:
F. Kleemiss et al. Chem. Sci. DOI 10.1039/D0SC05526C - 2021
NoSpherA2 implementation of HAR makes use of
tailor-made aspherical atomic form factors calculated
on-the-fly from a Hirshfeld-partitioned electron density (ED) - not from
spherical-atom form factors.

The ED is calculated from a gaussian basis set single determinant SCF
wavefunction - either Hartree-Fock or DFT using selected funtionals
- for a fragment of the crystal.
This fragment can be embedded in an electrostatic crystal field by employing cluster charges
or modelled using implicit solvation models, depending on the software used.
The following options were used:
   SOFTWARE:       ORCA 6.0
   PARTITIONING:   NoSpherA2
   INT ACCURACY:   Normal
   METHOD:         r2SCAN
   BASIS SET:      x2c-TZVP
   CHARGE:         0
   MULTIPLICITY:   1
   RELATIVISTIC:   DKH2
   DATE:           2024-11-01_15-10-41
;
_atom_sites_solution_primary       dual
loop_
  _atom_site_label
  _atom_site_type_symbol
  _atom_site_fract_x
  _atom_site_fract_y
  _atom_site_fract_z
  _atom_site_U_iso_or_equiv
  _atom_site_adp_type
  _atom_site_occupancy
  _atom_site_refinement_flags_posn
 Bi1 Bi 0.862212(5) 0.525501(6) 0.570569(6) 0.01674(2) Uani 1.000000 .
 Br1 Br 0.782604(17) 0.69076(2) 0.661952(19) 0.03134(5) Uani 1.000000 .
 Br2 Br 0.940209(13) 0.343606(17) 0.498730(15) 0.02781(4) Uani 1.000000 .
 N1 N 0.76864(6) 0.37100(8) 0.70662(6) 0.01885(13) Uani 1.000000 .
 N2 N 0.88751(6) 0.41611(9) 0.77098(6) 0.02080(14) Uani 1.000000 .
 N3 N 0.67916(5) 0.42387(8) 0.56162(6) 0.01916(13) Uani 1.000000 .
 N4 N 0.69119(6) 0.52320(8) 0.44141(7) 0.01974(14) Uani 1.000000 .
 C1 C 0.83857(6) 0.42593(9) 0.69502(7) 0.01775(14) Uani 1.000000 .
 C2 C 0.77371(8) 0.32522(11) 0.79130(8) 0.0252(2) Uani 1.000000 .
 H2 H 0.72695(8) 0.27568(11) 0.82067(8) 0.0303(2) Uiso 1.000000 R
 C3 C 0.84715(8) 0.35290(12) 0.83127(8) 0.0260(2) Uani 1.000000 .
 H3 H 0.86992(8) 0.32976(12) 0.89804(8) 0.0312(2) Uiso 1.000000 R
 C4 C 0.97070(7) 0.46214(11) 0.79584(8) 0.02343(19) Uani 1.000000 .
 C5 C 1.00554(9) 0.52739(12) 0.71964(10) 0.0283(2) Uani 1.000000 .
 H5a H 1.0072(8) 0.4793(4) 0.6596(3) 0.0424(4) Uiso 1.000000 GR
 H5b H 0.9668(5) 0.5959(6) 0.7067(6) 0.0424(4) Uiso 1.000000 GR
 H5c H 1.0673(3) 0.5532(9) 0.7387(4) 0.0424(4) Uiso 1.000000 GR
 C6 C 1.02887(9) 0.36945(14) 0.81742(13) 0.0368(3) Uani 1.000000 .
 H6a H 1.0091(6) 0.3289(8) 0.8769(6) 0.0553(5) Uiso 1.000000 GR
 H6b H 1.0279(7) 0.3148(6) 0.7614(4) 0.0553(5) Uiso 1.000000 GR
 H6c H 1.09080(19) 0.39914(19) 0.8293(11) 0.0553(5) Uiso 1.000000 GR
 C7 C 0.96029(11) 0.53642(15) 0.87665(11) 0.0373(3) Uani 1.000000 .
 H7a H 0.9173(7) 0.5989(7) 0.8582(3) 0.0559(5) Uiso 1.000000 GR
 H7b H 0.9370(9) 0.4917(3) 0.9323(4) 0.0559(5) Uiso 1.000000 GR
 H7c H 1.0193(2) 0.5708(10) 0.8963(7) 0.0559(5) Uiso 1.000000 GR
 C8 C 0.73253(6) 0.48244(8) 0.51496(7) 0.01729(14) Uani 1.000000 .
 C9 C 0.60301(7) 0.42726(11) 0.51646(9) 0.0254(2) Uani 1.000000 .
 H9 H 0.54715(7) 0.38821(11) 0.53730(9) 0.0305(2) Uiso 1.000000 R
 C10 C 0.61020(8) 0.48787(11) 0.44157(10) 0.0258(2) Uani 1.000000 .
 H10 H 0.56174(8) 0.50535(11) 0.39137(10) 0.0310(3) Uiso 1.000000 R
 C11 C 0.71906(7) 0.59296(9) 0.36646(7) 0.02119(16) Uani 1.000000 .
 C12 C 0.65757(9) 0.68544(11) 0.35668(10) 0.0278(2) Uani 1.000000 .
 H12a H 0.5979(2) 0.65526(17) 0.3343(9) 0.0417(3) Uiso 1.000000 GR
 H12b H 0.6524(6) 0.7245(7) 0.4209(2) 0.0417(3) Uiso 1.000000 GR
 H12c H 0.6792(4) 0.7416(6) 0.3080(7) 0.0417(3) Uiso 1.000000 GR
 C13 C 0.71932(12) 0.52615(12) 0.28040(10) 0.0330(3) Uani 1.000000 .
 H13a H 0.7604(7) 0.4594(7) 0.2904(3) 0.0496(4) Uiso 1.000000 GR
 H13b H 0.6577(2) 0.4977(10) 0.2645(6) 0.0496(4) Uiso 1.000000 GR
 H13c H 0.7400(9) 0.5743(4) 0.2256(2) 0.0496(4) Uiso 1.000000 GR
 C14 C 0.80541(8) 0.63757(11) 0.38657(9) 0.0270(2) Uani 1.000000 .
 H14a H 0.8057(2) 0.6822(9) 0.4486(5) 0.0405(3) Uiso 1.000000 GR
 H14b H 0.84904(15) 0.57296(13) 0.3930(9) 0.0405(3) Uiso 1.000000 GR
 H14c H 0.8225(3) 0.6891(8) 0.3323(4) 0.0405(3) Uiso 1.000000 GR
 C15 C 0.61261(7) 0.34042(9) 0.70202(8) 0.01979(16) Uani 1.000000 .
 C16 C 0.58271(8) 0.43681(11) 0.73615(9) 0.02377(19) Uani 1.000000 .
 H16 H 0.60797(8) 0.51131(11) 0.71272(9) 0.0285(2) Uiso 1.000000 R
 C17 C 0.52115(8) 0.43863(13) 0.79960(10) 0.0290(2) Uani 1.000000 .
 H17 H 0.49858(8) 0.51433(13) 0.82362(10) 0.0348(3) Uiso 1.000000 R
 C18 C 0.48805(8) 0.34343(14) 0.83273(9) 0.0312(3) Uani 1.000000 .
 C19 C 0.51578(8) 0.24767(13) 0.79714(11) 0.0314(3) Uani 1.000000 .
 H19 H 0.48988(8) 0.17322(13) 0.81983(11) 0.0377(3) Uiso 1.000000 R
 C20 C 0.57644(8) 0.24641(11) 0.73267(10) 0.0262(2) Uani 1.000000 .
 H20 H 0.59607(8) 0.17077(11) 0.70563(10) 0.0314(3) Uiso 1.000000 R
 C21 C 0.42514(10) 0.3456(2) 0.90509(12) 0.0480(5) Uani 1.000000 .
 H21a H 0.3875(7) 0.2749(7) 0.9003(7) 0.0719(7) Uiso 1.000000 GR
 H21b H 0.45649(11) 0.3486(14) 0.97042(13) 0.0719(7) Uiso 1.000000 GR
 H21c H 0.3864(7) 0.4149(7) 0.8963(7) 0.0719(7) Uiso 1.000000 GR
 C22 C 0.71241(7) 0.22567(9) 0.59386(8) 0.02100(16) Uani 1.000000 .
 C23 C 0.78489(8) 0.16829(10) 0.60952(10) 0.02455(19) Uani 1.000000 .
 H23 H 0.83237(8) 0.20051(10) 0.65520(10) 0.0295(2) Uiso 1.000000 R
 C24 C 0.79840(9) 0.07019(11) 0.56809(12) 0.0309(3) Uani 1.000000 .
 H24 H 0.85563(9) 0.02800(11) 0.58336(12) 0.0371(3) Uiso 1.000000 R
 C25 C 0.74089(11) 0.02552(11) 0.50828(11) 0.0302(3) Uani 1.000000 .
 C26 C 0.66849(13) 0.08237(15) 0.49080(14) 0.0439(4) Uani 1.000000 .
 H26 H 0.62209(13) 0.05069(15) 0.44354(14) 0.0527(5) Uiso 1.000000 R
 C27 C 0.65449(11) 0.17915(14) 0.53284(14) 0.0419(4) Uani 1.000000 .
 H27 H 0.59674(11) 0.22036(14) 0.51805(14) 0.0503(5) Uiso 1.000000 R
 C28 C 0.75496(14) -0.07980(14) 0.46383(15) 0.0457(5) Uani 1.000000 .
 H28a H 0.7604(11) -0.0682(2) 0.3923(2) 0.0686(7) Uiso 1.000000 GR
 H28b H 0.8110(6) -0.1150(6) 0.4917(8) 0.0686(7) Uiso 1.000000 GR
 H28c H 0.7035(5) -0.1318(5) 0.4756(10) 0.0686(7) Uiso 1.000000 GR
 B1 B 0.69336(7) 0.33911(10) 0.64034(8) 0.01831(17) Uani 1.000000 .

loop_
  _atom_site_anharm_GC_C_label
  _atom_site_anharm_GC_C_111
  _atom_site_anharm_GC_C_112
  _atom_site_anharm_GC_C_113
  _atom_site_anharm_GC_C_122
  _atom_site_anharm_GC_C_123
  _atom_site_anharm_GC_C_133
  _atom_site_anharm_GC_C_222
  _atom_site_anharm_GC_C_223
  _atom_site_anharm_GC_C_233
  _atom_site_anharm_GC_C_333
 Bi1 0.000000009(16) 0.000000002(12) 0.000000003(10) 0.000000018(14)
 0.000000002(9) 0.000000015(11) 0.00000009(3) -0.000000048(16) -0.000000023(13)
 -0.000000011(17)
 Br1 -0.000000063(11) -0.000000016(9) -0.000000021(7) -0.000000031(12)
 0.000000036(7) 0.000000009(8) 0.00000020(2) -0.000000017(14) -0.000000046(10)
 -0.000000054(12)
 Br2 -0.000000104(5) -0.000000030(4) -0.000000095(3) -0.000000021(5)
 0.000000036(3) -0.000000101(4) -0.000000162(11) 0.000000005(6) 0.000000061(5)
 -0.000000103(6)

loop_
  _atom_site_anharm_GC_D_label
  _atom_site_anharm_GC_D_1111
  _atom_site_anharm_GC_D_1112
  _atom_site_anharm_GC_D_1113
  _atom_site_anharm_GC_D_1122
  _atom_site_anharm_GC_D_1123
  _atom_site_anharm_GC_D_1133
  _atom_site_anharm_GC_D_1222
  _atom_site_anharm_GC_D_1223
  _atom_site_anharm_GC_D_1233
  _atom_site_anharm_GC_D_1333
  _atom_site_anharm_GC_D_2222
  _atom_site_anharm_GC_D_2223
  _atom_site_anharm_GC_D_2233
  _atom_site_anharm_GC_D_2333
  _atom_site_anharm_GC_D_3333
 Bi1 -0.0000000011(4) 0.0000000000(4) 0.0000000003(3) 0.0000000007(4)
 0.0000000000(3) 0.0000000004(2) 0.0000000001(6) 0.0000000002(3) 0.0000000001(3)
 0.0000000003(3) 0.0000000064(13) 0.0000000009(7) 0.0000000016(4)
 -0.0000000003(4) 0.0000000003(5)
 Br1 0.0000000028(2) 0.0000000006(3) 0.00000000094(16) -0.0000000001(2)
 0.00000000020(19) -0.00000000009(15) -0.0000000007(5) 0.0000000001(2)
 0.0000000004(2) 0.00000000057(17) 0.0000000013(9) 0.0000000014(6)
 0.0000000007(3) -0.0000000001(3) -0.0000000007(3)
 Br2 0.00000000043(12) -0.00000000048(12) 0.00000000140(7) 0.00000000031(11)
 -0.00000000009(8) 0.00000000097(7) 0.0000000006(2) -0.00000000026(9)
 -0.00000000006(9) 0.00000000124(8) 0.0000000018(4) 0.0000000003(3)
 0.00000000121(14) -0.00000000085(15) 0.00000000173(14)

loop_
  _atom_site_aniso_label
  _atom_site_aniso_U_11
  _atom_site_aniso_U_22
  _atom_site_aniso_U_33
  _atom_site_aniso_U_12
  _atom_site_aniso_U_13
  _atom_site_aniso_U_23
 Bi1 0.01484(3) 0.01982(4) 0.01555(3) -0.00126(3) 0.00043(2) -0.00001(3)
 Br1 0.03672(11) 0.02554(11) 0.03171(11) 0.00548(9) 0.00070(9) -0.00982(10)
 Br2 0.02839(8) 0.02563(8) 0.03026(8) -0.00392(7) 0.01227(6) -0.00819(7)
 N1 0.0164(3) 0.0241(4) 0.0160(3) -0.0004(3) 0.0004(2) 0.0021(3)
 N2 0.0180(3) 0.0292(4) 0.0151(3) 0.0004(3) -0.0009(2) 0.0010(3)
 N3 0.0155(3) 0.0226(4) 0.0193(3) -0.0009(3) -0.0010(2) 0.0043(3)
 N4 0.0187(3) 0.0227(4) 0.0176(3) -0.0012(3) -0.0020(2) 0.0036(3)
 C1 0.0154(3) 0.0229(4) 0.0149(3) 0.0000(3) 0.0004(2) 0.0004(3)
 C2 0.0216(4) 0.0362(6) 0.0178(4) -0.0043(4) -0.0001(3) 0.0070(4)
 C3 0.0224(5) 0.0384(6) 0.0170(4) -0.0015(4) -0.0016(3) 0.0056(4)
 C4 0.0173(4) 0.0345(6) 0.0182(4) 0.0004(3) -0.0021(3) 0.0000(4)
 C5 0.0213(5) 0.0384(7) 0.0248(5) -0.0069(4) -0.0028(4) 0.0023(5)
 C6 0.0218(5) 0.0420(8) 0.0464(9) 0.0035(5) -0.0035(5) 0.0117(7)
 C7 0.0279(6) 0.0571(10) 0.0267(6) -0.0051(6) -0.0005(5) -0.0145(6)
 C8 0.0164(3) 0.0190(4) 0.0164(3) -0.0009(3) -0.0014(3) 0.0010(3)
 C9 0.0168(4) 0.0327(5) 0.0265(5) -0.0033(4) -0.0033(3) 0.0088(4)
 C10 0.0191(4) 0.0331(6) 0.0248(5) -0.0026(4) -0.0058(4) 0.0080(4)
 C11 0.0241(4) 0.0228(4) 0.0165(3) -0.0002(3) -0.0015(3) 0.0020(3)
 C12 0.0297(6) 0.0248(5) 0.0286(5) 0.0019(4) -0.0036(4) 0.0056(4)
 C13 0.0455(9) 0.0338(7) 0.0199(4) -0.0031(5) 0.0027(5) -0.0038(4)
 C14 0.0247(5) 0.0320(6) 0.0242(5) -0.0038(4) -0.0002(4) 0.0088(4)
 C15 0.0167(3) 0.0207(4) 0.0221(4) 0.0004(3) 0.0022(3) 0.0041(3)
 C16 0.0212(4) 0.0267(5) 0.0235(4) 0.0029(4) 0.0026(3) -0.0010(4)
 C17 0.0220(5) 0.0401(7) 0.0250(5) 0.0056(4) 0.0028(4) -0.0031(5)
 C18 0.0172(4) 0.0544(9) 0.0220(5) 0.0006(5) 0.0024(3) 0.0062(5)
 C19 0.0206(5) 0.0412(7) 0.0325(6) -0.0031(4) 0.0027(4) 0.0142(6)
 C20 0.0197(4) 0.0258(5) 0.0331(6) -0.0010(3) 0.0032(4) 0.0089(4)
 C21 0.0247(6) 0.0926(16) 0.0271(6) 0.0010(8) 0.0083(5) 0.0058(8)
 C22 0.0200(4) 0.0230(4) 0.0198(4) 0.0019(3) -0.0019(3) -0.0007(3)
 C23 0.0204(4) 0.0218(4) 0.0312(5) 0.0024(3) -0.0010(4) -0.0007(4)
 C24 0.0265(5) 0.0230(5) 0.0436(8) 0.0027(4) 0.0061(5) -0.0037(5)
 C25 0.0405(8) 0.0253(5) 0.0256(5) -0.0027(5) 0.0099(5) -0.0035(4)
 C26 0.0525(10) 0.0368(8) 0.0410(9) 0.0059(7) -0.0192(8) -0.0147(7)
 C27 0.0388(8) 0.0373(7) 0.0478(9) 0.0107(6) -0.0223(7) -0.0177(7)
 C28 0.0576(11) 0.0312(7) 0.0501(10) -0.0091(7) 0.0266(9) -0.0147(7)
 B1 0.0158(4) 0.0203(4) 0.0188(4) 0.0004(3) -0.0001(3) 0.0022(3)

loop_
  _geom_bond_atom_site_label_1
  _geom_bond_atom_site_label_2
  _geom_bond_distance
  _geom_bond_site_symmetry_2
  _geom_bond_publ_flag
 Bi1 Br1 2.8158(3) . ?
 Bi1 Br2 2.8357(2) . ?
 Bi1 C1 2.2730(10) . ?
 Bi1 C8 2.2894(10) . ?
 N1 C1 1.3413(14) . ?
 N1 C2 1.3804(14) . ?
 N1 B1 1.5871(15) . ?
 N2 C1 1.3576(13) . ?
 N2 C3 1.3780(16) . ?
 N2 C4 1.4975(15) . ?
 N3 C8 1.3451(14) . ?
 N3 C9 1.3803(14) . ?
 N3 B1 1.5898(15) . ?
 N4 C8 1.3576(14) . ?
 N4 C10 1.3830(16) . ?
 N4 C11 1.4977(15) . ?
 C2 H2 1.0830 . ?
 C2 C3 1.3528(18) . ?
 C3 H3 1.0830 . ?
 C4 C5 1.5208(19) . ?
 C4 C6 1.5228(19) . ?
 C4 C7 1.533(2) . ?
 C5 H5a 1.0770 . ?
 C5 H5b 1.0770 . ?
 C5 H5c 1.0770 . ?
 C6 H6a 1.0770 . ?
 C6 H6b 1.0770 . ?
 C6 H6c 1.0770 . ?
 C7 H7a 1.0770 . ?
 C7 H7b 1.0770 . ?
 C7 H7c 1.0770 . ?
 C9 H9 1.0830 . ?
 C9 C10 1.3547(18) . ?
 C10 H10 1.0830 . ?
 C11 C12 1.5320(18) . ?
 C11 C13 1.5271(18) . ?
 C11 C14 1.5237(18) . ?
 C12 H12a 1.0770 . ?
 C12 H12b 1.0770 . ?
 C12 H12c 1.0770 . ?
 C13 H13a 1.0770 . ?
 C13 H13b 1.0770 . ?
 C13 H13c 1.0770 . ?
 C14 H14a 1.0770 . ?
 C14 H14b 1.0770 . ?
 C14 H14c 1.0770 . ?
 C15 C16 1.4045(17) . ?
 C15 C20 1.4005(16) . ?
 C15 B1 1.6224(16) . ?
 C16 H16 1.0830 . ?
 C16 C17 1.3955(18) . ?
 C17 H17 1.0830 . ?
 C17 C18 1.406(2) . ?
 C18 C19 1.394(2) . ?
 C18 C21 1.506(2) . ?
 C19 H19 1.0830 . ?
 C19 C20 1.395(2) . ?
 C20 H20 1.0830 . ?
 C21 H21a 1.0770 . ?
 C21 H21b 1.0770 . ?
 C21 H21c 1.0770 . ?
 C22 C23 1.3881(16) . ?
 C22 C27 1.4047(19) . ?
 C22 B1 1.6167(17) . ?
 C23 H23 1.0830 . ?
 C23 C24 1.3971(19) . ?
 C24 H24 1.0830 . ?
 C24 C25 1.380(2) . ?
 C25 C26 1.388(3) . ?
 C25 C28 1.499(2) . ?
 C26 H26 1.0830 . ?
 C26 C27 1.388(2) . ?
 C27 H27 1.0830 . ?
 C28 H28a 1.0770 . ?
 C28 H28b 1.0770 . ?
 C28 H28c 1.0770 . ?

loop_
  _geom_angle_atom_site_label_1
  _geom_angle_atom_site_label_2
  _geom_angle_atom_site_label_3
  _geom_angle
  _geom_angle_site_symmetry_1
  _geom_angle_site_symmetry_3
  _geom_angle_publ_flag
 Br2 Bi1 Br1 172.728(8) . . ?
 C1 Bi1 Br1 85.45(3) . . ?
 C1 Bi1 Br2 87.30(3) . . ?
 C8 Bi1 Br1 85.30(3) . . ?
 C8 Bi1 Br2 95.11(3) . . ?
 C8 Bi1 C1 89.01(4) . . ?
 C2 N1 C1 108.01(9) . . ?
 B1 N1 C1 132.94(9) . . ?
 B1 N1 C2 118.43(9) . . ?
 C3 N2 C1 108.35(9) . . ?
 C4 N2 C1 131.27(10) . . ?
 C4 N2 C3 120.37(10) . . ?
 C9 N3 C8 108.17(9) . . ?
 B1 N3 C8 131.74(9) . . ?
 B1 N3 C9 118.59(9) . . ?
 C10 N4 C8 108.40(10) . . ?
 C11 N4 C8 131.57(10) . . ?
 C11 N4 C10 120.02(10) . . ?
 N1 C1 Bi1 123.73(7) . . ?
 N2 C1 Bi1 127.79(8) . . ?
 N2 C1 N1 108.37(9) . . ?
 H2 C2 N1 125.89(6) . . ?
 C3 C2 N1 108.22(10) . . ?
 C3 C2 H2 125.89(7) . . ?
 C2 C3 N2 107.06(10) . . ?
 H3 C3 N2 126.47(6) . . ?
 H3 C3 C2 126.47(7) . . ?
 C5 C4 N2 112.30(10) . . ?
 C6 C4 N2 107.41(11) . . ?
 C6 C4 C5 108.93(12) . . ?
 C7 C4 N2 107.65(11) . . ?
 C7 C4 C5 107.92(13) . . ?
 C7 C4 C6 112.69(13) . . ?
 H5a C5 C4 109.5 . . ?
 H5b C5 C4 109.5 . . ?
 H5b C5 H5a 109.5 . . ?
 H5c C5 C4 109.5 . . ?
 H5c C5 H5a 109.5 . . ?
 H5c C5 H5b 109.5 . . ?
 H6a C6 C4 109.5 . . ?
 H6b C6 C4 109.5 . . ?
 H6b C6 H6a 109.5 . . ?
 H6c C6 C4 109.5 . . ?
 H6c C6 H6a 109.5 . . ?
 H6c C6 H6b 109.5 . . ?
 H7a C7 C4 109.5 . . ?
 H7b C7 C4 109.5 . . ?
 H7b C7 H7a 109.5 . . ?
 H7c C7 C4 109.5 . . ?
 H7c C7 H7a 109.5 . . ?
 H7c C7 H7b 109.5 . . ?
 N3 C8 Bi1 122.73(7) . . ?
 N4 C8 Bi1 128.11(7) . . ?
 N4 C8 N3 108.24(9) . . ?
 H9 C9 N3 125.90(6) . . ?
 C10 C9 N3 108.20(10) . . ?
 C10 C9 H9 125.90(7) . . ?
 C9 C10 N4 106.98(10) . . ?
 H10 C10 N4 126.51(7) . . ?
 H10 C10 C9 126.51(7) . . ?
 C12 C11 N4 107.52(10) . . ?
 C13 C11 N4 108.01(10) . . ?
 C13 C11 C12 111.05(11) . . ?
 C14 C11 N4 111.65(9) . . ?
 C14 C11 C12 109.09(10) . . ?
 C14 C11 C13 109.52(12) . . ?
 H12a C12 C11 109.5 . . ?
 H12b C12 C11 109.5 . . ?
 H12b C12 H12a 109.5 . . ?
 H12c C12 C11 109.5 . . ?
 H12c C12 H12a 109.5 . . ?
 H12c C12 H12b 109.5 . . ?
 H13a C13 C11 109.5 . . ?
 H13b C13 C11 109.5 . . ?
 H13b C13 H13a 109.5 . . ?
 H13c C13 C11 109.5 . . ?
 H13c C13 H13a 109.5 . . ?
 H13c C13 H13b 109.5 . . ?
 H14a C14 C11 109.5 . . ?
 H14b C14 C11 109.5 . . ?
 H14b C14 H14a 109.5 . . ?
 H14c C14 C11 109.5 . . ?
 H14c C14 H14a 109.5 . . ?
 H14c C14 H14b 109.5 . . ?
 C20 C15 C16 117.10(11) . . ?
 B1 C15 C16 120.47(10) . . ?
 B1 C15 C20 121.95(10) . . ?
 H16 C16 C15 119.30(7) . . ?
 C17 C16 C15 121.40(12) . . ?
 C17 C16 H16 119.30(9) . . ?
 H17 C17 C16 119.59(9) . . ?
 C18 C17 C16 120.82(13) . . ?
 C18 C17 H17 119.59(8) . . ?
 C19 C18 C17 117.96(12) . . ?
 C21 C18 C17 120.65(17) . . ?
 C21 C18 C19 121.38(16) . . ?
 H19 C19 C18 119.55(8) . . ?
 C20 C19 C18 120.91(13) . . ?
 C20 C19 H19 119.55(9) . . ?
 C19 C20 C15 121.72(13) . . ?
 H20 C20 C15 119.14(7) . . ?
 H20 C20 C19 119.14(9) . . ?
 H21a C21 C18 109.5 . . ?
 H21b C21 C18 109.5 . . ?
 H21b C21 H21a 109.5 . . ?
 H21c C21 C18 109.5 . . ?
 H21c C21 H21a 109.5 . . ?
 H21c C21 H21b 109.5 . . ?
 C27 C22 C23 115.50(12) . . ?
 B1 C22 C23 123.99(10) . . ?
 B1 C22 C27 120.51(11) . . ?
 H23 C23 C22 119.03(7) . . ?
 C24 C23 C22 121.93(13) . . ?
 C24 C23 H23 119.03(8) . . ?
 H24 C24 C23 119.06(8) . . ?
 C25 C24 C23 121.87(14) . . ?
 C25 C24 H24 119.06(9) . . ?
 C26 C25 C24 117.05(13) . . ?
 C28 C25 C24 122.10(17) . . ?
 C28 C25 C26 120.84(17) . . ?
 H26 C26 C25 119.43(9) . . ?
 C27 C26 C25 121.13(15) . . ?
 C27 C26 H26 119.43(10) . . ?
 C26 C27 C22 122.49(15) . . ?
 H27 C27 C22 118.76(8) . . ?
 H27 C27 C26 118.76(10) . . ?
 H28a C28 C25 109.5 . . ?
 H28b C28 C25 109.5 . . ?
 H28b C28 H28a 109.5 . . ?
 H28c C28 C25 109.5 . . ?
 H28c C28 H28a 109.5 . . ?
 H28c C28 H28b 109.5 . . ?
 N3 B1 N1 111.85(9) . . ?
 C15 B1 N1 105.27(9) . . ?
 C15 B1 N3 108.05(8) . . ?
 C22 B1 N1 109.40(9) . . ?
 C22 B1 N3 107.53(9) . . ?
 C22 B1 C15 114.80(9) . . ?

loop_
  _geom_torsion_atom_site_label_1
  _geom_torsion_atom_site_label_2
  _geom_torsion_atom_site_label_3
  _geom_torsion_atom_site_label_4
  _geom_torsion
  _geom_torsion_site_symmetry_1
  _geom_torsion_site_symmetry_2
  _geom_torsion_site_symmetry_3
  _geom_torsion_site_symmetry_4
  _geom_torsion_publ_flag
 Bi1 C1 N1 C2 -176.63(10) . . . . ?
 Bi1 C1 N1 B1 12.79(12) . . . . ?
 Bi1 C1 N2 C3 176.47(11) . . . . ?
 Bi1 C1 N2 C4 -2.36(13) . . . . ?
 Bi1 C8 N3 C9 170.19(10) . . . . ?
 Bi1 C8 N3 B1 -24.42(12) . . . . ?
 Bi1 C8 N4 C10 -169.98(11) . . . . ?
 Bi1 C8 N4 C11 11.15(12) . . . . ?
 N1 C1 N2 C3 0.33(11) . . . . ?
 N1 C1 N2 C4 -178.50(9) . . . . ?
 N1 C2 C3 N2 0.05(12) . . . . ?
 N1 B1 N3 C8 36.14(13) . . . . ?
 N1 B1 N3 C9 -159.70(10) . . . . ?
 N1 B1 C15 C16 68.28(10) . . . . ?
 N1 B1 C15 C20 -103.58(10) . . . . ?
 N1 B1 C22 C23 -1.30(12) . . . . ?
 N1 B1 C22 C27 179.23(13) . . . . ?
 N3 C8 N4 C10 -0.85(11) . . . . ?
 N3 C8 N4 C11 -179.72(8) . . . . ?
 N3 C9 C10 N4 -0.81(12) . . . . ?
 N3 B1 C15 C16 -51.37(11) . . . . ?
 N3 B1 C15 C20 136.76(10) . . . . ?
 N3 B1 C22 C23 120.37(10) . . . . ?
 N3 B1 C22 C27 -59.10(14) . . . . ?
 C15 C16 C17 C18 1.18(15) . . . . ?
 C15 C20 C19 C18 0.84(16) . . . . ?
 C15 B1 C22 C23 -119.37(11) . . . . ?
 C15 B1 C22 C27 61.17(15) . . . . ?
 C16 C17 C18 C19 -2.98(16) . . . . ?
 C16 C17 C18 C21 176.48(14) . . . . ?
 C17 C18 C19 C20 1.99(15) . . . . ?
 C22 C23 C24 C25 0.92(17) . . . . ?
 C22 C27 C26 C25 0.9(3) . . . . ?
 C23 C24 C25 C26 -0.0(2) . . . . ?
 C23 C24 C25 C28 -179.84(15) . . . . ?
 C24 C25 C26 C27 -0.85(19) . . . . ?

loop_
  _diffrn_refln_index_h
  _diffrn_refln_index_k
  _diffrn_refln_index_l
  _diffrn_refln_intensity_net
  _diffrn_refln_intensity_u
 0 0 -2 1683.12 15.05
 0 0 2 1660.6 14.82
 0 0 2 1768.08 15.14
 0 0 2 1744.77 15.58
 0 0 -3 2.22 0.8
 0 0 3 2.07 0.69
 0 0 3 1.53 0.56
 0 0 4 195.36 6.74
 0 0 -4 201.51 7.43
 0 0 4 193.59 5.71
 0 0 -4 189.76 7.18
 0 0 -5 0.59 0.8
 0 0 5 -0.39 0.86
 0 0 -5 1.28 0.94
 0 0 5 0.72 0.66
 0 0 -6 39.2 4.08
 0 0 6 42.76 3.31
 0 0 -6 45.12 4.26
 0 0 -6 45.09 4.28
 0 0 -7 -0.44 1.32
 0 0 7 0.32 1.27
 0 0 7 1.42 0.98
 0 0 -7 -0.03 1.03
 0 0 -7 1.75 1.12
 0 0 -8 1370.79 28.16
 0 0 8 1373.59 27.35
 0 0 -8 1436.97 16.26
 0 0 8 1384.91 20.71
 0 0 -8 1391.32 27.4
 0 0 -8 1388.88 27.47
 0 0 -9 0.25 1.06
 0 0 -9 4.14 2.21
 0 0 -9 1.04 0.7
 0 0 9 0.52 1.71
 0 0 -9 0.71 1.07
 0 0 9 2.4 1.27
 0 0 -9 0.64 1.38
 0 0 10 133.27 9.91
 0 0 -10 148.98 5.21
 0 0 -11 0.67 1.62
 0 0 -11 0.25 1.65
 0 0 -11 3.92 2.83
 0 0 -11 0.56 1.41
 0 0 -11 0.56 0.69
 0 0 11 -1.68 2.78
 0 0 -12 1275.31 31.7
 0 0 -12 1281.4 34.16
 0 0 -12 1339.91 32.65
 0 0 -12 1312.59 32.3
 0 0 -13 2.25 2.69
 0 0 -13 0.52 1.63
 0 0 -13 2.03 1.68
 0 0 -13 1.36 2.4
 0 0 13 -0.38 2.76
 0 0 -14 2127.2 47.27
 0 0 -14 2049.59 43.47
 0 0 -14 2154.94 43.83
 0 0 -14 2141.45 44.45
 0 0 14 1988.49 48.87
 0 0 -15 0.2 2.29
 0 0 -15 -1.38 2.79
 0 0 -15 0.06 2.25
 0 0 -15 0.81 2.04
 0 0 15 1.68 4.13
 0 0 -16 447.45 23.38
 0 0 -16 440.35 21.68
 0 0 -16 450.28 21.23
 0 0 -16 440.35 21.31
 0 0 -17 2.49 3.36
 0 0 -17 -1.34 3.07
 0 0 -17 -0.06 2.67
 0 0 -17 -0.51 2.43
 0 0 17 -0.5 5.79
 0 0 -18 112.72 11.78
 0 0 -18 97.47 11.91
 0 0 -18 96.02 10.25
 0 0 -18 103.88 11.14
 0 0 -19 -0.49 3.57
 0 0 -19 1.53 2.91
 0 0 -19 1.04 3.04
 0 0 19 3.52 5.79
 0 0 -20 110.76 11.1
 0 0 -20 94.95 11.77
 0 0 -20 108.27 5.18
 0 0 -20 105.55 11.4
 0 0 -21 3.83 4.2
 0 0 21 4.67 8.32
 0 0 -21 -1.92 3.81
 0 0 -21 -3.85 5.42
 0 0 -21 2.9 2.95
 0 0 -21 0.68 2.14
 0 0 -21 -1.38 1.88
 0 0 -22 278.52 18.51
 0 0 22 273.42 28.64
 0 0 -22 279.26 17.45
 0 0 -22 247.82 10.92
 0 0 -22 249.5 8.52
 0 0 -22 256.93 9.58
 0 0 -22 249.45 19.79
 0 0 -23 -2.87 2.32
 0 0 -23 1.5 2.64
 0 0 -23 0.55 3.21
 0 0 -23 0.22 3.58
 0 0 -24 -4.22 3.97
 0 0 -24 2.21 1.98
 0 0 -25 -0.26 3.96
 0 0 -25 -4.48 3.72
 0 0 -25 -4.75 2.67
 0 0 -26 20.79 3.1
 0 0 -26 38.99 6.1
 0 0 27 -3.84 18.57
 0 0 -27 -2.4 2.11
 0 0 -27 3 4.14
 0 0 -28 69.36 7.35
 0 0 28 72.83 29.77
 0 0 -28 47.05 4.33
 0 0 -28 53.72 4.84
 0 0 -29 -2.4 2.11
 0 0 -29 0.58 2.56
 0 0 -29 0.22 4.43
 0 0 -30 55.77 4.18
 0 0 -30 55.57 4.87
 0 0 -30 59.16 7.17
 0 0 -31 2.33 2.62
 0 0 -31 -5.1 2.6
 0 0 -31 -7.52 4.81
 0 0 -32 0.41 2.27
 0 0 -32 2.53 3.94
 0 0 -33 3.91 2.33
 0 0 -33 -0.3 3.4
 0 0 -34 7.99 2.42
 0 0 -34 8.36 3.59
 0 0 -35 0.79 1.78
 0 0 -35 -2.59 3.39
 0 -1 1 6291.28 23.25
 0 -1 1 6432.06 18.58
 0 -1 2 213.96 4.42
 0 -1 2 216.94 4.86
 0 -1 2 223.34 5.37
 0 -1 -2 214.93 5.36
 0 -1 2 208.38 4.44
 0 -1 2 217.57 4.42
 0 -1 -3 418.58 10.45
 0 -1 -3 414.25 9.2
 0 -1 3 428.48 8.64
 0 1 -3 388.97 7.47
 0 1 -3 364.2 7.29
 0 1 3 410.39 9.43
 0 1 3 339.42 8.98
 0 -1 -4 702.31 13.73
 0 -1 4 685.05 12.68
 0 -1 -4 678.43 14.67
 0 1 -4 700.65 11.67
 0 -1 4 723.72 7.86
 0 1 4 674.97 13.17
 0 1 -4 693.76 11.85
 0 -1 -5 289.61 9.92
 0 1 -5 280.55 8.8
 0 -1 5 278.74 8.93
 0 1 -5 304.14 8.77
 0 1 -5 302.81 9
 0 -1 5 308.67 6.14
 0 1 5 280.9 9.27
 0 1 5 434.76 12.82
 0 1 -6 45.56 3.92
 0 -1 -6 38.94 4.09
 0 1 -6 43.03 3.67
 0 -1 6 39.31 2.5
 0 1 -6 39.95 3.65
 0 1 6 36.92 3.53
 0 -1 6 54 4.09
 0 1 6 48.3 4.76
 0 -1 -7 1836.92 30.19
 0 1 -7 1811.64 27.08
 0 1 -7 1834.44 26.61
 0 -1 -7 1722.96 31.08
 0 1 7 1805.57 25.91
 0 1 -7 1837.65 27.06
 0 1 7 2009.73 32.57
 0 -1 7 2045.33 28.16
 0 -1 -8 170.91 9.88
 0 1 -8 166.69 8.72
 0 1 -8 164.24 8.51
 0 1 8 162.89 8.1
 0 -1 -8 161.64 9.9
 0 1 -8 165.71 8.68
 0 -1 8 118.29 7.62
 0 1 8 122.62 8.85
 0 1 -9 793.98 20.61
 0 -1 -9 821.12 23.09
 0 1 -9 795.13 20.25
 0 1 -9 781.34 20.54
 0 -1 -9 764.31 23.61
 0 1 9 810.29 18.46
 0 -1 -9 775.56 23.31
 0 1 -10 496.13 17.29
 0 -1 -10 507.61 19.05
 0 1 -10 509.61 17
 0 -1 -10 509.35 20.12
 0 -1 -10 497.14 19.4
 0 1 -10 517.67 17.46
 0 1 10 518.16 15.22
 0 1 10 570.79 21.51
 0 -1 10 565.63 19.28
 0 -1 -11 32.06 5.36
 0 1 -11 39.24 5.28
 0 -1 -11 29.97 4.88
 0 1 -11 40.82 5.14
 0 1 -11 40.43 5.16
 0 -1 -11 41.14 6.13
 0 -1 -11 44.53 6.35
 0 1 11 38.39 4.52
 0 -1 -12 45.88 6.3
 0 -1 -12 37.38 5.7
 0 1 -12 41.11 5.56
 0 1 -12 37.9 5.23
 0 -1 -12 39.08 5.98
 0 1 -12 36.06 5.41
 0 -1 -12 34.9 5.9
 0 -1 12 17.79 3.87
 0 1 12 20.84 5.38
 0 -1 -12 20.67 3.17
 0 -1 -13 1475.54 36.64
 0 -1 -13 1525.38 38.59
 0 1 -13 1537.32 34.86
 0 1 -13 1573.05 34.03
 0 1 -13 1553.13 34.77
 0 -1 -13 1508.08 37.94
 0 -1 -13 1544.36 38.82
 0 -1 13 1717.75 40.61
 0 -1 -13 1698.85 25.42
 0 1 13 1675.78 44.28
 0 -1 -14 111.34 10.81
 0 -1 -14 108.28 10.29
 0 1 -14 115.4 10.23
 0 1 -14 117.72 9.71
 0 -1 -14 111.93 10.68
 0 -1 -14 109.75 10.7
 0 1 -14 109.31 9.78
 0 -1 -14 120.07 5.78
 0 1 14 115.92 12.74
 0 -1 14 118.99 11.64
 0 -1 -15 1064.65 34.6
 0 -1 -15 1057.33 33.03
 0 1 -15 1094.04 31.96
 0 1 -15 1102.49 30.28
 0 -1 -15 1089.22 34.33
 0 1 -15 1081.75 31.28
 0 -1 -15 1034.69 33.37
 0 1 15 915.14 37.21
 0 -1 15 918.65 34.11
 0 1 -16 6.55 3.08
 0 -1 -16 6.01 3.25
 0 -1 -16 4.6 3.13
 0 1 -16 5.58 3.09
 0 -1 -16 2.31 2.66
 0 1 -16 4.29 2.36
 0 -1 -16 7.28 3.75
 0 1 16 4.98 5.04
 0 -1 16 10.77 5.36
 0 -1 -17 154.88 13.46
 0 -1 -17 168.66 14.62
 0 1 -17 147.9 11.66
 0 -1 -17 147 13.21
 0 1 -17 153.88 12.65
 0 -1 -17 152.39 13.51
 0 -1 17 63.34 10.66
 0 1 17 67.01 12.72
 0 -1 -18 4.62 3.68
 0 -1 -18 2.59 3.45
 0 1 -18 -0.06 2.57
 0 -1 -18 -5.71 4.35
 0 -1 -18 3.23 3.2
 0 1 -18 0.31 2.81
 0 -1 18 4.34 6.35
 0 1 18 4.77 5.37
 0 -1 -19 42.15 7.85
 0 -1 -19 39.22 8.1
 0 -1 -19 50.46 8.36
 0 1 -19 46.06 7.41
 0 -1 -19 42.86 7.78
 0 1 -19 41.71 7.4
 0 -1 19 132.72 16.82
 0 1 19 135.94 18.67
 0 -1 20 38.01 10.33
 0 1 20 54.71 14.37
 0 -1 -20 54.81 8.57
 0 1 -20 53.16 7.59
 0 -1 -20 55.9 9.4
 0 -1 -20 52.39 3.79
 0 -1 -20 46.1 7.84
 0 1 -20 57.9 8.32
 0 1 -21 261.06 17.25
 0 -1 -21 258.41 18.75
 0 -1 -21 244.99 17.34
 0 1 -21 261.02 16.32
 0 -1 -21 248.79 18.94
 0 -1 -21 268.47 10.62
 0 1 -21 271.01 9.31
 0 -1 -21 265.16 9.05
 0 -1 -21 261.29 8.3
 0 1 -22 5.05 2.92
 0 -1 -22 14.43 5.5
 0 1 22 17.07 9.21
 0 1 -22 8.76 2.93
 0 -1 -22 10.09 4.67
 0 -1 -22 17.32 5.47
 0 -1 -22 17.86 4.02
 0 1 -22 18.37 3.61
 0 -1 -22 14.71 2.91
 0 -1 -22 13.39 2.61
 0 -1 -23 119.28 12.91
 0 1 -23 123.42 12.42
 0 -1 -23 107.54 11.57
 0 1 23 79.64 17.99
 0 -1 -23 88.87 7.49
 0 1 -23 97.06 6.4
 0 -1 -23 97.98 6.14
 0 1 23 97.39 4.82
 0 -1 -23 121.4 6.18
 0 -1 -24 9.61 4.04
 0 -1 -24 7.38 4.32
 0 1 -24 3.54 3.14
 0 -1 -24 9.65 2.6
 0 -1 -25 5.53 3.88
 0 -1 -25 1.4 2.07
 0 1 -25 -1.19 3.02
 0 -1 -25 2.97 3.59
 0 -1 25 -5.03 12.25
 0 -1 -26 -4.77 4.42
 0 -1 -26 0.11 2.1
 0 -1 26 0.93 16.07
 0 -1 -27 64.85 6.96
 0 -1 -27 65.9 4.63
 0 1 -27 61.27 4.91
 0 1 27 126.06 31.34
 0 -1 27 123.09 33.19
 0 -1 -28 2.27 4.28
 0 -1 -28 0.92 2.06
 0 1 -28 -0.35 2.45
 0 1 28 -19.73 18.71
 0 -1 28 -11.22 21.47
 0 -1 -29 62.51 7.4
 0 -1 -29 55.31 4.94
 0 1 -29 54.87 4.21
 0 1 -29 59.32 5.13
 0 -1 -29 57.06 4.38
 0 -1 -30 -1.04 4.25
 0 -1 -30 -2.34 2.71
 0 1 -30 -2.58 2.46
 0 1 -30 -4.18 2.56
 0 -1 -30 -2.58 1.93
 0 -1 -31 11.05 4.24
 0 1 -31 7.19 2.71
 0 1 -31 8.78 2.45
 0 -1 -31 9.84 3
 0 -1 -31 6.48 2.08
 0 -1 -32 5.44 4.47
 0 -1 -32 1.99 2.26
 0 1 -32 1.67 2.32
 0 -1 -32 1.68 1.73
 0 -1 -33 3.81 3.42
 0 -1 -33 3.29 2.28
 0 1 -33 6.07 2.58
 0 1 -34 2.44 1.86
 0 -1 -34 -0.96 1.99
 0 -1 -35 17.14 3.81
 0 1 -35 15.64 2.51
 0 -1 -35 14.95 2.65
 0 -2 0 3862.01 21.13
 0 -2 0 3566.89 19.64
 0 -2 -1 639.13 10.5
 0 -2 1 687.13 6.9
 0 2 2 2489.81 25.05
 0 2 2 2498.28 17.65
 0 2 -2 2476.16 17.8
 0 -2 -2 2533.2 18.15
 0 -2 -2 2397.97 25.52
 0 -2 2 2592.9 17.25
 0 -2 2 2518.46 18.05
 0 2 2 2438.28 17.46
 0 2 -3 1149.46 12.44
 0 2 3 1138.35 18.49
 0 -2 3 1136.33 11.37
 0 2 3 1167.87 19.06
 0 -2 3 1156.24 14.18
 0 2 -3 1115.06 14.93
 0 -2 -3 1164.24 15.26
 0 -2 -3 1100.6 19.01
 0 2 3 1125.09 14.55
 0 2 3 1161.71 14.41
 0 2 -4 158.96 5.24
 0 2 -4 164.3 5.42
 0 2 4 169.27 7.65
 0 2 -4 162.3 4.48
 0 2 -4 161.07 6.18
 0 -2 -4 167.89 8.12
 0 2 -4 168.55 6.77
 0 2 4 170.61 6.51
 0 -2 -4 172.89 6.81
 0 -2 4 169.52 6.22
 0 2 4 170.48 6.28
 0 2 -5 72.73 4.03
 0 2 -5 70.47 4.32
 0 2 5 69.31 5.17
 0 2 -5 73.01 3.51
 0 2 -5 70.82 4.14
 0 -2 5 54.18 3.3
 0 2 5 62.4 5.31
 0 -2 -5 73.91 5.8
 0 2 -5 71.87 4.95
 0 -2 5 72.92 4.58
 0 -2 -5 75.44 5.09
 0 2 5 69.21 4.62
 0 2 -6 5139.33 37.63
 0 2 6 4918.67 45.71
 0 2 -6 4982.67 38.09
 0 2 6 5477.25 53.92
 0 2 -6 4803.5 44.97
 0 2 -6 5035.79 38.59
 0 -2 -6 5110.6 45.98
 0 -2 -6 4962.73 50.24
 0 2 -7 22.64 1.25
 0 2 -7 24.74 2.85
 0 2 -7 23.13 2.98
 0 2 7 22.13 3.34
 0 -2 7 24.21 2.97
 0 2 7 25.22 4.15
 0 -2 -7 22.79 3.66
 0 2 -7 22.28 3.38
 0 -2 -7 23.31 3.43
 0 2 -7 22.98 3.04
 0 2 -8 2237.96 29.27
 0 2 -8 2148.16 13.64
 0 2 8 2124.76 32.38
 0 2 -8 2132.32 30.01
 0 -2 8 1925.72 28.08
 0 2 8 1935.66 37.33
 0 2 -8 2138.46 35.2
 0 -2 -8 2223.95 35.3
 0 2 -8 2214.18 30.47
 0 2 -9 9.95 1.13
 0 2 -9 10.71 2.25
 0 -2 -9 9.7 2.84
 0 2 -9 8.83 2.03
 0 2 9 9.68 2.45
 0 2 9 47.25 6.32
 0 -2 9 42.65 4.55
 0 2 -9 8.13 2.55
 0 -2 -9 8.83 2.75
 0 2 -9 8.6 2.37
 0 2 -10 102.01 7.18
 0 2 -10 97.03 3.49
 0 2 -10 105.25 7.47
 0 -2 -10 108.12 9.63
 0 2 10 97.84 7.29
 0 -2 -10 115.34 9.13
 0 2 -10 113.14 9.16
 0 2 -10 110.93 7.91
 0 2 -11 503.83 8.05
 0 2 -11 507.97 16.61
 0 2 -11 502.6 17.21
 0 -2 -11 485.7 21.27
 0 2 11 500.78 16.77
 0 2 11 512.55 22.87
 0 -2 11 504.15 18.43
 0 2 -11 486.8 20.13
 0 2 -11 517.4 17.71
 0 -2 -11 504.03 20.16
 0 2 -12 26.93 4.33
 0 2 -12 25.86 1.93
 0 2 12 27.6 4.18
 0 -2 -12 29.51 6.07
 0 -2 -12 24.15 4.99
 0 2 -12 25.83 4.49
 0 -2 12 99.02 8.99
 0 2 12 98.67 10.65
 0 -2 -12 25.9 4.86
 0 2 -12 20.27 4.68
 0 2 -12 22.66 4.29
 0 2 -13 10.79 1.33
 0 2 -13 12.37 2.9
 0 2 -13 10.81 3.06
 0 -2 -13 13.07 4.46
 0 -2 -13 9.95 3.85
 0 2 13 35.23 6.99
 0 -2 13 35.74 6.03
 0 2 -13 10.36 3.64
 0 -2 -13 11.95 3.69
 0 2 -14 1026.7 26.61
 0 2 -14 967.59 27.38
 0 -2 -14 952.52 32.63
 0 -2 -14 971.11 33.71
 0 -2 -14 1057.48 26.43
 0 -2 14 1025.91 32.1
 0 2 14 1023.57 38.85
 0 2 -14 964.39 31.91
 0 -2 -14 979.1 31.4
 0 -2 -14 898.8 30.26
 0 2 -15 19.9 4.2
 0 2 -15 18.33 4.27
 0 -2 -15 16.5 5.14
 0 -2 -15 17.06 5
 0 -2 -15 22.21 4.22
 0 2 15 23.19 7.57
 0 -2 15 22.19 5.58
 0 -2 -15 18 4.7
 0 2 -15 18.92 4.55
 0 -2 -15 16.61 4.47
 0 2 -16 591.29 21.57
 0 2 -16 551.22 17.45
 0 2 -16 590.53 22.68
 0 -2 -16 548.89 26.49
 0 -2 -16 535.99 25.74
 0 2 16 368.1 26.36
 0 -2 16 369.39 21.94
 0 2 -16 581.02 26.65
 0 -2 -16 575.9 25.93
 0 -2 -16 538.84 24.91
 0 2 -17 6.65 2.91
 0 -2 -17 5.81 3.97
 0 -2 -17 7.44 3.9
 0 2 -17 6.47 3.69
 0 -2 -17 5.96 3.61
 0 2 -17 8.18 2.46
 0 2 -17 9.27 4.22
 0 -2 -17 7.98 3.78
 0 2 17 13.16 7.17
 0 -2 17 17.21 6.44
 0 2 -18 23.25 4.93
 0 -2 -18 16.23 4.98
 0 2 -18 19.01 5.58
 0 -2 -18 19.36 5.68
 0 2 -18 58.97 4.11
 0 -2 -18 19.59 6.1
 0 2 -18 20.99 5.32
 0 -2 -18 20.8 6.2
 0 -2 18 114.47 14.36
 0 2 18 115.16 17.27
 0 -2 19 62.39 11.39
 0 2 19 70.35 14.57
 0 2 -19 65.81 8.08
 0 -2 -19 63.85 9.47
 0 -2 -19 69.96 10.18
 0 2 -19 74.82 10.56
 0 -2 -19 67.43 9.96
 0 2 -19 58.3 4.83
 0 -2 -19 62.62 9.54
 0 2 -19 67.7 8.34
 0 -2 -19 67.49 4.12
 0 2 -19 64.93 4.2
 0 -2 -20 332.83 21.14
 0 2 -20 339.56 17.32
 0 -2 -20 327.29 21.47
 0 -2 -20 317.45 20.89
 0 2 -20 323.18 22.07
 0 2 -20 339.01 11.46
 0 2 -20 340.53 9.39
 0 -2 -20 341 9.06
 0 2 -20 345.65 18.92
 0 -2 -20 332.77 21.71
 0 2 -21 -4.46 4.3
 0 -2 -21 -0.5 3.13
 0 2 21 1.42 10.27
 0 2 -21 -0.47 2.3
 0 -2 -21 -0.4 3.07
 0 2 -21 -1.06 3.31
 0 -2 -21 5.4 3.94
 0 2 -21 -0.67 2.36
 0 -2 -21 -3.11 2.26
 0 2 -21 0.93 1.73
 0 -2 -21 0.27 1.82
 0 -2 -22 201 17.35
 0 2 -22 211.52 15.31
 0 2 22 228.49 29.87
 0 -2 -22 197.51 16.4
 0 2 -22 220.9 18.84
 0 -2 -22 202.14 17.18
 0 -2 -22 188.53 9.43
 0 -2 -22 203.87 8.05
 0 2 -22 197.07 8.64
 0 2 -22 204.11 7.82
 0 -2 -22 214.66 7.49
 0 -2 -23 22.44 6.57
 0 2 -23 20.61 5.56
 0 2 -23 22.11 6.92
 0 2 23 23.26 12.65
 0 -2 -23 18.67 5.66
 0 -2 -23 24.92 4.85
 0 -2 -23 21.04 3.28
 0 2 23 24.7 3.07
 0 -2 -23 23.14 3.14
 0 2 -23 23.68 3.36
 0 2 -24 71.88 9.18
 0 -2 -24 68.09 10.14
 0 2 -24 69.26 11.02
 0 2 24 37.02 17.34
 0 -2 24 23.18 10.63
 0 -2 -24 40.08 5.55
 0 2 24 44.51 4.01
 0 -2 -24 63.87 4.63
 0 2 -24 65.91 5.01
 0 -2 -25 19.74 3.05
 0 2 -25 14.07 2.83
 0 -2 -25 15.85 4.53
 0 2 25 16.94 3.03
 0 -2 -25 19.18 6.39
 0 -2 26 16.91 17.71
 0 -2 -26 13.77 2.76
 0 2 -26 11.6 2.59
 0 -2 -26 28 5.28
 0 2 26 20.64 3.19
 0 2 -26 9.91 2.62
 0 -2 -27 6.13 4.5
 0 -2 -27 1.72 2.09
 0 2 -27 3.46 2.37
 0 2 -27 -3.97 2.92
 0 2 27 6.02 16.68
 0 -2 27 18.85 22.23
 0 -2 -28 66.65 7.43
 0 2 -28 57.71 4.62
 0 2 -28 59.79 4.59
 0 2 -28 51.97 4.62
 0 -2 -28 52.5 4.22
 0 2 -29 -1.41 2.45
 0 2 -29 -1.12 3.09
 0 -2 -29 3.09 2.26
 0 2 -29 4.33 2.35
 0 -2 -30 17.38 5.24
 0 -2 -30 15.35 2.93
 0 2 -30 18.52 3.19
 0 2 -30 13.32 3.18
 0 -2 -30 16.13 2.63
 0 2 -30 18.14 2.91
 0 -2 -31 0.58 3.93
 0 2 -31 -2.6 2.35
 0 -2 -31 4.57 2.4
 0 -2 -31 2.61 1.87
 0 2 -31 0.26 1.78
 0 -2 -32 3.78 3.78
 0 2 -32 2.31 2.19
 0 -2 -32 0.95 2.2
 0 -2 -32 -1.39 1.8
 0 2 -32 0.36 1.69
 0 -2 -33 0.84 3.79
 0 -2 -33 5.64 2.57
 0 2 -33 1.21 2.23
 0 -2 -34 6.24 3.3
 0 -2 -34 10.61 2.58
 0 2 -34 14.22 2.72
 0 -2 -35 1.22 2.71
 0 2 -35 0.73 1.81
 0 -2 -35 -0.32 1.93
 0 3 0 0.74 0.61
 0 3 0 0.68 0.53
 0 3 0 0.91 0.75
 0 -3 0 0.14 0.36
 0 -3 1 746.75 9.53
 0 3 1 648.33 11.94
 0 3 -1 753.82 9.4
 0 3 1 682.12 13.13
 0 3 -1 794.76 9.85
 0 3 -1 646.8 13.54
 0 -3 -1 715.09 12.6
 0 3 -1 724.42 11.75
 0 3 1 704.55 12.3
 0 3 -2 8.71 1.13
 0 3 2 7.78 1.62
 0 -3 2 10.59 1.01
 0 3 -2 7.76 1.01
 0 3 2 7.85 1.03
 0 -3 -2 8.85 1.88
 0 -3 2 8.45 1.03
 0 -3 2 7.86 1.03
 0 -3 -2 8.82 1.11
 0 3 2 7.73 1.02
 0 3 2 6.79 1.51
 0 3 3 235.37 9.51
 0 3 3 243.37 6.6
 0 -3 -3 253.87 7.1
 0 -3 3 246.86 6.55
 0 3 3 235.76 6.63
 0 -3 -3 246 9.98
 0 3 -3 253.39 6.98
 0 3 -4 556.99 10.17
 0 3 -4 560.01 13.07
 0 3 4 531.65 15.1
 0 3 -4 540.64 11.94
 0 -3 4 543.97 11.01
 0 -3 -4 537.89 12
 0 3 4 522.55 11.14
 0 -3 -4 506.99 15.32
 0 3 4 525.79 11.21
 0 3 -5 2912.44 25.25
 0 3 -5 2919.77 31.16
 0 3 5 2779.4 36.44
 0 3 -5 2820.41 31.21
 0 -3 -5 2946.1 31.51
 0 -3 5 2893.16 28.47
 0 3 5 2784.04 28.77
 0 -3 -5 2752.47 38.05
 0 3 -6 130.45 5.88
 0 3 6 70.74 6.56
 0 3 -6 136.55 4.75
 0 3 -6 138.72 6.08
 0 3 6 138.62 8.39
 0 3 -6 131.66 6.93
 0 3 -6 136 7.55
 0 -3 -6 130.6 8.94
 0 -3 -6 147.43 7.8
 0 3 -7 6594.15 44.88
 0 -3 7 6555.8 41.93
 0 3 7 6458.95 66.81
 0 3 7 6314.13 59.08
 0 3 -7 6487.84 50.21
 0 3 -7 6599.72 35.48
 0 3 -7 6419.84 45.46
 0 -3 -7 6703.5 56.64
 0 3 -7 6300.63 56.38
 0 -3 -7 6230.54 64.14
 0 3 -8 387.02 11.61
 0 -3 8 435.04 12.15
 0 3 8 429.79 18.47
 0 3 8 358.07 14.48
 0 3 -8 391.14 9.41
 0 3 -8 378.53 11.89
 0 3 -8 366.97 14.58
 0 -3 -8 346.09 15.84
 0 -3 -8 384.49 14.55
 0 3 -9 985.92 19.86
 0 3 9 732.45 25.61
 0 3 -9 982.43 15.99
 0 3 -9 957.73 20.48
 0 3 9 952.43 24.05
 0 -3 -9 986.7 24.9
 0 3 -9 967.45 25.2
 0 -3 -9 902.31 26.5
 0 3 -10 254.31 10.71
 0 3 10 273.73 16.68
 0 -3 10 272.46 11.63
 0 -3 -10 212.62 14.19
 0 3 -10 257.08 8.71
 0 3 -10 253.41 11.13
 0 3 10 239.72 12.49
 0 3 -10 238.89 13.3
 0 -3 -10 258.14 13.4
 0 -3 -10 219.42 13.81
 0 3 -11 72.99 6.15
 0 3 11 27.54 5.45
 0 -3 -11 72.64 8.86
 0 3 11 74.84 7.21
 0 3 -11 72.43 4.91
 0 3 -11 70.99 6.29
 0 3 -11 77.23 8.13
 0 -3 -11 76.6 7.92
 0 3 -12 107.09 7.71
 0 -3 12 75.7 7.19
 0 3 12 85.32 10.63
 0 3 -12 100.22 7.73
 0 -3 -12 103.16 10.65
 0 3 12 103.65 8.54
 0 3 -12 106.38 6.14
 0 3 -12 106.14 9.77
 0 -3 -12 104.77 9.52
 0 3 -13 106.34 8.01
 0 3 13 208.74 17.37
 0 -3 13 214.86 12.82
 0 3 -13 108.66 8.45
 0 3 -13 118.1 6.65
 0 3 13 108.28 8.93
 0 -3 -13 94.25 10.54
 0 -3 -13 108.47 12.02
 0 3 -13 97.38 9.96
 0 -3 -13 108.58 10.08
 0 3 -14 5.77 2.44
 0 3 14 22.59 7.26
 0 -3 14 21.47 4.62
 0 -3 -14 3.83 3.41
 0 -3 -14 4.94 3.39
 0 3 -14 3.31 2.32
 0 3 -14 4.52 1.67
 0 3 -14 4.17 2.54
 0 -3 -14 4.41 3.25
 0 3 -15 254.56 13.2
 0 -3 -15 195.77 14.32
 0 3 15 209.15 19.3
 0 -3 15 201.6 14.4
 0 -3 -15 232.17 17.95
 0 3 -15 250.97 10.04
 0 -3 -15 238.22 17.29
 0 3 -15 250.97 13.82
 0 3 -15 248.12 16.89
 0 -3 -15 242.59 16.08
 0 3 -16 57.02 6.53
 0 -3 16 103.9 11.37
 0 3 16 97.32 14.16
 0 -3 -16 51.14 8.48
 0 3 -16 60.65 4.89
 0 3 -16 61.38 7.47
 0 -3 -16 56.74 9.53
 0 -3 -16 49.88 7.73
 0 3 -16 53.65 8.43
 0 3 -17 17.34 4.09
 0 -3 -17 15.75 4.78
 0 3 -17 21.6 5.65
 0 -3 -17 11.92 4.52
 0 -3 17 12.63 5.67
 0 3 17 1.67 5.65
 0 3 -17 19.22 4.78
 0 -3 -17 12.71 5.38
 0 -3 -17 13.98 5.1
 0 3 -18 121.75 9.87
 0 -3 -18 107.78 12.99
 0 -3 -18 110.63 11.83
 0 -3 -18 101.93 11.67
 0 3 -18 116.4 12.81
 0 3 -18 110.61 5.78
 0 3 -18 108.32 6.05
 0 -3 18 109.41 12.99
 0 3 18 119.5 16.91
 0 -3 -18 112.37 12.74
 0 3 -18 110.33 10.19
 0 3 -19 275.72 16.16
 0 -3 -19 254.39 19.28
 0 3 -19 270.23 14.74
 0 -3 -19 265.36 20.03
 0 -3 -19 243.98 18.22
 0 3 -19 272.4 19.75
 0 -3 -19 255.85 18.34
 0 3 -19 321.53 10.66
 0 -3 -19 316.58 8.56
 0 -3 -19 286.55 7.79
 0 3 -19 288.51 8.28
 0 -3 -20 4.32 4.83
 0 -3 -20 5.01 4.6
 0 3 -20 6.12 3.71
 0 3 20 0.7 7.85
 0 3 -20 4.17 2.69
 0 3 -20 5.97 2.99
 0 -3 -20 5.03 3.82
 0 -3 -20 -3.2 3.28
 0 3 -20 4.83 2.94
 0 -3 -20 3.99 2.08
 0 3 -20 5.11 1.85
 0 -3 -20 4.49 1.74
 0 -3 -21 292.63 20.85
 0 3 -21 334.57 18.39
 0 3 -21 316.09 16.05
 0 -3 -21 295.36 21.26
 0 -3 -21 322.3 21.79
 0 -3 -21 315.08 20.78
 0 3 -21 326.19 22.4
 0 3 -21 327.48 11.8
 0 3 -21 311.39 10.52
 0 -3 -21 321.24 9.36
 0 3 -21 316.02 9.38
 0 -3 -21 317.28 8.86
 0 -3 -22 3.51 3.27
 0 3 -22 7.58 3.67
 0 -3 -22 5.5 4.01
 0 3 -22 7.68 5.38
 0 3 22 15.25 12.64
 0 -3 -22 5.76 4.65
 0 3 -22 7.15 3.32
 0 -3 -22 8.39 3.34
 0 -3 -22 8.28 2.93
 0 3 -22 9.52 2.83
 0 -3 -22 5.53 2.09
 0 3 -22 3.28 2.01
 0 -3 -23 122.23 13.82
 0 3 -23 125.19 14.16
 0 3 23 132.49 26
 0 -3 23 112.74 21.06
 0 -3 -23 117.63 13.42
 0 -3 -23 102.48 7.6
 0 3 -23 104.17 8.08
 0 -3 -23 111.94 6.33
 0 3 23 109.8 5.63
 0 -3 -23 126.53 6.04
 0 3 -23 125.42 6.43
 0 3 -24 18.44 6.48
 0 3 24 41.34 18.42
 0 -3 24 32.31 16.05
 0 -3 -24 21.06 3.13
 0 3 -24 16.67 2.83
 0 3 -24 22.99 4.81
 0 -3 -24 22.45 4.7
 0 3 24 23.28 3.17
 0 -3 -24 14.08 5.11
 0 -3 -25 13.22 4.31
 0 3 -25 16.57 4.55
 0 -3 -25 22.32 3.19
 0 3 -25 23.86 3.41
 0 3 25 16.35 3.02
 0 -3 25 24.37 16.65
 0 -3 26 39.25 24.93
 0 -3 -26 21.62 3.12
 0 3 -26 25.84 3.57
 0 3 -26 23.95 5.18
 0 -3 -26 25.13 5.12
 0 3 26 21.75 3.19
 0 3 -26 21.07 3.06
 0 3 -27 27.13 3.51
 0 3 -27 43.28 6.05
 0 -3 -27 37.62 6.13
 0 3 27 39.82 4.08
 0 -3 -27 32.95 3.52
 0 3 -27 37.29 3.79
 0 -3 28 -12.42 20.93
 0 -3 -28 1.39 1.98
 0 3 -28 -4.09 2.63
 0 3 28 1.3 2.51
 0 -3 -28 -5.21 4.27
 0 3 -28 2.97 3.99
 0 3 -28 2.74 2.3
 0 3 -29 24.34 5.13
 0 -3 -29 31.39 5.39
 0 3 -29 25.71 3.45
 0 3 -29 24.66 3.24
 0 -3 -29 28.04 3.35
 0 -3 -30 8.52 4.33
 0 3 -30 8.68 4.44
 0 3 -30 3.38 2.23
 0 3 -30 6.16 2.4
 0 -3 -30 5.64 1.98
 0 -3 -31 6.67 4.11
 0 3 -31 -1.52 3.9
 0 -3 -31 5.03 2.65
 0 3 -31 2.93 1.97
 0 -3 -31 3.22 1.73
 0 -3 -32 3.59 3.89
 0 3 -32 6.07 4.08
 0 -3 -32 7.6 2.53
 0 -3 -32 6.31 1.92
 0 3 -32 6.92 1.89
 0 3 -33 7.61 3.68
 0 -3 -33 3.68 3.06
 0 -3 -33 3.58 2.18
 0 3 -34 3.97 3.14
 0 -3 -34 2.62 2.96
 0 -3 -34 0.49 2.05
 0 3 -35 19.95 4.09
 0 -3 -35 15.16 3.48
 0 -3 -35 15.05 2.34
 0 4 0 735.95 15.39
 0 4 0 790.49 17.9
 0 -4 0 752.02 12.66
 0 -4 0 761.41 13.29
 0 4 0 743.51 12.73
 0 4 -1 57.61 3.31
 0 4 1 55.67 4.33
 0 4 -1 62.64 4.13
 0 4 -1 63.07 4.95
 0 -4 -1 62.08 4.16
 0 -4 1 60.38 3.17
 0 4 1 65.18 4.2
 0 -4 1 66.45 3.38
 0 4 1 57.14 3.93
 0 4 -1 63.71 3.31
 0 4 2 272.48 10.29
 0 4 2 276.78 9.21
 0 -4 2 296.04 6.46
 0 -4 2 314.98 5.81
 0 -4 -2 287.98 10.85
 0 4 -2 293.76 5.92
 0 -4 -2 294.4 6.26
 0 4 2 286.59 9.5
 0 4 2 279.9 5.89
 0 -4 2 309.67 5.96
 0 4 2 291.74 5.87
 0 4 -2 285.39 7.89
 0 -4 3 1367.67 13.04
 0 4 3 1314.68 24.72
 0 4 -3 1308.11 14.24
 0 -4 -3 1281.84 24.97
 0 4 3 1325.64 15.24
 0 4 -3 1308.85 15.95
 0 -4 3 1379.52 14.89
 0 -4 -3 1348.98 16.3
 0 4 3 1300.03 15.48
 0 4 -4 170.08 8.22
 0 4 4 160.1 9.14
 0 4 4 157.86 6.13
 0 -4 -4 165.3 6.58
 0 4 4 155.28 6.06
 0 4 -4 158.41 6.46
 0 -4 4 166.66 6.03
 0 -4 -4 159.61 9.37
 0 4 5 787.52 21.98
 0 -4 5 806.98 14.09
 0 4 5 879.13 22.1
 0 4 -5 926.23 19.55
 0 -4 -5 876.37 22.81
 0 4 -5 909.12 17.57
 0 -4 -5 929.04 17.54
 0 -4 5 924.26 15.81
 0 4 5 892.59 16.07
 0 4 -6 3177.13 29.13
 0 4 -6 3039.87 36.76
 0 4 6 3053.29 42.39
 0 4 6 3423.66 48.8
 0 -4 -6 2963.59 44.03
 0 -4 -6 3128.13 35.82
 0 4 -6 2969.95 35.78
 0 4 -7 139.29 6.52
 0 -4 -7 120.24 10.71
 0 4 7 127.86 9.1
 0 4 -7 138.64 8.11
 0 4 7 219.44 13.21
 0 -4 -7 129.08 7.81
 0 4 -7 132.12 8.23
 0 -4 -7 130.16 9.58
 0 4 -8 1834.34 24.82
 0 4 -8 1846.35 29.76
 0 4 8 1802.66 34.46
 0 -4 8 1754.67 21.68
 0 4 8 1743.49 39.25
 0 -4 -8 1765.79 37.41
 0 4 -8 1814.37 32.73
 0 -4 -8 1896.19 32.24
 0 4 -9 548.89 14.4
 0 4 -9 533.9 16.61
 0 4 9 530.61 19.19
 0 4 -9 548.75 14.98
 0 4 9 542.73 23.35
 0 -4 9 538.72 13.55
 0 -4 -9 519.48 21.09
 0 4 -9 533.1 18.82
 0 -4 -9 552.66 18.52
 0 4 -10 409.76 13.25
 0 4 10 415.26 17.21
 0 4 -10 446.67 10.11
 0 4 -10 416.75 13.92
 0 4 10 273.35 17.51
 0 -4 -10 433.85 17.24
 0 4 -10 415.96 17.54
 0 -4 -10 395.57 18.79
 0 4 -11 185.58 9.24
 0 4 -11 187.98 6.75
 0 4 -11 181.54 9.65
 0 4 11 178.28 11.5
 0 -4 11 174.35 9.24
 0 4 11 178.59 15.09
 0 -4 -11 184.75 11.84
 0 -4 -11 174.08 12.82
 0 4 -11 185.51 12.26
 0 4 -12 86.74 6.55
 0 4 -12 80.12 6.83
 0 4 12 77.68 7.83
 0 -4 -12 72.86 9.6
 0 4 -12 83.17 4.65
 0 4 12 148.7 14.64
 0 -4 12 153.35 9.39
 0 -4 -12 72.04 7.67
 0 4 -12 71.68 8.21
 0 -4 -12 70.88 8.49
 0 4 -13 289.05 12.61
 0 4 -13 294.52 13.33
 0 4 -13 295.96 8.88
 0 4 13 295.75 15.26
 0 -4 -13 262.06 18.23
 0 4 13 211.86 18.34
 0 -4 13 203 11.8
 0 -4 -13 298.64 16.35
 0 4 -13 287.59 16.82
 0 -4 -13 267.79 16.88
 0 4 -14 465.07 16.46
 0 4 -14 479.82 17.8
 0 -4 -14 431.83 23.88
 0 4 -14 487.24 11.54
 0 4 14 449.3 27.86
 0 -4 14 438.45 18.32
 0 -4 -14 464.97 21.05
 0 4 -14 441.43 21.74
 0 4 -15 8.04 2.93
 0 -4 -15 7.59 3.8
 0 -4 -15 7.5 3.86
 0 4 -15 7.92 3.03
 0 4 15 53.23 11.26
 0 -4 15 57.56 7.65
 0 -4 -15 8.71 4.1
 0 4 -15 5.39 3.06
 0 4 -16 85.21 7.56
 0 4 -16 84.18 8.07
 0 -4 -16 76.07 11.39
 0 -4 -16 75.49 10.87
 0 4 16 39.95 9.87
 0 -4 16 36.98 6.26
 0 -4 -16 84.81 9.86
 0 4 -16 85.55 10.59
 0 4 -17 311.55 14.55
 0 4 -17 307.99 20.11
 0 -4 -17 306.33 18.67
 0 -4 -17 284.57 21.68
 0 -4 -17 275.13 20.2
 0 4 -17 316.06 16.21
 0 4 -18 19.28 4.26
 0 4 -18 14.29 5.14
 0 -4 -18 9.41 3.84
 0 4 -18 45.04 4.23
 0 4 -18 44.36 3.96
 0 4 -18 19.33 2.48
 0 -4 -18 15.78 6.21
 0 4 -18 17.63 4.55
 0 -4 -18 10.91 4.25
 0 -4 -19 55.31 9.45
 0 4 -19 67.08 7.81
 0 -4 -19 53.36 9.67
 0 4 19 38.43 11.79
 0 4 -19 54.85 6.52
 0 4 -19 50.91 8.99
 0 -4 -19 50.87 8.94
 0 -4 -19 55.19 8.48
 0 4 -19 42.12 4.16
 0 4 -19 40.74 4.1
 0 -4 -19 47.5 3.61
 0 -4 -19 58.4 3.69
 0 4 -19 54.03 3.99
 0 -4 -20 178.65 17.11
 0 -4 -20 178.29 16.01
 0 4 -20 191.38 17.07
 0 -4 -20 188.05 15.55
 0 -4 -20 187.4 17.92
 0 4 -20 201.03 12.22
 0 4 -20 226.42 9.24
 0 -4 -20 223.55 7.37
 0 4 -20 203.47 8.16
 0 4 -20 201.97 7.43
 0 -4 -20 208.83 6.79
 0 -4 -21 3.06 3.69
 0 -4 -21 2.02 4.55
 0 4 -21 4.24 4.95
 0 -4 -21 6.24 4.37
 0 -4 -21 -0.15 3.09
 0 4 21 -1.24 9.27
 0 -4 21 8.09 9.55
 0 4 -21 6.44 3.4
 0 4 -21 2.82 2.39
 0 -4 -21 6.17 2.34
 0 4 -21 5.02 2.34
 0 -4 -21 4.38 1.95
 0 -4 -22 170.76 16.72
 0 4 -22 185.79 17.1
 0 -4 -22 191.65 17.26
 0 4 22 198.06 28.23
 0 -4 22 209.16 27.77
 0 -4 -22 173.26 16.87
 0 4 -22 183.76 9.42
 0 -4 -22 164.27 8.69
 0 4 -22 170.92 8.31
 0 -4 -22 182.72 7.45
 0 -4 -22 183.37 6.78
 0 4 -22 177.33 7.44
 0 -4 -23 28.51 7.43
 0 4 -23 28.94 7.25
 0 4 23 58.77 20.23
 0 -4 23 55.04 16.83
 0 -4 -23 24.59 7.17
 0 4 -23 38.66 5.57
 0 -4 -23 41.59 5.48
 0 4 23 31.31 3.57
 0 4 -23 31.57 3.68
 0 -4 -23 27.44 3.08
 0 -4 -24 48.73 9.23
 0 4 -24 44.1 8.91
 0 4 24 26.1 15.95
 0 -4 24 8.41 12.81
 0 -4 -24 43.34 9.01
 0 -4 -24 30.2 4.89
 0 4 -24 32.75 5.45
 0 4 24 27.78 3.44
 0 4 -24 33.74 3.3
 0 4 -24 39.27 3.92
 0 -4 -24 43.87 3.78
 0 4 25 60.67 20.64
 0 -4 -25 40.43 5.55
 0 4 -25 45.76 6.21
 0 4 25 43.41 4.2
 0 4 -25 46.18 3.88
 0 -4 -25 43.01 3.77
 0 4 -25 49.47 4.43
 0 -4 26 17.32 16.28
 0 4 -26 8.54 2.65
 0 -4 -26 11.34 2.54
 0 4 -26 16.07 4.88
 0 -4 -26 10.46 3.87
 0 4 26 15.9 3.13
 0 4 -26 13.21 2.86
 0 4 -27 21.26 3.12
 0 -4 -27 24.21 3.01
 0 4 27 20.45 3.58
 0 4 -27 24.72 3.3
 0 4 -27 27.41 5.61
 0 -4 -27 15.68 4.36
 0 4 -28 26.31 3.47
 0 4 28 30.96 3.87
 0 4 -28 32.54 3.28
 0 -4 -28 32.27 3.35
 0 -4 -28 40.36 6.06
 0 4 -28 38.69 6.23
 0 4 -29 8.85 2.41
 0 -4 -29 7.34 2.18
 0 4 29 16.04 3.29
 0 4 -29 15.78 2.85
 0 4 -29 16.03 4.59
 0 -4 -29 14.52 4.83
 0 4 -30 10.02 2.61
 0 -4 -30 12.53 2.41
 0 4 30 1.02 2.63
 0 -4 -30 0.46 3.76
 0 4 -30 8.78 4.95
 0 4 -30 5.46 2.14
 0 -4 -31 4.83 3.86
 0 4 -31 6.73 1.92
 0 -4 -31 6.47 1.74
 0 -4 -32 5.61 3.78
 0 4 -32 -1.41 4.19
 0 -4 -32 1.9 1.98
 0 -4 -32 -1.23 1.64
 0 -4 -33 12.97 3.85
 0 4 -33 12.71 4.23
 0 -4 -33 4.69 1.99
 0 4 -34 8.2 3.97
 0 -4 -34 3.29 2.84
 0 -4 -34 9.76 2.4
 0 -5 0 0.41 0.6
 0 5 0 0.64 1.1
 0 5 0 0.64 0.88
 0 5 0 -0.02 0.59
 0 -5 1 2539.45 22.83
 0 5 1 2760.1 30.23
 0 5 -1 2427.06 25.42
 0 5 1 2400.88 31.2
 0 5 1 2504.72 33.93
 0 5 -1 2611.55 36.34
 0 5 1 2681.39 37.86
 0 -5 -1 2562.83 29.17
 0 5 -1 2575.94 29.83
 0 -5 1 2660.57 25.08
 0 5 1 2438.25 28.02
 0 5 -1 2675.97 24.33
 0 5 2 302.75 5.75
 0 -5 2 328.89 5.89
 0 -5 2 319.43 5.51
 0 5 2 294.02 5.99
 0 5 2 290.43 10.16
 0 5 -2 311.62 5.75
 0 -5 -2 316.12 6.25
 0 5 2 381.48 13.51
 0 5 -2 395.55 8.83
 0 5 -2 288.65 9.36
 0 -5 2 320.02 7.79
 0 5 -3 9.21 1.37
 0 -5 3 10.63 1.35
 0 5 3 10.35 1.46
 0 5 3 9.55 1.44
 0 -5 -3 10.9 2.5
 0 -5 -3 11.14 1.5
 0 -5 3 12.45 1.47
 0 5 -3 9.75 1.57
 0 -5 4 847.04 11.38
 0 5 4 839.1 22.3
 0 5 -4 865.88 11.88
 0 5 -4 875.12 20.88
 0 5 -4 850.82 14.69
 0 -5 -4 889.75 15.12
 0 5 4 843.21 13.87
 0 -5 -4 844.55 22.68
 0 5 4 844.69 13.93
 0 5 5 38.76 4.91
 0 5 -5 43.81 4.76
 0 -5 -5 36.35 3.5
 0 -5 5 40.5 3.32
 0 5 -5 38.24 3.6
 0 -5 -5 38.22 5.11
 0 5 5 37.18 3.18
 0 5 -6 210.45 10.5
 0 5 6 208.94 11.87
 0 -5 6 202.18 7.13
 0 5 -6 204.81 9.28
 0 -5 -6 216.8 9.22
 0 -5 -6 209.47 12.43
 0 -5 7 445 12.72
 0 -5 7 475.71 8.08
 0 5 7 458.16 20.22
 0 5 7 353.75 15.8
 0 5 -7 354.84 14.05
 0 5 -7 350.7 13.12
 0 -5 -7 337.9 16.52
 0 -5 -7 357.07 12.89
 0 5 8 681.75 25.96
 0 -5 -8 463.52 15.77
 0 -5 -8 441.25 19.37
 0 5 -8 460.61 16.17
 0 -5 -8 430.78 22.03
 0 5 8 439.54 18.2
 0 5 -8 477.87 16.48
 0 5 -9 1095.37 20.05
 0 -5 9 927 15.2
 0 5 9 928.61 32
 0 -5 -9 1076.48 25.47
 0 5 -9 1075.04 26.22
 0 -5 -9 1012.89 30.42
 0 5 9 1053.26 28.24
 0 5 -9 1048.53 24.62
 0 -5 9 1111.53 9.73
 0 5 -10 372.28 12.19
 0 -5 10 414.84 11.42
 0 5 10 422.23 22.69
 0 -5 -10 336.34 17.99
 0 -5 -10 362.33 15.56
 0 5 -10 361.35 16.22
 0 5 -10 360.52 14.93
 0 5 10 368.81 17.14
 0 5 -11 23.2 3.33
 0 5 11 80.87 10.31
 0 -5 11 81.85 5.7
 0 5 -11 19.46 4.38
 0 -5 -11 19.61 4.22
 0 -5 -11 18.62 4.89
 0 5 11 21.53 4.3
 0 5 -12 405.53 13.86
 0 5 12 374.89 24.1
 0 -5 12 369.99 13.12
 0 -5 -12 382.37 20.49
 0 5 -12 412.38 19.16
 0 -5 -12 407.36 18.07
 0 5 12 410.32 18.48
 0 5 -13 1051.07 23.16
 0 5 13 1051.24 42.68
 0 -5 13 1041.74 23.48
 0 -5 -13 935.05 32.89
 0 5 -13 1021.53 31.48
 0 -5 -13 1047.21 30.16
 0 5 13 1053.69 29.92
 0 5 -14 114.59 7.94
 0 5 14 43.2 9.67
 0 5 -14 126.94 11.53
 0 -5 -14 124.92 10.92
 0 -5 -14 106.41 11.7
 0 5 14 130.13 10.87
 0 -5 -14 103.75 12.42
 0 5 -15 152.13 9.4
 0 5 15 106.69 15.68
 0 5 -15 143.32 12.86
 0 -5 -15 138.51 13.33
 0 -5 -15 148.34 12.4
 0 -5 -15 137.34 14.64
 0 5 -16 292.03 13.27
 0 -5 -16 251.4 21.13
 0 -5 -16 266.12 20.36
 0 5 -16 282.9 18.57
 0 -5 -16 250.54 18.03
 0 -5 -16 277.64 17.08
 0 -5 -17 52.75 9.9
 0 -5 -17 58.29 10.22
 0 5 -17 63.57 9.42
 0 -5 -17 66.72 8.78
 0 5 -17 56.43 6.06
 0 5 -17 42.64 3.5
 0 5 -17 55.54 3.32
 0 -5 -18 103 14.6
 0 -5 -18 97.14 12.67
 0 -5 -18 102.2 11.07
 0 5 -18 101.59 12.04
 0 5 18 103.38 18.74
 0 -5 18 103.97 15.2
 0 5 -18 100.4 8.1
 0 5 -18 96.89 5.59
 0 5 -18 96.88 5.73
 0 5 -18 91.14 5.12
 0 5 -18 103.12 4.6
 0 -5 -18 108.71 4.53
 0 5 -18 104.37 4.87
 0 -5 -19 1.91 3.79
 0 -5 -19 3.42 3.33
 0 5 -19 5.42 4.18
 0 -5 -19 4.04 3.2
 0 5 19 35.25 13.92
 0 -5 19 27.49 9.95
 0 5 -19 9.22 3.15
 0 5 -19 20.95 3.4
 0 5 -19 20.28 3.38
 0 -5 -19 17.68 2.46
 0 -5 -19 6.69 1.78
 0 5 -19 9.84 2.2
 0 5 -19 6.15 1.76
 0 -5 -20 30.63 8.28
 0 -5 -20 27.23 7.38
 0 5 -20 31.07 6.73
 0 -5 -20 32.68 6.9
 0 5 20 25.36 12.71
 0 -5 20 20.12 9.82
 0 5 -20 23.19 4.09
 0 -5 -20 18.89 2.76
 0 5 -20 28.4 2.99
 0 5 -20 29.72 3.14
 0 -5 -20 29.29 2.86
 0 -5 -21 141.6 15.39
 0 -5 -21 133.57 14.27
 0 5 -21 160.25 15.68
 0 -5 -21 151.01 13.94
 0 5 21 191.31 28.51
 0 -5 21 214.22 25.15
 0 -5 -21 143.06 16.49
 0 5 -21 173.07 8.61
 0 -5 -21 164.5 6.63
 0 -5 -21 159.36 6.12
 0 5 -21 165.14 6.83
 0 5 -21 155.79 5.75
 0 5 -21 152.03 6.35
 0 -5 -22 13.1 6.02
 0 -5 -22 10.87 6.7
 0 5 -22 4.86 3.59
 0 -5 -22 8.04 4.2
 0 5 22 41.38 18.89
 0 -5 22 40.74 14.16
 0 -5 -22 18.92 4.06
 0 5 -22 11.48 3.38
 0 5 22 8.38 2.36
 0 -5 -22 12.65 2.59
 0 5 -22 5.99 1.99
 0 -5 -22 9.68 2.25
 0 5 -22 11.34 2.6
 0 5 -22 9.37 2.24
 0 -5 -23 49.4 10.01
 0 -5 -23 54.84 9.64
 0 5 -23 53.27 9.57
 0 5 23 17.97 15.85
 0 -5 23 57.05 18.88
 0 -5 -23 43.53 9.89
 0 -5 -23 34.71 4.96
 0 5 -23 44.78 5.5
 0 5 23 41.89 4.08
 0 5 -23 45.21 3.62
 0 5 -23 44.96 4.1
 0 -5 -23 44.72 3.74
 0 5 -23 43.95 4.03
 0 -5 -24 104.73 13.17
 0 5 -24 112.71 13.19
 0 -5 -24 98.31 12.95
 0 -5 -24 110.95 7.69
 0 5 -24 125.24 8.68
 0 5 24 113.12 6.19
 0 5 -24 111.54 5.42
 0 5 -24 106.89 5.85
 0 -5 -24 103.99 5.39
 0 5 -24 105.46 5.95
 0 5 25 -3.3 17.31
 0 -5 25 3.82 13.36
 0 -5 -25 2.97 3.99
 0 5 -25 8.22 4.14
 0 5 -25 3.49 2.21
 0 5 25 2.27 2.7
 0 5 -25 3.81 2.41
 0 -5 -25 1.25 1.83
 0 5 -26 60.39 6.81
 0 -5 -26 52.45 6.12
 0 5 26 60.37 4.79
 0 5 -26 58.64 4.13
 0 -5 -26 58.68 4.18
 0 5 -26 54.71 4.48
 0 -5 -27 38.23 5.52
 0 5 -27 37.16 5.95
 0 5 -27 31.3 3.28
 0 -5 -27 29.57 3.14
 0 5 27 31.63 3.73
 0 5 -27 28.38 3.18
 0 -5 -28 -6.75 4.17
 0 5 -28 5.1 4.6
 0 5 -28 0.4 2.14
 0 5 28 2.56 2.94
 0 -5 -28 0.08 1.78
 0 5 -28 -1.64 2.02
 0 5 -29 20.03 4.75
 0 -5 -29 20.67 4.93
 0 5 -29 20.37 2.7
 0 5 -29 19.38 3
 0 -5 -29 18.98 2.46
 0 5 29 18.06 3.34
 0 -5 -30 22.8 4.84
 0 5 -30 19.8 5.19
 0 -5 -30 15.7 2.36
 0 5 -30 15.98 2.51
 0 5 30 18.64 3.31
 0 5 -31 5.57 4.09
 0 -5 -31 3.68 3.85
 0 5 31 5.56 2.44
 0 5 -31 2.08 1.65
 0 -5 -31 5.04 1.46
 0 -5 -32 9.05 2.48
 0 -5 -32 9.94 3.82
 0 5 -32 13.56 4.82
 0 -5 -33 4.9 2.38
 0 5 -33 5.22 3.52
 0 -5 -33 6.95 3.7
 0 -5 -34 4.73 2.1
 0 5 -34 2.59 3.19
 0 -5 -34 -3.92 3.58
 0 6 0 3749.94 42.38
 0 -6 0 3855.47 35.27
 0 6 1 1228.91 24.6
 0 6 -1 1235.03 20.73
 0 -6 1 1268.32 18.2
 0 6 1 1272.16 26.04
 0 6 -1 1238.87 23.09
 0 6 1 1298.71 28.86
 0 -6 -1 1308.83 22.42
 0 6 -1 1313.68 28.51
 0 6 -1 1342.28 18.99
 0 -6 1 1347.08 19.72
 0 6 2 797.2 21.37
 0 6 -2 798.11 14.92
 0 -6 2 925.46 13.94
 0 -6 -2 1005.61 10.58
 0 6 2 897.57 9.97
 0 -6 2 990.54 9.65
 0 -6 2 990.03 8.5
 0 6 2 953.19 9.54
 0 6 -2 894.32 18.22
 0 6 2 865.96 22.46
 0 -6 2 940.6 15.08
 0 6 3 2111.37 36.77
 0 -6 3 2152.58 21.04
 0 -6 -3 2182.18 19.91
 0 6 3 2056.61 18.92
 0 6 3 2092.83 18.48
 0 6 -3 2148.96 18.71
 0 -6 3 2220.26 17.55
 0 -6 -3 2049.6 35.26
 0 6 -3 2036.21 24.88
 0 6 4 41.39 5.65
 0 -6 4 21.8 2.05
 0 -6 4 39.3 2.53
 0 -6 -4 20.82 3.85
 0 6 4 17.61 2.1
 0 -6 4 21.45 2.14
 0 6 -4 20.28 2.32
 0 -6 -4 19.81 2.28
 0 -6 4 18.9 2.09
 0 6 4 19.37 2.16
 0 6 -4 23.11 3.86
 0 6 -4 20.05 2.36
 0 -6 5 129.5 4.78
 0 -6 -5 131.74 9.67
 0 -6 -5 133.67 6.53
 0 -6 5 141.64 5.94
 0 6 5 131.9 6.09
 0 6 -5 132.6 6.51
 0 6 -5 147.13 9.48
 0 6 5 131.33 9.6
 0 -6 5 139.54 6.2
 0 -6 5 128.86 5.31
 0 -6 -6 83.33 5.72
 0 -6 -6 82.11 8.01
 0 6 -6 85.04 5.82
 0 6 -6 85.32 7.4
 0 -6 6 78.65 4.77
 0 6 6 80.11 7.71
 0 -6 6 67.09 4.35
 0 -6 -7 44.47 6.17
 0 6 -7 47.23 4.77
 0 -6 -7 48.16 4.77
 0 -6 7 42.16 3.61
 0 6 7 47.54 6.11
 0 6 -7 45.5 5.5
 0 6 8 197.23 14.79
 0 6 -8 165.71 9.55
 0 -6 -8 160.91 11.88
 0 -6 -8 166.56 9.32
 0 -6 8 155.41 3.08
 0 6 8 158.41 11.43
 0 6 -8 165.2 10.45
 0 -6 8 185.42 9.02
 0 6 9 689.27 29.3
 0 -6 -9 457.69 20.87
 0 -6 -9 462.77 16.39
 0 6 -9 463.15 17.14
 0 -6 -9 433.26 23.48
 0 6 -9 461.72 17.57
 0 6 9 465.63 19.86
 0 -6 9 663.56 18.41
 0 -6 10 33.15 2.5
 0 6 10 31.27 6.27
 0 -6 -10 3.53 2.82
 0 -6 -10 4.72 2.22
 0 6 -10 1.84 1.64
 0 -6 -10 1.83 2.86
 0 6 -10 6.16 2.16
 0 6 10 5.85 2.93
 0 -6 10 23.76 4.03
 0 -6 11 1303.52 17.78
 0 6 11 1242.39 43.37
 0 -6 -11 1230.69 36.44
 0 6 -11 1290.08 31.64
 0 -6 -11 1279.21 30.18
 0 6 -11 1274.35 30.05
 0 6 11 1302.93 33.97
 0 -6 11 1213.65 29.57
 0 6 12 739.84 35.38
 0 6 -12 588.32 22.7
 0 -6 -12 591.46 21.44
 0 -6 -12 540.49 24.74
 0 6 12 601.29 23.29
 0 -6 12 679.1 23.92
 0 6 13 19.36 7.67
 0 -6 13 25.48 5.04
 0 -6 -13 64.37 9
 0 6 -13 77.17 8.67
 0 -6 -13 71.27 7.89
 0 6 13 73.3 8.42
 0 6 14 433.98 30.1
 0 6 -14 462.15 15.54
 0 -6 14 415.55 21.51
 0 -6 -14 413.9 22.81
 0 -6 -14 453.75 20.03
 0 6 -14 460.27 21.74
 0 6 14 487.55 21.64
 0 6 15 139.76 18.35
 0 6 -15 70 6.31
 0 -6 15 119.46 12.81
 0 -6 -15 69.3 8.22
 0 6 -15 63.79 8.5
 0 -6 -15 60.34 9.51
 0 -6 -15 65.68 9.85
 0 6 16 88.85 16.15
 0 -6 16 96.76 13.02
 0 6 -16 114.92 8.18
 0 -6 -16 104.75 12.13
 0 6 -16 120.29 12.14
 0 -6 -16 118.62 11.09
 0 -6 -16 111.11 13.91
 0 -6 -17 92.11 13.88
 0 -6 -17 108.55 13.68
 0 6 17 144.97 20.78
 0 -6 17 139.79 15.76
 0 6 -17 107.26 11.74
 0 -6 -17 109.56 10.81
 0 -6 -17 101.69 12.03
 0 6 -17 117.74 5.75
 0 6 -17 118.15 5.64
 0 6 -17 114.43 4.59
 0 -6 -18 76.04 12.04
 0 -6 -18 67.61 12.01
 0 6 18 35.23 12.51
 0 -6 18 34.7 8.94
 0 -6 -18 75.85 9.21
 0 6 -18 81.33 10.6
 0 -6 -18 75.25 10.99
 0 6 -18 53 4.56
 0 6 -18 51.87 4.36
 0 6 -18 53.52 4.15
 0 6 -18 75.01 4.19
 0 6 -18 62.33 3.39
 0 -6 -18 74.48 3.83
 0 6 -18 72.63 4
 0 -6 -19 181.63 17.96
 0 -6 -19 184.67 19.49
 0 6 19 206.68 27.36
 0 -6 19 199.25 21.82
 0 6 -19 199.04 16.67
 0 -6 -19 207.35 15.36
 0 6 -19 177.73 7.87
 0 6 -19 181.07 7.98
 0 -6 -19 183.79 6.18
 0 6 -19 175.68 7.65
 0 -6 -19 197.64 6.15
 0 6 -19 190.51 5.79
 0 6 -19 203.62 6.85
 0 6 -19 202.72 6.59
 0 -6 -20 18.38 6.45
 0 -6 -20 18.98 6.55
 0 6 20 47.73 14.5
 0 -6 20 44.72 13.28
 0 6 -20 16.52 5.56
 0 -6 -20 14.15 4.98
 0 6 -20 26.47 3.78
 0 6 -20 24.95 3.52
 0 -6 -20 26.85 2.92
 0 6 -20 21.8 2.73
 0 6 -20 21.05 2.76
 0 -6 -20 21.33 2.44
 0 6 -20 24.46 2.54
 0 -6 -21 1.6 4.33
 0 -6 -21 5.77 5.16
 0 6 -21 7.62 4.42
 0 -6 -21 3.85 3.13
 0 6 21 -6.47 11
 0 -6 21 -4.88 8.07
 0 6 -21 7.58 3.43
 0 -6 -21 1.5 2.15
 0 -6 -21 2.48 1.54
 0 6 -21 0.15 1.9
 0 6 -21 0.21 1.94
 0 6 -21 2.51 2.15
 0 -6 -22 67.9 10.96
 0 6 -22 75.59 11.11
 0 6 22 71.2 23.4
 0 -6 22 58.06 16.42
 0 -6 -22 66.33 11.8
 0 6 -22 55.4 5.49
 0 -6 -22 55.65 5.32
 0 6 22 57.25 4.29
 0 6 -22 58.95 3.9
 0 6 -22 67.14 4.6
 0 6 -22 62.57 4.56
 0 -6 -22 67 4.13
 0 -6 -23 93.53 12.77
 0 6 -23 109.81 12.85
 0 6 23 193.21 34.49
 0 -6 23 210.95 28.3
 0 -6 -23 104.72 14.36
 0 6 -23 137.05 8.6
 0 -6 -23 122.54 7.51
 0 6 23 113.61 6.23
 0 6 -23 116.04 5.24
 0 -6 -23 111.24 5.17
 0 6 -23 110.9 6.05
 0 6 -23 115.51 5.95
 0 6 -24 2.49 1.94
 0 -6 -24 3.21 1.82
 0 -6 -24 3.31 3.88
 0 -6 -24 5.6 3.66
 0 6 -24 0.43 3.53
 0 6 -24 -3.72 4.27
 0 6 24 4.3 2.59
 0 6 -24 2.79 2.23
 0 6 -24 2.02 2.05
 0 6 -25 76.09 7.18
 0 -6 -25 71.69 6.59
 0 6 25 71.99 5.14
 0 6 -25 82.04 4.68
 0 6 -25 69.42 4.8
 0 -6 -25 72.82 4.43
 0 6 -25 73.39 5.42
 0 6 26 6.18 20.25
 0 -6 -26 9.35 4.32
 0 6 -26 13.4 4.82
 0 6 -26 7.63 2.45
 0 -6 -26 3.34 1.78
 0 6 26 5.36 2.99
 0 6 -26 9.35 3.23
 0 6 -26 7.91 2.27
 0 6 27 3.76 24.22
 0 6 -27 15.92 2.95
 0 -6 -27 18.82 2.72
 0 6 27 7.97 2.92
 0 6 -27 15.75 2.83
 0 6 -27 12 2.71
 0 -6 -27 14.23 4.38
 0 6 -27 11.53 4.23
 0 -6 -28 32.77 3.11
 0 6 -28 35.63 3.51
 0 6 28 38.21 4.14
 0 6 -28 37.45 4.4
 0 6 -28 42.43 3.6
 0 -6 -28 41.59 5.72
 0 6 -28 40.61 5.96
 0 -6 -29 0.31 1.54
 0 6 -29 2.17 2.09
 0 6 29 4.36 3.03
 0 6 -29 1.34 1.98
 0 6 -29 1.81 2.52
 0 -6 -29 9.27 4.4
 0 6 -29 -0.13 4.04
 0 -6 -30 9.54 2.09
 0 6 -30 10.71 2.27
 0 6 30 11.52 3.22
 0 6 -30 13.11 3.02
 0 6 -30 7.56 4.05
 0 -6 -30 5.43 3.48
 0 -6 -31 16.13 2.03
 0 6 -31 21.69 4.22
 0 -6 -31 17.35 3.87
 0 6 -31 18.03 3.12
 0 6 31 24.42 3.42
 0 -6 -32 -2.77 3.32
 0 6 -32 1.62 3.59
 0 6 -32 -3.79 2.49
 0 6 32 1.58 2.24
 0 -6 -33 11.3 3.8
 0 6 -33 10.14 3.6
 0 -6 -33 9.87 2.42
 0 6 -33 15.42 2.84
 0 6 -34 3.01 3.29
 0 -6 -34 4.82 2.84
 0 -6 -34 0.76 1.67
 0 6 -34 -0.01 1.98
 0 7 0 -0.18 1.37
 0 -7 0 2.48 1.28
 0 7 0 1.92 2.05
 0 7 0 3.27 1.93
 0 7 -1 993.88 22.64
 0 7 -1 1140.73 28.88
 0 -7 1 1079.52 18.34
 0 7 1 1037.92 25.19
 0 7 1 1090.7 28.65
 0 7 1 1124.73 25.69
 0 7 -1 1139.14 22.67
 0 7 -2 1841.74 25.98
 0 7 2 1824.46 34.97
 0 7 -2 1713.15 27.72
 0 7 2 1847.03 36.83
 0 7 2 1763.86 34.26
 0 -7 2 1783.6 21.37
 0 -7 2 1880.81 23.56
 0 7 3 749.67 23.77
 0 7 -3 1027.01 9.12
 0 7 -3 879.42 18.18
 0 -7 -3 946.86 24.83
 0 7 3 867.55 11.64
 0 -7 3 974.23 11.54
 0 -7 3 966.48 10.41
 0 -7 3 893.75 13.76
 0 7 -3 929.02 11.19
 0 -7 -3 974.52 12.77
 0 7 3 912.74 11.55
 0 -7 3 936.38 15.34
 0 7 4 505.4 20.62
 0 -7 4 482.35 8.62
 0 -7 4 551.44 11.1
 0 7 -4 531.09 12.77
 0 7 -4 531.43 19.59
 0 -7 -4 553.96 19.8
 0 -7 -4 574.33 11.68
 0 -7 4 595.82 10.62
 0 7 4 552.76 10.72
 0 7 4 536.12 10.77
 0 -7 4 573.19 9.95
 0 7 -4 566.82 10.89
 0 -7 5 5.41 1.26
 0 7 5 6.26 2.83
 0 -7 5 4.39 1.22
 0 7 -5 3.42 2.16
 0 -7 -5 3.55 1.22
 0 -7 -5 3.8 1.97
 0 7 -5 3.04 1.01
 0 -7 5 2.25 1.01
 0 7 5 4.43 1.33
 0 -7 5 2.82 1.06
 0 7 6 174.8 13.38
 0 -7 6 270.33 7.34
 0 7 6 277.65 15.18
 0 7 -6 290.92 14.57
 0 -7 -6 290.39 10.32
 0 7 -6 284.47 10.34
 0 -7 -6 274.18 15.07
 0 -7 7 297.12 7.78
 0 7 -7 313.96 15.09
 0 7 7 294.62 15.94
 0 -7 -7 300.19 16.32
 0 -7 -7 310.74 11.65
 0 7 -7 315.84 11.8
 0 -7 7 280.25 9.51
 0 7 -8 67.05 7.13
 0 7 8 68.46 7.96
 0 -7 -8 68.33 8.29
 0 -7 -8 68.1 5.95
 0 7 -8 68.07 6.12
 0 -7 -9 94.62 9.69
 0 7 -9 102.34 7.82
 0 -7 -9 97.29 7.5
 0 -7 9 124.26 7.88
 0 -7 -9 89 11.02
 0 7 9 97.44 9.45
 0 7 -9 94.16 8.41
 0 7 9 107.37 12.66
 0 -7 -10 1433.69 39.16
 0 -7 -10 1467.96 30.36
 0 7 -10 1459.63 31.4
 0 -7 10 1718 31.75
 0 -7 -10 1334.74 44.61
 0 7 -10 1494.37 33.69
 0 7 10 1494.54 37.52
 0 7 10 1739.15 51.47
 0 -7 -11 49.83 7.73
 0 -7 -11 55.24 6.29
 0 7 -11 51.58 6.48
 0 -7 11 107.14 8.66
 0 7 11 61.75 7.81
 0 -7 -11 46.16 8.25
 0 7 -11 52.64 6.67
 0 7 11 115.02 14.29
 0 -7 -12 658.81 22.12
 0 7 -12 678.76 23.72
 0 -7 -12 626.92 27.16
 0 -7 12 491.37 20.22
 0 7 12 675.83 25.88
 0 7 -12 648.97 22.89
 0 7 12 496.58 30.24
 0 -7 -13 149.18 13.76
 0 -7 -13 162.98 11.48
 0 7 -13 163.08 12.24
 0 -7 13 215.16 14.43
 0 7 13 177.33 13.43
 0 7 13 206.22 21.09
 0 7 -14 7.82 3.47
 0 -7 -14 7.04 2.92
 0 -7 -14 6.42 3.28
 0 -7 14 35.17 6.59
 0 7 14 13.24 4.57
 0 7 14 33.47 9.57
 0 -7 -15 387.96 18.75
 0 -7 -15 375.86 22.39
 0 7 -15 388.2 20.36
 0 -7 15 367.6 21.64
 0 7 15 356.39 30.4
 0 7 16 154.32 21.33
 0 -7 16 160.77 15.77
 0 -7 -16 114.85 10.78
 0 7 -16 115.16 11.45
 0 -7 -16 105.87 12.4
 0 7 -16 118.56 4.56
 0 -7 -16 104.95 13.48
 0 -7 -17 40.63 9.19
 0 7 17 23.72 12.12
 0 -7 17 23 7.75
 0 -7 -17 39.59 7.87
 0 -7 -17 45.17 7.19
 0 7 -17 48.36 7.78
 0 7 -17 30.69 3.38
 0 7 -17 30.55 3.32
 0 7 -17 33.73 3.51
 0 -7 -17 38.89 2.76
 0 7 -17 40.87 3.05
 0 -7 -18 168.41 19.05
 0 -7 -18 164.53 17.36
 0 7 18 239.51 29.57
 0 -7 18 237.01 21.78
 0 7 -18 182.51 15.1
 0 -7 -18 172.59 16.17
 0 -7 -18 167.84 13.51
 0 7 -18 194.33 7.71
 0 7 -18 191.64 7.82
 0 7 -18 187.78 7.59
 0 7 -18 184.71 5.48
 0 7 -18 178.7 6.08
 0 7 -18 184.8 6.31
 0 -7 -18 181.81 5.59
 0 -7 -19 3.07 4.7
 0 -7 -19 7.58 4.17
 0 -7 -19 6.9 3.38
 0 -7 19 9.73 7.68
 0 -7 -19 4.76 3.45
 0 7 -19 4.88 3.78
 0 -7 -19 3.41 3.17
 0 7 -19 5.71 2.87
 0 7 -19 5.57 2.68
 0 7 -19 1.64 2.35
 0 7 -19 5.14 2.16
 0 7 -19 3.13 1.64
 0 -7 -19 1.72 1.37
 0 7 -19 3.96 1.66
 0 -7 -20 105.38 10.92
 0 -7 -20 110.4 12.71
 0 7 -20 114.92 12.28
 0 7 20 78.14 21.6
 0 -7 20 85.96 15.83
 0 -7 -20 70.32 6.72
 0 7 -20 87.41 6.05
 0 -7 -20 106.25 4.68
 0 7 -20 103.09 4.65
 0 7 -20 102.52 5.14
 0 7 -20 110.57 5.26
 0 -7 -20 92.95 14.43
 0 -7 -20 112.51 15.01
 0 -7 -21 5.77 4.98
 0 -7 -21 12.47 6.19
 0 -7 -21 9.34 3.4
 0 -7 -21 18.88 5.25
 0 7 -21 14 4.36
 0 7 21 26.41 17.84
 0 -7 -21 14.47 4.45
 0 -7 21 20.1 12.73
 0 7 -21 10.63 2.38
 0 7 -21 12.34 3.49
 0 7 21 10.84 2.67
 0 -7 -21 11.71 2.14
 0 7 -21 13.5 2.6
 0 7 -21 12.28 2.3
 0 -7 -22 47.15 10.36
 0 -7 -22 42.89 10.55
 0 7 -22 40.31 7.92
 0 -7 -22 40.11 7.25
 0 7 -22 71.12 6.18
 0 -7 -22 67.05 5.42
 0 7 22 62.73 4.69
 0 -7 -22 45.18 3.44
 0 7 -22 49.39 3.91
 0 7 -22 52.29 3.7
 0 7 -22 49.49 4.1
 0 -7 -23 -1.13 4.17
 0 -7 -23 3.34 3.83
 0 7 -23 1.58 1.95
 0 -7 -23 3.95 1.96
 0 7 -23 3.65 3.98
 0 -7 -23 6.04 3.79
 0 -7 -23 2.43 3.04
 0 7 -23 -3.19 3.61
 0 7 23 5.79 2.76
 0 7 -23 4.35 2.31
 0 7 -23 0.21 2.24
 0 -7 -24 104.06 13.99
 0 7 -24 134.24 8.48
 0 -7 -24 121.44 7.89
 0 7 24 121.86 6.55
 0 7 -24 113.68 5.88
 0 7 -24 124.69 5.32
 0 -7 -24 109.69 5.07
 0 7 -24 118.79 6.38
 0 -7 -25 -0.49 1.62
 0 7 -25 1.81 2.13
 0 7 25 9.51 19.49
 0 -7 -25 3.9 3.68
 0 7 -25 2.89 3.86
 0 7 25 3.24 2.76
 0 7 -25 0.12 2.39
 0 7 -25 -2.61 2.19
 0 7 -26 34.44 3.57
 0 7 26 54.8 31.02
 0 7 -26 41.29 5.89
 0 -7 -26 21.58 4.26
 0 7 26 35.03 4.32
 0 7 -26 36.2 4.23
 0 -7 -26 32.65 2.98
 0 7 -26 43.04 3.68
 0 7 -27 18.29 2.8
 0 -7 -27 16.49 2.25
 0 7 -27 19.78 5.02
 0 -7 -27 21.65 4.61
 0 7 27 24.16 3.76
 0 7 -27 18.44 2.9
 0 7 -27 19.45 3.22
 0 -7 -28 3.56 3.53
 0 7 -28 6.95 4.23
 0 7 -28 8.7 2.38
 0 7 -28 6.53 2.44
 0 7 28 7.17 3.39
 0 -7 -28 7.6 2.02
 0 7 -28 8.54 2.52
 0 7 -29 17.32 4.62
 0 -7 -29 13.13 4.23
 0 7 -29 14.97 3.1
 0 7 -29 13.01 2.31
 0 7 29 17.41 3.66
 0 -7 -29 10.41 1.98
 0 7 -29 14.15 2.56
 0 -7 -30 14.67 4.08
 0 7 -30 15.79 4.5
 0 7 -30 10.03 2.77
 0 7 30 15.35 3.49
 0 7 -30 13.7 2.43
 0 -7 -30 10.73 1.91
 0 7 31 -0.71 2.69
 0 7 -31 1.7 3.64
 0 -7 -31 0.1 3.47
 0 7 -31 -1.1 2.54
 0 7 32 24.6 3.4
 0 7 -32 29.46 3.41
 0 -7 -32 21.75 4.19
 0 7 -32 26.04 5.01
 0 -7 -33 -1.53 2.06
 0 7 -33 -1.92 2.04
 0 7 -33 3.74 3.17
 0 7 -34 8.38 2.38
 0 -7 -34 1.38 1.6
 0 7 -34 3.58 3.16
 0 -7 -34 1.57 2.34
 0 8 0 101.1 9.51
 0 8 0 92 7.56
 0 8 -1 181.14 10.03
 0 8 1 177.02 11.27
 0 8 1 127.28 10.3
 0 8 1 120.26 8.98
 0 8 -1 124.41 10.29
 0 8 -1 110.62 8.11
 0 -8 1 119.03 6.51
 0 -8 -2 157.52 10.1
 0 8 -2 189.41 9.43
 0 8 2 197.28 12.51
 0 8 2 161.19 11.69
 0 8 -2 146.97 8.76
 0 -8 2 152.05 6.77
 0 8 2 156.93 10.65
 0 -8 2 162.92 7.46
 0 8 3 1394.65 12.69
 0 -8 -3 1511.92 14.57
 0 -8 3 1439.5 18.95
 0 -8 -3 1411.46 32.04
 0 8 3 1420.4 35.35
 0 8 -3 1323.66 24.49
 0 8 3 1395.76 32.9
 0 8 3 1405.5 34.06
 0 -8 3 1448.88 20.94
 0 8 -4 28.39 2.3
 0 8 4 25.58 2.33
 0 -8 4 29.13 2.57
 0 8 4 25.8 2.33
 0 -8 -4 24.84 4.44
 0 -8 4 27.92 2.26
 0 -8 4 27.12 2.03
 0 -8 -4 28.48 2.5
 0 -8 4 33.02 2.39
 0 8 4 29.84 5.37
 0 8 -4 27.64 3.32
 0 -8 4 28.24 2.83
 0 -8 5 1250.55 15.27
 0 -8 -5 1247.29 31.88
 0 -8 5 1253.16 15.83
 0 8 -5 1265.12 18.04
 0 8 5 1238.17 17.57
 0 -8 5 1275.44 17.15
 0 -8 -5 1284.24 19.09
 0 8 5 1139.39 16.98
 0 -8 5 1222.74 17.13
 0 8 5 1072.27 33.66
 0 8 -5 1247.87 32.24
 0 -8 6 496.16 10.71
 0 -8 -6 531.12 21.56
 0 -8 -6 549.14 13.77
 0 8 -6 547.6 13.52
 0 -8 6 519.26 10.81
 0 8 6 518.46 24.33
 0 8 -6 542.21 21.55
 0 8 6 495.98 20.89
 0 -8 7 23.82 2.88
 0 -8 -7 4.86 1.9
 0 8 -7 5.14 1.58
 0 -8 -7 7.15 3.05
 0 -8 7 5.38 1.32
 0 8 7 28.4 6.47
 0 8 7 9 3.85
 0 8 -7 5.3 2.77
 0 -8 8 43.95 3.18
 0 -8 -8 47.57 4.91
 0 -8 -8 49.78 7.16
 0 8 -8 50.48 5.07
 0 8 8 50.81 7.15
 0 8 -8 45.3 6.21
 0 -8 9 420.69 9.69
 0 8 -9 432.63 19.42
 0 8 9 431.37 20.65
 0 -8 -9 421.24 14.98
 0 8 -9 427.57 15.55
 0 -8 -9 429.93 21.08
 0 -8 10 49.08 5.5
 0 8 10 37.32 6.51
 0 8 -10 40.65 5.96
 0 -8 -10 38.87 7.78
 0 8 -10 40.44 5.25
 0 -8 -10 37.91 6.55
 0 -8 -10 41.5 5.2
 0 -8 -11 623.07 26.87
 0 8 -11 641.51 21.41
 0 -8 -11 649.09 20.59
 0 8 11 673.64 35.06
 0 -8 11 671.38 20.87
 0 -8 -11 608.15 31.39
 0 8 11 664.92 26.27
 0 8 -11 640.17 23.8
 0 -8 -12 7.03 3.21
 0 8 -12 9.79 3.16
 0 -8 -12 5.2 3.12
 0 8 12 4.48 6.08
 0 -8 12 1.45 2.75
 0 -8 -12 5.09 3.8
 0 8 12 6.68 3.66
 0 8 -12 8.46 3.23
 0 -8 -13 146.36 13.75
 0 -8 -13 159.62 11.04
 0 8 -13 155.92 11.66
 0 8 13 69.78 13.36
 0 -8 13 79.16 8.62
 0 8 13 160.23 13.2
 0 -8 -13 135.74 15.5
 0 8 -14 45.79 6.82
 0 -8 -14 37.34 7.39
 0 -8 -14 42.11 6.21
 0 8 14 61.37 13.65
 0 -8 14 63.34 8.52
 0 8 14 47.79 7.87
 0 -8 -15 28.58 6.65
 0 -8 -15 17.19 4.37
 0 8 -15 18.52 4.6
 0 -8 15 62.34 9.51
 0 8 15 64.33 14.06
 0 8 16 39.26 13.17
 0 -8 16 43.54 8.96
 0 -8 -16 63.71 7.8
 0 8 -16 70.23 8.64
 0 -8 -16 63.51 9.78
 0 8 -16 48.97 3.73
 0 8 -16 58.62 3.38
 0 8 17 596.22 44.61
 0 -8 17 586.72 30.84
 0 -8 -17 510.73 15.25
 0 8 -17 461.92 22.66
 0 -8 -17 429.59 25.25
 0 -8 -17 442.61 20.48
 0 8 -17 498.17 11.33
 0 8 -17 492.95 11.71
 0 8 -17 467.54 11.1
 0 8 -17 485.51 9.3
 0 -8 -17 477.48 8.42
 0 8 -17 486.39 8.49
 0 8 -17 470.71 9.33
 0 8 18 -5.47 10.51
 0 -8 -18 9.4 3.62
 0 -8 18 15.1 6.11
 0 -8 -18 3.25 3.59
 0 8 -18 5.71 3.46
 0 -8 -18 4.23 4.07
 0 8 -18 7.38 2.32
 0 8 -18 7.62 2.48
 0 -8 -18 8.72 5.56
 0 8 -18 7.93 2.07
 0 8 -18 5.98 1.67
 0 -8 -18 6.06 1.51
 0 8 -18 7.3 1.83
 0 8 19 312.37 36.08
 0 -8 19 323.3 26.64
 0 -8 -19 250.56 11.54
 0 -8 -19 283.49 16.91
 0 -8 -19 284.65 20.72
 0 8 -19 292.35 18.97
 0 8 -19 267.43 9.33
 0 8 -19 270.86 9.72
 0 -8 -19 279.99 6.97
 0 8 -19 283.25 7.07
 0 8 -19 289.19 7.85
 0 8 -19 276.55 7.95
 0 -8 -19 256.24 24.03
 0 -8 -19 273.8 22.74
 0 -8 -20 14.46 4.94
 0 -8 -20 18.58 7.83
 0 8 -20 15.27 4.96
 0 -8 -20 17.37 4.79
 0 -8 -20 18.01 5.98
 0 8 20 4.82 13.73
 0 -8 -20 21.04 4.78
 0 8 -20 16.18 3.46
 0 8 20 15.31 2.94
 0 8 -20 18.46 2.67
 0 8 -20 15.63 2.3
 0 8 -20 19.13 2.72
 0 -8 -20 18.32 2.24
 0 -8 -21 0.11 4.89
 0 -8 -21 2.62 4.77
 0 8 -21 0.68 2.94
 0 -8 -21 -5.04 5.14
 0 -8 -21 -2.16 3.34
 0 8 21 8.7 12.78
 0 -8 -21 7.24 4.5
 0 -8 -21 1.28 1.76
 0 8 -21 0.04 1.7
 0 8 -21 4.85 2.79
 0 8 21 2.63 2.39
 0 8 -21 2.29 1.89
 0 8 -21 -1.18 2.04
 0 -8 -22 2.92 6.2
 0 -8 -22 1.27 5
 0 -8 -22 4.26 4.26
 0 -8 -22 5.87 3.97
 0 8 -22 -5.13 4.33
 0 8 22 3.71 15.09
 0 -8 -22 5.05 4.5
 0 8 -22 7.16 2.38
 0 -8 -22 5.01 1.92
 0 -8 -22 2.89 2.96
 0 8 -22 6.39 3
 0 8 22 4.18 2.37
 0 8 -22 6.33 2.3
 0 8 -22 3.11 1.91
 0 -8 -23 41.08 10.78
 0 8 -23 33.48 7.06
 0 -8 -23 34.07 6.44
 0 -8 -23 51.34 5.33
 0 8 -23 49.1 5.44
 0 8 23 46.8 4.52
 0 -8 -23 37.62 3.21
 0 8 -23 41.01 3.61
 0 8 -23 42.16 3.38
 0 8 -23 43.01 4.08
 0 -8 -24 2.22 1.74
 0 8 -24 3.1 1.88
 0 8 24 -6.35 18.88
 0 8 -24 1.62 3.62
 0 -8 -24 2.68 3.1
 0 8 24 1.16 2.58
 0 8 -24 9.29 2.87
 0 8 -24 4.32 2.13
 0 8 -25 100.1 5.35
 0 8 -25 113.11 8.15
 0 -8 -25 100.39 6.97
 0 8 25 106.39 6.47
 0 8 -25 108.15 4.96
 0 -8 -25 92.26 4.6
 0 8 -25 106.79 6.09
 0 -8 -26 1.63 1.7
 0 8 -26 1.06 1.84
 0 -8 -26 -3.13 3.58
 0 8 -26 2.27 4.03
 0 8 26 5.52 3.09
 0 8 -26 1.57 2.5
 0 8 -26 -0.66 1.99
 0 -8 -27 14.65 3.93
 0 8 -27 17.02 4.22
 0 8 -27 16.2 3.27
 0 8 -27 16.7 2.75
 0 8 27 8 2.94
 0 -8 -27 15.3 2.21
 0 8 -27 18.78 2.8
 0 -8 -28 9.23 3.61
 0 8 -28 14.01 4.52
 0 8 -28 6.17 2.12
 0 8 -28 7.62 2.62
 0 8 28 7.56 3.03
 0 -8 -28 8.19 1.98
 0 8 -28 6.25 1.9
 0 -8 -29 9.02 3.77
 0 8 -29 4.3 3.85
 0 8 -29 6.35 2.71
 0 8 29 12.48 3.4
 0 -8 -29 0.55 1.54
 0 8 -29 2.27 1.74
 0 8 -30 2.98 3.39
 0 -8 -30 2.96 3.48
 0 8 -30 0.65 2.42
 0 8 30 -0.27 2.75
 0 -8 -30 2.29 1.47
 0 8 31 28.51 3.88
 0 8 -31 37.6 5.34
 0 -8 -31 27.47 4.28
 0 8 -31 25.76 3.32
 0 8 32 1.53 2.31
 0 8 -32 -0.27 3.23
 0 -8 -32 -3.49 3.04
 0 8 -32 -1.47 2.18
 0 8 -33 23.18 4.1
 0 -8 -33 15.67 3.4
 0 -8 -33 16.91 2.66
 0 8 -33 20.09 2.76
 0 9 0 0.95 1.93
 0 9 0 0.68 1.9
 0 9 0 1.24 1.37
 0 9 -1 15.28 3.58
 0 9 1 17.91 3.9
 0 9 1 25.72 5.33
 0 9 1 24.91 4.31
 0 9 -1 29.77 4.6
 0 9 -1 22.01 4.9
 0 9 2 503.05 21.02
 0 9 -2 496.52 16.95
 0 9 2 479.01 21.25
 0 9 -2 449.76 16.14
 0 -9 2 481.8 12.9
 0 9 2 482.45 19.38
 0 -9 -2 491.28 18.4
 0 -9 3 67.87 4.47
 0 9 3 63.71 7.45
 0 9 -3 72.47 3.17
 0 9 3 58.79 7.59
 0 9 -3 61.38 5.92
 0 -9 -3 68.91 7.16
 0 -9 3 63.32 2.01
 0 -9 3 63.37 4.78
 0 9 4 2227.01 49.33
 0 9 4 2292.49 44.93
 0 9 -4 2229.46 31.25
 0 9 4 2336.86 45.91
 0 -9 -4 2408.14 20.98
 0 -9 4 2441.53 18.41
 0 9 4 2298.04 19.03
 0 -9 4 2339.38 23.45
 0 -9 -4 2359.09 43.6
 0 -9 4 2283.06 26.94
 0 -9 5 245.46 6.58
 0 9 5 260.66 17.72
 0 9 -5 234.3 15.15
 0 9 5 221.58 7.24
 0 -9 -5 243.14 7.92
 0 -9 5 237.37 6.82
 0 -9 5 236.39 7.03
 0 9 5 226.54 7.44
 0 -9 5 232.24 6.31
 0 -9 -5 246.53 14.58
 0 -9 5 227.55 8.23
 0 9 6 301.13 19.78
 0 -9 6 417.63 10.49
 0 9 -6 453.09 21.01
 0 -9 -6 459.58 12.23
 0 -9 6 450.74 8.85
 0 -9 -6 445.33 20.3
 0 9 -6 462.67 11.69
 0 -9 7 238.58 7.96
 0 9 7 250.83 18.95
 0 -9 7 288.81 8.31
 0 9 -7 296.07 16.88
 0 9 7 292.8 17.08
 0 -9 -7 303.39 10.83
 0 -9 -7 300.41 17.12
 0 9 -7 307.47 10.66
 0 -9 8 287.94 8.2
 0 9 8 297.44 17.5
 0 9 -8 293.03 16.82
 0 -9 -8 292.97 11.41
 0 9 -8 289.99 11.28
 0 -9 -8 288.81 17.17
 0 -9 9 60.76 3.94
 0 -9 -9 75.38 6.24
 0 9 -9 72.12 6.3
 0 -9 -9 75.03 9.17
 0 9 9 68.5 8.6
 0 9 -9 65.08 8.01
 0 -9 9 46.09 4.73
 0 -9 10 610.29 11.8
 0 -9 -10 624.31 18.86
 0 9 -10 644.16 19.52
 0 -9 -10 620.26 26.55
 0 9 -10 630.96 24.62
 0 9 10 637.48 26.1
 0 -9 -10 561.5 30.4
 0 -9 10 607.71 17.43
 0 -9 11 91.72 4.65
 0 9 11 103.68 10.83
 0 9 -11 95.13 9.75
 0 -9 -11 93.86 12.69
 0 9 -11 94.73 7.96
 0 -9 -11 91.19 10.59
 0 -9 -11 92.87 7.64
 0 -9 11 76.51 6.97
 0 9 12 255.96 24.55
 0 -9 -12 270.07 21.73
 0 9 12 307.75 18.7
 0 9 -12 295.04 17.08
 0 -9 -12 290.99 14.02
 0 -9 -12 288.92 18.97
 0 9 -12 301.84 14.87
 0 -9 12 256.35 13.7
 0 9 13 23.48 10.39
 0 9 -13 34.36 6.06
 0 -9 -13 36.54 8.92
 0 9 13 35.83 6.94
 0 -9 -13 35.79 5.44
 0 9 -13 34.46 5.37
 0 -9 -13 35.49 7.26
 0 -9 13 25.78 5.43
 0 9 14 26.95 10.6
 0 -9 -14 63.37 10.78
 0 -9 -14 79.87 10.34
 0 9 -14 88.61 9.06
 0 -9 -14 80.2 8.09
 0 -9 14 29.77 6.01
 0 9 15 -3.98 8.6
 0 -9 -15 2.91 3.04
 0 -9 -15 2.33 2.96
 0 9 -15 4.13 2.68
 0 9 -15 0.06 1.39
 0 -9 15 1.95 3.96
 0 9 16 531.29 42.35
 0 -9 -16 469.06 14.64
 0 9 -16 417.03 10.06
 0 9 -16 354.35 18.8
 0 -9 -16 330 21.7
 0 -9 -16 321.09 16.58
 0 9 -16 372.92 8.13
 0 9 17 28.22 14.1
 0 -9 -17 18.44 4.53
 0 9 -17 15.83 2.06
 0 9 -17 14.19 2.72
 0 9 -17 17.31 2.57
 0 9 -17 15.8 2.31
 0 -9 -17 15.71 1.77
 0 9 -17 16.68 2.08
 0 -9 -17 12.54 5.13
 0 9 -17 17.6 4.83
 0 -9 -17 13.91 4.5
 0 -9 -18 368.89 23.46
 0 -9 -18 348.27 17.9
 0 9 -18 388.98 20.71
 0 -9 -18 383.56 14.44
 0 9 -18 376.16 10.24
 0 9 -18 388.49 11.2
 0 9 18 378.89 10.23
 0 9 -18 397.64 8.58
 0 9 -18 390.05 8
 0 -9 -18 372.51 7.64
 0 9 -18 382.96 8.93
 0 -9 -19 1.97 6.53
 0 -9 -19 5.31 5.24
 0 9 -19 11.84 4.84
 0 -9 -19 4.17 3.92
 0 -9 -19 2.74 2.51
 0 9 19 -5.74 11.83
 0 -9 -19 2.19 3.81
 0 -9 -19 3.14 1.34
 0 9 -19 5.13 1.88
 0 9 -19 4.77 2.52
 0 9 -19 4.93 2.72
 0 9 19 4.49 2.31
 0 9 -19 2.55 1.66
 0 9 -19 5.71 1.89
 0 -9 -20 18.24 8.19
 0 -9 -20 26.8 8.67
 0 9 -20 27.37 6.37
 0 -9 -20 27.03 5.68
 0 -9 -20 21.6 6.9
 0 9 20 22.58 16.43
 0 -9 -20 7.87 4.14
 0 9 -20 20.82 3.74
 0 9 20 17.09 2.97
 0 9 -20 20.93 2.87
 0 9 -20 26.34 2.82
 0 -9 -20 26.36 2.51
 0 9 -20 22.31 2.65
 0 -9 -21 29.53 7.99
 0 -9 -21 32.56 10.38
 0 -9 -21 24.86 5.32
 0 9 -21 25.69 6.25
 0 -9 -21 23.81 6.1
 0 9 21 13.04 16.44
 0 -9 -21 26.77 5.55
 0 9 -21 22.35 2.65
 0 9 -21 26.53 3.98
 0 -9 -21 25.21 3.73
 0 9 21 25.76 3.49
 0 -9 -21 24.31 2.48
 0 9 -21 23.63 3.08
 0 9 -21 28.7 2.85
 0 -9 -22 3.89 4.57
 0 -9 -22 6.11 4.31
 0 -9 -22 5.94 3.15
 0 9 -22 6.72 4.06
 0 -9 -22 0.09 3.78
 0 9 22 12.33 16.97
 0 -9 -22 22.05 5.4
 0 9 -22 6.12 1.91
 0 -9 -22 5.49 1.71
 0 9 -22 14.6 3.59
 0 -9 -22 12.76 3.05
 0 9 22 9.72 3
 0 9 -22 10.37 2.38
 0 9 -22 7.32 2.51
 0 9 -23 6.66 3.93
 0 -9 -23 7.29 3.43
 0 -9 -23 9.46 4.84
 0 -9 -23 2.54 2.9
 0 9 -23 6.13 2.94
 0 9 -23 6.3 2.2
 0 9 -23 0.17 2.5
 0 9 23 3.29 2.98
 0 -9 -23 5.97 1.79
 0 9 -23 7.29 2.14
 0 9 -24 71.23 4.36
 0 9 -24 80.04 6.64
 0 -9 -24 78.61 6.1
 0 9 24 80.06 6.04
 0 9 -24 75.14 5.27
 0 -9 -24 66.98 3.76
 0 9 -24 69.68 4.23
 0 9 -25 -0.1 1.85
 0 -9 -25 0.08 1.63
 0 9 25 5.28 24.08
 0 -9 -25 0.05 3.12
 0 9 -25 7.42 3.73
 0 9 25 -4.77 3.01
 0 9 -25 -0.83 2.35
 0 9 -25 1.67 2.2
 0 -9 -26 67.22 3.72
 0 9 -26 73.14 4.47
 0 9 26 86.87 36.54
 0 -9 -26 62.43 5.79
 0 9 -26 77.55 6.79
 0 9 26 59.29 5.38
 0 9 -26 71.54 5.15
 0 9 -26 69.7 4.22
 0 9 -27 -7.08 4.22
 0 -9 -27 2.78 3.39
 0 9 -27 -1.42 2.11
 0 9 -27 -4.5 2.68
 0 9 27 2.18 3.11
 0 -9 -27 -0.15 1.4
 0 9 -27 0.15 1.74
 0 -9 -28 5.06 3.12
 0 9 -28 9.39 3.99
 0 9 -28 6.75 2.88
 0 9 28 0.24 2.91
 0 9 -28 5.17 2.12
 0 -9 -28 1.99 1.4
 0 -9 -29 3.99 3.16
 0 9 -29 2.73 3.46
 0 9 -29 1.5 2.29
 0 9 29 -2.19 2.98
 0 -9 -29 -0.78 1.31
 0 9 30 19.16 3.52
 0 -9 -30 19.69 4
 0 9 -30 19.01 4.1
 0 9 -30 23.63 3.48
 0 9 31 -0.24 2.46
 0 9 -31 -1.89 3.52
 0 -9 -31 -2.54 2.73
 0 9 -31 2.17 2.4
 0 9 32 19.1 3.07
 0 -9 -32 19.24 3.39
 0 9 -32 28.3 4.46
 0 9 32 24.11 2.63
 0 9 -32 22.34 3.12
 0 9 -33 2.35 2.83
 0 -9 -33 -2.13 2.55
 0 -9 -33 -0.77 1.5
 0 10 0 67.77 8.07
 0 10 0 67.4 7.27
 0 10 0 71.31 8.82
 0 10 -1 174.05 11.97
 0 10 1 155.3 12.27
 0 10 -1 178.5 11.13
 0 10 1 182.62 13.77
 0 10 1 179.55 12.05
 0 10 -1 194.17 14.34
 0 10 2 97.73 10.04
 0 -10 -2 94.13 8.34
 0 10 -2 98.83 8.15
 0 10 2 103.92 10.34
 0 10 2 101.78 9.35
 0 10 3 1008.77 33.25
 0 -10 -3 1022.84 28.32
 0 10 -3 962.58 23.55
 0 10 3 1029.05 30.2
 0 10 3 1013.12 31.82
 0 10 4 274.96 18.13
 0 -10 4 303.82 8.89
 0 10 4 285.39 16.51
 0 10 4 290.07 16.88
 0 -10 -4 287.87 15.69
 0 -10 4 286.86 5.13
 0 10 5 1053.43 32.2
 0 10 -5 1065.9 33.93
 0 10 5 1070.9 32.15
 0 -10 5 1108.77 15.25
 0 10 5 1073.23 14.18
 0 -10 5 1118.64 13.57
 0 -10 -5 1092.85 31.25
 0 -10 5 1037.32 18.31
 0 10 6 5.61 4.21
 0 -10 6 3.21 1.18
 0 10 -6 -1.59 2.65
 0 10 6 2.53 2.5
 0 -10 6 0.42 0.68
 0 10 6 1.8 0.97
 0 -10 -6 1.11 1.9
 0 -10 -6 1.53 0.83
 0 -10 6 -0.41 0.99
 0 10 7 71.15 11.25
 0 -10 7 25.39 2.78
 0 10 -7 23.6 5.68
 0 -10 -7 24.4 5.2
 0 -10 7 24.13 1.82
 0 -10 -7 22.52 2.93
 0 10 -7 19.47 2.68
 0 -10 8 58.97 4.22
 0 10 8 63.78 10.9
 0 -10 8 54.48 3.88
 0 10 8 58.28 8.17
 0 10 -8 55.96 8.11
 0 -10 -8 62.49 8.08
 0 10 -8 62.69 5.02
 0 -10 -8 59.48 5
 0 -10 9 403.86 12.21
 0 -10 9 388.04 9.58
 0 10 9 438.53 29.09
 0 10 9 403.06 21.13
 0 10 -9 389.11 20.63
 0 -10 -9 391.75 20.75
 0 10 -9 402.89 13.7
 0 -10 -9 387.88 13.51
 0 -10 10 276.23 7.95
 0 -10 -10 254.55 21.05
 0 10 10 299.2 18.64
 0 10 -10 281.25 17.41
 0 10 10 246.88 22.65
 0 -10 -10 287.74 18.19
 0 10 -10 291.16 12.56
 0 -10 -10 284.97 12.25
 0 10 11 467.54 23.29
 0 -10 -11 421.03 27.3
 0 10 -11 444.24 21.99
 0 -10 -11 446.39 23.11
 0 -10 -11 441.3 15.98
 0 10 -11 447.85 16.57
 0 10 12 4.63 3
 0 10 -12 4.02 3.66
 0 -10 -12 4.63 3.11
 0 -10 -12 -3.45 3.98
 0 -10 -12 2.07 2
 0 10 -12 1.78 1.76
 0 10 -13 212.38 15.45
 0 -10 -13 198.92 19.55
 0 10 13 237.61 17.21
 0 10 -13 221.44 12.92
 0 -10 -13 211.58 16.7
 0 -10 -13 209.1 11.97
 0 10 14 31.45 11.69
 0 -10 -14 21.55 6.07
 0 10 -14 20.63 4.49
 0 -10 -14 22.12 4.43
 0 -10 -14 20.9 6.66
 0 10 -14 27.99 5.92
 0 10 -14 24.45 2.14
 0 10 15 225.15 27.09
 0 -10 -15 196.44 9.67
 0 -10 -15 86.51 8.2
 0 -10 -15 90.1 11.51
 0 10 -15 91.56 9.13
 0 -10 -15 83.35 12.92
 0 10 -15 115.38 4.48
 0 10 16 70.82 16.9
 0 10 -16 52.99 4.07
 0 -10 -16 69.51 6.8
 0 -10 -16 62.32 9.6
 0 -10 -16 65.77 7.48
 0 10 -16 63.27 7.73
 0 10 -16 60.21 4.25
 0 10 -16 67.59 3.68
 0 10 -16 64.44 3.32
 0 -10 -16 60.32 11.56
 0 10 -17 433.72 20.67
 0 -10 -17 404.23 18.23
 0 -10 -17 430.76 25.28
 0 -10 -17 513.87 16.58
 0 10 -17 452.54 11.49
 0 10 -17 464.12 11.63
 0 10 -17 462.32 10.54
 0 10 17 484.12 11.34
 0 10 -17 460.53 9.34
 0 10 -17 461.87 8.51
 0 -10 -17 444.18 7.7
 0 10 -17 467.12 8.7
 0 10 -18 -0.36 2.72
 0 -10 -18 2 3.87
 0 -10 -18 1.59 2.26
 0 10 18 1.23 13.67
 0 -10 -18 7.39 4.47
 0 10 -18 2.16 1.4
 0 -10 -18 1.21 1.18
 0 10 -18 2.61 2.43
 0 10 -18 1.89 2.04
 0 10 18 -0.07 2.3
 0 10 -18 2.85 1.78
 0 10 -18 3.22 1.67
 0 10 -19 143.6 12.58
 0 -10 -19 126.71 10.77
 0 -10 -19 141.41 14.63
 0 10 19 142.65 26.08
 0 -10 -19 98.41 8.35
 0 10 -19 117.56 6.92
 0 10 -19 113.89 6.01
 0 10 19 116.71 6.18
 0 10 -19 124.42 5.56
 0 10 -19 129.54 5.06
 0 -10 -19 123.53 4.47
 0 10 -19 130.61 4.94
 0 -10 -20 3 3.95
 0 -10 -20 8.43 6.81
 0 10 -20 0.32 2.99
 0 -10 -20 4.55 3.03
 0 -10 -20 4.49 3.95
 0 -10 -20 14.58 5.23
 0 -10 -20 5.65 1.46
 0 10 -20 7.07 1.8
 0 10 -20 9.68 2.86
 0 -10 -20 7.04 2.48
 0 10 20 5.99 2.61
 0 10 -20 5.85 2.26
 0 10 -20 5.78 1.87
 0 -10 -21 9.35 7.81
 0 -10 -21 3.71 5.22
 0 -10 -21 12.81 4.83
 0 -10 -21 5.76 3.46
 0 10 -21 5.22 2.93
 0 10 21 15.47 17.21
 0 -10 -21 3.42 5.01
 0 10 -21 4.75 1.66
 0 -10 -21 4.71 1.51
 0 -10 -21 4.36 2.6
 0 10 -21 6.71 2.99
 0 10 21 5.63 2.87
 0 10 -21 6.29 2.18
 0 10 -21 5.46 2.3
 0 -10 -22 3.57 4.5
 0 -10 -22 5.19 3.24
 0 10 -22 1.55 3.15
 0 10 22 16.62 21.08
 0 -10 -22 -0.04 4.79
 0 10 -22 4.29 1.84
 0 -10 -22 5.23 1.67
 0 -10 -22 4.32 2.77
 0 10 -22 3.99 2.81
 0 10 22 8.78 3.15
 0 10 -22 3.46 2.18
 0 10 -22 4.77 2.07
 0 10 23 43.62 22.98
 0 -10 -23 45.48 7.32
 0 10 -23 19.15 2.5
 0 -10 -23 16.97 2.1
 0 -10 -23 22.7 3.7
 0 10 -23 28.62 4.15
 0 10 23 23.93 3.82
 0 10 -23 21.05 2.63
 0 10 -23 21.74 3.32
 0 10 24 14.79 23.94
 0 -10 -24 -0.08 4.93
 0 -10 -24 3.61 3
 0 10 -24 -8.57 3.66
 0 10 -24 8.12 2.84
 0 10 -24 3.79 2.25
 0 10 24 8.22 3.34
 0 10 -24 6.48 2.17
 0 -10 -24 0.82 1.5
 0 10 -25 87.06 4.55
 0 -10 -25 75.67 3.8
 0 -10 -25 95.19 6.48
 0 10 -25 86.15 6.66
 0 10 25 92.57 6.31
 0 10 -25 97.69 5.74
 0 10 -26 0.67 3.48
 0 -10 -26 -0.69 3.2
 0 10 -26 -3.42 2.57
 0 10 26 4.24 3.15
 0 -10 -26 1.89 1.57
 0 10 -26 3.49 1.84
 0 10 -27 13.81 3.92
 0 -10 -27 13.87 3.7
 0 10 -27 17.46 3.16
 0 10 27 13.73 3.47
 0 -10 -27 12.21 1.98
 0 10 -27 13.43 2.27
 0 -10 -28 6.42 3.34
 0 10 -28 4.27 3.53
 0 10 -28 -1.45 2.46
 0 10 28 0.99 3.16
 0 -10 -28 4.17 1.55
 0 10 29 2.85 3.17
 0 10 -29 -1.36 3.39
 0 -10 -29 8.46 3.42
 0 10 -29 0.33 2.3
 0 10 30 -0.72 2.56
 0 -10 -30 -1.04 2.82
 0 10 -30 -0.7 3.2
 0 10 -30 3.24 2.37
 0 10 31 21.18 3.63
 0 10 31 25.76 2.87
 0 -10 -31 23.27 3.62
 0 10 -31 26.87 4.1
 0 10 32 -1.42 1.9
 0 10 -32 -1.04 2.57
 0 -10 -32 -1.37 2.26
 0 10 -33 21.73 3.57
 0 -10 -33 10.95 2.41
 0 11 0 1.48 2.79
 0 11 0 2.7 1.97
 0 11 0 5.64 3.97
 0 11 -1 1 3.09
 0 11 1 3.06 3.11
 0 11 1 2.03 1.85
 0 11 1 2.97 2.25
 0 11 -1 5.94 3.57
 0 11 -1 -0.04 2.13
 0 -11 -1 0.69 1.69
 0 11 2 1030.84 33.64
 0 11 -2 996.62 26.24
 0 11 2 1030.42 30.68
 0 -11 -2 1054.5 28.58
 0 11 3 240.86 17.38
 0 11 3 242.31 16.46
 0 11 -3 221.67 11.96
 0 11 -3 263.2 6.62
 0 11 3 247.82 15.49
 0 -11 -3 234.21 14.05
 0 11 4 752.42 32
 0 11 4 726.08 27.99
 0 11 4 750.55 27.36
 0 -11 -4 733.41 25.48
 0 11 5 9.57 5.47
 0 11 5 11.19 1.3
 0 -11 -5 15.03 3.92
 0 11 5 12.29 3.75
 0 11 5 15.15 4.5
 0 11 -5 15.58 4.71
 0 -11 6 139.13 6.79
 0 -11 -6 157.7 12.41
 0 11 6 151.67 12.46
 0 11 -6 144.47 13.27
 0 11 6 143.29 12.67
 0 -11 7 110.21 5.84
 0 11 7 92.39 13.6
 0 -11 -7 118.87 6.05
 0 -11 -7 120.52 11.25
 0 11 7 117.27 10.98
 0 11 -7 108.91 11.48
 0 -11 8 38.77 3.4
 0 -11 -8 35.69 6.38
 0 -11 -8 33.56 3.58
 0 11 -8 35.14 6.95
 0 11 8 39.39 6.79
 0 -11 -9 67.79 5.47
 0 -11 -9 68.02 8.78
 0 11 -9 65.67 5.29
 0 11 9 95.35 14.98
 0 11 9 77.93 9.57
 0 11 -9 76.27 9.85
 0 11 -10 684.9 18.15
 0 -11 -10 670.85 18.03
 0 -11 -10 714.34 29.09
 0 11 10 730.11 41.04
 0 11 10 735.6 29.67
 0 11 -10 666.11 28.31
 0 11 -11 2.93 1.79
 0 -11 -11 4.27 2.1
 0 -11 -11 5.06 3.54
 0 11 11 4.44 6.98
 0 11 11 3.13 3.31
 0 11 -11 5.85 2.76
 0 -11 -11 6.64 3.95
 0 11 -12 534.62 25.18
 0 -11 -12 521.06 31.62
 0 11 12 600.29 27.16
 0 -11 -12 533.6 17.65
 0 11 -12 547.45 18.48
 0 -11 -12 549.65 26.08
 0 11 -13 -1.5 1.35
 0 11 13 4.78 1.76
 0 11 -13 1.1 2.07
 0 -11 -13 -1.29 3.47
 0 -11 -13 0.04 1.6
 0 -11 -13 1.66 3.89
 0 11 -13 -0.91 2.46
 0 -11 -14 3.05 3.23
 0 11 -14 2.83 2.52
 0 -11 -14 0.39 1.92
 0 -11 -14 -0.11 4.14
 0 11 -14 2.28 3.42
 0 11 -14 1.58 1.43
 0 11 15 32.3 13.4
 0 11 -15 31.88 3.29
 0 -11 -15 39 5.45
 0 -11 -15 33.26 7.2
 0 11 -15 27.94 5.16
 0 -11 -15 25.67 4.62
 0 -11 -15 30.58 8.9
 0 11 -15 33.43 2.69
 0 11 16 217.21 30.55
 0 -11 -16 180.4 10.23
 0 11 -16 152.58 6.79
 0 -11 -16 121.06 13.21
 0 -11 -16 108.58 9.11
 0 11 -16 116.24 10.19
 0 11 -16 150.66 6.41
 0 11 -16 148.01 5.64
 0 11 -16 132.05 5.17
 0 -11 -16 106.16 15.13
 0 -11 -17 -3.07 5.11
 0 -11 -17 3.4 2.54
 0 11 -17 1.76 2.56
 0 -11 -17 3.31 4.69
 0 -11 -17 3.6 3.75
 0 11 -17 0.68 2.46
 0 11 17 4.66 10.78
 0 11 -17 0.46 1.77
 0 11 -17 1.71 2.25
 0 11 17 1.07 2.24
 0 11 -17 -0.48 1.7
 0 -11 -18 161.68 11.48
 0 -11 -18 167.16 16
 0 11 -18 171.83 12.82
 0 11 18 195.92 31.9
 0 -11 -18 158.13 10.43
 0 11 -18 160.67 6.51
 0 11 -18 162.16 7.5
 0 11 18 163.9 7.37
 0 11 -18 170.73 6.16
 0 11 -19 7.27 3.44
 0 -11 -19 6.98 4.3
 0 -11 -19 6.72 3.3
 0 11 19 12.13 12.67
 0 -11 -19 0.33 4.38
 0 -11 -19 2.37 1.16
 0 11 -19 4.27 1.52
 0 11 -19 3.29 2.26
 0 11 19 3.81 2.56
 0 11 -19 6.56 2.22
 0 -11 -20 36.7 10.99
 0 11 -20 44.81 6.92
 0 -11 -20 46.88 9.16
 0 11 20 52.36 18.7
 0 -11 -20 28.59 6.43
 0 11 -20 47.72 3.13
 0 -11 -20 32.7 3.56
 0 11 -20 34.07 3.81
 0 11 20 32.29 3.88
 0 -11 -20 42.24 2.68
 0 11 -20 43.33 3.65
 0 -11 -21 -8.32 7.06
 0 -11 -21 -0.08 3.99
 0 11 21 -2.14 18.03
 0 -11 -21 4.93 5.13
 0 11 -21 6.71 1.94
 0 -11 -21 5.42 1.49
 0 -11 -21 1.02 2.5
 0 11 -21 2.84 2.57
 0 11 21 4.98 3.1
 0 11 -21 1.87 2.03
 0 11 -22 3.9 1.56
 0 -11 -22 1.56 1.28
 0 11 -22 10.82 3.16
 0 -11 -22 8.51 3
 0 11 22 9.27 3.34
 0 11 -22 7.97 2.72
 0 -11 -23 -0.21 5.21
 0 11 -23 4.33 1.7
 0 -11 -23 2.85 1.39
 0 -11 -23 8.97 3.09
 0 11 -23 7.72 3.23
 0 11 23 0.88 2.78
 0 11 -23 4.6 2.28
 0 -11 -24 123.93 9.98
 0 -11 -24 101.23 4.09
 0 11 -24 108.3 4.85
 0 11 -24 126.43 7.27
 0 -11 -24 115.26 6.69
 0 11 24 123.03 7.28
 0 11 -24 122.24 6.08
 0 -11 -25 3.03 5.2
 0 -11 -25 1.1 2.97
 0 11 -25 -0.4 3.07
 0 11 -25 -1.36 2.45
 0 11 25 2.97 2.96
 0 -11 -25 1.1 1.47
 0 11 -25 2.27 1.61
 0 -11 -26 43.39 4.57
 0 11 -26 45.35 4.94
 0 11 -26 55.01 4.68
 0 11 26 46.77 5.03
 0 -11 -26 43.54 2.69
 0 -11 -27 6.77 2.75
 0 11 -27 6.27 3.38
 0 11 -27 6.75 2.79
 0 11 27 9.7 3.49
 0 -11 -27 7.18 1.59
 0 11 28 1.74 3.06
 0 -11 -28 0.83 2.85
 0 11 -28 3.09 3.12
 0 11 -28 -0.58 2.44
 0 11 29 0.89 2.82
 0 -11 -29 1.19 2.79
 0 11 -29 2.37 2.91
 0 11 30 9.33 3.08
 0 11 -30 12.08 3.41
 0 -11 -30 10.02 3.16
 0 11 30 9.95 2.49
 0 11 31 2.51 2.8
 0 11 31 -2.12 1.91
 0 11 -31 0.47 2.59
 0 -11 -31 2.59 2.43
 0 11 32 16.86 2.31
 0 -11 -32 12.06 2.59
 0 12 0 12.85 4.93
 0 12 0 19.27 5.04
 0 12 0 16.17 4.13
 0 -12 -1 524.39 19.95
 0 12 -1 437.27 22.1
 0 12 1 451.59 23.77
 0 12 -1 530.18 20.83
 0 12 1 526.58 25.23
 0 12 1 531.85 22.16
 0 12 -1 488.86 25.43
 0 -12 -2 9.35 3.28
 0 12 2 5.26 3.77
 0 12 2 11.78 3.92
 0 12 -2 11.37 3.46
 0 12 -2 7.48 4.08
 0 12 2 10.73 4.07
 0 -12 -3 595.93 22.67
 0 12 3 546.42 27.93
 0 12 3 591.64 26.41
 0 12 3 611.93 24.68
 0 -12 -4 177.23 12.75
 0 12 4 163.46 13.7
 0 12 -4 172.17 6.77
 0 12 4 165.85 13.21
 0 -12 -5 131.49 11.16
 0 12 5 96.25 12.96
 0 12 -5 123.44 12.95
 0 12 5 135.81 12.29
 0 12 5 129.83 11.97
 0 -12 -6 166.64 12.89
 0 12 6 168.47 17.35
 0 12 6 166.83 13.95
 0 12 -6 151.49 14.13
 0 12 6 164.99 13.71
 0 -12 -7 70.89 8.8
 0 12 -7 63.42 9.54
 0 12 7 70.91 9.22
 0 12 7 68.17 9.03
 0 -12 -8 179.9 13.9
 0 12 8 170.22 13.56
 0 12 -8 167.83 14.72
 0 -12 -9 308.56 18.64
 0 -12 -9 279.17 10.22
 0 12 9 311.61 18.14
 0 12 -9 289.49 19.62
 0 -12 -10 72.59 9.43
 0 -12 -10 65.18 5.42
 0 12 10 61.97 12.96
 0 12 -10 66.01 9.58
 0 12 10 76.3 9.85
 0 12 10 70.3 8.97
 0 -12 -11 695.69 18.3
 0 -12 -11 728.23 29.58
 0 12 11 742.57 44.94
 0 12 11 744.55 27.52
 0 12 -11 681.21 29.8
 0 12 11 768.48 31.26
 0 -12 -11 666.42 35.54
 0 -12 -12 -0.47 1.95
 0 -12 -12 0.74 2.93
 0 12 12 11.84 8.7
 0 12 12 2.44 1.84
 0 -12 -12 -0.57 5.19
 0 12 -12 2.64 3.58
 0 12 12 -1.37 3.18
 0 12 12 -2.76 3.6
 0 12 13 20.39 2.75
 0 12 -13 32.54 7.25
 0 -12 -13 22.4 7.67
 0 12 13 33.22 6.37
 0 12 -13 32.25 4.55
 0 -12 -13 40.31 7.86
 0 12 -14 14.88 2.09
 0 -12 -14 11.8 5.01
 0 12 -14 16.54 3.82
 0 12 -14 16.06 2.3
 0 12 14 15.64 2.53
 0 12 -14 11.71 4.75
 0 -12 -14 15.97 6.87
 0 12 14 16.89 4.94
 0 12 -15 28.58 3.37
 0 -12 -15 20.3 5.88
 0 12 -15 17.59 3.92
 0 -12 -15 16.08 6.28
 0 12 15 20.46 5.03
 0 12 -15 25.38 2.7
 0 12 16 7.38 10.77
 0 12 -16 4.24 2.47
 0 -12 -16 0.97 4.09
 0 12 -16 4.72 2.87
 0 -12 -16 3.03 3.04
 0 12 -16 0.41 2.2
 0 12 16 -0.32 2.28
 0 -12 -16 -2.23 5.16
 0 12 -16 0.39 1.58
 0 12 17 118.24 26.44
 0 -12 -17 110.39 8.94
 0 12 -17 89.03 5.72
 0 -12 -17 89.87 11.84
 0 12 -17 89.15 5.58
 0 12 -17 93.92 4.62
 0 -12 -17 83.22 13.36
 0 -12 -18 4.04 4.04
 0 12 18 9.15 13.89
 0 -12 -18 2.03 4.44
 0 -12 -18 4.54 3.84
 0 12 -18 8.01 2.29
 0 12 18 3.47 2.54
 0 12 -18 7 2.14
 0 -12 -19 123.13 16.17
 0 12 19 144.62 31.12
 0 -12 -19 93.7 8.78
 0 -12 -19 127.98 13.74
 0 12 -19 116.77 5.71
 0 12 19 117.48 6.72
 0 12 -19 125.22 5.68
 0 -12 -20 24.81 9.49
 0 -12 -20 25.28 6.54
 0 12 20 33.76 22.69
 0 12 -20 20.82 3.1
 0 -12 -20 19.74 5.6
 0 12 20 22.05 3.87
 0 12 -20 23.39 3.17
 0 12 21 -7.78 19.38
 0 12 -21 0.7 2.61
 0 -12 -21 -4.08 5.88
 0 12 21 4.92 3.21
 0 12 -21 6.36 2.36
 0 -12 -22 34.01 6.98
 0 12 -22 38.84 4.29
 0 12 22 33.12 4.36
 0 12 -22 35.19 3.64
 0 -12 -23 99.57 10.25
 0 -12 -23 66.24 3.24
 0 12 -23 83.69 3.94
 0 -12 -23 77.57 5.03
 0 12 -23 89.63 5.91
 0 12 23 86.77 6.32
 0 12 -23 90.51 5.27
 0 -12 -24 2.35 5.42
 0 -12 -24 0.23 1.18
 0 -12 -24 0.12 2.59
 0 12 -24 3.63 3.09
 0 12 24 4 3.51
 0 12 -24 0.49 2.37
 0 -12 -25 61.82 8.01
 0 -12 -25 56.27 2.9
 0 12 25 64.53 5.69
 0 12 -25 74.38 5.11
 0 -12 -25 53.33 4.77
 0 12 -25 71.79 5.6
 0 12 26 1.69 3.05
 0 -12 -26 6.58 5.19
 0 12 -26 3.23 3.03
 0 -12 -26 4.57 2.99
 0 -12 -27 7.22 2.9
 0 12 -27 12.27 3.52
 0 12 27 9.33 3.32
 0 -12 -28 0.69 2.64
 0 12 -28 7.34 3.18
 0 12 28 3.6 3.53
 0 12 -29 6.11 3.04
 0 -12 -29 -2.2 2.51
 0 12 29 -2.25 3.13
 0 12 29 2.93 2.32
 0 12 30 4.35 3.16
 0 12 30 5.68 2.55
 0 12 31 14.23 2.35
 0 12 32 -0.68 1.76
 0 13 0 1.78 3.67
 0 13 0 1.91 2.88
 0 13 0 2.81 3.33
 0 -13 0 4.53 2.38
 0 13 1 42.68 8.5
 0 13 1 58.09 9.23
 0 13 1 62.74 8.18
 0 13 -1 61.4 9.15
 0 13 -1 64.93 7.93
 0 -13 -1 59.03 6.98
 0 13 2 307.33 21.8
 0 13 -2 287.34 19.81
 0 13 2 289.73 17.27
 0 13 2 279.22 18.94
 0 -13 -2 300.25 15.75
 0 13 3 195.02 18.36
 0 13 3 216.93 16.54
 0 13 3 220.64 15.32
 0 -13 -3 222.56 14
 0 13 -4 418.02 10.48
 0 13 4 387.58 21.67
 0 13 4 393.36 20.87
 0 -13 -4 407.96 19.28
 0 13 5 197.81 19.51
 0 13 5 212.8 15.55
 0 13 5 206.52 15.67
 0 13 -5 188.91 16.61
 0 -13 -5 207.88 13.88
 0 13 6 108.57 15.64
 0 13 6 147.32 13.4
 0 13 -6 132.11 13.89
 0 13 6 136.77 12.77
 0 -13 -6 142.08 11.92
 0 13 7 210.57 21.8
 0 13 7 231.59 16.73
 0 13 -7 199.06 16.89
 0 13 7 221.43 16.09
 0 -13 -7 221.71 15.25
 0 13 8 150.07 12.92
 0 13 -8 139.49 14.41
 0 -13 -8 149.54 12.9
 0 13 9 390.11 31.98
 0 13 9 433.45 21.95
 0 13 -9 376.27 23.03
 0 -13 -9 405.57 21.24
 0 13 10 506.49 10.09
 0 13 -10 494.57 10.61
 0 13 -10 444.2 25.13
 0 13 10 472.47 22.79
 0 -13 -10 458.67 22.96
 0 13 11 3.69 7.53
 0 -13 -11 12.2 4.72
 0 13 -11 6.69 1.91
 0 13 11 5.34 1.89
 0 -13 -11 6.81 5.48
 0 13 -11 7.89 3.99
 0 13 11 11.26 4.43
 0 13 12 172.08 25.41
 0 13 -12 155.82 6.12
 0 -13 -12 204.43 16.39
 0 13 12 174.2 6.52
 0 13 -12 187.06 6.7
 0 -13 -12 199.62 20.01
 0 13 12 208.38 15.04
 0 13 -12 191.38 16.38
 0 13 13 90.22 19.28
 0 -13 -13 79.7 10.28
 0 13 -13 72.99 3.98
 0 13 13 74.36 4.55
 0 13 13 78.9 9.26
 0 13 -13 77.08 10.48
 0 -13 -13 70.73 12.59
 0 13 14 -0.23 8.51
 0 -13 -14 7.97 4.3
 0 13 -14 4.98 2.31
 0 13 -14 2.19 1.91
 0 13 14 3.91 1.94
 0 13 14 11.06 4.64
 0 -13 -14 8.12 4.05
 0 13 -14 4.54 4.17
 0 -13 -15 16.29 4.93
 0 -13 -15 8.14 4.55
 0 13 -15 8.01 2.73
 0 13 -15 12.47 2.52
 0 13 15 13.49 2.93
 0 13 15 8.98 3.82
 0 -13 -15 15.1 7.22
 0 13 -15 10.85 4.79
 0 -13 -16 46.99 8.64
 0 -13 -16 55.24 7.14
 0 13 -16 49.49 4.25
 0 13 16 49.59 4.18
 0 -13 -16 43.49 10.18
 0 -13 -17 -5.81 5.4
 0 -13 -17 -1.95 3.98
 0 -13 -17 -0.95 4.39
 0 13 -17 0.98 2.79
 0 -13 -18 119.61 13.22
 0 -13 -18 107.05 9.65
 0 13 18 139.96 31.8
 0 -13 -18 109.54 15.2
 0 -13 -19 13.14 5.23
 0 -13 -19 14.18 5.86
 0 -13 -19 5.96 4.7
 0 -13 -20 9.35 5.67
 0 13 20 19.73 3.65
 0 13 20 14.76 22.77
 0 13 -21 71.11 4.76
 0 -13 -21 78.83 9.12
 0 13 21 67.68 5.75
 0 13 -22 28.16 3.57
 0 -13 -22 36.91 7.38
 0 13 22 27.69 4.41
 0 13 22 38.92 22.68
 0 13 -23 15.71 3.48
 0 -13 -23 14.7 6.03
 0 13 23 10.12 3.51
 0 13 23 26.39 25.42
 0 13 24 58.05 5.35
 0 -13 -24 59.09 8.59
 0 13 -24 57.59 4.73
 0 13 25 0.98 2.85
 0 -13 -25 1.28 5.78
 0 13 -25 0.89 2.6
 0 13 26 34.05 4.73
 0 -13 -26 36.58 7.11
 0 13 -26 26.02 3.72
 0 13 -27 4.58 2.83
 0 13 27 6.18 3.29
 0 13 27 3.64 2.45
 0 13 28 0.47 2.93
 0 13 28 3.17 2.65
 0 13 29 3.99 2.89
 0 13 29 0.74 2.17
 0 13 30 7.09 3.12
 0 13 30 9.12 2.51
 0 13 31 -1.88 2.15
 0 -14 0 219.68 12.92
 0 14 0 174.21 16.58
 0 14 0 205.46 16.76
 0 -14 1 6.39 2.94
 0 -14 -1 4.17 2.36
 0 14 1 5.84 5.16
 0 14 -1 6.82 4.12
 0 14 1 6 3.1
 0 14 1 9.26 4.75
 0 -14 -2 12.57 3.98
 0 14 2 6.7 5.4
 0 14 -2 3.24 3.41
 0 14 2 6.39 3.97
 0 14 2 11.04 4.18
 0 -14 -3 292.64 15.95
 0 14 3 287.07 23
 0 14 3 291.79 19.35
 0 14 3 291.29 17.87
 0 -14 -4 53.76 7.17
 0 14 4 62.4 12.12
 0 14 4 46.86 8.19
 0 14 4 54.95 8.39
 0 -14 -5 462.35 20.9
 0 14 5 386.46 28.75
 0 14 5 475.8 23.82
 0 14 -5 431.46 25.65
 0 14 5 469.09 24.06
 0 -14 -6 123.19 11.17
 0 14 6 112.56 16.56
 0 14 6 128.37 12.78
 0 14 6 117.06 12.16
 0 14 -6 111.41 12.81
 0 14 7 24.01 6.02
 0 14 7 23.65 5.99
 0 14 -7 17.54 6.03
 0 -14 -7 22.19 5.28
 0 14 7 38.52 11.17
 0 14 -7 32.06 3.21
 0 14 7 25.03 2.59
 0 14 8 211.92 16.72
 0 14 -8 174.06 16.42
 0 14 8 191.71 15.26
 0 14 8 233.27 26.16
 0 -14 -8 199.3 14.73
 0 14 -8 190.2 6.95
 0 14 8 197.56 6.7
 0 -14 -9 240.58 16.38
 0 14 -9 251.99 7.81
 0 14 9 246.05 7.21
 0 14 -9 258.76 8.18
 0 14 9 243.71 16.96
 0 14 -9 212.93 18.02
 0 14 10 44.07 14.35
 0 14 -10 32.74 3.51
 0 -14 -10 37.95 6.92
 0 14 10 36.39 3.18
 0 14 -10 38.42 3.51
 0 14 -10 34.62 7.53
 0 14 10 37.25 6.89
 0 -14 -10 34.74 8.67
 0 14 11 88.1 19.7
 0 14 -11 85.09 4.97
 0 14 -11 77.96 4.23
 0 -14 -11 76.53 10.08
 0 14 11 82.15 4.6
 0 14 -11 86.29 4.99
 0 14 -11 74.81 10.74
 0 14 11 79.58 9.94
 0 -14 -11 70.15 11.94
 0 14 12 32.96 14.59
 0 -14 -12 22.65 5.88
 0 14 -12 27.08 3.07
 0 14 -12 27.24 2.93
 0 14 12 31.21 3.25
 0 14 12 23.88 5.49
 0 14 -12 26.65 7.2
 0 -14 -12 24.75 7.43
 0 14 13 47.59 16.61
 0 14 -13 40.04 3.74
 0 -14 -13 65.38 9.37
 0 14 -13 46.6 3.59
 0 14 13 52.1 4.15
 0 -14 -13 60.93 11.58
 0 14 -13 60.86 9.16
 0 14 13 63.49 8.44
 0 14 14 75.8 19.69
 0 14 -14 47.86 4.23
 0 -14 -14 70.96 9.69
 0 14 -14 59.41 4.08
 0 14 14 61.88 4.72
 0 14 14 62.53 8.3
 0 14 -14 67.01 10.79
 0 -14 -14 65.98 12.26
 0 -14 -15 10.05 5.16
 0 14 -15 6.97 2.66
 0 -14 -15 -0.15 3.01
 0 14 15 2.4 2.42
 0 14 -15 5.31 2.31
 0 14 15 4.02 3
 0 -14 -15 1.05 4.49
 0 14 -15 6.68 4.45
 0 -14 -16 19.7 6.4
 0 -14 -16 17.07 6.6
 0 14 16 11.93 2.96
 0 -14 -16 10.34 4.62
 0 14 -16 12.13 3.16
 0 -14 -17 113.79 12.53
 0 -14 -17 111.23 15.21
 0 14 17 110.06 6.3
 0 14 -17 98.77 6.25
 0 -14 -17 127.24 10.37
 0 -14 -18 -3.06 5.08
 0 -14 -18 -0.93 4.34
 0 -14 -18 2.73 3.45
 0 -14 -19 35.9 7.46
 0 14 19 30.76 22.39
 0 -14 -20 47.38 8.01
 0 14 20 108.15 34.45
 0 14 21 0.76 2.98
 0 -14 -21 -2.72 5.96
 0 14 21 12.47 24.09
 0 14 22 32.73 4.38
 0 -14 -22 37.9 8.3
 0 14 22 45.9 32.53
 0 -14 -23 11.29 6.75
 0 14 23 18.64 3.79
 0 -14 -24 -14.28 7.19
 0 14 24 0.16 3.27
 0 -14 -25 29.36 7.45
 0 14 25 31.26 4.32
 0 14 26 -1.92 2.65
 0 -14 -26 -0.52 5.35
 0 14 26 -2.37 3
 0 14 27 8.83 3.58
 0 14 27 6.44 2.49
 0 14 28 12.3 3.65
 0 14 28 9.12 2.8
 0 14 29 -1.36 2.71
 0 14 29 -0.32 2.41
 0 14 30 3.6 2.09
 0 14 31 6.27 2.15
 0 15 0 -0.51 3.18
 0 -15 0 -1.57 2.17
 0 -15 -1 212.6 13.17
 0 -15 1 215.15 12.47
 0 15 1 180.19 18.83
 0 15 -1 198.43 17.14
 0 15 1 204.28 17.02
 0 15 -1 189 7.75
 0 15 2 26.78 8.52
 0 -15 -2 35.4 5.68
 0 15 -2 26.19 2.83
 0 15 -2 25.28 6.52
 0 15 2 36.12 8.05
 0 15 -3 79.79 5.36
 0 15 3 80.95 14.87
 0 -15 -3 144.62 11.3
 0 15 -3 113.05 5.34
 0 15 3 138.01 13.84
 0 15 4 303.04 9.73
 0 15 4 315.2 27.01
 0 -15 -4 316.6 16.79
 0 15 -4 303.73 8.74
 0 15 4 301.46 20.05
 0 15 5 36.3 4.01
 0 15 5 44.82 12.23
 0 -15 -5 41.07 6.71
 0 15 -5 33.58 7.69
 0 15 5 35.1 7.17
 0 15 5 35.48 3.26
 0 15 6 17.46 3.22
 0 15 6 22.93 10.45
 0 -15 -6 35.91 6.41
 0 15 6 27.68 2.93
 0 15 -6 29.7 7.49
 0 15 6 32.06 6.93
 0 15 -7 179.47 17.32
 0 15 7 192.86 15.65
 0 15 7 177.66 7.47
 0 15 -7 170.41 6.92
 0 15 7 218.78 25.59
 0 -15 -7 199.46 14.17
 0 15 -7 180.29 7.15
 0 15 7 194.81 6.82
 0 15 8 61.07 9.02
 0 15 -8 46.66 9.26
 0 15 8 83.82 16.18
 0 15 -8 70.54 4.78
 0 15 8 78.57 5.27
 0 -15 -8 60.28 8.46
 0 15 -8 69.67 4.63
 0 15 8 67.12 3.97
 0 15 8 67.84 4.29
 0 15 -9 30.79 7.66
 0 15 9 24.53 5.13
 0 15 9 33.36 12.29
 0 15 9 29.07 3.77
 0 -15 -9 28.61 5.51
 0 15 -9 28.03 2.94
 0 15 -9 26.2 3.37
 0 15 9 24.87 2.78
 0 15 -9 32.25 3.6
 0 15 9 27.49 3.04
 0 -15 -10 48.2 10.32
 0 15 -10 50.5 9.03
 0 15 10 54.57 8.58
 0 15 10 67.31 18.17
 0 15 10 49.72 4.51
 0 15 -10 43.53 3.83
 0 -15 -10 51.81 8.15
 0 15 -10 48.34 3.62
 0 15 -10 49.74 4.28
 0 15 10 54.03 3.9
 0 15 10 50.95 3.99
 0 15 11 16.25 11.43
 0 15 11 18.47 3.33
 0 -15 -11 11.21 3.98
 0 15 -11 16.19 3.06
 0 15 -11 17.39 2.6
 0 15 -11 16.69 2.84
 0 15 11 20.14 2.88
 0 -15 -11 13.03 5.36
 0 15 -11 17.03 6.26
 0 15 11 17 5.36
 0 15 12 93.73 21.28
 0 15 -12 77.65 5.14
 0 15 -12 82.31 4.67
 0 -15 -12 89.24 10.57
 0 15 12 86.2 5.06
 0 15 -12 89.71 12.19
 0 15 12 91.33 10.42
 0 -15 -12 81.65 12.86
 0 15 -13 107.76 5.38
 0 15 -13 109.79 6.1
 0 15 13 113.36 6.02
 0 15 13 114.97 11.52
 0 15 -13 99.04 12.79
 0 -15 -13 117.23 15.64
 0 -15 -13 118.64 12
 0 -15 -14 -2.1 3.44
 0 15 -14 -2.06 2.16
 0 15 14 0.89 2.34
 0 15 14 1.48 3.21
 0 15 -14 -0.36 3.47
 0 -15 -14 2.67 4.36
 0 15 -15 155.69 6.91
 0 -15 -15 169.74 11.59
 0 -15 -15 190.01 15.52
 0 15 -15 170.86 6.8
 0 15 15 171.05 7.56
 0 15 -15 177.56 16.83
 0 15 15 203.17 14.61
 0 -15 -15 193.67 19.9
 0 -15 -16 73.12 8.86
 0 15 -16 50.7 4.87
 0 -15 -16 46.72 8.33
 0 15 16 51.97 4.68
 0 -15 -16 46.94 10.68
 0 15 -17 13.83 3.46
 0 -15 -17 14.92 5.94
 0 15 17 35.77 22.54
 0 -15 -17 29.46 6.74
 0 15 17 23.36 3.8
 0 -15 -17 29.74 8.53
 0 15 18 76.38 5.81
 0 -15 -18 66.25 8.88
 0 -15 -19 34.08 7.74
 0 -15 -20 -3.14 6.45
 0 15 21 35.04 31.12
 0 -15 -21 19.2 6.48
 0 15 22 -1.24 3.3
 0 -15 -22 0.2 6.57
 0 15 23 5.51 3.03
 0 -15 -23 3.8 6.05
 0 15 23 2.05 2.64
 0 15 24 20.31 3.82
 0 -15 -24 12.57 5.92
 0 15 24 21.14 3.92
 0 15 25 -4.23 3.33
 0 -15 -25 2.5 5.84
 0 15 25 0.16 2.83
 0 15 26 17.38 3.95
 0 -15 -26 9.35 5.4
 0 15 26 17.08 3.29
 0 15 27 19.63 3.74
 0 15 27 18.88 3.22
 0 15 28 -2.96 2.73
 0 15 28 -1.24 2.38
 0 15 29 13.02 2.63
 0 15 30 2.23 1.93
 0 16 0 284.45 20.56
 0 16 0 282.68 10.5
 0 16 0 292.86 8.42
 0 16 1 18 5.89
 0 16 -1 15.89 5.74
 0 16 -1 15.59 2.44
 0 16 1 14.71 2.52
 0 16 -1 15.09 3.27
 0 16 1 15.25 3.42
 0 16 2 358.49 11.45
 0 16 2 369.9 29.66
 0 -16 -2 397.01 17.77
 0 16 2 369.31 9.13
 0 16 -2 366.51 9.89
 0 16 2 331.3 9.21
 0 16 2 371.52 23.2
 0 16 -2 358.57 23.68
 0 16 3 120.7 6.86
 0 16 3 134.55 19.55
 0 -16 -3 119.91 10.24
 0 16 3 106.33 5.36
 0 16 -3 120.65 5.8
 0 16 3 119.04 5.25
 0 16 3 107.37 12.42
 0 16 4 19.12 5.65
 0 16 4 15.46 3.37
 0 16 4 10.02 8.58
 0 -16 -4 22.36 5.2
 0 16 -4 14.53 2.78
 0 16 4 13.58 2.35
 0 16 4 14.57 2.68
 0 16 5 58.97 14.46
 0 -16 -5 37.41 6.38
 0 16 5 43.99 4.65
 0 16 -5 41.66 3.75
 0 16 5 39.99 3.24
 0 16 5 40.65 3.56
 0 16 5 43.11 8.36
 0 16 -5 34.74 8.02
 0 16 6 171.91 23.97
 0 16 6 154.36 7.8
 0 -16 -6 161.8 12.63
 0 16 6 150.19 6.33
 0 16 6 143.28 5.52
 0 16 6 146.07 5.39
 0 16 -6 141.86 15.47
 0 16 6 163.25 14.72
 0 16 -7 2.45 3.68
 0 16 7 7.47 3.64
 0 16 7 -0.55 10.06
 0 16 7 1.96 2.59
 0 16 -7 3.9 2.59
 0 -16 -7 5.1 2.91
 0 16 -7 4.43 2
 0 16 7 3.11 1.69
 0 16 -7 5.75 2.23
 0 16 7 3.12 1.79
 0 16 7 5.34 2.18
 0 16 -8 35.14 8.45
 0 16 8 30.17 6.38
 0 16 8 47.89 15.85
 0 16 8 27.52 4.04
 0 16 -8 27.56 3.68
 0 -16 -8 35.39 6.52
 0 16 -8 29.97 3.12
 0 16 8 31.89 3.03
 0 16 -8 33.51 3.91
 0 16 8 31.66 3.46
 0 16 -9 16.11 5.89
 0 16 9 24.22 6
 0 16 9 31.32 16.19
 0 16 9 24.12 3.96
 0 -16 -9 22.89 5.52
 0 16 -9 23.01 3.47
 0 16 -9 18.94 2.82
 0 16 9 23.23 2.93
 0 16 -9 22.31 3.45
 0 16 9 18.76 3
 0 -16 -10 15.3 6.47
 0 16 -10 12.49 5.98
 0 16 10 19.52 5.79
 0 16 10 29.82 14.65
 0 16 10 22.27 3.81
 0 -16 -10 15.84 4.76
 0 16 -10 18.03 3.38
 0 16 -10 17.95 2.74
 0 16 -10 12.93 2.71
 0 16 10 14.55 2.64
 0 16 10 16.76 2.98
 0 -16 -11 88.01 13.13
 0 16 11 90.18 10.52
 0 16 -11 86.89 11.78
 0 16 11 83.48 5.85
 0 16 -11 88.12 5.85
 0 -16 -11 89.57 10.22
 0 16 -11 83.86 4.83
 0 16 11 88.79 5.16
 0 16 11 82.31 5.3
 0 16 12 55.66 8.59
 0 -16 -12 49.77 10.6
 0 16 -12 48.14 9.17
 0 16 12 82.84 21.96
 0 16 -12 55.52 4.93
 0 16 -12 55.59 4.17
 0 16 12 48.5 4.09
 0 16 12 56.2 4.45
 0 -16 -12 53.02 8.19
 0 16 13 10.12 16.28
 0 16 -13 12.4 3.21
 0 -16 -13 17.88 5.06
 0 16 13 17.8 3.38
 0 16 -13 11.99 2.7
 0 16 13 23.27 6.18
 0 -16 -13 12.97 5.58
 0 16 -13 16.5 5.17
 0 -16 -14 240.07 17.11
 0 16 -14 223.54 7.87
 0 16 14 234.01 8.66
 0 16 -14 216.11 18.84
 0 -16 -14 232.28 21.5
 0 16 14 240.02 16.19
 0 -16 -15 32.86 6.96
 0 -16 -15 22.67 5.51
 0 16 15 28.86 3.91
 0 16 -15 25.74 3.46
 0 -16 -15 22.6 7.89
 0 16 -15 25.54 7.61
 0 -16 -16 100.43 10.14
 0 16 16 129.88 33.83
 0 -16 -16 119.04 12.32
 0 16 16 101.54 6.34
 0 16 16 112.7 6.41
 0 16 17 54.76 27.83
 0 16 17 32.65 4.14
 0 16 17 36.39 4
 0 -16 -17 42.53 7.89
 0 16 18 16.33 23.49
 0 16 18 0.33 2.88
 0 16 18 -0.1 2.69
 0 -16 -18 -5.7 6.36
 0 16 19 14.01 23.78
 0 16 19 7.79 3.23
 0 16 19 11.7 3.15
 0 -16 -19 9.19 7.1
 0 16 20 11.81 3.08
 0 16 20 17.53 3.29
 0 -16 -20 15.62 7.08
 0 16 21 4.33 2.89
 0 -16 -21 6.42 6.97
 0 16 22 12.42 3.1
 0 -16 -22 -6.62 7.63
 0 16 23 11.43 3.05
 0 -16 -23 8.37 6.76
 0 16 24 4.98 3.04
 0 16 24 -0.75 2.85
 0 16 25 7.99 3.35
 0 16 25 10.12 3.14
 0 -16 -25 7.55 6.12
 0 16 26 10.41 3.7
 0 16 26 10.14 2.94
 0 -16 -26 8.78 5.56
 0 16 27 6.62 3.31
 0 16 27 1.5 2.39
 0 16 28 20.6 3.33
 0 16 29 0.44 1.86
 0 17 0 -0.41 2.01
 0 17 0 3.25 2.35
 0 17 0 4.52 4.5
 0 17 0 1.73 3.06
 0 17 -1 294.89 9.22
 0 17 1 292.58 9.23
 0 17 1 319.97 9.11
 0 17 -1 313.64 9.34
 0 17 1 305.78 21.35
 0 17 -1 296.89 21.1
 0 17 1 329.51 11.85
 0 17 -2 93.61 5.54
 0 17 2 95.32 5.02
 0 17 -2 90.57 5.3
 0 17 2 87.58 5.3
 0 17 -2 91.57 12.68
 0 17 2 94.77 11.9
 0 17 2 97.51 6.86
 0 17 -3 33.35 3.5
 0 17 3 39.58 3.54
 0 17 3 35.13 3.56
 0 17 -3 38.43 3.73
 0 17 3 35.72 7.44
 0 17 3 43.28 4.99
 0 17 4 0.16 3.05
 0 17 -4 6.2 2.36
 0 17 -4 5.69 2.19
 0 17 4 8.35 2.17
 0 17 4 5.95 2.19
 0 17 4 5.92 3.47
 0 17 5 81.65 6.67
 0 17 5 84.99 18.11
 0 17 5 77.16 5.03
 0 17 5 75.45 4.36
 0 17 -5 76.02 5.06
 0 17 5 72.02 3.89
 0 17 -5 66.18 10.94
 0 17 5 83.06 10.97
 0 17 6 1.32 3.01
 0 17 -6 3.87 4.42
 0 17 6 -4.94 3.49
 0 -17 -6 1.63 2.71
 0 17 6 -1.59 2.01
 0 17 6 1.48 1.72
 0 17 6 1.42 2.24
 0 17 7 187.52 27.72
 0 17 7 156.65 8.32
 0 17 -7 157.23 7.54
 0 -17 -7 182.65 13.24
 0 17 -7 144.45 6.23
 0 17 7 164.42 7.12
 0 17 7 155.3 5.71
 0 17 7 152.92 6.03
 0 17 7 182.88 15.46
 0 17 -7 157.71 16.67
 0 17 -8 2.4 3.76
 0 17 8 0.37 3.82
 0 17 8 -2.22 11.18
 0 17 8 -2.2 3.18
 0 -17 -8 0.18 3.14
 0 17 -8 0.64 2.08
 0 17 -8 2.11 2.84
 0 17 -8 -0.95 2.4
 0 17 8 1.03 1.96
 0 17 8 0.1 2.27
 0 17 -9 39.51 8.95
 0 -17 -9 43.17 9.06
 0 17 9 41.68 7.55
 0 17 9 13.33 11.76
 0 17 9 31.46 4.91
 0 -17 -9 44.69 6.98
 0 17 -9 29.88 3.38
 0 17 -9 28.51 4.12
 0 17 9 30.6 3.33
 0 17 -9 32.91 4.25
 0 17 9 37.27 3.68
 0 -17 -10 66.64 11.89
 0 17 -10 57.75 10.59
 0 17 10 69.56 9.51
 0 17 10 80.75 21.47
 0 17 -10 64.55 5.38
 0 17 10 69.04 5.88
 0 17 -10 59.4 4.23
 0 17 10 66.79 4.76
 0 17 -10 74.73 5.52
 0 17 10 72.99 4.79
 0 -17 -10 63.94 8.62
 0 17 11 5.13 4.22
 0 -17 -11 4.96 4.89
 0 17 -11 3.12 3.87
 0 -17 -11 7.23 4.8
 0 17 11 -0.28 13.44
 0 17 -11 13.56 3.48
 0 17 -11 4.1 2.46
 0 17 11 5.12 2.56
 0 17 11 1.8 2.33
 0 17 -12 21.27 7.08
 0 -17 -12 28.03 8.67
 0 17 12 29.14 6.49
 0 -17 -12 31.7 6.24
 0 17 -12 25.67 3.27
 0 17 -12 23.78 4.22
 0 17 12 21.33 3.34
 0 17 12 29.66 4.04
 0 17 13 133.88 12.22
 0 17 -13 117.76 14.34
 0 -17 -13 132.54 16.46
 0 -17 -13 120.38 11.95
 0 17 -13 127.26 6.27
 0 17 -13 130.79 7.34
 0 17 13 130.1 6.6
 0 17 13 119.06 6.5
 0 -17 -14 18.02 6.68
 0 -17 -14 5.95 4.67
 0 17 -14 9.14 2.73
 0 17 14 7.89 2.98
 0 17 14 1.28 3.02
 0 -17 -14 8.03 4.3
 0 17 -14 3.83 4.48
 0 -17 -15 129.5 11.04
 0 -17 -15 150.56 13.39
 0 17 -15 136.7 6.8
 0 17 15 133.66 7.13
 0 17 -15 139.11 16.04
 0 17 16 4.16 2.77
 0 -17 -16 5.67 5.94
 0 17 17 -4.37 20.22
 0 17 17 -0.27 3.15
 0 17 17 3.31 2.63
 0 -17 -17 19.34 7.06
 0 17 18 21.3 22.14
 0 17 18 1.13 2.8
 0 17 18 6.93 3.13
 0 -17 -18 2.57 6.36
 0 17 19 -1.02 27.01
 0 17 19 9.02 3.5
 0 17 19 7.73 3.19
 0 -17 -19 13.31 7.54
 0 17 20 2.82 3.18
 0 17 20 10.04 2.98
 0 -17 -20 -0.27 6.69
 0 17 21 35.91 4.79
 0 17 21 32.6 4.13
 0 -17 -21 41.92 9.51
 0 17 22 1.83 2.56
 0 -17 -22 2.01 7.09
 0 17 23 16.61 3.31
 0 -17 -23 10.63 6.73
 0 17 24 2.74 2.71
 0 -17 -24 -3.28 6.33
 0 17 25 1.14 2.66
 0 -17 -25 -2.7 5.98
 0 17 26 4.36 2.9
 0 17 26 3.22 2.66
 0 -17 -26 3.89 5.49
 0 17 27 15.37 3.08
 0 17 28 0.36 2.25
 0 17 29 10.41 2.39
 0 18 0 399.24 24.65
 0 18 0 368.86 10.92
 0 18 0 391.84 10.76
 0 18 1 4.65 4.05
 0 18 1 13.31 2.77
 0 18 1 12.28 2.88
 0 18 -1 8.34 2.36
 0 18 -1 7 2.26
 0 18 -2 39.25 8.36
 0 18 2 40.59 8.17
 0 18 2 37.42 3.85
 0 18 -2 41.39 4.01
 0 18 -2 48.17 4.35
 0 18 2 45.04 4.03
 0 18 3 17.69 3.23
 0 18 -3 20.36 3.32
 0 18 3 27.08 3.17
 0 18 -3 24.23 3.5
 0 18 3 27.41 6.75
 0 18 4 18.36 6.08
 0 18 4 23.48 12.89
 0 18 -4 16.62 3.34
 0 18 -4 22.55 3.94
 0 18 4 14.45 2.54
 0 18 4 20.48 3.45
 0 18 4 16.85 4.04
 0 18 5 -0.24 4.17
 0 18 -5 10.64 5.51
 0 18 5 15.21 12.85
 0 18 -5 2.18 2.83
 0 18 5 2.98 2.26
 0 18 5 1.33 2.59
 0 18 5 -3.68 3.46
 0 18 6 96.97 7.37
 0 18 -6 95.03 6.58
 0 18 6 111.1 23.39
 0 18 6 95.18 5.6
 0 18 6 93.61 4.91
 0 18 -6 89.85 12.93
 0 18 6 95.45 11.79
 0 18 -7 0.81 3.67
 0 18 7 0.69 3.07
 0 18 -7 3.8 3.23
 0 18 -7 5.05 2.5
 0 18 7 2.81 1.98
 0 18 7 -0.89 1.96
 0 18 7 2.93 2.38
 0 18 -8 172.76 8.46
 0 18 -8 166.4 6.85
 0 18 8 184.83 31.15
 0 18 -8 185.37 8.5
 0 18 8 166.74 6.58
 0 18 8 167.91 7.58
 0 18 -8 174.9 17.87
 0 18 8 197.27 16.03
 0 18 -9 3.53 4.01
 0 18 9 17.16 6.05
 0 -18 -9 20.08 7.22
 0 18 -9 12.84 2.66
 0 18 -9 15.84 3.75
 0 18 9 13.14 15.72
 0 18 -9 18.73 3.54
 0 18 9 17.46 3.11
 0 18 9 18.29 3.45
 0 18 -10 46.5 4.14
 0 18 -10 43.88 5.15
 0 18 10 51.11 22.47
 0 18 10 47.98 4.15
 0 18 10 48.12 4.6
 0 -18 -10 59.88 11.82
 0 18 -10 60.12 11.25
 0 18 10 56.72 8.76
 0 18 11 30.78 6.77
 0 18 -11 28.92 7.73
 0 -18 -11 28.08 8.45
 0 18 -11 26.68 3.53
 0 18 -11 31.43 4.74
 0 18 11 34.65 20.19
 0 18 11 31.9 3.83
 0 18 11 28.74 4.05
 0 18 -12 46.88 9.14
 0 -18 -12 44.9 9.74
 0 18 12 48.8 7.98
 0 18 -12 62.27 5.56
 0 18 -12 53.72 4.58
 0 18 12 60.35 4.81
 0 18 12 50.32 4.59
 0 18 13 2.11 3
 0 18 -13 1.55 4.21
 0 18 13 1.8 16.47
 0 18 -13 -0.25 3.34
 0 18 -13 0.03 2.47
 0 18 13 -1.34 2.69
 0 18 13 -2.88 2.74
 0 -18 -14 99.91 10.17
 0 18 -14 120.39 6.34
 0 18 14 111.19 6.28
 0 18 14 93.37 6.01
 0 18 15 -2.11 3.2
 0 18 -15 -0.51 2.67
 0 18 15 1.66 22.63
 0 -18 -15 -8.81 6.85
 0 18 16 16.2 3.53
 0 18 16 32.71 23.86
 0 -18 -16 11.19 6.11
 0 18 17 0.21 3.19
 0 18 17 27.42 28.86
 0 -18 -17 4.26 6.07
 0 18 18 7.29 3.44
 0 -18 -18 3.99 7.09
 0 18 18 -1.33 2.76
 0 18 19 4.79 2.85
 0 -18 -19 1.26 6.87
 0 18 19 2.63 2.93
 0 18 20 49.28 5.44
 0 -18 -20 56.85 9.94
 0 18 20 36.57 4.34
 0 18 21 0.02 2.93
 0 -18 -21 -0.44 7.35
 0 18 21 2.38 2.91
 0 18 22 44.4 4.89
 0 -18 -22 44.15 9.11
 0 18 22 48.63 4.93
 0 18 23 -0.02 3.47
 0 -18 -23 5.71 6.43
 0 18 23 5.9 2.81
 0 -18 -24 -2.66 6.58
 0 18 24 4 2.73
 0 -18 -25 -3.14 6.04
 0 18 25 1.47 2.5
 0 -18 -26 7.5 5.66
 0 18 26 2.55 2.36
 0 18 27 1.66 2.4
 0 18 28 7.16 2.3
 0 19 0 4.22 3.55
 0 19 0 4.49 2.73
 0 19 0 -0.32 2.5
 0 19 1 100.25 12.74
 0 19 -1 92.2 12.48
 0 19 -1 110.36 6.35
 0 19 -1 98.4 6.36
 0 19 1 96.96 6.22
 0 19 1 107.1 6.15
 0 19 -2 10.41 5.01
 0 19 2 11.97 5.88
 0 19 2 9.88 2.96
 0 19 -2 3.85 2.63
 0 19 2 0.3 2.4
 0 19 -2 5.45 2.76
 0 19 3 12.63 2.88
 0 19 3 10.37 2.93
 0 19 -3 14.35 3.22
 0 19 -3 11.32 3.2
 0 19 4 4.56 2.7
 0 19 -4 3.69 2.43
 0 19 4 5.6 2.4
 0 19 -4 4.11 2.85
 0 19 4 2.47 3.4
 0 19 5 102.86 5.51
 0 19 -5 111.33 6.83
 0 19 5 104.24 6.31
 0 19 -5 87.23 12.57
 0 19 5 105.99 12.68
 0 19 6 -5.03 4.56
 0 19 -6 -0.8 3.95
 0 19 -6 -0.8 3.27
 0 19 6 0.25 11.73
 0 19 -6 -0.6 2.46
 0 19 6 0.6 2.11
 0 19 -6 -2.08 3.05
 0 19 6 -1.63 2.64
 0 19 -7 208.28 9.75
 0 19 -7 206.13 7.91
 0 19 7 223.85 8.99
 0 19 7 221.21 7.35
 0 19 7 236.08 17.63
 0 19 -7 209.49 19.17
 0 -19 -8 3.09 3.6
 0 19 8 13.23 4.7
 0 19 -8 7.19 5.34
 0 19 8 -3.81 16.82
 0 19 -8 9.43 3.04
 0 19 -8 6.29 3.36
 0 19 -8 7.06 3.36
 0 19 8 11.69 3.19
 0 19 -9 152.09 8.63
 0 19 -9 146.35 6.71
 0 19 9 158.38 6.82
 0 19 9 170.37 8.13
 0 19 9 189.91 15.39
 0 -19 -9 178.3 17.92
 0 19 -9 156.1 16.29
 0 19 -10 -7.47 4.86
 0 -19 -10 1.9 4.7
 0 19 10 1.79 3.94
 0 19 -10 -1.01 3.53
 0 19 -10 1.88 2.61
 0 19 10 4.37 2.44
 0 19 10 -0.1 2.68
 0 -19 -11 -1.16 4.29
 0 19 11 7.77 4.97
 0 19 11 1.32 2.5
 0 19 11 3.1 2.84
 0 19 -11 -0.76 2.73
 0 19 -11 -1.75 3.46
 0 19 12 -7.66 19.77
 0 19 12 -0.73 2.86
 0 19 12 5.3 3.53
 0 19 -12 3.49 2.66
 0 19 -12 5.14 3.9
 0 19 13 53.44 4.86
 0 19 13 54.19 5.28
 0 19 13 60.73 29.12
 0 19 -13 51.53 4.5
 0 19 -14 7.9 3.09
 0 19 14 13.9 3.52
 0 19 14 8.8 3.18
 0 19 15 30.66 4.29
 0 19 -15 26.14 3.68
 0 19 15 49.54 27.13
 0 -19 -15 40.61 8.43
 0 19 16 1.07 2.87
 0 19 16 15.68 24.79
 0 -19 -16 14.05 7.07
 0 19 17 -1.83 3.3
 0 19 17 -14.07 30.99
 0 -19 -17 8.65 7.46
 0 19 18 3.1 3.22
 0 -19 -18 4.3 6.76
 0 19 19 19.11 3.73
 0 19 19 14.77 3.41
 0 19 20 -1.11 3.15
 0 -19 -20 -7.44 7.95
 0 19 20 1.19 2.94
 0 19 21 59.05 5
 0 19 21 59.82 5.45
 0 19 22 6.87 3.45
 0 -19 -22 -2.45 6.52
 0 19 22 1.33 2.77
 0 -19 -23 9.38 6.59
 0 19 23 18.97 3.75
 0 -19 -24 3.27 6.13
 0 19 24 2.03 2.62
 0 -19 -25 -1.69 6.01
 0 19 25 1.47 2.39
 0 -19 -26 -5.5 5.33
 0 19 26 1.6 2.27
 0 19 27 4.76 2.16
 0 20 0 160.79 7.69
 0 20 0 154.07 7.96
 0 20 0 142.8 14.97
 0 20 -1 8.87 3.36
 0 20 1 8.26 2.99
 0 20 1 2.71 2.64
 0 20 -1 -0.1 2.74
 0 20 1 9.34 4.99
 0 20 -1 4.36 3.88
 0 20 2 50.79 4.59
 0 20 -2 48.22 5.03
 0 20 2 50.67 5.08
 0 20 -2 48 4.91
 0 20 -2 50.34 9.96
 0 20 2 53.48 9.13
 0 20 -3 -2.31 2.93
 0 20 3 4.12 2.54
 0 20 3 -2.93 2.81
 0 20 -3 4.14 3.25
 0 20 3 0.83 4
 0 20 -4 7.03 3.24
 0 20 4 8.66 2.83
 0 20 4 12.03 3.47
 0 20 -4 9.63 3.29
 0 20 4 7.08 4.59
 0 20 -5 2.58 3.58
 0 20 5 1.69 2.9
 0 20 -5 2.64 3
 0 20 5 2 2.35
 0 20 5 1.19 3.3
 0 20 -5 0.97 4.72
 0 20 -6 164.27 7.43
 0 20 6 173.21 15.16
 0 20 -6 141.95 15.93
 0 20 6 177.44 8.26
 0 20 -6 175.45 8.91
 0 20 6 170.6 6.97
 0 20 -6 163.55 9.18
 0 20 -7 6.04 4
 0 20 -7 5.22 2.83
 0 20 7 7.45 3.15
 0 20 -7 9.36 5.28
 0 -20 -7 8.89 4.76
 0 20 7 9.11 4.29
 0 20 -8 160.68 9.08
 0 20 -8 155.78 7.1
 0 20 8 171.14 8.23
 0 -20 -8 176.43 17.77
 0 20 8 171.68 14.78
 0 20 9 0.69 18.03
 0 20 9 1.23 2.85
 0 20 -9 4.27 3.97
 0 20 -9 0.73 2.6
 0 20 10 20.42 21.49
 0 20 10 7.38 3.23
 0 20 -10 3.85 3.64
 0 20 -10 0.05 2.71
 0 20 11 -17.96 25.49
 0 20 11 -1.01 2.83
 0 20 -11 -0.02 2.54
 0 20 -11 1.28 3.83
 0 20 12 17.91 22.6
 0 20 12 12.83 3.25
 0 20 -12 10.96 2.94
 0 20 12 8.79 3.06
 0 20 -12 13.25 4.3
 0 20 13 14.15 30
 0 20 -13 0.89 2.77
 0 20 13 10.33 3.24
 0 20 13 3.9 2.97
 0 20 -14 54.9 5.02
 0 20 14 47.59 4.81
 0 20 14 49.45 5.03
 0 20 15 0.67 2.94
 0 20 15 1.23 3.04
 0 -20 -16 34.51 8.73
 0 20 16 29.34 4.12
 0 -20 -17 1.59 6.8
 0 20 17 -4.27 2.98
 0 -20 -18 -6.48 7.4
 0 20 18 4.98 3.41
 0 -20 -19 0.68 7.23
 0 20 19 10.7 3.71
 0 20 20 32.39 4.3
 0 -20 -20 33.28 8.39
 0 20 21 -2.57 2.58
 0 -20 -21 -10.31 7.9
 0 20 22 23.08 3.7
 0 -20 -22 18.8 7.06
 0 20 23 1.76 2.96
 0 -20 -23 7.16 6.1
 0 20 24 4.82 2.74
 0 -20 -24 7.57 6.5
 0 20 25 -2.79 2.54
 0 -20 -25 -5.56 5.35
 0 20 26 -0.74 2.12
 0 -20 -26 4.04 4.83
 0 21 0 6.94 3.26
 0 21 0 0.32 2.87
 0 21 1 75.42 5.73
 0 21 1 77.58 6.2
 0 21 -1 73.53 5.89
 0 21 -1 76.29 6.04
 0 21 2 0.09 2.82
 0 21 -2 0.18 3.07
 0 21 -2 1.54 2.93
 0 21 2 0.6 2.88
 0 21 -3 24.05 4.14
 0 21 -3 31.87 4.97
 0 21 3 26.63 4.22
 0 21 3 27.22 3.82
 0 21 4 -2.71 3.12
 0 21 5 21.19 3.97
 0 21 -5 23.41 3.65
 0 21 6 7.25 3.52
 0 21 -6 1.72 2.81
 0 21 -6 3.29 3.99
 0 21 7 140.21 7.83
 0 21 -7 121.28 6.63
 0 21 -7 136.89 9.08
 0 21 -8 2.27 2.67
 0 21 -8 -0.38 3.9
 0 21 8 4.94 3.35
 0 21 -9 17.77 4.93
 0 21 -9 15.03 3.28
 0 21 9 11.47 3.45
 0 21 -10 6.33 4.13
 0 21 -10 9.74 3.11
 0 21 10 5.3 3.39
 0 21 -11 2.32 2.69
 0 21 -11 3.76 4.61
 0 21 11 15.45 24.82
 0 21 11 0.82 3.01
 0 21 12 19.24 31.59
 0 21 -12 4.73 4.19
 0 21 -12 5.87 3.2
 0 21 12 -0.82 3.1
 0 -21 -12 6.34 6.77
 0 21 13 41.94 5.05
 0 21 -13 35.66 4.05
 0 21 13 47.86 35.26
 0 -21 -13 45.88 9.24
 0 21 14 2.81 3.06
 0 21 -14 6.23 2.91
 0 21 15 66.6 5.99
 0 21 16 2.94 3.29
 0 -21 -16 -5.1 7.72
 0 -21 -17 10.77 7.36
 0 -21 -18 -0.52 6.68
 0 -21 -19 12.1 7.21
 0 -21 -20 -2.5 6.71
 0 21 21 15.21 3.6
 0 -21 -21 13.43 6.88
 0 21 22 -1.14 2.57
 0 -21 -22 9.57 6.41
 0 21 23 10.5 3.43
 0 -21 -23 -3.05 5.8
 0 21 24 -2.29 2.72
 0 -21 -24 -1.68 5.67
 0 21 25 3.11 2.68
 0 -21 -25 -3.96 5.24
 0 22 0 134.98 7.81
 0 22 -1 3.23 3.22
 0 22 1 6.64 3.77
 0 22 2 67.98 6.09
 0 22 -2 67.48 6.17
 0 22 -3 16.29 3.92
 0 22 3 15.22 3.93
 0 22 4 2.7 3.44
 0 22 -4 -4.65 4.56
 0 22 5 11.93 3.9
 0 22 -5 8.22 4.68
 0 22 -5 6.82 3.09
 0 22 6 43.37 5.41
 0 22 -6 36.51 4.39
 0 22 -6 42.36 6.09
 0 22 7 5.25 3.65
 0 22 -7 -4.04 4.87
 0 22 -7 -0.43 2.68
 0 22 8 31.52 4.59
 0 22 -8 27.7 3.98
 0 22 -8 28.18 5.34
 0 22 9 7.82 3.54
 0 22 -9 3.2 4.39
 0 22 -9 5.62 3.1
 0 22 10 -2.46 3.5
 0 22 -10 0.35 2.72
 0 22 -10 0.24 4.48
 0 -22 -11 2.94 6.87
 0 22 11 2.42 3.12
 0 22 -11 8.67 5.04
 0 22 -11 4.41 3.11
 0 -22 -12 20.95 8.2
 0 22 -12 26.17 3.93
 0 22 12 25.68 4.57
 0 22 -12 20.59 5.1
 0 -22 -13 8.82 7.11
 0 22 13 0.14 3.45
 0 22 -13 -1.77 3.05
 0 22 14 70.31 6.23
 0 22 15 2.56 3.37
 0 22 16 30.97 4.75
 0 -22 -16 22.53 8.32
 0 22 17 4.5 3.03
 0 -22 -17 9.87 8.03
 0 -22 -18 -1.32 7.04
 0 -22 -19 -7.7 6.93
 0 -22 -20 9.94 7.27
 0 -22 -21 -1.43 6.67
 0 22 22 8.93 3.04
 0 -22 -22 -1.42 6.36
 0 22 23 0.38 2.68
 0 -22 -23 12.26 6.12
 0 23 0 5.9 4.06
 0 23 -1 94.87 7
 0 23 1 88.55 7.11
 0 23 2 8.04 4.22
 0 23 -2 3.18 3.56
 0 23 3 0.1 3.37
 0 23 -3 6.35 4.49
 0 23 4 24.07 4.75
 0 23 -4 23.52 5.33
 0 23 -4 24.6 3.99
 0 23 5 14.66 4.47
 0 23 -5 6.95 4.42
 0 23 -5 6.33 3.29
 0 23 6 2.34 3.7
 0 23 -6 2.54 2.89
 0 23 -6 1.89 4.91
 0 23 7 21.6 4.79
 0 23 -7 19.45 5.39
 0 23 -7 23.24 3.8
 0 23 8 1.85 3.44
 0 23 -8 8.18 5.03
 0 23 -8 1.92 2.84
 0 23 9 14.12 4.23
 0 23 -9 9.28 5.15
 0 23 -9 7.06 2.95
 0 -23 -10 11.33 7.63
 0 23 10 3.61 3.44
 0 23 10 6.57 2.25
 0 23 -10 4.82 2.96
 0 23 -10 5.01 4.63
 0 -23 -11 1.83 6.61
 0 23 -11 6.16 3.25
 0 23 11 -1.41 3.35
 0 23 11 0.03 2.28
 0 23 -11 2.86 4.19
 0 23 12 8.43 3.76
 0 -23 -12 12.09 7.35
 0 -23 -13 47.62 9.95
 0 23 13 48.07 5.8
 0 23 14 1.72 3.04
 0 -23 -14 -13.36 7.81
 0 23 15 17.06 3.73
 0 23 16 9.15 3.77
 0 23 17 2.08 3.06
 0 -23 -17 -5.63 6.53
 0 23 18 2.16 2.86
 0 -23 -18 -7.34 7.47
 0 -23 -19 -7.46 7.63
 0 -23 -20 8.42 7.5
 0 -23 -21 12.24 6.76
 0 23 22 -0.34 1.68
 0 -23 -22 -8.89 6.32
 0 24 0 51.34 5.75
 0 24 -1 1.26 3.38
 0 24 1 3.99 3.76
 0 24 2 13.69 4.07
 0 24 -2 10.66 4.38
 0 24 3 19.45 4.6
 0 24 -3 17.11 5.27
 0 24 -3 16.53 3.63
 0 24 4 4.1 3.62
 0 24 -4 7.5 4.88
 0 24 -4 4.08 3.03
 0 24 5 8.9 4.25
 0 24 -5 7.09 3.13
 0 24 -5 1.86 4.96
 0 24 6 11.98 3.77
 0 24 -6 11.88 3.37
 0 24 -6 4.52 5.15
 0 24 7 -2.29 3.42
 0 24 -7 2.2 3.36
 0 24 -7 -5.13 4.9
 0 24 8 26.21 4.73
 0 -24 -8 34.24 9.46
 0 24 -8 20.8 3.53
 0 24 -8 24.16 5.42
 0 24 9 2.09 3.42
 0 24 -9 11.22 4.86
 0 24 -9 2.47 2.72
 0 24 10 9.23 3.91
 0 -24 -10 -0.4 7.04
 0 24 -10 4.77 5.11
 0 24 11 17.88 4.22
 0 -24 -11 19.76 8.27
 0 24 -11 17.46 5.2
 0 -24 -12 11.34 7.09
 0 24 12 12.18 4.04
 0 -24 -13 6.8 6.95
 0 24 13 3.77 2.13
 0 24 13 2.53 3.41
 0 24 14 14.02 2.6
 0 24 14 15.39 4.04
 0 24 15 5.58 2.27
 0 24 15 2.12 3.29
 0 24 16 7.44 2.35
 0 24 16 4.61 3.42
 0 24 17 7.45 2.32
 0 24 17 -0.96 2.9
 0 -24 -18 6.52 6.84
 0 24 18 1.56 2.11
 0 24 18 3.82 2.8
 0 24 19 0.04 1.8
 0 24 19 1.8 2.83
 0 -24 -20 5.18 6.6
 0 24 20 6.96 1.95
 0 24 20 -0.26 2.86
 0 24 21 -2.75 1.77
 0 -24 -21 -1.52 5.73
 0 25 0 -1.77 3.7
 0 25 -1 5.8 3.41
 0 25 1 9.94 3.75
 0 25 -1 4.9 4.84
 0 25 2 26.89 5.19
 0 25 -2 23.41 5.9
 0 25 -2 23.29 3.75
 0 25 3 -0.96 3.67
 0 25 -3 2.56 4.99
 0 25 -3 0.49 2.8
 0 25 4 11.93 4.14
 0 25 -4 12.62 5.46
 0 25 -4 6.33 2.91
 0 25 5 11.07 3.98
 0 25 -5 6.55 3.11
 0 25 -5 8.48 4.98
 0 25 6 -0.18 3.9
 0 -25 -6 14.56 8.12
 0 25 -6 4.64 4.71
 0 25 -6 3.06 2.76
 0 25 7 20.11 4.32
 0 -25 -7 18.98 8.14
 0 25 -7 20.98 3.46
 0 25 -7 24.82 6.22
 0 25 8 0.5 3.57
 0 -25 -8 -5.77 7.26
 0 25 -8 -3.48 4.74
 0 25 9 10.05 4.08
 0 -25 -9 10.36 7.74
 0 25 -9 5.9 4.74
 0 25 10 15.9 4.37
 0 -25 -10 18.38 7.81
 0 25 -10 13.72 5.12
 0 25 11 -1.99 3.44
 0 -25 -11 9.68 8.07
 0 25 12 15.05 4.1
 0 -25 -12 -1.21 7.72
 0 25 13 1.38 3.36
 0 -25 -13 5.86 7.26
 0 25 14 -1.08 3.25
 0 -25 -14 -3.53 6.68
 0 25 15 3.18 3.17
 0 -25 -15 2.12 6.74
 0 25 16 2.89 3.05
 0 25 17 -0.75 3.04
 0 25 18 7.14 3.19
 0 -25 -18 -11.37 6.76
 0 25 19 3.65 2.58
 0 -25 -19 5.72 5.99
 0 26 0 6.26 5.38
 0 26 -1 7.87 5.27
 0 26 -1 3.38 2.73
 0 26 2 1.72 3.73
 0 26 -2 -0.55 4.51
 0 26 -2 0.27 2.67
 0 26 3 15.93 4.28
 0 26 -3 17.46 5.66
 0 26 -3 12.94 3.28
 0 26 4 -1.15 3.96
 0 -26 -4 1.51 6.88
 0 26 -4 -0.44 4.86
 0 26 -4 3.28 2.95
 0 26 5 7.57 3.82
 0 -26 -5 17.72 8.53
 0 26 -5 9.11 4.73
 0 26 -5 7.07 2.95
 0 26 6 21.72 4.83
 0 -26 -6 11.08 7.96
 0 26 -6 15.63 5.64
 0 26 7 3.44 3.85
 0 -26 -7 0.88 7.14
 0 26 -7 3.65 4.72
 0 26 8 13.42 4.44
 0 -26 -8 7.24 7.12
 0 26 -8 11.16 5.3
 0 26 9 14.44 3.77
 0 -26 -9 16.79 8.14
 0 26 -9 8.19 5.09
 0 26 10 -6.25 3.64
 0 -26 -10 -9.88 7.33
 0 26 11 6.79 3.27
 0 -26 -11 18.2 7.95
 0 26 12 -0.11 3.45
 0 -26 -12 4.01 7.49
 0 26 13 4.37 3.43
 0 -26 -13 -3.57 7.05
 0 26 14 -0.19 3.07
 0 -26 -14 3.23 7.07
 0 26 15 3.05 3.09
 0 -26 -15 15.49 8.01
 0 26 16 0.95 2.84
 0 26 17 8.85 3
 0 27 0 9.17 5.05
 0 -27 0 1.36 7.01
 0 27 0 1.89 2.66
 0 -27 -1 8.81 6.66
 0 -27 1 -0.71 6.37
 0 27 1 1.07 4.54
 0 27 -1 -2.69 4.56
 0 27 -1 -0.23 2.69
 0 27 2 11.53 5.12
 0 -27 -2 4.6 6.79
 0 27 -2 18.33 5.49
 0 -27 -3 15.47 8.04
 0 27 -3 -2.28 4.75
 0 -27 -4 9.27 7.86
 0 27 -4 14.61 4.86
 0 27 5 2.85 3.43
 0 -27 -5 12.7 7.96
 0 27 -5 6.53 5.14
 0 27 6 2.96 3.41
 0 -27 -6 5.44 7.49
 0 27 -6 5.65 4.56
 0 27 7 7.55 3.82
 0 -27 -7 7.66 6.77
 0 27 -7 -1.24 4.4
 0 27 8 8.06 3.71
 0 -27 -8 2.7 6.63
 0 27 -8 8.3 4.76
 0 27 9 7.52 4.02
 0 -27 -9 -0.32 7.36
 0 27 10 8.88 3.51
 0 -27 -10 8.08 6.93
 0 27 11 -3.84 3.03
 0 -27 -11 -6.79 8.01
 0 27 12 2.22 3.02
 0 -27 -12 2.28 6.62
 0 27 13 1.83 3.14
 0 -27 -13 -11.87 7.4
 0 27 14 0.81 3.21
 0 -27 -14 2.07 6.37
 0 27 15 2.29 2.71
 0 -27 -15 7.78 6.87
 0 -28 0 -1.53 6.11
 0 28 0 1.54 4.53
 0 -28 1 -7.95 6.5
 0 -28 -1 -2.27 5.98
 0 28 1 3.12 4.55
 0 28 -1 -4.26 5.37
 0 28 2 1.53 4.67
 0 -28 -2 6.76 6.9
 0 28 -2 -1.21 4.3
 0 28 3 7.94 4.81
 0 -28 -3 18.71 7.23
 0 28 -3 14.91 4.87
 0 28 4 10.54 4.34
 0 -28 -4 7.82 6.9
 0 28 -4 -1.08 4.15
 0 -28 -5 3.14 6.76
 0 28 -5 5.87 4.94
 0 -28 -6 -0.15 6.38
 0 28 -6 -1.08 4.63
 0 -28 -7 0.39 6.74
 0 28 -7 -3.55 4.42
 0 -28 -8 -5.9 6.91
 0 28 -8 9.47 4.52
 0 28 9 5.91 3.62
 0 -28 -9 11.49 6.91
 0 28 10 1.68 3.09
 0 -28 -10 -10.99 7.17
 0 28 11 16.22 3.81
 0 -28 -11 0.62 6.37
 0 28 12 -1.34 2.88
 0 -28 -12 -3.14 5.99
 0 29 0 -1.99 4.22
 0 -29 -1 -6.19 6.3
 0 29 -1 4.58 4.03
 0 29 1 3.9 4.16
 0 -29 -2 5.45 5.89
 0 29 -2 4.71 4.02
 0 29 2 0.03 4.41
 0 -29 -3 5.36 6.51
 0 29 3 -4.55 4.71
 0 29 -3 0.14 4.26
 0 29 4 8.73 4.01
 0 -29 -4 6.44 6.08
 0 29 -4 7.71 4.18
 0 29 5 -1.89 4.1
 0 -29 -5 -1.15 5.99
 0 29 -5 0.67 4
 0 -29 -6 0.74 5.81
 0 29 6 5.6 4.3
 0 29 -6 -2.31 3.97
 0 -29 -7 4.15 6.36
 0 -29 -8 5.24 6.38
 1 0 -35 1.28 3.39
 1 0 -35 -0.33 1.87
 1 0 -34 20.28 4.43
 1 0 -34 21.24 3.11
 1 0 -33 -8.51 4.12
 1 0 -33 -0.61 2.11
 1 0 -32 23.69 4.68
 1 0 -32 18.58 3.2
 1 0 -31 1.48 3.93
 1 0 -31 -0.18 2.08
 1 0 -31 0.41 2.32
 1 0 -30 6.33 4.58
 1 0 -30 4.35 2.28
 1 0 -30 1.95 2.52
 1 0 -30 0.06 2.36
 1 0 -29 2.38 4.53
 1 0 -29 -1.82 2.6
 1 0 -29 -0.88 1.89
 1 0 -28 71.54 7.91
 1 0 -28 68.93 4.92
 -1 0 28 92.54 31.87
 1 0 -27 2.25 4.03
 1 0 -27 -2.17 2.18
 -1 0 27 -4.71 16.75
 1 0 -26 117.86 6.34
 1 0 -26 142.25 9.61
 1 0 -25 4.54 3.84
 1 0 -25 -4.04 2.41
 1 0 -25 2.8 3.66
 1 0 -24 118.81 6.13
 1 0 -24 157.81 8.26
 1 0 -24 117.57 12.18
 1 0 -24 154.94 9.76
 1 0 -23 -3.53 2.51
 1 0 -23 -4.5 3.37
 1 0 -23 -0.76 2.59
 1 0 -23 0.5 4.3
 1 0 -22 25.12 5.72
 -1 0 22 14.51 9.83
 1 0 -22 29.88 5.45
 1 0 -22 30.44 7.46
 1 0 -22 15.55 4.04
 1 0 -22 16.87 3.53
 1 0 -22 25.8 2.93
 1 0 -21 0.49 3.6
 -1 0 21 -3.56 7.7
 1 0 -21 1.81 3.52
 1 0 -21 0.93 3.53
 1 0 -21 0.17 2.73
 1 0 -21 3.66 2.35
 1 0 -21 -1.62 1.9
 -1 0 20 379.61 30.8
 1 0 -20 391.67 20.34
 1 0 -20 376.25 23.32
 1 0 -20 338.23 11.49
 1 0 -20 399.36 21.83
 1 0 -20 376.14 9.49
 -1 0 19 1.15 5.69
 1 0 -19 0.54 2.69
 1 0 -19 -1.2 3.98
 1 0 -19 0.14 2.88
 1 0 -19 -3.94 2.81
 1 0 -19 -3.4 2.68
 1 0 -19 -2.75 1.86
 1 0 -18 66.74 9.59
 1 0 -18 72.28 10.01
 1 0 -18 71.38 8.43
 1 0 -18 71.96 9.34
 1 0 -18 81.42 4.21
 1 0 -17 2.78 2.39
 -1 0 17 2.35 4.91
 1 0 -17 -0.82 2.26
 1 0 -17 2.65 2.35
 1 0 -17 -1.69 3.48
 1 0 -16 17.02 4.57
 -1 0 16 11.44 6.08
 1 0 -16 18.97 4.95
 1 0 -16 19.19 5.14
 1 0 -16 20.16 5.66
 1 0 -15 -0.21 2.23
 -1 0 15 -2.13 3.89
 1 0 -15 2.95 2.79
 1 0 -15 -1.96 2.94
 1 0 -15 2.88 3
 1 0 -14 370.3 18.04
 1 0 -14 368.68 18.5
 1 0 -14 392.24 20.29
 1 0 -14 364.05 18.51
 -1 0 13 -2.22 3.63
 1 0 -13 -0.35 1.81
 1 0 -13 0.52 1.8
 1 0 -13 -0.68 2.09
 1 0 -13 0.76 1.93
 1 0 -12 2180.38 40.15
 -1 0 12 2073.32 45.18
 -1 0 12 2208.4 30.44
 1 0 -12 2173.09 41.49
 1 0 -12 2081.74 40.75
 1 0 -12 2120.7 43.68
 -1 0 11 2.23 2.24
 1 0 -11 -0.46 1.5
 1 0 -11 0.26 1.45
 -1 0 11 1.65 1.41
 1 0 -11 0.62 1.8
 1 0 -11 -0.95 1.66
 1 0 -10 2546.82 40.82
 1 0 -10 2520.47 40.04
 -1 0 10 2421.09 30.69
 1 0 -10 2373.21 39.74
 1 0 -10 2371.33 41.97
 -1 0 9 2.28 2.05
 -1 0 9 0.76 0.97
 1 0 -9 -0.31 1.17
 1 0 -9 1.84 1.41
 1 0 -9 1.36 1.17
 1 0 -9 2.24 1.61
 1 0 -8 88 6.93
 1 0 -8 78.06 6.3
 -1 0 8 89.56 5.52
 1 0 -8 87.18 6.88
 1 0 -8 93.95 7.17
 -1 0 7 1.7 1.5
 -1 0 7 0.17 0.84
 1 0 -7 0.93 1.04
 1 0 -7 2.05 1.21
 1 0 -7 1.89 1.29
 1 0 -7 0.28 1.25
 1 0 -7 1.65 1.22
 -1 0 6 742.17 14.64
 1 0 -6 775.31 17.65
 1 0 -6 703.95 16.95
 1 0 -6 755.62 17.92
 1 0 -6 766.53 17.81
 -1 0 5 2.25 0.99
 1 0 -5 2.06 0.98
 1 0 -5 0.27 0.86
 1 0 -5 3.48 1.24
 1 0 -4 948.27 16.15
 1 0 -4 929.83 16.14
 -1 0 4 934.49 14.9
 1 0 -4 953.6 16.42
 -1 0 3 1.26 0.66
 1 0 -3 1.6 0.68
 1 0 -3 0.88 0.52
 -1 0 3 0.29 0.55
 1 0 -2 689.37 10
 -1 0 2 659.5 9.44
 -1 0 2 675.38 10.56
 1 0 -1 1.16 0.45
 -1 0 1 0.78 0.35
 1 0 1 1.11 0.36
 1 0 1 1.09 0.32
 -1 0 -1 0.75 0.31
 -1 0 -2 9534.82 38.34
 -1 0 -3 1.27 0.52
 1 0 3 1.29 0.54
 -1 0 -3 2.23 0.77
 -1 0 -3 0.9 0.69
 -1 0 -4 1208.84 13.68
 1 0 4 1188.7 16.83
 -1 0 -4 1340.61 15.29
 -1 0 -4 1297.77 19.14
 1 0 4 1284.25 17.54
 1 0 5 1.01 0.95
 -1 0 -5 1.14 0.65
 -1 0 -5 2.28 0.89
 -1 0 -5 0.43 0.71
 -1 0 -5 0.48 0.85
 -1 0 -6 144.2 6.38
 -1 0 -6 132.83 7.7
 -1 0 -6 148.1 7.99
 1 0 7 0.96 1.3
 -1 0 -7 1.53 0.8
 -1 0 -7 0.36 1.14
 -1 0 -7 0.83 0.9
 -1 0 -7 -0.51 1.1
 1 0 8 337.02 13.41
 -1 0 -8 192.85 10.55
 -1 0 -8 184.08 10.15
 -1 0 -8 179.78 10.29
 1 0 9 -1.43 2.03
 -1 0 -9 -0.55 1.05
 -1 0 -9 0.72 1.39
 -1 0 -9 0.86 1.47
 -1 0 -9 0.51 1.26
 -1 0 -10 1402.2 31.2
 -1 0 -10 1248.22 17.98
 1 0 10 1235.64 29.55
 -1 0 -10 1376.42 30.53
 -1 0 -10 1377.45 32.19
 -1 0 -10 1351.1 29.67
 1 0 11 2.32 2.56
 -1 0 -11 -0.85 1.03
 -1 0 -11 1.46 2.22
 -1 0 -11 0.31 1.76
 -1 0 -11 4.7 2.85
 -1 0 -11 -0.24 1.68
 1 0 12 136.12 11.47
 -1 0 -12 152.23 5.64
 1 0 13 1.68 3.22
 -1 0 -13 4.51 1.37
 -1 0 -13 3.04 1.76
 -1 0 -13 0.31 2.06
 -1 0 -13 -0.35 2.32
 -1 0 -13 1.1 1.73
 -1 0 -14 1341.36 35.57
 -1 0 -14 1344.66 35.31
 -1 0 -14 1322.14 37.53
 -1 0 -14 1332.92 34.86
 -1 0 -15 1.58 2.45
 1 0 15 -2.06 3.93
 -1 0 -15 -1.23 2.97
 -1 0 -15 1.28 2.53
 -1 0 -15 -1.01 2.34
 -1 0 -16 1025.18 32.64
 1 0 16 1059.24 40.24
 -1 0 -16 1012.74 32.65
 -1 0 -16 1022.12 35.47
 -1 0 -16 1020.88 32.87
 -1 0 -17 1.84 2.61
 -1 0 -17 -0.98 3.1
 1 0 17 3.99 5.03
 -1 0 -17 2.69 2.8
 -1 0 -18 418.91 21.51
 -1 0 -18 421.2 23.69
 -1 0 -18 360.26 9.58
 1 0 18 345.19 25.51
 -1 0 -18 413.16 21.88
 -1 0 -19 -3.36 4.13
 1 0 19 -0.36 5.58
 -1 0 -19 1.85 3.1
 -1 0 -19 0.84 2.74
 -1 0 -20 4.15 3.81
 -1 0 -20 7.33 4.49
 -1 0 -20 1.87 2.92
 -1 0 -21 3.73 3.61
 1 0 21 3.45 7.71
 -1 0 -21 -3.03 3.24
 -1 0 -21 -1.42 2.03
 -1 0 -21 0.76 2.24
 -1 0 -21 -0.09 3.54
 -1 0 -22 94.02 5.18
 -1 0 -22 118.69 8.05
 -1 0 -22 94.61 10.82
 -1 0 -22 75.51 10.82
 -1 0 -22 88.79 11.01
 -1 0 -23 -0.2 3.11
 -1 0 -23 1.54 1.94
 -1 0 -23 2.79 3.9
 -1 0 -23 0.76 3.4
 -1 0 -24 129.58 6.41
 -1 0 -24 137.56 13.4
 -1 0 -24 123.52 8.72
 1 0 25 3.21 12.73
 -1 0 -25 1.53 3.93
 -1 0 -25 -0.97 2.37
 -1 0 -25 -1.57 3.81
 -1 0 -26 4.38 4.32
 -1 0 -26 -3.77 2.83
 1 0 26 -7.51 17.54
 -1 0 -27 -2.38 4.7
 -1 0 -27 -1.84 2.38
 1 0 27 2.54 18.85
 -1 0 -28 37.67 6.09
 -1 0 -28 32.21 3.98
 -1 0 -29 1.97 4.09
 -1 0 -29 0.56 2.02
 -1 0 -29 0.93 2.78
 -1 0 -30 55.96 6.6
 -1 0 -30 42.01 3.76
 -1 0 -30 50.72 4.58
 -1 0 -31 -2.19 4.07
 -1 0 -31 -1.28 2.45
 -1 0 -31 -0.31 2.48
 -1 0 -32 29.03 5.37
 -1 0 -32 28.44 3.2
 -1 0 -32 25.43 3.55
 -1 0 -33 -4.72 4.22
 -1 0 -33 -2.17 2.52
 -1 0 -34 -4.73 3.38
 -1 0 -34 0.88 2.06
 -1 0 -35 2.18 2.88
 -1 0 -35 -0.66 1.93
 1 -1 -35 10.19 3.54
 1 1 -35 5.33 1.9
 1 -1 -35 10.96 2.44
 1 -1 -34 0.72 3.27
 1 -1 -34 0.7 2.3
 1 1 -34 -4.57 2.81
 1 -1 -33 19.03 4.21
 1 1 -33 25.89 5.12
 1 1 -33 17.13 2.57
 1 -1 -33 22.92 3.46
 1 -1 -32 0.68 4.41
 1 1 -32 1.71 3.71
 1 -1 -32 1.78 1.92
 1 -1 -32 2.02 2.2
 1 1 -32 -2.95 2.98
 1 1 -31 1.05 4.14
 1 -1 -31 6.47 2.21
 1 -1 -31 9.4 2.71
 1 1 -31 5.69 2.41
 1 -1 -31 8.21 2.53
 1 -1 -30 -2.89 3.95
 1 1 -30 4.8 4.56
 1 -1 -30 4.34 2.12
 1 1 -30 0.86 2.25
 1 -1 -30 4.3 2.71
 1 1 -30 2.6 2.57
 1 -1 -29 12.18 4.06
 1 1 -29 18.26 5.4
 1 1 -29 20.11 3.19
 1 -1 -29 18.96 2.84
 1 -1 -28 2.97 4.37
 1 -1 -28 0.97 2.08
 -1 -1 28 -6.31 19.02
 -1 1 28 -10.79 16.85
 1 -1 -27 96.91 8.52
 1 -1 -27 96.82 5.68
 1 -1 -26 -0.77 4.05
 1 -1 -26 1.14 2.12
 -1 -1 26 -8.12 15.46
 1 -1 -25 128.14 9.08
 1 -1 -25 106.82 6.12
 1 -1 -25 107.35 11.64
 1 1 -25 115.83 11.35
 1 -1 -24 -0.51 3.41
 1 1 -24 2.15 3.1
 1 -1 -24 2.27 3.16
 1 1 -24 1.05 3.11
 -1 1 24 0.9 2.08
 1 -1 -24 2.48 2.77
 1 -1 -24 0.94 1.9
 1 -1 -23 17.73 5.72
 1 1 -23 19.24 5.68
 1 -1 -23 34.27 5.03
 1 1 -23 31.36 4.01
 1 -1 -23 31.96 3.99
 1 -1 -23 24.68 3.22
 1 1 -22 22.41 5.61
 1 -1 -22 18.42 5.96
 -1 1 22 25.23 12.89
 1 -1 -22 18.88 5.54
 1 -1 -22 25.89 6.8
 1 -1 -22 15.4 3.56
 1 1 -22 17.6 3.54
 1 -1 -22 16.88 3.08
 1 -1 -22 17.42 2.66
 1 1 -21 162.62 13.69
 1 -1 -21 162.71 14.87
 -1 -1 21 97.37 16.91
 -1 1 21 111.18 19.03
 1 1 -21 156.11 12.17
 1 -1 -21 158.21 13.53
 1 -1 -21 173.15 15.75
 1 -1 -21 113.42 7.26
 1 -1 -21 131.43 6.48
 1 1 -21 140.56 7.01
 1 -1 -21 166.64 6.56
 -1 1 20 7.53 7.16
 -1 -1 20 19.93 7.38
 1 1 -20 9.7 4.18
 1 -1 -20 8.07 4
 1 -1 -20 7.43 4.22
 1 -1 -20 9.11 4.35
 1 -1 -20 15.32 3.46
 1 1 -20 3.55 3.12
 1 -1 -20 5.05 3.47
 1 -1 -20 9.75 2.23
 1 -1 -19 269.52 17.61
 1 1 -19 277.21 15.93
 -1 -1 19 358.3 27.03
 -1 1 19 366.15 29.78
 1 -1 -19 271.45 19.13
 1 -1 -19 266.76 18.35
 1 1 -19 271.9 16.95
 1 -1 -19 274.95 18.75
 1 -1 -19 282.86 7.98
 1 1 -18 33.37 6.03
 1 -1 -18 28.37 6.27
 -1 1 18 32.42 10.56
 -1 -1 18 34 9.38
 1 -1 -18 28.65 6.43
 1 -1 -18 28.79 6.19
 1 -1 -18 31.72 6.93
 1 1 -18 27.71 5.48
 1 -1 -18 31.17 2.8
 1 -1 -17 116.38 12.17
 1 -1 -17 105.93 11.19
 1 1 -17 108.33 10.93
 -1 -1 17 240.25 19.92
 -1 1 17 244.55 21.77
 1 1 -17 119.75 10.32
 1 -1 -17 122.4 12.14
 1 -1 -17 112.67 11.62
 1 1 -17 110.22 10.74
 1 -1 -16 12.23 4.03
 1 1 -16 10.77 3.93
 1 -1 -16 13.02 4.93
 -1 -1 16 -0.67 3.94
 -1 1 16 5.65 5.33
 1 1 -16 9.83 2.98
 1 -1 -16 11.77 3.71
 1 -1 -16 12.41 3.76
 1 1 -16 8.89 3.45
 1 1 -15 108.34 10
 1 -1 -15 99.23 10.22
 1 -1 -15 103.89 10.86
 -1 1 15 25.1 7.18
 1 1 -15 105.64 9.24
 1 -1 -15 97.07 9.98
 1 1 -15 102.96 9.54
 1 -1 -15 100.32 10.63
 1 -1 -14 7.17 3.2
 1 1 -14 7.81 3.17
 1 -1 -14 8.08 3.85
 1 -1 -14 2.65 1.14
 -1 -1 14 3.91 4.35
 -1 1 14 -0.16 3.51
 1 1 -14 7.55 2.94
 1 1 -14 9.11 3.5
 1 -1 -14 6.6 3.86
 1 -1 -14 6.02 3.06
 1 1 -13 1078.27 29.11
 1 -1 -13 1086.29 32.31
 1 -1 -13 1023.5 30.75
 -1 -1 13 922.08 30.7
 -1 1 13 928.24 33.54
 1 -1 -13 949.87 17.24
 1 1 -13 1079.61 27.3
 -1 1 13 1087.47 24.11
 1 -1 -13 1080.67 31.97
 1 1 -13 1075.87 28.47
 1 -1 -13 1044.22 31.57
 1 1 -12 10.44 2.87
 1 -1 -12 5.74 2.79
 1 -1 -12 8.21 3.15
 -1 1 12 13.83 4.1
 -1 -1 12 19.58 4.98
 1 1 -12 6.94 2.52
 1 -1 -12 7.29 2.63
 -1 1 12 6.83 2.33
 1 -1 -12 9.11 3.37
 1 1 -12 5.21 1.52
 1 -1 -11 2049.35 40.5
 1 1 -11 2008.78 36.75
 1 -1 -11 1948.58 39.78
 -1 -1 11 2528.86 44.1
 -1 1 11 2448.99 48.55
 1 1 -11 2133.1 34.87
 1 1 -11 2122.05 36.71
 1 -1 -11 2050.69 41.34
 -1 1 11 2075.16 32.27
 1 -1 -11 2086.47 41.43
 1 -1 -10 508.5 19.34
 1 -1 -10 551.49 19.88
 1 1 -10 532.81 18.05
 -1 -1 10 438.62 17.36
 -1 1 10 431.62 19.06
 1 1 -10 544.66 16.97
 1 1 -10 537.08 17.67
 1 -1 -10 534.23 20.15
 1 -1 -10 511.35 20.01
 -1 -1 10 555.66 12.66
 -1 1 10 541.55 16.18
 1 1 -9 167.25 9.45
 1 -1 -9 159.84 10.27
 1 -1 -9 151.8 10.02
 1 1 -9 193.56 9.4
 -1 1 9 170.41 8.75
 1 1 -9 180.68 9.52
 1 -1 -9 175.32 11.15
 -1 -1 9 168.39 6.82
 1 -1 -8 69.96 6.21
 1 1 -8 64.92 5.68
 -1 1 8 123.02 8.82
 -1 -1 8 128.66 7.99
 1 1 -8 74.33 5.47
 1 1 -8 67.43 5.59
 -1 1 8 66.12 5.43
 -1 -1 8 67.74 4.17
 1 -1 -8 68.13 6.64
 1 1 -7 1209.65 22.51
 1 -1 -7 1247.59 24.48
 1 -1 -7 1266.41 25.01
 1 1 -7 1245.72 20.6
 1 -1 -7 1177.57 26.54
 1 1 -7 1196.63 21.84
 -1 -1 7 1264.3 16.72
 -1 1 7 1250.17 22.45
 1 1 -6 276.24 9.7
 1 -1 -6 272.49 10.65
 1 -1 -6 273.96 10.75
 -1 -1 6 225.18 8.87
 -1 1 6 221.11 10.1
 1 1 -6 264.6 8.63
 -1 1 6 262.2 9.95
 -1 -1 6 275.92 7.27
 1 1 -6 279.84 9.32
 1 -1 -6 262.42 11.81
 1 -1 -5 1402.02 22.14
 1 -1 -5 1413.32 22.02
 1 1 -5 1392.69 19.9
 -1 1 5 1651.94 25.43
 -1 -1 5 1639.15 21.37
 1 1 -5 1417.42 17.64
 1 1 -5 1434.36 19.01
 1 -1 -4 1356.78 19.41
 -1 -1 4 1379.19 18.06
 1 -1 -4 1374.89 19.47
 1 1 -4 1303.8 16.98
 -1 1 4 1367.01 20.74
 -1 -1 4 1319.1 17.13
 1 1 -4 1350.06 14.51
 1 1 -4 1308.17 16.06
 1 -1 -3 61.91 3.61
 1 1 -3 59.24 3.08
 1 -1 -3 63.87 3.58
 -1 -1 3 57.31 3.41
 1 1 -3 64.1 2.52
 1 1 -3 62.53 2.82
 -1 -1 3 63.61 2.94
 -1 -1 3 65.83 2.72
 1 -1 -2 13.95 1.41
 1 -1 -2 15.19 1.55
 -1 -1 2 16.59 1.53
 -1 -1 2 14.9 1.23
 1 -1 -2 13.83 1.66
 1 -1 -2 16.12 2
 -1 -1 2 16.48 1.09
 -1 -1 2 14.42 1.1
 -1 1 2 13 1.6
 -1 -1 1 67.18 2.67
 -1 -1 1 72.35 2.51
 1 -1 -1 67.35 2.5
 -1 -1 0 10.01 0.92
 1 -1 1 5728.5 22.67
 -1 -1 -1 5756.2 26.79
 1 -1 1 5573.09 23.72
 -1 -1 -1 5513.08 23.18
 -1 -1 -2 399.99 7.81
 -1 -1 -2 397.92 8.03
 1 -1 2 393.1 7.24
 1 1 2 462.79 9.24
 -1 1 -2 458.3 6.44
 1 -1 2 392.3 4.58
 1 -1 2 394.26 5.99
 -1 -1 -2 390.41 9.14
 -1 -1 -3 2934.58 25.15
 1 -1 3 2900.42 23.54
 -1 -1 -3 2926.76 25.89
 -1 1 -3 2981.38 16.58
 1 1 3 2915.23 26.77
 -1 1 -3 3022.15 13.63
 -1 -1 -3 2975.41 28.37
 1 1 3 2934.45 24.18
 1 -1 3 2936.71 18.1
 -1 1 -3 2928.56 18.58
 -1 -1 -4 1169.57 18.62
 -1 -1 -4 1182.61 18.21
 1 -1 4 1144.99 16.61
 -1 1 -4 1246.59 11.13
 1 1 4 1237.54 19.55
 -1 1 -4 1114.05 16.43
 -1 1 -4 1178.29 9.74
 -1 1 -4 1153.12 12.93
 -1 -1 -4 1048.45 18.92
 -1 -1 -4 1186.4 17.21
 1 1 4 1192.83 16.68
 -1 1 -4 1196.41 11.42
 -1 -1 -5 498.79 13.19
 -1 -1 -5 472.61 13.2
 -1 1 -5 465.07 11.87
 -1 1 -5 500.65 8.86
 -1 1 -5 413.72 10.95
 -1 -1 -5 503.71 12.22
 1 1 5 489.36 11.53
 -1 -1 -6 -0.26 0.94
 -1 -1 -6 0.76 0.73
 -1 1 -6 0.97 0.58
 1 1 6 1.94 1.43
 1 -1 6 1.76 1.03
 -1 1 -6 3.29 1.37
 1 1 6 2.91 1.13
 -1 1 -6 0.89 0.85
 -1 -1 -6 0.99 1.23
 -1 1 -6 0.47 0.84
 -1 1 -7 36.08 3.78
 -1 -1 -7 27.15 3.79
 1 -1 7 93.13 5.92
 1 1 7 96.9 7.22
 -1 1 -7 31.89 3.62
 -1 1 -7 29.7 3.58
 -1 -1 -8 188.47 10.49
 -1 1 -8 186.81 9.32
 -1 1 -8 177.23 4.63
 1 1 8 177.56 10.47
 1 -1 8 171.07 8.95
 -1 1 -8 191.39 9.55
 -1 -1 -8 182.43 11.31
 -1 1 -8 193.37 9.63
 -1 1 -9 1331.69 26.8
 -1 -1 -9 1336.74 29.54
 1 -1 9 1455.86 28.11
 1 1 9 1455.77 32.28
 -1 1 -9 1400.8 27.42
 -1 -1 -9 1329.71 31.58
 -1 -1 -9 1322.02 29.95
 -1 1 -9 1363.72 27.08
 -1 -1 -10 397.47 17.16
 -1 1 -10 396.51 15.51
 1 1 10 264.42 14.76
 1 -1 10 267.56 13.02
 -1 -1 -10 265.82 11.11
 -1 1 -10 386.01 15.36
 -1 1 -10 398.25 15.48
 -1 -1 -10 387.36 17.26
 -1 -1 -10 368.97 17.66
 -1 1 -11 223.53 12.33
 -1 -1 -11 239.08 13.81
 -1 1 -11 214.57 12.13
 -1 1 -11 215.68 12.24
 -1 -1 -11 220.17 13.56
 -1 -1 -11 205.69 13.67
 -1 -1 -12 272.12 15.64
 -1 1 -12 266.87 14.04
 1 -1 12 269.45 14.94
 -1 -1 -12 271.45 11.37
 1 1 12 259.17 16.66
 -1 1 -12 260.03 13.95
 -1 -1 -12 257.13 15.88
 -1 -1 -12 262.15 15.33
 -1 1 -12 271.18 14.21
 -1 -1 -13 200.23 13.58
 -1 -1 -13 197.37 14.19
 -1 1 -13 212.2 13.1
 1 1 13 473.11 23.54
 -1 1 -13 231.44 13.51
 -1 1 -13 216.46 13.25
 -1 -1 -13 219.24 14.54
 -1 -1 -13 229.99 15.19
 -1 -1 -14 28.01 5.34
 -1 -1 -14 25.16 5.56
 1 -1 14 44.94 6.96
 -1 -1 -14 44.47 4.21
 1 1 14 48.12 8.27
 -1 -1 -14 30.94 6.21
 -1 1 -14 32.22 5.69
 -1 1 -14 23.61 4.77
 -1 -1 -14 24.86 5.24
 -1 -1 -15 908.44 31.78
 -1 -1 -15 880.11 29.94
 1 1 15 1078.54 40.16
 1 -1 15 1097.47 36.51
 -1 -1 -15 917.48 31.95
 -1 1 -15 922.3 28.48
 -1 1 -15 910.68 28.96
 -1 -1 -15 872.58 30.77
 -1 -1 -16 35.37 6.47
 -1 -1 -16 35.59 6.92
 1 -1 16 24.12 6.34
 1 1 16 38.27 8.53
 -1 1 -16 37.15 6.16
 -1 -1 -16 34.84 6.61
 -1 1 -16 33.62 6.13
 -1 -1 -16 33.66 6.4
 -1 -1 -17 527.95 25.97
 -1 -1 -17 522.12 24.76
 1 1 17 498.83 30.56
 1 -1 17 509.77 27.94
 -1 1 -17 539.88 22.87
 -1 -1 -17 538.92 25.39
 -1 1 -17 540.45 23.61
 -1 -1 -17 522 25.11
 -1 -1 -18 1.47 2.53
 -1 -1 -18 2.17 3.13
 1 -1 18 -0.79 5.13
 1 1 18 -1.68 6.34
 -1 -1 -18 9.39 4.47
 -1 1 -18 2.07 2.38
 -1 -1 -18 2.34 2.66
 -1 1 -18 3.98 3.44
 -1 -1 -19 93.66 11.9
 1 -1 19 39.87 11.01
 1 1 19 35.73 11.16
 -1 1 -19 96.91 10.26
 -1 -1 -19 94.85 11.26
 -1 -1 -19 91.84 11.26
 -1 1 -19 94.34 10.43
 -1 -1 -20 29.36 7.7
 1 -1 20 46.42 11.82
 1 1 20 27.35 9.08
 -1 1 -20 22.82 5.57
 -1 -1 -20 25.7 6.81
 -1 -1 -20 21.34 5.8
 -1 1 -20 26.64 5.78
 -1 -1 -21 30.9 6.55
 -1 1 -21 33.52 6.75
 -1 1 -21 36.53 6.63
 -1 -1 -21 32.55 6.76
 -1 -1 -21 29.4 7.41
 -1 1 -21 59.49 4.63
 -1 -1 -21 55.81 4.48
 -1 -1 -21 41.31 3.69
 -1 1 -22 20.95 6
 -1 -1 -22 19.54 6.06
 1 1 22 12.3 11.77
 -1 1 -22 16.68 5.13
 -1 -1 -22 15.1 5.74
 -1 -1 -22 17.23 2.68
 1 1 22 7.34 1.75
 -1 -1 -22 20.56 6.87
 -1 -1 -23 183.45 15.25
 -1 -1 -23 201.28 7.88
 -1 1 -23 198.93 15.46
 -1 -1 -23 186.44 16.2
 -1 -1 -23 208.33 10.45
 1 -1 24 1.82 12.2
 -1 -1 -24 1.2 1.96
 -1 1 -24 3.56 3.44
 -1 -1 -24 4.26 4.64
 -1 -1 -24 -0.74 3.5
 1 -1 25 40.18 13.61
 -1 -1 -25 39.79 5.75
 -1 -1 -25 50.43 4.35
 -1 1 -25 58.26 8.98
 -1 -1 -25 49.28 8.18
 -1 -1 -26 4.99 4.4
 -1 -1 -26 4.1 2.27
 1 1 26 6.9 16.79
 1 -1 26 0.33 16.67
 -1 1 -26 5.47 2.54
 -1 -1 -27 12.23 4.52
 -1 -1 -27 9.83 2.68
 1 -1 27 37.91 22.4
 1 1 27 20.79 18.09
 -1 1 -27 12.11 3.24
 -1 -1 -28 1.54 4.42
 -1 -1 -28 -0.07 2.09
 -1 1 -28 -2.19 2.61
 1 -1 28 -8.38 22.19
 1 1 28 -12.9 20.8
 -1 -1 -29 37.4 3.64
 -1 1 -29 37.6 4.31
 -1 -1 -29 37.12 4.2
 -1 -1 -29 39.1 6.32
 -1 -1 -30 -1.7 2.79
 -1 1 -30 -1.4 2.38
 -1 1 -30 0.75 2.33
 -1 -1 -30 0.64 1.76
 -1 -1 -31 48.9 5.83
 -1 1 -31 52.07 4.48
 -1 -1 -31 55.17 4.54
 -1 1 -31 51.15 4.25
 -1 -1 -31 50.65 3.74
 -1 -1 -32 1.29 4.23
 -1 -1 -32 0.42 2.14
 -1 1 -32 3.98 2.22
 -1 -1 -32 -0.47 2.22
 -1 -1 -32 -0.41 1.54
 -1 -1 -33 4.4 3.8
 -1 1 -33 2.69 2.74
 -1 -1 -33 2.11 2.2
 -1 -1 -33 2.93 1.55
 -1 -1 -34 2.39 1.93
 -1 1 -34 2.26 2.04
 -1 -1 -34 2.95 3.16
 -1 -1 -35 4.27 1.88
 -1 1 -35 3.7 2.04
 1 -2 -35 -0.74 1.76
 1 -2 -35 2.8 2.82
 1 -2 -34 17.66 2.95
 1 -2 -34 18.77 4.11
 1 -2 -33 1.66 2.27
 1 -2 -33 1.19 3.56
 1 -2 -32 17.4 2.99
 1 -2 -32 12.57 2.06
 1 -2 -31 0.6 3.62
 1 -2 -31 3.25 2.22
 1 -2 -31 4.31 1.85
 1 2 -31 2.34 1.76
 1 2 -30 3.15 2.18
 1 -2 -30 0.85 1.75
 1 2 -30 -3.03 2.12
 1 2 -29 2.11 2.19
 1 -2 -29 2.45 2
 1 2 -29 -0.01 2.24
 1 -2 -28 19.88 5.22
 1 -2 -28 28.92 3.31
 1 2 -28 31.86 3.91
 -1 2 28 39.35 24.13
 -1 -2 28 36.29 28.3
 1 2 -28 27.66 3.22
 1 -2 -27 -1.37 4.1
 1 -2 -27 0.51 2.08
 1 2 -27 -1.39 2.08
 -1 2 27 1.27 2.28
 -1 -2 27 3.69 18.28
 -1 -2 26 128.5 29.42
 1 -2 -26 116.8 8.92
 -1 2 26 114.51 5.79
 1 2 -26 99.32 5.99
 1 -2 -26 102.11 5.76
 -1 -2 25 11.79 17.68
 1 2 -25 2.37 2.27
 1 -2 -25 -1.27 1.85
 1 -2 -25 -2.45 3.97
 -1 2 25 3.26 2.23
 1 -2 -25 0.7 4.35
 1 -2 -24 28.22 7.03
 1 2 -24 21.74 5.28
 1 -2 -24 28.2 3.17
 1 2 -24 19.22 6
 1 -2 -24 45.12 5.85
 1 2 -24 36.31 4.87
 1 -2 -24 41.05 4.67
 -1 2 24 37.28 3.71
 1 2 -24 28.63 3.62
 -1 2 23 28.96 14.82
 1 -2 -23 16.44 2.91
 1 2 -23 15.29 2.79
 1 2 -23 22.79 6.68
 1 -2 -23 15.76 4.01
 1 2 -23 13.36 3.47
 1 -2 -23 17.56 3.63
 1 -2 -23 17.52 5.52
 1 2 -23 17.19 4.88
 1 2 -22 67.95 8.94
 1 -2 -22 61.31 9.8
 -1 2 22 26.37 10.22
 1 -2 -22 57.1 9.15
 1 -2 -22 65.37 9.72
 1 2 -22 66.31 10.82
 1 -2 -22 37.16 5.09
 1 -2 -22 46.07 4.45
 1 2 -22 41.44 4.45
 1 2 -22 58.86 4.44
 1 -2 -22 60.52 4.24
 1 -2 -21 39.4 7.81
 1 2 -21 36.54 6.47
 -1 2 21 61.2 15
 1 -2 -21 32.82 7.21
 1 -2 -21 33 7.39
 1 2 -21 32.4 6.97
 1 -2 -21 38.86 7.57
 1 -2 -21 44 4.98
 1 2 -21 47.26 4.22
 1 -2 -21 45.61 4.11
 1 -2 -21 41.99 3.61
 1 2 -21 37.83 3.65
 1 -2 -20 315.47 20.65
 1 2 -20 312.48 21.29
 1 -2 -20 315.69 20.87
 1 2 -20 321.26 16.31
 1 -2 -20 305.21 20.11
 -1 2 20 301.99 29.82
 1 -2 -20 274.3 10.09
 1 -2 -20 301.96 20.58
 1 2 -20 328.34 18.13
 1 2 -20 313.91 8.96
 1 -2 -20 329.67 8.69
 1 2 -19 13.58 5.39
 1 -2 -19 12.26 4.65
 1 -2 -19 10.63 5.16
 1 2 -19 10.07 3.71
 -1 2 19 -1.93 8.47
 -1 -2 19 -4.62 5.15
 1 -2 -19 15.52 4.64
 1 -2 -19 6 4.72
 1 2 -19 8.66 3.97
 1 2 -19 9.7 1.84
 1 -2 -19 9.26 2.01
 1 -2 -18 600.48 27.49
 1 2 -18 624.81 29.08
 1 -2 -18 646.2 28.61
 1 2 -18 669.14 23.06
 1 -2 -18 629.14 28.37
 -1 2 18 810.15 42.66
 -1 -2 18 766.59 35.64
 1 2 -18 659.64 24.89
 1 -2 -18 603.98 28.38
 1 -2 -18 688.07 11.57
 1 2 -18 668.97 11.75
 -1 -2 17 72.74 10.68
 -1 2 17 76.45 13.13
 1 -2 -17 63.12 9.05
 1 2 -17 68.73 9.56
 1 -2 -17 66.38 9.25
 1 -2 -17 64.5 9.18
 1 2 -17 66.04 7.75
 1 -2 -17 65.99 9.43
 1 2 -17 69.51 7.44
 -1 -2 16 297.99 20.02
 -1 2 16 282.67 22.91
 1 2 -16 118.08 12.22
 1 -2 -16 116.61 11.74
 1 -2 -16 124.23 11.99
 1 2 -16 133.02 7.86
 1 -2 -16 132.53 13.12
 1 2 -16 133.55 10.65
 1 -2 -16 120.37 12.28
 1 2 -16 145.78 10.35
 -1 -2 15 -0.96 3.48
 1 -2 -15 1.48 1.94
 -1 2 15 -0.48 4.06
 1 2 -15 5.15 2.53
 1 -2 -15 2.29 2.34
 1 2 -15 4.46 3.23
 1 -2 -15 3.67 2.34
 1 -2 -15 5.98 3.5
 1 2 -15 5.01 2.62
 1 -2 -15 4.14 2.77
 1 2 -15 2.24 1.76
 -1 2 14 368.39 23.37
 -1 -2 14 368.13 19.73
 1 2 -14 580.3 24.76
 1 2 -14 609.47 22.1
 1 -2 -14 590.67 24.45
 1 -2 -14 545.7 24.13
 1 -2 -14 566.94 25.03
 1 2 -14 585.03 20.9
 -1 2 14 601.88 19.73
 1 -2 -14 549.41 25.09
 1 2 -14 586.69 19.45
 -1 2 13 68.44 10.12
 -1 -2 13 73.12 8.22
 1 -2 -13 66.11 8
 1 2 -13 67.74 7.13
 1 -2 -13 67.58 8.26
 1 2 -13 69.76 8.36
 1 2 -13 69.3 7.04
 1 -2 -13 68.71 8.55
 1 -2 -13 68.69 8.89
 -1 2 13 67.87 6.71
 1 2 -13 68.58 6.55
 1 2 -13 70.12 3.05
 -1 -2 12 495.36 20.14
 -1 2 12 484.02 23.93
 1 -2 -12 379.2 18.36
 1 2 -12 372.57 18.39
 1 2 -12 397.91 16.35
 1 -2 -12 335.47 17.71
 -1 2 12 399.78 15.57
 1 -2 -12 388.74 19.98
 1 2 -12 401.49 15.87
 1 -2 -12 397.38 19.87
 1 2 -12 404.21 14.92
 -1 -2 11 51.32 6.32
 -1 2 11 52.37 7.66
 1 2 -11 116.01 8.48
 1 2 -11 107.04 9.3
 1 -2 -11 109.47 9.51
 1 2 -11 106.3 7.94
 -1 2 11 114.18 8.12
 1 -2 -11 110.54 10.34
 1 2 -11 106.91 7.29
 -1 2 10 486.1 21.21
 1 -2 -10 292.33 14.47
 1 2 -10 265.05 14.25
 1 2 -10 283.34 12.36
 1 2 -10 298.54 12.24
 1 -2 -10 297.24 16.23
 -1 2 10 293.38 12.97
 1 2 -10 313.8 11.9
 -1 -2 9 529.56 16.5
 -1 2 9 522.25 20.55
 1 -2 -9 523.52 18.35
 1 2 -9 503.01 15.66
 1 2 -9 509.53 18.26
 1 2 -9 507.87 15.3
 1 -2 -9 499.03 20.34
 -1 2 9 513.52 16.85
 1 2 -9 537.38 14.56
 1 2 -8 140.12 9.04
 1 2 -8 140.5 7.63
 1 -2 -8 151.03 9.34
 1 2 -8 135.98 7.37
 1 -2 -8 125.79 10.03
 -1 2 8 131.24 8.28
 -1 -2 8 151.54 4.61
 1 2 -8 127.98 6.53
 -1 -2 7 35.13 3.76
 -1 2 7 33.7 4.73
 1 -2 -7 11.68 2.6
 1 2 -7 11.23 2.04
 1 2 -7 10.2 2.42
 1 -2 -7 13.6 2.63
 -1 -2 7 13.66 1.33
 1 2 -7 10.35 2
 1 -2 -7 10.84 3.05
 -1 2 7 9.69 2.42
 1 2 -7 12.37 2.06
 -1 -2 6 3720.46 33.36
 -1 2 6 3741.64 44.36
 1 2 -6 3709.72 39.5
 1 -2 -6 3916.46 40.33
 1 -2 -6 3844.17 39.43
 1 2 -6 3879.23 33.27
 1 2 -6 3892.04 31.95
 -1 -2 6 3930.3 19.44
 -1 2 6 3624.18 40.88
 1 2 -6 3880.54 29.68
 -1 -2 5 138.8 5.81
 -1 2 5 136.13 7.78
 1 2 -5 92.98 4.66
 1 2 -5 91.3 5.6
 1 -2 -5 93.85 5.77
 1 -2 -5 96.88 5.71
 1 -2 -5 89.29 6.68
 -1 2 5 87.92 5.19
 1 2 -5 87.23 5.47
 1 2 -5 93.01 4.42
 1 2 -5 94.77 5.35
 -1 2 5 92.82 6.18
 1 2 -5 98.38 4.16
 -1 2 4 4363.83 32
 -1 -2 4 4469.95 32.35
 -1 2 4 4335.14 32.87
 1 2 -4 4286.23 26.99
 1 -2 -4 4213.04 43.01
 1 2 -4 4280.93 34.54
 1 2 -4 4096.81 34.13
 1 -2 -4 4465.39 35.02
 1 -2 -4 4517.36 35.13
 1 2 -4 4421.37 25.92
 1 2 -4 4497.57 24.21
 -1 -2 3 34.17 2.52
 1 2 -3 34 2.66
 1 2 -3 31.81 2.62
 1 -2 -3 34.79 2.67
 1 -2 -3 32.88 2.64
 1 -2 -3 35.86 3.75
 -1 2 3 34 2.56
 -1 2 3 33.39 2.55
 1 -2 -3 35.4 3.35
 1 2 -3 36.31 1.93
 -1 -2 3 32.68 1.93
 -1 -2 3 33.59 1.88
 1 2 -3 34.92 1.83
 -1 -2 2 97.87 2.64
 1 2 -2 97.18 3.77
 1 -2 -2 100.37 5.02
 1 -2 -2 103.32 3.8
 -1 2 2 99.93 3.69
 -1 -2 2 103.86 3.65
 -1 2 2 100.77 3.71
 1 2 -2 96.97 3.75
 1 -2 -2 102.74 3.9
 -1 -2 1 1475.4 11.38
 -1 -2 1 1494.35 11.18
 -1 2 1 1447.4 11.04
 1 -2 -1 1546.01 11.38
 1 -2 -1 1419.88 16.62
 -1 2 1 1504.91 11.28
 -1 -2 1 1533.68 12.25
 1 2 -1 1477.87 16.51
 -1 -2 1 1485.05 12.47
 1 2 0 1883.56 17.95
 -1 -2 0 1841.02 15.53
 1 2 1 52.88 2.95
 -1 -2 -1 57.7 2.28
 -1 -2 -1 56.02 3.05
 -1 2 -1 57.65 2.29
 -1 2 -1 60.75 2.07
 1 2 1 59.48 3.29
 -1 -2 -1 58.91 3.29
 1 2 2 112.05 4.93
 1 2 2 113.16 4.03
 1 -2 2 113.92 3.9
 -1 -2 -2 115.53 4.18
 -1 2 -2 110.09 4.06
 -1 -2 -2 111.57 4.96
 1 2 2 114.91 5.16
 1 -2 3 2455.7 12.19
 1 -2 3 2665.52 22.11
 -1 2 -3 2496.83 21.79
 1 -2 3 2464.5 13.01
 -1 2 -3 2551.55 20.11
 -1 -2 -3 2436.28 30.93
 1 2 3 2460.66 26.19
 1 -2 3 2532.98 21.38
 1 2 3 2420.27 21.82
 -1 -2 -3 2544.35 23.53
 -1 -2 -3 2437.98 26.62
 -1 2 -3 2336.69 22.73
 -1 2 -4 1162.36 16.21
 -1 2 -4 1171.62 12.58
 1 2 4 1121.98 20.72
 -1 2 -4 1206.35 15.81
 -1 -2 -4 1155.12 19.53
 1 2 4 1174.99 19.44
 -1 -2 -4 1169.59 23.06
 -1 2 -4 1192.34 15.75
 -1 2 -4 1176.37 15.11
 1 2 4 1113.75 16.74
 -1 -2 -4 1176.18 20.37
 -1 2 -4 1133.13 17.9
 1 -2 4 1199.77 16.63
 -1 -2 -4 1222.04 18.36
 -1 2 -5 720.68 6.85
 -1 2 -5 698.45 13.63
 -1 2 -5 717 9.5
 1 2 5 680.56 17.51
 -1 -2 -5 666.77 18.59
 1 2 5 675.12 15.65
 -1 2 -5 672.28 12.66
 -1 2 -5 691.53 13
 -1 -2 -5 697.57 16.08
 -1 2 -5 728.3 8.06
 -1 2 -5 716.25 13.62
 -1 -2 -5 704.59 15.65
 -1 2 -5 657.78 15.45
 -1 -2 -5 681.39 16.86
 -1 2 -6 375.3 11.06
 -1 2 -6 390.17 5.55
 -1 2 -6 363.17 10.8
 -1 2 -6 364.5 6.9
 -1 2 -6 373.26 9.83
 1 2 6 360.43 12.04
 -1 -2 -6 351.82 13.15
 -1 -2 -6 355.01 12.34
 -1 2 -6 345.33 12.2
 -1 2 -7 46.37 2.09
 -1 2 -7 46.04 4.24
 1 -2 7 66.06 4.64
 1 2 7 66.41 6.48
 1 2 7 45.24 4.42
 -1 2 -7 50.51 4.4
 -1 -2 -7 45.87 4.96
 -1 -2 -7 44.1 4.73
 -1 2 -7 44.99 4.81
 -1 2 -8 2757.65 34.26
 -1 2 -8 2655.89 17.26
 1 2 8 2848.54 44.99
 1 -2 8 2899.93 33.16
 -1 2 -8 2668.7 34.3
 1 2 8 2637.17 35.18
 -1 2 -8 2523.53 38.53
 -1 -2 -8 2606.09 40.16
 -1 -2 -8 2701.72 39.31
 -1 2 -9 270.71 11.41
 -1 2 -9 261.06 5.8
 1 2 9 205.32 12.85
 1 -2 9 197.15 9.65
 1 2 9 264.1 11.6
 -1 2 -9 265.08 11.53
 -1 2 -9 270.16 13.44
 -1 -2 -9 282.16 13.51
 -1 -2 -9 247.78 13.02
 -1 2 -10 1043.59 23.7
 -1 2 -10 1032 11.82
 1 -2 10 811.21 20.94
 1 2 10 799.87 26.93
 -1 -2 -10 944.7 28.19
 -1 2 -10 1044.78 24
 -1 -2 -10 1044.05 27.58
 -1 2 -10 1013.75 27.7
 -1 2 -11 54.94 5.87
 -1 2 -11 54.79 2.9
 1 2 11 110.21 10.74
 1 -2 11 111.65 8.32
 -1 -2 -11 53.27 7.65
 -1 2 -11 54.44 5.97
 -1 -2 -11 56.08 7.2
 -1 2 -11 50.41 6.51
 -1 -2 -11 56.51 6.88
 -1 2 -12 130.78 9.46
 -1 2 -12 129.17 4.54
 -1 2 -12 139.23 9.82
 -1 -2 -12 127.32 11.36
 -1 -2 -12 123.59 11.83
 -1 -2 -12 143.46 11.19
 -1 2 -12 130.84 11.03
 -1 2 -13 148.54 4.93
 -1 2 -13 141.57 10.11
 1 -2 13 98.18 9.5
 1 2 13 106.7 11.94
 -1 -2 -13 92.9 8.5
 -1 -2 -13 149.94 13.22
 -1 2 -13 142.78 10.34
 -1 -2 -13 140.19 12.3
 -1 2 -13 147.06 12.2
 -1 -2 -13 161.07 12.51
 -1 2 -14 86.52 8.13
 1 -2 14 239.1 15.14
 1 2 14 235.72 18.59
 -1 -2 -14 83.31 10.33
 -1 2 -14 80.48 8.23
 -1 -2 -14 83.44 9.94
 -1 -2 -14 69.53 8.61
 -1 2 -14 67.8 8.89
 -1 2 -15 69.11 7.54
 -1 -2 -15 87.93 8.16
 1 2 15 89.69 12.48
 1 -2 15 93.96 10.16
 -1 -2 -15 64.41 9.04
 -1 -2 -15 67.69 9.53
 -1 2 -15 67.86 7.77
 -1 -2 -15 62.2 8.56
 -1 -2 -15 59.97 7.96
 -1 2 -15 62.41 8.47
 -1 -2 -16 699.71 29.88
 -1 2 -16 724.78 24.88
 1 -2 16 780.8 31.05
 1 2 16 800.54 37.94
 -1 2 -16 678.39 20.81
 -1 -2 -16 678.12 28.83
 -1 2 -16 719.45 25.44
 -1 2 -16 697.09 29.65
 -1 -2 -16 708.85 28.75
 -1 -2 -16 682.02 27.72
 -1 2 -17 7.44 3.13
 1 -2 17 12.81 5.5
 1 2 17 21.6 8.24
 -1 -2 -17 8.72 3.38
 -1 -2 -17 13.98 5.02
 -1 2 -17 11.68 3.5
 -1 2 -17 9.23 3.33
 -1 -2 -17 11.9 4.51
 -1 -2 -17 4.42 3.47
 -1 2 -17 8.15 4.29
 -1 -2 -18 221.89 17.52
 -1 2 -18 233.15 14.62
 1 2 18 161.22 19.9
 1 -2 18 139.62 14.79
 -1 2 -18 242.31 15.66
 -1 -2 -18 214.12 16.95
 -1 2 -18 246.91 18.64
 -1 -2 -18 236.1 17.72
 -1 -2 -18 238.78 17.52
 -1 2 -19 32.92 5.97
 -1 -2 -19 29.4 6.97
 1 2 19 43.31 11.97
 1 -2 19 48.06 9.64
 -1 -2 -19 31.56 7.26
 -1 2 -19 28.34 5.53
 -1 -2 -19 30.77 6.49
 -1 2 -19 28.14 7
 -1 -2 -19 33.26 7.18
 -1 2 -20 30.17 5.62
 -1 -2 -20 28.42 7
 -1 2 -20 27.93 6.55
 -1 -2 -20 28.78 6.9
 -1 2 -20 27.87 5.93
 -1 -2 -20 26.6 6.6
 -1 2 -21 114.65 11.49
 -1 -2 -21 107.55 12.78
 1 2 21 108.74 20.46
 -1 -2 -21 105.29 12.69
 -1 2 -21 101.56 10.23
 -1 2 -21 112.37 13.24
 -1 -2 -21 118.45 12.89
 -1 2 -21 91.97 6.83
 -1 -2 -21 100.51 5.67
 -1 2 -21 95.23 5.94
 1 2 21 96.27 4.8
 -1 2 -21 110.5 5.79
 -1 -2 -21 107.21 5.35
 -1 2 -22 142.64 12.76
 -1 -2 -22 135.45 14.32
 -1 -2 -22 129.93 13.8
 -1 2 -22 138.65 14.83
 -1 2 -22 140.02 11.68
 -1 -2 -22 131.28 13.6
 -1 2 -22 154.16 8.9
 1 2 22 154.26 5.98
 -1 2 -22 144.6 6.71
 -1 -2 -22 147.81 6.4
 -1 2 -23 0.78 3.34
 -1 -2 -23 -0.08 3.69
 -1 2 -23 1.56 3.58
 1 2 23 -1.96 10.88
 1 -2 23 -8.3 12.43
 -1 -2 -23 3.29 4.33
 -1 -2 -23 2.58 3.48
 -1 2 -23 -2.16 3.8
 1 2 23 0.95 2.07
 -1 -2 -23 0.4 1.85
 -1 2 -23 0.99 1.95
 -1 2 -24 140.33 15.11
 -1 2 -24 143.19 7.12
 -1 -2 -24 144.51 6.6
 1 -2 24 161.5 28.64
 -1 -2 -24 146.13 9.03
 -1 2 -24 117.47 8.44
 1 2 24 141.25 6.01
 -1 -2 -24 131.96 13.77
 -1 2 -24 143.83 12.69
 1 -2 25 10.75 14.43
 -1 2 -25 3.84 2.05
 -1 -2 -25 3.6 4.16
 1 2 25 1.32 2.15
 -1 2 -25 3.53 2.72
 -1 -2 -25 2.12 2.07
 -1 -2 -26 8.98 4.61
 -1 2 -26 20.07 3.1
 -1 -2 -26 18.4 2.95
 1 2 26 1.33 16.97
 1 -2 26 -0.65 15.84
 -1 2 -26 14.88 3.33
 -1 -2 -27 10.74 4.79
 -1 -2 -27 6.86 2.47
 -1 2 -27 9.91 3.09
 1 2 27 8.37 16.6
 1 -2 27 5.77 17.12
 -1 2 -27 8.81 3.24
 -1 -2 -28 20.9 5.2
 -1 2 -28 15.49 3.03
 -1 -2 -28 18.59 3.17
 -1 2 -28 18.4 3.13
 -1 2 -28 18.99 3.52
 -1 -2 -29 2.66 1.93
 -1 2 -29 5.27 2.2
 -1 2 -29 1.13 2.52
 -1 2 -29 4.45 2.66
 -1 -2 -29 7.13 4.64
 -1 -2 -30 54.87 4.18
 -1 2 -30 52.13 4.15
 -1 -2 -30 59.61 4.87
 -1 2 -30 60.71 5.1
 -1 2 -30 58.1 4.44
 -1 -2 -30 60.75 6.9
 -1 2 -31 1.25 1.8
 -1 -2 -31 0.98 1.74
 -1 2 -31 2.46 2.16
 -1 -2 -31 -1.24 2.45
 -1 2 -31 -0.04 2.28
 -1 -2 -31 -0.29 4
 -1 2 -32 10.92 2.23
 -1 -2 -32 10.27 2.11
 -1 2 -32 12.8 2.9
 -1 -2 -32 11.83 2.99
 -1 -2 -32 12.5 4.18
 -1 2 -33 4.16 1.67
 -1 -2 -33 2.77 1.46
 -1 2 -33 2.26 2.15
 -1 -2 -33 2.82 2.4
 -1 -2 -33 6.25 3.87
 -1 -2 -34 1.25 2.03
 -1 2 -34 -1.6 2.23
 -1 -2 -34 0.53 3.08
 -1 -2 -35 2.26 1.79
 -1 2 -35 5.44 1.91
 -1 -2 -35 1.09 2.93
 1 -3 -35 10.79 2.19
 1 3 -35 9.51 3.14
 1 -3 -35 11.45 3.11
 1 -3 -34 -0.67 1.92
 1 -3 -34 -0.38 3.01
 1 3 -34 0.79 3.24
 1 -3 -33 21.22 3.24
 1 -3 -33 30.21 4.68
 1 3 -33 25.35 4.85
 1 -3 -32 3.38 2.5
 1 -3 -32 -0.32 3.84
 1 3 -32 0.6 3.65
 1 3 -31 7.95 2.22
 1 -3 -31 6.85 2.09
 1 -3 -31 12.2 2.88
 1 -3 -31 9.13 3.85
 1 3 -31 0.74 3.84
 1 3 -30 10.06 2.63
 1 -3 -30 8.07 2.26
 1 3 -30 13.35 2.5
 1 3 -30 13.17 4.66
 1 -3 -30 11.42 5.06
 1 3 -29 1.24 2.26
 1 -3 -29 3.1 1.94
 1 3 -29 -4.64 4.82
 1 -3 -29 -3.85 3.9
 -1 3 29 -3.92 2.86
 1 3 -29 3.32 2.39
 -1 -3 28 17.91 19.79
 1 3 -28 9.7 2.94
 1 -3 -28 9.4 2.39
 -1 3 28 15.58 3.31
 1 3 -28 10.39 2.42
 1 3 -28 8.16 4.54
 1 -3 -28 10.76 4.54
 -1 -3 27 63.91 25.68
 1 3 -27 62.62 7.08
 1 -3 -27 57.81 6.97
 -1 3 27 56.87 4.44
 1 -3 -27 60.47 4.43
 1 3 -27 62.27 4.74
 1 3 -27 54.97 4.21
 1 3 -26 0.52 2.46
 1 -3 -26 4.31 2.24
 1 -3 -26 2.66 3.88
 1 3 -26 1.49 3.79
 -1 3 26 3.97 2.64
 1 3 -26 4.57 2.4
 1 -3 -25 83.49 7.57
 1 3 -25 83.17 7.56
 -1 3 25 78.22 5.1
 1 -3 -25 62.85 4.54
 1 3 -25 64.26 4.76
 1 -3 -24 19.77 5.87
 1 3 -24 26.22 7.24
 -1 3 24 6.96 14.61
 -1 -3 24 18.84 11.48
 1 3 -24 19.03 3.13
 1 3 -24 12.55 3.63
 1 -3 -24 13.45 3.91
 1 -3 -24 15.31 3.15
 -1 3 24 16.91 3.07
 1 -3 -24 21.95 3.19
 -1 3 23 17.35 12.43
 1 3 -23 15.27 2.95
 1 -3 -23 18 2.76
 1 -3 -23 15.78 5.29
 1 3 -23 18.82 5.99
 1 3 -23 13.41 4.18
 1 -3 -23 6.97 3.26
 1 3 -23 12.72 3.45
 1 -3 -23 14.57 3.27
 1 -3 -23 15.77 5.9
 1 3 -22 13.02 4.8
 1 -3 -22 14.51 5.57
 -1 3 22 32.87 14.42
 1 -3 -22 16.89 6.04
 1 3 -22 15.95 2.69
 1 -3 -22 8.58 4.55
 1 -3 -22 12.63 5.32
 1 3 -22 9.78 4.8
 1 -3 -22 17.04 3.72
 1 3 -22 23.41 4.52
 1 3 -22 14.47 3.32
 1 -3 -22 18.73 3.29
 1 -3 -22 13.64 2.4
 1 3 -21 148.18 12.07
 1 -3 -21 133.29 14.3
 -1 3 21 105.26 20.82
 1 -3 -21 124.82 13.58
 1 3 -21 140.91 14.8
 1 -3 -21 137.66 13.88
 1 -3 -21 132.41 14.28
 1 -3 -21 113.12 7.03
 1 3 -21 120.64 7.49
 1 3 -21 117.6 6.74
 1 -3 -21 116.43 5.96
 1 -3 -21 132.79 5.82
 1 3 -21 129.97 6.04
 1 -3 -20 9.74 5.55
 1 3 -20 10.94 3.3
 1 -3 -20 9.77 5
 -1 3 20 16.74 10.43
 1 3 -20 12.5 3.39
 1 -3 -20 8.1 3.44
 1 3 -20 11.38 5.66
 1 -3 -20 10.94 5
 1 -3 -20 17.47 3.35
 1 3 -20 20.14 3.74
 1 -3 -20 16.4 2.91
 1 3 -20 12.25 2.55
 1 -3 -20 14.59 2.35
 1 3 -19 469.29 20.57
 1 -3 -19 423.73 24.72
 1 3 -19 458.03 18.22
 1 -3 -19 435.26 25.42
 1 -3 -19 438.65 23.54
 1 3 -19 442.07 24.85
 1 -3 -19 408.86 23.75
 1 3 -19 436.52 12.31
 1 -3 -19 453.49 10.19
 1 -3 -19 464.75 9.78
 1 3 -19 451.54 10.17
 1 -3 -18 20.43 5.36
 1 3 -18 26.34 6.53
 1 -3 -18 28 6.39
 1 3 -18 23.66 4.29
 -1 -3 18 14.57 6.22
 -1 3 18 11.6 6.78
 1 3 -18 15.81 2.99
 1 3 -18 23.53 4.95
 1 -3 -18 21.49 6.2
 1 -3 -18 22.07 6.36
 1 3 -18 19.48 2.5
 1 -3 -18 19.79 2.22
 -1 -3 17 802.13 32.65
 -1 3 17 813.76 42.59
 1 -3 -17 526.32 26.03
 1 3 -17 556.04 26.67
 1 -3 -17 563.05 25.71
 1 -3 -17 532.14 27.09
 1 -3 -17 563.37 28.24
 1 3 -17 588.26 22.02
 1 3 -17 582.6 19.9
 -1 -3 16 156.54 13.73
 -1 3 16 168.33 19.29
 1 3 -16 159.64 14.1
 1 -3 -16 164.21 13.61
 1 -3 -16 148.73 13.58
 1 -3 -16 149.98 14.31
 1 3 -16 161.27 11.22
 1 -3 -16 153.96 14.89
 1 3 -16 166.15 10.46
 1 -3 -15 70.62 8.88
 1 3 -15 68.43 9.02
 1 -3 -15 57.84 8.52
 1 -3 -15 59.38 8.82
 1 3 -15 62.41 4.19
 1 -3 -15 55.67 8.99
 1 3 -15 62.59 6.86
 1 3 -15 64.14 6.51
 -1 -3 14 88.38 9.23
 -1 3 14 91.3 12.49
 1 -3 -14 50.55 7.25
 1 3 -14 46.05 7.11
 1 3 -14 52.48 6.24
 1 -3 -14 42.17 7.45
 -1 3 14 46.51 6.15
 1 -3 -14 46.21 7.72
 1 3 -14 53.47 4
 1 3 -14 50.93 5.57
 -1 3 13 250.34 19.15
 -1 -3 13 259.39 14.69
 1 -3 -13 261.05 15.52
 1 3 -13 266.5 16.18
 1 3 -13 272.68 8.72
 1 3 -13 273.1 13.01
 1 -3 -13 254 17.27
 -1 3 13 263.26 13.87
 1 3 -13 273.25 12.12
 -1 -3 12 41.45 5.83
 -1 3 12 43.34 7.77
 1 -3 -12 107.36 9.7
 1 3 -12 102.94 9.75
 1 3 -12 102.49 7.69
 -1 3 12 98.31 8.42
 1 3 -12 105.23 5.19
 1 -3 -12 92.3 10.27
 1 3 -12 100 6.96
 -1 -3 11 64.95 6.49
 -1 3 11 61.52 8.7
 1 -3 -11 17.32 3.86
 1 3 -11 16.71 4.37
 1 3 -11 21.12 2.23
 1 -3 -11 23.02 4.94
 -1 3 11 21.51 3.92
 1 3 -11 21.34 3.38
 1 3 -11 22.1 3.37
 -1 3 10 75.12 9.18
 -1 -3 10 77.78 6.65
 1 -3 -10 118.01 9.08
 1 3 -10 114.55 9.23
 1 3 -10 118.21 4.88
 1 3 -10 111.68 7.15
 1 -3 -10 104.51 10.32
 -1 3 10 115.98 8.88
 1 3 -10 116.93 6.86
 -1 3 9 20.2 5.14
 1 3 -9 80.36 7.37
 1 -3 -9 76.4 6.9
 1 3 -9 76.61 3.63
 -1 3 9 69.24 6.88
 1 -3 -9 67.42 8.21
 1 3 -9 72.31 5.5
 1 3 -9 68.55 5
 -1 -3 8 331.28 11.44
 -1 3 8 343.42 16.43
 1 3 -8 313.55 13.35
 1 -3 -8 286.94 14.85
 1 -3 -8 315.68 13.29
 1 3 -8 311.08 10.3
 -1 3 8 300.23 13.54
 1 3 -8 317.53 6.6
 1 3 -8 305.01 9.58
 1 -3 -7 801.98 19.75
 1 3 -7 814.97 20.01
 1 -3 -7 763.76 23.12
 -1 3 7 758.89 21.02
 1 3 -7 774.51 18.05
 1 3 -7 772.3 14.92
 1 3 -7 761.13 13.9
 -1 3 6 253.76 12.38
 1 3 -6 155.47 8.24
 1 -3 -6 160.74 8.17
 1 -3 -6 158.32 8.02
 1 -3 -6 152.11 9.96
 1 3 -6 155.51 7.98
 1 3 -6 166.41 6.28
 -1 3 6 154.06 9.14
 1 3 -6 160.05 7.98
 1 3 -6 166.03 5.95
 1 3 -5 5140.82 42.34
 1 3 -5 5389.65 43.11
 1 -3 -5 5380.31 43.14
 1 -3 -5 5445.59 42.39
 1 -3 -5 5075.24 54.29
 -1 3 5 5148.53 39.42
 1 3 -5 5385.36 43.98
 -1 3 5 5089.09 50.63
 1 3 -5 5346.62 30.71
 -1 3 4 6.36 1.71
 1 3 -4 9.39 1.61
 1 -3 -4 7.4 1.55
 -1 -3 4 9.28 1.55
 -1 3 4 7.78 1.52
 1 3 -4 8.3 1.53
 1 -3 -4 7.78 2.14
 1 -3 -4 9.41 1.7
 -1 3 4 9.04 1.59
 -1 -3 4 8.17 0.95
 1 -3 -3 5407.68 32.58
 -1 3 3 5100.16 31.05
 1 -3 -3 5066.47 32.73
 1 3 -3 5055.82 32.52
 1 3 -3 4997.24 32.43
 1 -3 -3 4877.72 46.88
 -1 3 3 5081.2 30.72
 -1 -3 3 5130.19 30.51
 1 -3 -3 4911.8 43.08
 -1 -3 3 5273.33 22.42
 1 -3 -2 749.59 15.1
 1 -3 -2 794.51 10.76
 1 -3 -2 795.11 10.29
 1 3 -2 768 10.57
 -1 3 2 772.8 10.12
 1 3 -2 783.2 10.45
 -1 -3 2 762.75 10.01
 -1 3 2 779.47 10.34
 -1 -3 2 801.3 10.38
 -1 3 1 21.55 1.37
 1 -3 -1 19.04 1.25
 -1 3 1 19.8 1.26
 -1 -3 1 19.65 1.29
 1 -3 -1 17.56 2.08
 -1 -3 1 18.05 1.25
 1 3 -1 21.57 2.48
 -1 -3 1 21.89 1.81
 1 3 0 5.57 1.22
 -1 3 0 5.72 1.12
 1 3 0 10.76 1.7
 1 3 0 6.37 1.02
 -1 3 0 7.46 1.14
 -1 -3 0 6.38 1.11
 1 3 0 7.49 1.15
 -1 3 -1 177.84 4.58
 -1 3 -1 184.64 4.25
 -1 -3 -1 187.76 6.75
 1 3 1 184.01 7.2
 -1 -3 -1 171.39 6.36
 -1 3 -1 183.8 3.99
 -1 -3 -1 186.56 4.12
 1 -3 2 25.09 1.26
 1 3 2 23.66 2.74
 1 3 2 26.29 2.81
 1 3 2 24.25 1.91
 -1 3 -2 27.25 1.98
 1 -3 2 26.53 1.8
 -1 -3 -2 26.07 2.8
 -1 -3 -2 29.51 2.09
 -1 -3 -3 986.39 18.68
 -1 -3 -3 1021.54 14.67
 1 3 3 1051.33 19.3
 -1 3 -3 965.29 14.26
 1 -3 3 1027.4 13.5
 1 3 3 945.17 13.81
 1 3 3 996.87 18.88
 1 -3 3 968.13 8.8
 -1 3 -3 1044.46 17.23
 -1 3 -4 698.72 12.59
 1 3 4 674.3 16.44
 1 -3 4 682.2 6.14
 -1 3 -4 696.32 14.35
 1 3 4 630.99 12.63
 -1 -3 -4 679.98 13.64
 -1 -3 -4 652.91 16.59
 1 -3 4 689.21 12.59
 -1 3 -4 649.65 13.5
 1 3 4 657.07 12.64
 1 -3 5 102.64 2.56
 -1 3 -5 99.23 5.21
 1 -3 5 107.42 3.27
 1 3 5 101.38 6.71
 -1 3 -5 103.2 5.71
 -1 -3 -5 100.79 8.1
 -1 3 -5 102.58 4.65
 -1 -3 -5 115.57 6.36
 -1 -3 -5 112.18 7.35
 -1 3 -5 108.89 6.16
 -1 3 -6 2134.7 25.58
 1 3 6 2081.05 35.62
 -1 3 -6 2164.31 22.57
 1 3 6 2060.71 31.89
 -1 3 -6 2163.76 26.64
 -1 3 -6 2150.84 25.5
 -1 -3 -6 2051.78 37.77
 -1 3 -6 2053.36 30.12
 -1 -3 -6 2018.27 33.45
 -1 -3 -6 2201.62 30.23
 -1 3 -7 3762.64 36.56
 -1 3 -7 3913.92 32.71
 -1 3 -7 3696.42 36.35
 -1 3 -7 3791.3 36.73
 -1 -3 -7 3427.09 50.83
 1 3 7 3688.77 43.65
 -1 -3 -7 3778.19 43.04
 -1 -3 -7 3491.26 46.51
 -1 3 -7 3647.77 43.09
 -1 3 -8 11.54 2.4
 1 3 8 3.48 2.07
 1 -3 8 4.98 1.45
 -1 3 -8 13.28 2.43
 1 3 8 13.78 2.83
 -1 3 -8 13.85 2.11
 -1 3 -8 10.27 2.12
 -1 -3 -8 13.83 3.03
 -1 3 -8 11.28 2.7
 -1 -3 -8 18.37 3.72
 -1 3 -9 2192.11 31.61
 1 -3 9 2016.58 27.54
 1 3 9 2001.44 42.51
 -1 3 -9 2155.36 31.9
 1 3 9 2172.03 35.75
 -1 3 -9 2240.37 27.85
 -1 -3 -9 2086.27 39.41
 -1 -3 -9 2242.19 37.63
 -1 3 -9 2119.27 38.28
 -1 3 -10 50.13 5.2
 1 3 10 75.29 8.88
 1 -3 10 73.09 5.89
 1 3 10 45.04 5.51
 -1 3 -10 46.34 4.28
 -1 3 -10 47.52 5.15
 -1 3 -10 42.43 6.02
 -1 -3 -10 43.17 6.16
 -1 -3 -10 47.01 5.92
 -1 3 -11 416.39 15.13
 1 -3 11 302.3 12.78
 1 3 11 308.78 18.7
 -1 3 -11 421.85 13.36
 -1 3 -11 417.77 15.52
 -1 -3 -11 397.63 18.92
 -1 -3 -11 428.54 18.3
 -1 3 -11 413.32 18.67
 -1 3 -12 84.87 7.27
 1 3 12 98.8 11.42
 1 -3 12 97.5 7.9
 -1 3 -12 83.44 6.18
 -1 -3 -12 74.67 9.14
 -1 3 -12 82.7 7.16
 -1 -3 -12 84.28 8.62
 -1 -3 -12 70.45 8.48
 -1 3 -12 84.66 8.83
 -1 3 -13 20.38 4.02
 1 -3 13 6.94 2.86
 1 3 13 3.72 3.84
 -1 -3 -13 21.03 6.08
 -1 3 -13 22.03 3.31
 -1 3 -13 24.12 4.33
 -1 -3 -13 22.36 4.81
 -1 3 -13 25.73 5.33
 -1 -3 -13 24.76 4.85
 -1 3 -14 39.57 5.43
 1 -3 14 23.82 5.08
 1 3 14 28.26 6.69
 -1 -3 -14 23.11 6
 -1 -3 -14 41.37 7.12
 -1 3 -14 42.13 5.81
 -1 3 -14 41 4.65
 -1 -3 -14 39.62 7.73
 -1 3 -14 39.28 6.88
 -1 -3 -14 43.74 6.86
 -1 3 -15 188.19 11.78
 -1 -3 -15 301.29 18.26
 1 -3 15 317.27 17.26
 1 3 15 327.51 24.2
 -1 -3 -15 163.88 14.48
 -1 -3 -15 173.38 15.63
 -1 3 -15 182.62 12.15
 -1 3 -15 184.95 9.69
 -1 -3 -15 170.64 13.57
 -1 3 -15 163.87 14.09
 -1 3 -16 3.35 2.67
 -1 -3 -16 1.87 3.35
 1 -3 16 9.95 4.5
 1 3 16 8.88 6.55
 -1 -3 -16 0.23 3.47
 -1 -3 -16 3.18 3.45
 -1 3 -16 1.58 2.3
 -1 3 -16 3.14 2.03
 -1 -3 -16 2.04 2.83
 -1 3 -16 -1.4 3.23
 -1 3 -17 355.2 16.98
 -1 3 -17 350.59 21.64
 -1 -3 -17 343.23 20.29
 1 3 17 324.14 26.94
 1 -3 17 299.04 19.08
 -1 -3 -17 327.68 22.28
 -1 3 -17 364.08 13.38
 -1 -3 -17 334.54 21.49
 -1 3 -17 362.07 18.02
 -1 3 -18 128.86 10.66
 -1 -3 -18 126.57 14.42
 -1 3 -18 125.32 13.51
 -1 -3 -18 123.18 12.65
 -1 -3 -18 120.65 12.64
 -1 3 -18 149.63 6.59
 1 3 18 171.14 20.52
 -1 -3 -18 124.47 13.53
 -1 3 -18 130.05 11.12
 1 3 19 27.24 8.46
 -1 3 -19 8.01 3.44
 -1 -3 -19 4.57 2.75
 -1 -3 -19 3.74 2.91
 -1 3 -19 7.69 4.86
 -1 3 -19 19.52 3.32
 -1 -3 -19 16.83 2.65
 -1 -3 -19 2.54 3.89
 -1 -3 -19 2.46 3.15
 -1 3 -19 6.81 2.69
 -1 -3 -20 104.95 12.68
 -1 3 -20 115.27 10.83
 -1 3 -20 117.88 13.57
 -1 -3 -20 124.93 13.83
 -1 -3 -20 114.33 12.59
 1 3 20 129.8 20.13
 -1 3 -20 116.73 10.37
 -1 -3 -20 114.14 13.51
 -1 3 -20 107.1 6.57
 -1 3 -20 108.6 6.92
 -1 -3 -20 113.81 5.64
 -1 3 -20 115.24 5.67
 -1 3 -21 157.88 12.89
 -1 -3 -21 143.89 14.94
 -1 -3 -21 145.19 14.34
 -1 3 -21 135.78 14.65
 1 3 21 241.59 28.72
 1 -3 21 240.24 27.96
 -1 -3 -21 147.55 15.03
 -1 3 -21 142.55 11.47
 -1 3 -21 179.48 8.96
 1 3 21 176.78 6.46
 -1 -3 -21 174.16 7.02
 -1 -3 -21 157.55 6.38
 -1 3 -21 157.31 6.82
 -1 -3 -22 2.22 3.62
 -1 3 -22 6.24 3.6
 -1 3 -22 6.63 4.56
 1 3 22 -9.37 11.59
 1 -3 22 5.06 11.92
 -1 -3 -22 4.36 4.02
 -1 3 -22 3.47 3.35
 1 3 22 4.31 1.96
 -1 -3 -22 4.23 1.93
 -1 3 -22 4.11 1.93
 -1 -3 -23 128.71 14.23
 -1 3 -23 137.67 14.99
 -1 -3 -23 124.29 13.74
 -1 -3 -23 141.12 8.51
 -1 3 -23 132.59 8.63
 1 3 23 140.05 6.16
 -1 3 -23 124.77 6.15
 -1 -3 -23 131.79 6.39
 -1 3 -23 139.17 6.86
 -1 -3 -24 -3.29 4.81
 -1 3 -24 2.94 4.1
 1 -3 24 -4.65 12.5
 -1 -3 -24 -1.23 3.26
 1 3 24 3.57 2.43
 -1 -3 -24 4.23 2.17
 -1 3 -24 -0.51 2.26
 -1 3 -24 -1.92 2.61
 -1 -3 -24 3.3 3.5
 -1 3 -24 2.82 3.51
 1 -3 25 133.2 27.76
 -1 -3 -25 103.08 8.25
 -1 3 -25 120.22 9.25
 1 3 25 120.07 5.92
 -1 3 -25 112.39 6.24
 -1 -3 -25 122.49 6.24
 -1 3 -25 126.3 6.83
 -1 -3 -26 13.08 2.49
 -1 3 -26 17.21 3.22
 -1 3 -26 23.31 5.16
 -1 -3 -26 15.2 4.64
 1 3 26 17.72 3
 -1 3 -26 15.1 3.09
 -1 3 -26 12.59 2.67
 1 3 27 -4.41 19.35
 1 -3 27 18.44 20.72
 -1 -3 -27 2.42 2.13
 -1 3 -27 -0.34 2.26
 -1 3 -27 4.67 4.05
 -1 -3 -27 0.3 4.15
 1 3 27 2.82 2.65
 -1 3 -27 -0.36 2.34
 -1 3 -27 -0.98 2.71
 -1 3 -28 13.68 4.76
 -1 -3 -28 18.64 5.19
 -1 3 -28 15.74 2.94
 -1 -3 -28 19.28 2.91
 -1 3 -28 21.2 3.37
 -1 3 -28 22.18 3.29
 -1 3 -29 33.95 4.21
 -1 -3 -29 30.25 3.14
 -1 3 -29 32.84 3.58
 -1 3 -29 32.52 3.56
 -1 -3 -29 37.9 5.93
 -1 3 -29 45.9 6.71
 -1 -3 -30 -0.23 1.73
 -1 3 -30 -0.08 1.88
 -1 3 -30 -2.45 2.55
 -1 -3 -30 -2.04 2.4
 -1 3 -30 4.33 2.51
 -1 -3 -30 -3.28 4.35
 -1 3 -30 1.34 4.37
 -1 -3 -31 18.5 2.56
 -1 3 -31 19.79 2.8
 -1 3 -31 18.38 3.3
 -1 -3 -31 19.44 3.41
 -1 3 -31 17.43 2.69
 -1 3 -31 17.28 4.89
 -1 -3 -31 21.15 4.96
 -1 3 -32 0.67 1.81
 -1 -3 -32 0.83 1.57
 -1 3 -32 2.74 2.18
 -1 -3 -32 0.33 2.33
 -1 3 -32 1.57 3.69
 -1 -3 -32 5.86 3.74
 -1 -3 -33 -0.61 1.35
 -1 3 -33 3.21 2.18
 -1 -3 -33 0.25 2.1
 -1 3 -33 -1.33 3.66
 -1 -3 -33 -2.96 3.51
 -1 -3 -34 4.96 2.36
 -1 3 -34 3.84 2.06
 -1 -3 -34 4.15 3.23
 -1 3 -34 -0.98 3.28
 -1 -3 -35 2.52 1.72
 -1 3 -35 2.93 1.66
 -1 -3 -35 6.47 3.15
 -1 3 -35 6.33 3.36
 1 -4 -34 12.25 2.53
 1 -4 -34 14.93 3.55
 1 4 -34 15.22 4.11
 1 -4 -33 1.03 2.4
 1 4 -33 3.64 4.11
 1 -4 -33 8.09 3.6
 1 -4 -32 15.48 3.02
 1 -4 -32 19.61 4.68
 1 4 -32 22.8 5.18
 1 4 -31 7.87 2.17
 1 -4 -31 6.5 1.64
 1 4 -31 7.83 4.66
 1 -4 -31 8.17 4.15
 -1 4 30 -1.8 2.54
 1 -4 -30 -1.05 1.72
 1 4 -30 0.03 1.97
 1 -4 -30 -1.45 3.81
 1 4 -30 2.45 4.05
 1 4 -29 23.73 3.1
 1 -4 -29 22.15 2.8
 -1 4 29 27.68 3.5
 1 4 -29 25.15 2.98
 1 4 -29 23.71 5.18
 1 -4 -29 21.79 5.1
 1 4 -28 18.26 3.03
 1 -4 -28 13.37 2.38
 -1 4 28 14.44 3.22
 1 4 -28 15.24 2.85
 1 -4 -28 14.95 5.03
 1 4 -28 14.91 4.89
 1 -4 -27 6.37 2.08
 1 4 -27 5.17 2.09
 1 4 -27 9.35 4.1
 1 -4 -27 9.43 4.05
 -1 4 27 12.03 2.91
 1 4 -27 3.84 2.74
 1 4 -27 6.82 2.28
 1 4 -26 31.29 3.39
 1 4 -26 46.16 6.05
 1 -4 -26 43.05 5.68
 -1 4 26 41.27 4.04
 1 4 -26 43.48 3.52
 1 -4 -26 39.97 3.79
 1 4 -26 35.44 3.85
 -1 4 25 19.77 17.31
 -1 -4 25 25.2 17.23
 1 -4 -25 25.54 3.04
 1 4 -25 18.95 4.79
 1 -4 -25 21.6 4.56
 -1 4 25 20.65 3.49
 1 4 -25 23.69 3.12
 1 4 -25 20.6 3.1
 1 4 -25 30.84 3.69
 1 -4 -24 15.56 6.15
 1 4 -24 15.48 5.75
 1 4 -24 13.57 2.67
 1 -4 -24 15.6 2.5
 1 4 -24 23.69 4.57
 1 -4 -24 28.79 5.12
 1 -4 -24 28.24 3.96
 -1 4 24 20.04 3.04
 1 4 -24 19.01 2.79
 1 4 -24 14.67 2.74
 1 -4 -23 32.87 7.74
 1 4 -23 33.06 7.23
 1 -4 -23 40.41 8.95
 -1 4 23 51.36 18.77
 -1 -4 23 42.38 16.28
 1 -4 -23 31.54 7.84
 1 4 -23 43.27 5.55
 1 -4 -23 29.12 4.7
 1 4 -23 38.22 4.68
 1 -4 -23 37.62 3.97
 1 4 -23 34.82 3.76
 1 4 -23 32.97 3.8
 1 -4 -23 31.31 3.18
 1 -4 -22 51.45 9.58
 1 -4 -22 55.62 9.44
 1 4 -22 66.89 10.22
 -1 4 22 26 13.59
 -1 -4 22 32.15 12.43
 1 -4 -22 52.62 9.56
 1 -4 -22 37.02 4.59
 1 4 -22 40.61 5.29
 1 4 -22 44.5 4.74
 1 -4 -22 43.03 4.25
 1 4 -22 51.99 3.98
 1 4 -22 52.41 4.21
 1 -4 -22 54.8 4.03
 1 -4 -21 13.43 5.59
 1 -4 -21 11.7 5.1
 -1 4 21 21.08 12.74
 1 -4 -21 12.18 4.95
 1 -4 -21 10.74 4.67
 1 4 -21 14.16 5.54
 1 -4 -21 8.83 2.94
 1 4 -21 15.8 3.6
 1 -4 -21 12.58 2.55
 1 4 -21 11.41 2.6
 1 4 -21 12.65 2.52
 1 -4 -21 13.96 2.4
 1 -4 -20 253.47 20.12
 -1 4 20 303.99 32.95
 1 -4 -20 243.01 20.06
 1 4 -20 269.91 19.7
 1 -4 -20 261.57 18.28
 1 -4 -20 270.69 19.82
 1 4 -20 253.42 9.94
 1 -4 -20 256.88 8
 1 4 -20 262.33 8.13
 1 -4 -20 270.46 7.68
 1 4 -19 -1.23 2.53
 1 -4 -19 0.38 3.42
 1 -4 -19 1.64 4.23
 -1 4 19 7.56 7.13
 1 4 -19 -0.19 1.96
 1 4 -19 1.31 3.76
 1 -4 -19 0.82 3.78
 1 -4 -19 0.36 2.86
 1 4 -19 1.39 2.34
 1 -4 -19 0.17 1.68
 1 4 -19 -0.64 1.67
 1 -4 -19 -0.7 1.44
 1 4 -18 415.72 23.73
 1 -4 -18 367.14 22.62
 1 -4 -18 410.14 22.02
 1 4 -18 414.77 16.05
 1 4 -18 464.88 11.83
 1 4 -18 426.57 18.52
 1 -4 -18 384.45 25.12
 1 -4 -18 380.75 24.2
 1 -4 -18 431.37 9
 1 4 -18 416.21 9.5
 1 -4 -17 285.48 18.11
 1 4 -17 283.98 19.01
 1 4 -17 289.1 14.87
 1 -4 -17 251.48 20.28
 1 -4 -17 258.36 19.59
 1 4 -17 274.83 12.91
 -1 -4 16 152.21 12.97
 -1 4 16 157.68 19.04
 1 -4 -16 63.55 8.37
 1 4 -16 59.39 8.64
 1 -4 -16 54.17 9.55
 1 4 -16 63.58 6.97
 1 -4 -16 60.58 9.83
 1 4 -16 64.76 6.19
 -1 -4 15 757.59 26.4
 -1 4 15 757.13 38.67
 1 4 -15 675.68 27.56
 1 -4 -15 655.72 25.86
 1 4 -15 694.9 21.56
 1 -4 -15 607.48 29.34
 -1 4 15 697.06 23.92
 1 -4 -15 605.06 30.33
 1 4 -15 676.81 19.48
 -1 -4 14 10.45 3.77
 -1 4 14 14.02 5.44
 1 4 -14 44 7.19
 1 -4 -14 42.31 6.57
 -1 4 14 36.71 5.73
 1 4 -14 37 4.97
 1 -4 -14 36.09 7.62
 1 4 -14 37.97 4.57
 -1 -4 13 65.72 7.17
 -1 4 13 70.24 11.08
 1 -4 -13 13.39 3.69
 1 4 -13 14.43 4.08
 -1 4 13 12.01 3.52
 1 -4 -13 21.3 5.2
 1 4 -13 17.63 3.35
 1 4 -13 20.09 3.32
 -1 4 12 310.05 20.87
 -1 -4 12 305.35 13.95
 1 -4 -12 289.65 15.54
 1 4 -12 287.62 16.07
 -1 4 12 284.7 15
 1 -4 -12 279.27 18.8
 1 4 -12 295.64 12.43
 1 4 -12 295.85 11.51
 -1 4 11 58.89 9.28
 -1 -4 11 56.48 5.78
 1 -4 -11 61.3 7.77
 1 -4 -11 65.7 7.13
 1 4 -11 66.13 7.32
 1 -4 -11 56.08 8.38
 1 4 -11 66.78 5.59
 -1 4 11 61.98 7
 1 4 -11 64.62 5.08
 -1 4 10 73.32 9.4
 -1 -4 10 65.71 5.68
 1 -4 -10 25.67 4.92
 1 4 -10 23.51 4.55
 1 -4 -10 23.74 4.42
 1 4 -10 27.73 3.53
 -1 4 10 22.48 4.22
 1 4 -10 26.2 3.29
 -1 4 9 8.98 3.5
 -1 -4 9 11.91 2.38
 1 -4 -9 22.81 4.56
 1 4 -9 17.76 3.57
 1 -4 -9 17.78 3.54
 -1 4 9 18.96 3.92
 1 4 -9 22.9 3
 1 4 -9 19.85 2.63
 -1 4 8 444.89 20.03
 1 -4 -8 630.7 22.62
 1 -4 -8 669.22 19.21
 1 4 -8 654.12 19.27
 1 4 -8 629.76 18.21
 -1 4 8 639.72 21.14
 1 4 -8 635.39 13.53
 -1 4 7 868.79 26.07
 -1 -4 7 895.46 15.65
 1 -4 -7 864.31 20.35
 1 -4 -7 812.75 24.88
 1 4 -7 865.7 20.72
 1 4 -7 830.16 20.36
 -1 4 7 825.42 23.42
 -1 -4 7 821.92 15.28
 1 4 -7 859.68 14.82
 -1 -4 6 1335.61 17.47
 -1 4 6 1305.82 29.98
 1 -4 -6 1334.72 30.69
 1 4 -6 1406.66 24.22
 1 -4 -6 1434.84 24.09
 1 4 -6 1407.9 25.5
 -1 4 6 1392.69 29.27
 -1 4 5 142.22 6.5
 1 4 -5 143.59 7.09
 1 -4 -5 141.93 9.73
 1 -4 -5 146.48 7.03
 1 -4 -5 151.29 6.97
 1 4 -5 151.94 7.13
 -1 4 5 143.16 9.07
 1 4 -5 139.61 7.79
 1 -4 -4 3308.24 29.58
 1 4 -4 3378.97 30.15
 -1 4 4 3297.72 28.17
 -1 -4 4 3424.48 27.75
 -1 4 4 3397.18 28.11
 1 -4 -4 3202.61 43.68
 1 -4 -4 3426.44 30.66
 1 4 -4 3259.45 29.79
 -1 4 4 3267.76 41.94
 1 -4 -3 3418.8 42.28
 1 4 -3 3477.29 26.72
 1 -4 -3 3561.13 26.4
 1 4 -3 3545.13 26.65
 -1 -4 3 3568.15 24.93
 1 -4 -3 3583.29 27.28
 -1 4 3 3539.48 25.79
 -1 4 3 3546.44 25.21
 1 -4 -3 3369.27 38.32
 -1 -4 2 335.84 6.43
 1 -4 -2 329.12 6.9
 -1 4 2 318.59 6.53
 1 -4 -2 323.11 10.79
 -1 4 2 344.03 6.59
 1 -4 -2 333.89 6.59
 -1 4 2 339.73 10.86
 1 4 -2 332.92 6.89
 -1 -4 2 328.59 7.46
 -1 4 1 339.25 10.36
 1 4 -1 334.14 8.55
 -1 -4 1 299.86 4.87
 1 -4 -1 309.85 4.71
 -1 4 1 297.12 5.01
 -1 -4 1 298.8 4.75
 1 -4 -1 292.45 9.17
 1 4 -1 297.42 8.52
 1 4 -1 314.33 10.66
 -1 -4 1 311.19 4.12
 1 4 -1 324.16 7.99
 -1 -4 1 307.38 7.78
 1 4 0 56.1 4
 1 -4 0 55.93 3.07
 -1 4 0 55.4 3.78
 1 4 0 68.1 3.55
 1 -4 0 69.37 4.27
 1 4 0 70.46 4.51
 1 4 0 73.9 5.27
 1 4 0 68.69 4.04
 -1 4 0 68.26 3.86
 -1 -4 0 74.31 4.24
 1 -4 1 6.54 1.02
 1 4 1 6.1 1.61
 -1 4 -1 6.29 1.14
 -1 -4 -1 5.17 1.36
 1 4 1 7.1 1.49
 -1 4 -1 5.92 1.04
 -1 4 -1 6 0.64
 -1 -4 -1 5.48 1.39
 1 4 1 5.27 1.23
 -1 -4 -1 6.11 0.77
 1 4 1 8.85 2.02
 -1 4 -2 1256.94 11.58
 1 -4 2 1289.48 12.07
 1 -4 2 1243.59 13.22
 -1 -4 -2 1206.9 20.86
 1 -4 2 1262.34 12.1
 1 4 2 1167.05 13.21
 -1 4 -2 1240.75 12.81
 -1 -4 -2 1310.41 13.66
 -1 4 -2 1346.92 11.19
 1 4 2 1267.45 19.79
 1 -4 3 182.04 4
 1 4 3 187.36 5.84
 -1 4 -3 186.4 6.18
 1 4 3 180.88 5.94
 -1 -4 -3 198.57 6.35
 1 -4 3 187.28 5.74
 -1 -4 -3 182.97 8.72
 -1 4 -3 190.46 8.6
 1 4 3 179.61 8.91
 1 4 3 179.82 8.17
 -1 4 -4 116.18 5.76
 -1 -4 -4 121.51 5.68
 1 4 4 118.8 5.46
 -1 -4 -4 115.88 7.52
 1 4 4 116.96 5.27
 1 -4 4 127.46 5.34
 1 4 4 114.09 7.45
 -1 4 -4 124.11 6.96
 1 -4 4 113.56 2.93
 1 -4 4 97.5 4.68
 1 4 5 2163.02 36.6
 1 -4 5 2165.51 24.74
 -1 -4 -5 1920.61 32.36
 -1 -4 -5 1956.99 25.94
 -1 4 -5 1921.84 25.92
 -1 4 -5 1940.23 28.23
 1 4 5 1920.04 31.88
 -1 4 -6 773.97 15.4
 1 -4 6 782.95 6.88
 -1 -4 -6 754.89 17.67
 -1 -4 -6 694.24 20.8
 -1 4 -6 720.06 17.7
 1 -4 6 757.11 7.06
 -1 4 -6 796.09 17.99
 -1 -4 -6 692.34 24
 1 4 6 719.63 20.21
 1 -4 7 529.21 8.74
 1 4 7 509.3 19.98
 -1 4 -7 644.64 14.85
 1 -4 7 501.27 14.57
 -1 -4 -7 604.59 20.34
 -1 4 -7 642.47 18.1
 -1 -4 -7 661.56 17.85
 -1 -4 -7 578.83 22.87
 1 4 7 631.64 19.65
 1 -4 7 661.72 8.52
 -1 4 -7 621.37 16.33
 1 4 8 1321.02 34.35
 -1 -4 -8 995.61 27.44
 -1 4 -8 1040.53 24.76
 -1 -4 -8 1044.88 24.19
 -1 4 -8 1137.65 17.48
 -1 4 -8 1032.35 21.81
 1 4 8 1030.23 25.8
 -1 -4 -8 984.13 30.45
 -1 4 -8 1096.94 20.45
 1 4 9 368.95 19.21
 1 -4 9 364.72 10.18
 -1 -4 -9 253.73 12.65
 -1 -4 -9 238.99 13.84
 -1 4 -9 246.83 12.84
 -1 4 -9 267.07 8.83
 1 4 9 252.51 13.02
 -1 4 -9 254.22 10.94
 -1 4 -9 275.67 10.82
 1 4 10 951.8 32.89
 1 -4 10 988.21 18.81
 -1 -4 -10 1110.23 27.73
 -1 4 -10 1086.63 28.6
 -1 -4 -10 1023.68 29.62
 -1 4 -10 1137.13 18.61
 1 4 10 1108.57 27.69
 -1 4 -10 1155.23 23.61
 -1 4 -10 1096.67 22.7
 1 4 11 182.24 15.36
 1 -4 11 181.37 9
 -1 4 -11 175.09 12.14
 -1 -4 -11 182.98 11.89
 -1 -4 -11 174.59 12.78
 -1 4 -11 180.92 9.85
 1 4 11 177.42 11.43
 -1 4 -11 181.66 7.75
 -1 4 -11 175.46 9.63
 1 4 12 50.49 9.18
 -1 4 -12 149.01 11.71
 -1 -4 -12 135.32 11.47
 -1 -4 -12 152.72 11.36
 -1 4 -12 135.41 8.98
 -1 4 -12 135.04 6.97
 -1 4 -12 127.59 8.52
 1 -4 13 351.1 14.54
 1 4 13 334.8 23.05
 -1 -4 -13 341.54 18.88
 -1 4 -13 352.7 18.79
 -1 -4 -13 358.3 17.9
 -1 -4 -13 314.07 19.82
 -1 4 -13 362.02 11.47
 -1 4 -13 356.1 15.21
 -1 4 -13 363.75 14.74
 1 -4 14 383.15 16.33
 1 4 14 398.73 26.17
 -1 -4 -14 240.88 15.27
 -1 4 -14 240.72 16.26
 -1 -4 -14 218.23 15.63
 -1 -4 -14 230.18 18.79
 -1 4 -14 260.97 9.86
 -1 -4 -14 233.1 17.36
 -1 4 -14 250.37 13.15
 -1 4 -14 259.28 12.95
 1 4 15 283.16 23.75
 1 -4 15 274.07 14.88
 -1 -4 -15 410.2 20.71
 -1 -4 -15 321.36 19.65
 -1 4 -15 403.27 21.72
 -1 4 -15 421.65 17.65
 -1 4 -15 422.27 12.35
 -1 -4 -15 381.46 22.83
 -1 -4 -15 366.95 23.92
 -1 4 -15 403.47 16.58
 -1 -4 -16 233.5 18.47
 1 4 16 247.02 23.39
 -1 -4 -16 204.1 15.18
 -1 4 -16 218.53 16.55
 -1 -4 -16 201.56 17
 -1 -4 -16 194.58 17.75
 -1 4 -16 223.61 13.28
 -1 4 -16 219.02 9.14
 -1 4 -16 217.34 12.53
 -1 4 -17 27.68 5.07
 -1 4 -17 20.57 6.04
 -1 -4 -17 20.81 5.83
 -1 -4 -17 22.19 6.64
 -1 -4 -17 25.93 7.36
 -1 4 -17 24.51 4.86
 1 4 18 60.89 14.65
 -1 4 -18 99.09 8.84
 -1 4 -18 67.42 4.98
 -1 4 -18 68.67 4.75
 -1 -4 -18 85.02 12.51
 -1 -4 -18 87.56 11.85
 -1 4 -18 100.8 9.5
 -1 -4 -18 102.62 11.28
 -1 4 -18 91.07 11.5
 -1 4 -19 253.21 19.34
 -1 -4 -19 247.27 17.55
 1 4 19 277.02 29.04
 1 -4 19 264.04 25.62
 -1 -4 -19 225.66 19.67
 -1 4 -19 256.64 14.35
 -1 4 -19 242.71 9.34
 -1 4 -19 254.93 9.06
 -1 -4 -19 249.43 7.38
 -1 -4 -19 226.06 18.89
 -1 -4 -20 12.4 5.39
 -1 -4 -20 15.37 5.37
 -1 -4 -20 15.95 5.25
 -1 4 -20 16.1 5.75
 -1 -4 -20 11.79 4.92
 1 4 20 77.49 18.09
 1 -4 20 64.66 15.01
 -1 4 -20 13.21 3.71
 -1 4 -20 38.82 4.6
 -1 4 -20 34.76 4.12
 -1 -4 -20 31.55 3.2
 -1 4 -20 29.59 3.77
 -1 4 -20 17.97 2.72
 -1 -4 -20 19.74 2.48
 -1 -4 -21 15.72 6.18
 -1 -4 -21 21.11 7.2
 -1 4 -21 18.19 5.52
 -1 -4 -21 13.1 5.34
 -1 -4 -21 19.15 5.24
 1 4 21 6.64 10.27
 1 -4 21 6.44 8.68
 -1 4 -21 17.65 4.25
 -1 4 -21 8.25 3.27
 -1 -4 -21 13.22 2.54
 1 4 21 14.9 2.55
 -1 -4 -21 17.94 2.68
 -1 4 -21 15.3 2.69
 -1 -4 -22 141.02 15.23
 -1 4 -22 146.44 15.58
 1 4 22 250.57 33.24
 1 -4 22 225.29 28.86
 -1 -4 -22 129.1 14.93
 -1 4 -22 175.7 9.38
 1 4 22 167.58 6.71
 -1 -4 -22 153.41 6.39
 -1 4 -22 154.23 7.01
 -1 -4 -23 -1.2 3.82
 -1 4 -23 0.83 3.26
 1 4 23 7.13 12.91
 1 -4 23 -2.99 11.24
 -1 -4 -23 3.37 3.46
 -1 -4 -23 1.6 3.27
 -1 4 -23 2.85 3.67
 1 4 23 3.63 2.33
 -1 -4 -23 0.75 1.85
 -1 4 -23 2.93 2.1
 -1 -4 -24 89.28 12.53
 -1 4 -24 104.32 13.14
 1 4 24 134.57 29.93
 -1 -4 -24 90.2 12.18
 -1 4 -24 106.07 8.06
 -1 -4 -24 94.51 7.59
 1 4 24 94.51 5.4
 -1 4 -24 96.71 5.2
 -1 4 -24 95.14 5.74
 -1 -4 -24 102.09 5.34
 1 4 25 25.73 16.39
 1 -4 25 27.94 17.01
 -1 -4 -25 11.49 2.4
 -1 4 -25 11.58 2.76
 -1 -4 -25 10.85 4.04
 -1 4 -25 14.6 4.26
 1 4 25 16.75 3.25
 -1 4 -25 13.36 2.83
 1 -4 26 14.91 14.87
 -1 4 -26 6.72 2.44
 -1 -4 -26 9.81 2.54
 1 4 26 9.63 2.99
 -1 4 -26 8.01 2.69
 -1 -4 -26 6.89 3.82
 -1 4 -26 8.84 4.4
 1 4 27 103.02 31.44
 1 -4 27 88.23 27.95
 -1 -4 -27 55.18 6.65
 -1 4 -27 66.54 7.5
 1 4 27 56.63 4.79
 -1 4 -27 54.96 4.33
 -1 -4 -27 55.54 4.29
 -1 4 -27 49.81 4.46
 -1 -4 -28 20.05 5.09
 -1 4 -28 20.57 5.11
 -1 4 -28 16.98 3.19
 -1 -4 -28 16.19 2.68
 1 4 28 19.65 3.46
 -1 4 -28 14.96 2.95
 -1 -4 -29 8.94 4.82
 -1 4 -29 6.16 3.96
 -1 -4 -29 9.01 2.17
 -1 4 -29 7.91 2.31
 1 4 29 8.16 2.88
 -1 4 -29 8.73 2.52
 -1 4 -30 22.91 4.95
 -1 -4 -30 27.19 5.63
 -1 -4 -30 21.7 2.68
 -1 4 -30 26.2 3.35
 -1 4 -30 22.39 2.94
 -1 4 -31 4.69 4.42
 -1 -4 -31 3.55 3.83
 -1 4 -31 -0.4 1.95
 -1 -4 -31 0.13 1.67
 -1 -4 -31 0.6 2.28
 -1 4 -32 11.44 4.34
 -1 -4 -32 15.13 4.5
 -1 4 -32 12.23 2.23
 -1 -4 -32 11.77 2
 -1 -4 -32 13.75 2.89
 -1 4 -33 3.19 3.57
 -1 -4 -33 9.68 3.55
 -1 -4 -33 4.43 2.18
 -1 4 -34 1.47 3.16
 -1 -4 -34 -2.9 3.19
 -1 -4 -34 0.2 1.73
 1 5 -34 3.08 3.31
 1 -5 -34 5.13 2.85
 1 -5 -34 3.28 1.88
 1 5 -34 0.13 1.74
 1 5 -33 7.7 3.78
 1 -5 -33 12.18 3.82
 1 5 -33 11.08 2.71
 1 -5 -33 12.66 2.65
 1 5 -32 5.32 4.24
 1 -5 -32 0.46 3.27
 1 5 -32 4 2.46
 1 5 -31 3.93 3.97
 1 -5 -31 2.4 3.38
 1 -5 -31 1.46 1.49
 -1 5 31 0.65 2.41
 1 5 -31 5.84 2.72
 1 -5 -30 24.62 4.78
 1 5 -30 23.73 5.15
 1 5 -30 22.29 3.04
 1 -5 -30 20.87 2.53
 -1 5 30 24.42 3.51
 1 5 -30 22.96 3.49
 1 -5 -29 8.32 3.75
 1 5 -29 8.77 4.56
 1 5 -29 4.1 2.14
 1 -5 -29 5.3 1.9
 -1 5 29 4.73 2.61
 1 5 -29 5.7 2.25
 1 5 -29 1.29 2.5
 1 5 -28 38.33 6.21
 1 -5 -28 20.73 4.72
 1 -5 -28 26.68 3.02
 1 5 -28 22.24 3.05
 -1 5 28 33.19 3.94
 1 5 -28 29.37 3.88
 1 5 -28 26.97 3.1
 1 5 -27 42.34 5.77
 1 -5 -27 37.82 5.62
 1 5 -27 34.61 3.9
 1 -5 -27 37.15 3.38
 -1 5 27 34.37 4.07
 1 5 -27 35.32 3.98
 1 5 -27 35.05 3.26
 1 5 -26 6.2 2.44
 1 -5 -26 4.21 2.01
 1 -5 -26 3.01 4.06
 1 5 -26 7.64 4.5
 -1 5 26 2.68 2.65
 1 5 -26 7.59 2.8
 1 5 -26 5.5 2.29
 -1 5 25 54.16 23.94
 -1 -5 25 38.08 15.38
 1 -5 -25 28.71 4.81
 1 5 -25 38.08 5.55
 -1 5 25 33.49 4.06
 1 5 -25 28.81 3.43
 1 -5 -25 28.01 3.15
 1 5 -25 33.83 3.44
 1 5 -25 29.36 3.65
 1 -5 -24 32.9 8.02
 1 -5 -24 44.18 9.61
 1 5 -24 37.28 7.94
 -1 5 24 45.34 16.39
 -1 -5 24 36.72 16.02
 1 -5 -24 34.35 5.01
 1 5 -24 28.86 5.03
 -1 5 24 32.85 3.89
 1 5 -24 37.74 3.78
 1 -5 -24 31.53 3.2
 1 5 -24 37.92 4.02
 1 5 -24 36.54 3.37
 1 -5 -23 18.14 5.64
 1 -5 -23 15.44 5.51
 1 5 -23 19.61 5.72
 -1 5 23 44.18 15.43
 -1 -5 23 45.49 15.02
 1 -5 -23 22.83 2.77
 1 -5 -23 20.88 6.64
 1 5 -23 18.51 2.88
 1 -5 -23 28.95 4.65
 1 5 -23 29.69 4.67
 1 -5 -23 28.53 3.42
 1 5 -23 18.97 3.02
 1 5 -23 23.37 2.81
 1 -5 -22 80.25 11.89
 1 5 -22 84.19 11.65
 1 -5 -22 76.31 11.89
 -1 5 22 135.64 26.36
 -1 -5 22 129.51 22.73
 1 -5 -22 68.38 11.42
 1 -5 -22 93.25 6.46
 1 5 -22 89.58 6.74
 1 -5 -22 91.53 5.33
 1 5 -22 81.81 4.97
 1 5 -22 83.47 5.23
 1 5 -22 81.51 4.28
 1 -5 -22 83.3 4.59
 1 -5 -21 79.82 12.13
 1 -5 -21 85.36 10.55
 1 5 -21 88.35 11.55
 1 -5 -21 87.72 12.05
 -1 5 21 70.51 17.16
 -1 -5 21 61.79 14.81
 1 -5 -21 82.06 12.8
 1 5 -21 69.23 5.88
 1 -5 -21 62.23 5.39
 1 -5 -21 66.96 4.49
 1 5 -21 80.68 4.67
 1 -5 -21 79.52 4.47
 1 5 -21 78.94 4.24
 1 5 -21 81.65 4.83
 1 -5 -20 3.51 3.55
 1 -5 -20 7.33 5.59
 1 -5 -20 0.7 2.66
 1 -5 -20 3.34 4.46
 1 5 -20 2 3.27
 1 5 -20 6.39 2.77
 1 -5 -20 8.39 2.29
 1 5 -20 6.27 1.84
 1 -5 -20 3.64 1.67
 1 5 -20 6 1.81
 1 5 -20 3.36 1.71
 1 -5 -19 191.17 18.06
 1 -5 -19 180.1 18.27
 1 5 -19 205.81 10.97
 1 -5 -19 185.39 15
 1 5 -19 204.45 16.91
 1 5 -19 233.96 9.05
 1 -5 -19 222.82 6.9
 1 5 -19 214.4 6.69
 1 5 -19 214.03 7.03
 1 -5 -19 213.7 6.51
 1 -5 -18 66.14 11.21
 1 -5 -18 69.25 11.05
 -1 5 18 43.19 10.91
 1 5 -18 76.68 6.71
 1 -5 -18 79.61 9.79
 1 5 -18 83.37 10.69
 1 5 -18 55.47 4.63
 1 5 -18 49.92 4.29
 1 5 -18 52.4 4.15
 1 5 -18 66.76 3.86
 1 -5 -18 75.68 3.92
 1 5 -18 76.76 4.15
 1 5 -17 6.26 4.05
 1 -5 -17 4.84 2.21
 1 5 -17 4.84 2.37
 1 5 -17 18.31 2.62
 1 -5 -17 10.5 5.5
 1 -5 -17 4 3.12
 -1 5 16 249.96 24.42
 1 -5 -16 238.57 15.92
 1 5 -16 258.24 17.47
 1 -5 -16 220.46 18.66
 1 5 -16 238.32 11.38
 -1 5 15 9.84 4.91
 1 5 -15 4.52 3.03
 1 -5 -15 2.31 2.5
 -1 5 15 -0.16 3.08
 1 -5 -15 3.09 3.86
 1 5 -15 0.81 1.67
 -1 5 14 732.48 37.13
 -1 -5 14 725.83 22.51
 1 -5 -14 528.71 22.2
 1 -5 -14 479.76 24.2
 1 5 -14 533.1 23.53
 1 -5 -14 486.64 26.63
 -1 5 14 551.44 22.12
 1 5 -14 553.77 16.26
 -1 -5 13 307.91 13.96
 -1 5 13 308.04 23.14
 1 -5 -13 386.74 21.56
 1 -5 -13 446.34 19.73
 1 5 -13 451.72 20.78
 1 -5 -13 409.84 24.2
 -1 5 13 433.13 19.42
 1 5 -13 436.28 13.99
 -1 5 12 56.02 10.18
 1 -5 -12 120.9 11.92
 1 5 -12 144.49 11.23
 1 -5 -12 139.21 10.57
 -1 5 12 135.09 10.8
 1 -5 -12 109.26 12.26
 1 5 -12 122.73 7.3
 -1 -5 11 1161.41 23.3
 -1 5 11 1208.82 40.56
 1 5 -11 1134.27 30.01
 1 -5 -11 1131.28 28.94
 -1 5 11 1126.28 30.67
 1 5 -11 1147.94 21.02
 -1 -5 10 206.44 9.15
 -1 5 10 207.36 16.18
 1 5 -10 253.77 13.47
 1 -5 -10 246.31 15.7
 1 -5 -10 249.62 12.92
 -1 5 10 240.41 14.24
 1 5 -10 253.39 9.5
 1 -5 -9 1.23 2.05
 1 5 -9 0.11 1.45
 1 -5 -9 1.67 1.72
 -1 5 9 1.98 2.07
 1 5 -9 1.72 1.57
 -1 5 9 26.83 5.82
 -1 -5 9 24.18 3.1
 1 -5 -8 882.42 27.94
 1 -5 -8 926.36 22.24
 1 5 -8 950.42 22.84
 1 5 -8 905 23.35
 -1 5 8 895.35 26.55
 -1 5 8 935.17 30.49
 -1 -5 8 943.44 16.2
 1 -5 -7 544.89 16.15
 1 -5 -7 507.71 20.6
 1 5 -7 555.01 16.31
 1 5 -7 543.09 17.61
 -1 5 7 541.17 20.06
 -1 5 7 522.38 21.51
 -1 -5 7 541.84 11.38
 1 5 -6 76.38 6.48
 -1 5 6 78.87 7.56
 -1 -5 6 84.73 4.06
 1 5 -6 68.15 5.45
 -1 -5 6 77.25 4.53
 1 -5 -6 77.19 7.84
 1 -5 -6 73.45 5.43
 1 5 -5 18.76 3.38
 -1 5 5 22.11 3.73
 -1 -5 5 20.21 2.02
 -1 5 5 20.4 2.47
 1 -5 -5 17.04 3.68
 -1 -5 5 18.32 2.2
 1 5 -5 17.6 2.44
 1 -5 -5 30.37 3.28
 1 -5 -4 811.29 14.95
 -1 5 4 824.22 13.66
 1 5 -4 826.76 14.54
 -1 -5 4 825.11 13.32
 -1 5 4 782.65 13.71
 1 -5 -4 766.4 22.55
 -1 5 4 788.58 22.14
 -1 -5 3 291.92 4.85
 1 5 -3 295.63 7.49
 1 -5 -3 295.91 7.32
 -1 5 3 293.26 7.16
 1 5 -3 275.09 7.34
 -1 -5 3 298.57 7.07
 1 -5 -3 294.41 7.76
 -1 5 3 296.85 7.36
 1 5 -3 313.46 5.3
 1 -5 -3 293.13 11.95
 -1 -5 3 290.55 7.61
 -1 -5 2 1311.48 12.11
 -1 5 2 1249.3 12.34
 -1 5 2 1239.31 12.75
 1 -5 -2 1304.95 12.44
 1 5 -2 1225.62 12.56
 1 -5 -2 1231.84 22.68
 1 5 -2 1254.65 18.37
 -1 -5 2 1254.44 12.51
 1 5 -2 1224.62 24.12
 -1 -5 2 1263.42 16.58
 1 5 -1 38.92 3.52
 -1 5 1 37.64 4.01
 -1 -5 1 71.47 2.26
 1 -5 -1 65.49 4.82
 1 5 -1 70.68 4.88
 1 5 -1 73.58 5.9
 -1 -5 1 69.27 4.12
 1 5 -1 70.53 4.2
 -1 5 1 61.79 4.36
 -1 5 0 752.69 15.71
 1 5 0 754.18 16.29
 1 5 0 790.88 13.9
 1 -5 0 692.67 14.45
 1 5 0 781.64 19.25
 -1 5 0 772.84 20.71
 1 5 0 725.13 16.59
 -1 5 0 745.6 14.03
 1 5 0 768.16 14.78
 -1 -5 0 777.03 15.12
 1 5 1 2114.18 29.82
 -1 5 -1 2161.41 23.73
 1 -5 1 2140.09 18.86
 -1 -5 -1 2207.52 13.06
 -1 -5 -1 2208.37 28.2
 1 5 1 2226.47 25.64
 1 5 1 2127.86 30.13
 1 5 1 2275.63 33.38
 -1 -5 -1 2264.69 28.46
 -1 5 -1 2237.17 21.39
 1 -5 2 24.38 2
 1 5 2 25.51 3.68
 -1 5 -2 24.26 2.08
 1 -5 2 26.71 2.12
 -1 5 -2 27.87 2.14
 -1 -5 -2 26.54 3.47
 -1 5 -2 26.87 1.87
 -1 -5 -2 27.09 1.93
 1 5 2 25.59 3.12
 1 5 2 24.49 1.75
 -1 5 -2 28.85 1.91
 1 5 2 24.88 3.65
 1 5 3 845.81 21.77
 1 -5 3 1047.39 11.69
 1 -5 3 1081.83 12.86
 -1 -5 -3 1029.63 22.65
 -1 5 -3 1054.55 14.18
 1 5 3 970.43 13.8
 -1 -5 -3 1080.24 14.79
 1 5 3 1066.62 13.75
 -1 5 -3 1036.47 22.75
 -1 5 -3 1004.72 16.68
 1 -5 4 825.65 9.61
 1 5 4 783.64 20.86
 -1 5 -4 833.12 20.33
 -1 5 -4 774.26 13.08
 -1 -5 -4 816.81 14.64
 1 -5 4 832.31 13.32
 1 5 4 780.94 13.82
 1 5 4 792.55 13.66
 -1 5 -4 807.86 14.58
 -1 -5 -4 801.54 20.67
 -1 5 -5 159.12 8.96
 1 5 5 156.57 9.72
 1 -5 5 160.68 3.2
 -1 5 -5 155.39 4.72
 -1 5 -5 151.27 7.21
 -1 -5 -5 155.52 9.78
 -1 -5 -5 162.24 7.37
 1 -5 6 822.27 16.43
 1 5 6 805.07 25.52
 1 -5 6 851.65 8.52
 -1 -5 -6 845.26 23.86
 -1 5 -6 850.03 18.87
 -1 -5 -6 886.54 18.74
 -1 5 -6 863.78 20.99
 1 5 6 857.5 23.37
 1 -5 6 860.14 16.24
 1 -5 6 836.12 9.04
 1 -5 7 96.63 6.25
 1 5 7 103.67 9.67
 -1 5 -7 37.55 4.38
 -1 -5 -7 37.35 4.27
 -1 -5 -7 33.23 5.05
 1 5 7 41.89 5.51
 -1 -5 -7 37.26 6.22
 -1 5 -7 37.66 4.47
 1 -5 8 3.53 1.81
 1 5 8 3.39 2.48
 -1 5 -8 17.41 2.74
 -1 5 -8 21.51 3.69
 -1 -5 -8 22.18 3.76
 -1 -5 -8 25.91 4.65
 1 5 8 17.72 3.73
 -1 5 -8 24.97 3.77
 -1 -5 -8 19.44 5.03
 1 -5 9 580.19 18.4
 1 5 9 598.85 25.85
 1 -5 9 624.31 10.14
 -1 5 -9 537.93 15.01
 -1 -5 -9 488.72 20.79
 -1 5 -9 520.09 18.49
 -1 -5 -9 531.58 18
 -1 -5 -9 481.1 23.27
 1 5 9 531.58 19.98
 -1 5 -9 515.89 16.91
 1 -5 9 529.97 7.13
 1 -5 10 238.35 12.76
 1 5 10 265.84 18.38
 -1 5 -10 185.69 9.15
 -1 5 -10 179.03 11.46
 -1 -5 -10 173.57 10.85
 -1 -5 -10 164.29 12.34
 1 5 10 181.08 12.01
 1 -5 10 182.85 5.05
 -1 -5 -10 164.59 13.74
 -1 5 -10 177.48 10.06
 1 -5 11 418.52 18.13
 1 5 11 396.14 23.5
 -1 5 -11 564.8 16.76
 -1 5 -11 595.58 22.07
 -1 -5 -11 602.02 21
 -1 -5 -11 535.29 23.02
 1 -5 11 616.99 10.51
 1 5 11 586.53 21.77
 1 -5 12 504.97 21.58
 1 -5 12 507.12 13.91
 1 5 12 503.69 28.14
 -1 5 -12 489.34 15.99
 -1 5 -12 494.33 21.02
 -1 -5 -12 428.28 21.21
 -1 -5 -12 491.79 19.88
 1 -5 12 531.18 10.7
 1 -5 13 349.55 19.2
 1 5 13 392.01 26.16
 1 -5 13 391.33 13.33
 -1 5 -13 213.33 11.01
 -1 -5 -13 179.94 14.37
 -1 -5 -13 193.64 13.03
 -1 5 -13 197.4 13.99
 1 -5 13 216.48 7.3
 1 -5 14 275.11 18.41
 1 5 14 266.02 22.99
 -1 5 -14 293.8 13.27
 -1 -5 -14 265.5 17.81
 -1 5 -14 295.12 17.77
 -1 -5 -14 292.27 16.5
 1 -5 14 315.25 9.52
 1 -5 15 276.06 19.82
 1 5 15 290.27 25.06
 -1 5 -15 269.97 13.09
 -1 5 -15 260.82 17.49
 -1 -5 -15 225.82 16.87
 -1 -5 -15 247.41 15.85
 -1 -5 -15 214.65 19.27
 -1 -5 -15 232.82 18.43
 1 -5 16 14.29 7.04
 1 5 16 14.78 8.69
 -1 5 -16 39.56 5.33
 -1 -5 -16 36.78 7.82
 -1 -5 -16 26.13 6.6
 -1 -5 -16 42.06 6.73
 -1 5 -16 46.13 7.89
 -1 -5 -16 38.95 7.71
 -1 5 -17 180.17 15.38
 -1 -5 -17 177.39 15.42
 -1 -5 -17 179.61 14.09
 -1 -5 -17 161.47 18.36
 1 5 17 175.16 21.47
 1 -5 17 165.42 17.69
 -1 5 -17 181.56 11.38
 -1 5 -17 165.88 6.48
 -1 -5 -17 163.98 17.78
 -1 -5 -17 166.39 16.29
 1 5 18 191.53 23.9
 1 -5 18 157.78 18.63
 -1 5 -18 115.6 9.17
 -1 5 -18 145.35 6.74
 -1 5 -18 142.21 6.78
 -1 -5 -18 101.17 12.78
 -1 -5 -18 95.22 13.27
 -1 5 -18 105.32 12.19
 -1 -5 -18 107.89 11.3
 -1 -5 -19 35.58 7.92
 -1 -5 -19 35.42 9.04
 -1 -5 -19 38.02 7.12
 -1 5 -19 36.16 7.93
 1 5 19 21.78 12.35
 1 -5 19 10.21 7.93
 -1 5 -19 34.54 5.5
 -1 5 -19 23.8 3.86
 -1 5 -19 24.29 3.62
 -1 -5 -19 28.1 3.03
 -1 5 -19 33.52 3.12
 -1 -5 -20 102.07 13.22
 -1 -5 -20 112.36 12.11
 -1 5 -20 106.45 12.68
 1 5 20 114.17 20.56
 1 -5 20 116.88 18.27
 -1 5 -20 110.06 9
 -1 -5 -20 97.13 13.52
 -1 5 -20 107.32 6.65
 -1 5 -20 102.92 6.47
 -1 -5 -20 105.85 5.19
 1 5 20 110.42 5.47
 -1 5 -20 112.01 5.49
 -1 -5 -20 111.57 5.09
 -1 -5 -21 25.75 7.8
 -1 -5 -21 20.34 6.24
 1 5 21 94.09 22.92
 1 -5 21 78.64 17.08
 -1 -5 -21 23.68 5.92
 -1 5 -21 22.68 6.86
 -1 5 -21 42.5 4.78
 1 5 21 41.05 3.76
 -1 -5 -21 28.73 2.87
 -1 5 -21 29.09 2.88
 -1 5 -21 30.13 3.47
 -1 -5 -22 19.39 6.73
 -1 -5 -22 18.6 5.6
 -1 5 -22 26.7 6.7
 1 -5 22 8.84 9.25
 -1 5 -22 18.84 4.17
 1 5 22 20.54 3.08
 -1 5 -22 20.03 2.77
 -1 5 -22 20.83 2.98
 -1 -5 -22 24.93 2.89
 -1 -5 -23 124.99 14.17
 -1 5 -23 123.08 13.8
 -1 -5 -23 117.95 14.5
 -1 -5 -23 125.95 7.8
 -1 5 -23 134.67 8.61
 1 5 23 133.17 6.36
 -1 5 -23 128.87 6.49
 -1 5 -23 133.08 5.79
 -1 -5 -23 128.58 5.88
 -1 -5 -24 20.58 6.61
 -1 5 -24 17.18 6.21
 -1 -5 -24 14.11 6.28
 -1 5 -24 17.58 2.9
 -1 -5 -24 23.57 4.62
 -1 5 -24 27.58 4.82
 1 5 24 27.5 3.59
 -1 -5 -24 18.5 2.84
 -1 5 -24 20.86 2.92
 1 5 25 19.38 19.13
 1 -5 25 2.23 13.05
 -1 -5 -25 20.49 2.97
 -1 5 -25 23.71 3.41
 -1 5 -25 14.09 4.12
 -1 -5 -25 7.23 3.57
 1 5 25 19.04 3.41
 -1 5 -25 18.62 3.2
 1 5 26 118.34 34.44
 1 -5 26 127.23 30.69
 -1 -5 -26 52.71 5.96
 -1 5 -26 65.9 7.07
 1 5 26 60.93 4.96
 -1 5 -26 54.47 4.3
 -1 5 -26 51.64 4.49
 -1 -5 -26 49.32 3.86
 -1 -5 -27 1.56 3.76
 -1 5 -27 5.12 4.16
 -1 5 -27 1.72 2.26
 1 5 27 2.48 2.57
 -1 5 -27 0.27 1.99
 -1 -5 -27 6.1 2.15
 -1 -5 -28 46.91 6.4
 -1 5 -28 44.09 6.24
 1 5 28 40.69 4.2
 -1 5 -28 41.67 3.91
 -1 -5 -28 45.06 3.59
 -1 5 -28 37.52 3.73
 -1 -5 -29 21.39 4.66
 -1 5 -29 20.1 5.23
 -1 5 -29 16.49 2.73
 1 5 29 19.81 3.37
 -1 5 -29 17.52 2.71
 -1 -5 -29 17.36 2.56
 -1 5 -30 3.12 4.51
 -1 -5 -30 0.09 3.75
 -1 5 -30 -1.42 2.32
 -1 -5 -30 2.51 1.7
 -1 5 -30 1.35 1.81
 1 5 30 1.11 2.58
 -1 -5 -31 25.32 4.65
 1 5 31 19.68 3.23
 -1 5 -31 21.31 2.75
 -1 -5 -31 22.25 2.44
 -1 5 -32 12.75 4.61
 -1 -5 -32 10.72 3.98
 -1 -5 -32 4.82 2.58
 -1 5 -32 3.25 1.6
 -1 -5 -32 6.19 1.69
 -1 -5 -33 -0.23 2.16
 -1 5 -33 1.9 3.67
 -1 -5 -33 -4.39 3.41
 -1 -5 -34 7.17 2.04
 -1 -5 -34 5.02 2.97
 -1 5 -34 12.29 3.59
 1 6 -34 2.91 2.03
 1 -6 -34 4.43 1.92
 1 -6 -34 1.9 2.64
 1 6 -34 5.33 3.73
 1 6 -33 -3.25 2.62
 1 -6 -33 0.15 1.95
 1 6 -33 2.94 3.21
 1 -6 -33 -1.7 3.19
 1 6 -32 13.45 4.44
 1 -6 -32 4.23 3.22
 1 6 -32 7.02 2.4
 -1 6 32 4.33 2.52
 1 -6 -31 19.28 4.68
 1 6 -31 23.13 5.18
 -1 6 31 17.26 3.29
 1 6 -31 19.32 3.13
 1 -6 -30 4.27 3.87
 1 6 -30 -4.55 4.28
 1 6 -30 0.27 2.38
 -1 6 30 0.73 2.89
 1 6 -30 0.46 1.86
 1 -6 -30 2.6 1.7
 1 -6 -29 27.51 4.97
 1 6 -29 34.83 5.69
 1 6 -29 31.29 3.96
 -1 6 29 33.26 4.23
 1 6 -29 26.16 3.07
 1 -6 -29 29.56 2.98
 1 -6 -28 17 3.97
 1 6 -28 24.13 4.95
 1 6 -28 20.25 3.62
 1 6 -28 19.53 2.71
 -1 6 28 19.89 3.67
 1 -6 -28 19.31 2.62
 1 6 -28 18.41 2.94
 1 6 -27 -0.38 1.97
 1 -6 -27 3.68 1.97
 -1 6 27 1.66 26
 1 6 -27 3.94 4.15
 1 -6 -27 2.99 3.58
 -1 6 27 1.88 2.72
 1 6 -27 2.33 2.66
 1 6 -27 1.94 2.11
 1 6 -26 31.47 3.62
 -1 6 26 50.08 24.89
 1 6 -26 36.23 5.5
 1 -6 -26 39.07 5.21
 -1 6 26 33.95 4.1
 1 -6 -26 29.59 3.18
 1 6 -26 29.5 3.75
 1 6 -26 33.72 3.22
 1 6 -25 22.21 3.15
 1 -6 -25 21.36 4.46
 1 6 -25 19.92 4.48
 -1 6 25 25.11 3.86
 1 6 -25 23.97 3.33
 1 -6 -25 27.72 2.95
 1 6 -25 24.56 3.1
 1 6 -24 31.91 7.18
 1 6 -24 28.77 3.35
 1 -6 -24 25.69 6.35
 1 -6 -24 31.03 4.86
 1 6 -24 35.16 4.9
 -1 6 24 36.58 4.06
 1 -6 -24 30.33 3.13
 1 6 -24 38.18 3.38
 1 6 -24 31.1 3.74
 1 -6 -23 107.2 13.8
 1 6 -23 129.17 13.58
 1 -6 -23 125.48 14.51
 -1 6 23 117.15 26.76
 -1 -6 23 163.61 25.7
 1 -6 -23 107.54 14.06
 1 6 -23 121.7 8.05
 1 -6 -23 112.08 7.25
 -1 6 23 113.19 6.19
 1 6 -23 114.09 5.09
 1 6 -23 124.7 6.19
 1 6 -23 118.03 5.95
 1 -6 -23 120.26 5.37
 1 -6 -22 -0.6 4.57
 1 -6 -22 7.21 5.39
 1 -6 -22 -0.27 3.7
 1 6 -22 -5.21 3.92
 -1 6 22 -2.64 14.17
 -1 -6 22 5.5 9.44
 1 6 -22 0.37 1.83
 1 -6 -22 1.59 1.76
 1 6 -22 4.89 2.97
 1 -6 -22 -2.41 2.7
 1 -6 -22 2.3 2.32
 1 6 -22 -4.79 3.57
 1 6 -22 1.74 2
 1 6 -22 0.9 1.87
 1 -6 -21 96.5 14.16
 1 -6 -21 96.22 13.36
 -1 6 21 205.83 31.11
 -1 -6 21 182.41 24.44
 1 -6 -21 93 10.63
 1 6 -21 94.46 11.59
 1 -6 -21 127.73 7.01
 1 6 -21 134.55 7.47
 1 6 -21 117.68 6.91
 1 -6 -21 125.6 5.73
 1 6 -21 112.47 5.42
 1 6 -21 104.71 5.28
 1 6 -21 113.38 4.71
 1 -6 -21 103.41 4.85
 1 -6 -20 30.16 7.44
 1 -6 -20 39.38 8.83
 -1 6 20 52.76 16.17
 -1 -6 20 52.28 12.26
 1 -6 -20 45.08 5.14
 1 6 -20 50.58 8.96
 1 -6 -20 43.39 7.44
 1 6 -20 41.28 4.74
 1 6 -20 44.82 4.58
 1 -6 -20 44.45 3.57
 1 6 -20 46.77 3.24
 1 -6 -20 46.13 3.29
 1 6 -20 42.65 3.66
 1 6 -20 45.69 3.59
 1 -6 -19 75.16 11.61
 1 -6 -19 80.78 13.54
 -1 6 19 30.74 12.83
 -1 -6 19 49.27 11.03
 1 -6 -19 32.65 4.44
 1 -6 -19 83.13 9.97
 1 6 -19 92.07 11.45
 1 6 -19 52.48 4.69
 1 6 -19 55.68 4.53
 1 -6 -19 51 3.49
 1 -6 -19 71.25 3.86
 1 6 -19 64.33 3.51
 1 6 -19 78 4.28
 1 6 -19 70.22 4.07
 1 -6 -18 17.15 7.51
 1 -6 -18 15.94 6.59
 -1 6 18 43.03 13.42
 -1 -6 18 45.91 11.15
 1 6 -18 17.04 5.46
 1 -6 -18 16.03 4.77
 1 6 -18 28.37 3.45
 1 6 -18 30.05 3.4
 1 6 -18 24.47 3.2
 1 6 -18 19.26 2.23
 1 6 -18 15.51 2.26
 1 -6 -18 20.93 2.27
 1 -6 -17 133.38 15.22
 -1 6 17 120.87 18.67
 -1 -6 17 125.55 14.78
 1 6 -17 121.99 5.92
 1 6 -17 123.34 5.79
 1 6 -17 149.91 13.74
 1 -6 -17 133.31 13.94
 1 -6 -17 138.32 12.09
 1 6 -17 134.33 4.89
 -1 6 16 10.67 6.86
 1 -6 -16 28.45 7.34
 1 -6 -16 32.17 5.79
 1 6 -16 36.44 6.67
 1 -6 -16 30.54 6.86
 -1 6 15 286.8 25.7
 -1 6 15 252.83 15.88
 1 -6 -15 244.62 19.89
 1 6 -15 251.18 16.6
 1 -6 -15 249.46 15.31
 1 -6 -15 233.03 17.41
 -1 6 14 150.55 12.13
 1 -6 -14 126.27 13.99
 1 -6 -14 146.94 11.57
 1 -6 -14 139.45 13.25
 1 6 -14 150.91 12.33
 -1 6 13 248.66 15.38
 1 -6 -13 236.74 14.13
 1 6 -13 240.55 15.17
 1 -6 -13 232.21 16.87
 -1 6 12 629.59 32.27
 -1 -6 12 616.58 16.15
 -1 6 12 635.89 24.54
 1 -6 -12 598.38 26.3
 1 -6 -12 628.8 22.16
 1 6 -12 641.9 23.44
 -1 6 11 134.11 14.69
 -1 6 11 236.71 14.89
 1 -6 -11 222.36 15.81
 1 6 -11 255.88 14.17
 1 -6 -11 245.8 13.25
 -1 6 10 693.9 30.65
 -1 6 10 492.92 20.94
 1 6 -10 508.32 19.33
 1 -6 -10 473.83 22.45
 1 -6 -10 507.73 18.17
 1 6 -10 521.52 18.96
 -1 -6 9 1280.39 18.34
 -1 6 9 1272.81 39.41
 1 6 -9 1391.56 29.14
 1 -6 -9 1351.8 28.18
 1 -6 -9 1268.24 36.18
 -1 6 9 1297.62 33.67
 1 6 -9 1312.1 30.27
 -1 6 8 0.52 2.29
 1 -6 -8 20.1 4.52
 1 6 -8 22.14 3.61
 1 -6 -8 25.85 3.63
 -1 6 8 20.91 4.29
 1 6 -8 18.2 3.29
 -1 -6 8 4.7 1.78
 -1 -6 7 566.59 13.22
 -1 6 7 421.28 18.51
 -1 -6 7 434.62 10.08
 1 6 -7 432.56 16.95
 1 -6 -7 427.16 14.03
 1 6 -7 431.73 14.13
 1 -6 -7 412.36 19.04
 -1 -6 6 18.97 2.28
 1 -6 -6 11.54 2.27
 1 6 -6 11.5 2.33
 1 -6 -6 11.77 3.46
 1 6 -6 10.76 2.87
 -1 -6 6 11.01 1.74
 -1 6 6 11.45 3.22
 -1 6 5 55.02 6.77
 -1 -6 5 88.83 4.42
 1 -6 -5 96.97 5.7
 -1 6 5 96.37 5.26
 1 -6 -5 90.08 8.46
 1 6 -5 101.44 5.75
 -1 -6 5 100.53 5.09
 -1 6 5 95.41 8.4
 1 6 -5 90.2 7.53
 -1 -6 4 36.29 2.86
 -1 -6 4 36.54 1.99
 -1 -6 4 40.19 1.92
 1 -6 -4 35.82 5.22
 1 -6 -4 41.06 3.3
 1 6 -4 39.2 3.1
 -1 -6 4 41.92 3.04
 -1 6 4 36.42 3
 -1 -6 4 43.2 2.99
 -1 6 4 38.33 2.96
 -1 6 4 39.57 5.59
 -1 -6 3 365.66 4.86
 -1 6 3 372.13 15.46
 -1 6 3 357.51 7.77
 -1 6 3 361.43 8.01
 -1 -6 3 376.16 7.58
 1 -6 -3 380.85 8.62
 1 -6 -3 355.26 13.84
 -1 -6 3 375.35 6.68
 -1 -6 3 363.05 9.24
 -1 6 2 5.17 2.13
 -1 -6 2 4.08 0.7
 -1 6 2 2.88 0.64
 -1 -6 2 3.02 0.62
 -1 6 2 2.58 0.63
 1 -6 -2 4.5 1.75
 1 6 -2 2.34 1.23
 1 6 -2 3.47 1.81
 -1 6 2 3.25 1.91
 -1 -6 2 2.47 0.45
 -1 -6 2 2.41 0.89
 -1 6 1 4190.57 45.07
 1 6 -1 4062.9 39.4
 1 -6 -1 4181.88 40.89
 1 6 -1 4253.38 50.54
 1 6 -1 4084.31 40.43
 -1 6 1 4148.76 48.39
 -1 -6 1 4182.65 35.93
 1 6 0 1387.1 25.03
 -1 6 0 1394.38 24.09
 1 -6 0 1470.93 22.33
 1 6 0 1521.66 26.12
 -1 6 0 1513.77 28.04
 -1 6 0 1567.73 32.31
 1 6 0 1601.76 30.78
 -1 6 0 1509.89 21.66
 -1 -6 0 1602.28 23.86
 1 6 1 637.29 18.06
 1 -6 1 646.55 11.59
 -1 6 -1 644.48 14.74
 1 6 1 657.59 14.95
 1 -6 1 647.85 13.98
 -1 -6 -1 649.68 16.59
 1 6 1 619.73 17.78
 1 6 1 669.45 19.95
 -1 6 -1 622.52 17.19
 -1 6 -1 666.64 12.97
 1 6 2 2503.94 37.8
 1 -6 2 2518.54 21.35
 -1 6 -2 2580.82 25.56
 -1 -6 -2 2647.25 18.08
 -1 -6 -2 2532.93 35.14
 -1 6 -2 2543.84 16.01
 1 6 2 2498.75 16.28
 1 -6 2 2707 17.16
 1 6 2 2311.87 35.75
 1 6 2 2598.19 39.59
 -1 6 -2 2450.04 31.59
 -1 6 -2 2661.66 23.48
 1 6 3 835.36 23.23
 1 -6 3 837.62 12.49
 1 -6 3 881.56 12.54
 1 6 3 875.52 12.23
 1 -6 3 875.75 11.02
 -1 -6 -3 920.56 13.08
 -1 -6 -3 877.85 22.06
 -1 6 -3 881.36 12.37
 1 6 3 789.15 12.59
 -1 6 -3 974.02 10.29
 -1 6 -3 839.15 17.42
 -1 6 -3 808.24 22.3
 1 6 3 844.69 22.58
 1 -6 4 640.16 9.81
 -1 -6 -4 647.28 19.69
 1 -6 4 701.24 12.56
 -1 -6 -4 684.58 13.11
 1 6 4 606.13 12.02
 1 -6 4 658.07 11.26
 1 6 4 649.5 12.18
 -1 6 -4 660.41 12.89
 -1 6 -4 666.37 20.18
 -1 6 -4 626.66 13.44
 1 -6 5 470.84 8.06
 1 -6 5 461.91 11.09
 -1 -6 -5 466.47 17.61
 -1 -6 -5 500.42 12.61
 1 -6 5 493.57 11.05
 -1 6 -5 486.66 12.61
 1 6 5 461.99 11.43
 1 6 5 478.22 18.08
 -1 6 -5 465.11 9.83
 -1 6 -5 489.35 17.31
 1 -6 6 13.83 1.5
 1 -6 6 6.17 1.71
 -1 -6 -6 17.53 3.65
 -1 6 -6 13.54 2.45
 -1 -6 -6 13.46 2.37
 -1 6 -6 15.55 1.36
 -1 6 -6 14.5 3.14
 1 6 6 17.93 3.79
 1 -6 7 457.26 6.13
 -1 6 -7 457.62 14.91
 -1 -6 -7 445.87 18.7
 -1 -6 -7 483.55 14.7
 -1 6 -7 468.97 16.92
 1 6 7 463.83 18.92
 1 -6 7 440.86 5.33
 1 6 8 14.89 4.28
 -1 -6 -8 38.43 5.82
 -1 -6 -8 40.39 4.73
 -1 6 -8 38.46 4.92
 -1 -6 -8 32.34 6.54
 1 6 8 33.26 5.1
 1 -6 8 39.71 2.11
 -1 6 -8 43.96 5.25
 1 -6 8 14.68 2.86
 -1 -6 -9 69.41 6.44
 -1 -6 -9 62.67 7.6
 -1 6 -9 69.01 6.85
 -1 -6 -9 59.74 8.84
 1 6 9 60.06 6.94
 -1 6 -9 61.08 6.18
 1 6 10 47.49 8.26
 -1 -6 -10 42.91 5.36
 -1 6 -10 41.01 5.39
 -1 -6 -10 40.48 6.54
 -1 6 -10 44.53 5.43
 1 6 10 45.2 6.61
 -1 -6 -10 40.61 7.38
 1 -6 10 46.35 5.72
 1 6 11 908.06 37.18
 1 -6 11 880.02 26.04
 -1 6 -11 680.06 23.38
 -1 -6 -11 662.34 21.79
 -1 -6 -11 629.1 25.37
 -1 6 -11 675.03 21.36
 1 6 11 679.03 24.35
 -1 -6 -11 621.6 29.12
 1 6 12 148.43 16.15
 -1 6 -12 55.68 5.7
 1 -6 12 126.05 10.8
 -1 -6 -12 52.28 6.43
 -1 -6 -12 53.04 7.86
 -1 6 -12 53.39 7.14
 1 6 12 60.35 7.82
 -1 6 -13 1098.82 24.38
 1 -6 13 1017.81 32.38
 -1 -6 -13 1087.89 30.06
 -1 6 -13 1118.94 32.69
 -1 -6 -13 1019.36 34.51
 1 6 13 1039.38 44.16
 -1 6 -14 475.62 16.55
 1 -6 14 531.23 25.26
 -1 -6 -14 432.79 23.03
 -1 -6 -14 449.51 19.98
 -1 6 -14 463.19 22.08
 1 6 14 540.61 33.99
 -1 6 -15 98.81 7.76
 1 -6 15 53.96 9.16
 -1 -6 -15 98.88 9.8
 -1 6 -15 104.47 11.05
 -1 -6 -15 92.81 11.12
 1 6 15 49.68 10.75
 1 6 16 325.78 29.46
 1 -6 16 319.77 22.59
 -1 6 -16 315.16 14.08
 -1 -6 -16 276.54 21.4
 -1 -6 -16 258.45 22.38
 -1 6 -16 311.15 19.15
 -1 -6 -16 297.04 19.96
 -1 -6 -16 305.21 17.63
 -1 -6 -17 41.01 9.62
 -1 -6 -17 48.35 9.62
 -1 -6 -17 49.9 7.57
 -1 -6 -17 48.93 8.7
 -1 6 -17 56.43 8.87
 1 6 17 110.29 19.09
 1 -6 17 90.42 13.47
 -1 6 -17 54.22 6.32
 -1 6 -17 75.55 4.86
 -1 6 -17 63.07 4.22
 -1 6 -17 60.7 3.46
 -1 -6 -18 125.59 16.49
 -1 -6 -18 129.93 14.93
 -1 6 -18 147.55 14.1
 -1 -6 -18 136.91 14.48
 -1 -6 -18 146.85 12.75
 1 6 18 141.38 21.84
 1 -6 18 139.43 17.67
 -1 6 -18 150.17 9.94
 -1 6 -18 139.58 6.76
 -1 6 -18 138.58 6.74
 -1 6 -18 132.44 6.43
 -1 6 -18 141 5.45
 -1 6 -18 148.73 5.79
 -1 6 -18 136.28 4.98
 -1 -6 -19 91.25 12.99
 -1 -6 -19 88.22 13.62
 1 6 19 147.34 22.9
 1 -6 19 144.56 19.08
 -1 -6 -19 98.65 10.64
 -1 6 -19 95.06 11.89
 -1 -6 -19 98.76 12.05
 -1 6 -19 108.5 6.45
 -1 6 -19 116.52 6.36
 -1 -6 -19 111.19 4.87
 -1 6 -19 96.64 4.8
 -1 6 -19 104.35 5.12
 -1 -6 -19 101.9 4.55
 -1 6 -19 103.27 4.57
 -1 -6 -20 -0.59 4.84
 -1 -6 -20 3.8 3.5
 -1 -6 -20 4.49 2.83
 -1 6 -20 6.34 4.41
 -1 -6 -20 0.51 3.16
 1 6 20 2.84 10.73
 1 -6 20 1.24 7.46
 -1 6 -20 3.04 2.98
 -1 6 -20 3.86 3.03
 1 6 20 2.17 2.19
 -1 6 -20 3.7 1.89
 -1 6 -20 2.95 1.9
 -1 6 -20 0.85 1.82
 -1 -6 -20 3.16 1.6
 -1 -6 -21 102.52 13.76
 -1 -6 -21 110.72 11.62
 -1 6 -21 119.45 13.74
 1 6 21 105.72 23.98
 1 -6 21 121.46 21.01
 -1 -6 -21 104.33 14.45
 -1 6 -21 99.34 6.65
 1 6 21 98.75 5.5
 -1 6 -21 105.84 5.53
 -1 6 -21 97.15 5.14
 -1 -6 -21 111.87 5.09
 -1 6 -21 105.06 4.97
 -1 -6 -22 41.56 9.65
 -1 -6 -22 40.86 8.06
 -1 6 -22 53.08 9.45
 -1 6 -22 56.33 5.77
 1 6 22 54.39 4.57
 -1 -6 -22 52.85 3.92
 -1 6 -22 54.05 3.96
 -1 6 -22 51.4 4.21
 -1 -6 -23 2.8 5.35
 -1 -6 -23 5.01 3.82
 -1 6 -23 2.14 4.33
 1 6 23 26.67 17.68
 1 -6 23 22.36 13.32
 -1 6 -23 0.71 2
 -1 -6 -23 3.81 3.07
 -1 6 -23 5.35 3.66
 1 6 23 5.97 2.71
 -1 6 -23 0.91 2.09
 -1 -6 -23 0.86 1.71
 1 6 24 3.6 16.61
 1 -6 24 -5.36 16.18
 -1 -6 -24 15.93 3.75
 -1 6 -24 12.66 4.01
 -1 -6 -24 11.74 6.29
 -1 6 -24 17.02 2.81
 -1 -6 -24 15.7 2.58
 1 6 24 15.23 3.23
 -1 6 -24 18.36 3
 -1 6 -25 72.14 7.01
 -1 -6 -25 70.91 6.64
 1 6 25 74.24 5.49
 -1 -6 -25 61.91 4.19
 -1 6 -25 57.39 4.48
 -1 6 -25 63.22 4.41
 1 6 26 0.78 20.56
 -1 6 -26 1.78 3.7
 -1 -6 -26 -8.47 4.48
 -1 6 -26 -0.56 2.31
 -1 -6 -26 1.21 1.88
 -1 6 -26 1.84 2.32
 1 6 26 -0.26 2.79
 -1 -6 -27 54.68 6.15
 -1 6 -27 56.33 6.58
 1 6 27 39.52 4.26
 -1 6 -27 48.6 3.86
 -1 6 -27 45.27 4.14
 -1 -6 -27 45.3 3.67
 -1 -6 -28 10.82 3.62
 -1 6 -28 13.62 4.45
 -1 6 -28 9.16 2.37
 -1 -6 -28 9.88 2
 1 6 28 14.73 3.2
 -1 6 -28 10.85 2.61
 -1 6 -29 3 4.38
 -1 -6 -29 16.4 4.53
 -1 -6 -29 14.34 2.4
 -1 6 -29 14.74 2.72
 1 6 29 11.43 3.19
 -1 6 -29 13.34 2.58
 -1 6 -30 25.6 5.46
 -1 -6 -30 21.22 4.79
 -1 -6 -30 15.92 2.35
 -1 6 -30 22.12 2.83
 1 6 30 23.56 3.55
 -1 6 -30 20.14 2.7
 1 6 31 0.48 2.44
 -1 6 -31 -4.05 4
 -1 -6 -31 -1.69 3.37
 -1 -6 -31 -2.26 1.7
 -1 6 -31 0.64 1.69
 -1 6 -32 14.25 4.2
 -1 -6 -32 7.92 3.83
 -1 -6 -32 10.18 1.84
 -1 -6 -32 11.55 2.83
 -1 -6 -33 9.44 2.35
 -1 -6 -33 14.41 3.99
 -1 6 -33 15.39 4.11
 -1 -6 -34 1.52 1.88
 -1 6 -34 0.21 3.5
 -1 -6 -34 0.94 2.78
 1 -7 -34 -0.74 1.63
 1 7 -34 2.66 1.84
 1 -7 -34 3.63 2.75
 1 7 -34 -0.77 2.67
 1 7 -33 -2.98 3.67
 1 -7 -33 -0.96 3.19
 1 -7 -33 0.98 1.99
 1 7 -33 0.97 2.07
 -1 7 33 1.68 2.1
 1 -7 -32 4.85 3.24
 1 7 -32 10.34 3.9
 1 7 -32 5.27 2.32
 -1 7 32 4.77 2.41
 1 -7 -31 9.64 3.93
 1 7 -31 4.19 3.82
 -1 7 31 0.46 2.56
 1 7 -31 1.36 2.29
 1 7 -30 37.56 5.64
 1 -7 -30 37.74 5.14
 1 -7 -30 33.04 2.81
 -1 7 30 37.8 4.26
 1 7 -30 40.89 3.95
 1 7 -29 8.69 4.32
 1 -7 -29 3.04 3.66
 1 7 -29 4.32 2.14
 1 -7 -29 3.45 1.78
 -1 7 29 0.54 2.95
 1 7 -29 6.86 2.81
 1 -7 -28 18.35 4.78
 1 7 -28 6.77 3.89
 1 7 -28 7.16 2.25
 1 -7 -28 4.23 1.92
 -1 7 28 15.8 3.66
 1 7 -28 8.63 2.76
 -1 7 27 50.99 27.33
 1 7 -27 36.53 5.38
 1 -7 -27 43.56 5.8
 1 7 -27 36.17 3.5
 1 -7 -27 33.46 2.94
 -1 7 27 32.7 4.14
 1 7 -27 31.71 3.2
 1 7 -27 38.98 4.33
 -1 7 26 3.28 20.57
 1 -7 -26 7.51 3.71
 1 7 -26 -8.1 3.81
 1 -7 -26 1.35 1.71
 1 7 -26 2.82 2.24
 -1 7 26 -5.52 3.01
 1 7 -26 2.42 2.45
 1 7 -26 4.31 2.24
 -1 7 25 4.51 18.35
 1 -7 -25 2.65 3.24
 1 7 -25 7.71 3.7
 1 7 -25 7.02 2.44
 1 -7 -25 8.97 2.16
 -1 7 25 2.64 2.57
 1 7 -25 8.1 2.67
 1 7 -25 7.88 2.2
 -1 7 24 80.11 25.54
 1 -7 -24 84.04 12.85
 1 -7 -24 75.23 6.33
 1 7 -24 88.15 6.88
 -1 7 24 88.98 5.74
 1 7 -24 86.23 5.47
 1 -7 -24 88.27 4.56
 1 7 -24 92.72 4.64
 1 7 -24 91.4 5.16
 1 -7 -23 10.2 4.84
 1 -7 -23 1.13 4.15
 1 7 -23 9.73 5.39
 1 -7 -23 1.86 2.78
 1 7 -23 7.52 2.21
 1 -7 -23 6.3 1.97
 1 -7 -23 11.69 3.71
 1 7 -23 9.02 3.87
 -1 7 23 9.53 2.77
 1 7 -23 8.55 2.68
 1 7 -23 4.04 2.08
 1 -7 -22 175.98 17.89
 1 -7 -22 171.89 19.04
 1 -7 -22 170.59 13.69
 1 7 -22 188.25 16.27
 1 -7 -22 197.96 10.44
 1 7 -22 192.64 9.33
 1 -7 -22 183.7 8.52
 -1 7 22 181.56 7.89
 1 -7 -22 186.18 6.79
 1 7 -22 181.87 6.11
 1 7 -22 184.03 7.18
 1 -7 -22 172.83 6.14
 1 7 -22 184.92 7.01
 1 -7 -21 6.76 4.64
 1 -7 -21 -3.4 4.34
 1 7 -21 1.27 3.67
 1 -7 -21 0.38 2.94
 -1 7 21 -2.31 12.53
 1 -7 -21 7.15 4.34
 -1 -7 21 11.55 10.49
 1 7 -21 2.34 1.72
 1 -7 -21 2.27 1.76
 1 7 -21 3.31 2.84
 1 -7 -21 5.16 2.71
 1 -7 -21 -0.62 1.87
 1 7 -21 1.17 2.08
 1 7 -21 3.49 1.89
 1 -7 -20 20.44 7.68
 1 -7 -20 19.92 7.79
 1 -7 -20 8.68 4.72
 1 -7 -20 10.02 4.12
 1 7 -20 13.49 5.19
 -1 7 20 78.51 19.13
 -1 -7 20 65.4 14.17
 1 -7 -20 47.31 5.62
 1 7 -20 17.48 2.45
 1 -7 -20 18.34 2.35
 1 7 -20 42.4 4.58
 1 -7 -20 38.69 3.98
 1 7 -20 36.49 4.3
 1 -7 -20 32.67 3.02
 1 7 -20 23.38 2.78
 1 7 -20 20.83 2.39
 1 -7 -19 11.6 5.97
 1 -7 -19 4.15 4.48
 1 -7 -19 10.92 4.64
 1 7 -19 12.18 5.24
 1 -7 -19 10.69 3.51
 -1 7 19 20.99 11.59
 -1 -7 19 22.1 7.78
 1 -7 -19 9.09 3.54
 1 7 -19 10.55 1.91
 1 7 -19 12.14 2.84
 1 7 -19 14.22 3.15
 1 7 -19 10.31 1.92
 1 -7 -19 12.4 1.95
 1 7 -19 10.16 2.13
 1 -7 -18 117.08 14.56
 1 -7 -18 105.65 14.67
 -1 7 18 77.77 19.46
 1 -7 -18 76.86 6.34
 -1 -7 18 86.55 13.25
 1 -7 -18 113.44 13.65
 1 7 -18 128.59 12.71
 1 -7 -18 115.56 11.34
 1 7 -18 91.07 5.46
 1 7 -18 90.67 5.47
 1 7 -18 88.96 5.44
 1 7 -18 104.9 4.75
 1 7 -18 116.65 4.98
 1 7 -18 108.06 4.17
 1 -7 -18 114.92 4.49
 1 -7 -17 3.54 4.06
 -1 7 17 16.21 10.1
 -1 -7 17 13.28 5.79
 1 7 -17 3.66 3.04
 1 -7 -17 4.72 3.6
 1 -7 -17 1.96 3.25
 1 7 -17 11.44 2.67
 1 7 -17 14.5 2.54
 1 7 -17 10.41 2.52
 1 -7 -17 6.6 1.45
 1 7 -17 7.21 1.75
 -1 -7 16 276.55 19.91
 -1 7 16 272.38 27.68
 1 -7 -16 246.22 20.87
 1 -7 -16 258.76 15.96
 1 -7 -16 250.21 18.87
 1 7 -16 264.26 17.05
 -1 -7 15 31.01 6.69
 -1 7 15 29.18 9.09
 -1 7 15 52 7.68
 1 -7 -15 47.27 9.5
 1 -7 -15 46.59 6.66
 1 -7 -15 46.61 8.27
 1 7 -15 56.68 8.09
 -1 -7 14 238.68 15.8
 -1 7 14 248.39 23.79
 -1 7 14 192.89 14.25
 1 7 -14 184.34 13.41
 1 -7 -14 189.15 12.72
 1 -7 -14 171 15.11
 -1 -7 13 463.64 20.43
 -1 7 13 460.1 30.64
 -1 7 13 490.59 22.32
 1 -7 -13 460.74 24.34
 1 7 -13 496.22 21
 1 -7 -13 472.8 19.56
 -1 -7 12 51.13 6.66
 -1 7 12 58.35 11.21
 -1 7 12 11.43 3.57
 1 7 -12 7.58 3.04
 1 -7 -12 6.07 2.65
 1 -7 -12 10.62 3.73
 -1 -7 11 214.52 11.87
 -1 7 11 212.71 18.92
 1 7 -11 168.67 11.92
 -1 7 11 173.89 13.15
 1 7 -11 172.49 11.43
 1 -7 -11 162.73 13.98
 1 -7 -11 164.59 10.65
 -1 -7 10 1169.86 25.08
 -1 7 10 1130.29 41.31
 -1 -7 10 1125.28 14.49
 1 7 -10 1327.4 32.63
 -1 7 10 1321.06 35.86
 1 -7 -10 1160.82 41.48
 1 7 -10 1395.05 30.25
 1 -7 -10 1363.55 29.18
 1 -7 -10 1274.75 37.75
 -1 -7 9 445.51 14.14
 -1 -7 9 457.69 8.65
 1 7 -9 367.9 17.09
 -1 7 9 362.88 18.61
 1 7 -9 385.35 15.06
 1 -7 -9 352.07 19.36
 1 -7 -9 364.13 14.34
 -1 -7 8 1898.97 26.03
 1 -7 -8 1710.85 29.19
 1 7 -8 1713.02 29.7
 1 -7 -8 1639.93 40.46
 -1 7 8 1682.32 39.29
 1 7 -8 1660.41 35.95
 1 7 -7 19.3 3.01
 1 -7 -7 19.27 4.47
 1 -7 -7 19.5 3
 -1 -7 7 20.77 2.49
 1 7 -7 16.07 3.7
 -1 7 7 24.59 4.58
 -1 -7 7 29.78 2.97
 -1 -7 6 67.13 3.75
 1 7 -6 30.74 3.53
 1 -7 -6 29.28 5.39
 1 -7 -6 27.21 3.28
 -1 -7 6 28.88 2.68
 -1 7 6 67.34 8.26
 -1 7 6 25.17 4.56
 -1 -7 6 27.6 2.89
 1 7 -6 26.37 4.63
 -1 -7 5 78.05 3.31
 -1 -7 5 106.62 5.03
 1 7 -5 104.57 5.56
 -1 -7 5 101.63 2.98
 1 -7 -5 100.92 9.32
 -1 -7 5 102.4 5.13
 1 -7 -5 108.54 5.8
 -1 7 5 99.95 5.32
 -1 7 5 78.75 8.56
 1 7 -5 101.13 8.59
 -1 -7 5 100.06 4.94
 1 -7 -4 10.25 2.99
 -1 7 4 11.17 1.65
 -1 -7 4 10.85 1.58
 1 -7 -4 11.49 1.81
 -1 -7 4 11.24 1.54
 -1 7 4 9.77 1.57
 -1 7 4 6.07 2.4
 -1 -7 4 8.07 0.92
 -1 -7 4 10.85 1.16
 -1 -7 4 9.72 1.72
 -1 7 3 81.77 7.92
 -1 -7 3 93.79 3.73
 -1 7 3 87.79 3.8
 -1 -7 3 91.9 3.46
 -1 7 3 81.7 3.66
 -1 -7 3 95.82 2.71
 -1 -7 3 84.57 4.92
 -1 -7 2 872.63 8.51
 -1 7 2 793.54 8.46
 -1 -7 2 847.83 7.32
 -1 7 2 881.9 9.12
 -1 7 2 865.23 23.85
 1 -7 -2 817.95 20.72
 1 7 -2 848.6 24.58
 1 7 -2 807.49 18.26
 -1 7 2 815.8 23.92
 -1 -7 2 846.04 16.33
 1 7 -1 597.54 16.9
 -1 7 1 613.7 19.13
 1 7 -1 708.54 22.16
 1 7 -1 660.68 17.7
 1 -7 -1 673.23 17.43
 -1 7 1 679.98 22.96
 -1 7 1 665.58 20.67
 -1 -7 1 689.36 15.8
 1 -7 0 1490.58 24.31
 1 7 0 1593.4 29.16
 -1 7 0 1575.46 28.23
 -1 7 0 1468.42 29.6
 -1 7 0 1548.43 34.78
 1 7 0 1576.43 33.41
 1 7 0 1443.47 27.85
 -1 -7 0 1551.05 25.33
 -1 -7 -1 510.15 15.76
 1 -7 1 491.05 12.64
 -1 7 -1 587.32 15.79
 1 7 1 594.63 18.98
 1 7 1 492.5 16.9
 -1 7 -1 489.93 16.5
 1 7 1 525.95 19.4
 1 7 1 515.06 6.95
 -1 7 -1 494.24 12.47
 1 -7 2 323.28 9.91
 1 7 2 323.09 5.09
 -1 -7 -2 340.73 13.61
 -1 -7 -2 345.46 6
 1 -7 2 338.86 5.37
 -1 7 -2 363.67 11.09
 1 7 2 349.66 15.48
 1 -7 2 369.27 8.97
 -1 7 -2 307.24 12.4
 1 7 2 317.91 14.13
 1 7 2 348.96 15.73
 -1 7 -2 352.07 9.47
 -1 7 -3 982.13 12.03
 -1 -7 -3 971.61 24.17
 1 7 3 977.86 12.19
 -1 -7 -3 1011.86 13.26
 1 -7 3 1037.32 12.28
 1 -7 3 996.88 15.12
 1 -7 3 897.42 13.5
 1 7 3 871.57 25.64
 -1 7 -3 1101.94 11.98
 -1 7 -3 923.15 20.04
 1 7 3 955.27 26
 1 -7 4 1231.64 16.35
 -1 7 -4 1331.53 17.22
 -1 -7 -4 1360.25 18.05
 1 7 4 1203.47 16.72
 -1 -7 -4 1351.69 29.57
 1 -7 4 1344.2 15.26
 1 7 4 1298.51 16.53
 1 -7 4 1397.88 16.71
 1 -7 4 1338.21 16.12
 1 7 4 1254.98 32.29
 -1 7 -4 1232.79 21
 -1 7 -4 1322.99 31.34
 1 -7 5 125.49 5.67
 1 -7 5 171.94 6.22
 1 7 5 167.88 6.7
 -1 -7 -5 175.62 7.29
 -1 -7 -5 167.13 10.91
 -1 7 -5 167.54 7.14
 1 -7 5 168.34 5.35
 1 7 5 126.86 11
 -1 7 -5 166.3 6.8
 -1 7 -5 166.69 11.12
 1 -7 6 1257.84 14.02
 -1 -7 -6 1312.59 22.03
 -1 -7 -6 1261.32 31.01
 -1 7 -6 1264.73 21.78
 -1 7 -6 1257.22 30.29
 1 7 6 1266.43 31.69
 -1 7 -6 1284.6 15.3
 1 -7 7 28.41 2.12
 -1 -7 -7 29.94 3.52
 -1 7 -7 27.25 3.61
 -1 -7 -7 30.36 5.2
 -1 7 -7 29.13 4.71
 1 7 7 30.99 5.39
 1 -7 7 37.65 4.01
 1 -7 8 621.19 6.24
 1 -7 8 635.54 10.07
 1 7 8 635.16 23.33
 -1 7 -8 632.9 21.56
 -1 -7 -8 636.55 23.96
 -1 -7 -8 659.52 18.08
 -1 7 -8 658.94 18.62
 -1 -7 -9 58.68 5.86
 -1 -7 -9 63.13 7.88
 -1 7 -9 63.37 6.23
 1 7 9 52.11 8.89
 1 -7 9 57.88 5.86
 -1 7 -9 65.85 7.08
 -1 -7 -9 64.59 9.51
 1 7 9 66 7.89
 -1 7 -10 5.4 2.6
 -1 -7 -10 3.75 1.97
 -1 -7 -10 5.34 3.65
 1 7 10 72.12 10.95
 1 -7 10 56.88 6.12
 -1 7 -10 7.5 2.76
 -1 -7 -10 8.06 4.25
 1 -7 10 5.55 0.74
 1 7 10 5.92 3.42
 -1 -7 -11 2.06 1.97
 -1 7 -11 -0.18 1.79
 -1 -7 -11 -0.76 2.22
 1 -7 11 6.14 2.38
 1 7 11 1.62 2.78
 1 -7 11 1.25 0.68
 -1 -7 -11 -1.63 2.76
 -1 7 -11 1.06 1.67
 -1 -7 -12 1111.74 28.73
 -1 7 -12 1120.83 30.65
 -1 -7 -12 1046.41 34.67
 1 7 12 1217.98 47.86
 1 -7 12 1228.95 32.52
 1 7 12 1168.64 33.93
 -1 7 -12 1136.04 29.45
 -1 -7 -12 1014.84 38.94
 -1 -7 -13 67.64 9.39
 -1 7 -13 68.01 8.07
 -1 -7 -13 69.06 7.62
 1 7 13 133.3 16.93
 1 -7 13 122.42 11.43
 -1 -7 -13 59.39 9.95
 -1 -7 -14 301.19 16.03
 -1 7 -14 318.04 17.81
 -1 -7 -14 301.63 19.46
 1 -7 14 248.52 17.33
 1 7 14 229.2 23.25
 -1 7 -15 139.03 12.39
 -1 -7 -15 145.6 11.57
 -1 -7 -15 136.83 13.81
 1 -7 15 206.4 16.7
 1 7 15 203.98 23.25
 1 7 16 87.48 16.98
 1 -7 16 84.19 11.72
 -1 -7 -16 37.49 7.77
 -1 -7 -16 37.08 6.22
 -1 7 -16 40.9 7.25
 -1 7 -16 52.44 3.79
 -1 7 -16 47.07 2.95
 1 7 17 248.49 27.39
 -1 7 -17 229.11 7.8
 1 -7 17 267.03 21.8
 -1 -7 -17 238.08 18.36
 -1 7 -17 259.11 17.82
 -1 -7 -17 257.28 16.12
 -1 7 -17 233.5 8.17
 -1 7 -17 242.75 8
 -1 -7 -17 200.13 18.69
 -1 -7 -17 226.02 22.21
 -1 7 -17 247.38 6.82
 1 7 18 75.26 17.74
 1 -7 18 78.34 14.18
 -1 -7 -18 35.99 7.53
 -1 7 -18 38.03 7.49
 -1 -7 -18 33.17 6.41
 -1 7 -18 56.93 4.74
 -1 7 -18 57.16 4.33
 -1 7 -18 45.71 3.35
 -1 7 -18 42.69 3.17
 -1 -7 -18 40.51 2.89
 -1 7 -18 44.27 3.2
 -1 -7 -18 34.31 9.39
 -1 -7 -18 38.49 8.75
 -1 -7 -19 -1.56 4.11
 -1 -7 -19 4.81 5.98
 1 7 19 7.69 10.1
 1 -7 19 3.19 6.4
 -1 -7 -19 -0.44 3.02
 -1 7 -19 1.47 3.42
 -1 -7 -19 3.17 3.41
 -1 -7 -19 0.08 3.68
 -1 7 -19 3.45 2.77
 -1 7 -19 1.79 2.45
 1 7 19 3.26 2.09
 -1 7 -19 2.76 1.63
 -1 -7 -19 3.13 1.41
 -1 7 -19 0.5 1.72
 -1 7 -19 2.15 1.69
 -1 -7 -20 247.73 23.3
 -1 -7 -20 255.94 21.57
 1 7 20 333.31 37.25
 -1 -7 -20 239.65 10.88
 1 -7 20 347.53 30.77
 -1 7 -20 278.22 19.44
 -1 -7 -20 263.54 19.81
 -1 -7 -20 249.47 16.63
 -1 7 -20 268.9 10.24
 -1 7 -20 270.6 9.93
 1 7 20 259.33 8.55
 -1 -7 -20 257.46 7.16
 -1 7 -20 272.46 8.22
 -1 7 -20 263.11 7.93
 -1 7 -20 265.04 7.22
 -1 -7 -21 11.06 4.7
 -1 -7 -21 11.22 5.7
 1 7 21 27.76 14.93
 1 -7 21 37.2 13.46
 -1 -7 -21 14.81 6.24
 -1 -7 -21 14.28 4.33
 -1 7 -21 13.58 5.3
 -1 7 -21 24.95 3.93
 1 7 21 20.37 3.15
 -1 7 -21 21.8 2.81
 -1 7 -21 23.44 3.1
 -1 7 -21 16.61 2.68
 -1 -7 -21 18.29 2.42
 -1 -7 -22 57.97 11.18
 -1 -7 -22 58.36 10.79
 -1 7 -22 74.95 10.63
 -1 -7 -22 65.97 11.12
 -1 -7 -22 67.76 8.87
 1 -7 22 46.96 14.27
 -1 7 -22 44.22 5.07
 1 7 22 46.16 4.26
 -1 7 -22 54.64 4.16
 -1 7 -22 62.35 4.32
 -1 7 -22 59.39 4
 -1 -7 -22 60.11 3.98
 -1 -7 -23 15.55 6.66
 -1 -7 -23 10.89 5.79
 -1 7 -23 15.68 6.1
 -1 -7 -23 16.1 5.32
 -1 -7 -23 9.83 5.26
 1 7 23 28.82 17.88
 -1 7 -23 19.87 4.67
 -1 -7 -23 18.12 4.42
 -1 7 -23 15 2.78
 -1 -7 -23 13.64 2.45
 1 7 23 13.43 3.35
 -1 7 -23 12 2.74
 -1 7 -23 8.59 2.31
 -1 7 -24 27.42 4.83
 -1 -7 -24 25.56 4.35
 -1 -7 -24 17.87 2.54
 -1 7 -24 14.96 2.54
 1 7 24 30.45 4.23
 -1 7 -24 18.92 3.33
 -1 7 -24 20.12 2.99
 1 7 25 1.54 25.18
 -1 7 -25 2.28 3.55
 -1 -7 -25 -2.18 3.43
 -1 -7 -25 2.48 1.65
 -1 7 -25 1.57 2.16
 1 7 25 -0.28 3.01
 -1 7 -25 1.27 2.12
 -1 7 -25 3.69 2.75
 -1 -7 -26 61.36 6.1
 -1 7 -26 69.21 6.81
 1 7 26 69.55 5.28
 -1 7 -26 63.21 4.72
 -1 -7 -26 61.1 4.05
 -1 7 -26 69.19 4.5
 -1 7 -26 65.31 4.87
 -1 7 -27 -4.65 3.85
 -1 -7 -27 -2.28 3.39
 -1 7 -27 -1.04 1.95
 -1 -7 -27 2.28 1.73
 1 7 27 -1.53 2.87
 -1 7 -27 -0.38 2.72
 -1 7 -27 1.01 2.26
 -1 -7 -28 21.33 4.65
 -1 7 -28 34.63 5.51
 -1 -7 -28 24.72 2.66
 -1 7 -28 30.27 3.32
 1 7 28 28.73 4.13
 -1 7 -28 29.73 3.66
 -1 7 -28 25.9 3.13
 -1 -7 -29 12.99 4.02
 -1 7 -29 3.99 3.78
 -1 7 -29 10.3 2.29
 -1 -7 -29 9.56 2.07
 1 7 29 9.73 3.25
 -1 7 -29 10.26 2.37
 -1 7 -29 7.33 2.42
 -1 -7 -30 -2.11 3.61
 -1 7 -30 0.3 3.51
 -1 -7 -30 2.71 1.53
 -1 7 -30 2.74 1.79
 1 7 30 1.16 2.74
 -1 7 -30 -0.1 2.48
 -1 7 -31 10.8 4.19
 -1 -7 -31 14.56 3.66
 -1 -7 -31 7.67 1.66
 -1 7 -31 6.64 2.23
 1 7 31 9.53 3.04
 -1 7 -32 2.74 2.21
 -1 -7 -32 5.54 3.54
 -1 7 -32 12.22 3.79
 -1 -7 -33 3.32 2.09
 -1 7 -33 -1.4 2.23
 -1 7 -33 3.7 3.54
 -1 -7 -33 -1.39 3.08
 -1 -7 -34 12.95 2.35
 -1 -7 -34 22.01 3.47
 -1 7 -34 15.95 3.51
 1 8 -34 -1.58 1.89
 1 -8 -34 0.63 1.51
 1 8 -34 3.59 2.93
 1 -8 -34 -0.36 2.26
 1 8 -33 2.73 3.12
 1 -8 -33 -0.47 2.39
 1 8 -33 2.83 2.2
 -1 8 33 -2 2.04
 1 -8 -32 2.07 2.94
 1 8 -32 3.36 3.43
 1 8 -32 3.08 2.26
 -1 8 32 -0.79 2.51
 1 8 -31 17.68 4.59
 1 -8 -31 16.15 3.87
 1 8 -31 19.68 3.09
 -1 8 31 21.23 3.62
 1 8 -30 4.54 3.84
 1 -8 -30 -2.2 3.36
 -1 8 30 0.87 2.77
 1 8 -30 0.86 2.41
 1 -8 -29 37.45 5.01
 1 8 -29 29.82 5.13
 1 -8 -29 27.18 2.6
 -1 8 29 32.58 4.13
 1 8 -29 30.49 3.73
 1 8 -28 4.22 4.09
 1 -8 -28 -0.61 3.5
 1 -8 -28 2.72 1.62
 1 8 -28 2.98 1.9
 -1 8 28 -0.32 2.97
 1 8 -28 1.06 2.51
 1 -8 -27 2.19 3.45
 1 8 -27 4.87 3.81
 1 -8 -27 5.61 1.76
 1 8 -27 5.5 2.25
 -1 8 27 1.72 2.82
 1 8 -27 5.72 2.27
 1 8 -27 7.22 2.66
 -1 8 26 14.88 27.72
 1 -8 -26 5.25 3.33
 1 8 -26 9.75 4.06
 1 8 -26 4.71 1.96
 1 -8 -26 6.19 1.85
 -1 8 26 11.39 3.63
 1 8 -26 9.44 3.05
 1 8 -26 8.44 2.1
 1 8 -25 37.05 5.24
 1 -8 -25 32.39 5.01
 1 8 -25 41.35 3.65
 1 -8 -25 35.82 3.05
 -1 8 25 34.69 4.44
 1 8 -25 39.64 3.26
 1 8 -25 40.79 4.32
 -1 8 24 -4.04 19.07
 1 -8 -24 -0.4 1.59
 1 8 -24 1.22 1.84
 1 8 -24 -0.5 3.34
 1 -8 -24 -0.75 2.88
 -1 8 24 0.27 2.94
 1 8 -24 1.57 1.89
 1 8 -24 -2.07 2.79
 1 -8 -23 121.96 16.33
 1 8 -23 115.09 12.49
 1 -8 -23 131.51 11.86
 1 -8 -23 128.63 9.43
 1 -8 -23 125.58 7.23
 1 8 -23 138.31 8.1
 -1 8 23 132.18 7.05
 1 8 -23 124.35 5.17
 1 -8 -23 122.95 5.07
 1 8 -23 133.33 5.92
 1 8 -23 128.21 6.2
 1 -8 -22 3.13 5.4
 1 -8 -22 3.46 4.56
 1 -8 -22 5.47 3.51
 1 -8 -22 2.29 2.96
 1 8 -22 4.58 3.88
 1 -8 -22 4.67 4.12
 1 -8 -22 3.3 1.8
 1 8 -22 4.01 2.03
 1 -8 -22 0.02 3.05
 1 8 -22 2.64 3.09
 -1 8 22 2.73 2.68
 1 8 -22 3.54 2.28
 1 8 -22 4.86 2.01
 1 -8 -21 143.49 15.13
 1 -8 -21 136.04 11.96
 1 8 -21 148.78 13.9
 1 -8 -21 188.93 10.84
 1 -8 -21 166.69 7.73
 1 8 -21 190.09 8.54
 1 -8 -21 149.61 17.25
 1 -8 -21 137.84 18.12
 1 8 -21 164.31 5.64
 1 -8 -21 155.34 5.46
 1 8 -21 161.61 6.13
 1 8 -21 160.55 6.54
 1 -8 -20 -0.83 2.74
 1 8 -20 -0.96 3.3
 1 -8 -20 0.81 3.44
 1 -8 -20 1.88 3.98
 1 8 -20 2.3 1.63
 1 -8 -20 1.31 1.45
 1 8 -20 -0.06 2.53
 1 -8 -20 -0.88 2.4
 1 8 -20 0.09 1.6
 1 8 -20 0.26 1.81
 1 -8 -20 -0.22 4.92
 1 -8 -20 3.04 5.19
 1 -8 -19 17 7.56
 1 -8 -19 10.24 6.33
 1 -8 -19 14.06 4.76
 1 -8 -19 19.29 6.91
 1 8 -19 18.59 5.18
 -1 8 19 6.92 12.83
 1 -8 -19 7.37 3.97
 1 -8 -19 12.94 2.01
 1 8 -19 12.29 2.06
 1 8 -19 3.97 2.34
 1 8 -19 8.82 2.76
 1 8 -19 8.49 2.17
 1 8 -19 10.06 2.06
 1 -8 -18 27.82 7.62
 -1 8 18 26.67 11.69
 -1 -8 18 35.19 9.64
 1 -8 -18 28.56 4.84
 1 8 -18 33.95 7.08
 1 -8 -18 30.82 5.47
 1 -8 -18 25.8 6
 1 8 -18 27.08 3.39
 1 8 -18 25.25 3.44
 1 8 -18 27.82 3.41
 1 8 -18 29.15 2.39
 1 8 -18 30.38 2.85
 1 8 -18 28.53 2.75
 1 -8 -18 27.18 2.31
 1 -8 -17 266.66 22.69
 -1 8 17 262.48 30.61
 -1 -8 17 263.92 20.79
 1 -8 -17 225.2 10.29
 1 -8 -17 281.71 20.45
 1 -8 -17 282.74 16.33
 1 8 -17 297.43 18.23
 1 8 -17 251.83 8.43
 1 8 -17 246.92 8.17
 1 8 -17 248.28 8.23
 1 8 -17 287.23 7.18
 1 8 -17 278 7.21
 1 -8 -17 286.59 6.52
 1 -8 -16 19.51 6.74
 -1 -8 16 45.72 8.62
 -1 8 16 45.04 13.27
 1 -8 -16 21.18 4.77
 1 8 -16 23.09 5.62
 1 -8 -16 21.87 6.42
 1 8 -16 25.52 2.77
 1 8 -16 21.81 2.26
 -1 -8 15 457.09 23.11
 -1 8 15 370.11 20.33
 1 -8 -15 346.86 21.9
 1 -8 -15 349.73 17.42
 1 8 -15 353.23 18.68
 -1 8 15 444.48 35.06
 -1 -8 14 83.15 9.68
 -1 8 14 91.95 10.53
 1 8 -14 91.41 9.29
 1 -8 -14 86.1 8.41
 1 -8 -14 83.52 10.71
 -1 8 14 78.88 15.18
 -1 -8 13 35.36 6.17
 -1 8 13 3.88 3.34
 1 8 -13 4.34 2.51
 1 -8 -13 2.44 3.17
 -1 8 13 42.29 11.2
 -1 -8 12 46.97 6.26
 1 8 -12 22.72 5.19
 -1 8 12 22.69 5.3
 1 -8 -12 12.68 5.11
 1 -8 -12 19.38 3.99
 1 8 -12 18.4 4.19
 1 -8 -12 15.94 4.65
 -1 8 12 51.34 11.3
 1 8 -11 239.56 14.92
 -1 8 11 252.5 16.41
 1 -8 -11 218.9 19.27
 1 -8 -11 248.98 12.83
 1 8 -11 258.95 13.42
 1 -8 -11 246.85 17.19
 -1 8 11 115.93 15.09
 1 8 -10 7.23 2.3
 1 -8 -10 7.81 2.7
 1 -8 -10 8.69 4.09
 1 8 -10 7.27 3.01
 -1 8 10 11.93 4.07
 -1 -8 10 2.21 1.94
 -1 -8 9 1260.21 18.4
 1 -8 -9 1269.69 37.26
 1 -8 -9 1326.36 26.62
 1 8 -9 1356.29 27.36
 1 8 -9 1297.49 34.05
 -1 8 9 1293.53 36.18
 -1 -8 9 1308.94 22.93
 -1 -8 8 107.07 5.31
 1 -8 -8 107.29 7.23
 1 -8 -8 102.78 10.44
 1 8 -8 109.34 7.19
 1 8 -8 107.44 9.86
 -1 -8 8 105.23 5.82
 -1 8 8 102.29 10.28
 -1 -8 7 1533.46 19.24
 -1 8 7 1579.26 44.36
 -1 -8 7 1407.25 19.18
 -1 8 7 1447.3 37.32
 1 8 -7 1487.29 35.78
 1 -8 -7 1429.93 37.77
 1 8 -7 1470.55 24.43
 1 -8 -7 1486.67 24.96
 -1 8 6 87.14 9.94
 -1 8 6 128.49 10.84
 1 8 -6 135.26 10.78
 1 -8 -6 133.07 11.24
 1 8 -6 137.19 6.75
 1 -8 -6 141.77 7.1
 -1 -8 6 125.56 5.83
 -1 -8 5 6.42 1.02
 -1 8 5 6.01 3.41
 1 8 -5 1.63 2.46
 1 -8 -5 1.09 0.79
 -1 8 5 -0.02 0.77
 -1 -8 5 1.04 0.83
 1 -8 -5 0.74 2
 -1 8 5 2.23 0.69
 -1 -8 5 1.26 0.88
 -1 -8 5 0.05 0.84
 -1 8 4 208 13.8
 1 8 -4 229.71 5.38
 -1 8 4 204.43 6.45
 1 -8 -4 207.11 13.07
 -1 -8 4 221.17 6.28
 -1 -8 4 206.45 5.75
 -1 8 4 202.75 6.37
 -1 -8 4 202.01 7.77
 -1 8 3 894.3 26.94
 -1 8 3 839.56 10.55
 -1 8 3 879.65 11.15
 1 -8 -3 877.47 25.77
 -1 -8 3 935.82 10.53
 -1 -8 3 908.33 9.34
 -1 -8 3 894.27 17.06
 -1 8 2 292.8 16.04
 1 -8 -2 299.79 13
 -1 8 2 292.77 15.05
 1 8 -2 323.9 16.34
 1 8 -2 298.22 11.95
 -1 8 2 306.75 15.31
 -1 -8 2 300.29 10.5
 1 8 -1 1375.51 27.2
 -1 8 1 1436.21 35.24
 1 -8 -1 1424.85 26.8
 -1 8 1 1406.39 31.92
 1 8 -1 1434.59 34.4
 -1 8 1 1472.08 31.73
 1 8 -1 1451.97 29.14
 -1 -8 1 1478.12 24.58
 1 8 0 56.56 6.01
 -1 8 0 49.91 5.61
 -1 8 0 37.08 5.75
 1 8 0 34.9 4.72
 -1 8 0 31.55 4.77
 1 8 0 35.24 5.77
 1 -8 0 33.74 3.97
 -1 8 -1 69.17 6.03
 1 8 1 62.7 6.83
 -1 -8 -1 63.24 5.9
 1 -8 1 59.51 4.92
 -1 8 -1 59.16 6.11
 1 8 1 61.31 6.45
 1 8 1 64.51 7.29
 -1 8 -2 2.65 1.6
 1 8 2 2 1.97
 -1 -8 -2 7.51 2.31
 -1 -8 -2 5.88 0.69
 1 -8 2 5.07 1.55
 -1 8 -2 8.29 2.62
 1 8 2 2.51 1.71
 1 8 2 5.1 2.5
 1 8 3 365.71 17.95
 1 -8 3 364.9 9.18
 -1 8 -3 347.23 7.28
 1 8 3 308.23 15.72
 1 8 3 300.96 15.01
 -1 8 -3 291.5 11.86
 -1 -8 -3 310.16 6.83
 1 -8 3 294.02 9.5
 1 -8 3 315.75 6.12
 1 8 3 291.82 6.04
 -1 -8 -3 305.28 14.05
 -1 8 -3 296.89 5.58
 1 8 4 193.68 13.64
 1 -8 4 197.09 6.75
 1 -8 4 203.8 6.98
 -1 8 -4 193.5 9
 -1 8 -4 202.53 13.12
 1 8 4 199.51 12.53
 1 8 4 201.19 6.19
 -1 8 -4 202.46 6.21
 -1 -8 -4 201.47 11.86
 1 -8 4 201.44 6.12
 -1 -8 -4 201.28 6.68
 1 -8 5 1553.7 19.77
 1 8 5 1571.34 40.86
 1 -8 5 1654.67 18.48
 -1 8 -5 1636.92 37.29
 -1 8 -5 1570.69 23.11
 -1 -8 -5 1705.28 22.08
 1 -8 5 1637.75 18.38
 -1 8 -5 1680.14 21.27
 -1 -8 -5 1633.59 35.47
 1 -8 5 1639.3 20.18
 1 8 5 1662.93 20.27
 1 -8 6 4.14 1.35
 1 8 6 4.39 3.88
 1 -8 6 2.37 0.73
 -1 8 -6 0.99 2.06
 1 8 6 4.28 1.88
 -1 -8 -6 1.54 1.16
 -1 8 -6 2.26 1.32
 -1 -8 -6 1.4 1.86
 1 -8 7 1036.88 19.41
 1 8 7 984.62 35.33
 1 -8 7 1236.6 14.46
 1 8 7 1204.2 33.19
 -1 8 -7 1242.84 32.17
 -1 -8 -7 1233.74 32.63
 -1 8 -7 1269.29 22.99
 -1 -8 -7 1280.78 22.88
 1 -8 8 400.64 8.25
 1 -8 8 405.1 6.46
 -1 -8 -8 406.1 19.38
 -1 8 -8 410.39 14.33
 -1 -8 -8 414.4 14.01
 -1 8 -8 406.51 18.39
 1 8 8 417.73 19.92
 1 -8 9 33.45 2.48
 -1 -8 -9 36.42 6.18
 -1 -8 -9 38.12 4.76
 -1 8 -9 36.67 4.67
 -1 8 -9 39.11 5.84
 -1 -8 -9 36.46 7.27
 1 8 9 29.46 5.39
 1 -8 10 13.65 3.32
 1 8 10 11.04 5.58
 1 -8 10 4.57 1.15
 1 8 10 5.16 2.4
 -1 8 -10 7.04 2.74
 -1 -8 -10 7.11 4.43
 -1 8 -10 5.86 2.44
 -1 -8 -10 3.23 2.08
 -1 -8 -10 2.59 2.98
 -1 -8 -11 304.46 14.09
 -1 -8 -11 290.3 18
 -1 8 -11 317.71 15.14
 1 -8 11 447 17.77
 1 8 11 328.56 18.44
 -1 8 -11 320.93 16.41
 -1 -8 -11 281.25 21.31
 1 8 11 469.03 29.72
 -1 -8 -12 -1.16 3.33
 -1 8 -12 0.91 2.15
 -1 -8 -12 -1.22 2.09
 1 -8 12 0.49 2.41
 -1 -8 -12 0.09 3
 -1 8 -12 -0.1 2.34
 1 8 12 2.36 2.43
 1 8 12 -6.44 6.44
 -1 -8 -13 315.27 19.64
 -1 8 -13 329.56 17.01
 -1 -8 -13 328.8 15.87
 1 -8 13 338.61 18.2
 -1 8 -13 338.34 17.32
 -1 -8 -13 313.04 22.54
 1 8 13 335.94 27.98
 -1 -8 -14 2.54 2.55
 -1 8 -14 7.58 3.55
 -1 -8 -14 8.38 2.82
 1 -8 14 1.24 3.2
 -1 -8 -14 0.69 3.03
 1 8 15 14.62 8.55
 1 -8 15 18.35 5.79
 -1 8 -15 59.72 7.94
 -1 -8 -15 52.29 9.12
 -1 -8 -15 54.44 6.97
 1 -8 16 165.15 16
 -1 8 -16 128.8 5.81
 -1 8 -16 128.89 12
 -1 -8 -16 116.32 10.36
 -1 -8 -16 123.75 13.29
 1 8 16 161.45 22.91
 -1 8 -16 128.04 4.82
 1 -8 17 68.23 11.51
 -1 8 -17 48.81 4.11
 -1 8 -17 20.48 5.14
 -1 -8 -17 22.82 4.94
 -1 -8 -17 18.36 5.73
 -1 8 -17 47.07 3.78
 -1 8 -17 46.65 4.07
 1 8 17 65.02 17.14
 -1 -8 -17 28.42 2.31
 -1 8 -17 28.44 2.69
 -1 8 -17 24.95 2.44
 -1 8 -17 31.56 2.67
 1 8 18 2.93 11.31
 -1 -8 -18 5.88 3.32
 1 -8 18 2.47 6.41
 -1 -8 -18 3.89 2.41
 -1 8 -18 11.19 5.21
 -1 -8 -18 5.38 3.99
 -1 8 -18 3.16 2.28
 -1 8 -18 3.68 2.81
 -1 8 -18 1.99 1.56
 -1 -8 -18 3.71 1.43
 -1 8 -18 1.01 1.67
 -1 8 -18 3.04 1.5
 -1 -8 -18 0.94 5.21
 -1 -8 -19 235.79 20.97
 -1 -8 -19 244.15 23.7
 1 8 19 377.8 39.82
 1 -8 19 366.35 28.46
 -1 -8 -19 278.62 11.97
 -1 -8 -19 247.91 19.3
 -1 -8 -19 251.97 15.93
 -1 8 -19 260.59 18.19
 -1 8 -19 283.06 9.61
 -1 8 -19 279.39 10.2
 1 8 19 282.13 8.83
 -1 8 -19 276.9 7.12
 -1 8 -19 278.27 7.84
 -1 8 -19 266.9 7.75
 -1 -8 -19 269.37 6.89
 -1 -8 -20 19.96 6.58
 -1 -8 -20 20.3 7.46
 1 8 20 20.02 13.88
 1 -8 20 42.98 12.3
 -1 -8 -20 27.38 4.82
 -1 -8 -20 21.26 5.18
 -1 8 -20 23.32 6.29
 -1 -8 -20 18.02 6.19
 -1 8 -20 26.39 3.7
 -1 8 -20 23.83 4
 1 8 20 29.73 3.54
 -1 8 -20 26.8 2.83
 -1 -8 -20 22.6 2.37
 -1 8 -20 24.54 2.91
 -1 8 -20 22.7 2.82
 -1 -8 -21 160.08 19.14
 -1 -8 -21 172.7 18
 -1 -8 -21 184.54 16.79
 -1 -8 -21 171.98 13.45
 -1 8 -21 185.7 15.59
 1 8 21 159.57 31.24
 -1 -8 -21 130.31 9.01
 -1 8 -21 160.24 8.08
 1 8 21 153.26 7.22
 -1 8 -21 170.59 6.86
 -1 8 -21 171.95 6.12
 -1 -8 -21 166.91 5.88
 -1 8 -21 181.52 6.78
 -1 -8 -22 8.46 5.49
 -1 -8 -22 8.05 4.24
 1 8 22 26.04 15.03
 -1 8 -22 7.51 2.19
 -1 -8 -22 10.44 2.2
 -1 -8 -22 8.19 4.57
 -1 8 -22 11.68 5.33
 -1 -8 -22 6.41 3.4
 -1 8 -22 12.05 3.71
 1 8 22 11.26 3.03
 -1 8 -22 8.53 2.43
 -1 8 -22 8.99 2.39
 -1 -8 -23 8.72 5.65
 -1 8 -23 10.94 4.82
 -1 -8 -23 9.89 4.37
 1 8 23 -0.69 19.32
 -1 8 -23 2.48 3.05
 -1 -8 -23 2.16 3.16
 -1 8 -23 6.83 2.26
 -1 -8 -23 5.84 1.73
 1 8 23 2.46 2.85
 -1 8 -23 5.17 2.17
 -1 8 -23 4.62 2.27
 -1 -8 -24 -0.47 3.03
 -1 8 -24 3.73 3.77
 -1 -8 -24 2.68 1.71
 -1 8 -24 3.42 2.06
 1 8 24 2.4 2.86
 -1 8 -24 1.59 2.04
 -1 8 -24 5.09 2.43
 -1 8 -25 49.09 5.88
 -1 -8 -25 44.09 5.05
 1 8 25 46.54 4.77
 -1 8 -25 35.95 3.62
 -1 -8 -25 32.43 3.03
 -1 8 -25 38.25 3.49
 -1 8 -25 43.47 4.13
 -1 8 -26 3.64 4
 -1 -8 -26 7.63 3.77
 -1 8 -26 2.59 2
 -1 -8 -26 1.84 1.71
 1 8 26 4.41 3.2
 -1 8 -26 2.21 2.18
 -1 8 -26 2.53 2.47
 -1 -8 -27 55.33 5.88
 -1 8 -27 62.88 6.19
 -1 -8 -27 54.71 3.6
 -1 8 -27 57.85 4.22
 1 8 27 58.98 5.06
 -1 8 -27 60.89 3.88
 -1 8 -27 61.05 4.74
 -1 8 -28 8.72 4
 -1 -8 -28 4.57 3.54
 -1 -8 -28 1.62 1.54
 -1 8 -28 3.79 2.03
 1 8 28 0.22 2.72
 -1 8 -28 7.02 3
 -1 8 -28 2.38 2.21
 -1 8 -29 11.61 3.74
 -1 -8 -29 6.24 3.5
 -1 8 -29 12.41 2.2
 -1 -8 -29 11.54 1.98
 1 8 29 14.78 3.36
 -1 8 -29 16.22 2.55
 -1 8 -29 13.35 2.84
 -1 -8 -30 1.24 3.13
 -1 8 -30 11.6 4.19
 -1 8 -30 4.5 1.73
 -1 -8 -30 4.66 1.59
 1 8 30 3.06 3.03
 -1 8 -30 3.04 2.4
 -1 -8 -31 5.44 3.09
 -1 8 -31 1.79 3.22
 -1 -8 -31 2.9 1.39
 -1 8 -31 5.44 2.27
 1 8 31 2.33 2.01
 1 8 31 4.58 2.65
 -1 8 -32 0.57 2.12
 -1 -8 -32 -3.62 3.35
 -1 8 -32 -0.46 3.25
 -1 -8 -33 13.75 2.29
 -1 8 -33 17.67 2.91
 -1 -8 -33 18.01 3.59
 -1 8 -33 13.84 3.27
 -1 9 33 -1.86 1.68
 1 -9 -33 -1.04 2.4
 1 9 -33 3.9 2.72
 1 -9 -32 9.73 2.97
 1 9 -32 13.26 3.37
 1 9 -32 13.5 2.71
 -1 9 32 12.95 2.31
 -1 9 32 6.04 2.52
 1 -9 -31 2.69 2.78
 1 9 -31 2.11 3.07
 1 9 -31 2.04 2.1
 -1 9 31 -1.09 2.51
 1 -9 -30 29.75 4.15
 1 9 -30 43.19 5.39
 1 9 -30 36.24 3.86
 -1 9 30 34.87 4.46
 1 -9 -29 -2.92 3.08
 1 9 -29 6.13 3.84
 -1 9 29 5.16 3
 1 9 -29 1.94 2.39
 1 -9 -28 32.01 4.65
 1 9 -28 33.87 5.1
 1 -9 -28 22.98 2.3
 -1 9 28 32.45 4.49
 1 9 -28 31.45 3.77
 1 -9 -27 4.87 3.17
 1 9 -27 0.41 3.42
 1 9 -27 0.64 1.75
 1 -9 -27 -0.15 1.46
 -1 9 27 -0.25 2.9
 1 9 -27 -0.86 2.58
 1 9 -26 -0.29 3.4
 1 -9 -26 -0.88 3.38
 1 9 -26 2.18 1.74
 1 -9 -26 5.89 2.01
 -1 9 26 0.83 2.86
 1 9 -26 2.9 1.92
 1 9 -26 -1.47 2.67
 1 -9 -25 1.39 1.64
 1 9 -25 0.37 1.9
 1 9 -25 -3.08 3.72
 1 -9 -25 -2.37 3.15
 -1 9 25 0.84 2.86
 1 9 -25 -4.1 2.56
 1 9 -25 -1.34 2.08
 1 -9 -24 105.72 9.37
 1 9 -24 122.94 5.47
 1 -9 -24 107.24 4.64
 1 -9 -24 109.56 6.83
 1 9 -24 119.63 7.69
 -1 9 24 114.87 6.77
 1 9 -24 117.94 6.29
 1 9 -24 121.41 5.1
 1 -9 -23 5.62 3.62
 1 9 -23 6.08 4.46
 1 -9 -23 4.85 4.57
 1 9 -23 6.08 2.07
 1 -9 -23 5 1.8
 1 9 -23 1.09 3.01
 1 -9 -23 1.34 2.93
 -1 9 23 6.93 3.21
 1 9 -23 4.03 1.95
 1 9 -23 3.79 2.41
 1 -9 -22 91.06 13.88
 1 -9 -22 88.27 14.87
 1 -9 -22 86.9 11.66
 1 9 -22 91.16 10.66
 1 -9 -22 82.22 9.27
 1 -9 -22 102.07 9.06
 1 9 -22 89.29 4.62
 1 9 -22 98.04 6.56
 1 -9 -22 98.3 6.02
 -1 9 22 102.28 6.16
 1 -9 -22 81.5 4.07
 1 9 -22 97.86 4.4
 1 9 -22 95.89 5.37
 1 -9 -21 10.52 5.28
 1 -9 -21 11.21 6.62
 1 -9 -21 19.54 5.12
 1 9 -21 17.46 5.15
 1 -9 -21 16.45 6.61
 -1 9 21 35.95 18.92
 1 -9 -21 19.67 5.58
 1 9 -21 15.44 2.41
 1 -9 -21 14.1 2.05
 1 9 -21 18.84 3.69
 1 -9 -21 12.94 3.06
 -1 9 21 17.53 3.33
 1 9 -21 13.14 2.53
 1 9 -21 16.26 2.36
 1 -9 -20 18.21 5.52
 1 -9 -20 30.92 9.76
 1 -9 -20 48.76 6.57
 1 -9 -20 23.09 5.24
 1 9 -20 30.91 6.19
 1 -9 -20 29.93 6.79
 1 -9 -20 38.67 3.84
 1 9 -20 39.45 4.31
 -1 9 20 38.75 4.08
 1 9 -20 32.56 2.9
 1 9 -20 38.68 3.05
 1 9 -20 32.53 3.2
 1 -9 -20 30.17 2.57
 -1 9 19 26.28 15.54
 1 -9 -19 14.2 4.37
 1 9 -19 26.06 5.82
 1 -9 -19 27.32 7.28
 1 -9 -19 25.86 4.92
 1 -9 -19 22.76 3.24
 1 9 -19 23.68 3.51
 1 -9 -19 32.48 8.99
 1 9 -19 26.42 2.88
 1 -9 -19 24.68 2.27
 1 9 -19 28.14 2.65
 1 9 -19 27.48 2.73
 -1 9 18 44.17 14.3
 1 -9 -18 45.78 5.88
 1 -9 -18 83.46 11.53
 1 -9 -18 85.22 9.34
 1 9 -18 96.58 10.42
 1 9 -18 61.25 4.52
 1 -9 -18 78.34 3.59
 1 9 -18 72.09 4.13
 1 9 -18 83.15 3.94
 1 9 -18 74.28 3.64
 1 -9 -18 87.52 13.22
 -1 9 17 42.54 14.8
 1 -9 -17 37.28 5.16
 1 -9 -17 29.38 7.19
 1 9 -17 30.61 6.5
 1 -9 -17 28.03 5.48
 1 9 -17 33.04 3.49
 1 9 -17 35.34 3.37
 1 9 -17 29.04 3.31
 1 -9 -17 31.46 2.32
 1 9 -17 32.13 2.4
 1 9 -17 29.93 2.51
 1 9 -17 32.14 2.72
 1 -9 -16 655.52 17.21
 1 -9 -16 676 31.21
 1 9 -16 693.97 26.1
 1 -9 -16 668.26 23.84
 1 9 -16 634.92 12.33
 1 9 -16 688.73 10.75
 1 9 -15 18.01 4.49
 1 -9 -15 12.59 3.79
 1 -9 -15 17.55 5.7
 -1 9 15 25.04 10.46
 -1 9 15 13.26 5.1
 1 9 -15 14.6 1.91
 -1 -9 14 335.91 17.9
 -1 9 14 216.71 16.11
 1 -9 -14 190.89 12.17
 1 9 -14 199.31 13.2
 1 -9 -14 189.95 16.36
 -1 9 14 359.04 31.75
 -1 -9 13 -0.51 2.99
 -1 9 13 7.21 7.91
 1 9 -13 5.11 2.95
 -1 9 13 5.49 3.37
 1 -9 -13 3.12 3.19
 1 -9 -13 6.36 4.45
 1 -9 -13 5.24 2.83
 1 9 -13 7.03 3.05
 -1 -9 12 34.37 5.54
 -1 9 12 34.8 9.49
 -1 -9 12 82.94 4.96
 -1 9 12 90.57 10.18
 1 -9 -12 84.8 12.44
 1 9 -12 83.41 9.38
 1 9 -12 93.2 8.35
 1 -9 -12 93.62 8.02
 1 -9 -12 85.95 10.82
 -1 -9 11 53.88 3.96
 1 9 -11 59.48 6.39
 1 -9 -11 58.82 6.11
 1 -9 -11 55.15 8.53
 1 -9 -11 48.58 9.77
 -1 9 11 56.57 8.08
 1 9 -11 58.27 7.95
 -1 -9 11 42.87 5.17
 -1 -9 10 307.26 9.24
 1 -9 -10 311.73 19.16
 1 -9 -10 323.25 13.56
 1 9 -10 328.77 13.92
 -1 9 10 328.62 19.12
 1 9 -10 314.14 17.77
 -1 -9 10 256.8 10.73
 -1 -9 9 47.47 4.25
 -1 9 9 46.34 9.22
 -1 -9 9 52.07 3.89
 1 9 -9 46.82 7
 -1 9 9 55.3 8.12
 1 -9 -9 52.91 7.85
 1 9 -9 55.94 5.51
 1 -9 -9 52.78 5.24
 -1 -9 8 1202.13 17.81
 -1 9 8 1223.22 43.31
 -1 -9 8 1199.81 18.24
 -1 9 8 1236.94 36.01
 1 9 -8 1230.62 34.95
 1 -9 -8 1208.47 36.01
 1 9 -8 1261.68 23.58
 1 -9 -8 1243.07 23.56
 -1 9 7 41.05 8.15
 -1 9 7 75.31 8.78
 1 9 -7 83.63 9.08
 1 -9 -7 80.39 9.26
 1 -9 -7 84.4 5.7
 1 9 -7 84.69 5.58
 -1 -9 7 72.74 4.59
 -1 -9 6 904.89 10.55
 -1 9 6 909.71 34.14
 1 9 -6 779.48 27.41
 1 -9 -6 793.33 28.03
 1 -9 -6 790.78 16.21
 -1 -9 6 765.76 15.05
 -1 9 5 295.62 18.56
 1 9 -5 282.21 16.35
 -1 9 5 296.9 8.61
 1 -9 -5 305.87 16.83
 -1 -9 5 322.63 8.11
 -1 9 5 296.31 8.2
 -1 -9 5 306.42 7.47
 -1 -9 5 298.98 9.7
 1 9 -4 640.73 10.38
 -1 9 4 580.05 23
 1 -9 -4 611.55 22.96
 -1 -9 4 578.44 8.4
 -1 9 4 567.01 10.32
 -1 -9 4 617.04 9.75
 -1 9 4 535.98 9.55
 -1 -9 4 573.14 14.02
 -1 9 3 232.06 15.06
 -1 9 3 239.12 14.89
 -1 9 3 241.5 14.61
 1 -9 -3 256.09 14.2
 -1 -9 3 229.77 9.29
 1 9 -2 1493.58 28.58
 -1 9 2 1491.18 35.38
 -1 9 2 1443.14 37.31
 1 9 -2 1542.97 38.19
 -1 9 2 1396.87 35.06
 -1 9 2 1441.94 10.32
 -1 -9 2 1531.16 25.22
 1 9 -1 2.14 2.47
 -1 9 1 2.37 2.09
 -1 9 1 11.9 3.87
 1 9 -1 15.77 4.18
 1 9 -1 12.84 3.05
 -1 9 1 10.36 3.07
 1 -9 -1 12.48 2.87
 1 9 0 185.35 12.37
 -1 9 0 193.35 11.83
 1 9 0 197.71 11.42
 -1 9 0 196.97 12.02
 1 9 0 209.82 13.93
 1 -9 0 208.65 10.11
 -1 9 0 209.48 14.38
 1 9 1 153.65 11.56
 -1 9 -1 163.52 10.18
 -1 9 -1 183.95 11.1
 1 9 1 186.73 13.17
 1 9 1 183.05 11.43
 1 -9 1 178.1 8.86
 -1 -9 -1 182.04 10.28
 1 9 2 11.48 3.23
 -1 9 -2 10.17 2.64
 1 9 2 36.33 5.38
 -1 9 -2 37.76 4.92
 1 9 2 37.57 5.94
 1 -9 2 36.58 3.93
 -1 -9 -2 38.66 4.92
 1 9 2 32.64 1.98
 1 9 3 28.29 5.58
 1 -9 3 26.14 2.74
 1 -9 3 36.11 3.57
 1 -9 3 40.23 1.74
 -1 -9 -3 41.25 2.18
 -1 -9 -3 40.65 5.48
 1 9 3 37.95 5.65
 -1 9 -3 47.6 2.92
 -1 9 -3 34.44 4.45
 1 9 3 34.66 5.75
 1 9 4 594.11 25.56
 1 -9 4 603.75 12.3
 1 9 4 479.01 20.25
 -1 9 -4 490.88 21.87
 -1 9 -4 450.91 14.66
 1 9 4 507.81 21.12
 -1 9 -4 478.96 8.18
 1 -9 4 461.95 11.81
 -1 -9 -4 488.45 9.65
 1 -9 4 485.41 8.51
 -1 -9 -4 496.81 19.03
 1 9 4 489.12 8.83
 1 -9 5 37.13 3.25
 1 9 5 43.42 7.2
 1 9 5 53.45 6.59
 -1 9 -5 49.39 7.11
 -1 9 -5 48.04 4.68
 -1 9 -5 56.53 3.58
 -1 -9 -5 58.74 6.93
 1 9 5 58 3.67
 -1 -9 -5 59.21 3.94
 1 -9 5 58.51 4.04
 1 -9 5 57.98 3.49
 1 -9 5 55.79 3.75
 1 -9 6 3325.66 26.72
 -1 9 -6 3299.07 56.54
 1 9 6 3355.93 53.19
 -1 -9 -6 3396.11 33.13
 -1 9 -6 3406 32.07
 -1 -9 -6 3404.84 53.58
 1 -9 7 230.03 8.83
 1 9 7 248.69 18.96
 1 -9 7 205.22 6.38
 1 9 7 215.12 14.45
 -1 9 -7 213.21 14.29
 -1 9 -7 211.73 8.99
 -1 -9 -7 203.71 8.97
 -1 -9 -7 212.24 13.99
 1 -9 8 150.39 7.91
 1 9 8 150.51 15.76
 1 -9 8 212.8 6.22
 1 9 8 231.61 15.24
 -1 9 -8 211.4 14.27
 -1 9 -8 225.66 10.26
 -1 -9 -8 227.6 10.1
 -1 -9 -8 227.57 14.82
 1 -9 9 55.46 3.08
 1 -9 9 47.41 1.68
 -1 -9 -9 59.13 5.52
 -1 9 -9 54.27 5.46
 -1 -9 -9 58.99 8.12
 -1 -9 -9 50.43 9.2
 -1 9 -9 52.07 7.07
 1 9 9 58.99 8.02
 1 -9 9 38.25 4.47
 1 -9 10 245.44 6.53
 -1 -9 -10 227.18 19.02
 1 9 10 261.15 16.74
 -1 9 -10 238.7 15.21
 -1 9 -10 247 12.28
 -1 -9 -10 244.16 11.71
 -1 -9 -10 253.38 16.72
 1 9 11 90.61 10.2
 -1 9 -11 80.95 8.99
 -1 -9 -11 77.18 11.94
 -1 9 -11 83.44 7.66
 -1 -9 -11 79.66 7.01
 -1 -9 -11 82.28 9.72
 1 -9 11 59.05 6.51
 -1 -9 -12 171.86 10.69
 -1 -9 -12 175.72 14.46
 -1 9 -12 178.05 11.61
 1 -9 12 205.1 12.82
 -1 9 -12 173 12.8
 -1 -9 -12 160.09 16.69
 1 9 12 212.95 22.58
 -1 9 -13 18.53 4.32
 -1 -9 -13 19.33 5.14
 -1 -9 -13 16.47 3.62
 1 -9 13 18.98 4.82
 -1 9 -13 19.07 4.87
 -1 -9 -13 14.73 5.61
 1 9 13 19.67 8.17
 -1 9 -14 317.12 16.91
 -1 -9 -14 303.38 15.27
 -1 -9 -14 294.8 19.45
 1 -9 14 250.61 16.61
 -1 -9 -14 298.53 22.63
 1 9 14 270.71 27.31
 1 9 15 1.7 9.15
 1 -9 15 2.36 4.6
 -1 -9 -15 -0.29 1.93
 -1 -9 -15 1.34 3.3
 -1 9 -15 2.38 2.74
 -1 -9 -15 -6.24 6.11
 -1 9 -15 0.03 1.38
 1 9 16 8.27 7.46
 -1 9 -16 0.01 2.16
 1 -9 16 2.46 4.38
 -1 -9 -16 0.77 3.13
 -1 9 -16 16.65 4.77
 -1 -9 -16 17.07 4.17
 -1 -9 -16 21.62 5.7
 -1 9 -16 3.87 2.26
 -1 -9 -16 17.3 5.75
 -1 9 -16 12.27 2.06
 -1 9 -16 8.93 1.84
 -1 -9 -17 8.86 3.88
 -1 9 -17 6.53 2.67
 -1 9 -17 5.45 2.95
 -1 -9 -17 7.22 5.16
 -1 -9 -17 3.49 2.51
 -1 9 -17 5.8 2.37
 -1 9 -17 10.38 2.51
 1 9 17 19.27 11.17
 -1 9 -17 5.86 1.74
 -1 -9 -17 6.28 1.48
 -1 9 -17 7.61 1.64
 -1 9 -17 5.39 1.8
 -1 -9 -18 265.96 11.96
 -1 -9 -18 190.11 13.54
 -1 9 -18 205.24 15.26
 -1 -9 -18 205.88 17.16
 -1 9 -18 254.45 9.22
 -1 9 -18 253.75 8.4
 1 9 18 251.36 8.41
 -1 9 -18 238.75 6.51
 -1 -9 -18 220.74 5.89
 -1 9 -18 223.38 6.58
 -1 9 -18 228.1 6.9
 -1 -9 -19 8.76 5.08
 -1 -9 -19 17.43 4.87
 -1 9 -19 5.88 2.93
 -1 -9 -19 7.58 4.23
 -1 -9 -19 11.12 3.62
 -1 9 -19 16.58 3.58
 -1 9 -19 15.94 3.15
 1 9 19 13.64 2.73
 -1 9 -19 8.71 1.77
 -1 9 -19 10.58 2.27
 -1 9 -19 14.19 2.17
 -1 -9 -19 10.87 1.68
 -1 -9 -20 250.62 24.8
 -1 -9 -20 249.3 21.82
 -1 -9 -20 255.07 15.71
 -1 -9 -20 270.22 20.14
 -1 9 -20 275.28 18.07
 1 9 20 312.99 41.47
 -1 -9 -20 240.41 11.95
 -1 9 -20 257.02 10.29
 -1 9 -20 271.16 9.63
 1 9 20 254.57 8.91
 -1 9 -20 264.11 7.6
 -1 9 -20 262.74 8.02
 -1 -9 -20 257.75 6.74
 -1 9 -20 266.2 7.22
 -1 -9 -21 -6.34 5.69
 -1 -9 -21 3.9 6.36
 -1 9 -21 0.71 3.75
 -1 -9 -21 7.49 3.14
 -1 -9 -21 7 5.09
 1 9 21 -11.72 16.67
 -1 -9 -21 5.73 4.32
 -1 -9 -21 3.5 1.41
 -1 9 -21 4.84 1.89
 -1 9 -21 9.28 3.06
 1 9 21 3.64 2.55
 -1 9 -21 4.12 2.18
 -1 9 -21 4.16 1.94
 -1 -9 -22 36.15 9.86
 -1 -9 -22 41.27 9.7
 -1 9 -22 38.18 6.4
 -1 -9 -22 37.59 6.32
 -1 -9 -22 45.47 9.04
 1 9 22 51.71 22.31
 -1 -9 -22 22 5.43
 -1 -9 -22 25.33 3.79
 -1 9 -22 30.21 4.22
 1 9 22 30.75 3.99
 -1 9 -22 37.23 3.92
 -1 -9 -22 37.14 2.97
 -1 9 -22 39.17 3.27
 -1 9 -22 38.51 3.32
 -1 -9 -23 11.53 3.9
 -1 9 -23 15.14 5.18
 -1 -9 -23 8.44 3.04
 -1 9 -23 10.87 3.67
 -1 9 -23 10.78 2.3
 -1 -9 -23 11.65 2.1
 1 9 23 8 2.93
 -1 9 -23 10.36 2.41
 -1 9 -23 12.18 2.83
 1 9 24 -2.88 20.77
 -1 -9 -24 -0.13 2.82
 -1 9 -24 4.56 3.41
 -1 -9 -24 0.51 1.52
 -1 9 -24 1.95 2
 1 9 24 -3.45 2.97
 -1 9 -24 1.24 2.03
 -1 9 -24 1.69 2.33
 1 9 25 13.79 25.26
 -1 -9 -25 12.18 3.68
 -1 9 -25 7.44 3.5
 -1 9 -25 10.54 2.51
 -1 -9 -25 11.1 2.13
 1 9 25 11.54 3.48
 -1 9 -25 11.02 2.55
 -1 9 -25 10.15 2.86
 -1 -9 -26 60.98 3.72
 -1 9 -26 59.23 3.97
 1 9 26 67.65 5.68
 -1 9 -26 67.77 5.05
 -1 9 -26 65.01 4.08
 -1 -9 -26 66.12 5.8
 -1 9 -26 68.32 6.25
 -1 -9 -27 -1.24 1.6
 -1 9 -27 2.41 1.85
 1 9 27 1.37 2.89
 -1 9 -27 2.93 2.82
 -1 9 -27 -1.09 2.09
 -1 9 -27 1.4 3.52
 -1 -9 -27 4.48 3.42
 -1 -9 -28 32.06 2.7
 -1 9 -28 37.23 3.32
 1 9 28 32.02 4.34
 -1 9 -28 40.2 3.94
 -1 9 -28 37.36 4.94
 -1 -9 -28 37.24 4.82
 -1 -9 -29 1.67 1.43
 -1 9 -29 -0.01 1.55
 1 9 29 -2.28 3.07
 -1 9 -29 3.24 2.58
 -1 -9 -29 -1.88 3.58
 -1 9 -29 6.21 4.11
 -1 -9 -30 -0.7 1.25
 1 9 30 -1.89 2.71
 -1 9 -30 -1.89 2.51
 -1 -9 -30 5.42 3.26
 -1 9 -30 3.52 3.25
 1 9 31 -2.57 2.47
 -1 9 -31 0.59 2.25
 1 9 31 2.53 2.17
 -1 9 -31 -2.8 3.03
 -1 -9 -31 -0.26 3.07
 -1 9 -32 7.26 2.37
 -1 -9 -32 7.34 3.02
 -1 9 -32 15.03 3.61
 -1 -9 -33 0.58 1.55
 -1 9 -33 -5.2 3.15
 -1 -9 -33 -1.99 2.34
 -1 10 33 0.84 1.62
 1 -10 -33 4.04 2.34
 1 10 -33 0.98 2.34
 -1 10 32 -2.76 2.62
 -1 10 32 2.14 1.73
 1 10 -32 -1.46 2.91
 1 -10 -32 -0.88 2.25
 -1 10 31 19.06 3.45
 1 10 -31 27.56 3.17
 1 -10 -31 16.9 3.24
 1 10 -31 21.16 3.66
 -1 10 30 -1.47 2.99
 1 10 -30 0.03 2.5
 1 10 -30 -3.07 3.86
 1 -10 -30 4.23 3.1
 -1 10 29 29.83 4.2
 1 10 -29 31.14 3.67
 1 10 -29 28.22 4.25
 1 -10 -29 24 3.85
 -1 10 28 1.64 2.77
 1 10 -28 1.54 2.4
 1 -10 -28 3.42 3.17
 1 10 -28 4.75 3.5
 1 -10 -27 6.61 1.69
 -1 10 27 10.04 2.99
 1 10 -27 12.62 3.03
 1 -10 -27 13.34 3.47
 1 10 -27 6.08 3.22
 1 -10 -26 4.64 1.68
 1 -10 -26 6.6 3.5
 1 10 -26 4.24 3.2
 -1 10 26 3.24 3.12
 1 10 -26 4.18 2.5
 1 -10 -25 24.54 6.15
 1 10 -25 36.93 3.32
 1 -10 -25 35.65 2.73
 1 -10 -25 20.84 4.06
 1 10 -25 28.49 4.31
 -1 10 25 29.38 4.11
 1 10 -25 39.44 4.14
 1 -10 -24 8.52 5.71
 1 10 -24 1.86 1.63
 1 -10 -24 1.82 1.38
 1 10 -24 0.73 3.06
 1 -10 -24 3.5 2.92
 -1 10 24 2.91 2.94
 1 10 -24 4.7 2.57
 1 -10 -23 111.79 10.13
 1 10 -23 117.56 5.1
 1 -10 -23 102.45 4.28
 1 10 -23 117.57 7.17
 1 -10 -23 104.2 6.45
 -1 10 23 111.01 6.72
 1 10 -23 116.06 4.78
 1 10 -23 119.61 6.06
 1 -10 -22 1.25 6.08
 1 -10 -22 1.89 3.03
 -1 10 22 13.19 18.5
 1 -10 -22 1.51 4.91
 1 10 -22 -0.07 1.64
 1 -10 -22 0.29 1.3
 1 -10 -22 5.42 2.87
 1 10 -22 -1.71 2.93
 -1 10 22 -0.02 2.71
 1 10 -22 3.05 2.21
 1 10 -22 2.86 1.83
 1 -10 -21 40.46 9.33
 1 -10 -21 37.71 10.55
 1 -10 -21 36.43 5.68
 1 10 -21 36.09 6.82
 1 -10 -21 42.79 8.71
 1 -10 -21 54.5 7.3
 1 10 -21 42.42 3.14
 1 10 -21 49.45 4.92
 1 -10 -21 42.98 4.14
 -1 10 21 45.93 4.53
 1 10 -21 43.88 3.23
 1 10 -21 43.45 3.72
 1 -10 -21 38.32 2.69
 1 -10 -20 20.69 8.38
 1 -10 -20 28.03 9.83
 1 -10 -20 29.82 7.11
 1 -10 -20 26.29 5.27
 1 10 -20 23.96 5.59
 1 -10 -20 36.1 6.74
 1 10 -20 30.46 2.76
 1 10 -20 29.89 3.89
 1 -10 -20 21.5 3.14
 -1 10 20 29.3 3.94
 1 10 -20 27.39 2.7
 1 -10 -20 26.11 2.33
 1 10 -20 27.75 3.08
 1 -10 -19 8.83 4.97
 1 10 -19 9.33 3.66
 1 -10 -19 5.89 2.7
 1 -10 -19 10.64 4.55
 -1 10 19 6.17 12.28
 1 -10 -19 0.46 4.43
 1 -10 -19 6.7 1.55
 1 10 -19 7.48 1.75
 1 -10 -19 0.96 2.04
 1 10 -19 4.89 2.58
 -1 10 19 3.62 2.3
 1 10 -19 5.51 1.93
 1 10 -19 5.36 2.16
 -1 10 18 3.7 11.57
 1 -10 -18 8.43 4.48
 1 -10 -18 1.38 1.18
 1 10 -18 1.11 1.24
 1 10 -18 -0.21 2.06
 1 10 -18 0.48 2.44
 1 -10 -18 0.71 4.32
 1 -10 -18 0.45 2.37
 1 10 -18 2.23 1.58
 1 10 -18 2.15 1.75
 1 -10 -17 208.66 11.1
 -1 10 17 201.86 28.79
 1 10 -17 200.68 7.8
 1 10 -17 223.79 7.51
 1 10 -17 264.16 16.3
 1 -10 -17 245 14.36
 1 -10 -17 251.55 19.28
 1 10 -17 267.36 6.29
 1 10 -17 250.23 6.19
 1 -10 -17 248.81 5.76
 1 10 -17 244.27 6.87
 1 10 -16 11.24 2.5
 1 -10 -16 15.21 3.99
 -1 10 16 8.48 12.63
 1 10 -16 9.08 2.03
 1 10 -16 13.18 1.85
 1 10 -16 13.65 2.06
 1 -10 -16 10.14 4.75
 1 -10 -16 12.96 3.73
 1 10 -16 11.09 4.06
 1 -10 -15 521.14 27.19
 1 10 -15 516.19 21.18
 1 -10 -15 490.91 19.4
 -1 10 15 712.42 49.12
 1 -10 -15 432.08 29.01
 -1 10 15 587.1 26.99
 1 10 -15 532.79 9.26
 1 -10 -15 630.58 17.07
 -1 10 14 139.14 20.79
 -1 10 14 144.67 13.48
 1 -10 -14 124.13 15.85
 1 -10 -14 131.61 13.5
 1 10 -14 136.44 10.58
 1 -10 -14 123.76 9.54
 1 10 -13 35.53 6.65
 -1 10 13 45.71 7.89
 1 -10 -13 32.66 8.4
 1 10 -13 37.32 5.39
 1 -10 -13 34.71 5.27
 1 -10 -13 37.05 7.59
 -1 10 12 30.94 6.44
 1 -10 -12 29.89 7.58
 1 10 -12 25.77 5.88
 1 -10 -12 22.77 3.99
 1 -10 -12 30.25 6.53
 1 10 -12 27.16 4.67
 1 10 -11 152.26 13.25
 1 -10 -11 128.93 15.42
 -1 10 11 158.43 13.76
 1 -10 -11 153.88 14.06
 1 -10 -11 150.72 9.39
 1 10 -11 157.66 9.77
 -1 -10 11 145.68 6.39
 -1 10 10 4.03 4.92
 -1 10 10 8.01 3.36
 1 10 -10 12.57 4.25
 1 10 -10 8.7 2.51
 1 -10 -10 9.07 2.31
 1 -10 -10 11.4 3.79
 -1 -10 10 11.35 2.12
 -1 10 9 411.25 27.61
 1 10 -9 460.98 22.63
 -1 10 9 491.97 23.69
 1 -10 -9 481.33 15.18
 1 10 -9 468.38 14.79
 1 -10 -9 486 23.69
 -1 -10 9 451.45 11.42
 -1 10 8 303.98 22.83
 -1 10 8 316.64 19.01
 1 10 -8 308.94 18.62
 1 -10 -8 311 18.54
 1 -10 -8 321.14 11.62
 -1 -10 8 302.91 9.46
 -1 10 7 804.27 35.86
 1 10 -7 748.41 28.67
 1 -10 -7 764.49 16.49
 1 -10 -7 757.95 28.26
 -1 -10 7 730.28 14.99
 -1 10 6 34.44 6.9
 1 10 -6 32.93 6.18
 -1 10 6 33.32 3.06
 1 -10 -6 38.36 6.5
 -1 -10 6 32.95 3.45
 -1 10 5 1.54 2.97
 -1 10 5 6.92 3.33
 -1 10 5 6.38 1.54
 -1 10 5 4.47 1.08
 -1 -10 5 6.25 1.22
 1 -10 -5 6.05 1.94
 -1 -10 5 5.29 0.98
 -1 -10 5 2.65 1.24
 -1 10 4 7.89 3.42
 -1 10 4 6.46 3.41
 1 10 -4 0.98 0.99
 -1 10 4 0.68 1.81
 1 -10 -4 1.08 1.9
 -1 -10 4 1.4 0.63
 -1 -10 4 2.71 1.51
 -1 10 3 1319.64 38.25
 -1 10 3 1379.56 37.54
 -1 10 3 1353.29 35.27
 1 -10 -3 1392.18 34.46
 -1 -10 3 1388.06 24.17
 -1 10 2 443.88 20.72
 -1 10 2 497.61 22.64
 -1 10 2 490.15 20.64
 1 10 -2 484.05 22.84
 1 10 -1 818.64 26.45
 -1 10 1 837.17 27.24
 1 10 -1 933.57 25.1
 -1 10 1 958.42 28.16
 -1 10 1 946.13 31.75
 1 10 -1 986.58 31.98
 1 10 0 62.08 8.02
 -1 10 0 60.96 7.49
 -1 10 0 57.15 8.02
 1 10 0 55.41 6.44
 1 10 0 58.5 7.82
 -1 10 0 59.79 7.04
 1 -10 0 60.59 5.71
 -1 10 -1 253.87 13.63
 1 10 1 238.15 15.72
 -1 -10 -1 323.04 14.12
 1 10 1 315.25 15.79
 1 10 1 310.29 17.76
 -1 10 -1 309.19 15.13
 1 -10 1 323.51 12.32
 -1 10 -1 302.09 17.96
 -1 10 -2 118.61 8.87
 1 10 2 116.51 11.24
 -1 -10 -2 106.44 8.66
 -1 10 -2 103.98 8.29
 1 10 2 107.39 10.53
 1 -10 2 98.42 6.49
 1 10 2 110.54 9.53
 1 10 3 42.52 7.2
 -1 -10 -3 25.02 4.58
 1 -10 3 23.42 3.17
 -1 10 -3 29.2 2.41
 1 10 3 29.1 5.61
 -1 10 -3 28.66 4.36
 1 10 3 25.67 5.05
 1 10 4 246.93 17.56
 1 10 4 260.17 5.12
 1 -10 4 280.27 9.59
 1 -10 4 316.02 5.65
 -1 -10 -4 299.89 6.62
 -1 -10 -4 303.22 15.33
 -1 10 -4 270.97 12.2
 -1 10 -4 286.2 17.81
 1 10 4 294.43 16.64
 1 10 4 301.5 16.62
 1 10 5 1527.13 45.28
 1 -10 5 1498.18 19.93
 1 -10 5 1463.79 15.8
 -1 -10 -5 1437.81 18.08
 -1 -10 -5 1443.96 34.51
 1 10 5 1394.8 16.35
 1 -10 5 1349.92 19.34
 1 10 5 1454.3 37.34
 -1 10 -5 1391.8 38.83
 1 10 5 1493.08 37.26
 -1 10 -5 1346.23 24.99
 1 -10 6 113.42 5.91
 1 10 6 122.48 13.71
 -1 10 -6 114.87 11.24
 1 10 6 122.46 10.73
 -1 -10 -6 111.64 5.81
 -1 10 -6 107.66 5.3
 1 -10 6 117.15 5.57
 -1 -10 -6 116.68 10.19
 1 -10 7 571.83 13.52
 1 10 7 632.3 32.02
 1 -10 7 655.15 11.98
 -1 10 -7 658.65 26.67
 1 10 7 657.38 24.43
 -1 10 -7 653.91 14.7
 -1 -10 -7 671.49 15.49
 -1 -10 -7 680.21 25.35
 1 -10 8 3.2 2.06
 1 10 8 1.2 4.08
 1 -10 8 2.49 0.89
 -1 10 -8 2.58 2.57
 1 10 8 1.38 1.77
 1 10 8 1.69 2.39
 -1 -10 -8 6.95 3.68
 -1 10 -8 1.09 1.44
 -1 -10 -8 2.06 1.32
 1 -10 9 6.77 1.25
 -1 -10 -9 6.11 4.14
 -1 10 -9 9.03 4.37
 1 10 9 6.78 3.55
 -1 -10 -9 5.63 2.04
 -1 -10 -9 3.48 2.37
 -1 10 -9 6.11 2.13
 -1 10 -10 159.64 13.29
 -1 -10 -10 149.91 16.13
 1 10 10 164.21 13.7
 -1 10 -10 158.19 9.46
 -1 -10 -10 161.2 13.5
 -1 -10 -10 153.31 9.14
 1 -10 10 155.98 9.02
 -1 -10 -11 261.74 21.54
 1 10 11 311.42 19.11
 -1 10 -11 281.2 17.42
 -1 -10 -11 277.96 12.73
 -1 10 -11 276.2 13.18
 -1 -10 -11 286.48 18.46
 1 -10 11 311.3 14.05
 -1 10 -12 17.5 4.49
 -1 -10 -12 16.97 5.71
 -1 -10 -12 16.23 5.11
 -1 10 -12 15.82 3.43
 -1 -10 -12 14.86 3.09
 1 -10 12 14.26 3.88
 -1 -10 -13 456.57 28.81
 -1 10 -13 467.93 22.39
 1 10 13 459.14 35.44
 -1 -10 -13 470.06 24.29
 -1 -10 -13 468.43 17.74
 -1 10 -13 467.9 18.84
 1 10 14 3.41 7.91
 -1 -10 -14 1.69 2.19
 -1 10 -14 1.08 1.92
 -1 -10 -14 -1.82 3.59
 -1 -10 -14 2.37 4.7
 -1 10 -14 -1.01 3.4
 -1 10 -14 -0.2 1.35
 1 10 15 112.03 21.26
 -1 -10 -15 112.91 7.84
 -1 10 -15 104.86 5.33
 -1 -10 -15 165.79 11.27
 -1 10 -15 175.46 12.53
 -1 -10 -15 166.99 15.2
 -1 -10 -15 155.52 17.54
 -1 10 -15 149.72 5.2
 -1 10 -15 158.24 4.95
 1 10 16 80.44 18.14
 -1 -10 -16 79.75 6.9
 -1 10 -16 66.24 4.62
 -1 -10 -16 81.21 11.09
 -1 -10 -16 68.5 7.44
 -1 10 -16 79.14 8.79
 -1 10 -16 68.97 4.71
 -1 10 -16 75.21 3.72
 -1 10 -16 72.33 3.95
 -1 -10 -16 68.33 11.73
 -1 -10 -17 23.1 7.44
 1 10 17 96.11 21.45
 -1 10 -17 71.68 5.08
 -1 -10 -17 87.74 7.44
 -1 -10 -17 29.65 7.15
 -1 -10 -17 24.32 4.79
 -1 10 -17 28.66 5.51
 -1 10 -17 65.26 4.86
 -1 10 -17 66.16 4.26
 1 10 17 59.94 4.26
 -1 10 -17 42.75 3.24
 -1 10 -17 36.56 2.69
 -1 10 -17 43.43 3.07
 -1 -10 -17 36.89 2.45
 1 10 18 46.35 18.25
 -1 -10 -18 28.6 5.39
 -1 10 -18 28.19 4.14
 -1 -10 -18 26.36 5.17
 -1 -10 -18 21.06 6.47
 -1 10 -18 28.13 5.65
 -1 10 -18 26.3 3.18
 -1 10 -18 24.6 3.71
 1 10 18 23.29 3.19
 -1 10 -18 26.71 2.6
 -1 10 -18 27.34 2.52
 -1 -10 -18 24.09 2.16
 -1 10 -18 27.62 2.92
 -1 -10 -19 201.84 22.82
 -1 10 -19 232.42 15.83
 -1 -10 -19 234.96 18.62
 -1 -10 -19 217.45 13.69
 -1 -10 -19 245.69 12.57
 -1 10 -19 239.12 9.66
 -1 10 -19 241.27 8.58
 1 10 19 237.23 8.69
 -1 -10 -19 233.24 6.05
 -1 10 -19 240 7.56
 -1 10 -19 245.32 6.8
 -1 10 -19 251.49 6.91
 -1 -10 -20 3.24 5.46
 -1 -10 -20 1.69 4.23
 -1 10 -20 3.49 3.43
 -1 -10 -20 8.41 3.87
 1 10 20 1.52 18.65
 -1 -10 -20 0.82 4.33
 -1 10 -20 4.24 1.7
 -1 -10 -20 4.73 1.47
 -1 10 -20 -0.56 3.02
 -1 10 -20 1.48 2.47
 1 10 20 3.44 2.66
 -1 10 -20 6.16 2.14
 -1 10 -20 7.97 2.5
 -1 -10 -21 44.98 9.43
 -1 -10 -21 45.66 11.66
 -1 -10 -21 58.36 9.74
 -1 -10 -21 50.37 6.94
 -1 10 -21 52.82 8.04
 1 10 21 64.66 24.97
 -1 -10 -21 44.5 6.86
 -1 10 -21 54.02 4.81
 1 10 21 47.93 4.61
 -1 -10 -21 46.5 3.05
 -1 10 -21 54.99 3.63
 -1 10 -21 53.96 4.25
 -1 10 -21 56.92 3.89
 -1 -10 -22 1.52 4.92
 -1 -10 -22 5.3 3.39
 -1 10 -22 5.45 3.57
 1 10 22 8.87 19.95
 -1 -10 -22 -3.51 5.16
 -1 -10 -22 2.93 1.4
 -1 10 -22 5.52 1.72
 -1 -10 -22 4.72 2.89
 -1 10 -22 4.93 2.75
 1 10 22 7.42 2.91
 -1 10 -22 3.46 2.42
 -1 10 -22 6.73 2.14
 -1 -10 -23 5.56 4.89
 -1 -10 -23 4.56 2.95
 -1 10 -23 6.9 3.29
 -1 10 -23 6.66 2.06
 -1 -10 -23 4.56 1.53
 1 10 23 5.79 2.9
 -1 10 -23 6.04 2.38
 -1 10 -23 6.38 2.41
 1 10 24 -3.53 21.14
 -1 10 -24 0.6 3.13
 -1 -10 -24 7.02 3.38
 -1 10 -24 2.17 1.88
 -1 -10 -24 3.27 1.47
 1 10 24 4.59 2.89
 -1 10 -24 3.74 2.42
 -1 10 -24 3.39 2.19
 -1 -10 -25 28.75 2.63
 -1 10 -25 33.88 3.03
 1 10 25 45.28 4.95
 -1 10 -25 41.5 4.05
 -1 10 -25 41.17 3.67
 -1 10 -25 42.78 5.25
 -1 -10 -25 40.21 4.7
 -1 -10 -26 0.72 1.39
 -1 10 -26 2.99 1.96
 1 10 26 1.04 3.05
 -1 10 -26 2.36 2.47
 -1 -10 -26 3.42 3.31
 -1 10 -26 -3.59 3.22
 -1 -10 -27 45.73 3.04
 -1 10 -27 55.14 3.61
 1 10 27 56.48 5.23
 -1 10 -27 61.05 4.84
 -1 -10 -27 54.56 5.2
 -1 10 -27 61.47 5.97
 -1 -10 -28 -0.02 1.28
 -1 10 -28 0.49 1.55
 1 10 28 1.37 3.46
 -1 10 -28 1.53 2.7
 -1 10 -28 0.05 3.51
 -1 -10 -28 -0.78 3.27
 -1 -10 -29 3.55 1.45
 -1 -10 -29 8.07 3.33
 -1 10 -29 5.34 3.34
 -1 10 -29 10.48 2.75
 1 10 29 1.29 2.93
 -1 -10 -30 0.31 2.89
 -1 10 -30 4.21 3.37
 -1 10 -30 1 2.19
 1 10 30 1.82 2.05
 1 10 30 1.1 2.68
 -1 10 -31 1.41 2.85
 -1 -10 -31 -2.75 2.97
 1 10 31 1.96 2
 1 10 31 2.04 2.71
 1 10 32 -1.77 1.89
 -1 10 -32 -3.12 2.96
 -1 -10 -32 0.96 2.36
 -1 -10 -33 8.88 1.77
 -1 -10 -33 7.34 2.3
 1 -11 -32 6.6 2.16
 1 11 -32 12.78 3.01
 -1 11 32 12.41 2.25
 -1 11 32 7.47 2.51
 1 -11 -31 1.61 2.19
 1 11 -31 -1.38 2.52
 -1 11 31 2.78 2.1
 -1 11 31 -0.69 2.5
 1 11 -30 33.92 4.39
 1 -11 -30 31.26 3.73
 -1 11 30 28.04 3.96
 1 11 -29 -1.78 2.95
 1 -11 -29 1 2.59
 1 11 -29 0.73 2.22
 -1 11 29 -2.67 3.11
 1 -11 -28 10.85 3.31
 1 11 -28 17.99 4.03
 1 11 -28 10.1 2.91
 -1 11 28 13.56 3.7
 1 11 -27 11.69 3.8
 1 -11 -27 1.79 2.75
 -1 11 27 7.23 3.05
 1 11 -27 10.15 3.16
 1 -11 -26 -2.78 5.08
 1 -11 -26 -0.61 1.3
 1 11 -26 -0.45 3.01
 1 -11 -26 0.36 2.88
 -1 11 26 2.94 3.13
 1 11 -26 -2.09 2.49
 -1 11 25 -13.43 25.14
 1 -11 -25 6.14 5.2
 1 -11 -25 -0.99 1.42
 1 11 -25 3.36 3.33
 1 -11 -25 1.73 2.84
 -1 11 25 5.38 3.17
 1 11 -25 1.97 2.54
 1 -11 -24 65.3 8.36
 1 -11 -24 56.38 3.25
 1 11 -24 66.94 3.78
 1 -11 -24 49.49 4.66
 1 11 -24 61.64 5.49
 -1 11 24 57.53 5.48
 1 11 -24 68.88 4.85
 1 -11 -23 6.36 5.47
 1 11 -23 2 1.78
 1 -11 -23 1.26 1.42
 1 11 -23 -1.03 2.9
 1 -11 -23 -2.33 2.84
 -1 11 23 -0.73 2.8
 1 11 -23 -0.42 2.49
 1 -11 -22 127.62 10.76
 1 -11 -22 112.75 4.28
 1 11 -22 118.92 4.82
 1 -11 -22 123.76 6.36
 1 11 -22 133.81 7.21
 -1 11 22 121.88 7.06
 1 11 -22 133.07 6.15
 1 -11 -21 1.9 6.07
 1 -11 -21 3.34 3.48
 1 -11 -21 4.8 5.1
 1 11 -21 3.2 1.67
 1 -11 -21 -0.08 1.29
 1 -11 -21 1.3 2.37
 1 11 -21 -0.47 2.49
 -1 11 21 5.61 2.91
 1 11 -21 3.18 2.34
 1 -11 -20 -2.83 5.98
 1 -11 -20 1.05 4.02
 -1 11 20 -1.28 16.97
 1 -11 -20 1.95 5.32
 1 11 -20 3.18 1.54
 1 -11 -20 0.76 1.24
 1 -11 -20 5.12 2.2
 1 11 -20 6.78 2.74
 -1 11 20 7.65 2.99
 1 11 -20 4.13 2.27
 1 -11 -19 -0.14 2.22
 1 -11 -19 -2.82 4.37
 1 -11 -19 -3.53 4.64
 1 11 -19 1.11 1.26
 1 -11 -19 -1.96 1.27
 1 11 -19 0.45 2.17
 -1 11 19 -0.32 2.51
 1 11 -19 1.86 2.02
 -1 11 18 75.69 22.93
 1 -11 -18 55.96 6.96
 1 -11 -18 89.73 11.71
 1 11 -18 83.85 8.83
 1 -11 -18 81.08 8.18
 1 11 -18 67.18 4.51
 -1 11 18 63.39 4.84
 1 11 -18 77.49 4.34
 1 -11 -17 18.24 4.97
 1 11 -17 15.76 4.23
 1 -11 -17 16.03 4.13
 1 -11 -17 18.34 6.15
 1 11 -17 13.5 2.58
 -1 11 17 9.64 2.17
 1 11 -17 12.72 2.24
 1 11 -16 320.28 16.3
 1 -11 -16 338.75 22.07
 1 -11 -16 317.95 15.38
 1 11 -16 306.27 8.97
 1 -11 -16 333.08 13.8
 1 11 -16 311.86 8.06
 1 11 -16 316.67 8.99
 1 -11 -16 312.69 25.72
 1 11 -16 333.71 7.84
 -1 11 15 4.27 9.78
 1 -11 -15 21.45 6.69
 1 11 -15 21.17 4.51
 1 -11 -15 16.86 3.75
 1 -11 -15 9.73 3.45
 1 -11 -15 19.9 7.81
 1 11 -15 15.53 2.09
 1 -11 -14 287.76 19.87
 1 -11 -14 279.16 13.79
 1 11 -14 290.23 14.72
 1 11 -14 310.26 19.93
 -1 11 14 328.18 20.63
 1 -11 -14 291.95 24.09
 1 11 -14 311.18 6.96
 1 11 -13 123.42 9.16
 1 -11 -13 126.38 9.06
 1 -11 -13 122.32 12.84
 1 11 -13 126.18 12.8
 -1 11 13 145.51 13.9
 1 -11 -13 116.99 15.5
 1 -11 -12 2.78 2.93
 1 -11 -12 3.62 1.89
 1 11 -12 4.99 2.72
 -1 11 12 5.16 2.93
 1 -11 -12 6.33 4.68
 1 11 -12 5.07 2.65
 1 -11 -11 0.29 1.37
 1 -11 -11 7.78 4.16
 1 11 -11 0.78 2.48
 -1 11 11 2.08 3.1
 1 -11 -11 -0.53 3.34
 -1 11 11 -4.16 5.96
 1 -11 -10 681.79 28.69
 1 -11 -10 667.92 18.17
 -1 11 10 715.21 29.54
 1 11 -10 649.23 28.07
 1 -11 -9 14.63 4.35
 1 -11 -9 17.19 3.05
 -1 11 9 21.06 7.36
 -1 -11 9 16.75 2.39
 -1 11 9 19.37 5.05
 1 11 -9 15.21 4.75
 1 -11 -8 610.88 26.18
 -1 11 8 630.4 34.67
 -1 -11 8 589.67 13.61
 1 11 -8 582.81 26.65
 1 -11 -7 4.72 2.81
 -1 -11 7 5.54 1.59
 1 11 -7 7.11 3.94
 1 -11 -6 13.6 4.47
 -1 -11 6 17.25 2.71
 -1 11 6 13.95 4.42
 1 11 -6 18.31 5.18
 -1 11 6 17.87 4.89
 -1 11 5 113.5 3.79
 1 -11 -5 107.95 10.53
 -1 11 5 80.23 11.33
 -1 -11 5 102.46 6.46
 -1 11 5 100.95 10.66
 -1 11 5 109.61 10.92
 1 -11 -4 107.71 10.26
 -1 11 4 92.8 11.37
 -1 -11 4 102.4 6.6
 -1 11 4 103.49 10.84
 1 11 -4 115.94 5.3
 -1 11 4 111.71 10.78
 1 -11 -3 1.84 2.1
 -1 11 3 1.43 2.38
 1 11 -3 2.62 0.82
 -1 11 3 -1.69 2.57
 1 11 -2 1054.04 34.9
 -1 11 2 1008.63 33.58
 -1 11 2 1021.95 30.66
 -1 11 2 976.72 33.04
 1 11 -1 130.66 12.47
 -1 11 1 121.09 11.68
 -1 11 1 117.4 10.23
 -1 11 1 160.47 12.8
 -1 -11 0 1792.46 32.97
 1 11 0 1719.15 44.35
 -1 11 0 1797.69 38.7
 -1 11 0 1735.01 45.15
 1 11 0 1801.68 37.52
 1 11 0 1464.15 39.95
 -1 11 0 1455.36 36.88
 -1 -11 -1 1.5 2.03
 1 11 1 3.26 3.11
 1 11 1 3.1 2.32
 -1 11 -1 2.07 2.07
 -1 11 -1 1.68 2.6
 -1 11 -1 1.83 2.56
 1 11 1 5.95 4.56
 -1 -11 -2 26.34 4.56
 1 11 2 18.5 5.62
 -1 11 -2 22.7 4.82
 -1 11 -2 22.66 4.45
 1 -11 2 24.67 3.39
 1 11 2 26.57 5.73
 1 11 2 22.88 4.88
 -1 -11 -3 72.75 7.59
 1 11 3 80.54 10.68
 1 11 3 61.74 2.4
 1 11 3 73.68 8.96
 1 -11 3 71.48 5.38
 -1 11 -3 84.37 4.29
 1 11 3 73.26 8.24
 -1 11 -3 69.12 6.89
 1 11 4 542.38 27.59
 -1 11 -4 498.45 24.64
 1 -11 4 504.34 13.24
 1 11 4 524.16 22.74
 1 11 4 528.11 23.36
 -1 11 -4 480.1 16.82
 -1 -11 -4 529.66 20.62
 1 11 5 29.5 7.7
 1 11 5 26.9 5.38
 -1 11 -5 23.85 5.77
 1 11 5 22.83 5.11
 1 -11 5 23.7 2.77
 -1 -11 -5 23.54 4.54
 1 11 5 23.04 1.75
 1 11 6 471.37 27.76
 1 11 6 462.27 22.3
 1 11 6 490.57 22.24
 -1 11 -6 458.57 23.6
 1 -11 6 481.7 11.09
 -1 -11 -6 484.93 10.89
 -1 -11 -6 481.08 20.85
 1 11 7 86.56 13.06
 -1 11 -7 81.38 10.12
 1 11 7 91.65 9.57
 -1 -11 -7 86.64 9.33
 -1 -11 -7 88.76 5.33
 -1 11 -7 76.91 4.66
 1 -11 7 86.86 4.35
 1 11 8 127.47 11.27
 -1 11 -8 127.73 12.66
 -1 -11 -8 128.45 11.41
 -1 -11 -8 128.77 7.02
 -1 11 -8 132.12 6.77
 1 11 9 2.19 4.84
 1 11 9 5.94 3.31
 -1 11 -9 6.52 3
 1 11 9 3.81 2.51
 -1 11 -9 6.19 1.95
 -1 -11 -9 7.26 2.1
 -1 -11 -9 3.59 3.09
 -1 -11 -10 74.5 11.58
 1 11 10 92.5 9.48
 1 11 10 93.68 10.99
 -1 11 -10 85.22 10.2
 -1 -11 -10 77.33 6.17
 -1 11 -10 84.43 6.48
 -1 -11 -10 89.08 10.29
 1 11 11 -3.45 7.82
 -1 11 -11 2.04 3.17
 1 11 11 -0.93 2.12
 -1 -11 -11 -0.95 3.71
 -1 11 -11 1.06 1.45
 -1 -11 -11 0.85 1.79
 -1 -11 -11 2.34 3.21
 -1 11 -12 567.36 25.56
 -1 -11 -12 551.83 32
 1 11 12 602.33 23.39
 -1 -11 -12 589.32 26.59
 -1 -11 -12 559.89 17.97
 -1 11 -12 578.64 18.87
 -1 11 -13 16.37 1.97
 -1 -11 -13 14.38 5.25
 -1 -11 -13 12.4 2.84
 -1 11 -13 19.08 4.07
 1 11 13 15.84 2.29
 -1 11 -13 16.47 4.92
 -1 -11 -13 6.91 3.28
 1 11 13 16.68 4.43
 -1 -11 -14 418.1 16.97
 -1 -11 -14 457.23 24.57
 -1 11 -14 448.98 18.35
 -1 11 -14 376.51 8.41
 -1 11 -14 444.65 22.58
 -1 -11 -14 415.38 28.07
 -1 11 -14 434.64 8.42
 1 11 15 8.9 8.31
 -1 11 -15 10.42 2.79
 -1 -11 -15 7.42 4.24
 -1 11 -15 8.35 3.55
 -1 -11 -15 3.83 2.52
 -1 11 -15 9.53 1.84
 1 11 15 3.84 2.38
 -1 -11 -15 8.61 5.75
 -1 -11 -16 3.54 4.75
 1 11 16 4.3 9.35
 -1 -11 -16 2.8 4.03
 -1 11 -16 5.44 2.79
 -1 11 -16 2.79 3.17
 -1 -11 -16 0.04 2.11
 -1 -11 -16 -0.81 3.2
 -1 11 -16 0.86 1.69
 -1 11 -16 2.11 2.2
 1 11 16 3.89 2.04
 -1 11 -16 3.36 1.79
 -1 11 -16 -1.6 1.68
 -1 -11 -17 43.06 10.19
 1 11 17 60.89 17.07
 -1 11 -17 44.73 4.41
 -1 -11 -17 34.55 5.57
 -1 11 -17 41.25 6.1
 -1 -11 -17 39.95 7.67
 -1 -11 -17 40.49 5.84
 -1 11 -17 41.96 3.39
 -1 11 -17 45.05 4.33
 1 11 17 48.29 4.24
 -1 11 -17 45.23 3.19
 -1 11 -17 45.06 3.35
 -1 -11 -18 40.69 9.87
 -1 -11 -18 31.1 5.1
 -1 11 -18 34.61 6.25
 -1 -11 -18 40.1 7.94
 -1 11 -18 59.33 5.12
 -1 -11 -18 65.45 7.36
 -1 11 -18 53.51 4.88
 -1 11 -18 51.55 3.94
 1 11 18 54.44 4.48
 -1 11 -18 46.35 3.25
 -1 11 -18 45.61 3.51
 -1 -11 -19 -0.23 5.14
 -1 -11 -19 2.75 2.35
 -1 -11 -19 3.98 3.42
 -1 11 -19 0.98 2.92
 -1 -11 -19 6.75 5.24
 -1 -11 -19 1.93 1.16
 -1 11 -19 2.84 1.39
 -1 11 -19 5 2.38
 -1 11 -19 1.24 2.87
 1 11 19 2.25 2.35
 -1 11 -19 1.94 1.91
 -1 11 -19 5.14 1.99
 -1 -11 -20 119.85 18.01
 -1 11 -20 132.64 11.71
 -1 -11 -20 131.51 14.33
 1 11 20 138.64 32.48
 -1 -11 -20 122.91 9.97
 -1 11 -20 132.43 6.6
 1 11 20 131.22 7.05
 -1 -11 -20 123.18 4.43
 -1 11 -20 131.92 5.01
 -1 11 -20 128.84 5.88
 -1 11 -20 134.72 5.32
 -1 -11 -21 1.48 5.86
 -1 -11 -21 5.22 4.65
 1 11 21 2.56 17.61
 -1 -11 -21 0.47 5.14
 -1 -11 -21 2.03 1.31
 -1 11 -21 3.11 1.76
 -1 -11 -21 2.96 2.43
 -1 11 -21 -0.61 2.59
 1 11 21 3.76 2.85
 -1 11 -21 1.85 2.09
 1 11 22 16.83 18.11
 -1 -11 -22 28.62 6.43
 -1 11 -22 33.56 2.82
 -1 -11 -22 23.13 3.52
 -1 11 -22 32.18 4.14
 1 11 22 27.38 4.21
 -1 -11 -22 32.44 2.59
 -1 11 -22 36.99 3.84
 1 11 23 -7.85 21.34
 -1 -11 -23 3.63 5.18
 -1 -11 -23 3.08 1.47
 -1 11 -23 3.12 1.77
 -1 -11 -23 1.91 2.81
 -1 11 -23 3.28 2.99
 1 11 23 4.1 3
 -1 11 -23 5.07 2.34
 1 11 24 15.24 24.63
 -1 -11 -24 10.91 5.16
 -1 11 -24 13 3.48
 -1 -11 -24 13.79 3.55
 -1 -11 -24 8.39 1.79
 -1 11 -24 9.06 1.97
 1 11 24 9.69 3.2
 -1 11 -24 11.34 3.15
 1 11 25 15.43 28.93
 -1 11 -25 3.48 1.67
 -1 -11 -25 3.69 1.38
 1 11 25 3.98 2.89
 -1 11 -25 6.1 2.45
 -1 -11 -25 9.07 3.2
 -1 11 -25 5.92 3.27
 -1 -11 -26 50.5 3.02
 -1 11 -26 57.38 3.58
 1 11 26 62.83 5.51
 -1 11 -26 66.56 5.06
 -1 -11 -26 65.08 5.54
 -1 11 -26 72.5 5.95
 -1 -11 -27 0.51 1.26
 1 11 27 -1.05 2.9
 -1 11 -27 -0.46 2.52
 -1 11 -27 0.83 3.22
 -1 -11 -27 -1.85 2.93
 -1 -11 -28 21.05 1.99
 1 11 28 21.48 4.03
 -1 11 -28 33.04 3.9
 -1 11 -28 25.33 4.15
 -1 -11 -28 23.5 3.92
 1 11 29 1.45 2.83
 1 11 29 1.44 2.29
 -1 11 -29 2.36 3.28
 -1 -11 -29 4.06 2.7
 1 11 30 2.04 2.97
 1 11 30 7.19 2.36
 -1 -11 -30 3.53 2.69
 -1 11 -30 2.95 2.96
 1 11 31 -0.31 1.88
 -1 11 -31 -3.21 2.83
 -1 -11 -31 3.71 2.57
 1 11 32 4.2 1.87
 -1 -11 -32 1.8 2.05
 -1 12 32 2.84 1.73
 -1 12 31 11.78 3.41
 -1 12 31 14.53 2.42
 -1 12 30 2.85 2.86
 -1 12 30 3.45 2.3
 1 12 -30 -2.52 2.65
 -1 12 29 22.26 3.71
 1 12 -29 22.81 3.65
 -1 12 28 0.87 2.76
 1 12 -28 2.74 2.86
 -1 12 27 -0.81 3.08
 1 -12 -27 -0.21 2.78
 1 12 -27 -4.17 3.19
 1 -12 -26 5.35 5.57
 -1 12 26 6.46 3.54
 1 12 -26 4.76 2.56
 1 -12 -26 -5.42 3.09
 1 12 -26 -0.27 2.92
 1 -12 -25 10.18 5.82
 1 12 -25 9.88 3.22
 -1 12 25 9.2 3.27
 1 12 -25 13.69 2.92
 -1 12 24 22.18 32.67
 1 -12 -24 9.46 6.3
 1 -12 -24 2.11 1.26
 1 12 -24 1.47 2.79
 -1 12 24 3 3.25
 1 12 -24 0.03 2.45
 1 -12 -23 74.37 3.36
 1 12 -23 89.1 5.88
 -1 12 23 86.75 6.19
 1 12 -23 89.14 5.33
 -1 12 22 24.58 23.34
 1 12 -22 9.35 2.89
 1 -12 -22 3.81 5.48
 -1 12 22 7 3.25
 1 12 -22 8.08 2.39
 1 12 -21 92.07 5.59
 -1 12 21 85.48 5.87
 1 12 -21 91.62 5.2
 1 -12 -20 31.58 6.92
 1 -12 -20 30.97 7.49
 1 12 -20 25.67 3.57
 -1 12 20 26.96 4.05
 1 12 -20 23.3 3.05
 -1 12 19 21.65 19.07
 1 -12 -19 -2.39 4.88
 1 -12 -19 26.86 7.32
 1 12 -19 14.44 2.94
 -1 12 19 10.76 2.76
 1 12 -19 21.03 2.76
 1 -12 -18 11.94 5.14
 1 -12 -18 19.17 6.66
 1 12 -18 19.91 3.01
 1 12 -18 23.04 2.82
 -1 12 17 135.16 26.24
 1 -12 -17 103.67 9.11
 1 -12 -17 108.33 13.02
 1 12 -17 100.05 4.75
 1 12 -17 111.61 4.94
 1 -12 -17 104.97 14.54
 1 -12 -16 15.69 5.54
 1 12 -16 16.71 2.31
 1 -12 -16 15.53 6.75
 1 12 -16 17.73 3.17
 1 -12 -16 28.91 5.9
 1 12 -15 191.53 6.99
 1 -12 -15 225.86 11.44
 1 12 -15 196.88 6.07
 1 -12 -15 195.76 16.71
 -1 12 15 202.71 7.41
 1 -12 -15 186.23 19.68
 1 -12 -14 5.32 3.64
 1 -12 -14 2.48 4.01
 1 12 -14 0.75 1.43
 1 12 -14 -0.62 1.46
 -1 12 14 0.98 1.95
 1 12 -14 0.64 3.02
 -1 12 14 -2.6 3.84
 1 -12 -14 4.83 6.76
 1 -12 -13 97.86 11.83
 1 12 -13 119.07 5.17
 -1 12 13 126.99 5.57
 1 12 -13 98.21 11.81
 1 -12 -13 96.85 14.07
 -1 12 13 111.19 12.57
 1 -12 -12 20.37 6.06
 1 -12 -12 16.06 3.15
 -1 12 12 21.17 2.62
 1 12 -12 15.96 5.23
 -1 12 12 16.36 5.4
 1 -12 -12 17.09 5.97
 -1 12 12 29.97 11.27
 -1 12 11 187.42 15.37
 1 12 -11 170.83 15.24
 1 -12 -11 184.88 15.32
 -1 12 10 -1.87 5.51
 1 12 -10 3.93 4.59
 -1 12 10 1.18 3.35
 1 -12 -10 -0.07 3.28
 -1 12 9 795.61 43.32
 1 -12 -9 814.3 30.72
 1 12 -9 774.97 32.15
 -1 12 8 82.21 13.5
 1 -12 -8 126.15 12.05
 -1 12 8 118.18 11.92
 1 12 -8 117.52 12.56
 -1 -12 8 114.63 6.3
 -1 12 7 185.26 19.19
 1 -12 -7 149.34 12.72
 -1 12 7 136.9 12.66
 1 12 -7 137.7 13.44
 -1 12 7 146.89 12.7
 -1 -12 7 139.3 7.21
 -1 12 6 114.4 14.91
 1 -12 -6 145.88 12.29
 -1 12 6 157.62 13.32
 1 12 -6 145.06 14.06
 -1 12 6 157.53 13.5
 -1 -12 6 143.86 7.5
 -1 12 5 21.02 6.44
 1 -12 -5 39.5 6.38
 -1 12 5 38.26 6.9
 -1 12 5 42.09 7.37
 -1 12 4 150.33 15.28
 1 -12 -4 158.92 12.46
 -1 12 4 157.22 13.11
 -1 12 4 148.24 13.25
 1 12 -4 154.62 6.38
 -1 12 4 128.05 3.09
 -1 12 3 190.56 16.31
 -1 12 3 199.28 15.35
 -1 12 3 196.15 14.22
 1 -12 -3 188.31 13.24
 -1 12 2 117.47 10.76
 -1 12 2 109.71 11.64
 1 12 -2 116.25 12.24
 1 -12 -2 116.48 10.11
 -1 12 1 1412.4 36.23
 1 12 -1 1401.62 42.21
 -1 12 1 1398.18 41.09
 -1 12 0 36.21 7.09
 1 12 0 39.11 7.87
 -1 12 0 36.01 7
 1 12 0 40.75 7.39
 -1 12 0 35.27 6.15
 -1 -12 0 35.63 5.11
 1 12 1 315.01 20.73
 -1 12 -1 311.43 18.18
 -1 12 -1 376 21.93
 -1 12 -1 393.54 18.03
 1 12 1 361.42 20.79
 1 12 1 404.39 19.23
 -1 -12 -1 406.32 16.78
 1 12 2 11.68 4.96
 1 12 2 11.02 3.98
 -1 12 -2 9.28 3.12
 1 12 2 9.93 4.03
 -1 -12 -2 10.09 3.15
 1 12 3 402.18 24.52
 1 12 3 404.18 21.52
 1 12 3 400.31 19.99
 -1 12 -3 383.16 16.46
 -1 -12 -3 402.11 17.98
 1 12 4 0.66 4.5
 1 12 4 8.57 3.75
 -1 12 -4 13.58 4.93
 1 12 4 11.51 4.28
 -1 12 -4 11.01 3.32
 -1 -12 -4 12.48 3.93
 1 12 5 163.97 17.14
 -1 12 -5 155.85 14.38
 1 12 5 166.52 13.51
 1 12 5 171.86 13.73
 1 -12 5 170.63 7.27
 -1 -12 -5 169.07 12.2
 1 12 6 48.49 9.68
 1 12 6 44.76 7.34
 1 12 6 43.99 7.25
 -1 12 -6 38.57 7.31
 -1 -12 -6 44.22 6.54
 1 12 7 127.04 16.43
 -1 12 -7 130.75 13.35
 1 12 7 149.02 12.97
 1 12 7 154.86 12.88
 -1 -12 -7 156.74 12.37
 1 12 8 122.48 16.57
 -1 12 -8 129.05 13.06
 1 12 8 135.15 12
 -1 -12 -8 127.66 11.32
 1 12 9 20.85 5.02
 -1 12 -9 23.77 6.19
 -1 -12 -9 25.07 3.31
 -1 -12 -9 24.31 5.24
 1 12 10 125.56 18.91
 -1 -12 -10 130.49 15.47
 -1 12 -10 129.75 13.14
 1 12 10 133.2 11.91
 -1 -12 -10 148.97 13.14
 -1 -12 -10 128.03 7.4
 -1 12 -10 133.2 7.42
 1 12 11 339.44 8.42
 -1 -12 -11 281.49 22.76
 1 12 11 326.47 18.03
 -1 12 -11 295.07 19.35
 -1 -12 -11 297.87 18.51
 -1 -12 -11 278.89 11.62
 -1 12 -11 279.16 11.65
 1 12 12 73.12 16.12
 -1 12 -12 75.68 6.56
 -1 -12 -12 82.9 10.23
 -1 -12 -12 76.37 6.28
 1 12 12 74.12 4.24
 1 12 12 85.39 9.35
 -1 12 -12 82.13 10.34
 -1 -12 -12 80.88 12.38
 -1 12 -13 583.83 18.94
 -1 -12 -13 539.77 17.49
 -1 -12 -13 580.64 26.94
 -1 12 -13 530.11 10.03
 1 12 13 558.64 11.56
 -1 -12 -13 564.14 33.11
 1 12 13 609.68 24.12
 -1 12 -13 571.13 26.68
 -1 12 -14 14.15 2.61
 -1 -12 -14 16.51 5
 -1 12 -14 11.78 3.39
 1 12 14 11.95 2.28
 -1 12 -14 12.45 2.24
 1 12 14 10.42 3.99
 -1 -12 -14 9.41 5.19
 -1 12 -14 4.77 3.77
 -1 12 -15 45.66 4.24
 -1 12 -15 70.43 7.35
 -1 -12 -15 66.51 9.37
 -1 12 -15 49.47 3.8
 -1 12 -15 46.01 3.76
 1 12 15 69.07 8.1
 -1 -12 -15 67.16 11.82
 -1 12 -15 70.49 9.62
 -1 12 -15 60.32 3.55
 1 12 16 15.49 13.18
 -1 -12 -16 20.16 5.27
 -1 12 -16 18.01 3.37
 -1 -12 -16 21.05 6.35
 -1 12 -16 15.14 3.78
 -1 12 -16 20.5 3.37
 -1 -12 -16 15.22 5.6
 -1 12 -16 18.42 2.59
 1 12 17 22.74 15.1
 -1 -12 -17 14.09 5.14
 -1 12 -17 9.87 3.23
 -1 -12 -17 2.66 3.72
 -1 12 -17 14.2 3.21
 -1 12 -17 4.91 1.89
 -1 -12 -17 3.72 5.32
 -1 -12 -18 5.11 5.03
 1 12 18 -2.71 14.94
 -1 12 -18 2.89 2.94
 -1 -12 -18 5.86 4.55
 -1 -12 -18 1.86 4.66
 -1 12 -18 5.02 3.08
 1 12 18 -0.38 2.39
 -1 12 -18 2.66 1.92
 -1 -12 -19 80.67 12.76
 -1 -12 -19 91.37 9.05
 -1 -12 -19 78.99 10.84
 -1 12 -19 85.82 4.99
 -1 12 -19 90.38 6.41
 1 12 19 88.13 5.82
 -1 12 -19 88.92 4.98
 -1 -12 -20 0.23 4.65
 -1 -12 -20 3.05 5.61
 -1 -12 -20 0.32 3.43
 1 12 20 4.36 17.39
 -1 12 -20 4.55 2.4
 -1 -12 -20 -1.88 5.01
 1 12 20 2.81 3.15
 -1 12 -20 4.92 2.37
 -1 12 -21 68.91 5.04
 -1 -12 -21 56.89 8.24
 1 12 21 66.61 5.42
 -1 12 -21 78.85 4.98
 1 12 22 33.31 22.49
 -1 -12 -22 28.11 6.48
 -1 -12 -22 27.1 3.45
 -1 12 -22 34.01 4.05
 1 12 22 32.76 4.46
 -1 12 -22 27.36 3.27
 1 12 23 -0.94 25.33
 -1 -12 -23 7.74 5.71
 -1 -12 -23 -0.15 1.34
 -1 12 -23 1.53 1.48
 -1 -12 -23 -0.21 2.56
 -1 12 -23 2.46 3.09
 1 12 23 -1.37 2.92
 -1 12 -23 2.44 2.51
 -1 -12 -24 11.86 5.81
 -1 12 -24 13.48 2.07
 -1 -12 -24 11.69 1.61
 -1 -12 -24 11.54 2.91
 -1 12 -24 15.89 3.4
 1 12 24 16.06 3.78
 -1 12 -24 15.64 3.01
 -1 -12 -25 48.83 7.85
 -1 -12 -25 33.12 2.4
 1 12 25 41.79 4.91
 -1 12 -25 43.8 4.09
 -1 -12 -25 43.21 4.37
 -1 12 -25 44.17 4.51
 1 12 26 1.3 3.16
 -1 -12 -26 2.69 1.31
 -1 12 -26 1.5 2.88
 -1 -12 -26 4.91 2.98
 -1 12 -27 35.39 4.27
 -1 -12 -27 32.06 4.09
 1 12 27 29.89 4.06
 -1 -12 -28 4.95 2.65
 -1 12 -28 -1.37 2.82
 1 12 28 0.88 2.23
 1 12 28 -2.38 3.13
 -1 -12 -29 4.08 2.52
 -1 12 -29 12.64 3.23
 1 12 29 8.33 2.51
 1 12 29 13.27 3.4
 -1 -12 -30 1.77 2.25
 1 12 30 -0.01 2.21
 1 12 30 3.31 2.81
 1 12 31 -0.34 2.1
 1 12 32 3.76 1.95
 -1 13 31 3.54 2.22
 -1 13 31 2.49 2.37
 -1 13 30 15.35 2.65
 -1 13 30 17.51 3.51
 -1 13 29 3.22 2.43
 -1 13 29 -0.44 2.76
 1 13 -28 5.42 2.58
 -1 13 28 6.54 3.05
 -1 13 28 7.44 2.73
 -1 13 27 2.69 3.09
 1 -13 -27 6.45 5.69
 1 13 -27 6.61 3.05
 -1 13 26 3.95 3.28
 1 -13 -26 4.22 5.29
 1 13 -26 8.46 3.12
 -1 13 25 1.15 3.13
 1 -13 -25 0.09 5.82
 1 13 -25 6.49 2.91
 -1 13 24 27.07 4.23
 1 -13 -24 23.56 6.66
 1 13 -24 36.4 4
 1 -13 -23 -0.28 5.77
 -1 13 23 2.75 2.9
 -1 13 23 5.89 27.63
 1 13 -23 0.23 2.57
 1 -13 -22 75.67 9.45
 -1 13 22 64.81 5.84
 1 13 -22 74.54 4.99
 1 -13 -21 39.21 7.81
 -1 13 21 53.51 5.17
 -1 13 21 48.14 26.94
 1 13 -21 48.6 4
 1 -13 -20 37.79 7.15
 1 13 -20 34.03 3.54
 -1 13 20 29.37 3.9
 1 -13 -19 80.4 11.03
 1 -13 -19 74.78 8.55
 1 -13 -19 72.25 12.69
 1 -13 -18 28.8 6.67
 1 -13 -18 29.81 6.49
 1 -13 -18 38.27 9.23
 1 -13 -17 3.75 4.59
 1 -13 -17 7.1 5.56
 1 -13 -17 5.22 4.54
 1 -13 -16 148.6 10.17
 1 13 -16 125.7 6.45
 -1 13 16 137.86 6.7
 -1 13 16 147.88 12.19
 1 -13 -16 149.4 18.11
 1 -13 -16 155.93 14.79
 1 13 -15 16.23 2.94
 1 -13 -15 21.63 5.46
 1 -13 -15 18.91 5.68
 -1 13 15 18.51 3.1
 -1 13 15 17.15 5
 1 -13 -15 10.2 6.28
 -1 13 14 94.86 20.79
 1 13 -14 71.64 4.45
 1 -13 -14 91.99 7.77
 1 13 -14 73.53 4.07
 -1 13 14 73.81 4.64
 1 13 -14 61.96 9.8
 1 -13 -14 63.48 11.47
 -1 13 14 70.1 8.97
 1 -13 -14 69.95 10.04
 -1 13 13 17.62 11.59
 1 -13 -13 5.9 3.92
 -1 13 13 5.57 2.27
 1 13 -13 5.82 2.08
 1 13 -13 3.79 1.7
 -1 13 13 10.82 4.48
 -1 13 13 13.05 6.04
 1 -13 -13 7.8 5.22
 1 13 -13 2.98 3.33
 -1 13 12 -9.96 10.21
 1 13 -12 -0.97 2.06
 1 13 -12 5.23 2.06
 -1 13 12 5.47 2.12
 1 -13 -12 15.93 6.85
 -1 13 12 12.54 4.64
 -1 13 12 14.01 5.23
 1 13 -12 12.3 4.76
 1 -13 -12 7.97 4.05
 -1 13 11 65.74 15.66
 -1 13 11 50.47 3.61
 1 13 -11 57.41 3.91
 1 -13 -11 52.39 10.38
 1 13 -11 53.98 9.1
 -1 13 11 57.2 8.19
 -1 13 11 57.89 9.29
 1 -13 -11 52.05 8.3
 -1 13 10 266.31 27.9
 1 13 -10 272.37 7.92
 -1 13 10 268.11 7.42
 -1 13 10 304.11 18.79
 1 13 -10 287.23 20.58
 1 -13 -10 303.17 19.34
 -1 13 9 33.4 11
 1 13 -9 33.26 7.68
 -1 13 9 34.59 6.49
 1 -13 -9 38.77 7.19
 -1 13 8 700.47 40.49
 1 13 -8 614.68 29.68
 -1 13 8 690.69 28.34
 1 -13 -8 668.73 27.33
 -1 13 7 277.34 24.59
 -1 13 7 304.99 19.17
 1 13 -7 276.39 19.99
 -1 13 7 289.06 18.63
 1 -13 -7 310.84 18.42
 -1 13 6 73.38 13.02
 -1 13 6 72.3 9.38
 1 13 -6 62.75 9.41
 -1 13 6 69.29 9.02
 1 -13 -6 75.38 8.98
 -1 13 5 128.4 15.8
 -1 13 5 119.52 11.95
 -1 13 5 120.49 12.13
 1 -13 -5 116.94 11.26
 -1 13 4 49.05 10.57
 1 13 -4 65.14 4.21
 -1 13 4 62.05 8.75
 -1 13 4 61.93 9.04
 1 -13 -4 60.79 7.96
 -1 13 3 295.48 21.76
 -1 13 3 301.84 18.02
 -1 13 3 314.03 20.03
 1 -13 -3 320.38 17.26
 -1 13 2 402.46 24.38
 1 13 -2 383.71 23.09
 -1 13 2 387.9 22.15
 -1 13 2 406.45 20.43
 1 -13 -2 392.89 18.82
 -1 13 1 63.9 9.58
 -1 13 1 84.94 9.33
 1 13 -1 76.93 10.31
 -1 13 1 75.58 9.9
 -1 -13 1 83.06 7.36
 1 -13 -1 77.88 8.33
 -1 13 0 313.86 20.23
 1 13 0 341.15 22.48
 -1 13 0 313.88 20.4
 1 13 0 306.7 20.17
 -1 13 0 305.2 16.87
 -1 -13 0 323.13 14.72
 1 13 1 72.25 10.87
 -1 13 -1 82.21 10.26
 -1 13 -1 97.11 11.51
 1 13 1 105.82 11.7
 -1 13 -1 95.33 9.36
 -1 -13 -1 110.64 9
 1 13 2 19.83 6.51
 -1 13 -2 19.21 4.44
 1 13 2 22.49 5.99
 -1 -13 -2 18.5 4.3
 1 13 3 17.67 6.82
 1 13 3 30 6.53
 -1 13 -3 33.08 5.48
 -1 -13 -3 33.6 5.56
 1 13 4 325.43 24.45
 -1 13 -4 311.36 21.32
 1 13 4 344.12 19.48
 1 13 4 337.58 20.02
 -1 -13 -4 343.46 16.85
 1 13 5 116.96 15.07
 -1 13 -5 127.53 13.95
 1 13 5 136.4 12.48
 1 13 5 134.46 12.73
 -1 -13 -5 131.69 10.83
 -1 13 -6 444.33 25.3
 1 13 6 509.41 24.5
 1 13 6 497.02 23.79
 -1 -13 -6 493.28 21.38
 1 13 7 138.11 18.41
 1 13 7 138.84 12.56
 -1 13 -7 120.66 13.4
 -1 -13 -7 147.75 11.99
 -1 13 -8 131.23 13.78
 1 13 8 142 12.69
 -1 -13 -8 146.54 12.43
 1 13 9 357.14 30.93
 1 13 9 333.72 18.98
 -1 13 -9 294.04 20.54
 -1 -13 -9 327.71 18.91
 -1 -13 -10 29.83 6.55
 -1 13 -10 48.61 3.63
 1 13 10 53.57 3.63
 -1 -13 -10 23.71 7.3
 1 13 10 24.56 5.15
 -1 13 -10 30.4 7.07
 1 13 11 326.23 31.91
 -1 13 -11 282.74 8.02
 -1 -13 -11 342.15 19.87
 1 13 11 296.74 8.32
 -1 13 -11 312.93 20.9
 -1 -13 -11 326.71 24.65
 1 13 11 341.82 18.88
 -1 -13 -12 333.78 19.91
 -1 13 -12 357.74 8.44
 -1 13 -12 355.64 9.29
 1 13 12 366.98 9.38
 -1 -13 -12 340.39 25.63
 -1 13 -12 325.17 21.28
 1 13 12 356.77 19.1
 1 13 13 11.87 10.5
 -1 13 -13 11.72 2.64
 -1 -13 -13 8.55 4.37
 -1 13 -13 9.26 2.32
 1 13 13 9.11 2.51
 -1 13 -13 5.3 4.2
 1 13 13 6.43 3.26
 -1 -13 -13 10.39 5.94
 1 13 14 150.87 25.92
 -1 13 -14 125.71 6.21
 -1 -13 -14 170.22 14.81
 -1 13 -14 139.68 5.79
 1 13 14 151.44 6.66
 -1 13 -14 155.91 14.76
 -1 -13 -14 159.95 17.67
 1 13 14 169.7 12.79
 -1 13 -15 15.09 3.03
 1 13 15 16.05 2.91
 -1 13 -15 19.03 2.79
 -1 -13 -15 23.94 6.49
 -1 13 -15 24.92 6.6
 -1 -13 -15 27.94 7.71
 1 13 15 18.19 4.7
 -1 -13 -16 -0.54 4.08
 -1 -13 -16 -2.08 5.05
 -1 -13 -16 -4.26 4.54
 -1 13 -16 2.92 2.63
 -1 13 -17 -1.78 3.03
 -1 -13 -17 0.11 4.79
 -1 -13 -17 1.26 3.61
 -1 13 -17 -1.28 2.39
 1 13 17 -8.49 15.62
 -1 -13 -17 1.4 4.71
 -1 13 -18 64.19 5.58
 -1 -13 -18 68.07 8.33
 -1 -13 -18 48.15 8.9
 -1 13 -18 58.91 5.02
 -1 -13 -18 49.97 10.9
 1 13 19 3.99 17.47
 -1 -13 -19 -4.06 4.25
 1 13 19 -1.09 2.84
 -1 -13 -19 -3.75 5.14
 -1 -13 -19 1.03 5.48
 -1 -13 -20 96.03 9.72
 1 13 20 98.91 6.5
 -1 -13 -21 25.72 7.09
 1 13 21 49.52 29.26
 1 13 21 19.22 4.02
 -1 -13 -22 4.76 5.79
 1 13 22 11.44 3.73
 1 13 22 34.41 30.46
 -1 13 -23 61.08 4.81
 -1 -13 -23 60.94 9.11
 1 13 23 56.69 5.42
 1 13 24 18.78 4.09
 -1 13 -24 13.78 3.25
 -1 -13 -24 10.49 5.99
 1 13 25 10.78 3.66
 -1 13 -25 14.11 3.36
 -1 -13 -25 8.35 5.84
 -1 13 -26 28.29 3.76
 -1 -13 -26 24.62 6.51
 1 13 26 23.92 3.57
 1 13 26 22.29 4.3
 -1 13 -27 -1.13 2.55
 1 13 27 5.13 3.39
 1 13 27 3.1 2.49
 1 13 28 18.46 3.75
 1 13 28 16.34 2.97
 1 13 29 6.69 3.32
 1 13 29 0.71 2.29
 1 13 30 2.22 2.06
 1 13 31 3.35 2.17
 -1 14 31 -0.48 1.94
 -1 14 30 0.41 2.62
 -1 14 30 -3.58 2.15
 -1 14 29 12.27 3.34
 -1 14 29 15.43 2.9
 -1 14 28 3.09 2.91
 -1 14 28 3.72 2.29
 -1 14 27 -5.43 3.21
 1 -14 -27 1.82 4.99
 -1 14 27 -0.87 2.25
 1 -14 -26 2.15 5.76
 -1 14 26 5.81 3.06
 1 -14 -25 12.52 6.62
 -1 14 25 12.91 3.94
 1 -14 -24 14.18 6.71
 -1 14 24 5.61 3.23
 1 -14 -23 30.01 7.72
 -1 14 23 36.03 5
 1 -14 -22 17.15 7.01
 -1 14 22 -7.85 23.11
 -1 14 22 5.3 3.06
 1 -14 -21 17.97 6.74
 -1 14 21 18.51 25.38
 1 -14 -20 66.52 9.25
 -1 14 20 97.59 31.06
 1 -14 -19 1.46 5.4
 1 -14 -18 43.25 8.26
 1 -14 -18 65.1 8.27
 -1 14 18 54.02 4.68
 1 -14 -18 50.07 10.22
 1 -14 -17 100.92 12.32
 1 -14 -17 81.39 9.09
 -1 14 17 80.31 5.76
 1 -14 -17 93.41 13.98
 -1 14 16 11.47 14.36
 1 -14 -16 7.35 4.55
 1 -14 -16 2.98 4.6
 1 14 -16 -3.29 2.63
 -1 14 16 5.42 2.72
 1 -14 -16 5.53 6.5
 -1 14 16 2.44 3.4
 -1 14 15 149.91 28.42
 1 -14 -15 125.03 12.98
 1 -14 -15 127.22 9.16
 -1 14 15 127.61 6.37
 -1 14 15 123.34 11.48
 1 -14 -15 119.71 16.23
 1 14 -15 121.7 14.25
 -1 14 14 -7.66 10.2
 1 -14 -14 6.13 4.6
 1 -14 -14 11.77 4.44
 -1 14 14 7.07 2.58
 1 14 -14 4.68 2.02
 1 14 -14 3.38 4.54
 -1 14 14 9.73 4.71
 1 -14 -14 8.23 6.63
 -1 14 13 -5.92 10.73
 1 -14 -13 -0.54 3.32
 1 14 -13 3.67 2.32
 1 14 -13 4.14 2.23
 -1 14 13 -0.36 1.9
 1 14 -13 0.78 1.7
 -1 14 13 7.45 4.31
 1 14 -13 3.67 3.63
 1 -14 -13 -0.48 3.89
 -1 14 12 51.39 16.5
 1 14 -12 46.05 3.81
 1 -14 -12 58.54 9.06
 1 14 -12 43.92 3.33
 -1 14 12 52.54 4.09
 1 14 -12 55.29 4.1
 -1 14 12 61.62 9.89
 1 14 -12 52.43 9.81
 1 -14 -12 51.1 10.73
 -1 14 12 63.26 8.85
 -1 14 11 41.07 14.76
 1 14 -11 42.28 3.54
 1 -14 -11 61 9.11
 1 14 -11 54.84 4.26
 -1 14 11 51.75 3.86
 1 -14 -11 55.13 10.81
 1 14 -11 54.96 9.6
 -1 14 11 72.08 9.51
 -1 14 11 73.8 10.53
 -1 14 10 60.94 16.4
 1 14 -10 48.19 3.87
 1 14 -10 54.87 4.82
 1 14 -10 39.63 8.55
 -1 14 10 50.14 8.11
 1 14 -10 51.52 4.01
 -1 14 10 49.83 3.57
 1 -14 -10 44.21 7.85
 1 -14 -9 152.83 13.46
 -1 14 9 183.27 22.86
 1 14 -9 163.75 7.56
 1 14 -9 154.59 6.47
 -1 14 9 161.45 5.81
 -1 14 9 159.86 13.96
 1 14 -9 148.37 15.48
 1 -14 -8 114.54 11.58
 -1 14 8 126.39 19.44
 1 14 -8 100.23 5.96
 1 14 -8 106.66 5.34
 1 14 -8 99.09 12.57
 -1 14 8 106.37 11.59
 -1 14 8 106.83 11.88
 1 -14 -7 434.84 21.77
 -1 14 7 479.96 34.33
 1 14 -7 429.5 10.09
 -1 14 7 455.62 23.92
 -1 14 7 428.94 23.12
 1 14 -7 390.58 24.45
 1 -14 -6 189.1 14.19
 -1 14 6 216.27 21.97
 1 14 -6 182.39 16.88
 -1 14 6 198.81 15.86
 -1 14 6 195.15 15.97
 1 -14 -5 12.02 4.45
 -1 14 5 23.11 8.68
 -1 14 5 11.73 4.34
 -1 14 5 8.74 4.31
 1 -14 -4 170.51 13.08
 -1 14 4 154.6 17.86
 -1 14 4 170.12 13.99
 -1 14 4 168.04 15.07
 1 -14 -3 350.63 18.35
 -1 14 3 307.14 23.65
 -1 14 3 342.01 21.21
 1 14 -3 310.41 21.53
 -1 14 3 357.31 20.05
 1 14 -3 334.47 12.5
 1 -14 -2 41.83 6.35
 -1 -14 2 44.07 5.28
 -1 14 2 59.77 10.42
 -1 14 2 43.05 7.11
 -1 14 2 37.36 7.57
 1 14 -2 37.72 7.89
 1 -14 -1 133.67 10.8
 -1 -14 1 132.25 9.17
 -1 14 1 141.73 15.61
 -1 14 1 128.23 13.48
 1 14 -1 132.43 14.07
 -1 14 1 136.78 11.97
 -1 -14 0 67.87 6.89
 1 -14 0 66.01 7.63
 -1 14 0 42.47 8.81
 -1 14 0 57.53 9.3
 1 14 0 65.96 9.41
 -1 14 0 67.52 8.16
 -1 -14 -1 4.69 1.82
 1 14 1 10.7 6.44
 -1 14 -1 10.21 3.47
 1 14 1 8.98 3.66
 -1 14 -1 8.4 4.48
 -1 -14 -2 216.81 12.89
 1 14 2 170.55 18.5
 -1 14 -2 208.78 13.56
 1 14 2 204.49 16.37
 -1 -14 -3 39.69 5.78
 1 14 3 45.87 10.47
 1 14 3 33.52 6.82
 -1 -14 -4 23.06 4.9
 -1 14 -4 18.3 5.65
 1 14 4 26.01 6.44
 -1 -14 -5 480.15 20.67
 1 14 5 491.98 33.3
 -1 14 -5 445.36 26.1
 1 14 5 478.21 23.99
 -1 -14 -6 40.03 6.35
 1 14 6 45.96 11.6
 -1 14 -6 37.59 8.2
 1 14 6 34.54 6.74
 -1 14 -7 455.57 26.33
 1 14 7 501.02 24.4
 -1 -14 -7 509.45 22.12
 1 14 7 426.83 32.98
 -1 14 -7 456.73 10.43
 1 14 7 460.52 10.09
 1 14 8 78.83 9.59
 -1 14 -8 74.04 10.36
 1 14 8 94.89 17.47
 -1 -14 -8 75.48 8.93
 -1 14 -8 82.35 4.76
 1 14 8 85.97 4.63
 -1 -14 -9 28.67 7.52
 -1 14 -9 23.04 6.72
 1 14 9 27.05 6.5
 1 14 9 44.51 13.42
 -1 14 -9 37.49 3.43
 -1 -14 -9 28.75 5.58
 -1 14 -9 31.73 3.24
 1 14 9 30.14 2.87
 1 14 9 33.37 3.29
 1 14 10 225.49 28.22
 -1 14 -10 186.57 7.01
 -1 -14 -10 176.84 13.91
 -1 14 -10 174.6 6.02
 -1 14 -10 191.67 7.03
 1 14 10 180.93 6.53
 -1 -14 -10 176 18.24
 -1 14 -10 166.37 15.99
 1 14 10 179.09 14.09
 1 14 11 76.97 17.5
 -1 14 -11 70.78 4.55
 -1 -14 -11 57.96 8.4
 -1 14 -11 67.98 4.06
 1 14 11 70.1 4.4
 -1 14 -11 46.26 7.99
 -1 -14 -11 59.88 11.16
 1 14 11 66.38 8.85
 1 14 12 -8.07 8.97
 -1 14 -12 1.7 2.02
 -1 -14 -12 0.62 2.69
 -1 14 -12 2.35 1.89
 -1 14 -12 1.85 2.34
 1 14 12 1.86 2.17
 1 14 12 2.78 2.79
 -1 14 -12 1.01 3.2
 -1 -14 -12 0.45 3.63
 1 14 13 94.09 22.08
 -1 14 -13 71.69 4.68
 -1 -14 -13 76.32 9.79
 -1 14 -13 72.88 4.42
 1 14 13 72.86 4.71
 1 14 13 74.97 8.85
 -1 14 -13 70.44 10.75
 -1 -14 -13 73.82 12.31
 1 14 14 72.16 18.85
 -1 14 -14 63.36 4.75
 -1 -14 -14 65.09 9.29
 -1 14 -14 65.37 4.42
 1 14 14 61.2 4.57
 1 14 14 70.83 8.99
 -1 -14 -14 63.55 10.98
 -1 14 -14 68.92 10.33
 -1 14 -15 31.21 3.81
 1 14 15 48.39 18.77
 -1 -14 -15 51.82 8.56
 -1 14 -15 35.35 3.39
 1 14 15 33.88 3.8
 -1 14 -15 53.88 9.15
 -1 -14 -15 48.38 9.98
 -1 -14 -16 21.37 5.98
 -1 -14 -16 16.11 6.29
 1 14 16 17.03 3.28
 -1 14 -16 18.26 3.38
 -1 -14 -16 19.51 5.95
 -1 -14 -17 16.49 5.67
 -1 -14 -17 14.84 7.11
 1 14 17 16.94 3.17
 -1 14 -17 29.8 4.25
 -1 -14 -17 32.39 6.39
 -1 14 -18 33.88 4.72
 -1 -14 -18 37.7 7.37
 -1 -14 -18 37.73 9.34
 -1 -14 -18 40.86 8.04
 -1 -14 -19 133.09 11.1
 1 14 19 172.83 37.35
 -1 -14 -20 10.27 5.95
 1 14 20 -30.24 26.39
 1 14 21 33.78 4.27
 -1 -14 -21 27.89 7.2
 1 14 21 20.7 22.16
 1 14 22 42.12 4.9
 -1 -14 -22 32.68 8.18
 1 14 22 70.42 36.02
 1 14 23 -3.34 3.13
 -1 -14 -23 1.79 5.94
 1 14 24 15.66 3.63
 -1 -14 -24 18.02 6.52
 1 14 24 14.87 3.36
 1 14 25 6.26 3.08
 -1 -14 -25 7.42 5.75
 1 14 25 2.04 2.55
 1 14 26 -1.52 3.34
 -1 -14 -26 7.24 6.12
 1 14 26 2.29 2.5
 1 14 27 23.18 3.99
 1 14 27 21.82 3.58
 1 14 28 3.16 2.6
 1 14 28 4.67 2.47
 1 14 29 4.26 2.27
 1 14 30 7.09 2.34
 1 14 31 -0.47 1.84
 -1 15 30 6.53 2.31
 -1 15 29 2 2.68
 -1 15 29 -2.31 2.09
 -1 15 28 8.44 2.84
 -1 15 28 8.39 2.62
 -1 15 27 20.35 4.01
 1 -15 -27 24.35 6.05
 -1 15 27 25.53 3.53
 -1 15 26 -0.86 3
 1 -15 -26 -1.83 5.47
 -1 15 26 1.23 2.44
 -1 15 25 11.7 3.33
 1 -15 -25 11.46 6.13
 -1 15 25 9.92 3.04
 1 -15 -24 22.47 7.75
 -1 15 24 10.82 3.44
 1 -15 -23 -3.47 6.59
 -1 15 23 -0.07 3.09
 1 -15 -22 16.72 7.12
 -1 15 21 -15.25 23.26
 1 -15 -21 3.04 6.9
 1 -15 -20 10.97 6.33
 -1 15 19 50.65 4.89
 1 -15 -19 61.84 8.97
 -1 15 18 3.2 2.97
 1 -15 -18 5.43 5.9
 1 -15 -17 14.71 5.6
 1 -15 -17 32.71 6.87
 -1 15 17 21.43 3.79
 1 -15 -17 16.58 6.07
 1 -15 -16 99.47 11.82
 1 -15 -16 93.94 9.44
 -1 15 16 95.75 5.97
 1 -15 -16 100.14 14.86
 -1 15 15 27.71 17.88
 1 -15 -15 17.07 5.51
 1 -15 -15 29.46 6.82
 -1 15 15 24.04 3.42
 -1 15 15 33.33 6.58
 1 15 -15 30.37 8.01
 1 -15 -15 26.83 7.77
 -1 15 14 73.44 22.28
 1 -15 -14 57.44 7.61
 1 15 -14 43.39 3.58
 1 -15 -14 35.4 6.79
 -1 15 14 45.18 4.19
 -1 15 14 30.13 6.42
 1 15 -14 28.88 7.51
 1 -15 -14 28.26 8.07
 -1 15 13 197.05 31.22
 1 -15 -13 217.23 16.56
 1 15 -13 167.9 6.3
 1 15 -13 163.92 7.05
 -1 15 13 180.29 7.27
 1 -15 -13 203.83 20.36
 -1 15 13 203.51 15.39
 1 15 -13 204.23 18.13
 -1 15 12 36.87 16.07
 1 15 -12 32.23 3.72
 1 -15 -12 50.21 8.46
 1 15 -12 36.44 3.25
 -1 15 12 40.04 3.75
 1 15 -12 40.81 3.94
 1 15 -12 48.63 9.13
 1 -15 -12 46.09 10.05
 -1 15 12 49.53 8.11
 -1 15 11 121.11 23.32
 1 15 -11 99.73 5.57
 1 -15 -11 100.35 11.11
 1 15 -11 96.66 4.64
 -1 15 11 103.83 5.35
 1 15 -11 109.35 5.84
 1 15 -11 87.37 12.35
 1 -15 -11 95.78 13.78
 -1 15 11 102.37 11.41
 -1 15 10 77.31 18.34
 -1 15 10 58.22 4.75
 1 15 -10 55.7 4.39
 1 -15 -10 64.35 8.92
 1 15 -10 56.62 3.77
 1 15 -10 64.27 4.83
 -1 15 10 61.07 3.98
 1 15 -10 53.79 9.62
 -1 15 10 64.18 9.15
 1 15 -9 30.38 7.86
 -1 15 9 37.7 7.73
 -1 15 9 34.36 7.24
 -1 15 9 27.85 3.77
 1 15 -9 34.62 3.7
 -1 15 9 47.94 14.75
 1 -15 -9 35.29 6.7
 -1 15 9 34.17 3.15
 1 15 -9 29.89 3.32
 -1 15 9 33.83 3.47
 -1 15 8 201.47 16.67
 -1 15 8 184.88 15.46
 1 15 -8 163.04 16.48
 -1 15 8 182.55 23.74
 1 15 -8 155.8 6.62
 -1 15 8 161.43 7.11
 1 -15 -8 182.37 14.37
 1 15 -8 165.8 6.95
 -1 15 8 170.96 5.91
 -1 15 8 171.82 6.54
 -1 15 7 34.92 7.89
 -1 15 7 33.98 7.11
 1 15 -7 27.31 7
 -1 15 7 40.22 13.14
 -1 15 7 33.79 3.87
 1 15 -7 31.68 3.46
 1 -15 -7 31.8 6.5
 1 15 -7 31.95 4.06
 1 15 -7 33.82 3.43
 -1 15 7 32.15 3.1
 -1 15 6 179.9 22.71
 -1 15 6 161.87 7.21
 1 -15 -6 142.78 12.18
 1 15 -6 165.75 7.76
 -1 15 6 154.06 14.4
 -1 15 6 158.03 14.36
 1 15 -6 136.49 14.94
 -1 15 6 147.7 5.92
 -1 15 5 244.13 25
 1 15 -5 205.81 8.63
 -1 15 5 198.45 7.88
 1 -15 -5 226.93 15.35
 1 15 -5 220.71 8.87
 -1 15 5 206.66 6.8
 -1 15 5 224.01 17.42
 -1 15 5 226.53 16.92
 -1 15 4 62.27 11.81
 1 15 -4 50.85 4.69
 1 -15 -4 64.72 8.08
 1 15 -4 57.88 4.78
 1 15 -4 61.53 4.18
 -1 15 4 66.33 9.66
 -1 15 4 74.27 10.02
 1 15 -3 11.53 2.86
 -1 15 3 13.04 7.33
 1 15 -3 10.3 2.24
 -1 15 3 9.45 4.42
 1 15 -3 2.54 3.33
 -1 15 3 10.9 4.76
 1 -15 -3 5.41 2.95
 -1 15 2 176.53 18.83
 1 -15 -2 176.04 12.83
 1 15 -2 172.45 6.4
 1 15 -2 175.73 16.2
 -1 15 2 178.09 14.26
 -1 15 2 170.08 15.38
 1 -15 -1 167.48 12.22
 -1 15 1 101.49 14.27
 1 15 -1 103.86 5.93
 -1 15 1 160.95 15.17
 1 15 -1 149.45 14.78
 -1 15 1 172.95 13.62
 -1 -15 0 9.14 2.78
 1 -15 0 7.58 3.09
 -1 15 0 14.91 6.75
 1 15 0 3.85 3.85
 -1 15 0 8.03 3.87
 -1 15 0 7.01 4.04
 1 15 0 4.58 2.26
 -1 -15 -1 173.72 11.05
 1 -15 1 160.65 11.28
 1 15 1 170.43 15.58
 -1 15 -1 161.78 15.31
 -1 15 -1 145.17 6.92
 1 15 2 1.04 2.39
 1 15 2 -0.13 7.16
 -1 -15 -2 3.67 2.1
 -1 15 -2 1.29 1.61
 1 15 2 1.51 3.47
 1 15 3 292.85 9.68
 1 15 3 322.73 27.08
 -1 -15 -3 378.95 17.26
 -1 15 -3 332.91 8.81
 1 15 3 346.58 21.46
 1 15 4 151.1 6.96
 -1 -15 -4 132.94 10.65
 -1 15 -4 140.07 6.05
 1 15 4 123.91 12.64
 -1 15 -4 110.44 13.03
 1 15 5 55.17 4.65
 1 15 5 58.92 13.77
 -1 -15 -5 93.13 9.26
 1 15 5 67.47 4.24
 -1 15 -5 59.22 4.11
 1 15 5 89.43 10.95
 -1 15 -5 80.47 11.64
 1 15 6 483.68 12.53
 1 15 6 561.33 39.03
 -1 -15 -6 531.37 21.98
 1 15 6 506.13 10.89
 -1 15 -6 484.7 27.81
 1 15 6 529.91 25.67
 1 15 7 66.54 9.24
 -1 15 -7 50.67 9.6
 1 15 7 70.71 15.48
 1 15 7 64.42 5.08
 -1 15 -7 67.25 4.75
 -1 -15 -7 68.3 8.38
 -1 15 -7 65.7 4.4
 1 15 7 61.06 4.18
 1 15 8 34.15 7.7
 -1 15 -8 24.47 6.99
 1 15 8 8.59 8.81
 1 15 8 14.72 3.11
 -1 -15 -8 29.62 5.93
 -1 15 -8 17.97 2.69
 -1 15 -8 16.53 2.96
 1 15 8 20.52 2.66
 -1 15 -8 23.53 3.05
 1 15 8 23.5 3.07
 -1 15 -9 135.15 15
 -1 -15 -9 150.08 16.38
 1 15 9 157.11 13.73
 1 15 9 177.57 25.24
 -1 15 -9 139.23 6.44
 1 15 9 143.17 6.94
 -1 -15 -9 158.82 13.01
 -1 15 -9 142.18 5.74
 1 15 9 147.62 5.93
 -1 15 -9 147.69 6.69
 1 15 9 140.79 6.21
 -1 15 -10 9.38 5.04
 -1 -15 -10 14.76 6.23
 1 15 10 8.42 3.89
 1 15 10 28.04 14.53
 1 15 10 18.35 3.35
 -1 -15 -10 10.65 4.43
 -1 15 -10 13.59 2.69
 -1 15 -10 11.66 2.19
 1 15 10 12.22 2.36
 -1 15 -10 14.88 3.15
 1 15 10 9.07 2.27
 1 15 11 13.78 12.74
 -1 15 -11 5.18 2.02
 1 15 11 13.65 3.38
 -1 -15 -11 15.96 5.45
 -1 15 -11 11.93 2.9
 -1 15 -11 8.27 2.16
 1 15 11 9.8 2.25
 -1 -15 -11 9.2 5.08
 1 15 11 11.39 4.21
 -1 15 -11 7.09 3.4
 1 15 12 15.66 12.78
 -1 15 -12 13.3 2.74
 -1 -15 -12 8.59 4.26
 -1 15 -12 8.4 2.33
 -1 15 -12 20 2.97
 1 15 12 12.47 2.68
 -1 15 -12 12.17 5.14
 -1 -15 -12 11.91 7.4
 1 15 12 14.24 4.44
 -1 15 -13 24.29 3.41
 -1 -15 -13 15.97 4.8
 -1 15 -13 24.19 3.57
 -1 15 -13 19.75 2.87
 1 15 13 27.94 3.63
 -1 15 -13 18.78 5.66
 -1 -15 -13 13.58 6.16
 1 15 13 24.47 6
 1 15 14 59.28 21.06
 -1 15 -14 35.45 3.96
 -1 -15 -14 56.87 8.79
 -1 15 -14 46.81 4.02
 1 15 14 43.35 4.14
 1 15 14 54.46 7.61
 -1 -15 -14 54.46 11.09
 -1 15 -14 50.4 9.02
 -1 15 -15 60.22 5.07
 -1 -15 -15 59.55 9.17
 -1 15 -15 56.62 4.35
 1 15 15 60.48 4.93
 -1 15 -15 54.1 9.01
 -1 -15 -15 55.02 10.27
 -1 -15 -16 2.29 5.22
 -1 15 -16 8.66 3.45
 -1 -15 -16 0.95 3.23
 1 15 16 3.42 2.6
 -1 -15 -16 -1.25 4.97
 -1 15 -17 164.05 8.14
 -1 -15 -17 170.33 12.2
 1 15 17 196.92 39.94
 -1 -15 -17 187.85 15.27
 1 15 17 155.35 7.86
 -1 -15 -17 182.03 19.42
 1 15 18 65.93 5.44
 -1 -15 -18 95.79 10
 -1 -15 -19 -2.4 5.64
 -1 -15 -20 48.46 8.31
 1 15 20 52.1 5.03
 -1 -15 -21 22.09 7.65
 1 15 21 15.13 3.48
 1 15 21 21.02 24.27
 1 15 22 5.94 3.32
 -1 -15 -22 1.73 6.15
 1 15 22 9.78 3.07
 1 15 23 17.83 4.12
 -1 -15 -23 18.49 7.39
 1 15 23 22.52 3.42
 1 15 24 2.34 3.19
 -1 -15 -24 9.52 6.31
 1 15 24 0.61 2.62
 1 15 25 9.86 3.45
 1 15 25 4.31 2.8
 1 15 26 10.13 3.16
 1 15 26 12.36 3.1
 1 15 27 0.78 2.76
 1 15 27 0.48 2.48
 1 15 28 12.38 2.75
 1 15 29 12.02 2.68
 1 15 30 -0.61 1.94
 -1 16 29 2.28 1.89
 -1 16 28 6.43 2.83
 -1 16 28 6.9 2.6
 -1 16 27 1.85 2.75
 -1 16 27 5.5 2.88
 -1 16 26 29.59 4.16
 1 -16 -26 36.99 7.46
 -1 16 26 37.52 4.14
 -1 16 25 -1.56 3.1
 1 -16 -25 -3.09 6.17
 -1 16 25 -3.71 2.98
 -1 16 24 8.94 3.43
 1 -16 -24 13 7.43
 -1 16 24 5.84 2.85
 1 -16 -23 7.12 6.59
 -1 16 23 15.65 3.78
 1 -16 -22 -3.42 6.91
 -1 16 22 6.93 2.79
 1 -16 -21 4.62 6.42
 -1 16 21 0.9 2.68
 1 -16 -20 8.87 6.53
 -1 16 20 18.06 3.73
 1 -16 -19 -1.93 6.31
 -1 16 19 20.18 26.97
 -1 16 19 4.61 3.14
 1 -16 -18 28.58 7.14
 -1 16 18 50.29 25.79
 -1 16 18 30.1 4.18
 1 -16 -17 33.48 7.46
 -1 16 17 33.1 4.31
 -1 16 17 38.63 19.16
 1 -16 -16 1.39 3.17
 1 -16 -16 -10.14 6.11
 -1 16 16 -0.4 2.59
 -1 16 16 -7.93 19.04
 -1 16 15 99.94 26.25
 1 -16 -15 78.72 9.12
 1 -16 -15 66.64 9.61
 -1 16 15 67.7 5.15
 1 -16 -15 67.43 12.99
 -1 16 15 68.73 8.67
 1 16 -15 59.53 10.81
 -1 16 14 213.4 36.77
 1 -16 -14 165.8 11.6
 1 16 -14 165.33 6.67
 1 -16 -14 201.5 15.77
 -1 16 14 179.43 7.68
 1 16 -14 181.82 17.66
 -1 16 14 202.36 15.15
 1 -16 -14 197.87 20.14
 1 -16 -13 35.36 6.86
 1 16 -13 41.94 3.73
 1 16 -13 46.13 4.46
 -1 16 13 38.45 3.7
 -1 16 13 36.26 6.31
 1 16 -13 39.18 8.54
 1 -16 -13 38.51 9.74
 1 -16 -12 162.64 18.32
 -1 16 12 171.06 14.35
 1 16 -12 156.59 16.39
 1 16 -12 170.5 7.6
 1 16 -12 151.7 6.2
 -1 16 12 167.63 7.15
 1 16 -12 180.76 7.9
 -1 16 12 165.91 7.04
 1 -16 -12 172.9 14.69
 1 16 -11 24.63 7.04
 1 -16 -11 24.46 7.36
 -1 16 11 27.65 6.59
 -1 16 11 18.36 10.47
 1 -16 -11 27.04 6
 1 16 -11 17.16 2.54
 1 16 -11 19.25 3.37
 -1 16 11 18.95 2.95
 1 16 -11 18.52 3.03
 -1 16 11 21.49 3.16
 1 16 -10 75.47 12.08
 -1 16 10 90.47 11.25
 -1 16 10 101.24 22.36
 1 16 -10 85.92 5.56
 1 -16 -10 88.59 10.07
 1 16 -10 77.06 4.29
 -1 16 10 81.05 4.68
 1 16 -10 84.62 5.59
 -1 16 10 84.95 5.07
 1 16 -9 64.31 10.41
 -1 16 9 84.79 10.79
 -1 16 9 74.46 18.14
 1 16 -9 68.16 5.05
 1 -16 -9 82.76 9.99
 1 16 -9 65.84 4.1
 -1 16 9 65.41 4.1
 1 16 -9 79.41 5.16
 -1 16 9 66.3 4.57
 -1 16 8 39.59 7.52
 1 16 -8 16.88 5.72
 -1 16 8 45.85 15.08
 -1 16 8 33.03 4.2
 1 16 -8 32.56 3.72
 1 -16 -8 29.16 5.64
 1 16 -8 28.97 2.93
 1 16 -8 34.28 3.87
 -1 16 8 27.73 2.96
 -1 16 8 30.7 3.37
 -1 16 7 14.62 5.04
 1 16 -7 5.51 3.59
 -1 16 7 8.23 3.52
 1 16 -7 16.15 3.07
 -1 16 7 15.9 3.48
 1 -16 -7 11.46 4.34
 1 16 -7 14.54 2.37
 -1 16 7 12.22 2.09
 -1 16 7 11.02 2.1
 1 16 -7 13.59 2.91
 -1 16 7 9.58 2.3
 -1 16 6 88.88 11.22
 1 16 -6 85.04 12.32
 -1 16 6 96.88 11.73
 -1 16 6 78.01 5.74
 -1 16 6 93.22 17.65
 1 -16 -6 91.9 9.56
 -1 16 6 80.38 4.09
 -1 16 6 85.38 4.75
 -1 16 5 3.78 4.07
 -1 16 5 -3.8 4.12
 -1 16 5 1.27 2.57
 -1 16 5 2.32 6.94
 1 -16 -5 3.02 2.83
 -1 16 5 1.36 1.66
 1 16 -5 -2.12 2.41
 -1 16 5 0.44 1.93
 -1 16 4 116.55 6.86
 1 16 -4 115.72 7.16
 -1 16 4 131.8 18.67
 1 -16 -4 113.71 10.58
 -1 16 4 117.42 5.05
 1 16 -4 122 6.03
 -1 16 4 111.22 5.43
 -1 16 4 123.1 12.37
 -1 16 4 109.46 12.39
 1 16 -3 51.99 4.94
 -1 16 3 62.17 5.25
 -1 16 3 65.2 13.54
 1 -16 -3 55.65 7.42
 -1 16 3 51.07 3.85
 1 16 -3 54.48 4.09
 -1 16 3 55.34 3.74
 -1 16 3 47.68 8.3
 1 16 -3 42.57 8.03
 -1 16 3 57.05 8.69
 -1 16 2 37.98 4.48
 -1 16 2 38.81 11.69
 1 -16 -2 45.84 6.72
 -1 16 2 42.84 3.49
 1 16 -2 40.13 3.73
 -1 16 2 31.79 3.07
 -1 16 2 46.77 8.49
 1 16 -2 38.88 7.68
 1 16 -1 99.46 6.57
 -1 16 1 90.69 6.14
 -1 16 1 91.96 14.26
 1 -16 -1 102.53 9.73
 -1 16 1 99.02 4.95
 1 16 -1 96.8 5.17
 1 16 -1 98.72 12.44
 -1 16 1 107.5 12.45
 1 -16 0 276.25 15.1
 1 16 0 255.93 7.92
 -1 16 0 256.48 7.92
 1 16 0 234.18 9.64
 -1 16 0 263.19 20.06
 1 16 0 263.15 19.65
 1 16 1 11.4 2.31
 -1 16 -1 16.69 2.78
 1 16 1 15.48 2.48
 1 16 1 11.55 3.31
 1 16 1 13.4 4.67
 -1 16 -1 12.56 5.08
 1 16 2 235.09 7.45
 1 16 2 212.77 7.58
 -1 16 -2 240.12 7.9
 1 16 2 228.74 9.39
 1 16 2 241.51 18.72
 1 16 3 55.5 5.23
 1 16 3 59.45 14.16
 1 16 3 61.32 3.92
 -1 16 -3 58.73 4.23
 1 16 3 53.13 4.19
 1 16 3 66.8 9.78
 1 16 4 405.96 12.22
 1 16 4 441.33 35.26
 -1 -16 -4 490.19 19.82
 1 16 4 429.35 9.56
 -1 16 -4 434.36 11.05
 1 16 4 410.92 10.49
 1 16 4 470.75 25.22
 -1 16 -4 428.77 26.4
 1 16 5 180.11 8.35
 1 16 5 207.1 25.42
 -1 -16 -5 148.68 11.33
 -1 16 -5 172.85 7.07
 1 16 5 155.69 6.67
 1 16 5 160.43 5.88
 -1 16 -5 131.16 15.06
 1 16 5 151.43 14.27
 -1 16 -6 3.87 3.25
 1 16 6 3.89 3.46
 1 16 6 15.82 10.74
 1 16 6 4.44 2.98
 -1 -16 -6 4.53 2.48
 1 16 6 3.77 1.78
 1 16 6 6.8 1.87
 1 16 6 5.63 2.33
 1 16 7 47.65 13.99
 -1 16 -7 38.78 4.05
 1 16 7 39.78 4.64
 -1 -16 -7 36.57 5.97
 -1 16 -7 35.74 3.32
 1 16 7 35.33 3.11
 1 16 7 36.61 3.57
 1 16 7 34.19 2.99
 -1 16 -7 33.75 3.64
 1 16 7 40.05 7.47
 -1 16 -7 27.39 7.71
 1 16 8 115.85 12.11
 -1 16 -8 101.14 13.39
 1 16 8 132.94 22.32
 -1 16 -8 116.5 6.31
 1 16 8 114 6.87
 -1 -16 -8 120.27 11
 -1 16 -8 107.27 5.25
 -1 16 -8 115.94 6.27
 1 16 8 109.37 5.24
 1 16 8 119.1 5.87
 -1 -16 -9 4.53 3.72
 -1 16 -9 6.91 4.3
 1 16 9 8.28 4.19
 1 16 9 3.04 11.71
 1 16 9 4.89 3.19
 -1 -16 -9 10.54 4.25
 -1 16 -9 1.55 2.01
 -1 16 -9 4.59 2.76
 1 16 9 2.79 1.89
 -1 16 -9 8.36 2.68
 1 16 9 8.54 2.73
 -1 16 -10 33.04 8.02
 -1 -16 -10 30.59 8.33
 1 16 10 29.36 5.99
 1 16 10 17.63 11.17
 1 16 10 19.11 3.73
 -1 -16 -10 32.71 6.3
 -1 16 -10 25.33 3.66
 -1 16 -10 28.73 3.32
 1 16 10 32.56 3.51
 1 16 10 31.09 3.72
 -1 16 -11 18.1 6.19
 1 16 11 15.4 4.77
 -1 -16 -11 22.36 7.16
 1 16 11 15.44 13.93
 1 16 11 19.18 3.77
 -1 -16 -11 23.31 5.53
 -1 16 -11 19.86 2.94
 -1 16 -11 19.32 3.48
 1 16 11 20.81 3.04
 1 16 11 15.76 2.69
 1 16 12 11.77 12.75
 1 16 12 0.38 2.86
 -1 16 -12 -1.4 2.59
 -1 16 -12 0.87 2.09
 -1 -16 -12 1.93 2.94
 1 16 12 2.58 2.46
 1 16 12 -2.17 2.72
 -1 -16 -12 0.78 4.21
 -1 16 -12 -0.46 3.77
 1 16 13 88.25 23.16
 -1 -16 -13 93.38 10.59
 -1 16 -13 84.19 5.23
 -1 16 -13 85.24 5.95
 1 16 13 81.54 5.3
 -1 16 -13 94.43 12.42
 -1 -16 -13 98.82 13.8
 1 16 13 93.92 10.02
 -1 16 -14 38.44 3.96
 -1 -16 -14 40.67 7.14
 -1 16 -14 43.4 4.09
 1 16 14 46.36 4.48
 -1 16 -14 36.94 8.81
 -1 -16 -14 46.95 10.58
 -1 16 -15 0.72 3.63
 -1 -16 -15 4.79 6.44
 -1 -16 -15 11.53 6.1
 -1 16 -15 0.08 2.84
 1 16 15 -10.4 16.67
 -1 -16 -15 6.22 4.18
 -1 16 -15 -5.1 2.65
 1 16 15 -1.77 2.4
 1 16 15 3.77 2.7
 -1 16 -16 179.49 8.35
 -1 -16 -16 199.73 13.28
 -1 -16 -16 186.24 14.78
 1 16 16 182.02 8.35
 1 16 16 193.03 8.25
 -1 -16 -17 22.34 7.18
 -1 16 -17 10.17 3.44
 1 16 17 15.05 3.65
 1 16 17 10.22 3.1
 -1 -16 -18 33 7.08
 1 16 18 39.75 4.63
 1 16 18 44.06 4.59
 1 16 18 38.76 29.61
 1 16 19 27.73 4.49
 -1 -16 -19 20.77 7.08
 1 16 19 27.77 4.24
 -1 -16 -20 10.2 6.43
 1 16 20 5.66 3.22
 -1 -16 -21 23 8.25
 1 16 21 22.92 3.84
 -1 -16 -22 17.46 6.88
 1 16 22 12.59 3.03
 1 16 23 -2.94 3.24
 -1 -16 -23 0.3 6.73
 1 16 23 1.42 2.66
 1 16 24 13.65 3.56
 -1 -16 -24 20.75 7.58
 1 16 24 17.66 3.66
 1 16 25 3.33 2.85
 1 16 25 1.19 2.71
 1 16 26 1.4 2.8
 -1 -16 -26 4.52 5.63
 1 16 26 1.36 2.33
 1 16 27 9.21 3.06
 1 16 28 8.25 2.8
 1 16 29 4.77 2.47
 -1 17 29 2.15 1.98
 -1 17 28 4.91 2.55
 -1 17 27 12.07 3.36
 -1 17 27 11.72 2.96
 -1 17 26 -2.97 3
 1 -17 -26 3.81 5.41
 -1 17 26 -0.91 2.35
 1 -17 -25 14.65 6.49
 -1 17 25 26.56 3.52
 1 -17 -24 18.62 7.55
 -1 17 24 0.56 2.52
 1 -17 -23 6.78 7.08
 -1 17 23 6.39 2.74
 -1 17 22 -0.38 3.27
 1 -17 -22 14.31 7.06
 -1 17 22 11.04 3.18
 -1 17 21 20.16 3.85
 1 -17 -21 13.7 7.21
 -1 17 21 22.45 3.69
 -1 17 20 -3.56 3.02
 1 -17 -20 -1.24 6.55
 -1 17 20 -0.22 2.6
 1 -17 -19 44.45 9.28
 -1 17 19 27.32 4.5
 -1 17 19 32.27 4.05
 -1 17 19 59.76 35.95
 1 -17 -18 24.44 7.52
 -1 17 18 21.32 4.1
 -1 17 18 25.52 3.88
 1 -17 -17 22.49 6.92
 -1 17 17 28.72 26.73
 -1 17 17 17.71 3.9
 1 -17 -16 3.38 5.88
 -1 17 16 2.36 2.84
 -1 17 16 17.84 19.07
 1 -17 -15 6.45 6.16
 1 -17 -15 15.76 5.24
 -1 17 15 13.85 3.24
 1 17 -15 10.54 5.81
 1 -17 -14 32.46 8.16
 -1 17 14 26.1 5.58
 1 17 -14 32.81 8.97
 1 -17 -14 32.54 7.29
 1 17 -14 31.78 3.66
 -1 17 14 27.68 3.49
 -1 17 14 34.35 3.85
 1 -17 -14 27.73 6.48
 1 17 -13 150.74 16.06
 -1 17 13 161.92 13.79
 1 -17 -13 173.36 19.06
 1 -17 -13 164.63 13.79
 1 17 -13 151.82 6.42
 1 17 -13 158.98 7.91
 -1 17 13 159.42 7.1
 -1 17 13 154.64 7.34
 1 17 -12 -2.95 4.06
 -1 17 12 4.29 3.53
 1 -17 -12 2.33 5.17
 -1 17 12 5.56 14.92
 1 -17 -12 -3.06 4.13
 1 17 -12 3.61 2.14
 1 17 -12 6.84 3.03
 -1 17 12 4.68 2.37
 -1 17 12 9.01 2.83
 1 17 -11 141.3 15.29
 1 -17 -11 166.19 18.73
 -1 17 11 174.39 14.66
 1 17 -11 163.57 7.85
 1 17 -11 159.38 6.37
 -1 17 11 167.24 7.32
 -1 17 11 167 6.9
 1 17 -11 181.18 8.17
 1 -17 -11 168.48 13.91
 1 17 -10 39.6 8.48
 -1 17 10 43.67 7.96
 1 -17 -10 36.02 8.49
 1 -17 -10 41.41 7.14
 -1 17 10 50.46 17.4
 1 17 -10 31.36 3.29
 1 17 -10 30.9 3.95
 1 17 -10 40.71 4.29
 -1 17 10 36.11 3.6
 -1 17 10 38.17 3.97
 -1 17 9 6.61 3.5
 1 17 -9 6.45 6.59
 1 -17 -9 11.74 4.23
 1 17 -9 13.17 3.18
 1 17 -9 10.41 2.6
 -1 17 9 10.57 2.66
 1 17 -9 11.9 3.27
 -1 17 9 10.4 2.84
 -1 17 8 17.17 5.97
 1 17 -8 12.77 6.07
 1 17 -8 13.76 3.24
 1 -17 -8 12.46 4.29
 1 17 -8 14.44 2.6
 1 17 -8 18.36 3.42
 -1 17 8 17.94 2.68
 -1 17 8 18.68 3.04
 -1 17 7 19.57 12.43
 1 17 -7 24.14 3.56
 1 17 -7 29.11 3.11
 -1 17 7 35.65 3.72
 -1 17 7 32.01 2.93
 -1 17 7 31.61 3.09
 1 -17 -7 46.64 7.41
 -1 17 7 52.28 8.83
 1 17 -7 44.67 8.87
 -1 17 6 8.19 3.96
 1 17 -6 1.2 4.31
 1 -17 -6 5.28 3.01
 -1 17 6 1.42 1.62
 -1 17 6 3.65 1.86
 1 17 -6 4.11 2.41
 -1 17 6 0.59 2.05
 1 -17 -5 179.35 13.13
 -1 17 5 188.19 25.25
 -1 17 5 154.13 5.45
 -1 17 5 164.37 6.9
 1 17 -5 149.46 6.95
 -1 17 5 169.36 6.23
 1 17 -5 168.87 7.42
 -1 17 5 169.07 15.37
 -1 17 4 -0.99 3.73
 1 -17 -4 3.69 2.54
 1 17 -4 -0.02 2.17
 -1 17 4 0.61 1.74
 1 17 -4 0.51 2.35
 -1 17 4 0.96 1.92
 -1 17 4 1.01 10.57
 -1 17 3 69.54 15.48
 1 17 -3 55.94 10.32
 -1 17 3 70.69 10.4
 -1 17 3 55.55 4.35
 -1 17 3 56.06 4.07
 1 17 -3 55.13 4.5
 1 17 -3 57.05 4.41
 1 17 -2 45.49 4.15
 -1 17 2 41.7 3.65
 -1 17 2 40.76 3.78
 1 17 -2 39.11 4.08
 -1 17 2 44.33 8.51
 1 17 -2 44.05 8.95
 -1 17 1 44.41 3.86
 1 17 -1 46 4.19
 -1 17 1 53.71 3.93
 1 17 -1 49.49 4.08
 1 17 -1 44.95 9.03
 -1 17 1 58.2 9.75
 1 17 -1 56.93 5.86
 1 17 0 107.6 5.92
 -1 17 0 107.64 5.67
 -1 17 0 119.12 5.76
 1 17 0 117.97 5.82
 1 17 0 113.36 13.48
 -1 17 0 122.67 13.58
 1 17 0 108.57 7.53
 -1 17 -1 230.7 8.02
 1 17 1 236.82 8.71
 -1 17 -1 259.66 8.47
 1 17 1 251.56 8.18
 1 17 1 263.82 19.85
 -1 17 -1 242.45 19.49
 1 17 1 243.51 10.61
 1 17 2 3.04 2.2
 1 17 2 4.79 2.05
 -1 17 -2 9.29 2.62
 -1 17 -2 4.38 2.01
 1 17 2 6.74 4.58
 1 17 2 6.12 3.69
 1 17 3 301.4 8.65
 1 17 3 290.57 9.28
 -1 17 -3 325.17 9.84
 1 17 3 320.99 21.26
 1 17 3 301.59 11.52
 1 17 4 118.6 20.87
 1 17 4 98.5 4.98
 -1 17 -4 106.68 5.92
 1 17 4 94.58 5.47
 -1 17 -4 84.52 11.95
 1 17 4 100.2 11.99
 1 17 4 102.16 7.15
 1 17 5 30.55 6.43
 -1 17 -5 19.03 5.99
 1 17 5 21.59 2.86
 -1 17 -5 25.4 3.76
 1 17 5 24.17 3.41
 1 17 5 17.47 3.66
 1 17 6 2.74 4
 -1 17 -6 1.68 3.68
 1 17 6 4.55 3.02
 -1 17 -6 -1.85 2.77
 1 17 6 2.1 1.76
 1 17 6 4.4 1.95
 1 17 6 3.55 2.34
 -1 17 -7 46.16 4.68
 1 17 7 50.51 5.56
 -1 17 -7 44.01 3.93
 1 17 7 47.8 3.64
 1 17 7 46.61 3.39
 1 17 7 45.19 4.16
 -1 17 -7 37.96 8.47
 1 17 7 40.44 7.65
 -1 -17 -8 17.51 6.39
 -1 17 -8 17.99 6.25
 1 17 8 20.16 5.69
 1 17 8 29.38 14.14
 1 17 8 12.66 3.71
 -1 -17 -8 17.13 4.36
 -1 17 -8 14.83 3.45
 -1 17 -8 12.68 2.59
 1 17 8 16.17 2.73
 -1 17 -8 15.27 3.23
 1 17 8 13.95 2.95
 1 17 9 103.18 23.07
 -1 17 -9 103.2 6.54
 1 17 9 95.04 7.04
 -1 -17 -9 119.39 11
 -1 17 -9 105.09 5.6
 1 17 9 109.35 5.56
 1 17 9 105.5 5.99
 -1 -17 -9 115.94 14.78
 1 17 9 119.99 12.09
 -1 17 -9 98.14 13.39
 -1 17 -10 1.17 3.6
 1 17 10 1.23 3.08
 -1 -17 -10 5.09 4.72
 1 17 10 -4.03 12.12
 1 17 10 2.38 3.28
 -1 -17 -10 2.09 3.32
 -1 17 -10 0.56 2.32
 -1 17 -10 -0.35 2.83
 1 17 10 0.43 2.25
 1 17 10 2.63 2.27
 -1 17 -11 49.2 9.62
 -1 -17 -11 51.48 10.57
 1 17 11 62.13 8.94
 1 17 11 44.71 17.72
 1 17 11 43.34 5.31
 -1 -17 -11 60.82 8.44
 -1 17 -11 42.85 4.56
 -1 17 -11 50.47 4.38
 1 17 11 46.93 4.15
 1 17 11 49.22 4.46
 -1 17 -12 73.86 11.05
 1 17 12 78.46 9.23
 -1 -17 -12 84.73 13.24
 1 17 12 97.68 26.7
 1 17 12 73.28 6.2
 -1 17 -12 79.42 5.31
 -1 17 -12 77.86 6.17
 1 17 12 63.45 4.77
 1 17 12 81.36 5.34
 -1 -17 -12 74.77 9.01
 -1 17 -13 22.23 4.57
 1 17 13 16.57 3.22
 -1 17 -13 18.76 3.39
 1 17 13 14.87 5.24
 -1 -17 -13 21.55 6.77
 -1 17 -13 13.75 6.03
 -1 -17 -13 19.01 5.13
 -1 -17 -14 2.77 2.89
 -1 17 -14 2.9 2.69
 1 17 14 6.63 2.95
 -1 17 -14 3.87 4.81
 -1 -17 -14 -0.44 4
 -1 -17 -15 121.05 11.14
 -1 -17 -15 112.14 11.16
 -1 17 -15 114.6 6.44
 1 17 15 108.16 6.38
 -1 17 -15 95.39 12.48
 -1 -17 -16 7.82 6.55
 1 17 16 3.06 3.04
 1 17 16 3.1 2.8
 1 17 16 7.91 20.63
 -1 -17 -17 75.47 9.72
 1 17 17 73.29 5.97
 1 17 17 72.72 5.34
 1 17 17 101.19 32.29
 -1 -17 -18 18.7 8.08
 1 17 18 1.19 2.96
 1 17 18 5.97 2.93
 1 17 18 1.97 27.02
 -1 -17 -19 0.89 6.39
 1 17 19 3.9 3.01
 1 17 19 2.03 2.67
 1 17 20 9.26 3.44
 -1 -17 -20 -0.79 6.56
 1 17 20 9.19 3.01
 1 17 21 2.82 3.31
 -1 -17 -21 17.42 7.23
 1 17 21 11.89 3.2
 -1 -17 -22 -7.67 7.2
 1 17 22 2.59 3.01
 -1 -17 -23 27.5 7.98
 1 17 23 32.84 4.09
 -1 -17 -24 -1.57 6.23
 1 17 24 1.74 2.6
 1 17 25 17.53 3.64
 -1 -17 -25 13.86 6.21
 1 17 25 16.89 3.51
 -1 -17 -26 1.34 5.39
 1 17 26 6.81 2.58
 1 17 27 3.15 2.63
 1 17 28 1.59 2.28
 -1 18 28 4.25 2.37
 -1 18 27 -2.24 2.31
 1 -18 -26 17.45 6.17
 -1 18 26 9.94 3.16
 1 -18 -25 13.16 6.3
 -1 18 25 1.61 2.34
 1 -18 -24 8.69 6.45
 -1 18 24 8.1 2.63
 -1 18 23 -3.99 3.33
 1 -18 -23 -2.32 6.35
 -1 18 23 -2.72 2.81
 -1 18 22 4.95 3
 1 -18 -22 13.38 6.99
 -1 18 22 7.6 3.01
 -1 18 21 5.48 3.26
 1 -18 -21 -0.77 6.81
 -1 18 21 6.22 3.38
 -1 18 20 76.35 6.05
 1 -18 -20 70.71 10.54
 -1 18 20 64.07 5.42
 -1 18 19 1.71 2.99
 1 -18 -19 7.42 6.91
 -1 18 19 -1.96 2.65
 -1 18 18 47.2 5.15
 1 -18 -18 44.4 8.87
 -1 18 18 64.35 32.64
 -1 18 17 8.75 3.22
 1 -18 -17 2.11 7
 -1 18 17 -9.38 23.23
 -1 18 16 4.27 3.06
 1 -18 -16 2.52 6.04
 1 -18 -15 -8.13 6.83
 -1 18 15 2.84 21.89
 -1 18 15 3.63 2.61
 -1 18 15 -6.81 3.4
 -1 18 14 18.24 4.95
 1 -18 -14 20.46 5.19
 -1 18 14 3.4 19.84
 -1 18 14 18.36 3.47
 1 18 -14 18.48 3.32
 -1 18 14 17.24 3.43
 -1 18 13 4.99 3.55
 1 18 -13 0.1 4.93
 1 -18 -13 6.66 3.75
 1 18 -13 7.89 3.27
 -1 18 13 4.06 2.45
 1 18 -13 11.3 3.01
 -1 18 13 11.83 3.34
 1 18 -12 119.36 14.65
 1 -18 -12 126.14 15.46
 -1 18 12 127.73 12.44
 1 18 -12 119.06 7.27
 1 18 -12 119.78 6.02
 -1 18 12 125.29 6.87
 -1 18 12 127.01 6.57
 1 -18 -12 124.69 11.78
 -1 18 11 0.91 3.5
 1 -18 -11 6.04 5.38
 1 18 -11 0.6 3.49
 -1 18 11 12.98 15.93
 1 -18 -11 4.68 3.64
 1 18 -11 0.63 2.22
 1 18 -11 -0.96 3.17
 -1 18 11 -6.77 2.78
 -1 18 11 -1 2.63
 1 -18 -10 66.54 11.65
 1 18 -10 62.05 11.17
 -1 18 10 58.92 9.07
 1 18 -10 72.71 5.74
 1 18 -10 69.91 4.71
 -1 18 10 72.06 5.4
 -1 18 10 71.33 4.78
 1 18 -10 82 6.08
 1 -18 -10 60.44 8.06
 -1 18 9 17.5 5.2
 1 18 -9 17.44 6.46
 1 18 -9 20.69 3.11
 1 18 -9 15.57 3.47
 1 18 -9 19.61 3.77
 -1 18 9 17.5 2.89
 -1 18 9 19.71 3.2
 1 18 -8 64.54 5.7
 -1 18 8 86.44 19.41
 1 18 -8 70.61 4.64
 -1 18 8 77.22 4.64
 1 18 -8 76.36 5.91
 -1 18 8 78.97 5.31
 -1 18 8 88.88 10.89
 1 18 -8 82.95 12.51
 -1 18 7 -1.95 3.62
 1 18 -7 4.49 4.78
 1 18 -7 3.36 3.1
 1 18 -7 4.16 2.24
 -1 18 7 1.75 1.81
 -1 18 7 1.69 1.89
 -1 18 7 1.05 2.35
 -1 18 7 -4.85 10.9
 1 18 -6 170.36 7.47
 -1 18 6 175.83 6.47
 -1 18 6 175.49 7.46
 -1 18 6 166.77 6.18
 -1 18 6 191.28 16.56
 1 18 -6 178.92 17.81
 -1 18 6 201.65 29.74
 -1 18 5 12.17 5.69
 -1 18 5 4.36 2.18
 1 18 -5 4.01 2.59
 1 18 -5 -1.25 2.88
 -1 18 5 1.18 2.3
 -1 18 5 16.71 13.74
 -1 18 4 123.34 6.35
 1 18 -4 125.93 6.85
 -1 18 4 128.55 5.78
 1 18 -4 116.97 6.62
 -1 18 4 141 14.41
 -1 18 3 3.39 3.63
 1 18 -3 0.19 3.7
 1 18 -3 6.01 2.67
 -1 18 3 7.6 2.27
 1 18 -3 2.49 2.31
 -1 18 3 2.23 2.14
 -1 18 3 7.4 8.09
 -1 18 2 44.26 4.17
 -1 18 2 44.42 3.96
 1 18 -2 45 4.42
 1 18 -2 47.65 4.24
 -1 18 2 47.31 8.86
 1 18 -2 52.36 9.65
 -1 18 1 39.1 3.79
 1 18 -1 37.41 4.12
 1 18 -1 40.82 4.04
 -1 18 1 38.28 3.94
 1 18 -1 32.75 7.67
 -1 18 1 29.04 7.43
 -1 18 0 90.68 5.57
 -1 18 0 100.1 5.76
 1 18 0 90.74 5.78
 1 18 0 91.42 5.54
 1 18 0 89.22 12.19
 -1 18 0 83.9 12.05
 1 18 0 104.13 8.01
 1 18 1 15.61 3.23
 -1 18 -1 15.52 3.07
 -1 18 -1 12.64 2.76
 1 18 1 12.93 2.63
 -1 18 -1 6.77 4.44
 1 18 1 10.63 4.69
 1 18 1 20.81 4.71
 -1 18 -2 172.92 7.57
 -1 18 -2 153.01 7.13
 1 18 2 151.9 7.3
 1 18 2 158.6 6.8
 1 18 2 168.53 15.69
 1 18 2 176.79 9.69
 1 18 3 4.44 2.35
 -1 18 -3 4 2.3
 1 18 3 5.64 2.16
 -1 18 -3 9.17 2.98
 1 18 3 4.49 3.94
 1 18 3 3.44 3.79
 1 18 4 13.42 3.2
 -1 18 -4 13.29 2.97
 1 18 4 14.29 2.63
 1 18 4 14.52 5.52
 -1 18 -4 13.7 4.99
 1 18 4 23.27 4.59
 -1 18 -5 0.1 4.38
 1 18 5 3.25 3.85
 1 18 5 11.28 12.18
 -1 18 -5 5.63 2.91
 1 18 5 5.02 2.05
 1 18 5 5.4 2.74
 1 18 5 7.17 3.55
 -1 18 -6 17.93 7.01
 1 18 6 12.5 4.79
 1 18 6 16.4 4.21
 -1 18 -6 12.3 3.56
 1 18 6 18.21 14.09
 1 18 6 15.08 2.73
 1 18 6 13.85 2.98
 -1 18 -7 1.3 4.85
 1 18 7 3.14 3.37
 1 18 7 -0.83 3.56
 -1 18 -7 0.65 2.9
 -1 18 -7 0.47 2.42
 1 18 7 0.99 1.81
 1 18 7 -1.02 2.5
 1 18 8 110.13 7.83
 -1 18 -8 105.62 6.95
 1 18 8 126.14 26.16
 -1 18 -8 104.11 5.75
 1 18 8 108.35 6.28
 1 18 8 102.84 5.44
 1 18 8 107.19 11.8
 -1 18 -8 93.94 13.01
 -1 -18 -8 106.53 13.91
 -1 -18 -9 7.06 5.4
 -1 18 -9 2.39 3.78
 1 18 9 1.12 3.76
 1 18 9 0.84 3.86
 1 18 9 1.71 13.51
 -1 18 -9 -3.44 3.03
 -1 18 -9 0.97 2.44
 1 18 9 0.75 2.16
 1 18 9 -1.18 2.73
 1 18 10 200.04 10
 -1 18 -10 204.75 9.25
 -1 18 -10 212.99 8.06
 1 18 10 265.79 39.76
 1 18 10 217.25 7.87
 1 18 10 208.74 8.72
 1 18 10 237.12 17.02
 -1 18 -10 206.94 18.85
 -1 -18 -10 255.42 21.4
 -1 18 -11 27.83 7.44
 -1 -18 -11 31.05 7.9
 1 18 11 38.37 7.23
 -1 18 -11 37.26 5.05
 -1 18 -11 33.93 3.92
 1 18 11 40.45 16.54
 1 18 11 40.33 4.16
 1 18 11 34.57 4.18
 -1 -18 -12 29.2 8.76
 -1 18 -12 25.36 7.38
 1 18 12 25.89 5.9
 -1 18 -12 22.31 3.52
 -1 18 -12 17.68 4.27
 1 18 12 28.6 15.75
 1 18 12 23.68 3.58
 1 18 12 20.7 3.48
 -1 18 -13 15.04 5.82
 -1 -18 -13 12.73 6.28
 1 18 13 27.01 19.31
 -1 18 -13 15.12 3.33
 1 18 13 18.05 3.49
 1 18 13 18.85 3.75
 -1 18 -13 23.59 4.72
 -1 18 -14 46.28 4.46
 1 18 14 41.13 4.5
 1 18 15 3.89 2.84
 -1 18 -15 1.58 2.94
 -1 -18 -15 11.85 6.39
 1 18 15 5.64 22.21
 1 18 16 54.32 5.34
 -1 -18 -16 68.48 9.87
 1 18 16 93.2 35
 -1 -18 -17 -1.26 6.25
 1 18 17 5.8 3.21
 1 18 17 2.11 2.79
 1 18 17 -14.75 29.09
 -1 -18 -18 15.06 7.66
 1 18 18 14.6 3.61
 1 18 18 15.35 3.37
 1 18 18 1.09 26.31
 1 18 19 -2.64 3.23
 1 18 19 -1.41 3
 1 18 20 3.72 3.37
 -1 -18 -20 8.28 6.63
 1 18 20 -2.16 2.62
 1 18 21 5.95 3.51
 1 18 21 6.79 3.06
 1 18 22 31.54 4.33
 -1 -18 -22 29.47 8.1
 1 18 22 29.52 3.94
 -1 -18 -23 -12.02 7.04
 1 18 23 0.86 2.61
 -1 -18 -24 31.7 6.77
 1 18 24 31.2 3.94
 -1 -18 -25 -2.32 6.05
 1 18 25 0.33 2.69
 -1 -18 -26 2.02 5.37
 1 18 26 1.95 2.43
 1 18 27 3.81 2.43
 1 18 28 2.61 2.05
 -1 19 27 8.68 2.63
 1 -19 -26 -3.21 4.89
 -1 19 26 -1.95 2.42
 1 -19 -25 10.57 5.55
 -1 19 25 11.88 3.49
 -1 19 24 -0.49 2.71
 1 -19 -24 -5.58 6.25
 -1 19 24 -1.37 2.51
 -1 19 23 3.68 3.08
 1 -19 -23 4.46 6.68
 -1 19 23 1.13 2.66
 -1 19 22 -2.4 3.07
 1 -19 -22 -4.49 6.51
 -1 19 22 -4.18 3.02
 -1 19 21 35.17 4.73
 1 -19 -21 36.8 9.16
 -1 19 21 23.33 3.57
 -1 19 20 0.06 3.01
 1 -19 -20 3.99 7.01
 -1 19 20 1.3 2.59
 -1 19 19 76.03 5.86
 1 -19 -19 76.25 9.8
 -1 19 18 1.84 3.14
 1 -19 -18 3.15 6.65
 -1 19 17 23.62 3.95
 1 -19 -17 19.36 6.68
 1 -19 -16 4.86 6.88
 -1 19 16 0.54 2.87
 -1 19 16 -3.46 3.19
 1 -19 -15 -18.26 8.07
 -1 19 15 21.41 26.52
 -1 19 15 3.48 3.12
 -1 19 15 6.54 3.1
 -1 19 14 0.73 2.81
 -1 19 14 1.78 2.76
 1 19 -14 0.18 2.67
 -1 19 13 25.8 3.81
 1 19 -13 27.02 3.45
 -1 19 13 25.08 3.81
 1 -19 -12 9.74 5.9
 -1 19 12 5.9 19.89
 1 19 -12 5.75 3.8
 -1 19 12 0.63 2.47
 1 19 -12 -0.27 2.33
 -1 19 12 2.45 2.69
 1 19 -11 72.6 6.11
 1 19 -11 69.74 4.93
 -1 19 11 67.59 5.29
 -1 19 11 71.98 5.02
 -1 19 11 64.3 9.35
 1 -19 -11 72.83 12.35
 1 19 -10 2.63 4.6
 -1 19 10 1.35 3.56
 1 -19 -10 -1.4 3.96
 1 19 -10 0.99 2.26
 1 19 -10 -5.18 3.5
 -1 19 10 -6.09 16.99
 -1 19 10 2.63 2.32
 -1 19 10 -2.45 2.7
 -1 19 9 2.41 3.3
 1 -19 -9 -4.35 5.49
 1 19 -9 3.26 4.17
 1 19 -9 -4.95 3.71
 1 19 -9 0.02 2.21
 -1 19 9 -0.82 2.32
 1 19 -9 3.79 2.82
 -1 19 9 0.06 2.65
 -1 19 8 5.65 3.61
 1 19 -8 6.65 4.96
 -1 19 8 3.1 14.83
 1 19 -8 9.28 2.81
 1 19 -8 7.3 3.25
 1 19 -8 4.78 3.12
 -1 19 8 10.07 2.56
 -1 19 8 2.94 2.43
 1 19 -7 160.96 8.69
 1 19 -7 164.74 6.81
 -1 19 7 181.21 7.99
 -1 19 7 161.42 6.39
 -1 19 7 186.6 15.83
 1 19 -7 172.93 17.38
 -1 19 6 10.59 4.86
 1 19 -6 0.4 3.74
 1 19 -6 12.22 4.03
 1 19 -6 5.15 2.37
 -1 19 6 7.38 2.37
 1 19 -6 1.76 2.67
 -1 19 6 7.04 2.75
 -1 19 6 12.62 12.44
 1 19 -5 186.86 8.51
 -1 19 5 189.03 8.12
 -1 19 5 194.09 7.26
 1 19 -5 204 9.1
 -1 19 5 207.26 17.07
 1 19 -4 16.69 3.52
 -1 19 4 10.08 2.59
 1 19 -4 16.9 3.72
 -1 19 4 15.5 5.3
 -1 19 4 16.37 3.22
 1 19 -3 129.74 6.94
 1 19 -3 119.84 6.98
 -1 19 3 130.41 6.32
 -1 19 3 119.45 6.58
 1 19 -3 113.02 13.69
 -1 19 3 127.45 13.74
 1 19 -2 1.33 2.56
 -1 19 2 3.58 2.78
 -1 19 2 2.19 2.2
 1 19 -2 0.75 2.53
 -1 19 2 1.39 4.2
 1 19 -2 -0.09 3.49
 -1 19 1 2.11 2.48
 1 19 -1 3.28 2.63
 -1 19 1 4.77 2.54
 1 19 -1 2.35 2.4
 1 19 -1 1.93 3.38
 -1 19 1 3.53 4.12
 1 19 0 11.93 2.96
 1 19 0 15.89 3.39
 -1 19 0 13.59 3.06
 -1 19 0 14.6 2.97
 -1 19 0 20.95 6.28
 1 19 0 16.84 6.63
 1 19 1 110.94 6.86
 -1 19 -1 116.08 6.51
 -1 19 -1 126.32 6.64
 1 19 1 128.66 6.49
 1 19 1 114.89 13.68
 -1 19 -1 103.29 12.75
 -1 19 -2 1.93 2.35
 1 19 2 1.03 2.24
 1 19 2 1.72 2.49
 -1 19 -2 -1.33 2.6
 1 19 2 1.02 3.57
 1 19 3 53.13 4.26
 1 19 3 52.84 4.82
 -1 19 -3 61.14 5.04
 -1 19 -3 57.98 4.91
 1 19 3 56.99 7
 1 19 3 62.17 9.91
 1 19 4 -1.1 2.25
 -1 19 -4 3.11 2.78
 1 19 4 2.07 2.5
 1 19 4 -0.25 4.1
 -1 19 -4 3.39 3.56
 1 19 4 2.19 3.37
 -1 19 -5 4.64 3.36
 1 19 5 -4.62 3.94
 1 19 5 1.02 2.08
 -1 19 -5 -2.56 2.78
 -1 19 -5 -0.79 4.53
 1 19 5 7.69 3.97
 1 19 5 1.75 2.92
 -1 19 -6 2.73 3.14
 1 19 6 -1.25 3.96
 1 19 6 2.55 2.73
 1 19 6 4.2 2.32
 1 19 6 5.31 3.66
 -1 19 -6 3.28 4.01
 1 19 7 76.01 7.41
 -1 19 -7 64.77 6.08
 -1 19 -7 62.7 4.94
 1 19 7 64.95 21.3
 1 19 7 60.17 4.07
 1 19 7 59.95 5.29
 -1 -19 -7 72.26 11.37
 1 19 7 65.47 9.4
 -1 19 -7 51.98 10.27
 -1 -19 -8 2.61 3.64
 1 19 8 4.64 4.66
 -1 19 -8 -4.21 5.11
 1 19 8 -3.59 15.18
 -1 19 -8 1.83 2.51
 -1 19 -8 1.05 3.54
 1 19 8 -3.4 2.25
 1 19 8 2.56 2.86
 -1 19 -9 205.47 9.92
 -1 19 -9 211.53 8.33
 1 19 9 212.3 8.96
 -1 19 -9 182.97 17.76
 -1 -19 -9 235.34 20.47
 1 19 9 221.3 16.3
 -1 19 -10 1.57 3.59
 -1 -19 -10 3.78 4.4
 1 19 10 3.62 3.46
 1 19 10 6.56 16.62
 -1 19 -10 0.11 2.63
 -1 19 -10 1.59 3.73
 1 19 10 6.07 2.34
 1 19 10 3.34 2.7
 -1 19 -11 82.11 6.77
 -1 19 -11 92.91 5.85
 1 19 11 89.62 5.64
 1 19 11 97.23 6.66
 -1 -19 -11 105.35 14.12
 1 19 11 104.64 10.94
 1 19 12 0.2 2.55
 1 19 12 1.48 2.85
 -1 19 -12 3.53 3.05
 -1 19 -12 6.22 3.88
 -1 19 -13 -0.32 2.64
 1 19 13 -2.27 2.92
 1 19 13 -0.02 2.9
 1 19 14 -2.12 2.75
 -1 19 -14 -1.39 2.88
 -1 -19 -14 -4.04 6.31
 1 19 14 3.64 23.27
 -1 19 -15 35.96 4.37
 1 19 15 33.75 4.58
 -1 -19 -15 40.17 8.22
 1 19 16 3.41 3.22
 -1 -19 -16 2.2 6.38
 1 19 16 -16.2 30.36
 1 19 17 18.08 3.95
 -1 -19 -17 23.34 8.27
 1 19 18 -4.79 3.22
 1 19 18 1.73 2.89
 1 19 19 4.85 3.12
 1 19 19 1.14 3.01
 1 19 20 0.17 2.98
 -1 -19 -20 -7.65 6.99
 1 19 20 1.19 3.01
 1 19 21 14.56 3.56
 -1 -19 -21 26.4 7.88
 1 19 21 20.1 3.87
 -1 -19 -22 5.16 7.55
 1 19 22 2.4 2.86
 1 19 23 38.31 4.2
 -1 -19 -23 39.32 8.49
 -1 -19 -24 -8.52 6.77
 1 19 24 5.9 3.04
 -1 -19 -25 1.9 5.52
 1 19 25 7.94 3.04
 1 19 26 -2.58 2.39
 1 19 27 0.98 2.12
 1 -20 -26 7.13 4.9
 -1 20 26 10.2 2.99
 1 -20 -25 -4.85 5.85
 -1 20 25 4.94 2.57
 1 -20 -24 -4.31 5.94
 -1 20 24 -0.02 2.22
 1 -20 -23 -6.33 6.61
 -1 20 23 1.48 2.77
 1 -20 -22 -3.41 7.27
 -1 20 22 3.96 2.8
 -1 20 21 1.43 2.86
 1 -20 -21 -2.59 7.02
 -1 20 21 -1.17 2.96
 -1 20 20 31.3 4.28
 1 -20 -20 37.08 9.3
 -1 20 19 4.49 3.32
 1 -20 -19 -17.9 7.59
 -1 20 18 61.95 5.43
 1 -20 -18 63.76 10.42
 -1 20 17 5.33 3.17
 1 -20 -17 9.65 6.87
 -1 20 16 8.08 3.2
 1 -20 -16 2.64 6.53
 -1 20 16 3.74 2.83
 -1 20 15 25.71 34.65
 -1 20 15 2.17 2.83
 -1 20 15 -2.87 3.16
 -1 20 14 41.08 32.19
 -1 20 14 24.61 4.17
 -1 20 14 21.1 3.73
 -1 20 13 2.21 22.61
 1 20 -13 4.66 2.6
 -1 20 13 6.89 2.89
 -1 20 13 6.31 2.83
 1 -20 -12 15.61 6.17
 1 20 -12 26.07 4.84
 -1 20 12 24.61 3.54
 1 20 -12 27.66 3.67
 -1 20 12 23.26 4
 1 20 -11 1.82 3.81
 1 20 -11 -1.2 2.48
 -1 20 11 11.96 20.07
 -1 20 11 0.87 2.48
 -1 20 11 2.58 2.86
 1 20 -10 19.64 4.82
 1 20 -10 26.49 3.82
 -1 20 10 30.85 18.04
 -1 20 10 19.66 3.17
 -1 20 10 25.56 4.1
 -1 20 9 1.02 17.89
 -1 20 9 0.12 2.74
 1 20 -9 -4.04 2.96
 1 20 -9 1.52 3.82
 -1 20 8 2.21 15.35
 1 20 -8 13.83 2.83
 1 20 -8 9.08 4.17
 -1 20 8 17.74 5.63
 1 -20 -8 15.99 6.17
 -1 20 8 15.51 3.61
 1 20 -7 10.24 3.89
 -1 20 7 6.16 15.98
 1 20 -7 14.81 3.18
 -1 20 7 9.7 3.08
 -1 20 7 9.39 4
 1 20 -7 8.84 4.9
 1 20 -6 181.85 9.48
 1 20 -6 173.48 7.23
 -1 20 6 187.32 8.5
 1 20 -6 187.89 8.95
 1 20 -6 153.55 16.35
 -1 20 6 186.12 16.09
 1 20 -5 4.52 2.93
 1 20 -5 2.07 3.02
 -1 20 5 9.26 4.7
 -1 20 5 1.26 2.84
 -1 20 4 172.83 15.69
 1 20 -4 162.95 8.3
 -1 20 4 173.78 8.29
 1 20 -4 178.78 8.7
 -1 20 3 -3.27 4.75
 1 20 -3 0.75 3.94
 1 20 -3 -2.33 3
 -1 20 3 3.36 2.53
 -1 20 3 -2.17 2.93
 1 20 -3 0.41 2.82
 -1 20 2 30.66 7.61
 1 20 -2 32.76 7.5
 -1 20 2 34.1 4.32
 1 20 -2 28.98 4.52
 1 20 -2 37.29 4.48
 -1 20 2 39.42 4.29
 1 20 -1 7.15 4.31
 -1 20 1 12.58 5.42
 -1 20 1 3.72 2.66
 1 20 -1 8.02 3.21
 1 20 -1 6.58 3.12
 -1 20 1 5.02 3.04
 1 20 0 35.47 8.66
 -1 20 0 39.75 8.87
 -1 20 0 30.37 4.07
 1 20 0 31.56 4.44
 1 20 0 35.75 4.24
 -1 20 0 40.78 4.39
 1 20 1 23.63 7.29
 -1 20 -1 19.27 6.91
 -1 20 -1 16.61 3.66
 1 20 1 20.98 3.8
 -1 20 -1 17.64 3.38
 1 20 1 14.53 3.57
 1 20 2 76.96 11.06
 1 20 2 88.56 5.79
 -1 20 -2 77.37 5.93
 -1 20 -2 85.24 6.2
 1 20 2 79.27 6.12
 1 20 3 21.83 6.18
 1 20 3 18.91 3.42
 1 20 3 19.01 3.73
 -1 20 -3 4.79 2.64
 -1 20 -3 18.05 3.58
 1 20 4 55.96 8.92
 -1 20 -4 40.24 8.12
 1 20 4 47.14 4.26
 1 20 4 44.74 5
 1 20 5 7.43 4.18
 -1 20 -5 7.05 4.74
 1 20 5 4.47 2.94
 1 20 5 7.97 2.76
 -1 20 -5 9.92 4.53
 -1 20 -6 18.1 4.42
 1 20 6 18.8 3.74
 1 20 6 15.04 2.87
 -1 -20 -6 9.6 5.19
 1 20 6 15.77 5.73
 -1 20 -6 6.17 4.72
 -1 20 -6 16.77 3.4
 1 20 7 4.74 3
 -1 20 -7 1.01 3.68
 -1 20 -7 -2.9 2.82
 1 20 7 4.74 2.42
 -1 -20 -7 1.13 4.12
 -1 20 -7 -2.37 4.8
 1 20 7 1.46 3.44
 -1 20 -8 144.74 7.11
 -1 -20 -8 164.05 16.59
 1 20 8 151.94 13.78
 1 20 8 155.16 8.11
 1 20 8 148.58 6.1
 -1 20 -8 153.62 9.06
 1 20 9 -2.82 17.7
 -1 20 -9 -0.41 2.79
 -1 20 -9 5.48 3.63
 1 20 9 5.93 3.21
 -1 -20 -9 0.19 3.91
 -1 20 -10 96.63 6.23
 -1 20 -10 91.05 7.42
 1 20 10 96.6 6.76
 1 20 11 3.39 3.2
 -1 20 -11 2.49 3.68
 -1 20 -11 -2.11 3.04
 1 20 12 4.65 3.27
 -1 20 -12 1.1 3.86
 -1 20 -12 2.98 2.74
 1 20 13 5.71 3.01
 -1 20 -13 3.48 2.68
 1 20 14 8.43 25.16
 -1 20 -14 14.78 3.47
 1 20 14 11.52 3.69
 -1 20 -15 0.85 3.03
 -1 -20 -15 11.38 7.34
 -1 -20 -16 60.35 10.22
 -1 -20 -17 -6.89 6.88
 -1 -20 -18 8.56 7.27
 1 20 19 3.61 3.01
 -1 -20 -19 -0.45 6.86
 1 20 20 4.81 3.2
 -1 -20 -20 -3.69 7.21
 1 20 21 -0.92 3.12
 -1 -20 -21 1.47 7
 1 20 22 19.25 3.49
 -1 -20 -22 25.06 7.78
 1 20 23 4.89 2.75
 -1 -20 -23 3.37 6.26
 1 20 24 14.51 3.28
 -1 -20 -24 17.72 6.98
 1 20 25 0.78 2.47
 -1 -20 -25 -2 5.06
 1 20 26 2.16 2.3
 -1 21 25 8.92 2.74
 1 -21 -25 25.35 6.52
 -1 21 24 3.69 2.46
 1 -21 -24 -4.5 5.42
 -1 21 23 1.54 2.4
 1 -21 -23 1.58 6.06
 -1 21 22 2.68 2.95
 1 -21 -22 7.65 7.12
 1 -21 -21 21.07 8.48
 1 -21 -20 1.9 6.85
 1 -21 -19 22.96 8.2
 1 -21 -18 -9.12 8.18
 -1 21 17 27.05 4.24
 1 -21 -17 26.9 8.14
 -1 21 16 7.58 3.51
 -1 21 15 3.83 3.07
 -1 21 14 4.34 3.34
 1 -21 -13 63.67 10.27
 -1 21 13 66.79 5.99
 1 21 -12 -0.19 3.87
 1 -21 -12 -10.25 7.6
 -1 21 12 -18.57 28.18
 -1 21 12 -1.15 3.17
 1 21 -11 34.53 5.75
 1 21 -11 26.82 3.5
 1 -21 -11 28.02 8.3
 -1 21 11 26.16 4.32
 -1 21 11 46.17 26.3
 1 21 -10 -0.03 4.41
 1 21 -10 2.91 2.52
 -1 21 10 5.3 3.14
 1 21 -9 2.69 2.5
 1 21 -9 4.52 3.95
 -1 21 9 0.72 3.01
 -1 21 9 4.77 20.22
 -1 21 8 5.12 3.3
 1 21 -8 4.4 3.87
 1 21 -8 -4.07 2.95
 -1 21 7 21.61 3.99
 1 21 -7 19.02 4.47
 1 21 -7 22.56 3.53
 1 21 -6 -3.95 4.32
 1 21 -6 3.01 3.23
 -1 21 6 3.2 2.92
 1 21 -6 3.84 2.48
 -1 21 5 120.02 7.13
 1 21 -5 135.67 7.98
 1 21 -5 129.84 8.71
 1 21 -5 119.73 6.4
 -1 21 4 2.79 2.88
 1 21 -4 5.7 3.12
 1 21 -4 1.02 3.12
 1 21 -3 23.73 4.14
 -1 21 3 30.18 4.34
 1 21 -3 28.42 4.11
 1 21 -2 8.64 3.2
 -1 21 2 9.97 3.33
 1 21 -2 6.96 3.59
 1 21 -1 15.67 3.62
 -1 21 1 14.67 3.5
 1 21 -1 12.91 3.42
 1 21 0 2.61 3.05
 1 21 0 9.6 3.21
 -1 21 0 4.3 3.06
 -1 21 -1 69.2 5.76
 1 21 1 57.17 5.12
 1 21 1 66.28 6.2
 1 21 2 -1.06 2.71
 -1 21 -2 -2.79 2.9
 1 21 2 2.28 3.07
 1 21 3 83.66 5.63
 1 21 3 84.76 6.33
 1 21 4 1.56 2.51
 1 21 4 -1.3 2.98
 -1 21 -4 3.48 4.23
 1 21 5 17.43 3.12
 1 21 5 20.56 4.03
 -1 21 -5 12.44 4.47
 1 21 6 0.43 2.39
 1 21 6 3.9 3.27
 -1 21 -6 3.2 4.26
 -1 21 -6 1.32 2.74
 1 21 7 42.67 5.16
 -1 21 -7 43.09 4.57
 -1 21 -7 44.91 6.07
 1 21 8 3.69 3.65
 -1 21 -8 2.83 4.19
 -1 21 -8 -1.45 2.84
 1 21 9 62.43 5.7
 -1 21 -9 59.47 6.8
 -1 21 -9 61.46 5.1
 1 21 10 2.58 3.19
 -1 21 -10 2.91 2.79
 -1 21 -10 3.08 4.43
 1 21 11 10.03 3.62
 -1 21 -11 8.49 3.05
 -1 21 -11 7.62 4.27
 -1 21 -12 4.62 2.8
 1 21 12 4.93 3.11
 -1 21 -12 4.99 4.32
 1 21 13 -0.98 3.09
 -1 21 -13 -1.63 2.91
 1 21 14 3.54 3.12
 -1 21 -14 0.17 3.03
 -1 -21 -15 30.02 8.87
 1 21 15 43.31 4.99
 -1 -21 -16 2.78 6.6
 -1 -21 -17 50.49 9.68
 -1 -21 -18 8.43 7.45
 -1 -21 -19 -5.17 6.68
 -1 -21 -20 9.09 7.76
 1 21 20 1.35 2.96
 -1 -21 -21 5.74 6.73
 1 21 21 9.05 3.35
 -1 -21 -22 -1.79 6.67
 1 21 22 3 2.98
 -1 -21 -23 14.44 6.18
 1 21 23 7.49 2.75
 -1 -21 -24 1.86 5.86
 1 21 24 2.3 2.8
 -1 -21 -25 6.61 5.05
 1 21 25 5.82 2.34
 1 -22 -23 5.79 5.68
 -1 22 23 -1.26 2.43
 1 -22 -22 -0.1 6.15
 1 -22 -21 2.61 6.68
 1 -22 -20 12.43 6.94
 1 -22 -19 -10.22 7.11
 1 -22 -18 -1.26 7.09
 -1 22 18 11.09 3.45
 1 -22 -17 6.46 6.45
 -1 22 17 1.87 3.16
 -1 22 16 1.31 2.98
 -1 22 15 4.57 3.5
 1 -22 -14 7.46 7.15
 -1 22 14 29.36 4.54
 1 -22 -13 -7.29 7.13
 -1 22 13 5.71 3.5
 -1 22 12 69.65 5.99
 1 -22 -12 65.47 10.32
 1 22 -12 72.6 7.26
 1 -22 -11 -12.12 7.21
 -1 22 11 -0.5 3.28
 1 22 -11 -3.17 4.61
 -1 22 10 8.58 3.27
 1 22 -10 1.62 4.6
 -1 22 9 1.01 3.03
 1 22 -9 2.9 2.92
 1 22 -9 -1.61 4.28
 -1 22 8 2.23 3.3
 1 22 -8 3 2.97
 1 22 -8 -1.02 4.26
 -1 22 7 20.88 4.35
 1 22 -7 19.29 5.6
 1 22 -7 12.49 3.36
 -1 22 6 29.92 4.55
 1 22 -6 29.15 5.6
 1 22 -6 27.94 3.66
 -1 22 5 -4.71 3.21
 1 22 -5 2.49 4.05
 1 22 -5 2.03 2.95
 1 22 -4 50.1 5.5
 -1 22 4 48.1 5.21
 1 22 -4 42.3 6.11
 1 22 -3 28.08 4.97
 -1 22 3 29.81 4.25
 1 22 -3 23.89 4.26
 1 22 -2 -0.7 3.08
 1 22 -2 -0.45 3.38
 -1 22 2 -5.33 3.74
 -1 22 1 5.13 3.27
 1 22 -1 4.36 3
 1 22 -1 2.72 3.3
 1 22 0 40.86 5.19
 1 22 0 41.33 4.82
 -1 22 0 41.66 5.09
 1 22 1 1.75 2.94
 1 22 1 2.15 3.7
 -1 22 -1 7.09 3.36
 -1 22 -2 130.96 7.53
 1 22 2 129.57 7.18
 1 22 2 126.59 8.18
 1 22 3 -1.04 3.37
 1 22 3 -3.86 2.94
 1 22 4 48.09 5.54
 -1 22 -4 49.25 6.61
 1 22 5 13.63 4.03
 -1 22 -5 5.31 4.52
 -1 22 -5 11.69 3.39
 1 22 6 -0.02 3.26
 -1 22 -6 1.54 4.18
 -1 22 -6 2.93 3.13
 1 22 7 9.41 4.19
 -1 22 -7 10.09 3.23
 -1 22 -7 10.9 5.05
 1 22 8 32.09 4.89
 1 22 8 31 3.19
 -1 22 -8 31.92 4.38
 -1 22 -8 29.55 5.48
 1 22 9 13.63 4.23
 1 22 9 5.03 2.12
 -1 22 -9 3.33 2.99
 -1 22 -9 1.24 4.61
 1 22 10 9.44 3.82
 -1 22 -10 8.59 4.92
 -1 22 -10 20 3.9
 1 22 11 8.87 3.64
 -1 22 -11 7.88 3.23
 -1 22 -11 7.51 4.02
 -1 22 -12 4.92 3.29
 1 22 12 -0.63 3.28
 -1 22 -12 -5.02 4.75
 -1 -22 -13 -1.1 6.71
 1 22 13 4.72 3.15
 -1 22 -13 5.75 3.26
 1 22 14 28.58 4.94
 -1 22 -14 29.1 4.41
 1 22 15 8.22 3.5
 -1 -22 -16 49.6 8.87
 1 22 16 60.02 5.65
 -1 -22 -17 -18.41 8.59
 -1 -22 -18 18.8 7.64
 -1 -22 -19 3.86 7.04
 -1 -22 -20 6.92 7.5
 -1 -22 -21 4.77 6.62
 1 22 21 -1.33 2.62
 -1 -22 -22 2.3 6.32
 1 22 22 -3.75 3.02
 -1 -22 -23 -5.9 6.21
 1 22 23 2.24 2.46
 1 -23 -22 -0.91 5.73
 1 -23 -21 1.24 6.34
 1 -23 -20 3.44 6.47
 -1 23 20 -0.48 2.85
 1 -23 -19 3.94 6.5
 -1 23 19 5.92 2.9
 1 -23 -18 -7.41 7.75
 -1 23 18 4.32 3.1
 -1 23 17 6 3.35
 -1 23 16 3.64 2.98
 -1 23 15 -2.21 3.06
 1 -23 -14 -2.34 6.91
 -1 23 14 6.21 3.25
 1 -23 -13 23.18 8.37
 -1 23 13 30.72 4.82
 1 -23 -12 14.35 7.46
 -1 23 12 2.04 3.53
 -1 23 11 52.59 5.37
 1 -23 -11 47.49 9.06
 1 23 -11 52.71 6.84
 -1 23 10 3.74 3.22
 1 23 -10 9.57 4.58
 -1 23 9 4.79 3.22
 1 -23 -9 -7.18 7.48
 1 23 -9 -6.91 4.81
 -1 23 8 16.69 4.26
 1 -23 -8 23.21 7.83
 1 23 -8 16.59 3.63
 1 23 -8 17.13 4.86
 -1 23 7 9.33 3.94
 1 23 -7 1.62 4.48
 1 23 -7 9.78 3.1
 -1 23 6 13.84 4.32
 1 23 -6 10.93 5.37
 1 23 -6 7.99 2.92
 -1 23 5 13.74 3.93
 1 23 -5 10.14 5.04
 1 23 -5 6.8 2.84
 -1 23 4 6.62 3.66
 1 23 -4 5.65 2.87
 1 23 -3 17.29 4.07
 -1 23 3 17.04 4.01
 1 23 -2 19.09 4.57
 -1 23 2 17.23 4.09
 1 23 -1 5.82 3.56
 -1 23 1 5.95 3.7
 1 23 0 2.27 3.57
 -1 23 0 -0.64 3.24
 1 23 1 79.84 6.86
 -1 23 -1 74.04 6.32
 1 23 2 -1.16 3.38
 1 23 3 63.31 6.18
 -1 23 -3 61.25 7.37
 1 23 4 17.27 4.86
 -1 23 -4 7.12 4.94
 -1 23 -4 4.2 3.03
 1 23 5 8.65 4.24
 -1 23 -5 -2.65 4.47
 -1 23 -5 -2.06 3.51
 1 23 6 28.66 4.74
 -1 23 -6 33.17 4.45
 -1 23 -6 25.25 5.36
 1 23 7 3.34 3.55
 -1 23 -7 7.23 4.74
 -1 23 -7 6.72 3.33
 1 23 8 4.95 3.66
 -1 23 -8 2.15 4.65
 -1 23 -8 2.83 3.06
 1 23 9 22.14 4.76
 -1 23 -9 15.75 3.56
 -1 23 -9 23.55 5.4
 1 23 10 -2.75 3.62
 1 23 10 4.2 2.37
 -1 23 -10 -6.52 4.41
 -1 23 -10 3.98 3.23
 -1 -23 -11 8.9 7.61
 -1 23 -11 10.11 3.06
 1 23 11 13.83 3.96
 1 23 11 14.22 3.05
 -1 23 -11 10.33 4.69
 1 23 12 11.07 2.68
 1 23 12 11.01 3.74
 -1 23 -12 6.64 3.15
 -1 -23 -13 7.07 7.06
 1 23 13 9.04 2.56
 1 23 13 4.76 3.52
 -1 23 -13 6.2 3.01
 1 23 14 4.12 3.17
 1 23 15 29.09 4.73
 1 23 16 -1.21 2.92
 -1 -23 -16 -28.25 10.03
 1 23 17 6.06 2.95
 -1 -23 -17 32.12 8.86
 -1 -23 -18 -16.79 8.55
 -1 -23 -19 7.7 7.17
 1 23 20 2.87 2.13
 -1 -23 -20 2.24 6.3
 1 23 21 -0.32 1.86
 -1 -23 -21 5.84 5.75
 1 23 22 5.01 2.03
 1 23 22 2.95 2.95
 1 -24 -21 1.6 6.61
 -1 24 21 -0.29 1.62
 -1 24 21 -0.99 2.78
 1 -24 -20 7.36 6.4
 -1 24 20 7.2 1.96
 -1 24 20 10.4 3.24
 1 -24 -19 -6.95 6.33
 -1 24 19 0.39 1.82
 -1 24 19 -1.87 2.8
 -1 24 18 11.99 3.65
 -1 24 18 8.34 2.19
 -1 24 17 7.38 3.26
 -1 24 17 4.69 2.1
 -1 24 16 0.37 1.94
 -1 24 16 5.9 3.26
 -1 24 15 4.61 2.04
 -1 24 15 3.93 3.22
 -1 24 14 5.84 2.42
 -1 24 14 3.11 3.22
 -1 24 13 9.92 4.36
 1 -24 -13 -1.34 7.01
 -1 24 12 19.97 4.4
 1 -24 -12 16 8.01
 -1 24 11 8.08 3.38
 1 -24 -11 2.87 7.31
 1 24 -11 10.59 4.89
 -1 24 10 9.78 4.21
 1 -24 -10 3.23 6.57
 1 24 -10 19.55 5.44
 -1 24 9 20.49 4.56
 1 -24 -9 25.25 8.44
 1 24 -9 27.02 6.26
 -1 24 8 9.32 3.8
 1 24 -8 9.78 4.93
 -1 24 7 11.08 4.1
 1 -24 -7 9.47 7.98
 1 24 -7 12 5.33
 -1 24 6 22.5 4.66
 1 24 -6 18.39 3.59
 1 24 -6 20.84 5.44
 -1 24 5 -1.99 3.69
 1 24 -5 1.87 2.73
 1 24 -5 1.86 4.51
 -1 24 4 20.68 4.43
 1 24 -4 17.14 5.79
 1 24 -4 14.01 3.36
 -1 24 3 12.86 4.1
 1 24 -3 2.69 3.64
 1 24 -3 6.43 4.47
 1 24 -3 11.45 3.12
 -1 24 2 4.23 3.92
 1 24 -2 -2.99 3.92
 1 24 -1 20.02 4.38
 -1 24 1 18.99 4.26
 1 24 0 16.04 4.44
 -1 24 0 17.61 4.28
 1 24 1 0.05 3.64
 1 24 2 42.19 5.7
 -1 24 -2 32.25 6.1
 1 24 3 10.49 4.33
 -1 24 -3 -1.14 5.01
 -1 24 -3 8.54 3.38
 1 24 4 1.45 3.55
 -1 24 -4 -3.13 4.79
 -1 24 -4 4.9 3.44
 1 24 5 18.17 4.35
 -1 24 -5 24.01 6.1
 -1 24 -5 13.51 3.47
 1 24 6 0.26 3.72
 -1 24 -6 0.72 2.92
 -1 24 -6 8.74 5.98
 1 24 7 4.23 3.61
 -1 24 -7 12.78 3.36
 -1 24 -7 7.69 5.32
 1 24 8 13.89 4.16
 -1 24 -8 13.05 5.27
 -1 24 -8 12.29 3.27
 1 24 9 -6.53 4.14
 -1 -24 -9 6.68 6.92
 -1 24 -9 0.98 4.71
 -1 24 -9 -2.17 3.19
 1 24 10 32.32 5.13
 -1 -24 -10 31.32 9.2
 -1 24 -10 24.01 3.9
 -1 24 -10 35.5 6.32
 1 24 11 2.97 3.36
 -1 24 -11 6.9 2.88
 -1 -24 -11 15.42 8.05
 -1 24 -11 2.28 4.71
 -1 -24 -12 0.65 7.2
 1 24 12 2.68 2.12
 -1 24 -12 0.03 2.81
 1 24 12 -0.6 3.43
 1 24 13 18.35 2.86
 1 24 13 12.19 3.84
 -1 -24 -14 2.7 7.48
 1 24 14 9.99 2.65
 1 24 14 14.93 4.06
 1 24 15 1.39 2.13
 1 24 15 -2.62 3.62
 1 24 16 9.85 2.43
 1 24 16 10.21 3.53
 -1 -24 -17 -3.12 6.95
 1 24 17 0.32 2.09
 1 24 17 6.98 3.44
 -1 -24 -18 0.16 6.34
 1 24 18 1.93 1.89
 1 24 18 1.09 2.96
 1 24 19 7.54 2.27
 -1 -24 -19 9.55 6.45
 1 24 20 1.32 1.8
 -1 -24 -20 5.17 6.25
 1 -25 -19 7 6.46
 -1 25 19 9.22 2.83
 -1 25 18 4.23 2.8
 -1 25 17 5.43 3.32
 -1 25 16 4.26 2.97
 1 -25 -15 0.11 6
 -1 25 15 -0.11 3.3
 1 -25 -14 11.4 7.69
 -1 25 14 7.86 3.2
 1 -25 -13 -1.31 7.19
 -1 25 13 1.03 2.99
 1 -25 -12 -6.4 7.54
 -1 25 12 5.7 3.54
 1 -25 -11 20.15 9.15
 -1 25 11 -0.81 3.51
 1 25 -10 13.84 5.41
 1 -25 -10 23.33 8.16
 -1 25 10 15.72 4.24
 1 25 -9 -5.9 4.54
 1 -25 -9 -4.53 7.04
 -1 25 9 1.69 3.39
 1 25 -8 13.42 5.18
 1 -25 -8 4.59 7.43
 -1 25 8 16.47 4.51
 1 25 -7 19.42 5.66
 1 -25 -7 10.61 7.4
 -1 25 7 14.47 4.04
 1 25 -6 -6.7 5.05
 1 -25 -6 -0.91 7.12
 -1 25 6 0.15 3.5
 1 25 -5 11.02 3.05
 1 25 -5 15.03 4.87
 1 -25 -5 17.7 7.73
 -1 25 5 27.78 4.84
 1 25 -4 -0.75 4.87
 1 25 -4 -1.56 2.78
 1 -25 -4 -5.12 7.56
 -1 25 4 -1.25 3.44
 1 25 -3 2.44 2.7
 1 25 -3 12.3 5.88
 -1 25 3 5.16 3.62
 1 25 -2 7.43 2.93
 1 25 -2 14.46 5.29
 1 25 -2 9.68 3.94
 -1 25 2 14 4.18
 1 25 -1 5.01 4.84
 1 25 -1 0.69 3.59
 -1 25 1 2.86 3.36
 1 25 0 30.02 5.13
 -1 25 -1 6.4 4.85
 1 25 1 5.96 3.9
 -1 25 -2 -0.95 2.93
 -1 25 -2 8.26 5.14
 1 25 2 6.63 3.79
 -1 25 -3 3.71 2.99
 -1 25 -3 13.68 5.12
 1 25 3 5.1 3.9
 -1 25 -4 15.13 3.45
 1 25 4 21.9 4.61
 -1 25 -5 4.12 3.11
 -1 25 -5 3.88 5.15
 1 25 5 5.52 4.16
 -1 25 -6 9.94 3.31
 -1 25 -6 16.18 5.63
 1 25 6 9.79 3.89
 -1 25 -7 11.82 3.31
 -1 25 -7 13.64 6.04
 1 25 7 3.64 3.75
 -1 25 -8 5.92 2.8
 -1 25 -8 -6.25 4.78
 -1 -25 -8 -8.56 8.88
 1 25 8 6.46 3.77
 -1 25 -9 18.88 3.56
 -1 25 -9 25.31 5.85
 -1 -25 -9 26.42 8.88
 1 25 9 24.53 4.76
 -1 25 -10 -0.22 5.06
 -1 -25 -10 0.35 7.32
 1 25 10 0.83 3.84
 -1 -25 -11 2.74 7.2
 1 25 11 6.88 4.02
 -1 -25 -12 0.7 7.67
 1 25 12 10.51 3.98
 -1 -25 -13 -0.46 6.83
 1 25 13 -1.59 3.74
 -1 -25 -14 0.51 7.32
 1 25 14 3.95 3.46
 1 25 15 1.76 3.08
 1 25 16 -1.81 3.04
 1 25 17 3.13 3.16
 -1 -25 -18 6.37 7
 1 25 18 5.03 3.11
 -1 -25 -19 2.74 6.17
 1 25 19 -7.36 2.99
 -1 26 17 13.33 3.59
 1 -26 -16 -6.33 6.97
 -1 26 16 -1.74 2.7
 1 -26 -15 4.93 6.06
 -1 26 15 9.67 3.32
 1 -26 -14 0.75 7.43
 -1 26 14 -2.5 2.98
 1 -26 -13 -6.89 7.47
 -1 26 13 -2.35 3.28
 1 -26 -12 -5.71 7.85
 -1 26 12 5.25 3.45
 1 -26 -11 0.66 6.99
 -1 26 11 1.42 3.39
 1 -26 -10 10.03 7.74
 -1 26 10 6.69 3.96
 1 26 -9 8.11 4.57
 1 -26 -9 29.24 8.96
 -1 26 9 21.43 4.47
 1 26 -8 7.95 4.94
 1 -26 -8 -6.15 8.22
 -1 26 8 4.22 3.59
 1 26 -7 9.95 5.15
 1 -26 -7 10.78 8.22
 -1 26 7 7.33 3.57
 1 26 -6 11.79 5.61
 1 -26 -6 23.59 8.5
 -1 26 6 12.94 4.09
 1 26 -5 8.16 4.73
 -1 26 5 9.62 4.13
 1 26 -4 20.63 5.82
 1 -26 -4 30.07 8.99
 -1 26 4 18.14 4.67
 1 26 -3 3.78 2.45
 1 26 -3 7.96 4.79
 1 -26 -3 8.58 7
 -1 26 3 20.56 4.45
 1 26 -2 -0.24 5.11
 1 26 -2 2.22 2.5
 1 26 -1 30.34 6.1
 -1 26 1 34.59 6.81
 1 -26 -1 32.57 8.59
 1 26 -1 18.32 3.52
 -1 26 0 3.78 4.49
 1 -26 0 -2.79 6.82
 1 26 0 -0.79 4.64
 1 26 0 -1.47 3.53
 -1 26 -1 11.64 3.54
 1 -26 1 5.7 7.38
 -1 26 -1 -0.77 5.2
 1 26 1 -1.6 3.86
 -1 26 -2 5.45 3.22
 -1 26 -2 2.88 5.46
 1 -26 2 -0.56 6.52
 1 26 2 0.92 3.68
 -1 26 -3 7.17 5.05
 -1 26 -3 4.35 2.92
 1 26 3 1.82 3.71
 -1 26 -4 -0.28 5.22
 -1 26 -4 -0.82 2.81
 1 26 4 3.63 3.7
 -1 26 -5 10.39 3.29
 -1 26 -5 18.16 5.85
 -1 -26 -5 10.72 7.16
 1 26 5 24.28 4.75
 -1 26 -6 -0.18 2.76
 -1 26 -6 -4.03 4.97
 -1 -26 -6 -2.92 7.05
 1 26 6 -2.25 4.03
 -1 26 -7 7.03 2.91
 -1 26 -7 10.95 4.69
 -1 -26 -7 -1.45 6.89
 1 26 7 7.23 3.64
 -1 26 -8 9.77 4.67
 -1 -26 -8 11.66 8.22
 1 26 8 15.31 4.49
 -1 26 -9 -3.45 5.08
 -1 -26 -9 7.59 7.96
 1 26 9 -2.09 3.81
 -1 -26 -10 6.9 7.47
 1 26 10 0.53 3.52
 -1 -26 -11 -3.45 7.61
 1 26 11 11.57 3.78
 -1 -26 -12 3.99 6.82
 1 26 12 3.59 3.39
 -1 -26 -13 12.31 6.94
 1 26 13 14.23 4.05
 -1 -26 -14 11.69 6.87
 1 26 14 6.99 3.5
 -1 -26 -15 -2.63 6.88
 1 26 15 1.67 2.95
 1 26 16 3.73 2.83
 1 26 17 2.01 2.65
 1 -27 -15 5.01 6.42
 -1 27 15 1.28 2.85
 1 -27 -14 6.75 5.85
 -1 27 14 1.25 2.74
 1 -27 -13 8.1 6.46
 -1 27 13 0.72 3.09
 1 -27 -12 6.03 6.59
 -1 27 12 -0.76 2.96
 1 -27 -11 -1.09 7.19
 -1 27 11 4.66 3.31
 1 -27 -10 -4.19 7.33
 -1 27 10 4.85 3.25
 1 27 -9 0.11 4.33
 1 -27 -9 0.52 6.99
 -1 27 9 -2.62 3.06
 1 27 -8 10.68 5.15
 1 -27 -8 13.1 7.95
 -1 27 8 17.01 4.26
 1 27 -7 -1.41 4.65
 1 -27 -7 4.89 6.96
 -1 27 7 -2.2 3.84
 1 27 -6 -2.55 4.47
 1 -27 -6 -5.54 7.72
 -1 27 6 1.24 3.39
 1 -27 -5 9.89 7.88
 1 27 -5 7.87 5.31
 1 -27 -4 17.95 7.5
 1 27 -4 7.68 4.86
 1 -27 -3 8.62 7.24
 1 27 -3 0.62 4.36
 -1 27 2 17.66 5.84
 -1 -27 2 16.08 7.39
 1 -27 -2 19.25 7.62
 1 27 -2 18.33 5.56
 1 27 -1 -5.28 5.02
 -1 27 1 -13.05 5.51
 -1 -27 1 5.82 6.61
 1 -27 -1 3.61 6.23
 1 27 0 11.96 4.92
 -1 27 0 20.47 5.7
 1 -27 0 9.83 6.53
 -1 -27 0 16.81 7.86
 -1 27 0 5.53 2.87
 1 -27 1 -2.19 6.23
 -1 -27 -1 -7.92 7.14
 1 27 1 11.33 4.72
 -1 27 -1 -4.56 5.21
 -1 27 -1 2.93 2.78
 -1 -27 -2 -10.13 7.94
 -1 27 -2 -7.5 4.95
 -1 27 -2 -2.36 2.73
 -1 -27 -3 11.11 8.35
 -1 27 -3 5.33 4.86
 -1 27 -3 1.84 2.67
 -1 27 -4 8.98 5.3
 -1 -27 -4 9.78 7.16
 1 27 4 6.42 3.99
 -1 27 -5 -1.29 4.73
 -1 -27 -5 -0.95 7.87
 1 27 5 -4.55 3.6
 -1 27 -6 20.2 5.3
 -1 -27 -6 12.63 7.47
 1 27 6 13.92 4.2
 -1 27 -7 4.06 5.04
 -1 -27 -7 -3.42 6.72
 1 27 7 3.48 3.69
 -1 27 -8 1.11 4.78
 -1 -27 -8 2.85 7.6
 1 27 8 4.87 3.71
 -1 -27 -9 10.84 7.87
 1 27 9 1.15 3.52
 -1 -27 -10 7.23 6.61
 1 27 10 1.67 3.5
 -1 -27 -11 -11.63 7.75
 1 27 11 -0.22 3.34
 -1 -27 -12 7.04 6.94
 1 27 12 8.92 3.36
 -1 -27 -13 -3.24 6.99
 1 27 13 -2.89 2.83
 -1 -27 -14 -7.37 6.73
 1 27 14 5.85 3.13
 -1 -27 -15 8.58 6.96
 1 27 15 -1.32 3.13
 1 -28 -12 12.49 6.5
 -1 28 12 -1.75 2.77
 1 -28 -11 6.69 6.84
 -1 28 11 2.78 2.9
 1 -28 -10 8.38 6.4
 1 -28 -9 1.4 6.65
 1 -28 -8 11.79 7.51
 1 28 -8 0.44 4.25
 1 -28 -7 6.71 6.46
 1 28 -7 14.21 5.02
 1 -28 -6 -7.03 6.99
 1 28 -6 9.02 4.67
 1 -28 -5 -13.98 7.36
 1 28 -5 4.39 4.44
 1 -28 -4 4.03 6.61
 -1 28 4 5.35 4.34
 1 28 -4 2.66 5.05
 1 -28 -3 19.01 7.14
 -1 28 3 21.23 5.32
 1 28 -3 3.59 4.58
 -1 28 2 -9.94 4.95
 1 -28 -2 5.45 6.08
 -1 28 2 3.32 2.41
 1 28 -2 3.41 4.35
 1 -28 -1 14.02 6.99
 -1 -28 1 12.74 6.54
 -1 28 1 8.73 4.74
 1 28 -1 14.28 5.58
 1 -28 0 -2.84 5.76
 -1 -28 0 -2.4 6.21
 -1 28 0 3.06 4.41
 1 28 0 -1.83 4.71
 -1 -28 -1 8.86 7.01
 1 28 1 2.54 4.54
 -1 28 -1 -6.51 5.06
 -1 -28 -2 8.45 6.32
 1 28 2 -0.19 4.37
 -1 28 -2 -4.88 4.84
 -1 -28 -3 2.21 6.61
 1 28 3 -8.36 4.81
 -1 28 -3 7.23 4.63
 -1 -28 -4 4.95 7.22
 -1 28 -4 3.1 4.53
 -1 -28 -5 8.63 7.24
 -1 28 -5 11.82 4.45
 -1 -28 -6 -2.43 7.26
 -1 28 -6 1.22 3.99
 -1 28 -7 11.91 5.2
 -1 -28 -7 15.76 7.92
 1 28 7 9.51 3.8
 -1 -28 -8 -1.2 6.68
 1 28 8 -2.85 3.44
 -1 -28 -9 -3.6 6.78
 1 28 9 -2.45 3.57
 -1 -28 -10 10.37 6.82
 1 28 10 1.54 3.22
 -1 -28 -11 5.31 6.57
 1 28 11 4 2.8
 -1 -28 -12 3.61 6.43
 1 28 12 2.48 3.02
 1 -29 -8 7.12 6.77
 1 -29 -7 -1.62 6.43
 1 -29 -6 -0.29 5.9
 1 29 -6 7.94 4.1
 1 -29 -5 7.13 5.86
 1 29 -5 2.32 4.01
 -1 29 4 -0.56 4.1
 1 -29 -4 3.5 6.22
 1 29 -4 -1.65 3.68
 -1 29 3 -0.29 4.05
 1 -29 -3 1.25 5.76
 1 29 -3 3.42 3.89
 1 -29 -2 11.7 5.99
 1 29 -2 16.55 4.79
 -1 29 2 15.7 5.01
 1 -29 -1 -2.92 5.64
 1 29 -1 -4.5 4.12
 -1 29 1 -1.85 4.28
 -1 -29 0 -5.48 5.94
 -1 29 0 5.96 4.39
 1 29 0 3.09 4.64
 -1 -29 -1 -4.19 6.6
 -1 29 -1 7.62 4.33
 1 29 1 -2.38 4.38
 -1 -29 -2 5.59 6.53
 1 29 2 -1.29 4.08
 -1 29 -2 0.82 4.08
 1 29 3 -0.64 4.1
 -1 -29 -3 -3.02 6.08
 -1 29 -3 -2.21 4.12
 1 29 4 1.48 3.93
 -1 -29 -4 -1.25 6.18
 -1 29 -4 2.65 4.08
 1 29 5 2.95 4.01
 -1 -29 -5 4.92 6.09
 -1 29 -5 -2.4 3.68
 1 29 6 2.68 3.89
 -1 29 -6 6.23 4.11
 -1 -29 -7 -6.94 6.59
 -1 -29 -8 0.94 6.5
 2 0 -35 -5.41 3.48
 2 0 -34 1.78 3.56
 2 0 -33 2.58 3.48
 2 0 -32 30.68 5.17
 2 0 -31 -2.12 3.59
 2 0 -31 0.12 1.66
 2 0 -30 18.18 2.78
 2 0 -30 14.87 2.55
 2 0 -29 -3.2 2.48
 2 0 -29 1.92 4.12
 -2 0 28 -14.41 20.91
 2 0 -28 4.17 4.16
 2 0 -28 -0.22 1.88
 2 0 -27 -1.84 4.33
 2 0 -27 -4.27 2.75
 2 0 -26 107.96 8.82
 2 0 -26 110.54 6.06
 2 0 -25 -4.11 4.28
 2 0 -25 -3.61 2.54
 2 0 -25 -1.13 3.01
 2 0 -25 -1.41 3.8
 2 0 -24 211.66 7.89
 2 0 -24 218.67 9.58
 2 0 -24 215.34 16.1
 2 0 -24 230.27 11.08
 2 0 -23 -3.14 2.18
 2 0 -23 -3.13 3.54
 2 0 -23 3.37 2.66
 2 0 -23 3.98 3.7
 2 0 -22 139.35 13.58
 2 0 -22 134.41 14.2
 2 0 -22 184.48 9.39
 2 0 -22 181.99 8.2
 2 0 -22 146.42 6.28
 -2 0 21 7.37 9.06
 2 0 -21 0.9 2.82
 2 0 -21 -2.18 1.94
 2 0 -21 -1.84 2.92
 2 0 -21 3.33 3.05
 2 0 -21 3.07 2.58
 2 0 -21 -1.33 3.59
 2 0 -20 54.28 8.96
 2 0 -20 61.12 9.45
 2 0 -20 53.61 7.59
 2 0 -20 57.01 8.51
 2 0 -20 44.02 3.53
 2 0 -19 1.5 2.84
 2 0 -19 0.71 3.24
 2 0 -19 1.98 3.04
 -2 0 19 1.56 7.43
 2 0 -19 0.15 2.19
 2 0 -19 -0.6 2.73
 2 0 -19 -2.3 1.83
 2 0 -18 398.16 21.55
 2 0 -18 398.89 22.57
 2 0 -18 402.65 19.63
 -2 0 18 361.23 27.23
 2 0 -18 362.95 10.4
 2 0 -18 396.94 21.05
 2 0 -18 388.48 8.83
 -2 0 17 0.63 5.16
 2 0 -17 2.48 2.99
 2 0 -17 -1.81 3.19
 2 0 -17 -4.62 2.54
 2 0 -17 -2.07 3.01
 2 0 -16 146.16 12.15
 2 0 -16 142.11 12.78
 2 0 -16 141.34 12.29
 2 0 -16 152.57 11.67
 -2 0 15 -2.39 4.48
 2 0 -15 1.11 2.24
 2 0 -15 -0.11 2.07
 2 0 -15 3.48 2.47
 2 0 -15 0.2 2.51
 -2 0 14 15.02 5.5
 -2 0 14 32.84 4.11
 2 0 -14 33.18 5.67
 2 0 -14 31.77 6.03
 2 0 -14 38.27 6.23
 2 0 -14 27.24 5.16
 -2 0 13 2.96 2.93
 2 0 -13 3.2 2.78
 2 0 -13 6.41 2.68
 2 0 -13 1.44 2.04
 2 0 -13 0.75 2.1
 -2 0 13 1.6 1.51
 2 0 -12 1002.56 30.04
 2 0 -12 946.42 28.08
 -2 0 12 987.5 21.27
 2 0 -12 960.39 26
 2 0 -12 974.86 27.54
 -2 0 11 5.74 3.14
 2 0 -11 -2.11 2.09
 2 0 -11 1.51 2.24
 2 0 -11 0.5 1.39
 2 0 -11 -2 2
 -2 0 11 0.93 1.4
 -2 0 10 5311.75 65.03
 2 0 -10 5633.34 64.64
 2 0 -10 5715.01 62.63
 2 0 -10 5336.06 60.84
 2 0 -10 5648.04 58.66
 2 0 -10 5581.04 60.66
 -2 0 10 5426.66 48.97
 -2 0 9 0.49 1.57
 2 0 -9 2.34 1.5
 2 0 -9 2.18 1.47
 2 0 -9 0.45 1.2
 2 0 -9 -0.07 1.34
 2 0 -9 0.16 1.16
 -2 0 9 0.25 1.29
 2 0 -8 791.88 21.61
 2 0 -8 781.12 21.04
 2 0 -8 777.89 21.21
 2 0 -8 855.72 20.2
 2 0 -8 824.36 20.94
 -2 0 8 755.6 17.23
 -2 0 7 0.15 1.03
 2 0 -7 1.75 1.25
 2 0 -7 1.85 1.01
 2 0 -7 0.54 0.99
 2 0 -6 229.49 9.98
 2 0 -6 211.49 9.61
 2 0 -6 227.75 9.96
 2 0 -6 217.37 9.48
 -2 0 5 1.61 1.23
 2 0 -5 1.26 0.86
 2 0 -5 1.03 0.83
 2 0 -5 0.76 0.96
 2 0 -5 1.2 1.13
 -2 0 4 322.91 10
 2 0 -4 295.65 9.43
 -2 0 4 292.09 8.64
 2 0 -4 292.19 9.31
 2 0 -4 256.76 9.09
 2 0 -4 273.59 9.02
 2 0 -4 286.78 9.55
 2 0 -3 0.68 0.57
 2 0 -3 0.03 0.48
 -2 0 3 -0.06 0.44
 2 0 -2 3766.7 26.35
 -2 0 2 3625.53 24.83
 -2 0 1 0.31 0.28
 -2 0 0 1620.02 13.3
 2 0 0 1643.55 11.81
 2 0 1 0.22 0.25
 2 0 2 1694.07 13.75
 -2 0 -2 1685.31 18.13
 -2 0 -2 1719.89 18.36
 2 0 3 0.58 0.45
 -2 0 -3 1.04 0.62
 2 0 3 0.87 0.62
 -2 0 -3 1.13 0.68
 2 0 3 1.24 0.6
 -2 0 -3 -0.12 0.72
 -2 0 -4 7236.81 48.41
 -2 0 -4 7274.96 42.87
 -2 0 -4 7996.24 42.76
 2 0 4 7965.77 44
 2 0 5 1.31 0.46
 -2 0 -5 1.2 0.73
 -2 0 -5 1.47 1.21
 -2 0 -5 1.75 0.79
 -2 0 -5 -0.24 0.67
 2 0 5 0.93 1.06
 -2 0 -6 553.82 16.04
 -2 0 -6 603.02 12.67
 -2 0 -6 599.26 16.57
 -2 0 -7 1.21 1.41
 -2 0 -7 0.24 1.03
 -2 0 -7 0.37 0.98
 -2 0 -7 0.07 0.87
 2 0 7 -0.08 1.07
 -2 0 -8 157.69 9.7
 2 0 8 153.44 5.79
 -2 0 -8 174.21 10.11
 2 0 9 0.53 0.68
 -2 0 -9 -0.04 1.23
 -2 0 -9 1.8 1.78
 -2 0 -9 -1.42 1.87
 2 0 9 2.93 1.61
 -2 0 -9 0.26 1.01
 -2 0 -10 907.04 25.95
 -2 0 -10 864 24.46
 -2 0 -10 876.21 25.99
 2 0 10 1174.88 29.15
 -2 0 -11 -1.6 1.99
 -2 0 -11 1.39 1.98
 -2 0 -11 0.75 1.98
 -2 0 -11 0.34 1.14
 2 0 11 -0.63 1.98
 -2 0 -12 1347.49 34.05
 -2 0 -12 1326.1 33.24
 -2 0 -12 1329.74 32.33
 -2 0 -12 1392.37 35.81
 2 0 12 1026.81 31.14
 -2 0 -13 0.38 2.26
 -2 0 -13 -0.89 2.01
 -2 0 -13 0.06 1.83
 -2 0 -13 0.2 2.41
 -2 0 -13 0.43 1.18
 2 0 13 -2.48 3.3
 -2 0 -14 50.43 7.23
 -2 0 -14 53.85 7.47
 -2 0 -14 62.08 8.06
 -2 0 -14 58.03 8.06
 2 0 14 11.9 4.77
 -2 0 -15 -2.34 2.39
 -2 0 -15 0.12 2.55
 -2 0 -15 -0.96 2.66
 2 0 15 -0.39 3.71
 -2 0 -16 673.52 27.04
 -2 0 -16 643.19 26.46
 -2 0 -16 652.24 28.57
 -2 0 -17 3.06 3.58
 2 0 17 -0.58 4.36
 -2 0 -17 -1.79 2.31
 -2 0 -17 1.53 2.54
 -2 0 -18 377.23 20.99
 2 0 18 442.76 28.64
 -2 0 -18 409.01 10.12
 -2 0 -18 382.76 21.27
 -2 0 -18 380.52 23.11
 -2 0 -19 -0.76 2.9
 2 0 19 -0.36 5.61
 -2 0 -19 2.91 2.23
 -2 0 -19 0.5 3.47
 -2 0 -19 -1.17 4.03
 2 0 20 215.64 23.55
 -2 0 -20 270.7 18.62
 -2 0 -20 250.26 19.38
 -2 0 -20 243.95 17.28
 2 0 21 1.8 9.7
 -2 0 -21 0.35 4.04
 -2 0 -21 -0.85 3.86
 -2 0 -21 2.67 3.6
 -2 0 -22 2.96 3.14
 -2 0 -22 1.83 1.97
 -2 0 -22 6.07 2.95
 -2 0 -23 3.56 4.23
 -2 0 -23 -1.44 2.06
 -2 0 -23 0.97 3.87
 -2 0 -23 1.03 3.48
 2 0 24 167.91 29.73
 -2 0 -24 111.27 6.17
 -2 0 -24 106.47 11.94
 -2 0 -24 144.96 9.31
 2 0 25 0.3 14.47
 -2 0 -25 1.31 2.26
 -2 0 -25 4.42 4.78
 -2 0 -25 -9.55 4.94
 -2 0 -26 61.55 7.34
 -2 0 -26 60.66 4.67
 -2 0 -27 -4.6 4.81
 -2 0 -27 -1.01 2.44
 2 0 27 1.52 20.3
 -2 0 -27 -1.54 2.54
 -2 0 -28 4.92 2.51
 -2 0 -28 0.88 2.33
 -2 0 -29 0.11 2.48
 -2 0 -29 -0.24 2.08
 -2 0 -30 17.46 3.45
 -2 0 -30 16.93 5.23
 -2 0 -31 1.28 2.25
 -2 0 -31 -3.93 2.59
 -2 0 -31 -2.14 4.06
 -2 0 -32 34.87 3.91
 -2 0 -32 29.75 3.53
 -2 0 -33 -0.85 2.2
 -2 0 -33 -4.21 4.21
 -2 0 -34 16.54 2.84
 -2 0 -34 15.59 4.29
 -2 0 -35 0.87 1.82
 -2 0 -35 -3.78 3.5
 2 -1 -35 0.56 1.71
 2 1 -35 -1.5 3.11
 2 -1 -35 -0.85 3.04
 2 -1 -34 -1.39 2.21
 2 -1 -34 -0.89 3.51
 2 1 -34 -0.85 3.23
 2 -1 -33 13.62 2.73
 2 -1 -33 13.67 3.53
 2 1 -33 18.28 4.56
 2 -1 -33 21.85 4.41
 2 -1 -32 -0.21 2.41
 2 1 -32 -1.69 3.99
 2 -1 -32 -1.37 3.4
 2 1 -31 44.09 6.45
 2 -1 -31 38.25 5.44
 2 -1 -31 38.53 3.97
 2 -1 -31 34.49 3.3
 2 -1 -30 -2.98 4.09
 2 1 -30 -2.13 4.94
 2 1 -30 1.43 2.04
 2 -1 -30 2.5 2.96
 2 -1 -30 0.35 1.75
 2 -1 -29 8.12 4.34
 2 1 -29 2.49 4.12
 2 -1 -29 3.49 2.34
 2 1 -29 5.08 2.17
 2 1 -28 -4.62 4.59
 2 -1 -28 0.45 3.98
 2 -1 -28 -2.04 1.84
 -2 -1 28 -16.05 21.67
 2 1 -27 27.72 5.28
 2 -1 -27 28.24 5.37
 2 -1 -27 37.48 3.81
 2 1 -26 -2.17 4.34
 2 -1 -26 -2.6 4.21
 2 -1 -26 0.51 1.93
 2 -1 -25 142.62 6.71
 2 -1 -25 145.7 9.32
 2 1 -25 130.56 9.27
 2 -1 -25 145.87 8.02
 2 1 -25 150.4 8.32
 2 -1 -25 148.29 13.9
 2 -1 -24 4.49 3.8
 2 1 -24 -5.66 4.44
 2 1 -24 1.64 3.23
 2 -1 -24 0.37 3.46
 2 1 -24 3.12 3.08
 2 -1 -24 2.63 3.03
 2 -1 -24 1.47 1.95
 2 -1 -23 166.11 14.7
 2 1 -23 179.2 14.22
 2 -1 -23 195.27 9.99
 2 1 -23 191.84 10.01
 2 1 -23 195.19 8.9
 2 -1 -23 194.49 8.61
 2 -1 -23 173.04 7.12
 -2 1 22 6.47 10.41
 2 -1 -22 15.94 2.54
 2 -1 -22 14.64 4.98
 2 -1 -22 9 3.34
 2 1 -22 6.72 3.1
 2 -1 -22 8.96 2.82
 2 1 -22 14.44 3.45
 2 1 -22 16.84 4.65
 2 -1 -22 12.3 5.37
 -2 -1 21 102.86 17.08
 -2 1 21 93.17 17.92
 2 -1 -21 22.23 2.86
 2 -1 -21 15.12 4.64
 2 -1 -21 12.45 4.78
 2 -1 -21 16.85 5.69
 2 -1 -21 45.34 5.06
 2 1 -21 39.69 4.33
 2 -1 -21 39.43 4.14
 2 1 -21 35.58 3.98
 2 1 -21 19.02 5.48
 2 -1 -21 18.3 5.47
 2 -1 -20 65.62 10
 2 -1 -20 62.09 9.63
 2 1 -20 66.95 7.74
 2 -1 -20 62.41 8.72
 -2 -1 20 90.41 15.09
 -2 1 20 71.5 15.08
 2 1 -20 62.31 5.46
 2 -1 -20 68.36 5.43
 2 -1 -20 63.02 9.27
 2 1 -20 63.2 8.57
 2 -1 -20 67.08 4.21
 2 -1 -19 219.83 16.57
 2 -1 -19 224.91 17.6
 2 1 -19 216.48 13.48
 2 -1 -19 213.53 15.61
 -2 -1 19 156.46 18.53
 -2 1 19 160.94 21.2
 2 -1 -19 167.46 7.61
 2 -1 -19 227.23 17.03
 2 1 -19 224.98 15.56
 2 -1 -19 213.59 6.88
 2 -1 -18 5.23 2.56
 2 1 -18 6.87 3.36
 2 -1 -18 4.58 2.76
 2 1 -18 3.77 2
 2 -1 -18 5.24 3.16
 -2 -1 18 15.06 7.03
 2 -1 -18 11.99 2.54
 2 -1 -18 8.8 4.48
 2 1 -18 5.1 3.16
 2 -1 -18 6.02 1.71
 -2 1 17 356.47 26.98
 -2 -1 17 363.33 24.72
 2 -1 -17 296.68 19.23
 2 -1 -17 296.75 18.45
 2 1 -17 305.76 17.85
 2 1 -17 317.59 17.63
 2 -1 -17 308.02 18.91
 2 1 -17 311.67 15.93
 2 -1 -17 321.39 18.43
 -2 1 16 -6.11 5.43
 -2 -1 16 -0.61 3.66
 2 -1 -16 1.49 2.74
 2 1 -16 0.46 2.42
 2 -1 -16 -0.06 2.44
 2 -1 -16 5.68 3.81
 2 -1 -16 4.12 2.86
 2 1 -16 6.11 3.4
 2 1 -16 2.62 2.46
 -2 -1 15 257.71 18.78
 -2 1 15 263.51 20.32
 2 -1 -15 117.92 11.47
 2 -1 -15 119.1 11.64
 2 1 -15 123.81 10.61
 2 1 -15 122.33 10.44
 -2 1 15 133.53 8.85
 2 -1 -15 124.49 11.61
 2 -1 -15 134.28 11.71
 2 1 -15 131.77 9.88
 -2 1 14 99.72 11.99
 -2 -1 14 98.84 10.95
 2 1 -14 102.57 9.55
 2 -1 -14 107.85 10.48
 2 -1 -14 97.06 10.04
 2 1 -14 107.04 9.41
 2 -1 -14 96.54 9.93
 2 -1 -14 103.03 9.97
 -2 1 14 102.31 7.66
 2 1 -14 99.41 8.48
 -2 1 13 224.82 16.89
 -2 -1 13 220.81 15.57
 2 1 -13 387.5 17.57
 2 -1 -13 414.64 19.92
 2 -1 -13 369.49 18.9
 -2 -1 13 404.79 12.18
 2 1 -13 388.29 17.15
 2 -1 -13 382.17 18.72
 2 -1 -13 386.52 19.11
 -2 1 13 391.57 14.71
 2 1 -13 381.95 15.68
 -2 1 12 35.86 6.4
 -2 -1 12 30.37 5.69
 2 -1 -12 42.96 6.35
 2 -1 -12 43.05 6.49
 2 1 -12 41.47 5.66
 2 1 -12 45.2 5.74
 -2 -1 12 44.74 4.06
 -2 1 12 42.93 4.96
 2 -1 -12 40.27 6.08
 2 -1 -12 41.65 6.03
 2 1 -12 45.67 5.32
 -2 1 11 1842.66 42.42
 -2 -1 11 1850.34 38.88
 2 -1 -11 2213.56 41.92
 2 -1 -11 2028.35 40.97
 2 1 -11 2123.88 38.17
 2 -1 -11 2046.82 41.67
 -2 1 11 2142 34.3
 -2 -1 11 2193.72 27.32
 2 1 -11 2200.58 37.26
 2 -1 -11 2076.99 41.02
 2 1 -11 2226.09 34.28
 -2 1 10 4.34 2.45
 -2 -1 10 2.04 1.98
 2 1 -10 17.4 3.46
 2 -1 -10 22.13 4.24
 2 -1 -10 20.5 4.06
 2 -1 -10 18.92 3.98
 2 1 -10 21.94 3.81
 -2 -1 10 21.33 2.69
 -2 1 10 21.8 3.57
 2 -1 -10 18.32 3.93
 2 1 -10 16.47 3.11
 -2 1 9 3185.17 49.36
 -2 -1 9 3168.04 44.95
 2 -1 -9 2585.5 42.89
 2 -1 -9 2651.43 40.98
 2 -1 -9 2715.13 42.22
 2 1 -9 2703.41 38.7
 -2 1 9 2637.53 36.64
 -2 -1 9 2694.36 29.33
 2 1 -9 2802.68 37.21
 2 -1 -9 2628.41 43.13
 2 1 -9 2721.78 34.27
 -2 1 8 1133.65 27.32
 -2 -1 8 1122.36 24.68
 2 -1 -8 1109.53 24.89
 2 -1 -8 995.5 25.48
 2 1 -8 1048 22.55
 2 -1 -8 1061.57 24.87
 2 1 -8 1044.81 21.64
 -2 -1 8 1042.58 17.7
 2 -1 -8 1060.84 26.4
 -2 1 8 1033.17 22.07
 2 1 -8 1076.09 19.73
 2 1 -7 127.94 7.39
 2 -1 -7 119.02 7.99
 2 -1 -7 130.73 8.06
 2 1 -7 133.86 7.03
 2 -1 -7 142.34 9.37
 2 1 -7 145.36 6.67
 -2 1 6 147.93 8.5
 -2 -1 6 147.17 7.57
 2 1 -6 64.87 4.49
 2 1 -6 68.61 4.05
 2 -1 -6 62.43 5.95
 2 1 -6 63.32 4.74
 2 -1 -6 57.79 5.04
 2 -1 -6 61.54 5.19
 -2 1 5 819.48 18.58
 -2 -1 5 824.67 16.47
 2 -1 -5 886.55 17.9
 2 1 -5 906.1 16.48
 2 -1 -5 909.44 18.24
 2 1 -5 878.76 14.78
 2 1 -5 899.84 12.66
 2 -1 -4 33.69 3.16
 -2 -1 4 36.12 3.01
 2 1 -4 34.47 2.9
 2 -1 -4 35.37 3.18
 2 1 -4 35.65 2.53
 2 1 -4 34.48 2.04
 -2 1 3 405.21 10.78
 2 -1 -3 383.95 9.39
 2 -1 -3 372.36 9.46
 2 1 -3 371.87 8.32
 -2 -1 3 366.39 7.55
 -2 -1 3 356.92 8.86
 2 1 -3 384.75 6.82
 2 1 -3 362.55 7.71
 2 1 -2 13.32 1.33
 -2 -1 2 12.28 1.47
 2 -1 -2 12.97 1.57
 2 1 -2 12.03 1.22
 2 1 -2 11.86 0.93
 -2 1 2 14.16 1.9
 -2 -1 1 2642.02 14.24
 -2 -1 1 2663.63 15.86
 -2 -1 1 2692.52 15.82
 -2 -1 0 129.41 3.8
 -2 -1 0 133.16 3.85
 -2 -1 0 121.79 3.77
 -2 -1 0 124.23 2.78
 2 1 1 943.61 11.06
 2 1 1 885.81 8.56
 -2 -1 -1 928.85 10.86
 -2 -1 -1 876.75 8.15
 2 1 2 351.46 8.36
 -2 1 -2 335.26 7.31
 -2 1 -2 296.71 5.18
 2 1 2 303.96 7.1
 2 -1 2 295.19 5.35
 2 -1 2 305.61 4.24
 2 -1 2 342.3 7.66
 -2 -1 -2 313.42 7.73
 -2 -1 -2 287.81 6.72
 -2 1 -2 299.57 6.2
 -2 1 -2 295.92 6.69
 2 -1 2 290.13 5.85
 -2 -1 -2 297.06 7.65
 2 1 3 9400.99 44.73
 2 -1 3 9451.89 31.93
 -2 1 -3 9675.2 31.08
 -2 -1 -3 9722.6 49.75
 -2 -1 -3 9745.99 46.3
 2 -1 3 9563.46 44
 -2 1 -3 9620.02 30.47
 2 -1 3 9999 31.38
 2 -1 3 9316.41 38.64
 -2 -1 -3 9847.88 50.88
 -2 1 -4 572.03 8.07
 2 -1 4 580.46 12.06
 -2 -1 -4 574.37 12.81
 -2 -1 -4 588.14 13.56
 -2 -1 -4 593.69 11.76
 -2 1 -4 576.26 8.12
 -2 -1 -4 564.4 13.84
 2 -1 4 568.16 8.13
 -2 1 -4 684.47 10.93
 2 -1 4 679.09 10.99
 2 1 4 672.09 14.65
 -2 1 -5 2367.88 28.53
 -2 1 -5 2479.17 17.95
 -2 -1 -5 2555.47 31.25
 -2 -1 -5 2489.58 29.93
 -2 -1 -5 2622.87 26.96
 -2 -1 -5 2537.75 32.01
 2 -1 5 2308.03 23.25
 2 1 5 2227.97 29.7
 -2 1 -5 2283.58 20.76
 -2 1 -6 246.88 6.13
 -2 1 -6 251.9 10.13
 -2 -1 -6 250.23 10.29
 -2 -1 -6 264.43 10.88
 -2 -1 -6 259.18 9.32
 -2 1 -6 262.58 7.35
 2 1 6 220.62 10.16
 -2 1 -6 218.89 6.64
 2 -1 6 224.27 8.26
 -2 1 -7 384.49 8.13
 -2 1 -7 394.14 13.56
 -2 -1 -7 422.13 14.83
 -2 -1 -7 381.57 13.62
 -2 1 -7 402.39 10.07
 -2 1 -7 384.93 12.94
 -2 -1 -7 383.64 15.57
 -2 1 -8 3.57 1.76
 -2 1 -8 3.91 1.03
 -2 -1 -8 4.61 1.69
 -2 -1 -8 2.94 1.81
 -2 -1 -8 3.57 1.76
 -2 1 -8 4.37 1.29
 -2 1 -8 3.63 1.75
 2 -1 8 4.15 1.05
 -2 1 -8 6.09 1.39
 2 1 8 5.51 1.84
 -2 -1 -8 5.35 1.94
 2 -1 8 6.33 1.94
 -2 1 -9 324.91 8.25
 -2 1 -9 326.84 13.96
 -2 -1 -9 309.35 14.48
 -2 -1 -9 319.75 15.96
 2 -1 9 307.87 9.04
 -2 1 -9 320.25 13.34
 -2 1 -9 301.64 10.29
 -2 1 -10 508.27 18.44
 -2 -1 -10 510.83 19.75
 -2 -1 -10 502.69 19.49
 -2 1 -10 513.83 18.04
 -2 -1 -10 484.14 20.6
 2 -1 10 465.95 17.27
 2 1 10 461.59 19.53
 -2 1 -10 485.14 10.33
 -2 -1 -10 473.08 15.69
 -2 1 -11 1327.39 30.76
 -2 -1 -11 1336.13 33.31
 -2 -1 -11 1305.33 34.57
 -2 -1 -11 1254.4 32.35
 -2 1 -11 1289.33 30.25
 -2 -1 -11 1336.23 26.91
 2 -1 11 1304.67 30.64
 -2 1 -11 1293.01 15.99
 2 1 11 1319.36 34.89
 -2 1 -12 62.01 7.25
 -2 -1 -12 72.31 8.34
 -2 -1 -12 63.49 7.94
 -2 -1 -12 67.45 7.99
 -2 1 -12 62.71 6.91
 2 1 12 21.88 5.69
 2 -1 12 21.46 4.45
 -2 1 -13 351.22 17.16
 -2 -1 -13 340.78 18.97
 -2 -1 -13 382.44 19.55
 -2 -1 -13 353.51 18.62
 -2 1 -13 364.72 17.37
 -2 -1 -14 61.18 8.41
 -2 1 -14 68.03 8.06
 -2 -1 -14 57.6 7.77
 -2 -1 -14 67.16 8.68
 -2 -1 -14 63.57 8.11
 -2 1 -14 64.74 7.77
 2 -1 14 49.66 7.4
 -2 -1 -14 53.75 5.39
 2 1 14 56.97 9.27
 -2 -1 -15 43.28 7.33
 -2 1 -15 38.37 6.31
 -2 -1 -15 38.47 6.66
 -2 -1 -15 29.12 6.12
 -2 -1 -15 36.92 6.37
 -2 1 -15 35.4 6
 2 -1 15 137.01 12.58
 2 1 15 128.63 13.8
 -2 1 -16 39.46 6.57
 -2 -1 -16 44.75 7.5
 -2 -1 -16 36.77 6.64
 -2 -1 -16 37.06 7.3
 -2 -1 -16 38.65 6.96
 -2 1 -16 40.15 6.37
 2 1 16 47.23 9.33
 2 -1 16 51.91 8.98
 -2 -1 -17 424.69 22.98
 -2 1 -17 451.76 21.43
 2 -1 17 580.5 29.33
 2 1 17 590.52 32.81
 -2 -1 -17 447.78 24.09
 -2 1 -17 453.88 21.85
 -2 -1 -17 437.11 23.04
 -2 1 -18 9.11 4.14
 -2 -1 -18 11.44 4.76
 2 -1 18 6.16 6.25
 2 1 18 -2.37 5.4
 -2 1 -18 6.1 2.03
 -2 -1 -18 8.3 2.34
 -2 -1 -18 9.99 4.28
 -2 -1 -18 11.89 4.7
 -2 1 -18 11.29 4.63
 -2 1 -19 367.47 19.95
 -2 -1 -19 355.87 21.55
 2 1 19 362.77 28.96
 2 -1 19 349.65 26.02
 -2 1 -19 336.2 9.91
 -2 1 -19 367.08 20.29
 -2 -1 -19 357.35 21.39
 -2 -1 -19 369.29 22.81
 -2 -1 -20 2.67 3.01
 -2 -1 -20 1.77 3.53
 -2 1 -20 3.39 3.1
 2 -1 20 6.45 5.93
 2 1 20 6.91 9.35
 -2 1 -20 2 2.42
 2 1 20 1.43 1.6
 -2 1 -20 -4.37 4.03
 -2 -1 -20 0.47 3.82
 2 1 21 16.88 9.39
 -2 -1 -21 58.31 9.62
 -2 -1 -21 48.63 9.02
 -2 1 -21 47.41 8.01
 2 1 21 27.58 2.75
 -2 -1 -21 53.87 9.17
 -2 1 -21 51.98 8.75
 -2 -1 -22 50.17 8.86
 2 1 22 83.83 17.75
 2 -1 22 69.63 17.98
 -2 -1 -22 51.91 4.06
 -2 1 -22 50.28 8.2
 -2 -1 -22 51.04 8.57
 -2 1 -22 52.34 8.12
 -2 -1 -22 51.65 8.3
 -2 1 -23 38.4 7.14
 -2 -1 -23 39.39 7.45
 -2 -1 -23 45.69 4.14
 -2 -1 -23 39.64 7.77
 -2 1 -23 44.27 8.11
 -2 -1 -24 14.24 4.8
 -2 -1 -24 13.26 2.74
 -2 -1 -24 13.44 5.25
 -2 1 -24 20.47 5.91
 -2 -1 -24 7.37 3.82
 2 -1 25 188.96 34.91
 2 1 25 177.78 34.11
 -2 -1 -25 126.73 6.73
 -2 1 -25 137.83 12.97
 -2 -1 -25 124.16 9.26
 -2 -1 -26 4.1 4.12
 2 1 26 5.12 14.88
 2 -1 26 21.14 20.68
 -2 1 -26 0.26 2.52
 -2 -1 -26 1.53 2.28
 -2 -1 -27 19.13 5.33
 -2 -1 -27 22.22 3.14
 2 1 27 10.64 21.22
 2 -1 27 35.77 22.09
 -2 1 -27 22.83 3.48
 -2 -1 -28 1.05 4.45
 -2 -1 -28 2.55 2.24
 2 -1 28 6.6 20.36
 2 1 28 -16.35 23.02
 -2 1 -28 -2.57 2.7
 -2 -1 -28 -2.57 2.47
 -2 -1 -29 0.87 4.16
 -2 -1 -29 -0.02 2.32
 -2 1 -29 -1.16 2.61
 -2 -1 -29 1.97 2.16
 -2 -1 -30 1.03 3.92
 -2 1 -30 -0.69 2.46
 -2 1 -30 4.46 2.89
 -2 -1 -30 0.48 2.5
 -2 -1 -30 0.57 1.87
 -2 -1 -31 36.16 6.21
 -2 1 -31 25.94 3.34
 -2 -1 -31 32.46 3.92
 -2 1 -31 26.01 3.49
 -2 -1 -31 24.58 2.9
 -2 -1 -32 6.68 4.27
 -2 1 -32 -0.66 2.12
 -2 -1 -32 -1.65 2.2
 -2 -1 -32 2.67 2.26
 -2 1 -32 0.59 2.19
 -2 -1 -32 -0.93 1.86
 -2 -1 -33 31.15 5.3
 -2 1 -33 23 3.19
 -2 -1 -33 29.3 3.46
 -2 -1 -33 23.89 2.48
 -2 -1 -34 1.53 3.55
 -2 -1 -34 1.99 2.05
 -2 1 -34 -0.74 1.94
 -2 -1 -34 0.88 1.3
 -2 1 -35 2.66 1.83
 -2 -1 -35 1.46 1.9
 -2 -1 -35 -2.5 3.29
 2 -2 -35 0.44 1.67
 2 -2 -35 -1.92 2.79
 2 -2 -34 5.88 2.02
 2 -2 -34 3.16 2.86
 2 -2 -33 1.47 2.06
 2 -2 -33 -4.01 3.97
 2 -2 -32 29.07 3.69
 2 -2 -32 34.19 5.36
 2 -2 -31 -0.84 3.61
 2 2 -31 -2.19 3.02
 2 -2 -31 -1.37 2.38
 2 2 -31 -0.7 1.77
 2 -2 -31 0.14 1.58
 2 -2 -30 23.82 5.24
 2 2 -30 29.1 4.21
 2 2 -30 17.56 2.91
 2 -2 -30 20.14 2.78
 2 -2 -29 8.17 4.24
 2 2 -29 5.45 2.31
 2 -2 -29 7.47 2.25
 2 2 -29 12.1 2.69
 2 -2 -28 -0.57 3.94
 2 -2 -28 -1.47 2.09
 2 2 -28 0.81 1.91
 -2 -2 28 -11.84 22.24
 2 2 -28 -1.35 2.11
 2 2 -27 2.81 2.29
 2 -2 -27 -0.55 2.03
 -2 2 27 -0.11 2.38
 2 2 -27 -1.49 2.24
 2 -2 -27 -0.95 4.06
 -2 -2 26 45.47 21.37
 2 -2 -26 57.35 6.59
 -2 2 26 61.57 4.61
 2 2 -26 72.35 4.99
 2 -2 -26 73.66 4.91
 2 -2 -25 1.37 1.89
 2 2 -25 -0.28 2.03
 2 -2 -25 1.91 3.85
 2 -2 -25 -0.02 3.27
 2 2 -25 2.02 3.27
 2 -2 -25 -0.62 3.57
 2 -2 -24 156.76 14.6
 2 2 -24 159.35 12.98
 2 2 -24 151.45 14.8
 2 -2 -24 168.83 9.55
 2 2 -24 168.95 8.98
 2 -2 -24 171.81 8.21
 2 -2 -24 157.36 6.76
 2 2 -24 159.96 7.08
 -2 2 23 -2 10.32
 2 -2 -23 12.32 2.45
 2 2 -23 13.1 2.73
 2 2 -23 12.09 5.12
 2 -2 -23 14.99 4.13
 2 2 -23 12.1 3.34
 2 -2 -23 7.88 2.88
 2 -2 -23 15.96 5.65
 2 2 -23 15.08 4.63
 -2 2 22 43.38 13.84
 2 2 -22 12.43 2.28
 2 -2 -22 8.79 3.77
 2 -2 -22 10.28 2.21
 2 -2 -22 10.84 5.27
 2 -2 -22 7.14 3.97
 2 2 -22 9.07 4.55
 2 -2 -22 28.17 4.2
 2 -2 -22 25.74 3.5
 2 2 -22 25.23 4.01
 2 2 -22 13.93 5.08
 2 -2 -22 6.78 4.24
 2 2 -21 92.43 9.99
 2 -2 -21 96.69 11.93
 -2 2 21 105.39 19.44
 2 -2 -21 97.19 11.13
 2 2 -21 98.81 12.54
 2 -2 -21 96.66 11.77
 2 -2 -21 89.87 11.78
 2 -2 -21 91.59 6.52
 2 -2 -21 93.07 5.66
 2 2 -21 89.36 5.93
 2 2 -21 90.11 5.23
 2 -2 -21 99.57 5.15
 2 2 -20 47.81 8.72
 2 -2 -20 46.55 8.27
 2 -2 -20 42.26 8.16
 2 -2 -20 38.65 7.53
 2 2 -20 44.67 6.09
 -2 -2 20 16.33 8.08
 -2 2 20 23.47 11.95
 2 -2 -20 29.58 4.15
 2 -2 -20 47.17 8.48
 2 2 -20 51.42 7.45
 2 2 -20 41.82 3.5
 2 -2 -20 44.79 3.5
 2 2 -19 32.36 6.89
 2 -2 -19 36.98 7.29
 2 -2 -19 33 7.03
 2 2 -19 41.48 5.79
 -2 -2 19 68.26 12.84
 -2 2 19 73.74 14.42
 2 -2 -19 49.7 4.32
 2 2 -19 32.77 5.87
 2 -2 -19 37.67 7.38
 2 -2 -19 39.31 7.8
 2 -2 -19 41.53 3.35
 2 2 -19 39.09 3.24
 2 2 -18 414.35 23.63
 2 -2 -18 440.28 23.36
 2 -2 -18 404.31 22.73
 2 2 -18 423.08 17.5
 2 -2 -18 409.35 22.52
 -2 -2 18 329.91 24.19
 -2 2 18 351.62 28.9
 2 -2 -18 352 9.96
 2 2 -18 440.57 20.22
 2 -2 -18 414.3 23.31
 2 2 -18 417.51 9.29
 2 -2 -18 427.03 9.12
 -2 2 17 12.75 7.43
 -2 -2 17 11.05 5.96
 2 -2 -17 24.88 6.3
 2 -2 -17 31.11 6.74
 2 2 -17 30.02 6.63
 2 2 -17 28.63 5.33
 2 -2 -17 25.95 6.48
 2 -2 -17 26.28 6.19
 2 2 -17 30.91 4.79
 -2 -2 16 1049.79 37.88
 -2 2 16 1029.22 43.96
 2 -2 -16 818.03 31.17
 2 2 -16 906.11 29.03
 2 -2 -16 884.17 31.79
 2 2 -16 864.97 32.1
 2 -2 -16 874.39 32.24
 2 2 -16 892.89 27.16
 2 -2 -16 847.38 32.03
 2 2 -16 900.92 17.65
 2 2 -16 908.83 24.43
 -2 -2 15 6.56 3.26
 -2 2 15 5.72 4.81
 2 2 -15 4.84 2.9
 2 -2 -15 2.77 3.1
 2 2 -15 3.63 2.19
 2 -2 -15 2.59 2.65
 2 -2 -15 3.94 2.9
 2 -2 -15 4.04 2.78
 2 2 -15 4.18 2.52
 -2 2 15 5.05 2.66
 2 2 -15 2.18 1.59
 -2 2 14 77.92 11.41
 -2 -2 14 86.92 10.09
 2 -2 -14 3.37 2.81
 2 2 -14 0.49 2.14
 2 -2 -14 6.01 3.71
 2 2 -14 8.81 2.97
 2 -2 -14 8.06 3.58
 2 2 -14 8.04 2.74
 -2 2 14 7.1 2.55
 2 -2 -14 9.63 4.09
 2 2 -14 9.2 2.74
 -2 2 13 12.06 5.5
 -2 -2 13 12.6 4.17
 2 2 -13 12.61 3.73
 2 2 -13 14.38 3.72
 2 -2 -13 14.43 3.65
 2 -2 -13 10.82 3.86
 2 -2 -13 13.07 4.21
 -2 2 13 13.02 3.26
 2 2 -13 12.55 3.43
 2 -2 -13 14.48 3.78
 2 2 -13 12.98 2.97
 -2 2 12 465.76 23.89
 -2 -2 12 481.68 20.41
 2 -2 -12 629.03 23.29
 2 -2 -12 570.66 23.29
 2 2 -12 612.23 23.42
 2 2 -12 609.08 20.23
 2 -2 -12 576.8 24.14
 -2 2 12 616.13 19.92
 2 2 -12 623.4 19.35
 2 2 -12 611.37 17.4
 -2 -2 11 77.23 7.99
 -2 2 11 71.39 8.72
 2 2 -11 36.17 4.75
 2 2 -11 34.16 5.39
 2 -2 -11 33.57 5.54
 2 -2 -11 35 5.42
 2 2 -11 41.87 4.94
 -2 -2 11 40.1 3.08
 2 -2 -11 39.25 6.37
 -2 2 11 36.81 5.04
 2 2 -11 44.19 4.47
 -2 -2 10 1098.53 26.76
 -2 2 10 1078.04 32.03
 2 2 -10 934.04 22.68
 2 2 -10 904.04 25.97
 2 -2 -10 937.07 26.19
 2 2 -10 968.54 21.76
 2 -2 -10 898.99 28.7
 -2 2 10 921.26 24.04
 -2 -2 10 998.44 14.9
 2 2 -10 992.14 19.67
 -2 2 9 263.18 14.81
 -2 -2 9 268.88 12.57
 2 2 -9 350.21 15.26
 2 2 -9 351.39 13.19
 2 -2 -9 376.87 15.15
 2 -2 -9 367.71 15.59
 2 -2 -9 337.31 17.11
 2 2 -9 354.89 12.44
 -2 2 9 357.16 14.61
 -2 -2 9 372.31 8.86
 2 2 -9 360.16 11.03
 -2 2 8 770.06 23.93
 2 2 -8 540.84 14.95
 2 2 -8 506.2 17.27
 2 -2 -8 524.53 17.12
 2 -2 -8 520.67 17.5
 2 -2 -8 520.68 20.52
 -2 -2 8 555.25 10.63
 -2 2 8 532.48 17.23
 2 2 -8 545.23 14.01
 2 2 -8 563.82 12.59
 -2 -2 7 1996.5 29.11
 -2 2 7 1983.04 35.68
 2 -2 -7 1875.74 30.11
 2 2 -7 1751.28 25.38
 2 -2 -7 1814.93 30.47
 2 2 -7 1740.41 29.94
 2 2 -7 1843.03 23.45
 2 -2 -7 1652.68 35.4
 2 2 -7 1864.7 20.6
 2 2 -6 414.21 11.18
 2 2 -6 417.48 13.53
 2 -2 -6 436.83 13.71
 2 -2 -6 453.13 13.79
 2 2 -6 409.09 9.98
 2 2 -6 411.34 8.59
 2 -2 -5 433.91 12.52
 2 2 -5 423.7 9.84
 2 2 -5 406.16 12.25
 2 -2 -5 422.5 12.22
 2 2 -5 425.33 8.81
 2 2 -5 432.09 7.51
 2 2 -5 436.84 4.74
 -2 2 4 8675.99 59.19
 2 2 -4 8722.98 38.73
 -2 2 4 8483.78 48.29
 -2 -2 4 8791.1 47.2
 2 -2 -4 8664.24 51.41
 2 2 -4 8518.71 50.1
 -2 2 4 8553 46.77
 2 -2 -4 8903.35 50.68
 2 2 -4 8659.71 32.83
 2 2 -4 8648.79 27.01
 -2 -2 4 8609.88 30.62
 2 2 -4 8897.37 21.85
 -2 2 3 1058.72 18.72
 -2 -2 3 1034.32 11.91
 2 -2 -3 961.15 17.98
 2 -2 -3 1038.12 15.34
 2 -2 -3 997.9 15.54
 -2 -2 3 1013.87 14.62
 2 2 -3 999.46 15.25
 2 2 -3 1026.27 10.43
 -2 2 3 997.11 14.38
 -2 2 3 1017.44 14.82
 2 2 -3 974.2 15.3
 -2 -2 3 1007.51 9.46
 2 2 -3 996.04 8.41
 -2 -2 3 1006.59 8.03
 -2 -2 3 1012.52 7.84
 2 2 -2 6690.06 35.26
 -2 -2 2 6877.63 33.86
 -2 2 2 6904.93 34.02
 -2 2 2 6607.55 32.97
 2 -2 -2 6751.45 34.67
 2 -2 -2 6412.28 42.36
 -2 -2 2 6897.25 24.03
 -2 -2 2 6743.12 24.59
 2 2 -2 6717.82 39.48
 -2 -2 2 6913.02 23.17
 -2 -2 1 0.19 0.26
 2 2 -1 1.46 0.52
 2 -2 -1 2.07 0.64
 -2 2 1 1.88 0.66
 2 2 -1 2.44 0.81
 2 2 -1 0.91 0.41
 -2 -2 1 1.04 0.48
 2 2 0 10.01 1.12
 -2 2 0 9.58 1.06
 -2 -2 0 9.15 1.23
 2 -2 0 11.02 1.04
 2 -2 0 15.7 1.5
 2 2 0 13.92 1.56
 2 2 0 14.55 1.15
 2 2 1 609.84 10.56
 -2 -2 -1 627.23 11.1
 2 -2 1 580.65 8.19
 -2 2 -1 615.99 8.84
 -2 -2 -1 624.88 9.6
 -2 -2 -1 609.9 11.51
 2 2 1 635.46 10.04
 -2 -2 -1 599.81 8.69
 2 2 1 634.93 9.19
 2 2 2 117.48 5.07
 -2 -2 -2 122.68 5.69
 2 2 2 121.12 4.84
 -2 2 -2 115.55 4.75
 -2 -2 -2 113.24 4.69
 -2 -2 -2 118.92 4.73
 2 -2 2 117.12 3.82
 2 2 2 120.15 4.37
 -2 -2 -2 116.05 5.77
 -2 2 -2 117.96 4.99
 -2 2 -2 114.37 3.47
 2 2 3 323.76 10.4
 2 2 3 219.77 7.6
 2 -2 3 227.62 4.85
 -2 -2 -3 229.75 7.64
 2 2 3 232.08 7.71
 -2 -2 -3 217.17 7.63
 -2 2 -3 213.47 7.57
 2 -2 3 226.88 6.78
 2 2 3 211.81 6.87
 -2 2 -3 227.1 7.25
 2 -2 3 218.83 4.9
 -2 2 -3 231.73 6.57
 -2 -2 -3 228.62 9.1
 2 -2 4 1491.94 20.2
 2 2 4 1341.7 20.01
 2 -2 4 1369.8 11.99
 -2 2 -4 1525.32 17.15
 2 2 4 1474.57 24.1
 2 2 4 1321.88 18.65
 -2 2 -4 1337.53 20.66
 -2 -2 -4 1394.92 20.75
 2 -2 4 1417.39 18.59
 -2 -2 -4 1369.95 21.3
 2 -2 4 1370.1 14.05
 -2 -2 -4 1346.18 23.85
 -2 2 -4 1398.65 16.26
 -2 -2 -4 1374.95 20.46
 -2 2 -4 1369.57 19.17
 -2 2 -5 1105.13 10.79
 -2 2 -5 1074.92 18.46
 2 2 5 1227.7 23.8
 -2 -2 -5 1061.02 20.64
 -2 2 -5 1047.05 20.21
 -2 -2 -5 1124.84 20.43
 -2 -2 -5 1065.14 22.87
 -2 2 -5 983.18 17.04
 -2 2 -5 1076.38 15.04
 -2 2 -5 1075.85 18.46
 -2 2 -6 1780.69 14.32
 -2 2 -6 1764.81 25.41
 -2 -2 -6 1791.06 28.15
 -2 2 -6 1736.16 28.28
 -2 -2 -6 1763.56 28.76
 -2 -2 -6 1740.1 31.11
 -2 2 -6 1802.77 24.89
 -2 2 -6 1724.36 19.99
 -2 2 -7 381.97 6.99
 -2 2 -7 388.2 12.8
 2 -2 7 422.75 11.09
 -2 2 -7 424.69 9.02
 2 2 7 411.28 15.99
 -2 -2 -7 365.76 13.96
 -2 -2 -7 381.27 13.9
 -2 2 -7 367.87 13.98
 -2 2 -7 379.84 12.35
 -2 -2 -7 326.3 14.21
 -2 2 -7 388.87 8.59
 -2 2 -8 526.16 15.75
 -2 2 -8 531.77 8.62
 -2 2 -8 490.76 17.32
 -2 -2 -8 529.25 17.62
 -2 -2 -8 490.16 17.12
 -2 2 -8 505.62 15.21
 2 -2 8 508.3 11.49
 -2 2 -8 510.04 10.93
 -2 2 -9 528.74 9.01
 -2 2 -9 532.51 16.74
 2 2 9 533.61 20.79
 -2 2 -9 555.8 9.94
 2 -2 9 552.52 15.59
 -2 -2 -9 514.57 18.59
 -2 2 -9 500.14 18.68
 -2 -2 -9 502.3 18.45
 -2 2 -9 510.02 16.33
 -2 -2 -9 489.81 21.24
 -2 2 -10 1936.36 34.46
 -2 2 -10 2010.51 18.19
 2 2 10 2023.51 42.95
 -2 2 -10 2012.88 17.49
 2 -2 10 2080.21 33.03
 -2 -2 -10 1832.53 37.11
 -2 2 -10 1873.3 38.11
 -2 -2 -10 2003.94 38.48
 -2 2 -10 1959.71 33.7
 -2 -2 -10 1895.64 43.29
 -2 2 -11 320.96 14.32
 -2 2 -11 323.46 7.55
 -2 -2 -11 218.23 12.96
 2 2 11 221.29 15.32
 2 -2 11 232.53 12.05
 -2 2 -11 327.14 16.69
 -2 -2 -11 344.84 16.78
 -2 2 -11 314.24 14.37
 -2 -2 -11 297.19 18.16
 -2 2 -12 847.6 12.42
 -2 2 -12 817.57 23.71
 2 -2 12 666.43 21.53
 2 2 12 645.74 27.67
 -2 -2 -12 655.07 22.77
 -2 -2 -12 825.68 27.15
 -2 2 -12 809.07 27.96
 -2 -2 -12 803.45 28.07
 -2 2 -12 785.56 23.92
 -2 -2 -12 790.8 29.87
 -2 2 -13 271.07 14.22
 -2 -2 -13 327.81 16.42
 2 -2 13 322.26 16.23
 2 2 13 328.27 20.57
 -2 -2 -13 255.65 15.71
 -2 2 -13 254.3 16.32
 -2 2 -13 266.13 14.32
 -2 -2 -13 260.77 17.57
 -2 -2 -13 247.81 16.27
 -2 2 -14 260.79 14.41
 2 -2 14 133.92 11.52
 2 2 14 129.54 13.97
 -2 -2 -14 273.15 16.93
 -2 2 -14 264.34 17.47
 -2 2 -14 268.03 14.89
 -2 -2 -14 244.77 16.62
 -2 -2 -14 260.29 18.19
 -2 2 -15 1.22 2.4
 2 -2 15 5.88 3.8
 -2 -2 -15 3.52 2.75
 2 2 15 2.43 4.56
 -2 2 -15 3.17 2.75
 -2 -2 -15 2.34 2.87
 -2 2 -15 3.16 2.65
 -2 -2 -15 2.42 2.87
 -2 -2 -15 -1.31 2.41
 -2 -2 -16 55.8 8.69
 -2 2 -16 56.23 7.32
 2 2 16 146.66 16.27
 2 -2 16 153.97 13.6
 -2 2 -16 45.58 7.64
 -2 -2 -16 44.96 7.82
 -2 2 -16 51.64 7.36
 -2 -2 -16 49.79 8.33
 -2 2 -16 50.04 6.32
 -2 2 -17 11.99 3.56
 2 -2 17 15.55 5.51
 2 2 17 19.74 8.09
 -2 -2 -17 9.77 3.71
 -2 2 -17 15.76 5.14
 -2 -2 -17 11.05 4.39
 -2 2 -17 15.56 4.52
 -2 -2 -17 12.15 4.67
 -2 -2 -17 13.82 4.81
 -2 2 -17 13.85 3.42
 -2 2 -18 471.91 21.48
 -2 -2 -18 430.56 24.72
 2 -2 18 480.42 27.12
 2 2 18 485.74 33.01
 -2 -2 -18 462.29 24.36
 -2 2 -18 452.37 25.61
 -2 -2 -18 464.78 24.41
 -2 -2 -18 438.53 24.3
 -2 2 -18 451.62 18.36
 -2 2 -18 469.77 22
 -2 -2 -19 7.52 5.19
 -2 2 -19 10.18 4.2
 2 2 19 12.8 6.65
 -2 -2 -19 13.08 5.85
 -2 2 -19 5.2 3.52
 -2 -2 -19 8.8 4.72
 -2 2 -19 8.6 3.88
 -2 -2 -20 128.06 13.47
 -2 2 -20 138.44 14.87
 2 2 20 86.69 16.96
 -2 -2 -20 115 12.8
 -2 2 -20 125.34 11.41
 2 2 20 92.48 4.5
 -2 2 -20 127.78 11.86
 -2 -2 -20 122.65 13.32
 -2 -2 -21 74.63 10.47
 -2 2 -21 79.62 11.98
 2 2 21 95.72 18.14
 2 -2 21 94.71 19.7
 -2 2 -21 85.38 9.69
 -2 -2 -21 68.13 9.92
 2 2 21 79.93 4.31
 -2 2 -21 74.7 9.3
 -2 -2 -21 73.58 10.51
 -2 2 -22 15.74 5.32
 -2 -2 -22 15.77 5.13
 -2 2 -22 13.56 5.54
 2 -2 22 39.99 14.81
 -2 2 -22 19.22 5.26
 -2 -2 -22 14.27 5.43
 -2 2 -22 32.55 4.99
 2 2 22 26.99 2.98
 -2 -2 -22 23.22 3.11
 -2 2 -22 19.5 2.96
 -2 2 -23 53.44 8.45
 -2 -2 -23 62.56 10.16
 -2 2 -23 60.96 9.97
 2 2 23 64.48 17.91
 2 -2 23 47.78 17.04
 -2 -2 -23 53.32 9.37
 -2 2 -23 46.29 5.65
 2 2 23 48.99 3.88
 -2 -2 -23 56.3 4.51
 -2 2 -23 60.42 4.84
 -2 2 -24 71.83 11.25
 -2 2 -24 74.48 5.11
 -2 -2 -24 79.98 4.91
 -2 2 -24 71.2 5.24
 -2 -2 -24 63.29 9.47
 -2 2 -24 91.93 7.59
 -2 -2 -24 87.91 7.39
 2 2 24 83.27 4.73
 -2 -2 -24 69.25 10.32
 -2 2 -25 3.69 4.23
 -2 -2 -25 -1.06 3.78
 -2 2 -25 4.67 2.43
 -2 -2 -25 0.74 1.96
 -2 2 -25 7.7 2.9
 2 2 25 -10.49 13.85
 2 -2 25 4.25 13.57
 -2 2 -26 90 8.31
 -2 -2 -26 94.23 8.03
 2 -2 26 107.29 32.07
 2 2 26 133.17 32.1
 -2 2 -26 100.31 6.06
 -2 -2 -26 98.61 5.76
 -2 2 -26 103.06 6.28
 -2 2 -27 -3.16 5.11
 -2 -2 -27 3.33 4.1
 -2 2 -27 1.62 2.17
 -2 -2 -27 4.33 2.13
 2 -2 27 7.07 17.11
 -2 2 -27 3.79 2.74
 -2 2 -28 7.69 4.64
 -2 -2 -28 10.38 4.37
 -2 2 -28 16.45 3.14
 -2 -2 -28 15.93 3.01
 2 -2 28 5.23 20.07
 -2 2 -28 19.25 3.49
 -2 2 -28 13.17 3.16
 -2 -2 -29 2.55 1.85
 -2 2 -29 1.64 1.99
 -2 -2 -29 4.46 2.44
 -2 2 -29 4.14 2.54
 -2 2 -29 0.39 2.33
 -2 -2 -29 7.02 4.42
 -2 2 -29 -0.04 4.84
 -2 2 -30 8.13 2.59
 -2 -2 -30 11.92 2.53
 -2 2 -30 14.82 3.26
 -2 -2 -30 15.19 3.31
 -2 2 -30 12.04 2.98
 -2 -2 -30 23.33 5.52
 -2 2 -30 19.38 5
 -2 2 -31 3.17 1.89
 -2 -2 -31 0.32 1.75
 -2 -2 -31 -0.9 2.4
 -2 2 -31 -0.58 2.64
 -2 2 -31 -0.97 2.14
 -2 2 -31 -3.16 4.31
 -2 -2 -31 -2.9 4.33
 -2 -2 -32 23.53 2.58
 -2 2 -32 23.54 2.82
 -2 2 -32 26.58 3.09
 -2 -2 -32 26.51 3.49
 -2 2 -32 30.87 3.74
 -2 -2 -32 33.09 5.37
 -2 2 -32 17.29 4.1
 -2 -2 -33 0.89 1.39
 -2 2 -33 1.44 1.6
 -2 2 -33 -2.57 2.15
 -2 -2 -33 -0.97 2.31
 -2 2 -33 -1.86 3.98
 -2 -2 -33 -1.79 4.25
 -2 2 -34 7.26 2.08
 -2 -2 -34 7.92 2.25
 -2 -2 -34 10.84 4.03
 -2 2 -34 11.3 3.38
 -2 -2 -35 1.83 1.89
 -2 2 -35 3.37 1.84
 -2 -2 -35 -1.54 3.15
 -2 2 -35 -0.21 3.34
 2 -3 -35 3.06 1.91
 2 3 -35 -3.98 2.39
 2 -3 -35 0.78 2.64
 2 3 -35 -3.81 3.06
 2 -3 -34 2.22 1.97
 2 3 -34 -2.06 2.24
 2 3 -34 4.96 3.32
 2 -3 -34 2.43 2.91
 2 -3 -33 15.66 2.84
 2 3 -33 10.98 2.34
 2 -3 -33 13.99 4
 2 3 -33 11.69 3.62
 2 -3 -32 -0.64 1.97
 2 3 -32 -4.51 2.85
 2 -3 -32 -0.28 3.2
 2 -3 -31 24.83 2.91
 2 3 -31 17.92 3.19
 2 3 -31 16.23 4.31
 2 -3 -30 0.41 1.77
 2 3 -30 1.78 2.03
 2 3 -30 -3.02 3.12
 2 3 -30 -2.56 4.53
 2 -3 -30 6.17 4.26
 2 3 -29 17.27 3.03
 2 -3 -29 13.89 2.52
 -2 3 29 17.93 3.07
 2 3 -29 12.05 3.1
 2 3 -29 17.68 3.82
 2 3 -29 17.91 4.82
 2 -3 -29 23.11 5.37
 2 3 -28 16.67 3.11
 2 -3 -28 16.54 2.81
 2 -3 -28 27.21 5.94
 2 3 -28 14.47 4.56
 -2 3 28 22.72 3.48
 2 3 -28 17.07 2.77
 2 3 -28 12.4 2.89
 -2 -3 27 1.61 16.13
 2 -3 -27 10.84 2.71
 2 3 -27 7.59 2.48
 2 -3 -27 2.75 3.72
 2 3 -27 0.27 3.96
 -2 3 27 5.7 2.81
 2 3 -27 6.85 2.53
 2 3 -27 2.71 2.67
 2 3 -26 5.14 2.11
 2 -3 -26 7.26 2.29
 2 3 -26 8.31 3.8
 2 -3 -26 16.76 4.93
 -2 3 26 12.56 2.99
 2 3 -26 8.65 2.79
 2 3 -26 6.73 2.27
 2 -3 -25 106.02 12.45
 -2 3 25 136.39 31.35
 -2 -3 25 123.32 25.76
 2 3 -25 105.31 8.36
 2 -3 -25 109.36 8.17
 2 -3 -25 110.72 6.9
 2 3 -25 121.17 7.72
 -2 3 25 103.89 5.69
 2 3 -25 113.25 6.19
 2 3 -25 119.91 6.44
 2 -3 -25 101.44 5.61
 -2 3 24 -5.45 14.57
 2 3 -24 7.73 2.47
 2 -3 -24 6.13 2.08
 2 -3 -24 3.48 3.56
 2 3 -24 6 4.38
 2 -3 -24 8.66 4.92
 2 3 -24 -2.21 2.97
 2 -3 -24 2.66 2.7
 2 3 -24 2.05 3.58
 2 3 -23 58.38 7.88
 2 -3 -23 46.17 8.69
 2 3 -23 51.83 9.05
 2 -3 -23 51.21 9.52
 2 3 -23 66.79 6.38
 2 -3 -23 74.69 6.42
 2 -3 -23 70.52 5.08
 2 3 -23 68.99 5.97
 2 3 -23 52.78 4.32
 2 -3 -23 53.06 4.22
 2 -3 -22 51.27 8.68
 2 3 -22 52.1 6.97
 -2 3 22 69.72 19.72
 2 -3 -22 43.82 8.34
 2 -3 -22 49.14 8.67
 2 3 -22 47.18 9.05
 2 -3 -22 54.01 9.16
 2 3 -22 42.51 5.37
 2 -3 -22 46.56 4.98
 2 -3 -22 48.57 4.28
 2 3 -22 49.22 4.92
 2 -3 -22 54.77 3.91
 2 3 -22 47.24 3.95
 -2 3 21 8.14 9.54
 2 -3 -21 17.14 2.43
 2 3 -21 18.13 2.54
 2 -3 -21 23.11 6.18
 2 3 -21 8.33 3.12
 2 -3 -21 8.37 3.04
 2 -3 -21 23.34 6.14
 2 3 -21 19.7 4.48
 2 3 -21 9.94 3.03
 2 -3 -21 11.18 2.45
 2 -3 -21 17.77 6.07
 2 -3 -21 28.78 6.86
 2 3 -21 24.01 7.07
 2 3 -20 28.7 5.46
 2 -3 -20 28.64 7.22
 2 -3 -20 31.7 7.18
 -2 3 20 48.27 14.3
 2 3 -20 32.96 7.16
 2 -3 -20 30.85 6.08
 2 -3 -20 29.5 6.99
 2 -3 -20 37.26 4.16
 2 3 -20 36.49 4.2
 2 -3 -20 38.6 3.71
 2 -3 -20 31.74 2.99
 2 3 -20 34.15 3.2
 2 3 -19 233.72 14.37
 2 -3 -19 221.31 18.22
 -2 3 19 164.66 21.77
 2 -3 -19 219.89 17.74
 2 3 -19 234.33 12.37
 2 -3 -19 239.18 17.5
 2 3 -19 239.44 18.25
 2 -3 -19 220.85 17.34
 2 -3 -19 175.66 7.73
 2 3 -19 186.69 8.12
 2 -3 -19 204.15 7.13
 2 -3 -19 224.59 6.9
 2 3 -19 226.66 7.2
 2 -3 -18 19.04 6
 2 -3 -18 14.63 4.47
 2 3 -18 18.68 5.83
 2 3 -18 19.87 3.99
 -2 3 18 52.85 12.1
 -2 -3 18 51.33 9.66
 2 3 -18 33.37 3.71
 2 -3 -18 15.05 4.42
 2 -3 -18 21.41 6.16
 2 3 -18 19.75 4.29
 2 -3 -18 22.02 2.26
 2 3 -18 23.6 2.54
 -2 -3 17 749.92 32.39
 -2 3 17 747.54 41.39
 2 -3 -17 804.72 30.79
 2 3 -17 824.49 32.11
 2 -3 -17 761.74 31.46
 2 3 -17 814.23 25.28
 2 -3 -17 753.13 32.42
 2 -3 -17 762.17 33.12
 2 3 -17 816.63 22.33
 -2 3 16 58.97 11.77
 -2 -3 16 65.13 9.94
 2 -3 -16 96.67 11.15
 2 3 -16 113.28 11.86
 2 -3 -16 105.35 11.01
 -2 3 16 98.35 8.91
 2 3 -16 107.16 9.1
 2 -3 -16 98.39 11.81
 2 -3 -16 95.07 11.86
 2 3 -16 97.44 7.62
 -2 -3 15 754.17 29.28
 -2 3 15 754.08 37.05
 2 -3 -15 428.62 22.65
 2 3 -15 441.89 22.35
 2 -3 -15 453.63 21.99
 2 3 -15 476.02 8.16
 2 -3 -15 442.78 24.54
 -2 3 15 465.13 18.92
 2 3 -15 488.52 18.44
 2 -3 -15 441.31 23.83
 2 3 -15 484.33 16.24
 -2 -3 14 181.16 13.72
 -2 3 14 191.14 18.3
 2 -3 -14 183.92 14.47
 2 3 -14 192.97 14.44
 2 -3 -14 200.89 14.2
 2 3 -14 206.7 5.64
 2 -3 -14 180.33 15
 -2 3 14 195.22 12.21
 2 3 -14 204.95 11.43
 2 3 -14 201.94 10.23
 2 -3 -13 260.72 16.66
 2 -3 -13 342.41 17.8
 2 3 -13 350.86 15.33
 2 3 -13 348.28 18.46
 -2 3 13 326.96 15.62
 2 3 -13 330.3 14.05
 2 3 -13 338.76 7.19
 2 -3 -13 312.7 19.42
 2 3 -13 330.74 12.57
 -2 3 12 71.05 10.06
 -2 -3 12 74.42 7.81
 2 3 -12 26.78 4.39
 2 3 -12 23.75 4.77
 2 -3 -12 22.96 4.53
 2 3 -12 27.75 3.93
 2 -3 -12 22.38 5.29
 2 3 -12 29.83 2.06
 -2 3 12 24.21 4.57
 2 3 -12 28.42 3.68
 -2 -3 11 368.94 15.92
 -2 3 11 384.94 21.05
 2 3 -11 375.19 17.52
 2 -3 -11 373.99 17.12
 2 3 -11 378.71 14.29
 -2 3 11 361.28 16.09
 2 3 -11 374.13 13.52
 2 -3 -11 347.92 19.65
 2 3 -11 392.78 6.83
 2 3 -11 392.84 12.32
 -2 -3 10 2.58 1.89
 -2 3 10 2.85 3.34
 2 -3 -10 18.59 3.77
 2 3 -10 15.97 2.87
 2 3 -10 13.73 3.3
 2 -3 -10 12.58 3.26
 2 3 -10 16.91 2.96
 -2 3 10 15.62 3.34
 2 3 -10 13.32 1.18
 2 3 -10 14.27 2.34
 -2 -3 9 158.68 9.3
 -2 3 9 155.79 11.95
 2 -3 -9 97.54 7.69
 2 3 -9 94.42 6.49
 2 3 -9 94.8 8.07
 2 -3 -9 95.93 7.86
 2 3 -9 100.51 8
 2 -3 -9 98.1 10.08
 -2 3 9 95.94 8.16
 2 3 -9 101.02 6.27
 2 3 -9 100.98 5.49
 -2 -3 8 123.23 7.41
 -2 3 8 115.97 9.65
 2 3 -8 112.38 6.44
 2 -3 -8 117.03 8
 2 -3 -8 115.26 8.18
 2 3 -8 117.41 8.09
 2 3 -8 114.73 8.23
 2 3 -8 111.76 6.09
 2 -3 -8 98.53 9.73
 -2 -3 8 107.92 6.12
 -2 3 8 113.18 8.67
 -2 -3 8 118.57 3.27
 2 3 -8 110.56 5.24
 -2 3 7 234.63 13.06
 -2 -3 7 243 9.68
 2 3 -7 153.35 8.75
 2 -3 -7 144.66 8.53
 2 -3 -7 155.38 8.56
 2 3 -7 141.11 8.51
 2 -3 -7 125.4 9.79
 2 3 -7 142.61 6.64
 2 3 -7 139.98 6.12
 -2 -3 7 147.08 6.32
 2 3 -7 150.84 5.58
 2 3 -6 149.75 6.07
 2 3 -6 154.82 8.27
 2 3 -6 148.71 8.09
 2 -3 -6 150.87 7.93
 2 -3 -6 142.15 10.17
 2 -3 -6 153.83 8.21
 2 3 -6 152.63 8.02
 2 3 -6 153.66 5.63
 2 3 -6 154.73 5.05
 -2 3 5 2516.88 36.87
 2 -3 -5 2894.84 32.38
 2 -3 -5 2919.92 31.48
 2 3 -5 2781.23 32.25
 2 -3 -5 2638.03 41.09
 2 3 -5 2849.08 32.05
 2 3 -5 2837.07 20.91
 -2 -3 4 380.48 9.85
 2 -3 -4 369.99 14.5
 2 -3 -4 395.67 10.88
 2 3 -4 379.45 10.66
 -2 3 4 366.73 9.69
 -2 3 4 375.01 10.01
 2 -3 -4 384.2 10.39
 2 3 -4 361.41 10.63
 -2 -3 4 365.15 5.8
 -2 -3 4 389.75 5.85
 2 -3 -4 366.63 12.99
 -2 -3 4 383.81 4.74
 -2 -3 3 8734.12 42.65
 2 3 -3 8439.68 45.47
 -2 3 3 8742.69 41.97
 -2 3 3 8626.89 43.51
 2 -3 -3 8817.35 45.89
 -2 -3 3 8887.52 29.93
 2 3 -3 8946.95 45.28
 2 -3 -3 8387.54 57.4
 -2 -3 3 8646.72 27.6
 -2 -3 3 8709.98 27.75
 -2 3 2 2547.18 21
 2 3 -2 2561.49 21.96
 -2 3 2 2536.77 20.14
 -2 -3 2 2587.81 20.67
 2 -3 -2 2666.41 21.06
 2 3 -2 2652.35 17.19
 2 3 -2 2629.45 15.23
 2 3 -2 2598.58 28.09
 2 -3 -1 1106.44 15.58
 -2 -3 1 1025.25 13.67
 -2 -3 1 1076.24 10.79
 -2 3 1 1035.15 12.18
 2 -3 -1 1067.16 11.75
 2 3 -1 1030.35 12.22
 2 3 -1 1051.06 12.95
 2 3 -1 1051.95 17.05
 -2 3 0 394.96 8.82
 2 -3 0 373.82 8.06
 2 3 0 361.98 9.37
 -2 3 0 391.05 6.56
 -2 -3 0 387.95 8.98
 2 3 0 397.61 7.03
 2 3 0 361.03 5.4
 -2 -3 0 369.32 6.46
 2 -3 0 377.15 6.9
 2 3 0 388.73 7.51
 2 3 0 381.4 10.08
 -2 3 -1 3.05 0.7
 -2 -3 -1 3.4 1.1
 2 -3 1 4.6 0.7
 2 -3 1 2.76 0.8
 -2 -3 -1 3.81 0.83
 2 3 1 3.57 0.89
 -2 3 -1 2.82 0.68
 -2 -3 -1 4.1 1.07
 2 3 1 2.91 0.94
 -2 -3 -2 133.58 6.61
 -2 3 -2 128.98 5.1
 2 3 2 140.5 6.03
 -2 -3 -2 133.5 5.72
 -2 -3 -2 132.83 4.98
 -2 3 -2 129.2 6.39
 2 -3 2 122.31 3.82
 2 3 2 131.48 5.84
 2 3 3 94.09 6.26
 2 -3 3 99.89 4.69
 2 3 3 52.58 3.56
 -2 3 -3 54.98 3.76
 2 -3 3 60 3.42
 2 3 3 58.75 4.35
 -2 -3 -3 55.52 4.16
 -2 -3 -3 61.17 3.87
 2 -3 3 64.32 2.92
 -2 3 -3 59.73 2.55
 -2 3 -3 60.57 4.25
 -2 -3 -3 58.35 5.24
 -2 3 -4 48.13 3.66
 2 -3 4 52.12 2.42
 -2 3 -4 58 4.32
 -2 -3 -4 60.58 4.27
 2 -3 4 59.98 3.76
 2 3 4 52.98 3.75
 -2 -3 -4 53.76 4.58
 -2 -3 -4 51.73 5.2
 -2 3 -4 56.31 3.99
 -2 3 -4 51.54 3.72
 -2 3 -5 1851.38 21.86
 2 3 5 1796.74 31.38
 2 -3 5 1766.44 13.76
 -2 3 -5 1755.8 23.26
 2 -3 5 1786.33 24.35
 -2 3 -5 1733.2 25.75
 -2 -3 -5 1686.33 27.77
 -2 -3 -5 1807.98 25.81
 2 -3 5 1712.71 14.84
 -2 3 -5 1758.79 22.4
 -2 3 -5 1756.04 22.63
 -2 -3 -5 1719.4 32.08
 2 3 6 1070.09 25.97
 -2 3 -6 898.68 17.61
 2 -3 6 1056.32 20.5
 -2 -3 -6 900.51 19.6
 -2 -3 -6 848.01 20.88
 -2 3 -6 844.45 19.77
 2 -3 6 873.31 12.13
 -2 -3 -6 861.04 23.72
 -2 3 -6 900.63 16.79
 -2 3 -6 884.3 16.37
 -2 -3 -7 41.24 5.05
 -2 -3 -7 46.11 4.9
 -2 3 -7 43.96 4.95
 -2 3 -7 44.89 2.46
 -2 3 -7 42.95 4.11
 -2 3 -7 41.67 3.86
 -2 3 -7 37.67 3.57
 -2 -3 -7 38.16 5.2
 -2 3 -7 39.43 4
 2 -3 8 585.75 12.61
 2 3 8 562.48 21.36
 -2 -3 -8 576.52 19.53
 -2 3 -8 568.54 18.95
 -2 -3 -8 620.22 18.98
 -2 -3 -8 552.49 21.22
 -2 3 -8 584.05 16.12
 -2 3 -8 606.78 9.88
 -2 3 -8 608.26 15.43
 -2 3 -8 567.99 14.06
 -2 3 -8 607.72 16.44
 2 3 9 2928.42 51.68
 -2 3 -9 2553.5 42.63
 -2 -3 -9 2685.53 41.67
 -2 -3 -9 2508.07 43.25
 -2 3 -9 2731.84 34.63
 -2 3 -9 2686.96 36.46
 -2 3 -9 2706 37
 2 3 10 36.57 6.71
 2 -3 10 37.09 4.05
 -2 -3 -10 49.05 6.41
 -2 -3 -10 52.13 6.21
 -2 3 -10 51.16 6.42
 -2 3 -10 53.24 5.03
 -2 3 -10 50.78 5.4
 -2 3 -10 49.57 5.24
 2 -3 11 1057.66 22.9
 2 3 11 1029.52 34.5
 -2 -3 -11 1058.88 30.32
 -2 -3 -11 1180.63 30.44
 -2 3 -11 1099.9 30.95
 -2 3 -11 1120.27 26.26
 -2 3 -11 1126.89 23.76
 -2 3 -11 1139.5 26.32
 2 3 12 115.01 12.47
 2 -3 12 109.12 8.02
 -2 -3 -12 61.83 7.83
 -2 -3 -12 69.71 7.87
 -2 3 -12 65.75 8.05
 -2 3 -12 71.68 6.27
 -2 3 -12 69.95 7
 -2 -3 -12 61.18 9.03
 -2 3 -12 78.62 7.36
 2 3 13 396.93 24.02
 2 -3 13 403.78 16.62
 -2 -3 -13 369.51 20.31
 -2 3 -13 513.33 23.17
 -2 -3 -13 466.92 21.9
 -2 -3 -13 531.4 22.3
 -2 -3 -13 490.16 25.56
 -2 -3 -13 472.16 23.29
 -2 3 -13 513.93 19.34
 -2 3 -13 522.22 17.19
 -2 3 -13 520.37 19.16
 2 -3 14 152.73 11.22
 -2 -3 -14 157.53 13.52
 2 3 14 153.69 16.29
 -2 -3 -14 128.27 11.38
 -2 3 -14 121.59 11.84
 -2 3 -14 130.95 9.99
 -2 -3 -14 130.08 12.67
 -2 3 -14 142.39 9.24
 -2 -3 -14 121.43 13.2
 -2 3 -14 137.61 10.18
 -2 -3 -15 36.88 7.48
 2 3 15 35.27 8.96
 -2 3 -15 129.45 12.8
 -2 -3 -15 130.86 12.02
 -2 -3 -15 98.5 11.95
 -2 -3 -15 120.26 12.82
 -2 3 -15 121.89 10.19
 -2 3 -15 117.03 8.41
 -2 3 -15 117.31 9.86
 -2 -3 -16 91.5 10.91
 2 3 16 93.19 14.12
 2 -3 16 98.33 10.56
 -2 3 -16 123.29 12.88
 -2 -3 -16 125.12 12.26
 -2 3 -16 122.61 8.65
 -2 3 -16 126.2 10.64
 -2 -3 -16 121.2 12.54
 -2 -3 -16 113.46 13.42
 -2 3 -16 128.53 10.43
 2 -3 17 502.17 24.15
 2 3 17 491.87 32.91
 -2 -3 -17 342.17 22.82
 -2 3 -17 364.8 17.81
 -2 3 -17 336.41 21.42
 -2 -3 -17 342.78 20.4
 -2 3 -17 354.09 14.48
 -2 -3 -17 342.73 21.72
 -2 3 -17 353.9 17.91
 2 3 18 10.92 7.72
 -2 3 -18 -0.11 2.56
 -2 3 -18 -0.27 2.18
 -2 -3 -18 0.99 3.47
 -2 -3 -18 3 3.56
 -2 3 -18 1.24 2.82
 -2 3 -18 4.11 4.14
 -2 -3 -18 -4.01 3.74
 -2 -3 -19 221.43 17.26
 -2 3 -19 250.77 19.46
 -2 -3 -19 261.55 18.57
 2 3 19 219.22 25.33
 2 -3 19 195.33 22.89
 -2 3 -19 255.37 15.47
 -2 -3 -19 241.79 19.69
 -2 3 -19 197.52 8.13
 2 3 19 211.88 6.49
 -2 -3 -19 217.22 7.12
 -2 3 -19 260.32 16.23
 -2 -3 -19 237 18.45
 -2 3 -20 89.64 12.17
 -2 -3 -20 90.15 11.24
 2 3 20 143.71 22.07
 2 -3 20 149.1 22.14
 -2 -3 -20 91.34 12.32
 -2 3 -20 100.49 9.96
 -2 3 -20 114.39 6.4
 2 3 20 109.31 4.99
 -2 3 -20 97.62 10.48
 -2 -3 -20 97.76 12.2
 -2 -3 -21 4.9 3.94
 -2 3 -21 8.59 4.51
 2 3 21 3.29 11.64
 2 -3 21 23.42 11.48
 -2 3 -21 5.17 3.47
 -2 -3 -21 7.46 4.47
 -2 3 -21 3.52 2.79
 -2 3 -21 2.56 2.88
 2 3 21 3.39 1.94
 -2 -3 -21 8.73 4.8
 -2 3 -21 4.43 2.8
 -2 -3 -22 73.59 11.17
 -2 3 -22 68.75 10.79
 2 3 22 75.85 20.19
 2 -3 22 83.52 19.81
 -2 -3 -22 58.63 10.06
 -2 3 -22 70.71 8.32
 -2 3 -22 69.73 6.44
 2 3 22 66.44 4.29
 -2 -3 -22 71.53 4.68
 -2 3 -22 70.25 4.61
 -2 3 -22 69.9 5.01
 -2 -3 -23 45.93 9.1
 -2 3 -23 41.68 8.49
 2 3 23 98.08 21.43
 2 -3 23 94.19 24.18
 -2 -3 -23 35.08 7.92
 -2 3 -23 58.43 6.27
 2 3 23 65.31 4.34
 -2 3 -23 47.81 4.33
 -2 3 -23 50.03 4.35
 -2 -3 -23 45.95 3.8
 -2 -3 -24 11.64 4.95
 -2 3 -24 8.86 4.58
 2 3 24 12.58 15.5
 2 -3 24 11.03 12.83
 -2 -3 -24 12.82 5.41
 2 3 24 11.21 2.78
 -2 3 -24 9.54 2.73
 -2 3 -24 10.56 2.99
 -2 -3 -24 11.1 2.63
 -2 -3 -24 10.25 4.31
 -2 3 -24 12.95 4.36
 -2 3 -25 129.03 9.31
 -2 -3 -25 122.1 8.78
 2 3 25 121.22 5.93
 -2 -3 -25 116.45 6.12
 -2 3 -25 116.86 6.62
 -2 3 -25 115.99 6.5
 2 3 26 -5.91 15.8
 2 -3 26 2.67 17.28
 -2 3 -26 0.57 2.14
 -2 -3 -26 0.49 2.01
 2 3 26 1.81 2.36
 -2 3 -26 2.03 2.5
 -2 3 -26 -2.71 4.13
 -2 -3 -26 -5.01 3.87
 2 -3 27 62.69 26.12
 2 3 27 52.33 28.83
 -2 3 -27 35.97 5.79
 -2 -3 -27 41.13 6.34
 2 3 27 39.68 3.91
 -2 3 -27 47.69 4.48
 -2 3 -27 49.7 4.75
 -2 3 -27 36.8 3.9
 -2 -3 -27 49.99 4.34
 -2 3 -28 18.36 4.72
 -2 -3 -28 26.94 5.98
 -2 -3 -28 20.51 2.85
 -2 3 -28 22.36 3.28
 2 -3 28 40.7 26.31
 -2 3 -28 22.84 3.57
 -2 3 -28 25.02 3.53
 -2 3 -29 -0.25 1.94
 -2 -3 -29 3.42 2.19
 -2 3 -29 2.64 2.72
 -2 3 -29 2.23 2.4
 -2 3 -29 -0.91 4.35
 -2 -3 -29 -2.51 4.47
 -2 3 -30 2.9 1.98
 -2 -3 -30 6.36 1.91
 -2 -3 -30 3.62 2.51
 -2 3 -30 7.17 2.9
 -2 3 -30 4.76 2.28
 -2 -3 -30 3.49 4.09
 -2 3 -30 0.68 3.93
 -2 -3 -31 15.28 2.25
 -2 3 -31 18.11 2.51
 -2 3 -31 17.64 2.83
 -2 -3 -31 21.47 3.32
 -2 3 -31 20.13 3.16
 -2 -3 -31 21.29 4.94
 -2 3 -31 22.27 5.31
 -2 -3 -32 -1.21 1.7
 -2 3 -32 1.24 1.72
 -2 3 -32 0.59 2.07
 -2 -3 -32 -2.88 2.33
 -2 3 -32 6.13 4.54
 -2 -3 -32 2.94 3.94
 -2 -3 -33 10.05 1.8
 -2 3 -33 13.25 2.35
 -2 -3 -33 11.01 2.4
 -2 -3 -33 11.07 2.57
 -2 3 -33 12.62 2.72
 -2 -3 -33 15.88 4.44
 -2 -3 -34 2.62 1.74
 -2 3 -34 2.65 1.97
 -2 -3 -34 7.68 3.82
 -2 3 -34 6.94 3.52
 2 -4 -34 0.38 1.88
 2 4 -34 3.47 2.21
 2 4 -34 6.54 3.34
 2 -4 -34 3.11 2.72
 2 -4 -33 2.62 2.03
 2 4 -33 -0.25 2.13
 2 -4 -33 -0.29 3.4
 2 4 -33 4.92 4.15
 2 4 -32 31.05 3.57
 2 -4 -32 28.36 3.52
 2 4 -32 33.44 5.91
 2 -4 -32 27.46 4.61
 -2 4 31 -8.67 2.77
 2 4 -31 -0.31 2.23
 2 -4 -31 -0.77 3.69
 2 4 -31 -1.5 3.87
 2 -4 -30 11.8 2.27
 2 4 -30 12.37 2.42
 -2 4 30 15.73 3.09
 2 4 -30 18.29 3.52
 2 4 -30 18.48 4.87
 2 -4 -30 17.75 4.73
 2 -4 -29 13.45 2.34
 2 4 -29 8.98 2.52
 -2 4 29 13.62 3.21
 2 4 -29 11.24 3.18
 2 -4 -29 10.64 4.28
 2 4 -29 17.72 5.31
 2 4 -28 0.97 2.07
 2 -4 -28 0.09 1.64
 -2 4 28 0.86 2.64
 2 4 -28 -1.91 2.17
 2 4 -28 2.5 2.89
 2 4 -28 0.24 4.16
 2 -4 -28 1.6 3.84
 2 -4 -27 47.66 3.87
 2 4 -27 39.71 3.88
 2 -4 -27 48.7 6.17
 2 4 -27 54.48 4.9
 2 4 -27 61.44 6.79
 -2 4 27 53.35 4.74
 2 4 -27 49.7 3.88
 2 4 -27 48.99 4.79
 -2 4 26 37.95 23.66
 -2 -4 26 44.67 18.91
 2 4 -26 29.34 3.5
 2 -4 -26 32.21 3.33
 2 -4 -26 25.19 4.79
 2 4 -26 31.27 5.49
 -2 4 26 26.17 3.68
 2 4 -26 30.56 3.28
 2 4 -26 25.49 3.67
 2 -4 -25 3.46 2.08
 2 4 -25 2.81 2.12
 2 -4 -25 2.7 3.67
 2 4 -25 4.71 3.55
 2 -4 -25 13.19 3.51
 -2 4 25 7.97 2.67
 2 4 -25 4.72 2.43
 2 4 -25 4.94 2.2
 2 -4 -24 83.05 11.69
 2 4 -24 95.41 12.39
 2 -4 -24 95.38 12.51
 -2 4 24 127.79 28.23
 -2 -4 24 135.98 25.75
 2 -4 -24 93.44 7.29
 2 4 -24 94.93 7.58
 2 -4 -24 102.15 6.28
 2 4 -24 96.91 7.16
 2 4 -24 92.96 4.57
 2 -4 -24 92.09 5.09
 2 4 -24 85.91 5.24
 2 4 -24 91.32 5.64
 2 -4 -23 27.79 6.88
 -2 4 23 23.83 14.05
 2 -4 -23 28.19 7.27
 2 4 -23 42.9 8.83
 2 -4 -23 17.03 5.15
 2 -4 -23 21.85 4.3
 2 4 -23 23.16 4.81
 2 4 -23 27 4.23
 2 -4 -23 22.21 3.56
 2 4 -23 29.42 3.45
 2 4 -23 25.79 2.69
 2 -4 -23 28.11 3.08
 2 4 -23 29.52 3.33
 2 4 -22 1.6 1.89
 2 -4 -22 5.35 1.85
 2 -4 -22 16.78 3.85
 2 4 -22 13.91 4.15
 2 -4 -22 4.57 4.24
 2 -4 -22 4.49 4.45
 2 4 -22 5.92 2.79
 2 -4 -22 12.97 2.94
 2 4 -22 1.22 3.1
 2 -4 -22 3.31 4.01
 2 -4 -21 41.35 8.69
 2 -4 -21 40.6 8.32
 -2 4 21 39.01 14.72
 2 -4 -21 39.09 7.49
 2 -4 -21 48.35 8.91
 2 4 -21 42.27 8.54
 2 -4 -21 48.96 4.92
 2 4 -21 50.96 5.31
 2 -4 -21 47.8 4.06
 2 4 -21 40.85 3.63
 2 -4 -21 44.19 3.49
 2 -4 -20 95.08 12.27
 2 4 -20 111.98 9.84
 -2 4 20 81.39 18.7
 2 -4 -20 109.55 13.49
 2 4 -20 77.99 6
 2 -4 -20 76.69 5.39
 2 -4 -20 101.75 4.86
 2 4 -20 102.71 5.12
 2 -4 -20 86.1 4.99
 2 4 -20 111.73 12.73
 2 -4 -20 105.83 12.51
 2 -4 -20 116.12 12.05
 2 4 -19 25.57 4.85
 2 -4 -19 19.35 6.49
 2 -4 -19 19.18 6.2
 -2 4 19 17.59 8.06
 2 -4 -19 21.65 6.11
 2 4 -19 21.82 5.84
 2 -4 -19 18.58 5.61
 2 -4 -19 23.07 3.13
 2 4 -19 27.03 3.69
 2 -4 -19 24.94 2.86
 2 4 -19 24.35 2.86
 2 -4 -19 24.56 2.5
 2 -4 -18 424.16 22.41
 2 -4 -18 395.28 23.57
 2 4 -18 432.38 23.97
 2 4 -18 435.09 15.56
 -2 4 18 389.88 32.67
 2 4 -18 389.83 10.94
 2 -4 -18 387.68 24.61
 2 -4 -18 390.75 25.59
 2 4 -18 432.79 18.34
 2 4 -18 425.05 9.44
 2 -4 -18 429.48 8.93
 -2 -4 17 5.35 4.57
 -2 4 17 4.76 6.53
 2 -4 -17 -5.01 3.54
 2 4 -17 -1.32 2.71
 2 -4 -17 3.83 3.49
 2 -4 -17 -0.75 3.48
 2 4 -17 2.94 2.58
 2 -4 -17 2.46 2.82
 2 4 -17 -1.08 1.68
 -2 4 16 423.04 30.46
 -2 -4 16 428.8 21.93
 2 -4 -16 293.79 19.59
 2 4 -16 327.21 19.89
 2 -4 -16 339 19.17
 2 -4 -16 307.49 21.86
 2 4 -16 347.44 15.31
 2 -4 -16 304.1 20.97
 -2 4 16 343.66 17.32
 2 4 -16 346.25 13.48
 -2 -4 15 315.05 18.16
 -2 4 15 311.04 25.12
 2 4 -15 414.96 21.67
 2 -4 -15 417 20.72
 2 -4 -15 364.6 22.83
 -2 4 15 418.56 18.75
 2 4 -15 410.75 16.19
 2 4 -15 417.78 14.31
 -2 -4 14 135.7 11.39
 -2 4 14 129.11 15.23
 2 4 -14 23.11 5.07
 2 -4 -14 26.68 5.28
 2 4 -14 32.75 4.57
 -2 4 14 34.56 5.63
 2 -4 -14 27.81 6.48
 2 4 -14 35.13 4.21
 -2 4 13 1135.76 42.65
 -2 -4 13 1134.25 30
 2 4 -13 943.39 30.11
 2 -4 -13 948.25 29.22
 -2 4 13 944.01 27.89
 2 4 -13 976.14 22.74
 2 -4 -13 847.85 33.09
 2 4 -13 968.67 20.2
 -2 4 12 33.13 7.31
 -2 -4 12 42.24 5.84
 2 4 -12 77.25 8.4
 2 -4 -12 76.89 8.1
 2 -4 -12 67.05 9.47
 2 4 -12 76.48 6.21
 -2 4 12 72.56 7.75
 2 4 -12 73.84 5.44
 -2 4 11 6.76 4.42
 -2 -4 11 4.77 2.42
 2 -4 -11 20.16 4.21
 2 4 -11 22.05 4.5
 2 -4 -11 18.73 5.27
 2 4 -11 17.04 2.86
 -2 4 11 16.85 4.04
 2 4 -11 15.74 2.5
 -2 4 10 751.82 29.23
 -2 -4 10 760.32 20.25
 2 4 -10 753.18 23.39
 2 -4 -10 754.95 22.93
 -2 4 10 735.65 24.11
 2 -4 -10 675.56 28.16
 2 4 -10 754.86 16.85
 2 4 -10 766.99 15.29
 -2 -4 9 20.35 3.35
 -2 4 9 20.4 5
 2 -4 -9 12.19 3
 2 -4 -9 11.97 3.16
 2 4 -9 10.15 2.77
 -2 4 9 12 3.55
 2 -4 -9 16.18 4.22
 2 4 -9 13.23 2.3
 2 4 -9 11.59 1.91
 -2 -4 8 138.47 7.59
 -2 4 8 137.96 11.12
 2 4 -8 70.84 6.39
 2 -4 -8 64.06 7.5
 2 4 -8 74.06 6.61
 2 -4 -8 67.14 6.23
 2 -4 -8 70.81 6.2
 -2 -4 8 75.91 4.88
 -2 4 8 69.53 7.14
 2 4 -8 75.79 6.58
 2 4 -8 74.99 4.68
 -2 -4 8 70.66 4.61
 2 4 -8 72.28 4.28
 -2 -4 7 359.99 11.4
 -2 4 7 353.78 16.8
 2 -4 -7 395.72 17.92
 2 -4 -7 419.46 14.4
 2 -4 -7 421.17 13.91
 2 4 -7 397.31 14.05
 2 4 -7 414.57 14.41
 2 4 -7 400.75 14.48
 -2 -4 7 407.48 9.72
 -2 4 7 377.6 16.26
 -2 -4 7 399.63 10.63
 -2 -4 7 398.84 9.98
 2 4 -6 912.19 20.01
 2 -4 -6 896.94 26.11
 2 4 -6 908.57 19.83
 2 -4 -6 947.32 20.03
 2 -4 -6 935.43 19.52
 -2 -4 6 919.07 12.5
 2 4 -6 908.07 21.26
 -2 -4 5 1243.76 11.44
 2 -4 -5 1188.84 29.03
 2 -4 -5 1251.19 21.24
 2 -4 -5 1284.13 20.93
 2 4 -5 1221.66 21.13
 2 4 -5 1264.85 21.14
 -2 -4 5 1255.83 9.59
 -2 -4 5 1255.9 9.64
 -2 -4 5 1328.26 11.27
 -2 -4 5 1260.29 10.6
 -2 -4 5 1271.78 8.39
 -2 -4 4 3272.58 28.83
 2 4 -4 3233.31 30.9
 -2 4 4 3228.54 28.49
 2 -4 -4 3114.43 44.4
 2 4 -4 3280.15 31.18
 -2 4 4 3293.35 29.43
 2 -4 -4 3339.39 30.05
 2 -4 -4 3280.88 31.48
 2 -4 -4 3132.76 40.52
 -2 4 3 1753.5 18.9
 2 -4 -3 1694.13 27.55
 -2 4 3 1705.82 19.61
 2 -4 -3 1820.98 19.7
 2 -4 -3 1791.39 20.64
 -2 -4 3 1752.67 12.81
 2 4 -3 1722.07 20.33
 -2 -4 3 1791.56 19.03
 -2 4 2 5502.28 46.52
 -2 4 2 5276.63 30.25
 2 4 -2 5078.1 30.26
 -2 -4 2 5223.6 29
 2 -4 -2 5293.77 28.87
 -2 4 2 4980.23 28
 2 4 -2 5250.96 27.69
 2 4 -2 5210.21 44.98
 -2 -4 2 5060.86 32.35
 -2 4 1 3197.45 32.03
 -2 4 1 3281.55 22.24
 -2 -4 1 3351.52 20.63
 2 4 -1 3119.78 21.12
 2 -4 -1 3098.03 32.48
 -2 4 1 3114.45 19.12
 2 4 -1 3086.99 19.04
 2 -4 -1 3133.62 19.65
 2 4 -1 3207.95 34.41
 -2 -4 1 3127.92 18.17
 -2 -4 1 3134.12 26.58
 2 -4 0 156.77 5.75
 2 4 0 157.29 7.1
 -2 4 0 166.97 6.56
 -2 -4 0 170.9 5.58
 2 -4 0 167.42 4.37
 2 4 0 167.88 4.81
 2 4 0 170.67 7.76
 -2 -4 0 164.71 6.65
 2 4 0 172.09 4.63
 -2 4 0 176.77 4.38
 2 4 0 175.33 6.6
 2 -4 1 589.2 10.46
 -2 4 -1 603.92 10.71
 2 4 1 601.78 14.54
 2 4 1 542.05 12.52
 -2 4 -1 532.3 8.94
 2 -4 1 588.73 7.01
 -2 -4 -1 570.95 13.4
 -2 4 -1 566.84 9.04
 -2 -4 -1 588.31 8.76
 -2 -4 -1 535.28 11.37
 2 4 1 567.8 14.18
 -2 4 -2 351.52 6.5
 -2 -4 -2 334.72 11.22
 2 -4 2 345.98 8.26
 2 4 2 321.66 10.68
 -2 4 -2 338.11 7.07
 -2 4 -2 310.72 11.59
 -2 4 -2 316.07 7.71
 -2 -4 -2 300.27 9.69
 2 4 2 329.17 10.4
 -2 -4 -2 322.46 7.55
 2 -4 3 960.53 14.7
 2 4 3 1017.25 20.67
 2 4 3 1040.17 19.51
 2 -4 3 1020.9 10.93
 -2 4 -3 1041.47 20.52
 2 -4 3 1000.47 13.86
 -2 -4 -3 1072.09 15.7
 2 4 3 1061.84 20.24
 -2 4 -3 996.03 15.57
 -2 -4 -3 988.82 19.2
 2 4 3 976.32 14.87
 2 -4 4 1252.34 18.3
 2 -4 4 1274.68 17.07
 2 4 4 1142.9 17.47
 -2 4 -4 1198.17 19.33
 -2 -4 -4 1197.31 23.06
 -2 -4 -4 1281.02 19.34
 2 4 4 1276.79 24.13
 -2 4 -4 1289.22 22.43
 2 -4 4 1192.48 12.34
 -2 -4 -4 1131.59 26.9
 2 -4 5 110.25 3.65
 -2 4 -5 110.71 6.02
 -2 4 -5 117.3 6.71
 -2 -4 -5 131.48 6.81
 -2 -4 -5 115.34 7.65
 -2 -4 -5 110.09 8.94
 -2 4 -5 118.93 6.8
 2 4 5 118.28 7.73
 2 4 6 156.51 10.62
 2 -4 6 210.85 4.79
 -2 4 -6 207.82 8.62
 2 -4 6 158.95 8.01
 -2 -4 -6 226.44 9.72
 -2 -4 -6 194.7 10.53
 -2 4 -6 203.03 9.73
 -2 4 -6 211.2 9.12
 -2 -4 -6 198.03 12.5
 2 4 6 213.32 10.77
 2 4 7 1317.89 32.78
 -2 4 -7 1127.77 21.01
 2 -4 7 1289.35 24.45
 -2 -4 -7 1035.86 26
 -2 -4 -7 1129.3 23.57
 -2 4 -7 1085.87 24.3
 2 -4 7 1123.26 12.38
 -2 4 -7 1136.52 21.36
 -2 4 -7 1153.25 19.38
 2 4 7 1123.95 25.7
 -2 -4 -7 1026.21 29.62
 2 4 8 374.66 18.36
 -2 4 -8 197.62 9.23
 2 -4 8 330.4 13.58
 -2 -4 -8 170.06 11.03
 -2 -4 -8 177.14 10.04
 -2 4 -8 171.25 10.39
 -2 4 -8 181.9 8.81
 -2 4 -8 187.16 8.04
 -2 -4 -8 184.83 12.89
 2 -4 8 179.79 5.64
 2 4 9 92.95 10.08
 -2 4 -9 160.26 8.86
 2 -4 9 102.17 8.21
 -2 4 -9 175.41 11.06
 -2 -4 -9 165.71 11.34
 -2 -4 -9 171.52 10.51
 2 -4 9 176.7 6.2
 -2 -4 -9 151.53 12.24
 -2 4 -9 164.12 7.84
 -2 4 -9 154.64 8.37
 2 -4 10 1228.65 19.43
 2 4 10 1185.83 36.68
 -2 4 -10 1093.89 23.78
 2 -4 10 1167.18 29.41
 -2 4 -10 1043.74 28.54
 -2 -4 -10 1006.75 29.14
 -2 -4 -10 1111.81 27.92
 2 -4 10 1128.47 17.19
 -2 4 -10 1120.15 20.99
 -2 -4 -10 944.18 31.17
 2 -4 11 177.4 8.37
 2 4 11 170.18 14.76
 -2 4 -11 121.32 10.48
 -2 -4 -11 122.66 10.51
 -2 -4 -11 133.39 10.17
 -2 4 -11 135.57 7.53
 -2 4 -11 142.08 9.07
 -2 4 -11 139.81 9.07
 2 -4 12 1370.06 25.22
 2 4 12 1342.8 43.77
 -2 -4 -12 1470.28 37.71
 -2 -4 -12 1615.21 36.83
 -2 4 -12 1531.56 37.97
 -2 4 -12 1605.32 26.64
 -2 4 -12 1601.2 31.65
 -2 4 -12 1560.41 30.97
 2 4 13 211.12 18.37
 2 -4 13 217.59 11.01
 -2 -4 -13 174.57 12.82
 -2 -4 -13 168.28 13.23
 -2 4 -13 167.53 13.21
 -2 4 -13 183.76 9.28
 -2 -4 -13 164.73 15.83
 -2 4 -13 183.84 11.13
 -2 4 -13 183.07 10.95
 2 4 14 31.56 8.44
 -2 4 -14 86.83 7.82
 -2 -4 -14 91.54 10.11
 -2 -4 -14 94.8 9.63
 -2 4 -14 95.82 10.53
 -2 4 -14 92.06 8.39
 -2 4 -14 89.09 6.56
 -2 -4 -14 79.19 11.25
 2 4 15 377.18 27.18
 -2 -4 -15 350.04 22.99
 2 -4 15 375.36 16.79
 -2 4 -15 347.18 16.14
 2 -4 15 355.24 23.09
 -2 -4 -15 335.86 18.75
 -2 -4 -15 314.49 18.94
 -2 4 -15 344.55 20.21
 -2 4 -15 354.46 12.96
 -2 -4 -15 311.55 22.2
 -2 -4 -15 318.13 20.83
 -2 4 -15 353.46 16.6
 -2 -4 -16 153.64 15.84
 2 4 16 176.12 20.07
 -2 4 -16 89.9 8.55
 2 -4 16 155.6 16.76
 -2 -4 -16 78.6 9.98
 -2 4 -16 87.75 10.87
 -2 -4 -16 83.9 9.85
 -2 4 -16 93.48 9.08
 -2 -4 -16 78.8 10.77
 -2 4 -16 94.1 6.7
 2 -4 16 95.18 6.84
 -2 -4 -16 83.31 12.1
 2 4 17 176.32 21.08
 2 -4 17 188.61 19.64
 -2 4 -17 264.45 14.68
 -2 -4 -17 269.46 17.7
 -2 4 -17 270.1 19.05
 -2 -4 -17 254.84 21.02
 -2 -4 -17 256.19 19.47
 -2 4 -17 279.88 15.71
 2 4 18 218.91 24.45
 2 -4 18 213.53 22.03
 -2 4 -18 188.75 12.59
 -2 4 -18 195.5 7.68
 -2 -4 -18 178.34 17.57
 -2 -4 -18 170.74 16.15
 -2 4 -18 179.92 16.22
 -2 -4 -18 184.09 15.07
 -2 -4 -19 76.2 9.81
 -2 4 -19 82.91 11.72
 2 4 19 163.17 22.65
 2 -4 19 155.99 20.49
 -2 4 -19 83 8.77
 -2 -4 -19 78.75 11.81
 -2 4 -19 116.09 6.49
 2 4 19 107.96 5.09
 -2 -4 -19 76.97 11.3
 -2 -4 -20 98.24 12.91
 -2 4 -20 110.46 13.35
 -2 -4 -20 105.79 12
 2 4 20 86.3 18.4
 2 -4 20 75.79 16.41
 -2 -4 -20 96.37 13.33
 -2 4 -20 108.24 9.94
 -2 4 -20 74.75 5.48
 -2 4 -20 75.06 6.04
 2 4 20 78.8 4.48
 -2 4 -20 93.98 4.75
 -2 -4 -21 54.14 9.58
 -2 4 -21 57.86 9.98
 -2 -4 -21 59.79 9.14
 2 4 21 77.53 19.87
 2 -4 21 72.49 16.33
 -2 -4 -21 52.97 10.34
 -2 4 -21 65.44 7.7
 -2 4 -21 65.43 5.96
 -2 4 -21 64.25 5.57
 2 4 21 65.7 4.37
 -2 4 -21 65.58 4.66
 -2 4 -21 59.73 4.07
 -2 -4 -22 17.46 6.27
 -2 4 -22 17.16 7.14
 -2 -4 -22 10.66 5.49
 -2 4 -22 18.92 4.23
 2 4 22 22.02 3.07
 -2 4 -22 14.9 2.88
 -2 -4 -22 13.36 2.44
 -2 4 -22 13.21 2.56
 -2 -4 -23 34.34 8.44
 -2 4 -23 38.05 8.26
 2 4 23 53.01 17.84
 2 -4 23 58.11 21.42
 -2 -4 -23 26.13 7.95
 -2 4 -23 30.65 4.85
 2 4 23 29.52 3.37
 -2 -4 -23 33.05 3.46
 -2 4 -23 33.26 3.71
 -2 4 -23 33.26 3.6
 -2 -4 -24 59.92 10.01
 -2 4 -24 61.72 10.5
 2 4 24 122.65 26.85
 2 -4 24 135.89 28.03
 -2 -4 -24 55.5 9.5
 -2 4 -24 76.83 7.11
 -2 -4 -24 72.6 6.54
 2 4 24 74.34 4.93
 -2 4 -24 58.77 4.34
 -2 -4 -24 65.32 4.57
 -2 4 -24 66.21 4.93
 -2 4 -24 62.78 4.73
 2 4 25 -17.48 22.46
 2 -4 25 -13.95 16.98
 2 4 25 1.36 2.3
 -2 4 -25 0.15 2.32
 -2 4 -25 3.12 2.49
 -2 -4 -25 1.91 2.01
 -2 4 -25 2.25 2.54
 -2 4 -25 3.77 4.33
 -2 -4 -25 3.34 3.85
 2 -4 26 63.64 24.54
 2 4 26 78.62 27.82
 -2 -4 -26 58.38 6.51
 -2 4 -26 76.03 7.5
 2 4 26 69.06 4.92
 -2 4 -26 70.17 4.94
 -2 -4 -26 67.76 4.57
 -2 4 -26 71.09 5.18
 -2 4 -26 66.44 5.17
 2 4 27 35.95 23.08
 -2 -4 -27 18.1 4.14
 -2 4 -27 24.33 4.99
 -2 -4 -27 18.86 2.95
 -2 4 -27 15.52 3.23
 2 4 27 24.26 3.69
 -2 4 -27 21.75 3.48
 -2 4 -27 22.79 3.72
 -2 4 -28 5.08 3.94
 -2 -4 -28 4.51 3.95
 -2 -4 -28 5.58 2.08
 -2 4 -28 0.53 2.12
 -2 4 -28 6.62 3.11
 -2 4 -28 2.35 2.37
 2 4 28 6.69 2.91
 -2 4 -29 41.7 6.26
 -2 -4 -29 29.89 5.64
 2 4 29 34.42 3.72
 -2 4 -29 38.15 3.63
 -2 4 -29 34.9 4.06
 -2 4 -29 33.84 3.75
 -2 -4 -29 35.93 3.39
 -2 4 -30 7.8 4.17
 -2 -4 -30 1.81 1.62
 -2 4 -30 7.59 2.29
 -2 4 -30 8.11 2.74
 -2 4 -30 8.07 2.49
 -2 4 -31 -2.42 4.26
 -2 -4 -31 7.55 4.3
 -2 4 -31 6.05 2.07
 -2 -4 -31 3.25 1.66
 -2 4 -31 5.52 2.3
 -2 -4 -31 7.85 2.7
 -2 4 -31 6.76 2.44
 -2 4 -32 18.19 4.6
 -2 -4 -32 11.42 4.13
 -2 4 -32 7.82 2.02
 -2 -4 -32 11.15 2.03
 -2 -4 -32 10.17 2.53
 -2 4 -32 15.99 2.98
 -2 4 -33 0.09 3.81
 -2 -4 -33 -4.33 4.31
 -2 4 -33 4.18 1.6
 -2 -4 -33 2.17 1.68
 -2 4 -33 -2.31 2.05
 -2 -4 -33 5.25 2.54
 -2 -4 -34 9.8 2.46
 -2 4 -34 7.35 2.32
 -2 -4 -34 10.02 3.72
 -2 4 -34 8.38 3.61
 2 -5 -34 6.63 2.38
 2 5 -34 6.36 2.24
 2 -5 -34 5.53 2.94
 2 5 -34 6.94 3.24
 2 5 -33 9.26 2.82
 2 -5 -33 6.31 2.48
 2 -5 -33 6.82 3.11
 2 5 -33 9.68 4.2
 2 5 -32 1.46 3.54
 2 -5 -32 -2.4 3.53
 2 5 -32 2.81 2.39
 -2 5 32 4.54 2.68
 2 -5 -31 16.79 4.07
 2 5 -31 16.89 4.89
 -2 5 31 13.68 3.1
 2 5 -31 17.72 2.96
 2 5 -30 9.85 4.43
 2 -5 -30 7.07 3.62
 2 -5 -30 11.27 2.14
 -2 5 30 9.77 2.92
 2 5 -30 14.17 3.2
 2 -5 -29 -6.42 4.28
 2 5 -29 1.9 4.23
 2 5 -29 0.21 1.97
 2 -5 -29 -1.66 1.65
 -2 5 29 1.94 2.65
 2 5 -29 2.44 2.46
 2 -5 -28 41.57 5.68
 2 -5 -28 33.04 3.25
 2 5 -28 33.27 3.6
 -2 5 28 41.38 4.28
 2 5 -28 38.17 4.18
 2 -5 -27 11.57 3.95
 2 5 -27 15.33 4.77
 2 -5 -27 15.33 2.52
 2 5 -27 15.85 2.99
 -2 5 27 9.04 2.94
 2 5 -27 15.3 2.49
 2 5 -27 15.11 3.13
 2 5 -26 31.81 5.47
 2 -5 -26 38.37 5.53
 2 -5 -26 26.33 2.97
 2 5 -26 24.66 3.12
 -2 5 26 34.29 3.9
 2 5 -26 29.08 2.94
 2 5 -26 29.01 3.8
 2 5 -25 35.97 3.75
 2 -5 -25 30.74 4.78
 2 5 -25 36.56 5.57
 -2 5 25 33.56 3.94
 2 5 -25 39.29 3.35
 2 5 -25 38.24 4.2
 2 -5 -25 34.53 3.41
 2 -5 -24 6.81 5.03
 2 -5 -24 -0.27 3.76
 2 5 -24 -2.86 3.93
 -2 5 24 13.08 14.12
 -2 -5 24 12.97 12.67
 2 5 -24 -0.03 1.98
 2 -5 -24 -1.42 1.67
 2 5 -24 2.08 3.31
 2 -5 -24 -2.74 3.65
 2 -5 -24 -1.74 2.61
 2 5 -24 -0.27 2.23
 2 5 -24 2.73 2.02
 2 -5 -23 74.97 12.07
 2 -5 -23 77.64 11.58
 2 5 -23 81.07 11.48
 -2 -5 23 111.68 21.77
 2 -5 -23 66.1 10.71
 2 -5 -23 90.04 6.77
 2 5 -23 88.3 7.11
 2 -5 -23 89.95 5.5
 2 5 -23 84.99 4.38
 2 5 -23 79.18 5
 2 5 -23 85.78 5.17
 2 -5 -23 81.67 4.62
 2 -5 -22 62.98 10.73
 2 5 -22 70.22 10.65
 2 -5 -22 63.4 10.61
 -2 5 22 43.17 16.82
 -2 -5 22 73.89 17.78
 2 -5 -22 60.9 10.38
 2 -5 -22 53.58 5.23
 2 5 -22 59.28 5.93
 2 -5 -22 63.42 4.68
 2 5 -22 61.45 3.79
 2 -5 -22 66.15 4.02
 2 5 -22 65.54 4.58
 2 5 -22 62.97 4.51
 2 -5 -21 1.33 4.49
 2 -5 -21 2.72 3.71
 2 -5 -21 -1.76 4.17
 2 5 -21 -4.38 4.54
 2 -5 -21 1.13 3.41
 -2 5 21 8.44 11.62
 2 -5 -21 1.47 1.56
 2 5 -21 2.09 1.76
 2 -5 -21 6.27 2.71
 2 5 -21 8.18 3.32
 2 -5 -21 3.34 2.17
 2 5 -21 3.17 2.17
 2 5 -21 0.23 1.6
 2 -5 -20 52.5 10.39
 2 -5 -20 55.85 10.03
 -2 5 20 89.67 19.15
 2 -5 -20 74.37 5.9
 2 5 -20 73.42 5.58
 2 -5 -20 71.55 5.25
 2 5 -20 59.06 4.04
 2 5 -20 58.37 3.96
 2 -5 -20 59.77 3.71
 2 5 -20 59.09 3.39
 2 -5 -20 71.88 4.47
 2 -5 -20 50.35 8.61
 2 -5 -20 50.5 7.9
 2 5 -20 60.25 9.37
 2 -5 -19 188.08 18.66
 2 -5 -19 194.57 18.2
 -2 5 19 165.46 24.06
 2 5 -19 215.01 17.2
 2 -5 -19 195.05 17.21
 2 -5 -19 208.35 15.85
 2 -5 -19 160.26 7.09
 2 5 -19 170.68 7.74
 2 5 -19 169.8 7.22
 2 -5 -19 177.01 6.4
 2 5 -19 210.01 6.86
 2 -5 -19 205.67 6.37
 2 -5 -18 4.42 4.7
 2 -5 -18 7.33 5.52
 2 5 -18 4.74 2.48
 2 -5 -18 1.78 3.1
 2 5 -18 1.45 3.48
 2 5 -18 12.38 2.73
 2 5 -18 9.1 2.45
 2 -5 -18 2.57 1.39
 2 5 -18 6 1.74
 2 -5 -17 185.09 14.34
 2 5 -17 174.29 14.69
 2 5 -17 192.81 9.55
 2 5 -17 202.21 7.2
 2 -5 -17 155.82 16.85
 2 -5 -17 174.39 16.94
 -2 5 17 191.14 13.55
 2 5 -16 265.19 17.59
 2 -5 -16 258.84 16.42
 -2 5 16 257.43 15.8
 2 -5 -16 236.56 19.57
 2 5 -16 249.4 10.87
 -2 5 15 32.88 9.55
 -2 -5 15 34.12 6.12
 2 -5 -15 4.75 2.67
 2 5 -15 5.43 3.64
 2 -5 -15 6.29 4.01
 -2 5 15 8.47 3.61
 2 5 -15 3.62 1.72
 -2 5 14 633.81 35.1
 -2 -5 14 638.92 22.68
 2 5 -14 654.08 25.84
 2 -5 -14 637.31 24.51
 -2 5 14 634.73 24.15
 2 -5 -14 570.12 29.09
 2 5 -14 626.94 16.21
 -2 5 13 25.1 7.93
 -2 -5 13 25.74 4.65
 2 5 -13 3.13 2.4
 2 -5 -13 3.58 2.33
 -2 5 13 3.05 2.35
 2 -5 -13 5.04 4.15
 2 5 -13 1.77 1.42
 -2 5 12 864.91 36.88
 -2 -5 12 886.89 23.54
 2 -5 -12 614.45 22.28
 2 5 -12 624.86 23.15
 2 -5 -12 571.1 25.95
 -2 5 12 618.42 23.56
 2 -5 -12 567.64 28.22
 2 5 -12 648.62 15.27
 -2 5 11 718.43 31.79
 -2 -5 11 716.41 19.93
 2 5 -11 951.95 27.53
 2 -5 -11 858.12 30.82
 2 -5 -11 966.19 26.73
 -2 5 11 876.37 27.94
 2 -5 -11 838.7 33.95
 2 5 -11 908.43 17.43
 -2 5 10 14.59 4.56
 -2 -5 10 14.82 3.02
 -2 5 10 1.97 2.37
 2 5 -10 1.48 1.42
 2 -5 -10 0.12 1.44
 2 -5 -10 0.8 1.93
 -2 5 9 1530.45 41.42
 -2 -5 9 1562.91 25.85
 -2 -5 9 1363.76 20
 -2 5 9 1314.28 33.16
 2 5 -9 1324.79 29.62
 2 -5 -9 1378.3 28.98
 2 -5 -9 1268.08 35.53
 2 5 -9 1368.17 29.48
 -2 5 8 69.37 8.69
 -2 -5 8 72.59 5.41
 2 -5 -8 137.33 8.59
 2 -5 -8 123.8 10.82
 2 5 -8 135.52 8.74
 -2 5 8 122.15 9.9
 2 5 -8 124.44 8.97
 -2 -5 8 128.95 5.57
 2 -5 -7 214.12 10.19
 2 -5 -7 213.24 9.76
 2 5 -7 202.82 9.97
 2 -5 -7 197.66 13.41
 2 5 -7 217.56 10.27
 -2 -5 7 216.07 3.45
 -2 5 7 203.77 12.6
 -2 -5 7 213.89 6.1
 -2 -5 7 204.84 4.23
 2 5 -7 205.46 11.13
 -2 -5 7 192.16 7.12
 -2 -5 6 83.91 4.55
 2 -5 -6 82.72 8.38
 2 -5 -6 84.42 5.94
 2 -5 -6 83.14 5.63
 2 5 -6 78.75 5.78
 2 5 -6 78.19 5.72
 -2 -5 6 82.18 3.31
 2 5 -6 84.06 6.92
 -2 -5 6 78.75 4.23
 -2 5 6 80.79 7.72
 -2 -5 6 84.31 3.06
 -2 -5 6 79.93 1.96
 -2 -5 6 78.93 4.36
 -2 -5 5 776.61 10.95
 -2 -5 5 758.35 11.96
 2 -5 -5 764.96 15.71
 2 -5 -5 701.85 23.41
 2 5 -5 728.21 16.19
 2 -5 -5 758.41 16.42
 2 5 -5 725.58 16.13
 -2 5 4 7.34 1.56
 2 -5 -4 5.43 1.27
 -2 5 4 6.41 1.47
 2 5 -4 4.91 1.19
 2 5 -4 7.68 1.72
 2 -5 -4 5.42 2.24
 -2 -5 4 6.01 1.28
 2 -5 -4 7.01 2.12
 2 -5 -4 5.08 1.22
 -2 5 3 1543.12 28.99
 -2 5 3 1464.85 17.59
 2 5 -3 1386.46 17.8
 -2 -5 3 1467.19 16.96
 -2 5 3 1401.55 16.7
 2 -5 -3 1504.83 17.36
 2 -5 -3 1371.38 26.12
 2 5 -3 1499.67 13.88
 -2 -5 3 1430.81 18.31
 -2 5 2 1839.98 29.18
 -2 -5 2 1787.7 16.62
 -2 5 2 1806.47 17.77
 2 5 -2 1753.59 17.49
 2 -5 -2 1843.21 16.65
 -2 5 2 1755.76 16.25
 2 -5 -2 1695.73 27.12
 2 5 -2 1832.33 29.67
 2 5 -2 1819.51 19.07
 -2 -5 2 1857.63 14.53
 -2 -5 2 1762.05 20.96
 -2 5 1 1530.82 24.51
 2 -5 -1 1546.83 13.05
 2 5 -1 1453.28 13.79
 -2 5 1 1467.59 12.75
 -2 -5 1 1558.75 13.72
 2 -5 -1 1447.35 23.56
 2 5 -1 1537.43 15.82
 2 5 -1 1520.18 26.65
 -2 -5 1 1508.96 20.27
 -2 5 0 3315.95 32.74
 2 -5 0 3233.37 28.6
 2 5 0 3210.46 35.3
 2 -5 0 3185.17 17.81
 2 5 0 3268.11 19.83
 2 5 0 3158.17 26.81
 -2 -5 0 3166.57 28.05
 2 5 0 3310.2 38.91
 2 5 0 3308.99 19.99
 -2 -5 0 3236.47 31.84
 2 -5 1 167.05 6.07
 -2 5 -1 175.42 6.74
 2 5 1 166.31 8.59
 -2 -5 -1 163.03 7.06
 -2 5 -1 162.1 4.49
 -2 -5 -1 168.89 4.5
 2 5 1 163.92 6.95
 2 5 1 169.37 8.94
 -2 5 -1 163.93 5.62
 -2 -5 -1 166.28 7.85
 2 5 2 1613.96 28.58
 -2 5 -2 1958.78 15.57
 -2 -5 -2 1961.57 29.01
 2 5 2 1921.03 29.78
 -2 5 -2 1678.77 30.28
 -2 5 -2 2052.61 18.25
 -2 -5 -2 1968.25 18.03
 -2 -5 -2 1868.45 25.9
 -2 5 -2 1825.93 17.57
 2 -5 3 3259.03 27.54
 -2 -5 -3 3121.34 36.82
 -2 -5 -3 3406.76 27.52
 -2 5 -3 3210.2 27.15
 -2 5 -3 3352.88 41.78
 2 5 3 3212.74 38.84
 2 -5 4 272.68 4.43
 2 -5 4 228.28 7.85
 -2 5 -4 263.43 8.83
 2 5 4 256.76 8.33
 -2 -5 -4 281.78 8.84
 2 -5 4 275.59 7.84
 -2 -5 -4 263.08 11.38
 -2 5 -4 281.11 11.93
 2 5 4 257.68 11.89
 -2 5 -4 303.28 5.52
 2 -5 5 722.66 7.04
 -2 5 -5 722.53 16.17
 -2 -5 -5 763.21 16.04
 -2 -5 -5 692.86 19.89
 2 5 5 717.16 20.5
 -2 5 -5 726.78 19.07
 2 -5 5 700.47 9.12
 2 5 6 1073.77 29.58
 2 -5 6 910.68 10.69
 2 -5 6 1036.13 19.98
 -2 -5 -6 937.98 19.55
 -2 5 -6 860.56 19.83
 -2 -5 -6 859.56 23.28
 2 5 6 899.13 23.65
 2 -5 6 871.76 11.4
 -2 5 -6 901.74 21.28
 -2 -5 -6 825.23 27.43
 2 5 7 5.15 2.95
 2 -5 7 21.47 1.53
 -2 5 -7 18.96 3.06
 2 -5 7 4.86 1.98
 -2 -5 -7 22.09 3.29
 -2 5 -7 22.3 3.51
 -2 -5 -7 21.43 3.86
 -2 -5 -7 19.88 4.57
 -2 5 -7 20.98 3.32
 2 5 7 23.53 4.18
 2 5 8 186 13.9
 -2 5 -8 192.54 9.16
 2 -5 8 184.94 10.14
 -2 -5 -8 195.73 10.38
 -2 5 -8 196.19 10.85
 -2 -5 -8 184.46 11.85
 -2 5 -8 185.13 9.85
 -2 -5 -8 179.04 13.52
 2 5 8 197.92 11.88
 2 5 9 8.97 3.8
 -2 5 -9 8.82 2.26
 2 -5 9 8.57 2.93
 -2 5 -9 20.3 3.86
 -2 -5 -9 10.91 2.79
 -2 -5 -9 9.64 3.37
 -2 5 -9 10.35 2.66
 2 -5 9 11.76 1.32
 -2 -5 -9 11.98 4.14
 2 5 10 30.36 6.68
 2 -5 10 28.3 2.31
 -2 5 -10 1.25 1.31
 2 -5 10 20.23 4.26
 -2 -5 -10 3.45 2.12
 -2 -5 -10 3.86 2.32
 -2 5 -10 0.63 1.43
 -2 5 -10 2.08 1.5
 2 -5 10 2.7 0.76
 -2 -5 -10 2.72 2.6
 2 5 11 846.13 34.35
 2 -5 11 851.47 14.3
 -2 5 -11 785.07 20.72
 2 -5 11 841.7 26.71
 -2 5 -11 786.76 25.79
 -2 -5 -11 799.05 24.39
 -2 -5 -11 724.84 26.48
 -2 -5 -11 714.8 29.5
 2 -5 11 822.77 12.62
 2 5 12 545.5 29.21
 2 -5 12 577.89 13.41
 -2 5 -12 456.34 16.14
 2 -5 12 532.81 22.75
 -2 -5 -12 444.45 19.07
 -2 -5 -12 414.73 20.63
 -2 5 -12 436.62 20.25
 2 -5 12 456.78 10.25
 2 5 13 188.43 18.37
 -2 5 -13 347.63 14.59
 2 -5 13 211 15.62
 -2 -5 -13 326.29 18.86
 -2 5 -13 349.29 18.84
 -2 -5 -13 363.75 17.87
 2 -5 13 358.83 9.67
 2 5 14 702.08 36.61
 -2 5 -14 631.52 20.38
 2 -5 14 703.34 29.95
 -2 5 -14 608.56 25.83
 -2 -5 -14 611.52 23.89
 -2 -5 -14 572.26 25.58
 2 -5 14 653.86 13.79
 2 5 15 263.43 24.11
 -2 5 -15 182.63 11.27
 2 -5 15 245.66 19.28
 -2 -5 -15 160.54 14.18
 -2 5 -15 164.11 13.97
 -2 -5 -15 168.49 12.91
 -2 -5 -15 153.45 16.59
 -2 -5 -16 231 21.73
 2 5 16 255.92 24.4
 2 -5 16 243.29 20.25
 -2 5 -16 273.15 13.96
 -2 -5 -16 274.97 16.96
 -2 5 -16 286.18 19
 -2 -5 -16 267.71 18.46
 -2 -5 -16 245.34 19.12
 -2 -5 -16 251.38 21.46
 2 5 17 197.82 23.17
 -2 -5 -17 197.36 20.41
 2 -5 17 188.69 19.31
 -2 5 -17 152.21 10.71
 -2 5 -17 172.03 6.84
 -2 5 -17 155.71 14.54
 -2 -5 -17 139.12 13.81
 -2 -5 -17 156.15 13.32
 -2 -5 -17 143.31 15.12
 -2 -5 -17 144.07 16.47
 2 5 18 25.28 10.29
 2 -5 18 21.04 9.45
 -2 5 -18 40.1 5.84
 -2 5 -18 22.63 3.43
 -2 -5 -18 41.42 9.43
 -2 -5 -18 45.94 8.9
 -2 5 -18 52.42 9.01
 -2 -5 -18 51.33 8.53
 -2 -5 -18 52.75 9.11
 -2 -5 -19 157.14 13.8
 -2 5 -19 161.1 15.43
 -2 -5 -19 154.35 14.98
 2 5 19 182.94 25.43
 2 -5 19 170.16 21.17
 -2 5 -19 162.37 11.44
 -2 5 -19 156.14 7.39
 -2 5 -19 149.3 7.59
 2 5 19 167.75 6.38
 -2 -5 -19 145.34 15.65
 -2 -5 -19 147.77 17.01
 -2 5 -20 90.43 11.86
 -2 -5 -20 77.93 10.11
 2 -5 20 132.6 20.81
 -2 -5 -20 81.24 12.88
 -2 5 -20 87.87 8.41
 -2 5 -20 113.04 6.89
 -2 5 -20 107.55 6.62
 2 5 20 103.5 5.25
 -2 -5 -20 77.34 11.29
 -2 -5 -21 72.97 11.31
 -2 -5 -21 78.61 10.17
 -2 5 -21 83.18 11.67
 2 5 21 39.68 16.75
 2 -5 21 65.33 15.7
 -2 -5 -21 73.87 11.94
 -2 5 -21 77.92 8.21
 -2 5 -21 56.17 5.73
 -2 5 -21 56 5.49
 2 5 21 60.87 4.43
 -2 5 -21 63.24 4
 -2 5 -21 80.47 5.07
 -2 -5 -21 75.34 4.43
 -2 -5 -22 63.64 10.59
 -2 5 -22 79.88 11.46
 2 5 22 63.9 17.89
 2 -5 22 91.98 19.66
 -2 -5 -22 64.07 11.4
 -2 5 -22 72.05 6.42
 2 5 22 72.42 4.74
 -2 -5 -22 68.8 4.45
 -2 5 -22 70.46 4.44
 -2 5 -22 71.66 4.94
 -2 -5 -23 10.18 4.89
 -2 5 -23 11.7 5.31
 -2 -5 -23 13.8 6.32
 -2 5 -23 20.02 4.38
 2 5 23 23.07 3.32
 -2 5 -23 23.44 3.18
 -2 5 -23 17.77 2.91
 -2 -5 -23 12.64 2.36
 -2 5 -24 13.52 5.09
 2 5 24 10.11 17.5
 2 -5 24 18.95 13.07
 -2 -5 -24 13.85 5.93
 -2 -5 -24 10.11 4.26
 -2 5 -24 12.58 4.3
 2 5 24 9.48 3.06
 -2 5 -24 15.79 3.06
 -2 5 -24 18.53 3.29
 -2 -5 -24 14.83 2.7
 2 5 25 108.26 30.81
 2 -5 25 98.42 25.97
 -2 -5 -25 58.14 6.43
 -2 5 -25 66.06 6.94
 2 5 25 61.33 4.88
 -2 5 -25 54.99 4.34
 -2 5 -25 61.51 5.04
 -2 -5 -25 55.4 4.17
 -2 5 -26 3.7 2.36
 -2 -5 -26 7.33 2.4
 -2 -5 -26 2.02 3.75
 -2 5 -26 0.99 4.2
 2 5 26 6.97 2.83
 -2 5 -26 7.38 2.74
 -2 -5 -27 18.94 5.01
 -2 5 -27 23.64 5.36
 -2 5 -27 19.97 3.04
 2 5 27 19.63 3.34
 -2 -5 -27 17.54 2.8
 -2 5 -27 20.9 3.15
 -2 5 -28 47.7 6.49
 -2 -5 -28 45.38 6.08
 2 5 28 52.86 4.6
 -2 -5 -28 40.74 3.45
 -2 5 -28 44.62 4.07
 -2 5 -28 46.58 4.08
 -2 -5 -29 2.98 3.73
 -2 5 -29 1.22 3.93
 -2 5 -29 3.09 2.55
 2 5 29 2.17 2.78
 -2 5 -29 1.41 1.9
 -2 -5 -29 1.69 1.8
 -2 5 -30 17.92 4.63
 -2 -5 -30 23.19 4.9
 -2 5 -30 25.6 3.2
 -2 5 -30 24.41 3.51
 2 5 30 26.86 3.64
 -2 -5 -30 24.76 2.85
 -2 5 -30 21.73 2.99
 -2 -5 -31 7.35 3.82
 -2 5 -31 7.63 4.2
 -2 5 -31 6.76 2.04
 -2 5 -31 5.09 2.26
 -2 -5 -31 6.7 2.5
 -2 -5 -31 6.39 1.64
 -2 5 -31 6.82 2.25
 -2 5 -32 0.03 3.67
 -2 -5 -32 3.31 3.9
 -2 -5 -32 -0.06 2.07
 -2 5 -32 -0.98 2.47
 -2 5 -32 1.77 1.86
 -2 -5 -32 0.39 1.34
 -2 -5 -33 12.02 3.55
 -2 5 -33 11.48 3.45
 -2 5 -33 8.83 2.42
 -2 -5 -33 12.7 2.69
 -2 -5 -33 11.14 1.71
 -2 5 -34 -1.69 2.11
 -2 -5 -34 2.93 1.91
 -2 5 -34 8.35 3.45
 -2 -5 -34 4.13 3.2
 2 -6 -34 0.81 1.72
 2 6 -34 3.45 2.18
 2 -6 -34 -1.41 2.42
 2 6 -34 0.85 3
 2 -6 -33 2.69 3.24
 2 6 -33 0.39 3.6
 2 -6 -33 2.19 1.92
 2 6 -33 4.48 2.53
 -2 6 33 5.61 2.32
 2 6 -32 1.47 3.61
 2 -6 -32 -0.53 3.11
 2 6 -32 8.43 2.83
 -2 6 32 -0.52 2.43
 2 6 -31 0.18 3.88
 2 -6 -31 -4.97 3.42
 2 6 -31 -1.5 2.45
 -2 6 31 0.22 2.67
 2 -6 -30 3.1 3.54
 2 6 -30 2.35 3.61
 -2 6 30 10.64 3.53
 2 6 -30 5.13 2.78
 2 6 -29 48.7 6.47
 2 -6 -29 44.28 5.71
 2 6 -29 41.97 4.21
 -2 6 29 35.43 4.3
 2 6 -29 36.56 3.62
 2 -6 -29 36.97 3.17
 2 6 -28 -5.48 4.68
 2 -6 -28 -4.51 4.05
 2 6 -28 -1.76 2.43
 -2 6 28 -0.83 2.86
 2 6 -28 -1.79 1.98
 2 -6 -28 0.96 1.63
 2 -6 -27 32.6 3.23
 2 6 -27 32.12 3.46
 2 6 -27 34.14 5.37
 2 -6 -27 40.71 5.48
 -2 6 27 32.74 4.18
 2 6 -27 31.96 3.9
 2 -6 -26 33.98 3.07
 2 6 -26 34.56 3.75
 -2 6 26 39.26 24.95
 2 -6 -26 33.53 5.11
 2 6 -26 36.12 5.44
 -2 6 26 30.63 3.98
 2 6 -26 36.42 3.06
 2 6 -26 36.1 3.97
 2 6 -25 2.63 2.22
 2 -6 -25 4.75 1.82
 -2 6 25 16.71 16.65
 2 -6 -25 4.41 3.51
 2 6 -25 8.17 3.76
 -2 6 25 8.64 3.02
 2 6 -25 5.92 2.82
 2 6 -25 4.26 1.9
 2 6 -24 55.32 9.11
 2 6 -24 54.66 4.24
 2 6 -24 51.59 5.86
 2 -6 -24 47.46 5.28
 -2 6 24 58.07 4.94
 2 -6 -24 52.7 4.47
 2 6 -24 52.14 4.34
 2 6 -24 52.19 3.48
 2 -6 -24 54.21 3.88
 2 -6 -23 26.59 7.89
 2 -6 -23 24.32 7.36
 2 -6 -23 28.76 7.91
 2 6 -23 29.63 7.03
 -2 6 23 14.78 15.84
 -2 -6 23 7.18 10.28
 2 6 -23 21.42 3.1
 2 -6 -23 20.94 4.26
 2 6 -23 18.25 4.32
 2 -6 -23 17.09 2.98
 2 6 -23 16.61 3.63
 2 6 -23 24.06 3.23
 2 -6 -23 25.14 2.89
 2 6 -23 19.74 2.67
 2 -6 -22 44 9.89
 2 -6 -22 42.88 9.02
 -2 6 22 80.32 21.11
 -2 -6 22 84.55 16.66
 2 -6 -22 59.51 6.15
 2 6 -22 40.26 7.96
 2 -6 -22 46.93 8.88
 2 6 -22 61.52 5.74
 2 -6 -22 55.77 5.22
 2 -6 -22 53.59 4.21
 2 6 -22 56.51 5.59
 2 -6 -22 51.14 3.63
 2 6 -22 50.8 3.94
 2 6 -22 54.34 3.53
 2 6 -22 53.54 4.06
 2 -6 -21 246.55 21.08
 2 -6 -21 254.62 22.23
 2 -6 -21 250.14 19.76
 2 -6 -21 277.53 18.23
 2 6 -21 267.56 19.52
 -2 6 21 328.5 38.73
 2 -6 -21 261.09 11.29
 -2 -6 21 335.75 30.41
 2 6 -21 272.71 10.49
 2 -6 -21 253.26 9.68
 2 -6 -21 267.21 8.17
 2 6 -21 273.53 10.06
 2 -6 -21 266.95 7.53
 2 6 -21 284.04 8.34
 2 6 -21 271.99 6.99
 2 6 -21 270.04 8.26
 2 -6 -20 4.84 3.56
 2 -6 -20 0.92 3.96
 2 -6 -20 6.85 3.65
 2 6 -20 0.48 3.17
 -2 6 20 -6.67 12.59
 2 -6 -20 -0.18 3.26
 -2 -6 20 3.14 8.75
 2 -6 -20 6.27 1.69
 2 6 -20 8.29 2.05
 2 6 -20 3.64 2.73
 2 -6 -20 1.99 2.27
 2 6 -20 1.66 2.56
 2 -6 -20 3.9 1.79
 2 6 -20 5.28 1.77
 2 6 -20 6.19 2.01
 2 -6 -19 44.57 9.85
 2 -6 -19 50.81 10.18
 -2 6 19 120.82 21.65
 2 -6 -19 98.41 6.73
 -2 -6 19 115.87 16.3
 2 -6 -19 90.12 5.41
 2 6 -19 86.6 5.67
 2 -6 -19 60.04 3.55
 2 6 -19 64.01 3.92
 2 6 -19 64.31 3.91
 2 6 -19 69.6 3.52
 2 6 -19 79.69 5.17
 2 -6 -19 75.37 4.19
 2 6 -19 56.37 9.06
 2 -6 -19 47.68 7.76
 2 -6 -18 127.85 14.96
 2 -6 -18 126.37 15.53
 2 -6 -18 140.03 12.39
 2 6 -18 151.24 13.74
 -2 6 18 139.57 21.17
 2 6 -18 142.06 6.65
 2 6 -18 139.76 6.51
 2 -6 -18 153.81 5.25
 2 6 -18 149.22 5.39
 2 6 -18 156.6 5.64
 2 -6 -17 39.57 8.62
 -2 6 17 47.9 7.19
 2 6 -17 42.56 7.51
 2 -6 -17 46.37 7.16
 -2 6 17 14.93 9.61
 2 6 -17 24.82 3.18
 2 6 -17 24.83 3
 2 6 -17 35.26 2.78
 -2 6 16 -1.47 5.3
 2 -6 -16 7.5 3.63
 2 6 -16 -0.07 2.65
 2 -6 -16 6.34 5.21
 -2 6 16 5.77 2.75
 -2 6 15 196.74 21.67
 2 -6 -15 218.07 14.46
 2 -6 -15 203.75 16.92
 2 6 -15 212.43 15.23
 2 -6 -15 205.37 18.74
 -2 6 15 221.95 14.96
 -2 6 14 -1.8 4.52
 2 6 -14 0.83 2.12
 2 -6 -14 -0.58 2.33
 2 -6 -14 -0.15 2.76
 2 -6 -14 -0.28 3.11
 -2 6 14 7.63 3.69
 -2 6 13 574.19 32.73
 -2 -6 13 576.29 18.56
 2 -6 -13 555.03 21.68
 2 -6 -13 511.16 25.31
 2 6 -13 550.46 22.72
 -2 6 13 532.62 22.8
 2 -6 -13 498.17 28.1
 -2 6 12 384.7 25.98
 2 6 -12 571.71 22.01
 2 -6 -12 573.3 21.21
 2 -6 -12 537.27 25.66
 -2 6 12 564.31 23.44
 2 -6 -12 480.6 27.05
 -2 -6 11 392.04 13.61
 -2 6 11 388.07 24.07
 2 6 -11 234.71 13.55
 2 -6 -11 239.13 13.08
 2 -6 -11 229.24 16.17
 -2 6 11 245 15.49
 -2 6 10 882.97 34.71
 -2 -6 10 882.03 19.48
 -2 -6 10 870.05 15.06
 -2 -6 10 950.92 16.4
 2 6 -10 929.68 25.56
 2 -6 -10 883.71 31.29
 2 -6 -10 931.18 24.71
 2 6 -10 906.97 26.32
 -2 6 10 901.56 29.2
 -2 6 9 253.38 18.02
 2 6 -9 443.63 16.58
 2 -6 -9 433.95 16.05
 2 -6 -9 397.33 20.47
 -2 -6 9 398.05 5.87
 2 6 -9 397.87 17.18
 -2 6 9 414.31 19.56
 -2 -6 9 430.75 9.88
 2 6 -8 403.99 16.92
 -2 6 8 396.91 18.88
 2 -6 -8 404.94 14.62
 2 -6 -8 391.48 19.89
 -2 -6 8 411.5 8.37
 2 6 -8 404.53 14.69
 2 6 -7 1238.3 29.17
 -2 6 7 1243.37 32.41
 -2 -6 7 1246.62 14.78
 -2 -6 7 1257.06 11.48
 2 6 -7 1281.99 24.55
 2 -6 -7 1282.68 24.41
 2 -6 -7 1207.05 33.71
 -2 -6 6 57.23 3.26
 -2 6 6 57.9 7.1
 -2 -6 6 55.3 3.68
 2 6 -6 59.34 6.46
 2 -6 -6 53.29 4.52
 -2 -6 6 58.9 3.8
 2 -6 -6 59.62 4.96
 2 6 -6 54.2 4.73
 2 6 -6 58.1 4.92
 2 -6 -6 56.05 7.1
 -2 -6 6 52.11 3.37
 -2 6 5 117.28 9.62
 -2 -6 5 62.51 3.69
 -2 6 5 65.07 7.07
 -2 -6 5 66.63 3.53
 2 -6 -5 63.57 4.75
 2 -6 -5 64.48 4.56
 2 -6 -5 62.05 7.22
 2 6 -5 60.94 4.46
 2 6 -5 56.37 4.51
 -2 6 4 257.68 13.53
 2 -6 -4 268.77 12.95
 2 -6 -4 276.56 8.32
 -2 -6 4 269.18 7.81
 -2 -6 4 278.28 7.95
 -2 6 4 265.41 8.16
 -2 6 4 260.77 7.86
 2 -6 -4 270 8.64
 2 6 -4 255.14 8.52
 -2 -6 4 258.5 8.19
 -2 6 3 8.88 2.73
 2 6 -3 8.28 2.53
 2 6 -3 11.68 1.45
 -2 -6 3 11.34 1.52
 -2 6 3 11.16 1.62
 2 6 -3 9.21 1.46
 -2 6 3 9.69 1.37
 2 -6 -3 9.83 2.54
 2 -6 -3 12.27 1.51
 -2 -6 3 11.82 1.62
 -2 -6 3 10.43 1.81
 -2 6 2 12.33 2.82
[truncated: 6,432,411 more chars]
