# Supplementary material for: Zwitterionic Heavier Pnictinidenes in Redox Catalysis
Source: Angew Chem Int Ed Engl. 2025 Jun 30;64(34):e202505697. doi: 10.1002/anie.202505697 (PMC12363621; doi:10.1002/anie.202505697)
Supplement: Supplementary file 2 — Supporting Information [file ANIE-64-e202505697-s002.zip › 4a.cif]

data_4a

#2023ncs0525z

_audit_creation_date               2023-08-16
_audit_creation_method
;
Olex2 1.5-alpha
(compiled 2023.08.15 svn.r17d2718d for OlexSys, GUI svn.r6815)
;
loop_
  _audit_author_name
  _audit_author_email
  _audit_author_address
 'Planas Fabrega, O.' o.planasfabrega@qmul.ac.uk
;
Queen Mary University of London
Chemistry
Mile End Road
London
E1 4NS
UK
;
 'Tizzard, G.J.' Graham.Tizzard@soton.ac.uk
;
University of Southampton
UK National Crystallography Service, Chemistry, Faculty of Engineering and Physical Sciences
Highfield
Southampton
SO17 1BJ
UK
;

_audit_contact_author_address      ?
_audit_contact_author_email        ?
_audit_contact_author_name         ''
_audit_contact_author_phone        ?
_publ_contact_author_id_orcid      ?
_publ_section_references
;
Bourhis, L.J., Dolomanov, O.V., Gildea, R.J., Howard, J.A.K., Puschmann, H.
 (2015). Acta Cryst. A71, 59-75.

Dolomanov, O.V., Bourhis, L.J., Gildea, R.J, Howard, J.A.K. & Puschmann, H.
 (2009), J. Appl. Cryst. 42, 339-341.

Kleemiss, F., Dolomanov, O.V., Bodensteiner, M., Peyerimhoff, N., Midgley, M.,
Bourhis, L.J., Genoni, A., Malaspina, L.A., Jayatilaka, D., Spencer, J.L.,
White, F., Grundkoetter-Stock, B, Steinhauer, S., Lentz, D., Puschmann, H.,
Grabowsky, S. (2021), Chem. Sci., 12, 1675-1692.

Sheldrick, G.M. (2015). Acta Cryst. A71, 3-8.
;
_chemical_formula_moiety           'C28 H36 B N4 Sb'
_chemical_formula_sum              'C28 H36 B N4 Sb'
_chemical_formula_weight           561.209
_chemical_oxdiff_formula           'C28 H36 B N4 Sb'
_chemical_oxdiff_usercomment       BtolSb(I)tBu
loop_
  _atom_type_symbol
  _atom_type_scat_dispersion_real
  _atom_type_scat_dispersion_imag
  _atom_type_scat_source
  _atom_type_scat_dispersion_source
 B 0.00156 0.00068 'NoSpherA2: Chem.Sci. 2021, DOI:10.1039/D0SC05526C'
 'Brennan, Cowan, Rev. Sci. Instrum., 1992, 63, 850'
 C 0.00313 0.00162 'NoSpherA2: Chem.Sci. 2021, DOI:10.1039/D0SC05526C'
 'Brennan, Cowan, Rev. Sci. Instrum., 1992, 63, 850'
 H 0.00000 0.00000 'NoSpherA2: Chem.Sci. 2021, DOI:10.1039/D0SC05526C'
 'Brennan, Cowan, Rev. Sci. Instrum., 1992, 63, 850'
 N 0.00613 0.00332 'NoSpherA2: Chem.Sci. 2021, DOI:10.1039/D0SC05526C'
 'Brennan, Cowan, Rev. Sci. Instrum., 1992, 63, 850'
 Sb -0.55465 1.55297 'NoSpherA2: Chem.Sci. 2021, DOI:10.1039/D0SC05526C'
 'Brennan, Cowan, Rev. Sci. Instrum., 1992, 63, 850'

_space_group_crystal_system        'monoclinic'
_space_group_IT_number             14
_space_group_name_H-M_alt          'P 1 21/c 1'
_space_group_name_Hall             '-P 2ybc'
loop_
  _space_group_symop_id
  _space_group_symop_operation_xyz
 1 x,y,z
 2 -x,y+1/2,-z+1/2
 3 -x,-y,-z
 4 x,-y-1/2,z-1/2

_symmetry_Int_Tables_number        14
_cell_length_a                     10.2536(2)
_cell_length_b                     12.3211(2)
_cell_length_c                     22.3697(4)
_cell_angle_alpha                  90
_cell_angle_beta                   102.985(2)
_cell_angle_gamma                  90
_cell_volume                       2753.82(9)
_cell_formula_units_Z              4
_cell_measurement_reflns_used      23029
_cell_measurement_temperature      100.06(13)
_cell_measurement_theta_max        33.7870
_cell_measurement_theta_min        1.9630
_exptl_absorpt_coefficient_mu      1.024
_exptl_absorpt_correction_T_max    1.00000
_exptl_absorpt_correction_T_min    0.90367
_exptl_absorpt_correction_type     multi-scan
_exptl_absorpt_process_details
;
CrysAlisPro 1.171.42.99a (Rigaku Oxford Diffraction, 2023)
Empirical absorption correction using spherical harmonics,
implemented in SCALE3 ABSPACK scaling algorithm.
;
_exptl_crystal_colour              yellow
_exptl_crystal_colour_primary      yellow
_exptl_crystal_density_diffrn      1.354
_exptl_crystal_description         chip
_exptl_crystal_F_000               1150.157
_exptl_crystal_recrystallization_method 
 'The material was recrystallised from diethyl ether by slow evaporation'
_exptl_crystal_size_max            0.08
_exptl_crystal_size_mid            0.06
_exptl_crystal_size_min            0.01
_diffrn_reflns_av_R_equivalents    0.0340
_diffrn_reflns_av_unetI/netI       0.0312
_diffrn_reflns_Laue_measured_fraction_full  0.9998
_diffrn_reflns_Laue_measured_fraction_max  0.9016
_diffrn_reflns_limit_h_max         14
_diffrn_reflns_limit_h_min         -15
_diffrn_reflns_limit_k_max         18
_diffrn_reflns_limit_k_min         -18
_diffrn_reflns_limit_l_max         34
_diffrn_reflns_limit_l_min         -33
_diffrn_reflns_number              44639
_diffrn_reflns_point_group_measured_fraction_full  0.9998
_diffrn_reflns_point_group_measured_fraction_max  0.9016
_diffrn_reflns_theta_full          25.2425
_diffrn_reflns_theta_max           33.58
_diffrn_reflns_theta_min           1.90
_diffrn_ambient_environment        N~2~
_diffrn_ambient_temperature        100.06(13)
_diffrn_detector                   'hybrid pixel array detector'
_diffrn_detector_area_resol_mean   10
_diffrn_detector_dtime             0.000
_diffrn_detector_type              'Rigaku, HyPix 6000HE'
_diffrn_measured_fraction_theta_full  0.9998
_diffrn_measured_fraction_theta_max  0.9016
_diffrn_measurement_details
;
List of Runs (angles in degrees, time in seconds):

  # Type    Start    End  Width  t~exp~   \w     \q     \k     \f   Frames
--------------------------------------------------------------------------
  1  \w    -55.00  -7.00   0.50   20.00    --  -14.41 120.00 -42.00   96
  2  \w     21.00  64.00   0.50   20.00    --  -14.41  19.00-150.00   86
  3  \w     21.00  64.00   0.50   20.00    --  -14.41  19.00  90.00   86
  4  \w     21.00  64.00   0.50   20.00    --  -14.41  19.00 -60.00   86
  5  \w    -42.00  11.00   0.50   20.00    --  -14.41  93.00  17.25  106
  6  \w    -56.00  -3.00   0.50   20.00    --  -14.41 -57.00 -90.00  106
  7  \w     -1.00  28.00   0.50   20.00    --   17.22  74.00 -30.92   58
  8  \w      0.00  36.00   0.50   20.00    --   17.22  71.00 125.33   72
  9  \w     -2.00  24.00   0.50   20.00    --   17.22  77.00  61.91   52
 10  \w     -2.00  24.00   0.50   20.00    --   17.22  76.00 164.50   52
 11  \w    -56.00  -3.00   0.50   20.00    --  -14.41 -57.00 150.00  106
 12  \w      0.00  47.00   0.50   20.00    --   17.22 -99.00-120.00   94
;
_diffrn_measurement_device         'four-circle diffractometer'
_diffrn_measurement_device_details  'Rigaku, UG2 \k goniometer'
_diffrn_measurement_device_type   
 'Rigaku FRE+ diffractometer with Arc)Sec VHF Varimax confocal mirrors, a UG2 goniometer and HyPix 6000HE detector'
_diffrn_measurement_method         'profile data from \w-scans'
_diffrn_measurement_specimen_support  'MiTeGen MicroLoop'
_diffrn_orient_matrix_type        
 'CrysAlisPro convention (1999,Acta A55,543-557)'
_diffrn_orient_matrix_UB_11        -0.0046463000
_diffrn_orient_matrix_UB_12        -0.0570613000
_diffrn_orient_matrix_UB_13        0.0030951000
_diffrn_orient_matrix_UB_21        -0.0246055000
_diffrn_orient_matrix_UB_22        -0.0049607000
_diffrn_orient_matrix_UB_23        -0.0321621000
_diffrn_orient_matrix_UB_31        0.0664397000
_diffrn_orient_matrix_UB_32        -0.0058102000
_diffrn_orient_matrix_UB_33        -0.0038548000
_diffrn_radiation_collimation      0.2
_diffrn_radiation_monochromator    'Confocal mirrors, Arc)Sec VHF Varimax'
_diffrn_radiation_probe            x-ray
_diffrn_radiation_type             'Mo K\a'
_diffrn_radiation_wavelength       0.71075
_diffrn_radiation_xray_symbol      K-L~3~
_diffrn_source                     'Rotating Anode'
_diffrn_source_current             55.0
_diffrn_source_power               2.475
_diffrn_source_target              Mo
_diffrn_source_type                'Rigaku FRE+'
_diffrn_source_voltage             45.0
_reflns_Friedel_coverage           0.0
_reflns_limit_h_max                15
_reflns_limit_h_min                -15
_reflns_limit_k_max                18
_reflns_limit_k_min                0
_reflns_limit_l_max                34
_reflns_limit_l_min                0
_reflns_number_gt                  8152
_reflns_number_total               9795
_reflns_threshold_expression       I>=2u(I)
_computing_cell_refinement         'CrysAlisPro 1.171.42.99a (Rigaku OD, 2023)'
_computing_data_collection         'CrysAlisPro 1.171.42.99a (Rigaku OD, 2023)'
_computing_data_reduction          'CrysAlisPro 1.171.42.99a (Rigaku OD, 2023)'
_computing_molecular_graphics      'Olex2 1.5-alpha (Dolomanov et al., 2009)'
_computing_publication_material    'Olex2 1.5-alpha (Dolomanov et al., 2009)'
_computing_structure_refinement   
 'olex2.refine 1.5-alpha (Bourhis et al., 2015)'
_computing_structure_solution      'SHELXT 2018/2 (Sheldrick, 2018)'
_refine_diff_density_max           0.6722
_refine_diff_density_min           -0.5934
_refine_diff_density_rms           0.1157
_refine_ls_d_res_high              0.6425
_refine_ls_d_res_low               10.7262
_refine_ls_goodness_of_fit_ref     0.9982
_refine_ls_hydrogen_treatment      refall
_refine_ls_matrix_type             full
_refine_ls_number_constraints      0
_refine_ls_number_parameters       631
_refine_ls_number_reflns           9795
_refine_ls_number_restraints       216
_refine_ls_R_factor_all            0.0325
_refine_ls_R_factor_gt             0.0206
_refine_ls_restrained_S_all        0.9867
_refine_ls_shift/su_max            0.0007
_refine_ls_shift/su_mean           0.0000
_refine_ls_structure_factor_coef   Fsqd
_refine_ls_weighting_details      
 'w=1/[\s^2^(Fo^2^)+(0.0104P)^2^] where P=(Fo^2^+2Fc^2^)/3'
_refine_ls_weighting_scheme        calc
_refine_ls_wR_factor_gt            0.0294
_refine_ls_wR_factor_ref           0.0319
_refine_special_details           
 'NoSpherA2 refinement. Thermal restraints applied to both MeBz substituents.'
_olex2_refinement_description
;
1. Rigid body (RIGU) restrains
 C22, C23, H23, C24, H24, C25, C26, H26, C27, H27, C28, H28a, H28b, H28c
 with sigma for 1-2 distances of 0.004 and sigma for 1-3 distances of 0.004
 C15, C16, H16, C17, H17, C18, C19, H19, C20, H20, C21, H21a, H21b, H21c
 with sigma for 1-2 distances of 0.004 and sigma for 1-3 distances of 0.004
;
_olex2_refine_details
;
Refinement using NoSpherA2, an implementation of
NOn-SPHERical Atom-form-factors in Olex2.
Please cite:
F. Kleemiss et al. Chem. Sci. DOI 10.1039/D0SC05526C - 2021
NoSpherA2 implementation of HAR makes use of
tailor-made aspherical atomic form factors calculated
on-the-fly from a Hirshfeld-partitioned electron density (ED) - not from
spherical-atom form factors.

The ED is calculated from a gaussian basis set single determinant SCF
wavefunction - either Hartree-Fock or DFT using selected funtionals
 - for a fragment of the crystal.
This fragment can be embedded in an electrostatic crystal field by employing cluster charges
or modelled using implicit solvation models, depending on the software used.
The following options were used:
   SOFTWARE:       ORCA 5.0
   PARTITIONING:   NoSpherA2
   INT ACCURACY:   Normal
   METHOD:         R2SCAN
   BASIS SET:      x2c-TZVP
   CHARGE:         0
   MULTIPLICITY:   1
   RELATIVISTIC:   DKH2
   DATE:           2023-08-16_11-51-35
;
_atom_sites_solution_primary       dual
loop_
  _atom_site_label
  _atom_site_type_symbol
  _atom_site_fract_x
  _atom_site_fract_y
  _atom_site_fract_z
  _atom_site_U_iso_or_equiv
  _atom_site_adp_type
  _atom_site_occupancy
  _atom_site_refinement_flags_posn
  _atom_site_refinement_flags_adp
 Sb1 Sb 0.274768(5) 0.608158(5) 0.246379(3) 0.016246(18) Uani 1.000000 . .
 N1 N 0.17434(7) 0.42662(6) 0.32138(3) 0.01439(14) Uani 1.000000 . .
 N2 N 0.04483(7) 0.42730(6) 0.22880(3) 0.01461(15) Uani 1.000000 . .
 N3 N 0.41764(7) 0.48141(6) 0.36253(3) 0.01460(15) Uani 1.000000 . .
 N4 N 0.57162(7) 0.55331(7) 0.32086(3) 0.01633(16) Uani 1.000000 . .
 C1 C 0.15282(8) 0.47623(8) 0.26614(4) 0.01420(17) Uani 1.000000 . .
 C2 C 0.07888(9) 0.34669(8) 0.31905(4) 0.01832(19) Uani 1.000000 . .
 H2 H 0.0764(10) 0.2971(10) 0.3583(5) 0.032(3) Uani 1.000000 . .
 C3 C -0.00197(9) 0.34655(8) 0.26186(4) 0.01815(19) Uani 1.000000 . .
 H3 H -0.0844(11) 0.2982(10) 0.2427(5) 0.041(3) Uani 1.000000 . .
 C4 C -0.01004(8) 0.44815(8) 0.16202(4) 0.01591(18) Uani 1.000000 . .
 C5 C -0.14048(10) 0.38463(10) 0.14052(5) 0.0216(2) Uani 1.000000 . .
 H5a H -0.1247(11) 0.2978(11) 0.1432(5) 0.045(3) Uani 1.000000 . .
 H5b H -0.2144(10) 0.4070(10) 0.1666(5) 0.037(3) Uani 1.000000 . .
 H5c H -0.1809(11) 0.4064(11) 0.0927(5) 0.046(4) Uani 1.000000 . .
 C6 C -0.03977(10) 0.56912(9) 0.15243(5) 0.01943(19) Uani 1.000000 . .
 H6a H -0.1037(12) 0.5983(10) 0.1818(5) 0.046(4) Uani 1.000000 . .
 H6b H 0.0528(11) 0.6184(10) 0.1610(5) 0.035(3) Uani 1.000000 . .
 H6c H -0.0902(11) 0.5841(10) 0.1052(5) 0.040(3) Uani 1.000000 . .
 C7 C 0.09204(11) 0.41024(11) 0.12610(5) 0.0244(2) Uani 1.000000 . .
 H7a H 0.1886(11) 0.4497(11) 0.1427(5) 0.042(4) Uani 1.000000 . .
 H7b H 0.1052(12) 0.3238(12) 0.1321(6) 0.051(4) Uani 1.000000 . .
 H7c H 0.0535(11) 0.4263(12) 0.0774(5) 0.047(4) Uani 1.000000 . .
 C8 C 0.43679(8) 0.54481(8) 0.31599(4) 0.01460(17) Uani 1.000000 . .
 C9 C 0.54124(9) 0.44879(9) 0.39660(4) 0.01904(19) Uani 1.000000 . .
 H9 H 0.5505(10) 0.3996(10) 0.4364(5) 0.037(3) Uani 1.000000 . .
 C10 C 0.63682(9) 0.49286(9) 0.37100(4) 0.0202(2) Uani 1.000000 . .
 H10 H 0.7443(10) 0.4869(10) 0.3855(5) 0.039(3) Uani 1.000000 . .
 C11 C 0.64045(8) 0.60954(9) 0.27741(4) 0.01874(18) Uani 1.000000 . .
 C12 C 0.79174(10) 0.60919(12) 0.30415(5) 0.0263(2) Uani 1.000000 . .
 H12a H 0.8166(10) 0.6446(11) 0.3492(5) 0.047(4) Uani 1.000000 . .
 H12b H 0.8305(11) 0.5278(12) 0.3066(5) 0.044(3) Uani 1.000000 . .
 H12c H 0.8371(12) 0.6570(12) 0.2738(5) 0.052(4) Uani 1.000000 . .
 C13 C 0.59273(11) 0.72749(10) 0.26947(5) 0.0246(2) Uani 1.000000 . .
 H13a H 0.4911(12) 0.7311(10) 0.2457(5) 0.048(3) Uani 1.000000 . .
 H13b H 0.6049(12) 0.7661(11) 0.3129(5) 0.054(4) Uani 1.000000 . .
 H13c H 0.6482(13) 0.7718(11) 0.2426(5) 0.053(4) Uani 1.000000 . .
 C14 C 0.61072(11) 0.54715(11) 0.21667(5) 0.0241(2) Uani 1.000000 . .
 H14a H 0.6406(12) 0.4637(11) 0.2262(5) 0.045(3) Uani 1.000000 . .
 H14b H 0.5044(11) 0.5490(11) 0.1942(5) 0.044(4) Uani 1.000000 . .
 H14c H 0.6647(11) 0.5821(11) 0.1858(5) 0.047(4) Uani 1.000000 . .
 C15 C 0.23275(8) 0.56196(8) 0.41484(4) 0.01405(17) Uani 1.000000 . U
 C16 C 0.32119(9) 0.64232(8) 0.44415(4) 0.01649(18) Uani 1.000000 . U
 H16 H 0.4224(10) 0.6439(10) 0.4372(5) 0.037(3) Uani 1.000000 . U
 C17 C 0.28298(9) 0.71959(8) 0.48245(4) 0.02020(19) Uani 1.000000 . U
 H17 H 0.3534(11) 0.7805(10) 0.5042(5) 0.041(3) Uani 1.000000 . U
 C18 C 0.15439(10) 0.71999(9) 0.49338(4) 0.0222(2) Uani 1.000000 . U
 C19 C 0.06364(10) 0.64256(9) 0.46311(4) 0.0234(2) Uani 1.000000 . U
 H19 H -0.0369(11) 0.6400(10) 0.4695(5) 0.045(3) Uani 1.000000 . U
 C20 C 0.10245(9) 0.56589(9) 0.42472(4) 0.01938(19) Uani 1.000000 . U
 H20 H 0.0306(10) 0.5035(10) 0.4039(5) 0.041(3) Uani 1.000000 . U
 C21 C 0.11415(14) 0.80082(12) 0.53646(5) 0.0382(3) Uani 1.000000 . U
 H21a H 0.1700(14) 0.7949(13) 0.5792(6) 0.081(4) Uani 1.000000 . U
 H21b H 0.1264(16) 0.8862(14) 0.5215(7) 0.081(4) Uani 1.000000 . U
 H21c H 0.0124(15) 0.7930(13) 0.5366(6) 0.076(4) Uani 1.000000 . U
 C22 C 0.30345(8) 0.35263(8) 0.42671(4) 0.01465(17) Uani 1.000000 . U
 C23 C 0.34489(9) 0.25299(8) 0.40683(4) 0.0213(2) Uani 1.000000 . U
 H23 H 0.3595(12) 0.2475(10) 0.3603(5) 0.049(3) Uani 1.000000 . U
 C24 C 0.36673(9) 0.16172(9) 0.44433(4) 0.0221(2) Uani 1.000000 . U
 H24 H 0.3986(12) 0.0859(10) 0.4270(5) 0.044(3) Uani 1.000000 . U
 C25 C 0.34978(9) 0.16624(9) 0.50450(4) 0.0235(2) Uani 1.000000 . U
 C26 C 0.30870(9) 0.26450(9) 0.52501(4) 0.0246(2) Uani 1.000000 . U
 H26 H 0.2965(12) 0.2710(11) 0.5717(5) 0.053(4) Uani 1.000000 . U
 C27 C 0.28561(9) 0.35509(9) 0.48671(4) 0.01834(19) Uani 1.000000 . U
 H27 H 0.2571(10) 0.4287(9) 0.5048(4) 0.031(3) Uani 1.000000 . U
 C28 C 0.37939(15) 0.06991(12) 0.54627(7) 0.0473(4) Uani 1.000000 . U
 H28a H 0.3788(17) -0.0041(14) 0.5210(7) 0.085(4) Uani 1.000000 . U
 H28b H 0.4847(17) 0.0712(14) 0.5724(7) 0.088(4) Uani 1.000000 . U
 H28c H 0.3330(16) 0.0657(13) 0.5795(7) 0.091(4) Uani 1.000000 . U
 B1 B 0.28135(9) 0.45788(9) 0.38161(4) 0.01397(19) Uani 1.000000 . .

loop_
  _atom_site_aniso_label
  _atom_site_aniso_U_11
  _atom_site_aniso_U_22
  _atom_site_aniso_U_33
  _atom_site_aniso_U_12
  _atom_site_aniso_U_13
  _atom_site_aniso_U_23
 Sb1 0.01450(3) 0.01725(3) 0.01641(3) -0.00037(3) 0.002255(19) 0.00529(3)
 N1 0.0168(3) 0.0141(4) 0.0116(3) -0.0016(3) 0.0020(3) 0.0007(3)
 N2 0.0161(3) 0.0147(4) 0.0125(3) -0.0006(3) 0.0020(3) 0.0001(3)
 N3 0.0137(3) 0.0175(4) 0.0127(3) 0.0018(3) 0.0034(3) 0.0021(3)
 N4 0.0136(3) 0.0214(4) 0.0144(3) 0.0009(3) 0.0041(3) 0.0003(3)
 C1 0.0155(4) 0.0146(5) 0.0126(4) -0.0003(3) 0.0033(3) 0.0004(3)
 C2 0.0227(4) 0.0170(5) 0.0145(4) -0.0049(4) 0.0026(3) 0.0020(4)
 H2 0.033(7) 0.032(9) 0.032(7) -0.009(6) 0.011(5) 0.004(6)
 C3 0.0204(4) 0.0168(5) 0.0158(4) -0.0051(4) 0.0011(3) -0.0001(4)
 H3 0.039(7) 0.033(9) 0.044(7) -0.017(7) -0.006(6) 0.004(6)
 C4 0.0164(4) 0.0190(5) 0.0118(4) 0.0013(4) 0.0021(3) -0.0014(3)
 C5 0.0211(5) 0.0237(6) 0.0179(5) -0.0019(5) -0.0001(4) -0.0027(5)
 H5a 0.044(8) 0.040(10) 0.047(8) -0.003(7) -0.001(6) 0.008(7)
 H5b 0.030(7) 0.052(10) 0.033(7) 0.006(6) 0.014(6) -0.007(6)
 H5c 0.041(8) 0.066(11) 0.026(7) -0.011(7) -0.006(6) 0.008(7)
 C6 0.0193(5) 0.0195(5) 0.0186(5) 0.0016(4) 0.0023(4) 0.0034(4)
 H6a 0.061(9) 0.038(10) 0.047(8) -0.001(7) 0.029(7) 0.006(7)
 H6b 0.035(7) 0.037(9) 0.031(7) -0.013(6) 0.002(6) 0.004(6)
 H6c 0.054(8) 0.032(9) 0.027(7) -0.005(6) -0.006(6) 0.008(6)
 C7 0.0231(5) 0.0344(7) 0.0164(5) 0.0054(5) 0.0058(4) -0.0037(5)
 H7a 0.036(8) 0.061(11) 0.027(7) 0.004(7) 0.001(6) -0.012(7)
 H7b 0.046(9) 0.037(10) 0.075(10) 0.002(8) 0.022(7) -0.003(8)
 H7c 0.032(7) 0.080(12) 0.029(7) -0.002(7) 0.006(6) -0.004(7)
 C8 0.0142(4) 0.0162(5) 0.0139(4) 0.0008(3) 0.0041(3) 0.0016(3)
 C9 0.0161(4) 0.0253(6) 0.0153(4) 0.0029(4) 0.0025(3) 0.0043(4)
 H9 0.031(7) 0.048(10) 0.033(7) 0.008(6) 0.008(5) 0.014(6)
 C10 0.0143(4) 0.0286(6) 0.0176(4) 0.0031(4) 0.0033(3) 0.0025(4)
 H10 0.027(7) 0.047(10) 0.044(7) 0.011(6) 0.009(6) 0.007(7)
 C11 0.0167(4) 0.0236(5) 0.0173(4) -0.0021(4) 0.0069(3) -0.0007(4)
 C12 0.0176(4) 0.0359(7) 0.0266(5) -0.0035(5) 0.0076(4) 0.0003(6)
 H12a 0.024(7) 0.071(12) 0.044(8) 0.003(7) 0.005(6) -0.019(8)
 H12b 0.032(8) 0.038(10) 0.061(9) 0.008(7) 0.009(6) 0.010(8)
 H12c 0.043(8) 0.066(11) 0.052(8) -0.008(8) 0.022(7) 0.013(8)
 C13 0.0252(5) 0.0234(6) 0.0266(6) -0.0035(4) 0.0091(5) 0.0024(5)
 H13a 0.027(7) 0.048(10) 0.065(9) -0.007(7) 0.002(6) 0.003(7)
 H13b 0.074(10) 0.048(11) 0.042(8) 0.000(8) 0.017(7) -0.012(7)
 H13c 0.080(10) 0.042(10) 0.042(8) -0.001(8) 0.026(7) 0.004(7)
 C14 0.0243(5) 0.0318(7) 0.0190(5) -0.0025(5) 0.0108(4) -0.0023(5)
 H14a 0.059(9) 0.030(9) 0.049(8) 0.004(7) 0.018(7) -0.004(7)
 H14b 0.029(7) 0.063(11) 0.037(7) -0.011(7) 0.003(6) -0.017(7)
 H14c 0.041(8) 0.064(11) 0.048(8) -0.005(7) 0.031(7) -0.007(7)
 C15 0.0147(4) 0.0150(5) 0.0126(4) 0.0005(3) 0.0033(3) -0.0006(3)
 C16 0.0162(4) 0.0161(5) 0.0165(4) 0.0000(3) 0.0020(3) -0.0011(3)
 H16 0.021(4) 0.044(8) 0.048(7) -0.006(2) 0.013(2) -0.014(5)
 C17 0.0243(5) 0.0168(5) 0.0171(4) 0.0020(4) -0.0003(3) -0.0033(4)
 H17 0.040(5) 0.037(6) 0.044(6) -0.008(3) 0.005(3) -0.021(3)
 C18 0.0287(5) 0.0223(5) 0.0156(4) 0.0066(4) 0.0050(3) -0.0020(4)
 C19 0.0214(5) 0.0265(6) 0.0251(5) 0.0034(4) 0.0109(4) -0.0030(4)
 H19 0.029(4) 0.043(8) 0.072(7) -0.004(3) 0.027(2) -0.020(5)
 C20 0.0160(4) 0.0201(5) 0.0229(4) -0.0006(4) 0.0061(3) -0.0040(4)
 H20 0.025(5) 0.043(6) 0.059(7) -0.012(3) 0.019(3) -0.026(4)
 C21 0.0490(7) 0.0400(8) 0.0262(6) 0.0141(6) 0.0096(5) -0.0122(5)
 H21a 0.105(7) 0.090(9) 0.043(4) 0.028(4) 0.003(2) -0.021(2)
 H21b 0.122(10) 0.052(5) 0.075(8) 0.014(3) 0.036(4) -0.012(2)
 H21c 0.069(4) 0.080(9) 0.084(8) 0.013(2) 0.029(2) -0.028(4)
 C22 0.0176(4) 0.0150(5) 0.0112(4) 0.0004(3) 0.0028(3) 0.0012(3)
 C23 0.0315(5) 0.0174(5) 0.0145(4) 0.0053(4) 0.0041(4) 0.0010(4)
 H23 0.095(9) 0.031(7) 0.026(4) 0.021(5) 0.026(2) 0.005(2)
 C24 0.0259(5) 0.0168(5) 0.0231(5) 0.0047(4) 0.0043(4) 0.0044(4)
 H24 0.071(9) 0.025(5) 0.040(6) 0.017(3) 0.019(4) 0.005(2)
 C25 0.0221(4) 0.0246(6) 0.0261(5) 0.0065(4) 0.0102(4) 0.0123(4)
 C26 0.0276(5) 0.0298(6) 0.0202(5) 0.0087(4) 0.0131(4) 0.0103(4)
 H26 0.088(9) 0.051(8) 0.031(4) 0.029(5) 0.032(2) 0.016(2)
 C27 0.0213(4) 0.0204(5) 0.0150(4) 0.0033(4) 0.0077(3) 0.0034(4)
 H27 0.048(7) 0.029(4) 0.019(5) 0.013(3) 0.014(3) 0.006(2)
 C28 0.0602(8) 0.0421(8) 0.0514(8) 0.0293(7) 0.0376(7) 0.0315(7)
 H28a 0.138(10) 0.049(5) 0.079(7) 0.032(3) 0.045(4) 0.028(2)
 H28b 0.091(5) 0.086(10) 0.090(7) 0.037(3) 0.028(2) 0.029(4)
 H28c 0.127(7) 0.079(9) 0.092(5) 0.040(4) 0.076(3) 0.045(3)
 B1 0.0159(4) 0.0144(5) 0.0117(4) 0.0003(4) 0.0032(3) 0.0003(4)

loop_
  _geom_bond_atom_site_label_1
  _geom_bond_atom_site_label_2
  _geom_bond_distance
  _geom_bond_site_symmetry_2
  _geom_bond_publ_flag
 Sb1 C1 2.1563(9) . ?
 Sb1 C8 2.1521(8) . ?
 N1 C1 1.3516(10) . ?
 N1 C2 1.3812(12) . ?
 N1 B1 1.5823(12) . ?
 N2 C1 1.3681(11) . ?
 N2 C3 1.3880(11) . ?
 N2 C4 1.4954(10) . ?
 N3 C8 1.3507(11) . ?
 N3 C9 1.3837(11) . ?
 N3 B1 1.5771(11) . ?
 N4 C8 1.3662(10) . ?
 N4 C10 1.3866(12) . ?
 N4 C11 1.4938(11) . ?
 C2 H2 1.074(10) . ?
 C2 C3 1.3591(12) . ?
 C3 H3 1.044(11) . ?
 C4 C5 1.5309(13) . ?
 C4 C6 1.5268(14) . ?
 C4 C7 1.5289(12) . ?
 C5 H5a 1.081(14) . ?
 C5 H5b 1.090(10) . ?
 C5 H5c 1.091(11) . ?
 C6 H6a 1.088(11) . ?
 C6 H6b 1.106(11) . ?
 C6 H6c 1.082(10) . ?
 C7 H7a 1.090(12) . ?
 C7 H7b 1.078(14) . ?
 C7 H7c 1.090(11) . ?
 C9 H9 1.063(11) . ?
 C9 C10 1.3548(13) . ?
 C10 H10 1.079(10) . ?
 C11 C12 1.5321(13) . ?
 C11 C13 1.5309(15) . ?
 C11 C14 1.5309(14) . ?
 C12 H12a 1.075(12) . ?
 C12 H12b 1.076(13) . ?
 C12 H12c 1.079(12) . ?
 C13 H13a 1.059(11) . ?
 C13 H13b 1.063(12) . ?
 C13 H13c 1.066(12) . ?
 C14 H14a 1.080(14) . ?
 C14 H14b 1.093(11) . ?
 C14 H14c 1.068(11) . ?
 C15 C16 1.4019(13) . ?
 C15 C20 1.4032(11) . ?
 C15 B1 1.6161(13) . ?
 C16 H16 1.084(10) . ?
 C16 C17 1.3945(13) . ?
 C17 H17 1.079(11) . ?
 C17 C18 1.3941(13) . ?
 C18 C19 1.3969(14) . ?
 C18 C21 1.5064(14) . ?
 C19 H19 1.073(10) . ?
 C19 C20 1.3935(13) . ?
 C20 H20 1.094(11) . ?
 C21 H21a 1.001(13) . ?
 C21 H21b 1.120(17) . ?
 C21 H21c 1.049(14) . ?
 C22 C23 1.4038(13) . ?
 C22 C27 1.3951(11) . ?
 C22 B1 1.6273(13) . ?
 C23 H23 1.086(10) . ?
 C23 C24 1.3906(13) . ?
 C24 H24 1.090(11) . ?
 C24 C25 1.3964(13) . ?
 C25 C26 1.3930(15) . ?
 C25 C28 1.4988(15) . ?
 C26 H26 1.083(10) . ?
 C26 C27 1.3946(14) . ?
 C27 H27 1.060(11) . ?
 C28 H28a 1.073(17) . ?
 C28 H28b 1.107(17) . ?
 C28 H28c 0.970(12) . ?

loop_
  _geom_angle_atom_site_label_1
  _geom_angle_atom_site_label_2
  _geom_angle_atom_site_label_3
  _geom_angle
  _geom_angle_site_symmetry_1
  _geom_angle_site_symmetry_3
  _geom_angle_publ_flag
 C8 Sb1 C1 88.12(3) . . ?
 C2 N1 C1 108.62(7) . . ?
 B1 N1 C1 127.44(7) . . ?
 B1 N1 C2 123.76(7) . . ?
 C3 N2 C1 108.66(7) . . ?
 C4 N2 C1 127.25(7) . . ?
 C4 N2 C3 123.91(7) . . ?
 C9 N3 C8 108.59(7) . . ?
 B1 N3 C8 127.30(7) . . ?
 B1 N3 C9 123.72(7) . . ?
 C10 N4 C8 108.58(7) . . ?
 C11 N4 C8 126.96(7) . . ?
 C11 N4 C10 124.27(7) . . ?
 N1 C1 Sb1 123.05(6) . . ?
 N2 C1 Sb1 129.36(6) . . ?
 N2 C1 N1 107.60(7) . . ?
 H2 C2 N1 121.4(6) . . ?
 C3 C2 N1 108.28(8) . . ?
 C3 C2 H2 130.3(6) . . ?
 C2 C3 N2 106.84(8) . . ?
 H3 C3 N2 122.4(6) . . ?
 H3 C3 C2 130.8(6) . . ?
 C5 C4 N2 109.39(7) . . ?
 C6 C4 N2 109.06(7) . . ?
 C6 C4 C5 108.79(8) . . ?
 C7 C4 N2 108.92(7) . . ?
 C7 C4 C5 109.37(8) . . ?
 C7 C4 C6 111.29(8) . . ?
 H5a C5 C4 112.3(6) . . ?
 H5b C5 C4 111.5(6) . . ?
 H5b C5 H5a 109.4(9) . . ?
 H5c C5 C4 107.1(6) . . ?
 H5c C5 H5a 108.5(9) . . ?
 H5c C5 H5b 107.8(8) . . ?
 H6a C6 C4 111.5(6) . . ?
 H6b C6 C4 112.0(6) . . ?
 H6b C6 H6a 108.8(9) . . ?
 H6c C6 C4 109.9(6) . . ?
 H6c C6 H6a 108.2(9) . . ?
 H6c C6 H6b 106.2(8) . . ?
 H7a C7 C4 111.2(6) . . ?
 H7b C7 C4 108.6(6) . . ?
 H7b C7 H7a 108.6(9) . . ?
 H7c C7 C4 109.4(6) . . ?
 H7c C7 H7a 110.9(8) . . ?
 H7c C7 H7b 108.1(10) . . ?
 N3 C8 Sb1 123.03(6) . . ?
 N4 C8 Sb1 129.25(6) . . ?
 N4 C8 N3 107.62(7) . . ?
 H9 C9 N3 121.7(6) . . ?
 C10 C9 N3 108.10(8) . . ?
 C10 C9 H9 130.2(6) . . ?
 C9 C10 N4 107.11(8) . . ?
 H10 C10 N4 123.6(6) . . ?
 H10 C10 C9 129.3(6) . . ?
 C12 C11 N4 109.24(8) . . ?
 C13 C11 N4 109.29(7) . . ?
 C13 C11 C12 108.49(9) . . ?
 C14 C11 N4 108.39(8) . . ?
 C14 C11 C12 109.11(8) . . ?
 C14 C11 C13 112.27(9) . . ?
 H12a C12 C11 111.8(6) . . ?
 H12b C12 C11 110.7(6) . . ?
 H12b C12 H12a 108.9(9) . . ?
 H12c C12 C11 107.1(7) . . ?
 H12c C12 H12a 108.8(10) . . ?
 H12c C12 H12b 109.5(9) . . ?
 H13a C13 C11 110.5(7) . . ?
 H13b C13 C11 110.5(7) . . ?
 H13b C13 H13a 109.9(9) . . ?
 H13c C13 C11 110.8(7) . . ?
 H13c C13 H13a 106.5(9) . . ?
 H13c C13 H13b 108.5(10) . . ?
 H14a C14 C11 108.1(6) . . ?
 H14b C14 C11 112.1(6) . . ?
 H14b C14 H14a 108.6(10) . . ?
 H14c C14 C11 110.0(7) . . ?
 H14c C14 H14a 110.3(9) . . ?
 H14c C14 H14b 107.6(9) . . ?
 C20 C15 C16 116.15(8) . . ?
 B1 C15 C16 122.79(7) . . ?
 B1 C15 C20 120.18(8) . . ?
 H16 C16 C15 119.1(6) . . ?
 C17 C16 C15 121.87(8) . . ?
 C17 C16 H16 119.1(6) . . ?
 H17 C17 C16 120.0(6) . . ?
 C18 C17 C16 121.17(9) . . ?
 C18 C17 H17 118.8(6) . . ?
 C19 C18 C17 117.76(9) . . ?
 C21 C18 C17 121.36(10) . . ?
 C21 C18 C19 120.88(9) . . ?
 H19 C19 C18 120.8(6) . . ?
 C20 C19 C18 120.69(9) . . ?
 C20 C19 H19 118.6(6) . . ?
 C19 C20 C15 122.30(9) . . ?
 H20 C20 C15 118.8(5) . . ?
 H20 C20 C19 118.7(5) . . ?
 H21a C21 C18 112.5(8) . . ?
 H21b C21 C18 111.4(7) . . ?
 H21b C21 H21a 106.0(12) . . ?
 H21c C21 C18 110.9(8) . . ?
 H21c C21 H21a 110.3(11) . . ?
 H21c C21 H21b 105.4(12) . . ?
 C27 C22 C23 115.99(9) . . ?
 B1 C22 C23 120.70(7) . . ?
 B1 C22 C27 123.30(8) . . ?
 H23 C23 C22 118.3(6) . . ?
 C24 C23 C22 122.36(8) . . ?
 C24 C23 H23 119.3(6) . . ?
 H24 C24 C23 119.9(6) . . ?
 C25 C24 C23 120.74(10) . . ?
 C25 C24 H24 119.3(6) . . ?
 C26 C25 C24 117.68(9) . . ?
 C28 C25 C24 121.17(10) . . ?
 C28 C25 C26 121.11(9) . . ?
 H26 C26 C25 119.4(7) . . ?
 C27 C26 C25 121.02(8) . . ?
 C27 C26 H26 119.5(7) . . ?
 C26 C27 C22 122.20(9) . . ?
 H27 C27 C22 119.5(5) . . ?
 H27 C27 C26 118.3(5) . . ?
 H28a C28 C25 111.6(8) . . ?
 H28b C28 C25 110.8(9) . . ?
 H28b C28 H28a 100.4(12) . . ?
 H28c C28 C25 117.1(9) . . ?
 H28c C28 H28a 114.4(13) . . ?
 H28c C28 H28b 100.6(12) . . ?
 N3 B1 N1 107.54(6) . . ?
 C15 B1 N1 111.00(7) . . ?
 C15 B1 N3 111.24(7) . . ?
 C22 B1 N1 107.89(7) . . ?
 C22 B1 N3 107.81(7) . . ?
 C22 B1 C15 111.20(7) . . ?

loop_
  _geom_torsion_atom_site_label_1
  _geom_torsion_atom_site_label_2
  _geom_torsion_atom_site_label_3
  _geom_torsion_atom_site_label_4
  _geom_torsion
  _geom_torsion_site_symmetry_1
  _geom_torsion_site_symmetry_2
  _geom_torsion_site_symmetry_3
  _geom_torsion_site_symmetry_4
  _geom_torsion_publ_flag
 Sb1 C1 N1 C2 179.56(7) . . . . ?
 Sb1 C1 N1 B1 4.35(9) . . . . ?
 Sb1 C1 N2 C3 -179.50(8) . . . . ?
 Sb1 C1 N2 C4 5.24(10) . . . . ?
 Sb1 C8 N3 C9 176.09(7) . . . . ?
 Sb1 C8 N3 B1 -10.92(9) . . . . ?
 Sb1 C8 N4 C10 -175.72(8) . . . . ?
 Sb1 C8 N4 C11 -0.54(10) . . . . ?
 N1 C1 N2 C3 0.57(8) . . . . ?
 N1 C1 N2 C4 -174.68(6) . . . . ?
 N1 C2 C3 N2 0.10(8) . . . . ?
 N1 B1 N3 C8 48.25(10) . . . . ?
 N1 B1 N3 C9 -139.74(7) . . . . ?
 N1 B1 C15 C16 -143.16(7) . . . . ?
 N1 B1 C15 C20 47.98(8) . . . . ?
 N1 B1 C22 C23 57.62(8) . . . . ?
 N1 B1 C22 C27 -123.60(7) . . . . ?
 N3 C8 N4 C10 0.70(8) . . . . ?
 N3 C8 N4 C11 175.88(7) . . . . ?
 N3 C9 C10 N4 0.14(9) . . . . ?
 N3 B1 C15 C16 -23.46(9) . . . . ?
 N3 B1 C15 C20 167.68(7) . . . . ?
 N3 B1 C22 C23 -58.25(8) . . . . ?
 N3 B1 C22 C27 120.53(7) . . . . ?
 C15 C16 C17 C18 0.16(11) . . . . ?
 C15 C20 C19 C18 0.38(11) . . . . ?
 C15 B1 C22 C23 179.57(7) . . . . ?
 C15 B1 C22 C27 -1.66(9) . . . . ?
 C16 C17 C18 C19 -2.04(11) . . . . ?
 C16 C17 C18 C21 177.81(10) . . . . ?
 C17 C18 C19 C20 1.77(11) . . . . ?
 C22 C23 C24 C25 -0.92(11) . . . . ?
 C22 C27 C26 C25 -0.65(10) . . . . ?
 C23 C24 C25 C26 0.87(11) . . . . ?
 C23 C24 C25 C28 -177.03(11) . . . . ?
 C24 C25 C26 C27 -0.11(10) . . . . ?

loop_
  _diffrn_refln_index_h
  _diffrn_refln_index_k
  _diffrn_refln_index_l
  _diffrn_refln_intensity_net
  _diffrn_refln_intensity_u
 0 0 -2 3034.01 23.86
 0 0 2 3486.34 24.8
 0 0 3 0.77 1.44
 0 0 -3 0.26 1.72
 0 0 3 -1.56 1.3
 0 0 -3 0.04 1.44
 0 0 4 8205.08 54.19
 0 0 -4 8203.1 54.1
 0 0 -4 8383.81 52.53
 0 0 4 8334.9 48.18
 0 0 5 0.6 2.39
 0 0 -5 1.7 2.35
 0 0 5 2.33 2.01
 0 0 -5 -2.14 1.25
 0 0 6 3083.43 34.26
 0 0 -6 3088.09 31.68
 0 0 6 3055.92 28.16
 0 0 -6 3077 22.11
 0 0 7 -4.75 3.25
 0 0 -7 -0.44 1.25
 0 0 -7 -0.08 2.7
 0 0 7 1.34 2.43
 0 0 8 4503.58 39.54
 0 0 8 4517.97 48.59
 0 0 8 4474.88 52.29
 0 0 -8 4512.24 31.62
 0 0 -8 4562.93 44.1
 0 0 8 4557.72 30.16
 0 0 9 0.11 1.38
 0 0 9 0.56 2.74
 0 0 -9 2.12 1.57
 0 0 9 2.21 3.31
 0 0 -9 1.04 2.93
 0 0 9 -3.4 4.52
 0 0 10 3743.14 38.16
 0 0 10 3688.38 48.72
 0 0 10 3676.58 52.22
 0 0 10 3763.87 27.79
 0 0 -10 3709.93 30.07
 0 0 -10 3796.87 42.49
 0 0 11 2.96 2.89
 0 0 -11 -0.21 1.45
 0 0 11 -1.33 1.5
 0 0 11 -4.16 3.67
 0 0 -11 1.22 3.39
 0 0 11 -2.01 4.76
 0 0 -12 3427.2 30.66
 0 0 12 3437.97 27.11
 0 0 12 3478.8 51.69
 0 0 -12 3507.85 43.5
 0 0 12 3445.03 38.86
 0 0 13 -2.43 3.22
 0 0 -13 3.71 1.91
 0 0 13 -1.83 1.55
 0 0 -13 -3.05 3.3
 0 0 13 2.49 4.36
 0 0 14 1731.02 38.91
 0 0 -14 1729.43 31.6
 0 0 14 1696.92 18.25
 0 0 14 1696.34 28.04
 0 0 -14 1691.63 21.66
 0 0 15 -2.67 1.78
 0 0 -15 3.68 3.47
 0 0 15 -4.83 4.6
 0 0 15 3.13 3.61
 0 0 -16 2116.93 36.76
 0 0 16 2064.91 20.53
 0 0 16 2086.61 33.1
 0 0 16 2105.22 46.27
 0 0 17 1.28 1.55
 0 0 -17 2.02 3.64
 0 0 17 5.8 5.26
 0 0 18 1120.39 14.41
 0 0 18 1121.84 36.01
 0 0 -18 1173.91 28.37
 0 0 19 2.8 5.7
 0 0 19 0.61 1.57
 0 0 20 278.58 19.83
 0 0 20 249.53 6.21
 0 0 21 -0.35 6.33
 0 0 22 94.1 9.67
 0 0 22 93.44 13.08
 0 0 23 -0.77 6.92
 0 0 23 1.98 4.67
 0 0 24 256.69 16.61
 0 0 24 238.43 20.27
 0 0 25 7.9 6.04
 0 0 25 -6.76 8.25
 0 0 26 311.19 19.03
 0 0 26 277.7 22.36
 0 0 27 1.77 6.2
 0 0 27 3.68 9.39
 0 0 28 213.16 16.31
 0 0 28 223.08 21.46
 0 0 29 1.27 6.56
 0 0 29 3.46 8.48
 0 0 -30 220.34 27.13
 0 0 30 226.7 22.38
 0 0 -31 0.74 12.74
 0 0 31 1.05 10.09
 0 -1 1 1298.54 17.8
 0 -1 -1 1231.26 10.97
 0 1 -1 1278.65 19.61
 0 1 2 1.86 1.46
 0 -1 -2 6.46 1.66
 0 -1 2 6.87 1.18
 0 1 3 334.86 10.24
 0 1 3 345.93 8.22
 0 -1 3 352.53 6.01
 0 -1 -3 352.45 9.52
 0 1 -3 358.89 7.8
 0 -1 4 3.81 1.55
 0 -1 -4 0.1 3.21
 0 -1 4 0.63 1.38
 0 1 4 4.24 2.16
 0 -1 5 55.89 3.44
 0 1 5 62.45 4.69
 0 -1 5 55.09 2.99
 0 -1 -5 56.83 6.36
 0 -1 6 159.62 5.69
 0 -1 6 159.4 6.75
 0 1 -6 151.8 8.71
 0 -1 6 160.47 4.92
 0 1 6 152.53 7.66
 0 -1 -6 167.21 10.58
 0 1 6 157.28 6.72
 0 -1 7 92.78 4.95
 0 1 -7 98.1 7.58
 0 -1 7 97.19 5.74
 0 1 7 97.34 6.06
 0 -1 -7 88.6 9.12
 0 1 7 96.52 6.82
 0 -1 7 102.34 4.18
 0 -1 8 245.16 6.65
 0 -1 8 244.38 7.92
 0 -1 8 258.66 11.28
 0 1 -8 238.78 11.4
 0 1 8 236.98 10.01
 0 1 8 225.83 10.56
 0 -1 9 16.09 2.37
 0 -1 9 18.71 4.8
 0 1 9 21.45 4.09
 0 1 -9 18.13 3.29
 0 -1 9 16.33 2.85
 0 1 -9 18.68 4.88
 0 1 9 19.89 4.1
 0 1 9 24.52 4.72
 0 1 10 175.09 10.57
 0 -1 10 188.52 7.96
 0 -1 10 186.22 11.03
 0 1 -10 181.74 10.64
 0 1 10 191.63 10.79
 0 1 10 176.91 8.53
 0 1 11 1303.08 29.49
 0 1 -11 1278.11 27.64
 0 -1 -11 1274.12 16.01
 0 -1 11 1274.67 21.27
 0 -1 11 1213.29 28.23
 0 1 11 1247.98 28.96
 0 1 11 1224.69 22.61
 0 -1 12 36.31 4.23
 0 1 12 33.89 4.82
 0 -1 -12 27.44 2.72
 0 1 -12 38.98 6.2
 0 1 12 27.79 5.93
 0 1 12 36.29 6.81
 0 -1 12 22.64 4.85
 0 -1 -12 32.19 6.15
 0 1 -13 491.09 17.97
 0 -1 13 479.96 13.83
 0 1 13 487.56 15.09
 0 1 13 508.72 21.03
 0 -1 -13 512.75 19.09
 0 -1 13 492.55 19.99
 0 -1 -13 500.92 10.47
 0 1 13 463.19 19.34
 0 -1 -13 436.45 24.41
 0 -1 -14 26.4 2.79
 0 -1 14 18.02 4.3
 0 -1 14 22.91 5.84
 0 1 14 23.31 4.52
 0 -1 14 19.92 3.99
 0 1 14 24.62 3.41
 0 1 14 30.91 7.43
 0 1 -14 26.45 5.44
 0 1 14 31.34 6.71
 0 1 -15 220.21 12.46
 0 -1 -15 218.42 7.3
 0 -1 15 218.9 10.24
 0 1 15 207.24 10.55
 0 1 15 216.53 7.95
 0 -1 15 208.68 11.45
 0 -1 15 216.35 14.78
 0 1 15 213.38 15.29
 0 1 15 210.96 14.11
 0 1 -16 242.43 13.42
 0 -1 -16 237.44 7.82
 0 -1 16 234.88 11.03
 0 1 16 241.12 8.27
 0 -1 16 242.69 12.74
 0 1 16 234.73 16.87
 0 1 16 226.08 11.35
 0 1 16 236.14 15.67
 0 -1 16 224.94 15.48
 0 1 17 1.28 2.17
 0 1 -17 2.29 5.05
 0 -1 17 -3.31 3.67
 0 1 17 -1.91 4.95
 0 -1 17 1.98 4.93
 0 -1 -17 -0.49 1.92
 0 -1 18 21.65 5
 0 1 18 20.88 3.14
 0 1 -18 16.4 5.66
 0 -1 -18 21.04 2.98
 0 -1 18 2.72 6.61
 0 1 18 22.72 6.79
 0 -1 19 76.49 8.74
 0 1 19 70.96 10.54
 0 -1 19 88.87 11.45
 0 1 19 67.29 4.45
 0 1 20 130.35 13.79
 0 -1 20 137.54 11.32
 0 -1 20 118.86 13.65
 0 1 20 124.83 5.88
 0 1 21 60.86 4.22
 0 -1 21 70.6 8.67
 0 1 21 67.98 10.81
 0 -1 21 78.27 11.86
 0 1 22 64.67 4.2
 0 -1 22 60.44 9.04
 0 1 22 60.28 10.88
 0 -1 22 67.83 10.78
 0 1 23 158.13 5.85
 0 1 23 181.28 17.62
 0 -1 23 140.18 15.62
 0 -1 23 141.24 12.65
 0 -1 24 96.29 14.37
 0 1 24 96.23 13.89
 0 -1 24 106.51 11.5
 0 1 25 233.09 20.53
 0 -1 25 218.98 20
 0 -1 25 214.93 15.94
 0 -1 26 36.29 12.52
 0 1 26 50.18 11.42
 0 1 26 37.18 8.24
 0 -1 26 51.27 9.82
 0 1 27 156.02 14
 0 -1 27 128.24 13.1
 0 1 27 156.81 18.03
 0 -1 27 137.33 16.69
 0 1 28 94.24 11.03
 0 -1 28 102.27 12.63
 0 1 28 98.33 15.55
 0 -1 28 115.62 16.84
 0 -1 29 40.64 11.67
 0 1 29 54.79 13.06
 0 1 -29 10.47 13.61
 0 1 29 35.49 8.94
 0 -1 30 129.04 18.39
 0 1 30 125.43 17.32
 0 1 -30 80.37 19.83
 0 1 31 5.67 10.1
 0 -1 31 12.26 11.35
 0 1 -31 12.07 14.96
 0 2 0 3383.6 28.39
 0 2 0 3580.51 58.12
 0 2 -1 4140.47 39.02
 0 2 -1 4151.87 55.48
 0 -2 -1 4182.31 26.43
 0 -2 -2 5822.87 37
 0 2 2 5759.53 39.88
 0 2 -2 5907.53 56.52
 0 -2 2 5686.57 31.44
 0 -2 -3 4562.23 36.57
 0 2 3 4627 38.73
 0 2 -3 4488.6 52.53
 0 2 -3 4428.72 25.19
 0 -2 3 4493.12 24.76
 0 2 -4 2315.31 28.34
 0 2 4 2265.46 29.5
 0 -2 -4 2259.17 27.11
 0 -2 4 2288.42 20.61
 0 2 -4 2244.06 15.17
 0 -2 -5 9441.57 70.87
 0 2 5 9438.86 78.02
 0 -2 5 9407.78 55.76
 0 2 -5 9646.96 66.38
 0 -2 -6 218.06 10.48
 0 -2 6 231.15 7
 0 2 6 234.24 13.08
 0 -2 6 225.34 6.88
 0 -2 6 248.47 10.38
 0 2 -6 234.61 8.78
 0 -2 -7 829.11 21.99
 0 2 -7 870.78 9.22
 0 -2 7 849.45 13.66
 0 2 7 869.53 19.57
 0 -2 7 856.48 19.18
 0 2 -7 843.99 14.52
 0 -2 7 862.75 14.22
 0 -2 8 7.14 3.58
 0 -2 8 5.46 2.13
 0 -2 8 6.64 2.53
 0 2 -8 6.97 2.63
 0 2 -8 6.92 1.17
 0 2 8 9.3 2.8
 0 -2 -8 6.26 4.05
 0 2 8 1.91 2.91
 0 2 -9 1469.82 32.41
 0 2 -9 1475.33 12.7
 0 2 9 1496.52 24.68
 0 -2 9 1462.01 19.33
 0 -2 9 1496.14 20.82
 0 -2 9 1518.25 27.11
 0 2 -9 1499.82 22.74
 0 -2 -9 1491.28 34.25
 0 2 9 1455.97 28.69
 0 2 10 190.39 9.88
 0 -2 10 214.55 7.45
 0 -2 10 203.17 7.96
 0 -2 10 215.62 10.65
 0 -2 -10 184.99 10.9
 0 2 -10 199.06 8.97
 0 2 -10 210.77 4.68
 0 2 -10 208.39 13.22
 0 2 10 210 11.55
 0 -2 -10 191.7 13.48
 0 -2 11 2021.94 26.75
 0 -2 11 2002.14 33.52
 0 2 -11 2017.54 29.54
 0 2 -11 2043 40.18
 0 2 11 2052.28 33.62
 0 -2 -11 2065.04 36.26
 0 2 11 2062.88 37.37
 0 -2 -11 2016.11 45.4
 0 -2 11 1976.12 23.88
 0 -2 12 16.75 4.2
 0 -2 12 9.25 2.55
 0 -2 12 8.24 2.81
 0 -2 -12 -2.03 5.91
 0 2 -12 11.18 3.57
 0 2 12 7.58 3.71
 0 2 -12 9.65 5.16
 0 -2 -12 9.58 4.32
 0 -2 12 3.61 3.85
 0 2 12 6.25 3.94
 0 -2 12 10.83 1.45
 0 -2 13 1404.65 23.69
 0 -2 -13 1401.31 14.21
 0 2 13 1399.98 26.51
 0 2 -13 1405.47 26.65
 0 2 13 1415.39 33.74
 0 -2 -13 1356.21 40.73
 0 2 -13 1445.9 34.07
 0 2 13 1408.54 31.78
 0 -2 13 1470.91 35.83
 0 -2 -13 1377.23 30.81
 0 -2 13 1420.27 29.66
 0 -2 14 90.26 6.56
 0 -2 -14 74.01 2.75
 0 -2 14 89.32 7.93
 0 -2 -14 81.22 8.92
 0 -2 14 82.66 9.13
 0 -2 -14 93.76 12.64
 0 2 14 76.81 9.04
 0 2 14 64.33 7.96
 0 2 -14 91.85 9.87
 0 2 14 67.84 6.7
 0 2 15 1376.6 35.5
 0 2 -15 1327.09 33.11
 0 -2 15 1316.87 24.36
 0 2 15 1339.31 27.39
 0 -2 15 1365.36 30.95
 0 -2 15 1232.65 33.99
 0 -2 -15 1405.42 34.08
 0 2 15 1363.63 35.36
 0 -2 -15 1335.36 42.72
 0 -2 -15 1375.98 18.53
 0 -2 16 134.51 8.35
 0 -2 16 145.58 11.04
 0 -2 16 117.41 11.42
 0 2 16 139.87 12.36
 0 2 -16 142.85 11.6
 0 -2 -16 108.97 14.61
 0 2 16 122.69 11.74
 0 -2 -16 127.34 5.7
 0 -2 17 747.22 24.32
 0 -2 17 755.03 29.03
 0 2 -17 754.98 25.45
 0 2 17 732.94 27.92
 0 -2 -17 755.52 14.01
 0 2 17 773.11 29.76
 0 2 18 21.38 3.85
 0 -2 18 29.67 5.89
 0 2 18 28.11 8.21
 0 -2 -18 16.98 2.76
 0 -2 18 21.21 6.9
 0 2 18 24.39 6.63
 0 2 19 1326.98 22.77
 0 -2 19 1333.8 34.46
 0 -2 19 1353.68 41.12
 0 -2 -19 1342.24 19.66
 0 2 19 1385.92 42.26
 0 2 19 1369.85 40.4
 0 2 20 -0.33 6.09
 0 -2 20 4.15 5.8
 0 -2 20 -6.92 5.44
 0 -2 -20 3.56 1.81
 0 2 20 1.81 2.5
 0 -2 21 780.4 33.29
 0 2 21 797.94 16.89
 0 2 21 773.27 32.29
 0 -2 21 826.21 28.65
 0 -2 22 0.55 6.24
 0 -2 22 -7.68 8.11
 0 2 22 2.53 6.31
 0 2 22 -1.4 2.5
 0 -2 23 672.03 32.19
 0 2 23 640.09 30.88
 0 -2 23 637.77 26.53
 0 2 23 619.68 14.37
 0 -2 24 24.07 7.47
 0 -2 24 22.31 8.32
 0 2 24 17.75 7.58
 0 -2 25 329.91 20.21
 0 2 25 349.52 24.25
 0 -2 25 356.44 25.8
 0 -2 26 0.96 6.57
 0 -2 26 -1.37 7.68
 0 2 26 -5.15 7.21
 0 -2 27 266.56 19.06
 0 -2 27 306.29 24.72
 0 2 27 279.67 22.66
 0 2 28 12.07 10.27
 0 -2 28 48.72 13.2
 0 2 -28 15.95 13.69
 0 2 29 222.46 17.08
 0 2 -29 219.05 28.56
 0 -2 29 217.5 21.7
 0 2 -30 26.17 15.04
 0 -2 30 26.34 11.25
 0 -2 31 397.05 29.98
 0 2 -31 415.08 39.29
 0 3 0 4.17 3.12
 0 3 0 1.42 8.7
 0 3 -1 18.48 5.18
 0 3 1 15.16 2.7
 0 -3 -2 491.49 9.19
 0 -3 -2 476.2 9.98
 0 3 -2 481.97 17.11
 0 3 -2 469.43 22.26
 0 -3 2 493.01 8.69
 0 -3 3 575.54 8.26
 0 3 3 584.32 13.1
 0 -3 -3 604.63 11.39
 0 3 -3 567.61 20.32
 0 3 -4 249.54 5.42
 0 -3 4 243.21 4.83
 0 -3 -4 272.16 9.2
 0 3 4 284.5 10.25
 0 3 -4 245.35 16.22
 0 -3 -4 271.09 8.43
 0 3 -5 924.07 28.94
 0 3 5 928.41 20.79
 0 -3 -5 879.35 17.96
 0 3 -5 908.16 14.09
 0 3 -5 880.95 9.97
 0 -3 -6 2.36 3.3
 0 3 6 -4.57 5.06
 0 3 -6 5.76 3.98
 0 3 -6 0.46 1.08
 0 3 -6 0.95 1.93
 0 -3 -7 323.73 12.84
 0 3 7 308.04 15.58
 0 3 -7 332.95 12.25
 0 3 -7 323.25 5.93
 0 -3 7 314.1 9
 0 3 -7 316.85 9.11
 0 -3 -8 -0.62 3.26
 0 3 8 -3.57 6.49
 0 3 -8 3.95 2.24
 0 -3 8 0.36 2.48
 0 -3 -8 0.79 3.94
 0 3 -8 4.69 3.27
 0 -3 8 2.43 2.38
 0 3 9 62.99 10.26
 0 -3 -9 54.38 6.55
 0 3 -9 52.69 4.47
 0 -3 9 46.02 4.23
 0 -3 -9 49.62 6.57
 0 -3 9 48.4 4.25
 0 -3 10 661.55 14.33
 0 3 -10 676.27 15.9
 0 3 -10 691.69 9.25
 0 3 10 690.32 17.24
 0 -3 10 660.77 14.51
 0 -3 -10 700.07 23.25
 0 -3 -10 675.97 20.12
 0 -3 11 18.77 3.31
 0 -3 11 16.21 3.41
 0 3 -11 16.1 3.41
 0 3 -11 18.55 1.67
 0 -3 -11 24.75 5.84
 0 -3 -11 24.86 6.28
 0 3 -11 13.81 6.17
 0 3 11 22.43 4.31
 0 3 12 5.18 3.58
 0 3 -12 8.14 5.75
 0 -3 12 -0.19 2.61
 0 -3 -12 4.21 4.67
 0 -3 12 5.12 4.23
 0 -3 12 2.63 2.93
 0 3 -12 -0.4 1.03
 0 3 -12 4.24 3.24
 0 -3 -12 0.9 4.21
 0 -3 13 30.01 3.73
 0 -3 13 33.52 4.46
 0 -3 -13 20.2 6.19
 0 -3 13 29.3 5.48
 0 3 -13 26.9 4.7
 0 3 -13 30.49 7.95
 0 3 13 33.67 5.72
 0 -3 -13 19.77 5.67
 0 -3 14 402.37 12.03
 0 -3 14 388.96 12.75
 0 -3 -14 388.48 21.18
 0 -3 14 399.84 17.97
 0 3 -14 384.69 14.52
 0 -3 14 387.61 19.42
 0 -3 -14 394.39 17.75
 0 3 -14 408.34 20.59
 0 3 14 398.08 16.98
 0 3 14 392.7 18.58
 0 3 15 13.11 5.17
 0 3 -15 0.51 6.46
 0 -3 15 14.28 3.44
 0 -3 15 14.96 3.93
 0 -3 -15 7.3 5.79
 0 -3 15 15.58 5.49
 0 3 -15 4.32 3.34
 0 -3 15 8.44 5.68
 0 -3 -15 3.16 4.98
 0 -3 15 12.08 1.88
 0 -3 -15 9.09 1.86
 0 3 15 1.93 4.47
 0 3 -16 120.64 11.93
 0 3 16 132.16 11.65
 0 3 16 127.06 11.89
 0 -3 16 115.19 7.85
 0 -3 -16 117.84 13.33
 0 -3 -16 126.72 4.81
 0 -3 16 110.66 12.22
 0 3 -16 117.69 9.17
 0 -3 16 131.01 11.21
 0 -3 -17 62.01 2.96
 0 -3 17 80.23 10.6
 0 -3 -17 58.45 10.7
 0 3 17 58.09 9.11
 0 3 17 52.54 8.32
 0 -3 17 71.09 9.35
 0 -3 18 416.83 20.22
 0 -3 18 368.21 20.82
 0 -3 -18 424.19 24.82
 0 -3 -18 420.99 10.67
 0 3 18 426.16 22.08
 0 3 18 426.69 21.81
 0 -3 19 85.63 10.22
 0 3 19 90.48 12.07
 0 -3 -19 97.37 5.29
 0 3 19 95 11.81
 0 -3 19 103.14 12.87
 0 -3 20 -1.75 6.85
 0 3 20 3.37 3.55
 0 -3 20 4.72 5.48
 0 -3 -20 2.54 1.88
 0 3 20 -9.42 6.68
 0 3 20 2.8 7.71
 0 3 21 108.93 7.78
 0 3 21 129.27 14.61
 0 -3 21 125.45 14.2
 0 -3 21 108.26 12.27
 0 3 21 134.45 14.71
 0 -3 -21 103.51 5.46
 0 -3 22 375.35 24.5
 0 -3 -22 405.58 10.39
 0 3 22 413.81 13.91
 0 -3 23 5.79 7.3
 0 3 23 -0.69 3.05
 0 3 24 194.63 9.33
 0 -3 24 201.46 19.59
 0 -3 25 4.96 8.12
 0 -3 26 56.77 12.33
 0 -3 27 30.13 11.16
 0 -3 28 133.32 16.81
 0 -3 29 55.13 13.07
 0 -3 30 232.49 23.21
 0 -3 31 8.84 10.11
 0 4 0 4463.03 42.52
 0 4 0 4625.94 91.58
 0 -4 -1 540.03 15.02
 0 4 -1 530.95 15.87
 0 4 1 550.47 12.32
 0 4 1 538.2 10.45
 0 4 -1 513.91 27.59
 0 4 -2 3045.66 64.86
 0 -4 2 3074.99 28.1
 0 4 2 2991.69 29.01
 0 -4 -2 2989.15 32.95
 0 4 -2 3016 42.34
 0 -4 -3 2317.02 26.03
 0 4 -3 2254.38 51.57
 0 4 -3 2314.09 41.33
 0 -4 3 2272.48 21.63
 0 4 3 2184.15 28.03
 0 -4 -3 2327.86 24.37
 0 4 -4 3904.8 59.32
 0 -4 4 3939.3 28.19
 0 -4 -4 3985.33 36.01
 0 4 4 3893.87 41.71
 0 4 -5 101.28 5.37
 0 -4 5 91.51 3.47
 0 -4 -5 101.76 5.98
 0 4 -5 93.31 4.03
 0 4 -5 86.7 11.74
 0 -4 -5 96.95 6.48
 0 4 5 112.34 7.96
 0 4 -6 2771.93 28.95
 0 -4 -6 2726.62 35.58
 0 4 6 2813.91 40.76
 0 -4 -6 2735.23 32.71
 0 4 -6 2749.55 22.52
 0 4 -6 2827.2 55.86
 0 4 -7 475.21 25.31
 0 4 7 443.26 17.5
 0 -4 -7 427.93 14.84
 0 -4 -7 432.31 13.38
 0 4 -7 499.02 17.48
 0 4 -7 486.38 11.89
 0 4 -7 476.01 8.07
 0 4 -8 541.55 26.79
 0 -4 -8 550.34 17.71
 0 4 -8 553.86 17.89
 0 4 -8 515.66 8.41
 0 4 -8 524.5 12.74
 0 4 8 569.51 21.71
 0 -4 -8 561.51 17.86
 0 -4 -9 152.61 9.86
 0 4 -9 177.25 17.69
 0 4 -9 168.65 10.31
 0 4 -9 171.81 4.85
 0 -4 -9 161.15 10.43
 0 4 9 169.75 13.44
 0 4 -9 165.7 7.71
 0 4 -10 3010.61 34.97
 0 4 -10 2973.12 41.52
 0 -4 -10 2828.57 45.48
 0 4 10 2936.41 57.33
 0 -4 -10 3052.56 45.36
 0 -4 10 2924.04 34.19
 0 4 -10 2931.14 23.43
 0 -4 -11 737.95 24.24
 0 -4 11 793.5 17.31
 0 4 -11 786.01 11.41
 0 -4 -11 782.86 23.3
 0 -4 11 772.06 16.84
 0 4 -11 811.23 18.31
 0 4 12 1669.51 30.18
 0 -4 12 1626.35 25.39
 0 -4 12 1609.82 25.61
 0 4 -12 1609.19 27.33
 0 4 -12 1626.98 16.63
 0 4 -12 1624.38 17.77
 0 -4 -12 1637.57 37.44
 0 -4 -12 1637.31 34.89
 0 -4 13 517.47 14.35
 0 -4 13 498.08 14.46
 0 4 -13 510.84 16.02
 0 4 -13 524.25 8.57
 0 -4 -13 530.87 20.46
 0 4 -13 539.36 24.65
 0 -4 -13 494.1 21.75
 0 4 13 527.3 17.67
 0 -4 14 1018.44 20.51
 0 -4 14 1023.69 21.32
 0 4 -14 1066.89 24.06
 0 4 -14 991.41 11.75
 0 -4 -14 1011.98 32.07
 0 4 -14 1035.55 34.82
 0 4 14 1045.96 26.15
 0 -4 -14 1076.53 29.83
 0 -4 -15 21.92 6.23
 0 4 -15 38.56 5.74
 0 -4 15 33.67 4.58
 0 4 15 43.21 6.49
 0 4 -15 42.03 9.15
 0 -4 -15 31.85 7.02
 0 -4 15 35.66 4.66
 0 -4 16 1536.45 27.39
 0 -4 -16 1585.74 43.29
 0 -4 16 1554.32 19.14
 0 -4 16 1586.01 26.4
 0 4 -16 1606.65 32.08
 0 4 16 1671.08 36.83
 0 -4 -17 611.99 27.98
 0 -4 17 628.5 27.65
 0 -4 17 602.91 10.91
 0 -4 -17 623.89 12.87
 0 -4 17 640.13 16.78
 0 4 17 646.25 24.28
 0 4 -17 642.99 20.88
 0 -4 18 651.48 29.88
 0 -4 18 610.43 9.09
 0 -4 -18 664.54 12.59
 0 4 -18 630.82 21.56
 0 -4 -18 593.69 28.36
 0 4 18 642.48 25.55
 0 4 19 232.97 16.76
 0 -4 -19 229.74 18.74
 0 -4 -19 223.75 6.44
 0 -4 19 254.95 18.65
 0 -4 -20 758.77 33.8
 0 4 20 858.26 32.29
 0 -4 20 780.57 32.48
 0 -4 -20 843.4 15.59
 0 4 21 63.84 10.83
 0 -4 -21 82.37 4.95
 0 -4 21 75.54 11.38
 0 -4 22 514.02 28.25
 0 4 22 526.14 17.88
 0 4 22 528.89 28.13
 0 -4 -22 545.29 12.12
 0 -4 -23 94.75 5.04
 0 -4 23 100.89 14.19
 0 4 23 89.96 7.86
 0 4 23 107.03 14.31
 0 4 24 337.5 13.88
 0 -4 24 363.97 25.6
 0 -4 25 45.35 10.89
 0 -4 26 208.2 20.79
 0 -4 27 59.55 13.33
 0 -4 28 316.61 26.5
 0 -4 29 202.91 21.85
 0 -4 30 226.23 23.64
 0 5 0 0.52 3.86
 0 -5 0 -6.52 6.13
 0 5 0 -2.75 11.4
 0 5 1 188.76 8.36
 0 5 -1 163.62 9.81
 0 5 1 235.23 24.77
 0 5 -1 142.07 17.12
 0 5 1 199.07 7.11
 0 -5 -1 177.31 10.91
 0 -5 1 183.59 14.57
 0 5 -2 11.77 5.29
 0 -5 -2 14.08 4.3
 0 5 2 17.68 2.93
 0 -5 2 18.08 3.11
 0 5 -2 18.97 10.82
 0 -5 2 7.93 8.19
 0 5 -3 424.97 18.06
 0 -5 3 424.03 10.16
 0 5 3 424.52 11.86
 0 5 -3 433.36 26.96
 0 -5 -3 441.01 13.25
 0 -5 4 8.02 2.04
 0 5 -4 11.18 7.12
 0 -5 -4 7.35 2.73
 0 5 -4 9.46 7.41
 0 -5 -4 8.64 3.16
 0 5 -5 12.49 8.59
 0 -5 5 16.76 2.14
 0 -5 -5 12.19 2.87
 0 5 -6 854.25 32.02
 0 5 -6 844.51 16.73
 0 -5 -6 850.74 17.9
 0 -5 6 856.01 11.71
 0 5 6 850.63 22.3
 0 5 -7 219.28 8.55
 0 5 -7 193.87 18.68
 0 -5 -7 200.69 10.63
 0 5 7 214.24 12.53
 0 -5 -7 194.05 9.26
 0 5 -8 26.49 3.87
 0 -5 -8 23.96 4.49
 0 -5 -8 24.92 4.69
 0 5 8 21.02 6.29
 0 5 -8 17.63 5.49
 0 5 -8 41.87 13.28
 0 5 -8 24.01 2.32
 0 5 -9 596.2 10.01
 0 5 -9 578.35 14.67
 0 5 -9 595.65 20.68
 0 5 -9 553.55 30.12
 0 -5 -9 634 17.92
 0 -5 -9 618.98 19.47
 0 -5 -9 649.14 20.6
 0 5 9 630.86 24.36
 0 5 -10 201.12 9.17
 0 5 -10 212.17 12.27
 0 5 -10 203.9 20.66
 0 -5 -10 211.03 12.31
 0 -5 -10 217.61 11.22
 0 5 -10 205.3 5.78
 0 5 10 190.72 15
 0 -5 -10 207.05 12.44
 0 -5 11 750.37 18.26
 0 5 -11 737.9 17.7
 0 5 11 791.06 31.73
 0 -5 -11 752.02 23.7
 0 -5 -11 719.79 23.31
 0 5 -11 715.5 35.3
 0 5 -11 741.34 11.09
 0 5 -11 754.22 22.44
 0 5 -12 9.84 4.34
 0 -5 -12 8.7 4.53
 0 5 12 -1.06 6.99
 0 5 -12 11.63 1.75
 0 -5 12 10.28 3.25
 0 5 -12 12.64 3.68
 0 -5 -12 12.03 5.97
 0 5 -12 7.14 11.67
 0 5 -13 386.08 13.95
 0 5 -13 393.17 8.76
 0 5 -13 375.87 8.11
 0 -5 13 384.53 13.39
 0 -5 -13 440.05 19.1
 0 -5 -13 425.63 19.47
 0 -5 14 187.19 9.62
 0 5 -14 191.36 10.4
 0 5 -14 186.86 5.71
 0 -5 -14 204.19 13.99
 0 5 14 195.09 11.6
 0 5 -14 193.97 6.01
 0 -5 -14 219.45 15.07
 0 -5 15 122.26 8.01
 0 -5 -15 132.03 12.06
 0 5 -15 137.85 9.67
 0 5 -15 123.49 4.43
 0 5 -15 126.04 5.01
 0 5 15 130.61 9.88
 0 -5 16 -0.92 3.54
 0 -5 -16 3.16 5.79
 0 5 -16 3.63 1.75
 0 -5 16 5.82 3.85
 0 5 -16 -3.29 4.1
 0 5 -16 2.07 1.26
 0 5 16 0.2 3.7
 0 5 -17 251.65 7.46
 0 -5 17 254.7 11.3
 0 5 -17 264.97 13.49
 0 -5 -17 256.66 17.73
 0 5 17 297.33 16.25
 0 -5 -18 398.11 23.09
 0 -5 18 419.39 23.79
 0 5 -18 422.89 9.92
 0 -5 18 414.92 10.51
 0 5 -18 443.22 17.9
 0 5 18 438.67 20.32
 0 -5 18 418.8 14.64
 0 -5 -19 404.95 23.21
 0 5 -19 371.52 9.6
 0 -5 19 413.82 24.67
 0 -5 -19 397.94 11.22
 0 -5 19 378.54 9.22
 0 5 -19 367.39 17.31
 0 5 19 380.2 20.18
 0 -5 19 385.02 14.25
 0 -5 -20 7.93 7.09
 0 5 20 7.15 5.42
 0 -5 20 -1.55 6.65
 0 5 -20 6.91 2.17
 0 -5 -20 9.42 2.6
 0 -5 20 14.55 2.25
 0 5 21 269.56 18.94
 0 -5 21 273.28 20.86
 0 5 -21 260.18 8.46
 0 -5 -21 265.65 7.66
 0 -5 -21 271.16 20.27
 0 -5 -22 11.06 8.04
 0 -5 -22 1.67 1.97
 0 -5 -22 0.4 1.23
 0 5 22 -2.87 6.65
 0 5 -22 2.04 2.04
 0 -5 22 -0.78 6.55
 0 5 23 222.47 19.62
 0 -5 23 201.87 19.11
 0 -5 -23 227.29 7.95
 0 5 24 18.59 8.98
 0 -5 24 11.66 7.57
 0 5 24 13.56 4.93
 0 -5 -24 15.7 2.43
 0 -5 25 123.86 16.21
 0 -5 26 29.5 10.35
 0 -5 27 284.02 24.92
 0 -5 28 -15.44 10.44
 0 -5 29 109.62 18.18
 0 -5 30 -3.94 10.71
 0 6 0 2782.39 36.9
 0 6 0 2738.37 80.7
 0 6 0 2889.52 29.44
 0 -6 0 2855.29 51.73
 0 6 -1 1915.95 32.74
 0 6 1 1926.91 28.3
 0 6 1 1919.41 24.74
 0 -6 1 1839.86 44.48
 0 -6 -1 1911.32 38.8
 0 6 1 2074.4 76.5
 0 6 -1 1889.6 65.4
 0 6 -2 2071.65 37
 0 -6 -2 2074.98 36.95
 0 -6 2 2129.81 51.02
 0 6 -2 2176.78 66.87
 0 -6 2 2104.98 28.03
 0 6 2 2067.67 27.21
 0 6 3 1774.52 26.75
 0 6 -3 1902.07 61.04
 0 -6 -3 1815.87 31.95
 0 -6 3 1807.88 48.24
 0 6 -3 1777.22 37.35
 0 -6 3 1864.63 24.55
 0 6 -4 518.34 31.4
 0 -6 4 519.21 11.67
 0 6 -4 530.92 22.06
 0 -6 -4 496.2 15.49
 0 -6 5 1371.7 18.08
 0 -6 -5 1355.97 24.28
 0 6 -5 1288.08 37.21
 0 -6 -5 1368.9 22.12
 0 -6 6 959.06 13.95
 0 6 -6 959.51 33.47
 0 -6 -6 980.49 19.77
 0 -6 -6 975.1 19.46
 0 6 -7 2661.07 33.15
 0 -6 7 2670.05 24.01
 0 -6 7 2647.82 74.93
 0 6 -7 2655.4 58.2
 0 -6 -7 2632.99 34.56
 0 -6 8 391.56 30.12
 0 -6 -8 406.48 13.81
 0 6 -8 428.28 12.99
 0 6 -8 440.77 26.49
 0 6 -9 1853.8 40
 0 6 9 1823.77 40.66
 0 -6 -9 1883.74 35.56
 0 -6 9 1851.78 61.98
 0 -6 -9 1879.24 31.28
 0 6 -9 1856.28 53.51
 0 6 -9 1829.84 27.82
 0 6 -10 229.05 10
 0 -6 -10 212.52 13.07
 0 -6 10 229.57 23.02
 0 -6 -10 215.81 12.2
 0 6 10 226.54 16.2
 0 -6 -10 244.8 11.94
 0 6 -10 228.68 20.92
 0 6 -10 259.02 15.29
 0 6 -11 1197.06 31.13
 0 6 -11 1158.55 15.47
 0 6 -11 1189.18 23.34
 0 -6 11 1254.64 51.18
 0 6 -11 1201.6 46.67
 0 -6 -11 1173.44 26.55
 0 -6 -11 1214.81 29.8
 0 6 11 1208.33 37.8
 0 -6 -11 1236.54 31.23
 0 -6 -12 971.75 28.45
 0 6 -12 1001.67 21.99
 0 -6 -12 926.79 27.35
 0 6 -12 1018.71 27.94
 0 6 -12 946.63 13.6
 0 -6 12 983.6 22.43
 0 -6 -12 952.22 24.61
 0 -6 12 1020.59 46.74
 0 -6 13 391.92 14.3
 0 6 -13 411.48 14.68
 0 -6 -13 436.55 19.54
 0 -6 -13 412.1 16.7
 0 -6 -13 440.47 20.05
 0 6 -13 394.85 17.57
 0 6 -13 408.18 8.58
 0 -6 -14 484.5 20.9
 0 6 -14 550.03 17.41
 0 -6 14 534.55 16.78
 0 6 -14 530.33 9.82
 0 -6 -15 1468.01 37.85
 0 6 -15 1477.84 29.79
 0 6 -15 1428.22 17.97
 0 -6 15 1436.87 27.83
 0 6 -15 1439.69 16.95
 0 6 15 1535.97 33.01
 0 6 -16 57.07 6.87
 0 6 -16 64.19 3.6
 0 -6 16 52.16 6.21
 0 -6 -16 41.72 8.22
 0 6 -16 53.11 3.34
 0 6 16 49.27 7.19
 0 6 -17 125.68 4.46
 0 6 17 129.61 10.9
 0 6 -17 137.53 10.21
 0 6 -17 124.31 4.97
 0 -6 -17 139.88 12.96
 0 6 18 280.51 16.21
 0 6 -18 289.97 14.66
 0 -6 -18 286.49 19.03
 0 6 -18 276.34 7.37
 0 6 -19 554.37 10.68
 0 6 -19 614 21.77
 0 6 19 604.83 24.44
 0 -6 19 587.1 14.17
 0 -6 -19 610.48 27.75
 0 -6 -20 91.61 11.84
 0 6 -20 102.27 4.81
 0 6 -20 121.3 11.09
 0 6 20 101 11.3
 0 -6 20 100.43 5.98
 0 -6 -20 96.3 6.6
 0 -6 20 109.41 14.15
 0 -6 -21 575.21 28.49
 0 6 -21 538.76 10.87
 0 6 -21 576.17 22.57
 0 -6 21 592.7 30.93
 0 -6 -21 601.13 14.88
 0 6 21 582.61 26.35
 0 6 22 123.02 13.6
 0 -6 -22 124.25 14.9
 0 -6 -22 118.78 6.16
 0 -6 22 133.92 15.75
 0 -6 -23 397.01 24.48
 0 -6 -23 403.23 11.02
 0 -6 23 408.94 27.07
 0 -6 -23 380.91 9.33
 0 6 23 404.87 24.29
 0 6 24 70.42 11.63
 0 -6 -24 90.36 13.46
 0 -6 24 86.88 13.61
 0 -6 25 214.15 21.3
 0 6 25 213.95 13.68
 0 -6 -25 204.69 18.92
 0 6 25 199.46 19.65
 0 -6 26 62.94 13.41
 0 6 26 65.64 13.86
 0 -6 27 134.25 18.36
 0 -6 28 22.82 10.59
 0 -6 29 10.14 10.11
 0 7 0 -2.57 3.73
 0 -7 0 -0.88 7.04
 0 7 0 -2.78 2.22
 0 7 0 -15.48 15.54
 0 7 1 56.82 5.61
 0 7 -1 65.57 17.35
 0 7 1 68.17 18.35
 0 7 -1 68.91 7.62
 0 -7 -1 73.67 9.91
 0 -7 1 71.35 12.65
 0 7 1 61.12 4.95
 0 7 -2 129.3 20.82
 0 -7 2 107.98 7.11
 0 7 -2 100.46 9.44
 0 7 2 85.35 21.52
 0 -7 -2 98.72 10.96
 0 -7 2 107.66 15.15
 0 7 2 101.81 6.46
 0 -7 3 100.72 6.41
 0 -7 3 109.66 16.11
 0 7 3 105.03 6.91
 0 7 -3 90.57 9.77
 0 -7 -3 89.37 8.75
 0 -7 3 86.66 21.24
 0 7 -3 112.78 18.65
 0 -7 4 8.98 2.54
 0 -7 -4 9.03 4.29
 0 7 -4 15.23 7.36
 0 -7 4 20.23 17.89
 0 7 -4 6 9.46
 0 -7 5 -15.25 13.09
 0 7 -5 -6.45 7.64
 0 -7 -5 4.31 4.12
 0 -7 5 -4.36 2.21
 0 -7 -6 7.66 3.71
 0 -7 6 9.13 2.2
 0 -7 -6 15.61 3.71
 0 -7 7 16.58 12.68
 0 -7 -7 13.86 3.18
 0 7 -7 25.2 9.08
 0 -7 -7 18.31 3.81
 0 -7 7 17.13 2.42
 0 7 -8 11.67 3.51
 0 -7 -8 13.39 3.1
 0 7 -8 8.53 9.28
 0 -7 -8 12.09 3.51
 0 -7 8 6.54 12.91
 0 7 -9 6.51 6.7
 0 -7 -9 1.46 3.05
 0 7 -9 3.02 2.93
 0 7 -9 8.87 11.31
 0 7 -10 270.17 16.55
 0 -7 10 252.64 27.31
 0 -7 -10 290.25 13
 0 7 -10 280.92 11.42
 0 -7 -11 864.51 22.59
 0 7 -11 864.33 28.54
 0 -7 -11 863.8 27.19
 0 7 -11 872.78 20.56
 0 7 -12 -5.59 5.62
 0 -7 -12 -1.05 4.25
 0 7 -12 7.5 3.49
 0 -7 -12 2.14 3.86
 0 -7 -13 7.35 4.14
 0 7 -13 10.31 3.8
 0 7 -13 15.92 6.51
 0 7 -14 245.58 15.09
 0 7 -14 259.55 12.29
 0 -7 -14 266.32 15.76
 0 7 -15 19.87 4.86
 0 7 -15 24.51 6.55
 0 -7 -15 18.35 5.86
 0 7 -16 153.83 10.49
 0 7 -16 137.95 4.95
 0 7 16 170.57 11.71
 0 -7 -16 155.81 13.29
 0 7 -16 145.84 6.05
 0 7 -17 5.38 4.09
 0 7 -17 9.68 1.97
 0 7 -17 6.55 1.96
 0 7 17 8.17 4.17
 0 -7 -17 1.13 5.42
 0 7 -18 60.67 3.34
 0 7 -18 62.57 7.07
 0 -7 -18 58.95 9.24
 0 7 -18 60.64 3.37
 0 7 18 68.21 9.02
 0 7 -19 4.68 1.26
 0 -7 -19 -3.76 5.36
 0 7 -19 5.21 1.68
 0 7 -19 5.1 4.18
 0 7 19 6.01 5.22
 0 7 -20 138.54 11.51
 0 7 -20 107.42 4.09
 0 7 20 122.04 11.62
 0 -7 -20 133.94 13.9
 0 -7 20 131.56 7.87
 0 -7 21 -3.86 8.1
 0 7 -21 11.59 5.43
 0 7 21 16.12 6.92
 0 -7 -21 12.76 7.39
 0 -7 -21 11.22 3.36
 0 -7 22 68.55 12.7
 0 7 -22 92.59 10.52
 0 -7 -22 106.32 7.24
 0 7 22 82.3 11.08
 0 -7 -22 105.4 13.43
 0 7 23 15.67 6.59
 0 -7 23 3.35 8.56
 0 -7 -23 17.35 3.56
 0 -7 -24 111.7 13.7
 0 7 24 114.09 14.42
 0 -7 24 119.25 16.44
 0 -7 -25 38.3 9.58
 0 7 25 54.96 11.79
 0 -7 25 35.94 11.11
 0 7 26 203.56 20.61
 0 -7 -26 220.13 19.13
 0 -7 26 188.44 20.7
 0 -7 27 20.75 11.01
 0 -7 -27 16.68 7.59
 0 7 27 27.5 10.95
 0 -7 28 89.19 16.56
 0 8 0 384.3 15.02
 0 -8 0 366 23.74
 0 8 0 331.98 33.86
 0 8 0 372.28 11.73
 0 8 1 1979.91 31.71
 0 8 -1 1951.6 35.26
 0 -8 1 1982.9 32.77
 0 -8 1 1967.82 54.67
 0 -8 -1 2026.71 49.47
 0 8 -1 1835.03 73.52
 0 8 1 1882.47 79.95
 0 8 1 2003.61 28.95
 0 8 -1 2016.81 27.13
 0 8 -2 600.51 20.77
 0 -8 2 630.74 17.53
 0 -8 -2 609.46 26.19
 0 -8 2 573.99 32.01
 0 8 -2 696.07 44.91
 0 8 2 678.54 53.33
 0 8 2 599.45 16.35
 0 8 -3 1341.55 33.01
 0 -8 3 1379.61 24.83
 0 -8 3 1331.06 47.1
 0 -8 -3 1338.66 35.65
 0 8 3 1340.57 25.7
 0 8 3 1347.66 73.93
 0 8 -3 1359.69 60.81
 0 -8 4 1110.42 20.83
 0 -8 -4 1087.11 30.02
 0 8 -4 1063.01 31.28
 0 8 -4 1195.62 54.02
 0 -8 4 1113.02 61.93
 0 -8 5 1341.56 21.66
 0 8 -5 1348.25 56.35
 0 -8 -5 1355.39 31.89
 0 8 -5 1279.58 35.87
 0 -8 5 1410.29 71
 0 -8 6 1035.71 17.69
 0 -8 6 1003.48 57.66
 0 8 -6 977.71 33.62
 0 -8 -6 997.84 26.16
 0 -8 7 1413.26 19.67
 0 8 -7 1379.01 41.44
 0 -8 -7 1419.66 29.86
 0 -8 -8 1558.78 27.62
 0 8 -8 1557.15 28.06
 0 -8 -8 1522.86 30.03
 0 -8 8 1547.64 19.85
 0 -8 -9 1592.4 29.07
 0 8 -9 1627.54 28.81
 0 -8 -9 1539.62 29.41
 0 -8 -10 750.85 20.56
 0 8 -10 778.61 29.86
 0 8 -10 768.69 19.88
 0 -8 -10 726.77 19.75
 0 8 -11 488.39 23.41
 0 8 -11 465.7 15.72
 0 -8 -11 475.7 17.02
 0 8 -12 219.44 16.16
 0 8 -12 210.74 10.79
 0 8 -13 1205.89 34.79
 0 8 -13 1199.49 26.1
 0 8 -14 210.89 15.17
 0 8 -14 221.88 11.68
 0 8 -15 122.89 9.14
 0 8 -16 479.93 18.01
 0 -8 -16 466.73 21.97
 0 -8 -17 746.68 28.17
 0 8 17 767.85 25.54
 0 8 -17 722.74 14.21
 0 8 -17 746.55 22.93
 0 -8 -18 603.53 26.28
 0 8 -18 595.8 21.22
 0 8 -18 551.96 11.42
 0 8 18 623.71 23.5
 0 -8 -19 146.05 13.69
 0 8 -19 174.25 12.34
 0 8 -19 156.27 5.45
 0 8 19 164.42 13.37
 0 8 20 349.08 19.19
 0 -8 -20 349.28 21.11
 0 8 -20 328.13 17.12
 0 8 21 318.86 19.13
 0 8 -21 320.08 17.12
 0 -8 -21 341.08 21.31
 0 -8 -22 224.34 11.34
 0 8 22 191.3 15.27
 0 -8 -22 198.01 17.25
 0 8 -22 219.66 14.93
 0 -8 22 218.06 21.13
 0 -8 -23 178.82 9.82
 0 8 -23 214.24 14.91
 0 8 23 183.94 16.53
 0 -8 -23 192.09 17.16
 0 -8 23 205.93 20.6
 0 -8 24 98.84 16.31
 0 -8 -24 98.93 13.49
 0 8 24 105.47 13.73
 0 -8 25 55.81 11.97
 0 -8 -25 61.47 11.04
 0 8 25 44.96 10.34
 0 -8 26 276.14 24.61
 0 8 26 287.95 22.73
 0 -8 -26 318.47 22.61
 0 -8 -27 13.3 8.3
 0 -8 27 26.58 12.07
 0 8 27 2.19 8.5
 0 9 0 11.54 14.9
 0 9 0 4.71 4.07
 0 9 0 2.63 2.47
 0 -9 0 8.37 10.31
 0 9 -1 10.51 4.68
 0 9 -1 22.82 12.17
 0 -9 -1 3.05 8.66
 0 9 1 12.98 16.46
 0 -9 1 6.13 4.15
 0 9 -1 6.78 2.75
 0 9 1 4.37 2.68
 0 -9 1 -0.45 9.97
 0 9 -2 75.22 18.93
 0 -9 -2 50.53 10.17
 0 9 -2 71.48 9.09
 0 9 2 50.13 21.75
 0 -9 2 72.22 6.96
 0 9 2 54.31 5.73
 0 -9 2 68.98 15.22
 0 9 -3 118.59 10.62
 0 9 -3 111.46 20.98
 0 -9 -3 151.57 15.02
 0 -9 3 133.44 8.35
 0 9 3 131.14 8.8
 0 -9 3 131.5 17.92
 0 9 -4 22.76 11.39
 0 9 -4 18.51 7.69
 0 -9 -4 20.83 7.44
 0 -9 4 22.57 3.83
 0 9 4 16.79 18.03
 0 -9 5 92.95 6.25
 0 9 -5 103.59 11.65
 0 -9 -5 75.4 9.78
 0 9 -5 101.6 19.42
 0 -9 6 87.82 5.8
 0 -9 -6 94.29 10.12
 0 -9 7 109.13 5.99
 0 -9 -7 130.91 11
 0 9 -8 163.95 9.79
 0 -9 -8 155.63 11.44
 0 -9 8 162.56 6.91
 0 -9 -9 17 4.16
 0 9 -9 23.68 5.01
 0 -9 -9 22.64 5.93
 0 -9 -10 15.89 4.34
 0 9 -10 17.9 3.93
 0 -9 -10 11.81 4.46
 0 9 -11 52.11 6.05
 0 -9 -11 46.73 6.69
 0 9 -12 1.51 3.27
 0 -9 -12 6.84 4.17
 0 9 -13 -0.78 3.68
 0 -9 -13 -4.45 4.22
 0 9 -14 5.2 4.21
 0 9 -15 90.59 8.57
 0 9 -16 71.84 7.64
 0 9 -17 136.45 10.31
 0 9 18 15.13 5.17
 0 9 -18 29.13 6.14
 0 9 -19 362.72 17.37
 0 9 19 421.17 20.36
 0 9 -20 9.49 5.7
 0 9 20 14.66 6.67
 0 9 -21 104.47 10.47
 0 -9 -21 113.19 13.12
 0 9 21 116.04 11.7
 0 -9 -22 0.35 6.19
 0 9 22 -0.6 6.68
 0 9 -22 14.25 6.36
 0 -9 -22 4.41 3.84
 0 9 23 95.54 12.92
 0 -9 23 78.99 14.68
 0 9 -23 69.48 9.74
 0 -9 -23 81.38 12.29
 0 -9 -24 40.34 9.83
 0 -9 24 48.22 12.99
 0 9 24 42.18 10.81
 0 -9 -25 65.38 11.32
 0 -9 25 82.16 15.78
 0 9 25 47.11 11.51
 0 -9 -26 -5.54 8
 0 9 26 1.2 8.8
 0 -9 26 3.3 10.64
 0 10 0 22.49 16.46
 0 -10 0 64.49 13.56
 0 10 0 53.95 5.65
 0 10 0 51.12 6.84
 0 -10 0 37.04 6.16
 0 -10 1 472.66 17.64
 0 10 1 454.03 15.21
 0 10 -1 470.14 14.42
 0 10 -1 450.9 40.98
 0 10 1 444.9 42.55
 0 10 -1 442.81 17.66
 0 -10 1 453.43 31.04
 0 -10 -1 454.15 29.46
 0 -10 2 1243.92 27.35
 0 -10 -2 1270.68 44.89
 0 -10 2 1185.17 49.32
 0 10 2 1252.99 26.31
 0 10 -2 1253.76 23.31
 0 10 2 1130.2 69.21
 0 10 -2 1234.81 66.02
 0 10 -2 1186.97 30.09
 0 -10 3 738.56 40.26
 0 10 3 699.22 58.91
 0 10 -3 749.41 50.45
 0 -10 -3 738.25 33.12
 0 -10 3 743.71 20.17
 0 -10 4 910.37 21.22
 0 -10 -4 805.53 32.69
 0 10 4 870.41 67.4
 0 10 -4 883.31 52.68
 0 10 -5 812.33 49.39
 0 -10 5 769.27 18.5
 0 -10 -5 715.72 29.54
 0 10 5 744.63 63.24
 0 -10 6 755.21 17.15
 0 -10 -6 738.92 28.91
 0 10 6 679.35 53.66
 0 -10 7 58.03 4.92
 0 -10 -7 61.96 9.59
 0 -10 8 1662.97 23.51
 0 -10 -8 1610.53 38.96
 0 -10 -9 260.27 15.46
 0 10 -9 301.78 13.8
 0 -10 9 294.42 9.41
 0 10 -10 980.5 24.38
 0 -10 -10 893.35 27.32
 0 -10 -11 61.05 8.25
 0 10 -11 56.6 6.91
 0 -10 -12 191.31 12.53
 0 10 -12 211.49 11.78
 0 -10 -13 444.41 18.24
 0 10 -13 434.32 16.75
 0 -10 -14 237.77 13.63
 0 10 -14 261.04 13.48
 0 -10 -15 285.6 14.83
 0 10 -15 294.14 14.43
 0 -10 -16 412.16 17.18
 0 10 -16 449.92 17.95
 0 -10 -17 97.34 9.04
 0 10 -17 83.72 8.75
 0 10 -18 565.25 21.15
 0 10 -19 24.67 6.8
 0 10 19 14.64 5.73
 0 10 20 329.9 19.05
 0 10 -20 328.79 17.3
 0 10 21 104.57 11.9
 0 10 -21 104.34 10.82
 0 10 22 211.77 16.35
 0 10 -22 213.97 14.82
 0 10 23 33.55 8.67
 0 10 -23 42.54 7.77
 0 10 -24 270.63 17.29
 0 10 24 251.44 18.95
 0 -10 24 228 23.06
 0 -10 25 83.87 15.77
 0 11 0 -4.25 18.6
 0 -11 0 13.86 13.09
 0 11 0 1.38 3.14
 0 -11 0 -5.12 4.39
 0 -11 -1 371.17 17.53
 0 -11 1 351.8 15.92
 0 11 1 381.74 43.11
 0 11 -1 363.4 39.24
 0 -11 -1 376.84 29.33
 0 -11 1 353.4 28.81
 0 11 -1 357.29 13.44
 0 11 1 368.28 14.5
 0 11 -2 2.73 2.52
 0 11 2 1.88 3.32
 0 11 -2 -28.52 17.15
 0 -11 2 -1.17 3.85
 0 -11 -2 9.18 11.95
 0 -11 2 6.85 12.1
 0 11 2 -12.54 16.58
 0 11 -3 25.88 16.74
 0 -11 -3 19.67 10.95
 0 11 3 -4.85 22.55
 0 11 -3 24.63 4.23
 0 -11 3 29.8 5.62
 0 -11 -4 27.48 10.18
 0 11 4 46.69 23.75
 0 -11 4 25.79 4.79
 0 11 -4 23.24 14.49
 0 -11 -5 28.06 9.53
 0 11 5 30.77 24.69
 0 -11 5 39.13 5.18
 0 11 -5 20.96 14.57
 0 -11 -6 14.69 8.82
 0 -11 6 -0.34 3.07
 0 11 6 27.93 27.2
 0 -11 -7 27.49 9.13
 0 -11 7 24.24 4.02
 0 -11 8 22.58 3.43
 0 -11 -8 17.71 7.93
 0 -11 -9 48.64 9.29
 0 -11 9 50.77 4.57
 0 11 -9 53.07 7.03
 0 11 -10 93.58 8.03
 0 -11 -10 118.4 12.04
 0 11 -11 0.51 3.68
 0 -11 -11 -5.79 6.35
 0 11 -12 131.26 10.01
 0 -11 -12 115.95 11.69
 0 -11 -13 10.95 5.66
 0 11 -13 19.95 5.21
 0 -11 -14 40.25 7.08
 0 11 -14 39.21 6.22
 0 -11 -15 69.05 8.7
 0 11 -15 62.08 7.66
 0 11 -16 74.47 8.24
 0 -11 -16 73.97 9.12
 0 11 -17 185.46 12.49
 0 -11 -17 169.1 12.5
 0 -11 -18 41.67 7.25
 0 11 -18 51.16 7.7
 0 -11 -19 140.99 11.56
 0 11 -19 144.72 11.91
 0 -11 -20 125.45 11.38
 0 11 -20 129.22 11.46
 0 11 20 135.08 12.93
 0 -11 -21 58.05 7.82
 0 11 -21 65.21 9.28
 0 11 21 74.99 10.55
 0 11 -22 -2.47 5.61
 0 11 22 -4.8 6.04
 0 11 -23 99.58 10.9
 0 11 23 90.79 11.57
 0 11 -24 111.84 12.91
 0 11 -25 13.02 6.52
 0 -12 0 76.58 9.04
 0 12 0 69.66 7.14
 0 -12 0 65.83 15.68
 0 12 0 70 25.18
 0 12 1 705.47 58.53
 0 12 -1 704.38 55.94
 0 12 1 721.69 21.14
 0 12 -1 674.19 19.39
 0 -12 -1 697 40.32
 0 -12 1 677.48 40.94
 0 -12 -1 728.45 25.33
 0 -12 1 708.81 23.13
 0 12 -2 154.36 28.94
 0 -12 2 126.12 9.94
 0 -12 -2 128.38 11.89
 0 -12 -2 102.36 19.13
 0 12 -2 108.91 8.09
 0 12 2 121.44 32.79
 0 12 -3 1363.47 73.03
 0 12 3 1225.1 77.76
 0 -12 3 1366.06 29.64
 0 -12 -3 1302.16 52.01
 0 12 -3 1351.24 26.43
 0 -12 -3 1302.36 35.44
 0 12 -4 96.65 20.98
 0 -12 4 112.9 8.46
 0 12 -4 95.69 7.34
 0 12 4 67.18 25.52
 0 -12 -4 76.93 15.3
 0 -12 5 753.28 20.01
 0 -12 -5 756.57 36.9
 0 12 -5 797.97 53.63
 0 -12 6 20.46 3.9
 0 -12 -6 5.49 9.83
 0 12 6 6.47 27.9
 0 -12 7 701.19 17.45
 0 -12 -7 665.05 32.4
 0 12 7 740.68 72.73
 0 -12 8 66.11 5.53
 0 12 8 40.02 31.46
 0 -12 -8 69.01 12.92
 0 12 9 274 41.81
 0 12 -9 340.57 15.79
 0 -12 9 329.1 10.91
 0 -12 -9 305.56 21.32
 0 12 -10 36.29 6.46
 0 -12 -10 27.27 10.12
 0 12 -11 540.36 19.72
 0 -12 -11 505.17 24.92
 0 12 -12 36.26 6.18
 0 -12 -12 24.99 8.27
 0 12 -13 771.55 23.67
 0 -12 -13 680.3 27.59
 0 12 -14 108.8 9.54
 0 -12 -14 95.16 11.67
 0 12 -15 633.92 22.15
 0 -12 -15 557.58 24.03
 0 -12 -16 25.14 8.05
 0 12 -16 25.1 6.15
 0 12 -17 216.58 13.74
 0 -12 -17 182.2 13.98
 0 12 -18 48.26 7.78
 0 -12 -18 25.51 6.89
 0 12 -19 233.76 14.81
 0 -12 -19 178.26 13.43
 0 12 -20 46.01 7.38
 0 12 20 44.02 7.6
 0 12 21 256.91 17.88
 0 12 -21 289.23 16.64
 0 12 22 57.81 9.45
 0 12 -22 75.35 10.34
 0 12 -23 263.18 17.19
 0 12 -24 25 8.2
 0 -13 0 -1.33 4.65
 0 -13 0 -3.81 14.08
 0 13 0 -3.49 4.11
 0 13 0 -16.95 17.85
 0 -13 -1 58.46 8.52
 0 -13 1 51.25 7.56
 0 -13 -1 50.96 15.42
 0 13 -1 44.95 6.06
 0 13 1 37.76 19.07
 0 13 -1 58.93 21.93
 0 -13 -2 59.7 9.07
 0 -13 2 72.9 8.08
 0 -13 -2 57.45 14.97
 0 13 -2 65.84 6.78
 0 13 -2 69.38 24.07
 0 13 2 67.01 23.4
 0 13 -3 18.81 15.49
 0 13 3 1.35 19.43
 0 -13 3 14.79 4.79
 0 -13 -3 11.46 6.52
 0 -13 -3 11.06 13.99
 0 13 -3 16.04 4.29
 0 13 -4 15.98 18.57
 0 13 4 6.94 20.8
 0 -13 4 5.02 4.09
 0 -13 -4 -4.74 5.45
 0 13 -4 -0.14 3.14
 0 -13 -4 4.49 11.55
 0 13 5 26.59 19.81
 0 -13 5 15.47 4.59
 0 13 -5 20.33 4.23
 0 -13 -5 16.6 11.61
 0 13 -6 42.54 5.48
 0 -13 6 39.04 5.28
 0 -13 -6 49.88 13.62
 0 -13 7 1.09 3.03
 0 13 7 3.49 26.61
 0 -13 -7 16.04 13.5
 0 -13 8 5.32 3.1
 0 -13 -8 7.06 9.88
 0 13 8 -18.17 29.58
 0 -13 9 -1.87 2.61
 0 13 9 -14.56 22.97
 0 13 -9 5.77 4.59
 0 -13 -9 -7.14 10.53
 0 13 10 33.03 26.35
 0 13 -10 2.56 4.58
 0 -13 -10 16.54 10.54
 0 -13 -11 3.38 8.46
 0 13 -11 0.78 4.59
 0 -13 -12 60.01 11.46
 0 13 -12 70 8.23
 0 -13 -13 68.56 11.91
 0 13 -13 46.48 7.32
 0 -13 -14 92.69 12.88
 0 13 -14 71.17 8.24
 0 -13 -15 18.22 8.31
 0 13 -15 30.96 6.86
 0 -13 -16 75.43 11.04
 0 13 -16 77.6 9.09
 0 13 -17 0.64 5.34
 0 -13 -17 -16.49 8.25
 0 13 -18 83.94 9.81
 0 13 -19 147.29 12.15
 0 13 20 203.59 16.03
 0 13 -20 187.89 13.68
 0 13 -21 14 6.75
 0 13 -22 52.79 8.5
 0 -14 0 197.48 13.73
 0 14 0 253.63 38.35
 0 14 1 124.38 30.58
 0 14 -1 131.66 30.1
 0 -14 -1 106.19 22.06
 0 -14 1 103.63 10.03
 0 -14 -1 115.29 11.65
 0 14 -1 94.41 8.64
 0 -14 -2 956.73 49.89
 0 -14 2 989.99 27.6
 0 14 2 986.79 74.02
 0 14 -2 985.87 67.2
 0 -14 -2 990.35 31.75
 0 14 -2 946.19 24.48
 0 -14 -3 1.88 13.26
 0 -14 -3 28.19 7.86
 0 -14 3 25.72 5.92
 0 14 -3 20.86 4.64
 0 14 -3 38.5 20.86
 0 14 3 57.29 24.89
 0 -14 -4 379.75 20.84
 0 -14 -4 367.46 32.72
 0 -14 4 375.04 15.98
 0 14 4 333.56 45.19
 0 14 -4 418.78 42.66
 0 14 -4 364.32 14.76
 0 -14 -5 4.77 14.23
 0 -14 5 4.02 3.55
 0 14 5 9.02 22.61
 0 14 -5 5.16 3.52
 0 -14 -5 -2.15 6.64
 0 -14 6 576.34 17.84
 0 14 6 572.68 61.02
 0 -14 -6 561.25 26.82
 0 14 -6 534.97 17.25
 0 -14 -6 548.03 36.26
 0 -14 -7 -15.97 14.57
 0 14 7 -1.69 26.88
 0 -14 7 9.89 3.66
 0 14 -7 9.19 4.05
 0 -14 -8 649.49 36.99
 0 14 8 679.65 73.19
 0 -14 -9 -6.98 12.26
 0 14 9 -15.62 28.26
 0 14 -9 9.1 5.89
 0 -14 -10 261.25 23.57
 0 14 10 273.3 49.41
 0 14 -10 281.27 15.4
 0 -14 -11 16.56 10.72
 0 14 11 12.09 30.86
 0 14 -11 12 5.34
 0 -14 -12 215.35 20.54
 0 14 12 257.72 51.55
 0 14 -12 247.1 14.62
 0 -14 -13 14.54 11
 0 14 13 -6.95 23.77
 0 14 -13 10.38 5.25
 0 14 -14 392.42 17.95
 0 -14 -14 355.77 23.89
 0 14 -15 25.02 6.64
 0 14 -16 230.52 14.46
 0 14 -17 77.94 9.11
 0 14 -18 291.48 16.43
 0 14 -19 7.38 5.61
 0 14 -20 324.11 18.06
 0 -15 0 -7.68 5.63
 0 15 0 -31.18 23.91
 0 -15 1 10.96 5.82
 0 -15 -1 12.21 5.8
 0 15 1 -22.43 23.14
 0 15 -1 -5.15 17.81
 0 -15 2 39 6.74
 0 -15 -2 34.36 7.88
 0 15 -2 54.13 23.47
 0 15 -2 37.46 6.31
 0 -15 -3 8.31 5.58
 0 -15 3 0.78 4.48
 0 -15 -3 9.4 14.99
 0 15 3 -13.34 22.89
 0 15 -3 -17.37 18.12
 0 15 -3 4.67 3.41
 0 -15 -4 59.86 10.12
 0 -15 4 84.43 8.41
 0 -15 -4 47.66 18.21
 0 15 4 35.46 25.81
 0 15 -4 75.42 7.37
 0 -15 -5 -0.64 6.47
 0 -15 5 7.58 4.09
 0 15 5 6.37 27.22
 0 -15 -5 -0.64 13.56
 0 15 -5 10.43 3.61
 0 15 6 -19.4 27.24
 0 -15 -6 17.39 16.42
 0 -15 -6 5.66 7.63
 0 15 -6 -2.9 3.68
 0 15 7 21.93 25.07
 0 -15 -7 41.78 17.05
 0 -15 -7 4.85 6.89
 0 15 -7 9.35 3.7
 0 15 -8 21.47 4.31
 0 -15 -8 28.79 14.8
 0 -15 -8 39.16 9.65
 0 15 -8 27.86 7.27
 0 15 -9 -3.34 3.51
 0 -15 -9 -21.49 15.12
 0 -15 -9 -1.48 7.23
 0 15 -9 -5.13 6.24
 0 -15 -10 49.67 16.44
 0 15 -10 68.73 8.92
 0 15 10 24.72 34.59
 0 -15 -11 10.91 11.95
 0 15 -11 -1.3 5.63
 0 15 11 -19.41 35.24
 0 -15 -12 -7.95 13.67
 0 15 -12 -3.24 5.46
 0 15 -13 32.44 6.7
 0 15 13 31.08 34.59
 0 15 -14 0.22 4.97
 0 15 14 -79.45 43.33
 0 15 -15 15.98 6.88
 0 15 15 4.11 34.32
 0 15 -16 16.87 5.96
 0 15 16 13.45 31.56
 0 15 -17 60.64 8.71
 0 16 0 8.27 22.18
 0 -16 0 20.52 6.5
 0 16 -1 798.42 64.69
 0 16 1 763.97 68.35
 0 -16 1 748.44 25.69
 0 -16 -1 742.97 27.44
 0 16 -2 12.51 21.57
 0 -16 2 9.23 5.64
 0 -16 -2 15.5 6.74
 0 16 -3 822.92 63.55
 0 -16 -3 751.07 29.14
 0 16 3 768.19 68.46
 0 -16 -4 91.36 12.1
 0 16 4 70.95 28.97
 0 16 5 479.56 60.27
 0 -16 -5 484.7 25.29
 0 -16 -5 438.81 36.01
 0 16 6 -8.5 26.77
 0 -16 -6 -6.11 6.66
 0 -16 -6 29.39 18.35
 0 16 7 338.02 57.35
 0 -16 -7 280.71 20.51
 0 -16 -7 215.3 25.02
 0 -16 -8 35.83 16.09
 0 16 -8 35.28 7.99
 0 -16 -8 49.22 11.22
 0 -16 -9 224.7 25.31
 0 16 9 242.07 51.32
 0 16 -9 285.86 16.4
 0 -16 -9 261.78 20.73
 0 16 10 1.95 27.91
 0 16 -10 -7.75 5.96
 0 -16 -10 -15.1 10.2
 0 16 11 284.52 56.54
 0 16 -11 259.34 15.35
 0 -16 -11 238.67 21.07
 0 16 12 -4.39 31.74
 0 16 -12 10.3 6.06
 0 -16 -12 -14.32 10.57
 0 16 13 212.75 55.59
 0 16 -13 261.85 15.69
 0 -16 -13 261.59 21.95
 0 16 -14 -0.22 5.1
 0 -16 -14 -13.75 10
 0 17 0 -4.13 23.18
 0 -17 -1 7.9 6.49
 0 17 -1 -17.24 25.47
 0 17 1 -11.7 24.01
 0 -17 -2 13.69 7.82
 0 17 2 16.99 24.38
 0 17 -2 -5.2 21.54
 0 -17 -3 2.07 6.56
 0 17 3 -22.3 27.2
 0 -17 -4 23.92 8.12
 0 17 4 43.7 28.5
 0 -17 -5 12.73 7.25
 0 17 5 6.66 23.76
 0 -17 -6 23.99 9.44
 0 17 6 27.49 29.8
 0 -17 -7 4.29 7.79
 0 17 -7 4.48 6.3
 0 17 7 8.92 25.36
 0 -17 -8 75.56 11.5
 0 17 -8 66.57 9.75
 0 -17 -9 3.88 8.39
 0 17 9 12.97 31.72
 0 17 -9 14.18 6.97
 0 17 -10 25.39 7.9
 0 -17 -10 17.75 9.46
 0 17 -11 -0.7 6.03
 0 -17 -11 23.76 10.56
 0 -18 -4 242.1 17.62
 0 -18 -5 25.79 9.07
 0 -18 -6 109.53 13.57
 0 18 -7 11.24 6.39
 0 -18 -7 -9.66 8.96
 0 18 -8 210.56 15.29
 0 -18 -8 223.42 19.57
 -1 0 32 87.45 16.27
 1 0 -31 -22.18 14.43
 -1 0 31 -22.74 11.85
 -1 0 30 124 14.46
 1 0 -30 155.34 22.7
 -1 0 30 167.36 19.94
 -1 0 29 -2.47 7.5
 1 0 -29 -6.32 11.7
 -1 0 29 -9.95 8.84
 -1 0 28 439.15 24.53
 -1 0 28 418.26 27.42
 1 0 -28 451.12 35.88
 -1 0 27 6.95 7.29
 1 0 -27 -3.42 11.48
 -1 0 27 -10.54 8.82
 -1 0 26 669.59 28.78
 -1 0 26 675.04 33.43
 1 0 -26 620.4 40.86
 -1 0 25 -4.25 6.36
 1 0 -25 -11.19 11.98
 -1 0 25 8.88 8.1
 -1 0 24 347.46 19.89
 1 0 -24 374.29 31.27
 -1 0 24 379.94 24.17
 -1 0 23 -5.86 5.17
 -1 0 23 16.46 8.55
 1 0 -23 1.24 10.17
 -1 0 22 87.54 12.03
 1 0 -22 70.3 16.33
 -1 0 21 -4.28 6.07
 1 0 -21 -5.76 9.82
 -1 0 20 522.91 25.27
 1 0 -20 494.29 33.03
 -1 0 19 -8.23 5.11
 -1 0 18 58.45 2.48
 -1 0 18 77.02 10.3
 -1 0 17 -0.53 3.67
 -1 0 17 1.36 1.1
 -1 0 17 -1.56 4.91
 -1 0 16 1356.53 40.87
 1 0 -16 1467.55 30.94
 -1 0 16 1369.43 35.88
 -1 0 16 1364.79 25.83
 -1 0 16 1320.07 12.61
 -1 0 15 -2.51 3.19
 -1 0 15 -0.23 3.88
 1 0 -15 -4.62 4.14
 -1 0 15 0.09 1.22
 1 0 -14 62.03 6.71
 -1 0 14 54.5 8.86
 -1 0 14 63.67 7.93
 -1 0 14 68.01 5.97
 -1 0 14 60.83 2.84
 -1 0 13 3.06 2.97
 -1 0 13 5.85 6.46
 -1 0 13 7.19 4.5
 1 0 -13 -0.43 3.59
 -1 0 13 0.87 1.28
 -1 0 12 62.07 7.3
 -1 0 12 50.84 4.96
 -1 0 12 48.6 7.9
 1 0 -12 48.95 5.79
 -1 0 11 -0.18 2.67
 -1 0 11 -2.14 3.17
 1 0 -11 3.11 3.39
 -1 0 11 -2.04 4.19
 -1 0 10 476.34 12.45
 1 0 -10 476.55 14.78
 -1 0 10 482.45 16.03
 -1 0 9 -0.09 1.11
 -1 0 9 2.39 2.77
 1 0 -9 -3.81 3.37
 -1 0 9 -4.83 3.35
 1 0 -8 93.88 6.41
 -1 0 8 99.61 3.15
 -1 0 8 95.82 6.63
 -1 0 7 3.8 2.97
 -1 0 7 -1.82 1.4
 1 0 -7 -1.45 2.55
 -1 0 6 1260.65 20.06
 -1 0 6 1212.82 11.82
 1 0 -6 1216.27 19.15
 -1 0 5 -3.19 2.33
 -1 0 5 0.85 2.35
 1 0 -5 -0.38 2.14
 -1 0 5 0.34 1.23
 -1 0 4 1619.41 20.53
 1 0 -4 1652.06 19.28
 -1 0 4 1626.38 14.25
 -1 0 3 -1.71 3.14
 -1 0 3 -1.03 1.54
 -1 0 3 -1.82 1.3
 1 0 -3 -0.59 1.5
 -1 0 2 1867.44 15.71
 -1 0 2 1909.53 13.48
 -1 0 2 1903.32 14.5
 -1 0 2 1894.48 15.34
 -1 0 2 1952.88 17.26
 -1 0 2 1892.56 17.29
 1 0 -1 0.75 1.07
 -1 0 1 4.12 1.29
 1 0 -1 0.14 0.71
 -1 0 1 3.55 0.84
 1 0 -1 0.41 0.74
 -1 0 1 2.68 0.78
 -1 0 0 101.75 2.96
 1 0 0 102.96 2.97
 1 0 0 91.82 3.25
 -1 0 0 99.38 3.31
 -1 0 0 97.78 2.43
 -1 0 -1 -0.05 1.02
 -1 0 -1 1.14 1.15
 -1 0 -1 0.17 0.84
 1 0 1 0.07 0.83
 1 0 2 1064.6 11.49
 -1 0 -2 1020.98 14.03
 1 0 2 1031.33 11.38
 -1 0 -2 1050.42 11.66
 -1 0 -3 -1.41 2.32
 1 0 3 -0.26 1.29
 1 0 3 -0.25 2.13
 -1 0 -3 -0.81 1.56
 1 0 3 3.57 1.8
 -1 0 -4 223.94 6.89
 1 0 4 232.3 8.47
 -1 0 -4 225.83 8.15
 1 0 4 240.57 5.89
 -1 0 -4 226.05 4.84
 1 0 4 231.34 6.62
 -1 0 -5 -1.65 1.24
 -1 0 -5 -0.86 1.99
 1 0 5 -1.95 2.26
 -1 0 -5 0.83 2.93
 1 0 5 -1.5 1.46
 -1 0 -5 0.07 2.62
 1 0 5 0.84 2.77
 1 0 6 157.71 6.64
 -1 0 -6 160.93 6.84
 1 0 6 167.99 8.55
 -1 0 -6 162.36 8.48
 1 0 6 171.46 5.46
 -1 0 -6 155.11 7.3
 -1 0 -6 160.73 3.92
 -1 0 -7 0.4 1.08
 1 0 7 -0.05 1.59
 -1 0 -7 -0.59 3.81
 1 0 7 -0.25 3.22
 1 0 7 1.2 2.49
 -1 0 -7 1.76 2.28
 -1 0 -7 2.02 3.12
 -1 0 -8 87.17 2.73
 1 0 8 97.06 5.96
 -1 0 -8 90.21 4.8
 -1 0 -8 91.77 6.33
 1 0 8 98.33 7.66
 -1 0 -8 101.66 7.75
 1 0 8 96.38 4.61
 1 0 9 1.47 2.86
 1 0 9 3.11 1.85
 -1 0 -9 -4.82 3.01
 1 0 9 2.04 3.58
 -1 0 -9 -2.15 2.16
 -1 0 -9 -0.42 4.7
 1 0 10 1956.22 21.63
 -1 0 -10 1952.01 23.96
 -1 0 -10 1887.65 29.35
 1 0 10 1916.73 35.95
 1 0 10 1945.66 27.4
 1 0 11 -2.11 1.84
 -1 0 -11 -0.15 1.78
 -1 0 -11 -2.53 3.12
 1 0 11 3.23 4.02
 1 0 11 3.05 2.87
 -1 0 -12 184.54 7.74
 1 0 12 185.29 9.19
 -1 0 -12 200.29 10.18
 1 0 12 193.02 12.89
 1 0 12 191.59 6.78
 1 0 13 -0.7 3.3
 -1 0 -13 -4.45 3.65
 1 0 13 0.9 4.51
 -1 0 -13 1.02 1.82
 1 0 13 1.81 1.95
 1 0 14 1.24 3.15
 -1 0 -14 4.4 3.63
 1 0 14 -2.65 4.17
 -1 0 -14 1.61 2.08
 1 0 14 2.85 1.81
 1 0 15 5.5 3.81
 1 0 15 0.66 1.78
 1 0 15 0.77 4.41
 -1 0 -15 3.58 3.6
 -1 0 -15 -1.6 1.98
 1 0 16 54.56 4.06
 1 0 16 65.18 9.22
 -1 0 -16 60.55 6.63
 -1 0 -16 60.22 4.97
 1 0 17 -0.95 1.94
 1 0 17 2.35 5.88
 -1 0 -17 1.3 4.03
 -1 0 -17 -0.1 2.26
 1 0 18 39.53 3.66
 -1 0 -18 35.73 6.17
 -1 0 -18 44.25 4.72
 1 0 18 40.53 8.49
 1 0 19 2.68 2.03
 1 0 19 -0.99 5.78
 -1 0 -19 -0.71 3.8
 1 0 20 107.95 5.54
 1 0 20 118.6 13.65
 1 0 20 119.92 9.72
 1 0 21 0.37 5.91
 1 0 21 3.47 4.2
 -1 0 -22 77.28 16.19
 1 0 22 83.68 8.6
 1 0 22 85.4 12.81
 -1 0 -23 -2.04 12.48
 1 0 23 -4.09 4.42
 1 0 23 13.76 8.8
 1 0 24 406.99 18.7
 -1 0 -24 446.63 35.97
 1 0 24 431.44 27.23
 -1 0 -25 17.25 12.57
 1 0 25 5.17 4.26
 1 0 25 11.06 9.04
 -1 0 -26 -2.2 14.25
 1 0 26 10.87 5.8
 1 0 26 9.68 8.16
 -1 0 -27 12.71 14.83
 1 0 27 -1.53 5.12
 1 0 27 7.18 8.9
 1 0 28 95.38 15.12
 1 0 29 -11.31 10.35
 1 0 30 4.23 9.45
 1 0 31 -2.71 11.16
 -1 1 32 88.46 15.82
 -1 -1 32 107.74 17.41
 1 1 -31 3.09 13.37
 1 -1 -31 18.22 12.98
 -1 -1 31 12.34 10.15
 -1 1 31 6.91 9.56
 1 -1 -30 84.18 16.97
 1 1 -30 67.66 18.8
 -1 -1 30 72.76 12.18
 -1 1 30 61.45 11.56
 -1 -1 30 48.34 12.57
 -1 1 30 82.87 14.82
 1 -1 -29 118.45 18.91
 1 1 -29 123.67 21.34
 -1 1 29 131.75 17.19
 -1 -1 29 134.9 17.37
 -1 -1 29 122.84 14.17
 -1 1 29 115.06 13.43
 1 1 -28 118.53 21.53
 1 -1 -28 88.35 16.1
 -1 -1 28 98.66 15.32
 -1 1 28 109.85 15.37
 -1 -1 28 95.34 13
 -1 1 28 106.45 12.95
 1 1 -27 26.05 13.48
 1 -1 -27 50.11 14.05
 -1 -1 27 75.01 13.61
 -1 1 27 51.9 12.53
 -1 -1 27 38.29 9.66
 -1 1 27 53.66 10.37
 -1 1 26 85.01 13.34
 -1 -1 26 70.65 12.24
 -1 -1 26 71.29 11.1
 1 1 -26 53.44 14.17
 1 -1 -26 70.45 15.84
 -1 -1 25 101.36 14.29
 -1 1 25 90.2 13.59
 -1 -1 25 110.07 12.97
 1 1 -25 97.73 18.94
 1 -1 -25 74.34 15.38
 -1 -1 24 253.66 20.5
 -1 1 24 289.86 20.72
 1 -1 -24 264.07 25.37
 -1 -1 24 267.91 18.31
 1 -1 -23 277.33 26.31
 -1 1 23 295.33 21
 -1 -1 23 269.41 20.37
 -1 -1 23 288.03 18.51
 -1 1 22 310.29 6.68
 -1 -1 22 348.56 22.42
 -1 1 22 330.05 21.34
 1 -1 -22 348.06 27.84
 -1 -1 22 316.65 18.84
 -1 1 21 210.65 6.06
 -1 -1 21 211.4 17.18
 1 -1 -21 217.21 22.53
 -1 1 21 212.13 17.1
 -1 -1 21 230.82 15.59
 -1 1 20 666.27 11.31
 -1 -1 20 652.39 25
 -1 -1 20 638.59 28.48
 -1 1 20 686.4 28.65
 -1 1 19 384.46 9
 -1 -1 19 405.25 22.06
 -1 1 19 402.4 24.48
 -1 1 19 418.47 21.84
 -1 -1 19 404.51 19.34
 -1 -1 18 782.22 25.9
 -1 -1 18 727.35 28.6
 -1 1 18 730.47 31.82
 -1 1 18 720.07 27.74
 -1 1 18 727.53 12.89
 -1 1 17 1217.28 34.73
 -1 -1 17 1268.9 25.08
 -1 1 17 1216.59 17.45
 -1 1 17 1264.96 39.95
 -1 -1 17 1290.96 36.26
 -1 -1 17 1285.82 32.27
 1 1 -17 1269.7 30.77
 -1 -1 16 908.21 29.2
 -1 1 16 922.14 22.14
 -1 1 16 918.12 32.31
 1 1 -16 935.62 26.02
 -1 -1 16 894.19 20.59
 -1 1 16 910.22 29.03
 -1 1 15 1087.8 23.67
 -1 1 15 1061 30.05
 1 1 -15 1106.37 27.71
 -1 1 15 1108.58 33.84
 -1 -1 15 1075.41 30.64
 -1 -1 15 1102.63 22.03
 -1 1 14 877.91 20.57
 -1 1 14 876.73 26.12
 1 1 -14 897.53 24.26
 -1 1 14 845.44 28.04
 -1 -1 14 840.2 25.84
 -1 -1 14 863.3 18.56
 -1 1 13 2162.12 39.75
 -1 -1 13 2141.2 29.09
 -1 1 13 2157.87 31.62
 -1 1 13 2145.46 42.09
 1 1 -13 2226.84 37.99
 -1 -1 13 2056.84 39.06
 -1 1 12 576.59 19.44
 -1 -1 12 599.9 14.53
 1 1 -12 594.41 19.19
 -1 1 12 546.42 20.16
 -1 -1 12 606.41 20.36
 -1 -1 11 2737.75 19.13
 1 -1 -11 2696.2 21.08
 -1 1 11 2757.33 42.69
 1 1 -11 2809.07 40.85
 1 -1 -11 2735.13 18.92
 -1 -1 11 2777.91 23.76
 -1 1 11 2768.83 41.21
 -1 -1 11 2824.01 31.08
 -1 -1 11 2852.54 43.1
 1 -1 -10 1653.05 15.64
 -1 -1 10 1647.63 14.74
 -1 1 10 1640.46 30.71
 1 1 -10 1667.14 30.51
 -1 -1 10 1667.25 17.01
 1 -1 -10 1649.63 12.69
 -1 1 10 1618.68 29.54
 -1 -1 10 1686.47 22.5
 -1 -1 10 1688.82 31.08
 1 -1 -10 1632.58 28.71
 1 -1 -9 2243.73 19.05
 -1 1 9 2129.09 32.94
 1 1 -9 2286.43 34.8
 -1 -1 9 2238.09 19.66
 -1 1 9 2219.98 32.94
 -1 -1 9 2225.14 24.92
 1 -1 -9 2328.16 32.78
 1 -1 -8 1227.86 13.51
 -1 -1 8 1233.35 13.43
 1 1 -8 1225.5 24.26
 1 -1 -8 1282.14 22.51
 -1 1 8 1249.99 22.76
 -1 -1 8 1186.21 16.75
 -1 -1 7 138.85 5.33
 1 -1 -7 127.16 6.78
 1 -1 -7 133.77 4.35
 -1 1 7 144.45 7.49
 1 1 -7 143.13 8.45
 -1 -1 6 3403.86 26.33
 1 -1 -6 3288.61 32.58
 1 1 -6 3422.14 38.84
 -1 1 6 3364.3 33.46
 1 -1 -6 3407.89 25.02
 -1 -1 6 3355.59 43.02
 -1 -1 5 3725.67 42.31
 -1 -1 5 3540.1 24.99
 1 1 -5 3620.54 38.4
 -1 1 5 3791.92 32.82
 -1 1 5 3495.57 42.11
 1 -1 -5 3641.41 26.28
 -1 -1 4 3726.69 45.53
 -1 -1 4 3939.38 40.67
 1 -1 -4 3677.34 30.93
 1 1 -4 3632.58 36.52
 -1 1 4 3725.35 37.39
 -1 1 4 3704.14 29.22
 -1 -1 4 3721.56 23.11
 -1 1 3 5913.37 41.82
 1 -1 -3 6195.69 39.36
 -1 -1 3 5909.33 48.8
 -1 1 3 6056.85 40.59
 -1 -1 3 6202.22 54.17
 1 1 -3 5867.86 46.46
 -1 1 3 5966.82 36.05
 -1 -1 3 6084.19 46.12
 1 1 -3 6066.3 44.4
 1 -1 -2 364.38 7.45
 1 1 -2 389.62 9.3
 -1 -1 2 373.21 9.87
 -1 1 2 362.78 6.64
 -1 -1 2 381.51 9.92
 1 1 -2 388.07 8.97
 -1 1 2 362.84 7.07
 1 -1 -2 377.61 6.85
 -1 -1 2 416.46 13.3
 -1 1 2 351.35 6.81
 1 -1 -1 7577.96 42.95
 -1 1 1 7603.79 43.34
 -1 1 1 7517.57 43.62
 1 -1 -1 7575.69 43.68
 -1 -1 1 7840.81 46
 1 1 -1 7849.45 44.38
 1 1 -1 7738.81 50.94
 -1 1 1 7580.58 40.41
 1 -1 0 75.25 3.31
 -1 1 0 69.34 3.15
 1 -1 0 70.87 2.78
 -1 1 0 81.25 3.01
 1 -1 0 83.45 2.98
 -1 1 0 72.6 2.87
 -1 -1 -1 2121.06 18.71
 1 -1 1 2157.72 17.07
 1 -1 1 2135.21 17.96
 -1 1 -1 2173.76 18.24
 1 -1 1 2106.68 18.37
 1 -1 2 1200.95 13.24
 1 -1 2 1104.77 13.09
 -1 1 -2 1129.35 13.14
 1 -1 2 1129.74 13.07
 -1 1 -2 1127.71 13.35
 -1 -1 -2 1097.3 16.72
 1 -1 3 582.53 8.81
 -1 1 -3 597.01 10.06
 1 -1 3 601.73 9.88
 1 -1 3 587.42 9.72
 -1 -1 -3 606.46 12.79
 -1 -1 -3 610.78 15.31
 1 1 4 525.92 8.68
 1 -1 4 498.36 9.36
 -1 1 -4 490.87 9.89
 1 -1 4 505.71 9.77
 1 1 4 494.73 10.13
 -1 1 -4 493.12 8.1
 1 -1 4 489.52 7.89
 -1 -1 -4 498.61 15.75
 -1 -1 -4 501.36 12.73
 1 1 4 521.79 12.84
 1 1 5 7491.85 49.69
 1 -1 5 7460.26 48.01
 1 -1 5 7682.06 49.4
 1 1 5 7547.65 51.75
 1 -1 5 7586.08 46.02
 1 -1 5 7531.15 44.19
 -1 1 -5 7568.78 43.99
 1 -1 5 7326.13 59.29
 1 -1 5 7450.56 42.79
 -1 -1 -5 7649.26 60.08
 1 1 5 7561.57 60.34
 1 -1 6 294.57 7.5
 1 -1 6 291.74 6.61
 -1 1 -6 286.62 6.69
 -1 -1 -6 335.94 12.27
 1 -1 6 300.26 11.49
 -1 -1 -6 329.91 7.75
 1 1 6 309.35 9.54
 -1 1 -6 286.59 8.1
 1 -1 6 299.6 8.5
 1 -1 6 297.93 6.04
 1 1 6 316.04 9.44
 1 1 6 312.77 11.48
 1 -1 7 5810.12 42.02
 1 -1 7 5602.25 56.37
 -1 -1 -7 5763.46 55.92
 -1 1 -7 5879.76 38.53
 1 -1 7 5846.72 37.91
 1 1 7 5667.15 50.33
 -1 -1 -7 5846.14 42.41
 -1 1 -7 5772.18 43.77
 1 -1 7 5870.62 45.09
 1 -1 7 5719.58 34.65
 1 1 7 5779.11 47.29
 1 1 7 5709.05 56.4
 1 -1 8 2344.85 25.51
 -1 -1 -8 2368.41 35.51
 1 -1 8 2208.59 34.23
 -1 1 -8 2354.07 22.54
 1 -1 8 2342.27 21.62
 1 1 8 2351.75 33.22
 -1 1 -8 2367.44 36.61
 -1 -1 -8 2437.69 26.36
 -1 1 -8 2326.24 26.14
 1 -1 8 2412.18 27.49
 1 -1 8 2335.52 18.6
 1 1 8 2429.26 29.53
 1 1 8 2438.6 36.79
 1 -1 9 2062.35 25.09
 1 -1 9 2042.42 35.09
 -1 -1 -9 2044.1 25.54
 -1 1 -9 2024.54 24.86
 1 -1 9 2050.2 26.51
 1 1 9 2010.96 28.07
 1 1 9 2008.44 24.83
 -1 1 -9 2052.09 35.1
 1 1 9 1992.19 32.56
 1 -1 9 2007.38 20.24
 1 1 9 1977.26 35.1
 1 -1 10 1878.95 25.14
 1 -1 10 1862.22 35.43
 1 1 10 1901.44 24.51
 1 1 10 1926.16 33.99
 -1 1 -10 1906.76 34.38
 -1 -1 -10 1952.32 26.2
 -1 1 -10 1888.51 24.74
 1 -1 10 1872.71 26.39
 1 1 10 1916.91 28.38
 1 -1 10 1849.99 19.66
 1 1 10 1934.08 36.76
 1 -1 11 1664.78 34.89
 1 1 11 1592.6 22.57
 1 -1 11 1625.65 18.58
 -1 -1 -11 1611.3 24.94
 -1 1 -11 1645.4 32.19
 -1 1 -11 1596.17 23.48
 1 -1 11 1636.02 25.09
 -1 -1 -11 1532.01 13.46
 1 -1 11 1646.79 24.64
 1 1 11 1613.01 26.55
 1 1 11 1583.49 34.39
 -1 1 -12 1031.75 25.57
 -1 -1 -12 1053.3 20.72
 -1 1 -12 1004.11 18.78
 1 -1 12 1005.81 20.22
 1 1 12 995.91 21.35
 1 1 12 1018.16 18.13
 1 -1 12 998.48 28.34
 1 -1 12 982.1 19.82
 1 -1 12 986.57 14.48
 1 1 12 1021.24 28.55
 -1 1 -13 1927.24 35.98
 -1 -1 -13 1860.09 25.3
 -1 1 -13 1889.25 26.94
 1 -1 13 1899.74 29.19
 1 1 13 1893.56 30.41
 1 1 13 1853.46 25.51
 1 -1 13 1896.08 41.09
 1 -1 13 1961.51 29.7
 1 -1 13 1874.06 20.97
 1 1 13 1913.67 40.76
 -1 1 -14 578.58 19.69
 -1 -1 -14 610.1 14.26
 -1 1 -14 571.16 14.86
 1 -1 14 582.37 16.67
 1 1 14 621.03 17.63
 1 1 14 587.66 14.01
 1 -1 14 571.77 16.47
 1 -1 14 559.54 23.33
 1 -1 14 558.75 11.05
 1 1 14 587.09 23.48
 -1 -1 -15 1130.83 20.06
 -1 1 -15 1163.89 21.78
 1 -1 15 1186.9 24.37
 1 1 15 1140.21 24.67
 1 -1 15 1203.06 25.18
 1 1 15 1159.92 19.71
 1 1 15 1158.62 33.9
 -1 1 -15 1195.99 28.72
 1 -1 15 1226.14 35.23
 1 -1 16 235.59 16.61
 1 -1 16 217.07 11.18
 1 1 16 226.74 8.76
 -1 -1 -16 238.19 9.33
 1 1 16 242.51 16.45
 -1 -1 -16 240.38 21.58
 -1 1 -16 228.18 13
 1 -1 17 1207.71 37.34
 1 -1 17 1246.81 27.56
 1 1 17 1185.61 20.19
 -1 -1 -17 1255.47 21.82
 -1 -1 -17 1176.9 46.66
 1 1 17 1172.47 36.35
 -1 1 -17 1258.33 30.48
 1 -1 18 327.68 20.65
 1 -1 18 340.35 14.94
 1 1 18 343.91 10.85
 -1 -1 -18 365.38 11.84
 -1 -1 -18 335.68 26.71
 1 1 18 364.28 21.25
 -1 1 -18 354 16.56
 1 1 19 369.07 11.06
 -1 -1 -19 390.07 12.46
 1 -1 19 399.12 23.25
 1 1 19 361.02 22.12
 -1 -1 -19 380.98 28.8
 1 -1 19 401.74 16.79
 1 1 20 450.8 12.16
 -1 -1 -20 448.87 13.47
 1 1 20 437.77 24.39
 1 -1 20 407.22 24.02
 -1 -1 -20 401.18 29.85
 1 -1 20 400.93 17.24
 1 1 21 281.68 9.68
 -1 -1 -21 286.38 10.99
 1 1 21 275.23 20.53
 -1 -1 -21 301.76 27.85
 1 -1 21 314.71 22.08
 1 -1 21 307.98 15.76
 -1 -1 -22 301.84 27.66
 1 1 22 280.36 20.86
 1 -1 22 288.65 21.59
 1 1 22 273.37 9.52
 1 -1 22 268.42 15.2
 1 1 23 381.5 24.78
 -1 -1 -23 361.33 30.49
 1 -1 23 359.51 24.95
 1 1 23 348.76 10.31
 1 -1 23 364.91 18.19
 1 1 24 272.29 21.9
 -1 -1 -24 269.9 27.39
 1 -1 24 238.72 21.27
 1 1 24 289.47 16.06
 1 -1 24 240.23 15.35
 -1 -1 -25 486.52 36.24
 1 -1 25 487.12 29.04
 1 1 25 489.18 29.63
 1 -1 25 472.12 21.23
 1 1 25 461.26 20.34
 1 1 26 230.19 20.51
 1 -1 26 251.77 22.27
 -1 -1 -26 242.77 27.09
 1 1 26 249.23 15.3
 1 -1 26 233.09 15.79
 1 1 27 95.93 14.83
 1 -1 27 115.47 16.88
 1 -1 27 89.52 10.14
 1 1 27 93.11 10.56
 -1 -1 -27 117.1 20.47
 1 1 28 169.3 18.95
 1 -1 28 156.89 18.91
 -1 -1 -28 187.02 24.02
 -1 -1 -29 307.78 30.51
 1 -1 29 321.07 26.17
 1 1 29 290.44 25.1
 1 1 30 98.37 16.32
 1 -1 30 88.35 17.21
 1 1 31 190.88 22.18
 -1 -2 32 -0.54 9.5
 -1 -2 31 355.75 28.49
 1 2 -31 353.74 35.8
 1 -2 -31 346.13 29.33
 -1 -2 30 7.64 8.73
 -1 -2 30 21.85 9.14
 1 -2 -30 13.7 10.01
 1 2 -30 15.11 15.38
 -1 2 30 18.16 7.57
 1 -2 -29 191.91 22.65
 1 2 -29 178.14 26.19
 -1 -2 29 190.11 18.42
 -1 -2 29 170.84 19.86
 -1 2 29 212.01 20.46
 1 -2 -28 202.49 22.94
 1 2 -28 202.07 27.19
 -1 -2 28 194.51 18.4
 -1 -2 28 226.67 21.75
 -1 2 28 202.69 19.77
 1 -2 -27 157.89 19.88
 -1 -2 27 137.94 15.32
 -1 -2 27 135.12 17.03
 -1 2 27 136.16 16.04
 1 -2 -26 132.58 18.28
 -1 -2 26 131.3 16.74
 -1 2 26 135.6 15.37
 -1 -2 26 134.58 14.39
 -1 -2 25 205.85 16.98
 1 -2 -25 219.82 22.63
 -1 2 25 231.39 19.94
 -1 -2 25 208.67 19.63
 1 -2 -24 1.05 8.64
 -1 -2 24 -1.21 6.64
 -1 2 24 -8.25 7.66
 -1 -2 24 -0.99 6.39
 1 -2 -23 108.79 16.03
 -1 2 23 116.7 5.93
 -1 -2 23 123.38 14.93
 -1 -2 23 117.35 13.19
 -1 2 23 133.69 15.1
 -1 2 22 13.23 2.89
 -1 2 22 16.21 10.17
 -1 -2 22 14.8 6.74
 -1 -2 22 21.32 8.8
 -1 2 22 13.62 7.57
 -1 2 21 65.24 5.07
 -1 2 21 62.94 11.97
 -1 -2 21 77.22 10.22
 -1 2 21 75.14 10.87
 -1 -2 21 59.79 10.31
 -1 2 20 -1.51 2.57
 -1 2 20 -4.98 7.78
 -1 -2 20 -5.19 6.27
 -1 2 20 -2.44 5.58
 -1 -2 20 -4.08 5.97
 -1 -2 19 290.26 19.08
 -1 2 19 317.29 21.17
 -1 2 19 331.96 19.55
 -1 -2 19 313.02 18.05
 -1 -2 18 49.76 9.01
 -1 -2 18 72.34 9.3
 -1 2 18 53.03 9.25
 -1 -2 18 50.67 5.59
 -1 2 18 50.73 8.17
 -1 -2 17 355.42 18.94
 -1 -2 17 375.81 18.38
 -1 2 17 356.68 20.23
 -1 2 17 367.61 19.15
 -1 -2 17 373.71 13.22
 -1 -2 16 95.19 6.82
 -1 -2 16 86.41 10.01
 -1 -2 16 106.26 10.07
 -1 2 16 96.28 8.09
 -1 2 16 102.55 11.01
 1 2 -16 79.95 9
 -1 2 16 94.67 9.63
 1 -2 -16 95.7 3.59
 -1 -2 15 1002.57 20.32
 1 -2 -15 1070.51 28.3
 -1 -2 15 1075.95 31.89
 -1 -2 15 1036.64 28.66
 1 -2 -15 1013.86 12.32
 1 2 -15 1001.59 28.44
 -1 2 15 1023.27 30.14
 -1 2 15 999.32 29.35
 1 -2 -15 990.84 11.79
 -1 -2 15 1007.54 16.56
 -1 -2 14 57.8 5.08
 1 -2 -14 68.41 7.82
 -1 -2 14 53.58 7.66
 -1 -2 14 55.3 7.1
 1 -2 -14 57.63 3.08
 -1 -2 14 47.48 2.59
 1 2 -14 58.08 7.5
 -1 2 14 45.1 6.82
 -1 2 14 50.25 7.03
 1 -2 -14 62.75 2.82
 -1 -2 14 52.11 3.98
 -1 -2 13 289.27 10.21
 1 -2 -13 323.22 14.88
 -1 -2 13 305.45 14.92
 1 -2 -13 298.75 7.3
 -1 -2 13 292.09 8.59
 1 -2 -13 310.59 5.95
 -1 2 13 299.28 14.89
 -1 2 13 309.33 15.03
 1 2 -13 308.53 15.63
 -1 -2 12 292.12 9.82
 1 -2 -12 286.53 7.29
 -1 -2 12 280.55 13.88
 -1 -2 12 289.52 8.36
 1 -2 -12 280.62 13.04
 -1 2 12 273.52 13.45
 -1 2 12 284.8 13.47
 1 2 -12 275.01 14.74
 -1 -2 11 509.18 12.21
 1 -2 -11 533.66 10.28
 -1 -2 11 497.28 17.86
 -1 -2 11 508.28 10.76
 1 -2 -11 516.16 16.78
 -1 2 11 530.24 17.76
 -1 2 11 535.31 17.27
 1 2 -11 530.18 19.67
 -1 2 10 0.77 2.84
 1 2 -10 -0.18 5.02
 -1 -2 10 6.18 2.46
 1 -2 -10 2.38 1.6
 -1 -2 10 5.96 3.65
 -1 -2 10 1.95 1.91
 1 2 -10 3.94 2.75
 -1 2 10 2.22 3.46
 1 -2 -10 3.2 3.58
 -1 2 9 436.11 14.52
 1 -2 -9 424.77 9.22
 -1 -2 9 447.63 15.74
 -1 -2 9 443.93 10.17
 -1 2 9 438.11 13.93
 1 2 -9 443.54 17.55
 1 2 -9 452.11 11.26
 1 -2 -9 435.75 14.32
 -1 -2 8 22.15 2.84
 1 -2 -8 23.2 2.64
 -1 -2 8 21.25 4.16
 -1 2 8 23.15 3.99
 1 -2 -8 24.62 4.3
 1 2 -8 23.73 2.85
 1 2 -8 23.08 5.63
 -1 -2 7 307.39 7.39
 1 2 -7 308.97 14.06
 1 -2 -7 336.99 11.21
 -1 2 7 323.19 15.33
 -1 2 7 330.62 11.03
 -1 -2 7 292.18 12.09
 1 2 -7 310.45 7.85
 -1 -2 6 303.13 6.66
 1 2 -6 291.06 13.2
 1 -2 -6 286.74 9.87
 1 -2 -6 302.78 9.87
 -1 2 6 303.71 13.16
 1 2 -6 319.02 11.24
 1 2 -6 310 7.01
 -1 -2 5 921.47 10.85
 1 2 -5 902.73 10.98
 1 -2 -5 948.47 15.85
 -1 2 5 944.63 19.56
 1 2 -5 919.56 18.9
 -1 -2 5 878.81 27.14
 1 -2 -5 932.33 16.25
 -1 -2 4 306.21 15.55
 1 2 -4 283.14 13.32
 1 2 -4 294.9 10.59
 -1 2 4 269.12 8.92
 1 -2 -4 269.38 8.01
 -1 2 4 268.71 8.38
 1 2 -4 306.22 5.36
 -1 -2 3 7937.54 70.43
 1 2 -3 7892.41 63.16
 1 2 -3 7655.21 61.24
 -1 2 3 7577.66 50.32
 1 -2 -3 7780.72 48.65
 -1 -2 3 7486.84 79.34
 1 2 -3 7448.5 38.9
 -1 2 3 7687.42 50.74
 1 -2 -2 22.42 2.98
 1 2 -2 24.73 6.64
 -1 -2 2 29.52 7.98
 1 2 -2 31.08 4.72
 -1 -2 2 23.56 4.51
 -1 -2 1 2112.86 46.66
 -1 2 1 2051.51 22.48
 1 2 -1 2131.79 22.57
 -1 -2 1 2143.91 24.88
 1 -2 -1 2087.42 21.19
 -1 -2 0 52.62 3.84
 -1 2 0 66.23 8.52
 1 -2 0 71.91 3.67
 1 -2 1 3184.12 26.27
 -1 2 -1 3212.59 42.5
 1 -2 1 3270.1 24.64
 -1 -2 -2 3.92 1.76
 1 -2 2 0.09 1.9
 1 -2 2 -0.93 1.22
 1 -2 3 231.41 6.85
 -1 -2 -3 202.29 7.75
 -1 -2 -4 12.09 3.32
 -1 2 -4 11.67 1.87
 -1 -2 -4 12.68 3.43
 1 -2 4 14.16 2.68
 -1 2 -5 607.97 12.45
 1 -2 5 618.13 12.09
 -1 -2 -5 598.07 16.7
 -1 -2 -5 618.43 15.93
 1 -2 5 610.71 11.92
 1 -2 6 75.29 4.68
 -1 -2 -6 74.46 8.09
 -1 2 -6 84.57 4.87
 -1 2 -6 84 3.85
 1 2 6 82.18 4.25
 -1 -2 -6 77 6.5
 1 -2 6 69.02 4.56
 1 -2 7 103.65 4.39
 -1 2 -7 103.56 4.21
 1 -2 7 94.96 5.63
 1 2 7 94.31 5.09
 -1 -2 -7 84.85 8.54
 1 -2 7 99.38 5.34
 1 -2 8 4.72 2.29
 1 -2 8 4.68 2.72
 -1 -2 -8 -3.9 5.45
 -1 2 -8 4.66 1.71
 1 2 8 4.1 2.4
 1 -2 8 6.24 1.9
 1 2 8 6.45 4.11
 1 -2 9 52.22 3.28
 1 2 9 50.29 4.96
 1 -2 9 54.19 4.5
 1 -2 9 45.63 4.47
 1 2 9 52.93 5.26
 -1 2 -9 50.43 3.22
 1 -2 9 49.82 6.39
 -1 -2 -9 48.93 7.76
 1 2 9 52.87 6.4
 1 -2 10 50.09 3.07
 -1 2 -10 54.23 3.51
 1 -2 10 46.29 5.05
 1 -2 10 57 7.38
 1 2 10 50.57 5.66
 1 -2 10 53.87 4.57
 1 -2 10 43.79 4.68
 -1 -2 -10 48.81 9.03
 1 2 10 48.38 5.8
 1 2 10 49.22 6.68
 -1 2 -11 89.93 9.76
 1 -2 11 86.35 8.95
 -1 2 -11 93.71 4.57
 1 2 11 82.59 8.18
 1 -2 11 86.72 6.28
 -1 -2 -11 84.59 11.07
 1 2 11 77.48 6.58
 -1 2 -11 79.08 6.38
 1 2 11 83.02 7.23
 1 -2 11 82.3 3.72
 1 -2 11 90.95 7.03
 -1 -2 -12 113.5 13.1
 1 2 12 127.8 10.7
 1 -2 12 114.09 7.23
 1 -2 12 113.35 3.93
 1 -2 12 118.68 8.06
 1 -2 12 115.9 10.3
 -1 2 -12 117.78 10.55
 1 2 12 114.92 8.87
 -1 2 -12 117.15 8.19
 1 2 12 108.62 7.7
 -1 2 -13 42.93 7.22
 1 2 13 36.39 6.1
 1 2 13 42.72 7.47
 1 -2 13 40.24 5.18
 -1 -2 -13 41.94 8.14
 1 -2 13 41.2 5.45
 1 2 13 44.2 5.78
 -1 2 -13 33.95 5.09
 1 -2 13 33.28 6.39
 -1 2 -14 76.9 9.28
 1 2 14 77.4 9.37
 1 -2 14 69.34 6.22
 -1 -2 -14 56.62 10.04
 1 2 14 66.52 5.9
 1 -2 14 70.75 6.71
 1 -2 14 69.17 8.97
 -1 2 -14 64.31 6.56
 1 2 14 66.56 6.61
 1 2 14 71.29 8.53
 1 2 15 17.13 5.84
 1 -2 15 7.49 3.98
 -1 2 -15 4.98 3.68
 1 -2 15 2.9 3.58
 -1 -2 -15 7.94 7.54
 1 2 15 1.89 4.7
 -1 2 -15 0.66 5.09
 1 -2 15 -1.59 4.98
 1 2 15 10.75 3.35
 1 -2 16 58.27 6.58
 -1 -2 -16 56.79 11.98
 -1 -2 -16 66.4 5.05
 -1 2 -16 63.45 9.01
 1 2 16 59.43 8.97
 1 -2 16 63.67 9.15
 1 2 16 65.1 5.72
 1 -2 17 45.26 6.82
 -1 -2 -17 25.35 9.17
 -1 -2 -17 43.41 4.33
 -1 2 -17 40.49 7.28
 1 -2 17 28.82 7.45
 1 2 17 32.61 7.08
 1 2 17 39.61 4.93
 -1 -2 -18 13.96 9.31
 1 2 18 3.98 3.04
 1 2 18 -0.93 5.07
 1 -2 18 5.86 6.09
 -1 -2 -18 -1.17 2.39
 1 -2 18 0.97 3.76
 1 2 19 659.37 16.72
 -1 -2 -19 657.29 15.9
 1 2 19 627.03 28.32
 -1 -2 -19 652.89 35.45
 1 -2 19 637.57 29.75
 1 -2 19 642.38 22.55
 -1 -2 -20 -2.03 8.94
 1 2 20 6.13 3.25
 1 2 20 13.49 7.81
 1 -2 20 5.82 6.29
 -1 -2 -20 9.71 3.08
 1 -2 20 7.34 3.99
 1 2 21 189.61 9.19
 1 -2 21 200.83 18.22
 1 2 21 181.27 16.58
 -1 -2 -21 214.17 21.69
 -1 -2 -21 216.9 9.42
 1 -2 21 194.87 13.58
 1 2 22 173.9 8.65
 1 -2 22 143.85 15.69
 -1 -2 -22 176.28 21.09
 1 2 22 162.87 16.19
 -1 -2 -22 176.57 8.51
 1 -2 22 156.99 12.45
 -1 -2 -23 399.59 12.73
 1 2 23 382.13 12.4
 1 -2 23 350.38 24.43
 -1 -2 -23 400.49 30.07
 1 2 23 356.45 23.68
 1 2 24 7.05 8.2
 1 -2 24 10.04 7.53
 -1 -2 -25 25.99 10.6
 1 2 25 30.76 10.83
 1 -2 25 26.4 9.76
 -1 -2 -26 -0.61 10.38
 1 2 26 13.99 9.33
 1 -2 26 -2.37 8.06
 -1 -2 -27 30.15 13.89
 1 2 27 18.92 6.06
 1 2 27 9.86 9.18
 1 -2 27 22.15 11.67
 1 -2 28 9.71 9.06
 -1 -2 -28 27.32 12.99
 1 -2 29 195.18 21.87
 -1 -2 -29 214.94 24.78
 1 -2 30 -9.25 11.59
 -1 -2 -30 -30.03 13.29
 -1 -3 31 37.91 13.92
 1 3 -31 27.82 15.57
 1 -3 -31 30.15 11.64
 -1 -3 30 101.69 17.08
 1 3 -30 96.96 21.08
 1 -3 -30 82.56 15.72
 -1 -3 29 44.76 12.5
 1 -3 -29 47.09 12.66
 -1 -3 28 72.19 15.12
 1 -3 -28 49.14 12.54
 -1 -3 27 64.02 12.84
 1 -3 -27 48.91 12.22
 -1 -3 26 217.82 18.7
 1 -3 -26 228.97 21.44
 -1 -3 26 222.92 20.48
 -1 -3 25 206.98 18.06
 -1 -3 25 206.45 19.8
 1 -3 -25 185.32 19.98
 1 -3 -24 101.89 15.28
 -1 -3 24 128 16.13
 -1 3 24 114.2 7.11
 -1 3 24 132.95 16.74
 -1 -3 24 116.17 13.64
 -1 3 23 144.95 17.62
 -1 -3 23 139.62 15.65
 -1 3 23 133.28 7.7
 -1 3 23 154.98 15.16
 -1 -3 23 135.33 14.41
 -1 -3 22 629.51 28.53
 -1 -3 22 621.44 29.91
 -1 3 22 652.68 32.74
 -1 3 22 636.66 28.87
 -1 -3 21 90.78 11.7
 -1 -3 21 92.51 12.84
 -1 3 21 115.96 14.68
 -1 3 21 88.94 11.81
 -1 -3 20 815.23 32.27
 -1 -3 20 846.34 31.45
 -1 3 20 812.16 32.78
 -1 3 20 779.27 30.43
 -1 -3 19 39.98 8.85
 -1 3 19 38.3 8.52
 -1 -3 19 31.88 8.46
 -1 3 19 22.92 7.85
 -1 -3 18 1316.45 25.22
 -1 -3 18 1349.09 37.83
 1 -3 -18 1286.85 14.73
 -1 -3 18 1317.35 39.41
 1 -3 -18 1318.79 14.21
 -1 3 18 1291.2 36.81
 -1 3 18 1329.72 38.42
 -1 -3 17 162.59 8.81
 -1 -3 17 162.68 13.63
 1 -3 -17 173.11 5.75
 -1 -3 17 145.64 4.16
 -1 3 17 192.39 14.32
 -1 -3 17 171.93 7.89
 1 -3 -17 180.13 5.08
 -1 3 17 159.6 13
 -1 -3 17 166.16 13.97
 1 -3 -16 706.27 10.39
 -1 -3 16 743.46 15.79
 1 -3 -16 692.74 12.39
 1 3 -16 706.94 25.97
 -1 3 16 710.32 25.29
 -1 -3 16 739.77 17.72
 -1 -3 16 739.24 26.93
 -1 3 16 663.27 24.69
 1 -3 -16 696.21 24.12
 -1 -3 16 735.79 27.68
 -1 -3 15 228.03 8.7
 1 -3 -15 232.94 7.37
 -1 3 15 236.07 14
 1 3 -15 231.04 15.48
 -1 -3 15 223.51 9.53
 1 3 -15 220.96 23.25
 -1 -3 15 226.56 14.94
 -1 3 15 227.53 14.19
 1 -3 -15 231.64 13.55
 -1 -3 14 953.78 17.57
 -1 -3 14 956.59 18.84
 1 -3 -14 1034.03 16.58
 1 3 -14 998.46 30.26
 -1 3 14 1005.53 26.99
 1 3 -14 946.13 40.22
 -1 -3 14 968.99 29.29
 1 -3 -14 988.21 26.45
 -1 3 14 965.94 27.6
 1 -3 -13 934.66 25.06
 -1 -3 13 937.02 28.28
 -1 -3 13 919.06 16.87
 -1 -3 13 914.38 17.72
 1 -3 -13 944.47 15.84
 1 3 -13 860.96 36.8
 -1 3 13 930.93 24.79
 1 3 -13 910.24 29.01
 1 3 -13 912.07 20.15
 -1 3 13 913.16 25.95
 1 3 -12 1280.96 33.93
 -1 3 12 1355.15 28.37
 -1 -3 12 1285.85 19.84
 -1 -3 12 1309.73 20.56
 1 -3 -12 1286.1 18.91
 1 3 -12 1244.75 43.86
 1 3 -12 1286.91 22.85
 1 -3 -12 1275.57 28.35
 -1 -3 12 1313.17 32.66
 -1 -3 11 464.44 19.05
 1 -3 -11 481.71 16.95
 1 3 -11 444.83 20.13
 1 3 -11 466.82 12.93
 -1 3 11 464.01 15.98
 -1 -3 11 476.75 11.72
 1 3 -10 880.21 16.64
 -1 -3 10 876.14 25.35
 1 -3 -10 861.43 21.47
 1 3 -10 850.5 27.55
 -1 -3 10 885.91 15.37
 -1 3 10 834.53 29.46
 -1 -3 9 878.74 25.18
 1 3 -9 882.8 26.8
 1 3 -9 890.18 15.66
 1 -3 -9 902.33 21.08
 -1 3 9 865.74 28.26
 -1 -3 9 885.81 14.62
 1 -3 -8 1295.47 23.73
 -1 -3 8 1293.61 17.23
 1 3 -8 1327.97 18.03
 -1 3 8 1309.77 31.29
 1 -3 -8 1308.61 24.48
 1 3 -8 1344.24 26.37
 -1 -3 8 1249.09 29.74
 -1 3 7 931.12 24.21
 1 3 -7 889.86 13.48
 -1 -3 7 872.59 13.3
 1 -3 -7 880.84 18.3
 1 -3 -7 906.48 19.19
 1 3 -7 866.9 20.99
 -1 3 6 6985.78 63.82
 1 3 -6 6884.84 81.91
 1 3 -6 6892.46 43.61
 1 -3 -6 6774.22 54.69
 1 -3 -6 6865.85 56.17
 1 3 -6 7006.46 65.07
 1 3 -5 815.88 11.27
 1 3 -5 808.66 24.99
 -1 -3 5 827.99 28.38
 1 -3 -5 789.73 15.36
 -1 3 5 822.81 18.13
 1 3 -5 802.38 20.69
 -1 -3 5 829.25 30.47
 -1 -3 4 2732.42 48.95
 1 3 -4 2612.96 40.87
 1 -3 -4 2691.81 27.61
 -1 -3 4 2561.8 53.74
 1 -3 -4 2648.73 20.19
 -1 3 4 2687.71 30.57
 1 3 -4 2621.36 38.06
 -1 3 3 28.76 3.72
 -1 -3 3 31.86 7.29
 1 3 -3 29.4 5.88
 1 -3 -3 37.35 3.13
 -1 -3 3 39.11 11.2
 1 3 -3 39.13 8.33
 1 3 -2 1142.47 36.27
 -1 -3 2 1033.18 36.74
 1 -3 -2 1097.38 17.88
 1 3 -2 1140.76 20.89
 -1 3 2 1132.16 13.6
 1 3 -1 50.01 4.7
 1 -3 -1 43.66 5.97
 1 -3 -1 46.84 4.11
 -1 3 1 52.57 4.76
 -1 -3 1 75.8 15.84
 1 3 -1 69.82 12.6
 1 -3 0 1088.71 15.84
 -1 3 0 1050.56 34.11
 -1 3 0 1063.32 22.18
 -1 3 -1 1395.66 28.47
 -1 -3 -1 1466.91 14.54
 -1 3 -1 1468.68 36.94
 1 -3 1 1468.43 17.56
 -1 3 -2 3652.49 54.71
 1 -3 2 3593.8 28.53
 -1 3 -2 3613.9 29.73
 -1 -3 -3 1215.48 19.05
 1 -3 3 1230.26 14.83
 -1 3 -3 1247.3 15.56
 -1 -3 -4 587.29 14.16
 1 -3 4 661.26 24.39
 -1 3 -4 601.88 10.31
 1 -3 4 632.31 13.05
 -1 3 -5 1791.48 18.37
 1 -3 5 1760.97 23
 -1 -3 -5 1794.7 27.98
 -1 3 -6 5689.2 52.56
 -1 -3 -6 5692.78 56.76
 1 -3 6 5690.41 46.17
 -1 3 -6 5716.74 38.69
 -1 3 -7 18.25 2.36
 1 -3 7 24.94 3.55
 -1 3 -7 28.13 4.47
 1 -3 7 24.63 3.61
 -1 -3 -7 17.61 4.46
 -1 -3 -8 3218.75 47.8
 -1 3 -8 3335.25 36.78
 1 -3 8 3337.17 34.84
 1 -3 8 3415.91 35.28
 -1 3 -8 3285.98 35.6
 -1 3 -8 3299.46 28.34
 -1 3 -9 408.11 8.94
 1 3 9 465.96 12.46
 1 -3 9 415.86 11.92
 -1 -3 -9 464.14 18.86
 1 -3 9 425.92 12.37
 -1 3 -9 425.27 12.68
 -1 -3 -10 5064.92 67.47
 -1 3 -10 5264.28 37.65
 1 -3 10 5103.7 46.49
 1 3 10 5176.3 48.98
 1 -3 10 5018.88 39.59
 -1 3 -10 5130.96 50.56
 1 -3 10 5107.62 47.03
 1 -3 11 89.21 6.35
 -1 3 -11 98.31 7.05
 -1 3 -11 82.08 4.2
 1 3 11 94.87 6.87
 1 -3 11 96.57 4.82
 1 -3 11 89.52 5.97
 -1 -3 -11 104.07 10.39
 1 -3 12 3244.86 53.86
 1 3 12 3271.71 43.32
 1 -3 12 3356.16 37.36
 1 -3 12 3289.71 38.47
 -1 3 -12 3286.17 42.04
 1 3 12 3242.64 42.3
 -1 3 -12 3331.58 28.88
 -1 -3 -12 3141.62 58.51
 1 -3 12 3439.78 30.1
 -1 3 -13 427.09 20.85
 -1 3 -13 420.93 9.54
 -1 3 -13 450.11 15.92
 1 3 13 442.99 15.96
 1 -3 13 422.07 12.83
 1 -3 13 417.69 13.71
 1 -3 13 442.88 9.42
 -1 -3 -13 452.88 23.44
 1 3 13 463.44 16.84
 -1 -3 -13 455.56 19.24
 1 -3 13 438.53 20.25
 -1 3 -14 1594.19 40.51
 -1 3 -14 1567.59 31.13
 1 -3 14 1569.04 17.67
 1 -3 14 1585.56 40.15
 -1 -3 -14 1568.55 36.54
 1 -3 14 1624.85 27.78
 1 3 14 1586.87 33.77
 -1 -3 -14 1562.58 43.78
 -1 3 -15 233.32 12.63
 1 -3 15 211.5 15.88
 1 -3 15 225.22 5.84
 1 -3 15 219.79 10.88
 -1 -3 -15 221.89 17.72
 1 3 15 245.38 14.39
 -1 3 -15 227.22 16.2
 1 -3 16 389.66 20.55
 -1 3 -16 396.92 16.56
 -1 3 -16 433.48 21.4
 -1 -3 -16 419.47 24.67
 1 3 16 410.35 19.63
 -1 3 -17 746.06 23.53
 -1 -3 -17 760.84 34.2
 1 3 17 761.09 20.4
 1 3 17 765.91 27.94
 1 -3 17 736.02 29.68
 -1 -3 -18 1397.03 47.46
 -1 -3 -18 1449.44 23.86
 1 3 18 1396.17 27.7
 1 3 18 1428.94 39.4
 1 -3 18 1366.23 41.83
 -1 -3 -19 118.5 15.67
 -1 -3 -19 115.54 6.79
 1 -3 19 109.86 13.1
 1 3 19 116.69 8.32
 -1 -3 -20 815.5 17.92
 1 -3 20 828.19 34.78
 1 3 20 805.27 20.56
 -1 -3 -20 783.31 37.17
 -1 -3 -21 524.31 14.32
 1 -3 21 516.33 28.28
 1 3 21 507.33 16.23
 -1 -3 -21 518.44 30.81
 -1 -3 -22 377.19 12.25
 -1 -3 -22 368.49 27.04
 1 -3 22 371.59 24.99
 1 3 22 357.48 13.57
 -1 -3 -23 119.37 7.04
 -1 -3 -23 110.52 15.78
 1 -3 23 89.42 13.51
 1 3 23 100.71 7.6
 -1 -3 -24 650.93 15.8
 -1 -3 -24 629.14 36.2
 1 -3 24 691.11 35.46
 1 3 24 621.51 17.24
 -1 -3 -25 192.36 21.27
 1 -3 25 204.7 20.02
 1 -3 26 431.61 29.01
 -1 -3 -26 441.18 31.1
 1 -3 27 96.24 16.71
 -1 -3 -27 106.63 17.12
 1 -3 28 238.36 23.61
 -1 -3 -28 263.84 25.81
 1 -3 29 166.12 20.07
 -1 -3 -29 174 21.72
 1 -3 30 82.45 16.52
 -1 -3 -30 95.38 18.47
 -1 -4 31 50.86 12.47
 -1 -4 30 99.86 16.44
 1 -4 -30 119.36 16.92
 -1 -4 29 75.14 14.81
 1 -4 -29 78.19 13.95
 -1 -4 28 81.87 14.47
 1 -4 -28 103.65 16.18
 -1 -4 27 75.81 14.13
 1 -4 -27 71.59 13.97
 1 -4 -26 199.12 19.95
 -1 -4 26 201.16 20.31
 -1 -4 25 54.7 12.28
 -1 4 25 44.75 12.2
 -1 4 24 238.64 11.75
 -1 -4 24 240.49 20.59
 -1 4 24 249.73 21.94
 -1 -4 23 87.42 13.77
 -1 4 23 104.74 14.14
 -1 -4 22 464.54 25.96
 -1 4 22 503.8 27.49
 -1 -4 21 -5.37 6.45
 -1 4 21 10.89 6.51
 -1 -4 20 484.11 26.29
 -1 4 20 496.62 24.93
 1 -4 -20 488.45 8.27
 1 -4 -20 489.04 9.74
 -1 -4 19 8.27 1.78
 -1 -4 19 17.14 8.19
 -1 4 19 13.08 5.77
 1 -4 -19 11.04 1.71
 -1 -4 19 8.65 3.24
 1 -4 -19 6.93 2.11
 1 -4 -18 9.89 2.44
 -1 4 18 5.56 5.09
 -1 -4 18 9.11 5.84
 -1 -4 18 4.36 3.11
 -1 -4 18 3.48 3.87
 -1 4 17 378.84 19.01
 -1 -4 17 387.82 13.37
 -1 -4 17 390.6 12.54
 1 -4 -17 385.98 10.72
 1 -4 -16 304.55 9.99
 -1 -4 16 283.04 10.75
 -1 -4 16 276.81 11.11
 -1 4 16 298.51 15.91
 1 -4 -16 286.34 15.86
 1 4 -16 288.35 13.1
 -1 -4 15 33.82 4.39
 1 -4 -15 41 3.98
 -1 -4 15 27.41 4.1
 -1 4 15 46.4 7.09
 1 -4 -15 42.94 7.35
 1 4 -15 33.61 5.16
 -1 4 14 245.45 13.18
 1 4 -14 216.8 16.27
 -1 -4 14 217.05 9.32
 1 -4 -14 240.42 9.07
 1 -4 -14 236.79 13.73
 1 4 -14 217.45 21.29
 -1 -4 14 216.05 9.33
 1 4 -14 224.89 10.52
 -1 -4 13 132.13 7.2
 -1 4 13 148.04 9.96
 1 4 -13 155.26 13.76
 1 4 -13 129.28 7.83
 -1 -4 13 133.96 7.28
 1 -4 -13 133.58 10.38
 1 4 -12 455.51 6.57
 1 -4 -12 514.03 18.74
 1 4 -12 485.14 13.84
 -1 -4 12 467.85 12.62
 1 -4 -12 452.76 16.9
 1 4 -12 471.64 22.59
 1 4 -11 19.25 8.6
 -1 -4 11 7.75 2.78
 -1 4 11 4.46 7.04
 1 -4 -11 5.26 3.94
 1 -4 -11 7.09 3.77
 1 4 -11 11.6 1.11
 1 4 -11 12.09 2.55
 1 -4 -10 560.61 17.28
 1 -4 -10 579.43 18.32
 -1 4 10 562.12 24.08
 1 4 -10 552.72 13.13
 1 4 -10 565.07 18.93
 1 4 -9 66.19 7.19
 1 4 -9 51.39 4.22
 1 -4 -9 65.87 6.58
 1 -4 -9 62.69 6.74
 -1 4 9 62.85 8.62
 -1 4 8 485.96 18.68
 1 4 -8 461.23 17.42
 1 4 -8 455.17 10.62
 1 -4 -8 486.88 14.57
 1 -4 -8 495.26 15.76
 1 4 -8 466.21 24.38
 -1 4 7 671.89 20.08
 1 4 -7 707.53 21.45
 1 -4 -7 664.82 16.27
 1 4 -7 651.33 12.26
 1 4 -7 640.87 26.34
 -1 -4 7 702.87 32.58
 1 4 -6 277.23 7.55
 1 4 -6 269.24 16.87
 1 4 -6 281.78 14.21
 -1 -4 6 282.72 20.11
 -1 -4 6 286.95 22.69
 -1 4 6 295.45 12.42
 1 -4 -6 286.73 10.12
 1 4 -5 464.92 19.63
 -1 -4 5 480.71 24.08
 -1 -4 5 451.45 6.35
 -1 4 5 491.14 14.52
 -1 -4 5 457.77 27.34
 1 -4 -5 503.5 12.54
 1 -4 -5 500.58 9.57
 1 -4 -4 2065.51 22.75
 -1 4 4 2116.69 28.52
 1 -4 -4 2084.14 25.05
 1 4 -4 2038.3 36.52
 -1 -4 4 1985.25 55.76
 1 4 -3 848.66 22
 1 -4 -3 919.76 16.97
 1 4 -3 866.58 34.98
 1 -4 -2 272.27 11.34
 1 4 -2 271.88 20.84
 -1 -4 2 306.35 27.99
 1 4 -2 292.84 11.92
 -1 4 2 277.54 8.13
 1 4 -1 88.43 6.35
 1 -4 -1 100.3 6.06
 -1 4 1 82.36 13.98
 -1 -4 1 76.98 14.56
 1 4 -1 97.77 15.19
 -1 4 1 89.69 6.22
 1 4 -1 93.66 3.25
 1 -4 -1 87.88 8.54
 1 4 0 873.93 16.69
 1 -4 0 849.8 15.93
 1 4 0 875.21 11.42
 -1 4 0 803.89 34.74
 -1 4 0 838.87 20.37
 -1 4 -1 306.06 19.96
 1 -4 1 313.38 24.31
 -1 4 -1 322.79 15.13
 -1 -4 -1 326.98 6.91
 1 -4 1 332.68 9.39
 1 -4 2 29.21 3.08
 -1 4 -2 32.7 8.42
 -1 4 -2 29.73 3.49
 1 -4 2 14.09 9.48
 -1 -4 -2 26.65 2.67
 -1 4 -2 25.42 8.92
 -1 4 -3 524.16 22.53
 -1 -4 -3 516.81 11.12
 -1 4 -3 532.38 11.45
 1 -4 3 530.15 10.54
 1 -4 3 459.65 26.03
 -1 4 -4 -0.74 1.94
 1 -4 4 9.75 8.52
 -1 4 -4 4.66 8.42
 1 -4 4 0.71 1.5
 1 -4 5 487.96 24.94
 -1 -4 -5 509.46 14.45
 -1 4 -5 483.01 10.17
 1 -4 6 216.67 9.11
 1 -4 6 220.87 17.69
 -1 4 -6 220.19 6.65
 -1 -4 -6 219.33 10.18
 -1 4 -6 217.5 8.74
 -1 4 -7 -4.09 2.27
 -1 4 -7 -0.62 1.52
 -1 -4 -7 -2.24 3.18
 1 -4 7 -2.22 2.85
 -1 4 -8 803.06 12.99
 -1 -4 -8 815.73 22.29
 -1 4 -8 806.94 20.51
 1 -4 8 790.88 17.38
 -1 4 -8 812.3 17.57
 -1 4 -9 45.09 3.33
 -1 -4 -9 46.3 6.44
 -1 4 -9 44.91 5.4
 -1 4 -9 48.42 4.93
 1 -4 9 46.67 4.95
 -1 -4 -10 151.78 11.18
 -1 4 -10 144 5.86
 -1 4 -10 147.94 5.83
 -1 4 -10 152.92 8.8
 1 -4 10 147.83 8.11
 -1 4 -10 152.67 8.41
 1 -4 11 35.58 4.65
 1 -4 11 35.7 4.66
 -1 4 -11 34.84 4.93
 -1 4 -11 31.5 2.98
 1 4 11 38.4 4.31
 -1 -4 -11 38.52 6.82
 -1 4 -11 37.34 3.25
 -1 -4 -11 37.44 6.76
 1 -4 12 12.24 3.55
 -1 4 -12 12.67 4.16
 -1 4 -12 12.62 2.08
 1 4 12 9.27 3.04
 -1 -4 -12 7.63 5.63
 1 -4 12 12.19 3.17
 -1 -4 -12 19 5.94
 1 -4 13 41.77 3.83
 1 -4 13 32.06 4.45
 1 -4 13 37.45 4.8
 -1 4 -13 38.41 5.4
 -1 4 -13 35.85 3.1
 1 4 13 32.7 4.83
 -1 -4 -13 31.56 6.51
 -1 -4 -13 33.94 6.91
 -1 4 -14 280.69 7.93
 1 4 14 310.09 14.07
 1 -4 14 285.58 11.5
 1 -4 14 275.99 11.82
 -1 -4 -14 322.8 18.98
 -1 4 -14 277.62 18.38
 -1 4 -14 277.69 12.95
 1 -4 14 276.82 8.93
 1 -4 15 1.24 2.13
 -1 -4 -15 8.02 6.2
 1 -4 15 5.46 3.48
 -1 4 -15 2.71 3.5
 -1 4 -15 2.99 1.64
 -1 4 -15 1.54 6.95
 1 4 15 -1.87 3.71
 1 -4 15 -2.59 4.64
 -1 4 -16 43.35 6.42
 1 -4 16 48.5 3.78
 -1 -4 -16 33.67 7.51
 1 4 16 41.24 7.15
 1 -4 16 41.25 8.34
 -1 -4 -17 276.52 19.71
 -1 4 -17 286 14.75
 1 -4 17 287.94 7.4
 1 4 17 298.32 16.73
 1 -4 17 268.23 18.96
 1 4 18 207.37 15.26
 -1 -4 -18 216.2 18.77
 -1 4 -18 177.16 12.63
 1 -4 18 188.32 16.33
 1 -4 18 166.65 4.78
 -1 -4 -19 59.21 11.06
 1 4 19 60.14 9.77
 -1 4 -19 61.99 8.64
 1 -4 19 47.52 10.02
 -1 -4 -19 58.14 3.42
 -1 -4 -20 9.62 1.24
 -1 -4 -20 6.52 1.02
 1 4 20 8.79 5.96
 1 4 20 13.45 4.72
 -1 -4 -20 10.81 2.83
 1 -4 20 18.79 7.59
 1 4 21 271.19 13.33
 1 -4 21 266.84 20.92
 -1 -4 -21 285.45 10.81
 -1 -4 -21 259.17 21.55
 -1 -4 -22 18.71 8.92
 1 -4 22 9.14 6.95
 -1 -4 -22 14.41 2.99
 1 4 22 10.65 4.59
 -1 -4 -23 37.75 10.46
 1 -4 23 41.31 10.81
 -1 -4 -23 51.86 4.98
 1 4 23 50.64 6.79
 -1 -4 -24 38.01 11.13
 1 -4 24 40.62 11.26
 -1 -4 -24 34.17 4.38
 1 4 24 27.66 5.24
 -1 -4 -25 -14.37 10.25
 -1 -4 -25 2.36 2.69
 1 -4 25 -13.91 9.13
 1 -4 26 168.11 19.4
 -1 -4 -26 181.12 19.78
 -1 -4 -27 67.03 13.64
 1 -4 27 70.63 14.35
 -1 -4 -28 83.62 15.46
 1 -4 28 55.13 13.33
 -1 -4 -29 15.73 10.22
 1 -4 29 30.05 11.62
 1 -4 30 23.06 12.96
 1 -5 -30 -4.87 9.5
 -1 -5 30 8.23 10.26
 1 -5 -29 39.6 11.13
 -1 -5 29 49.25 12.45
 1 -5 -28 43.36 11.68
 -1 -5 28 35.58 11.88
 -1 5 27 187.86 20.51
 -1 -5 27 194.63 20.33
 1 -5 -27 179.84 18.98
 -1 5 26 141.75 18.89
 -1 -5 26 127.57 16.71
 -1 -5 25 326 24.62
 -1 5 25 317.23 24.51
 -1 -5 24 5.95 7.5
 -1 5 24 8.07 8.44
 -1 -5 23 560.54 29.8
 -1 5 23 558.17 29.2
 1 -5 -22 13.25 1.55
 -1 5 22 15 7.64
 1 5 -22 17.31 2.26
 -1 -5 22 6.84 6.57
 1 -5 -22 21.36 2.76
 1 -5 -21 323.38 7.15
 -1 -5 21 336.17 12.95
 1 -5 -21 326.46 9.61
 -1 5 21 356.89 21.35
 1 5 -21 330.43 7.7
 -1 -5 21 353.47 23.81
 -1 -5 21 316.97 6.85
 -1 -5 20 5.24 3.96
 -1 5 20 -4.21 6.65
 -1 -5 20 11.7 7.7
 1 5 -20 4.83 1.66
 1 -5 -20 3.94 2.55
 -1 -5 19 335.85 12.78
 1 -5 -19 351.79 11.19
 1 5 -19 323.6 7.06
 -1 5 19 341.51 19.33
 1 5 -18 37.06 2.44
 1 -5 -18 43.59 4.61
 -1 -5 18 39.32 5.25
 1 5 -18 40.38 5.87
 -1 5 18 43.87 8.08
 -1 -5 17 1022.21 22.29
 1 5 -17 1020.62 11.73
 1 -5 -17 1030.84 20.32
 -1 -5 17 1075.92 22.32
 1 5 -17 1077.68 25.71
 -1 5 17 1066.9 30.71
 -1 -5 16 11.11 3.68
 1 5 -16 12.9 1.51
 1 -5 -16 9.58 2.82
 -1 5 16 4.94 4
 -1 -5 16 15.68 4.16
 1 5 -16 11.02 3.9
 1 -5 -15 1716.19 38.04
 -1 5 15 1764.66 36.46
 -1 -5 15 1688.19 27.71
 1 5 -15 1697.34 29.9
 1 5 -14 770.94 19.26
 1 -5 -14 824.34 25.62
 1 5 -14 727.52 9.4
 -1 -5 14 781.26 18.62
 1 5 -14 699.1 7.6
 1 -5 -13 2081.72 37.25
 1 5 -13 2152.07 51.34
 -1 5 13 2021.14 53.98
 1 -5 -13 2132.68 40.33
 1 5 -13 2091.72 30.82
 1 -5 -12 3.83 4.74
 1 5 -12 6.88 2.67
 -1 5 12 12.53 7.26
 1 5 -12 7.99 4.62
 1 -5 -12 6.79 4.75
 1 5 -11 2392.27 30.33
 1 -5 -11 2308.99 36.89
 -1 5 11 2438.77 52.42
 1 -5 -11 2380.86 40.36
 1 5 -11 2406.46 42.19
 1 5 -10 983.39 27
 1 5 -10 895.88 37.24
 1 5 -10 1015.35 18.47
 -1 5 10 984.02 31.02
 1 -5 -10 1003.08 25.06
 1 -5 -10 939.73 22.58
 -1 5 9 2384.5 44.82
 1 5 -9 2428.97 43.26
 1 5 -9 2364.82 55.5
 1 5 -9 2375.81 27.85
 1 -5 -9 2443.15 38.26
 1 -5 -9 2433.97 35
 1 5 -8 1177.69 18.75
 1 -5 -8 1186.86 23.31
 1 5 -8 1198.79 30.76
 1 5 -8 1193.28 37.83
 -1 5 8 1261.45 30.09
 1 5 -7 2664.7 28.04
 1 5 -7 2602.86 46.3
 -1 5 7 2695.71 41.15
 1 -5 -7 2665.56 34.05
 -1 -5 7 2522.94 68.06
 1 5 -7 2646.08 52.92
 1 5 -6 8.39 2.21
 1 -5 -6 8.61 2.88
 -1 -5 6 12.2 1.55
 -1 5 6 16.09 4.47
 1 5 -6 7.52 7.31
 -1 -5 6 18.03 11.64
 1 -5 -6 8.39 2.25
 -1 5 5 3563.57 42.69
 1 5 -5 3451.16 53.23
 1 -5 -5 3479.4 34.78
 -1 -5 5 3528.23 26.72
 -1 5 5 3484.83 41
 1 -5 -5 3506.16 36.44
 -1 5 4 67.63 5.84
 -1 -5 4 73.04 16.03
 -1 5 4 63.16 5.62
 1 5 -4 79.72 13.71
 1 -5 -4 56.54 5.25
 1 5 -4 57.3 8.38
 1 5 -3 2679 40.32
 1 -5 -3 2610.88 36.2
 -1 5 3 2712.32 32.14
 1 5 -3 2719.23 69.33
 -1 -5 3 2649.95 77.22
 1 5 -2 1611.56 28.63
 -1 5 2 1600.57 22.01
 1 5 -2 1662.97 55.25
 -1 -5 2 1776.35 64.4
 1 -5 -2 1638.02 32.05
 -1 5 2 1665.06 23.28
 1 5 -1 2355.8 20.81
 1 5 -1 2386.68 32.97
 -1 5 1 2412.28 31.48
 -1 5 1 2496.41 74.07
 1 -5 -1 2418.03 42.94
 1 -5 -1 2391.68 31.75
 1 5 0 499.66 9.62
 -1 -5 0 475.09 16.9
 1 -5 0 475.14 20.29
 -1 5 0 483.02 15.93
 -1 5 0 473.53 29.97
 1 5 0 530.71 36.93
 1 -5 0 502.22 13.58
 1 5 0 488.8 13.68
 -1 5 -1 2706.62 42.81
 -1 -5 -1 2767.65 38.63
 1 5 1 2768.03 80.27
 -1 5 -1 2668.07 66.73
 1 -5 1 2751.34 31.08
 1 -5 2 727.9 14.56
 -1 -5 -2 712.24 12.18
 -1 -5 -2 735.08 18.31
 1 -5 2 733.7 40.6
 -1 5 -2 738 33.92
 -1 5 -2 693.87 24.44
 -1 5 -3 1816.15 42.52
 -1 -5 -3 1844.9 22.08
 -1 -5 -3 1766.69 27.08
 1 -5 3 1786.44 22.36
 -1 5 -3 1799.28 49.8
 1 -5 3 1635.43 53.97
 -1 5 -4 30.08 10.91
 1 -5 4 36.6 10.36
 1 -5 4 42.28 3.6
 -1 5 -4 49.13 4.62
 -1 -5 -4 47.6 4.25
 1 -5 5 2334.95 24.54
 -1 5 -5 2314.72 26.23
 1 -5 5 2347.49 62.44
 -1 -5 -5 2316.99 29.2
 -1 5 -5 2311.79 52.92
 -1 5 -6 722.79 31.4
 1 -5 6 760.29 36.57
 -1 -5 -6 818.57 20.15
 -1 5 -6 738.88 16.9
 -1 -5 -6 749.4 17.08
 -1 5 -6 771.99 14.14
 -1 5 -7 3061.75 36.3
 -1 5 -7 3033.55 29.39
 -1 -5 -7 2990.87 41.41
 -1 5 -7 2985.76 63.81
 1 -5 7 3046.76 36.91
 1 -5 7 2980.64 68.72
 1 -5 8 26.07 9.97
 -1 5 -8 22.82 2.59
 -1 -5 -8 19.67 4.46
 -1 5 -8 30.65 5.91
 -1 5 -8 30.41 3.96
 1 -5 8 25.7 3.79
 -1 -5 -9 1075.95 27.83
 -1 5 -9 1068.52 16
 -1 -5 -9 1027.57 26
 -1 5 -9 1059.48 26.25
 -1 5 -9 1031.53 21.34
 1 -5 9 1062.23 21.63
 -1 -5 -10 373.83 17.15
 -1 5 -10 338.89 8.92
 -1 -5 -10 353.08 16.19
 -1 5 -10 331.06 14.42
 -1 5 -10 313.37 12.47
 1 -5 10 340.05 12.49
 -1 -5 -11 2429.14 44.56
 -1 5 -11 2384.34 25.33
 -1 -5 -11 2297.13 43.33
 -1 5 -11 2432.47 38.58
 1 -5 11 2407.11 34.11
 -1 5 -11 2416.23 35.18
 1 -5 12 62.44 6.25
 -1 5 -12 60.55 6.24
 -1 -5 -12 51.67 7.57
 -1 5 -12 53.41 3.79
 -1 5 -12 64.72 4.36
 -1 5 -12 72.31 6.97
 1 5 12 58.25 5.69
 -1 -5 -12 59.03 8.51
 -1 -5 -13 752.3 26.41
 -1 5 -13 770.9 14.07
 1 -5 13 774.51 19.55
 1 5 13 770.5 20.14
 -1 5 -13 780.01 14.2
 -1 5 -13 760.58 21.16
 -1 -5 -14 221.16 15.42
 -1 5 -14 194.37 11.36
 1 5 14 222.36 11.55
 -1 5 -14 188.68 7.1
 1 -5 14 188.2 10.09
 -1 5 -14 186.56 6.79
 1 -5 14 202.1 8.9
 -1 -5 -15 1727.84 43.29
 -1 5 -15 1761.93 33.94
 1 5 15 1744.73 34.17
 1 -5 15 1710.27 29.88
 -1 5 -15 1672.83 22.2
 1 -5 15 1665.34 24.7
 -1 5 -15 1699.59 21.01
 1 5 16 30.99 6.1
 1 -5 16 21.4 3.51
 1 -5 16 17.12 4.56
 -1 5 -16 17.64 5.04
 -1 -5 -16 24.22 7.68
 -1 5 -16 21.28 2.94
 -1 5 -16 17.75 2.62
 1 5 17 674.12 23.56
 1 -5 17 684.05 14.49
 1 -5 17 695.15 19.41
 -1 5 -17 694.82 22.86
 -1 5 -17 671.84 12.45
 1 -5 17 698.63 30.38
 -1 5 -17 700.51 14.54
 -1 -5 -17 668.52 28.93
 -1 -5 -18 60.65 10.2
 1 -5 18 48.67 4.09
 -1 5 -18 49.75 7.82
 -1 5 -18 46.11 4.13
 1 -5 18 57.67 9.91
 1 5 18 41.19 7.68
 1 5 19 895.25 30.53
 1 -5 19 897.22 14.07
 -1 5 -19 936.17 28.18
 -1 -5 -19 885.05 35.1
 -1 5 -19 938.05 17.6
 1 -5 19 935.67 36.93
 1 -5 20 95.17 3.75
 -1 5 -20 119.82 11.1
 1 5 20 119.49 12.72
 -1 -5 -20 127.77 14.33
 -1 5 -20 109.71 6.33
 1 -5 20 91.22 12.09
 -1 -5 -21 396.43 9.05
 1 5 21 389.9 22.24
 -1 5 -21 410.06 19.78
 -1 5 -21 406.76 11.87
 1 -5 21 380.48 24.72
 -1 -5 -21 373.09 24.28
 -1 -5 -22 20.22 3.42
 -1 -5 -22 20.64 9.47
 1 5 22 20.11 5.96
 1 -5 22 26.39 10.34
 1 5 22 25.61 8.8
 1 5 23 556.93 20.13
 -1 -5 -23 616.65 32.26
 -1 -5 -23 597.15 15.66
 1 -5 23 593.35 32.66
 -1 -5 -24 26.94 4.06
 1 5 24 17.96 5.26
 1 -5 24 20.5 9.95
 -1 -5 -24 27.57 9.64
 -1 -5 -25 430.52 27.89
 1 -5 25 430.88 29.42
 1 -5 26 11.26 9.29
 -1 -5 -26 17.62 9.72
 -1 -5 -27 373.59 27.22
 1 -5 27 338.51 26.75
 1 -5 28 -8.71 10.23
 -1 -5 -28 19.54 10.87
 -1 -5 -29 223.85 22.19
 1 -5 29 252.14 24.79
 -1 -6 30 88.09 17.47
 -1 -6 29 71.72 15.92
 1 -6 -29 64.63 12.02
 -1 6 28 141.38 18.37
 1 -6 -28 154.3 16.98
 -1 -6 28 154.6 20.41
 -1 -6 27 87.58 15.89
 -1 6 27 88 15.79
 -1 -6 26 67.82 13.86
 -1 6 26 83.53 14.8
 -1 -6 25 101.42 14.79
 -1 6 25 96.28 13.97
 -1 -6 24 98.48 14.66
 -1 6 24 125.24 15.8
 -1 -6 23 91.77 14.08
 1 -6 -23 60.67 2.82
 -1 6 23 76.46 12.13
 1 -6 -23 73.55 4.99
 -1 6 22 201.32 16.89
 1 -6 -22 190.01 8.49
 1 -6 -22 191.26 5.93
 -1 -6 22 194.93 18.48
 -1 -6 21 219.79 19.27
 1 -6 -21 217.07 9.37
 -1 6 21 216.19 16.7
 1 -6 -20 117.82 7.64
 -1 6 20 119.3 12.43
 -1 6 19 295.72 18.03
 1 6 -19 295.65 14.46
 1 -6 -19 316.08 12.05
 -1 -6 19 276.39 12.42
 -1 6 18 299.1 17.21
 1 6 -18 291.26 14.16
 1 -6 -18 299.5 11.82
 -1 -6 18 295.06 12.72
 -1 -6 17 58.15 6.5
 1 6 -17 54.6 6.37
 -1 6 17 53.28 7.38
 1 6 -16 117.62 3.71
 -1 -6 16 121.03 8.49
 1 6 -16 122.78 8.71
 -1 6 16 145.39 11.41
 1 6 -15 19.53 4.3
 -1 -6 15 14.91 4.02
 1 6 -14 496.32 15.55
 1 -6 -14 508.62 20.87
 1 6 -13 187.29 9.3
 1 -6 -13 200.03 13.22
 1 6 -13 174.43 12.43
 1 6 -12 452.22 19.77
 1 6 -12 446.22 13.59
 1 -6 -12 483.51 19.46
 1 -6 -12 469.77 17.07
 -1 6 11 -0.84 5.64
 1 -6 -11 2.22 3.82
 1 6 -11 5.5 4.61
 1 6 -11 1.48 2.32
 1 -6 -11 10.04 5.27
 1 6 -11 6.22 9.82
 -1 6 10 249.66 15.82
 1 -6 -10 246.7 11.65
 1 6 -10 251.39 15.54
 1 6 -10 237.78 9.3
 1 -6 -10 252.85 13.58
 1 6 -10 197.86 18.46
 1 6 -9 661.33 29.5
 -1 6 9 748.19 25.15
 1 -6 -9 717.41 18.84
 1 6 -9 712.57 25.38
 1 6 -9 694.39 15.42
 1 6 -8 2.82 2.24
 -1 6 8 11.2 5.6
 1 -6 -8 9.7 3.72
 1 -6 -8 12.28 2.64
 1 6 -8 14.06 6.21
 -1 6 7 589.81 19.53
 -1 -6 7 564.61 8.33
 1 6 -7 543.71 24.76
 1 -6 -7 565.69 15.41
 1 6 -7 548.49 13.23
 1 -6 -7 550.21 13.66
 1 6 -6 1144.63 32.99
 -1 -6 6 1184.45 14.51
 1 -6 -6 1255.86 22.16
 -1 6 6 1199.35 26.43
 1 6 -5 327.05 25.85
 -1 6 5 297.48 12.25
 -1 -6 5 285.21 7.94
 -1 6 5 307.6 12.82
 1 6 -5 248.34 15.21
 1 -6 -5 290.4 11.68
 1 6 -4 401.92 29.07
 -1 6 4 428.66 14.5
 -1 6 4 420.08 13.76
 1 6 -4 363.61 16.93
 1 -6 -4 392.81 14.99
 -1 6 3 164.58 8.35
 1 6 -3 152 10.47
 1 -6 -3 164.84 11.15
 -1 -6 3 144.32 24.34
 1 6 -3 168.35 21.25
 -1 -6 2 119.18 19.95
 -1 6 2 143.26 20.8
 1 6 -2 133.82 19.91
 -1 6 2 177.82 8.22
 -1 6 2 157.3 7.82
 1 6 -2 125.72 9.23
 1 -6 -2 157.28 12.44
 -1 -6 2 148.32 14.12
 1 -6 -1 111.99 7.62
 1 -6 -1 105.98 11.37
 1 6 -1 99.14 18.25
 -1 6 1 133.29 21.12
 -1 -6 1 94.2 10.64
 1 6 -1 100.25 4.58
 1 6 -1 102.38 7.71
 -1 6 1 119 7.91
 1 -6 0 0.51 6.87
 1 -6 0 2 2.81
 -1 6 0 -4.94 4.86
 -1 -6 0 0.2 5.02
 1 6 0 -1.38 12.82
 -1 6 0 -0.56 10.55
 1 6 0 2.27 1.69
 1 6 0 1.88 3.8
 1 6 1 126.14 22.7
 -1 -6 -1 113.02 10.08
 -1 6 -1 141.81 20.4
 -1 6 -1 100.61 9.85
 1 -6 1 105.31 6.7
 1 -6 2 116.02 6.66
 -1 6 -2 113.87 17.35
 -1 -6 -2 99.87 8.51
 -1 6 -2 95.59 10.24
 1 -6 2 111.11 20.2
 1 6 2 73.97 17.2
 -1 -6 -3 178.86 10.18
 1 -6 3 181.56 7.81
 1 -6 3 185.48 25.23
 -1 6 -3 200.74 19.6
 1 6 3 176.62 9.43
 -1 6 -3 185.87 14.54
 -1 -6 -3 178.88 6.99
 -1 -6 -4 392.95 14.32
 1 -6 4 429.62 11.15
 -1 -6 -4 403.59 11.08
 1 -6 4 424.11 31.33
 -1 6 -4 409.01 22.29
 -1 -6 -5 24.22 3.47
 1 -6 5 22 2.83
 1 -6 5 36.72 13.59
 -1 -6 -5 27.03 4.47
 -1 6 -5 28.06 11.32
 1 -6 6 61.35 14.57
 -1 6 -6 49.68 4.4
 1 -6 6 48 3.84
 -1 -6 -6 56.87 5.24
 -1 6 -6 57.4 12.41
 -1 6 -7 162.48 9
 -1 6 -7 150.42 7
 -1 -6 -7 138.59 8.22
 1 -6 7 135.51 19.5
 -1 6 -7 146.79 18.2
 1 -6 8 26.67 4.86
 -1 6 -8 15.51 10.8
 -1 -6 -8 26.86 4.83
 -1 6 -8 28.4 3.31
 -1 6 -8 28.39 4.16
 1 -6 8 37.16 15.78
 -1 -6 -8 33.42 5.04
 1 -6 9 1.79 3.47
 -1 6 -9 5.4 3.41
 -1 6 -9 5.04 5
 -1 6 -9 6.31 10.22
 -1 -6 -9 4.3 3.01
 -1 6 -9 4.15 2.06
 -1 -6 -9 3.01 3.63
 1 -6 9 21.42 11.59
 -1 -6 -10 230.25 14.09
 1 -6 10 209.45 10.51
 -1 6 -10 235.39 10.84
 1 -6 10 223.78 21.98
 -1 6 -10 230.03 7.98
 -1 6 -10 226.8 21.44
 -1 6 -10 227.02 13.96
 -1 -6 -10 237.58 13.29
 -1 6 -11 39.37 5.15
 -1 -6 -11 34.19 7.01
 -1 6 -11 36.05 6.22
 -1 6 -11 38.31 3.5
 -1 -6 -11 31.57 6.04
 1 -6 11 17.01 9.83
 1 -6 11 40.46 5.27
 -1 -6 -12 136.52 11.23
 -1 6 -12 147.04 10.74
 1 -6 12 149.14 9.24
 -1 6 -12 143.19 6.3
 1 -6 12 124.3 19.65
 -1 6 -12 145.08 9.14
 -1 -6 -13 337.73 17.37
 -1 6 -13 335.15 15.18
 -1 6 -13 327.21 10.07
 -1 6 -13 330.04 9.39
 -1 6 -13 342.16 14.1
 1 -6 13 335.99 13.49
 -1 -6 -14 166.14 12.86
 -1 6 -14 178.3 7.24
 -1 6 -14 183.53 7.09
 1 6 14 182.55 10.56
 1 -6 14 182.03 10.45
 -1 6 -14 199.1 11.35
 1 6 15 4.56 3.25
 -1 -6 -15 1.89 4.52
 -1 6 -15 0.63 1.88
 -1 6 -15 5.32 3.57
 -1 6 -15 3.85 1.8
 -1 -6 -16 223.12 16.29
 -1 6 -16 235.64 13.17
 -1 6 -16 225.86 7.63
 -1 6 -16 230.82 8.09
 1 6 16 240.14 13.28
 1 -6 16 238.88 10.07
 1 -6 17 22.69 4.23
 -1 6 -17 23.38 2.96
 -1 6 -17 15.37 2.59
 1 6 17 13.11 5.27
 -1 6 -17 23.22 5.34
 1 6 18 69.51 8.79
 -1 -6 -18 59.18 10.3
 1 -6 18 61.35 5.51
 -1 6 -18 65.96 4.12
 -1 6 -18 64.89 4.8
 -1 6 -18 75.87 8.53
 1 -6 18 56.49 10.84
 -1 6 -19 2.94 2.24
 -1 6 -19 -3.1 4.77
 1 -6 19 3.92 2.6
 1 6 19 0.75 4.77
 -1 -6 -19 6.45 6.5
 -1 6 -20 21.12 3.23
 1 -6 20 16.68 7.89
 -1 6 -20 24.29 6
 1 -6 20 23.14 3.71
 -1 -6 -20 33.98 8.98
 1 6 20 28.61 7.6
 -1 6 -21 -0.25 5.59
 1 6 21 4.29 6.85
 -1 6 -21 -0.08 2.04
 1 -6 21 0.42 6.48
 -1 -6 -21 -4.86 6.63
 -1 -6 -22 135.98 6.27
 1 6 22 137.25 14.75
 -1 -6 -22 123.09 14.58
 1 -6 22 138.71 17.06
 -1 6 -22 121.52 11.89
 1 6 23 35.91 9.9
 -1 -6 -23 51.14 10.44
 1 6 23 41.72 7.29
 1 -6 23 37.24 10.28
 -1 -6 -24 136.32 16.23
 -1 -6 -24 143.17 7.98
 1 6 24 137.65 11.5
 1 -6 24 105.38 15.77
 -1 -6 -25 3.91 8.37
 1 -6 25 16.86 10.36
 1 6 25 8.65 5.83
 1 -6 26 24.85 10.97
 -1 -6 -26 12.15 9.21
 1 -6 27 -17.89 11.21
 -1 -6 -27 -2.31 8.51
 1 -6 28 29.11 11.64
 -1 -6 -28 11.91 9.34
 1 -7 -29 2.2 8.03
 -1 -7 29 -11.59 10.8
 -1 7 28 247.24 23.89
 -1 -7 28 237.93 23.96
 -1 -7 27 40.66 12.62
 -1 7 27 43.51 12.11
 -1 -7 26 179.86 19.3
 -1 7 26 182.54 19.14
 -1 -7 25 8.36 7.95
 -1 7 25 14.08 8.54
 -1 -7 24 342.36 26.26
 -1 7 24 276.56 20.58
 -1 -7 23 -0.46 8.35
 1 -7 -23 7.09 3.19
 -1 7 23 14.13 7.34
 -1 7 22 317.48 20.39
 1 -7 -22 299.89 12.07
 -1 7 21 7.02 6.75
 1 -7 -21 12.92 4.05
 -1 7 20 213.43 15.76
 1 7 -20 241.95 13.95
 1 -7 -20 209.79 10.84
 -1 7 19 -8.22 5.53
 1 7 -19 -1.28 3.92
 1 -7 -19 -4.04 3.55
 1 7 -18 222.57 12.67
 -1 7 18 228.68 15.16
 -1 7 17 10.09 4.82
 1 7 -17 20.68 1.99
 1 7 -17 18.49 4.84
 1 7 -16 1211.99 26.42
 1 7 -15 260.81 12.02
 1 7 -14 824.55 20.3
 1 7 -14 824.2 27.72
 1 7 -13 -5.34 5.88
 1 7 -13 6.74 3.64
 1 -7 -13 -4.84 5.69
 1 -7 -12 1866.87 39.11
 1 7 -12 1819.61 28.69
 1 7 -12 1867.38 42.39
 1 7 -11 8.43 6.6
 1 7 -11 3.18 2.57
 1 -7 -11 -1.2 4.67
 1 -7 -11 -0.89 3.47
 1 7 -10 2536.36 32.49
 1 7 -10 2536.02 50.99
 1 -7 -10 2399.42 31.18
 1 -7 -10 2472.51 37.25
 1 7 -9 -0.32 8.75
 1 -7 -9 3.88 2.72
 -1 7 9 2.47 5.04
 1 7 -9 4.6 2.78
 1 -7 -9 0.13 3.08
 1 7 -9 -4.05 5.9
 1 7 -8 2712.37 56.24
 1 7 -8 2740.5 33.16
 1 7 -8 2721.04 54.44
 1 -7 -8 2639.66 34.85
 1 -7 -8 2742.86 36.97
 -1 -7 8 2725.02 21.68
 -1 7 8 2755.18 46.92
 1 -7 -7 -2.36 3.27
 1 7 -7 7.53 7.97
 -1 -7 7 0.75 1.52
 -1 7 7 -1.98 4.14
 1 7 -6 1325.61 35.4
 1 -7 -6 1262 26.23
 -1 -7 6 1321.33 17.67
 -1 7 6 1289.47 28.73
 -1 7 5 30.03 4.86
 -1 -7 5 34.7 3.64
 1 7 -5 52 8.61
 1 -7 -5 40.19 6.26
 -1 7 5 33.77 5.12
 1 7 -5 52.45 14.56
 -1 -7 4 1852.39 54.46
 1 -7 -4 1857.03 37.37
 1 7 -4 1932.62 66.84
 -1 7 4 1957.91 32.95
 1 7 -4 1800.11 37.73
 -1 7 4 1847.05 31.04
 -1 -7 4 1877.32 25.74
 -1 7 3 4.16 2.84
 1 7 -3 8.48 4.92
 -1 -7 3 1.13 8.78
 1 -7 -3 6.92 6.11
 -1 7 3 -2.78 11.09
 1 7 -3 9.07 12.14
 -1 7 2 2187.21 30.36
 1 7 -2 2192.42 36.81
 1 -7 -2 2174.7 47.06
 -1 -7 2 2251.1 53.69
 -1 7 2 2293.5 86.28
 1 7 -2 2200.31 75.87
 1 -7 -2 2172.01 35.6
 -1 7 2 2158.24 30.88
 1 7 -2 2191.54 23.39
 1 7 -1 48.12 6.32
 -1 7 1 49.85 6.29
 -1 -7 1 36.91 9.48
 1 -7 -1 48.73 10.22
 1 7 -1 43.48 3.55
 -1 7 1 49.79 4.9
 1 -7 -1 35.04 5.08
 1 7 -1 39.76 16.56
 -1 7 1 38.93 15.41
 1 7 0 2399.6 83.03
 -1 7 0 2293.31 75.56
 1 -7 0 2509.51 36.02
 1 -7 0 2409.53 53.99
 -1 -7 0 2488.47 49.73
 1 7 0 2409.05 27.23
 -1 7 0 2413.98 37.72
 -1 -7 -1 19.45 6.07
 -1 7 -1 15.21 5.79
 -1 7 -1 38.28 15.28
 1 7 1 10.65 14.54
 1 -7 1 21.93 4.22
 -1 7 -2 2062.62 68.56
 -1 7 -2 2021.63 40.73
 -1 -7 -2 2135.07 40.57
 1 -7 2 2074.49 29.95
 1 -7 3 290.99 10.56
 -1 7 -3 262.08 16.56
 -1 7 -3 274.18 24.14
 1 -7 3 293.69 31.46
 1 7 3 311.49 13.19
 -1 -7 -3 284.22 14.62
 1 7 4 2696.53 40.65
 -1 -7 -4 2668.04 41.5
 1 -7 4 2722.83 31.65
 -1 7 -4 2665.88 53.98
 -1 7 -4 2755.64 73.34
 1 -7 4 2705.78 88.43
 -1 -7 -4 2657.33 30.31
 -1 7 -5 279.75 19.88
 1 -7 5 320.2 10.05
 -1 -7 -5 288.98 13.11
 1 -7 5 286 29.72
 1 7 5 329.57 14.77
 -1 -7 -5 305.72 10.55
 -1 7 -6 1707.4 48.74
 1 -7 6 1765.37 23.5
 -1 -7 -6 1763.73 31.69
 -1 -7 -6 1758.08 26.89
 1 7 6 1814.75 36.32
 1 -7 6 1617.01 63.58
 1 7 7 15.66 5.8
 -1 7 -7 -3.07 10.99
 -1 7 -7 9.39 3.33
 -1 -7 -7 8.02 3.21
 1 -7 7 4.47 12.56
 1 -7 7 8.16 2.45
 -1 7 -8 2212.71 34.2
 1 -7 8 2121.24 72.54
 1 7 8 2228.71 45.51
 -1 7 -8 2182.42 60.6
 -1 -7 -8 2212.87 33.31
 -1 7 -9 27.91 4.73
 1 7 9 48.18 8.89
 -1 7 -9 18.63 12.07
 -1 7 -9 26.87 3.61
 -1 -7 -9 30.57 4.88
 1 -7 9 28.58 5.37
 -1 7 -10 1780.72 31.3
 -1 7 -10 1801.98 41.2
 -1 7 -10 1766.65 24.5
 1 -7 10 1777.92 66.35
 -1 -7 -10 1779.69 32.31
 1 -7 10 1728.74 31.74
 -1 7 -11 67 6.53
 -1 7 -11 72.53 9.37
 -1 7 -11 74.36 5.1
 -1 -7 -11 79.56 8.56
 -1 -7 -11 67.79 7.3
 1 -7 11 70.96 7.18
 -1 7 -12 964.36 28.73
 -1 -7 -12 957.95 28.18
 -1 -7 -12 933.82 24.82
 -1 7 -12 961.5 17.18
 -1 7 -12 983.78 24.1
 -1 7 -13 1.46 4.62
 -1 7 -13 0.61 2.08
 -1 7 -13 8.55 4.16
 -1 -7 -13 -3.71 4
 -1 7 -14 887.24 23.8
 -1 7 -14 863.96 25.76
 -1 7 -14 834.91 16.92
 -1 -7 -14 822.77 27.94
 -1 7 -14 839.21 15.79
 -1 -7 -15 335.78 18.55
 -1 7 -15 303.89 10.03
 1 7 15 358.78 15.42
 -1 7 -15 338.51 15.11
 -1 7 -15 321.65 9.63
 -1 -7 -16 1390.39 38.48
 1 7 16 1439.37 31.83
 -1 7 -16 1397.54 20.89
 -1 7 -16 1373.61 20.37
 -1 7 -16 1419.39 31.89
 -1 7 -17 17.27 5.24
 1 -7 17 25.33 4.73
 1 7 17 21.14 4.68
 -1 -7 -17 31.36 8.05
 -1 7 -17 21.21 3.13
 -1 7 -17 19.43 2.98
 -1 -7 -18 811.88 30.79
 -1 7 -18 867.51 26.66
 -1 7 -18 794.01 14.51
 1 -7 18 831.81 19.83
 1 7 18 843.35 26.34
 -1 7 -18 808.4 15.35
 -1 7 -19 11.74 2.53
 -1 -7 -19 3.26 5.3
 1 -7 19 12.19 4.03
 1 7 19 18.05 6.15
 -1 7 -19 12.41 2.47
 -1 7 -19 15.19 5.33
 1 7 20 1127.74 33.68
 -1 7 -20 1163.24 32.62
 1 -7 20 1110.33 21.33
 -1 -7 -20 1175.19 38.88
 1 -7 20 1138.4 43.21
 -1 7 -20 1124.51 18.27
 1 -7 21 72.34 13.29
 -1 7 -21 69.68 9.4
 -1 -7 -21 97.98 12.9
 1 7 21 83.03 10.59
 -1 -7 -22 602.61 15.81
 -1 -7 -22 630.51 29.86
 -1 7 -22 583.41 24.32
 1 7 22 586.17 26.74
 1 -7 22 600.27 33.24
 -1 7 -23 47.78 8.88
 1 -7 23 25.67 9.95
 1 7 23 41.4 9.19
 -1 -7 -23 52.71 10.69
 1 -7 24 391.15 27.35
 1 7 24 356.81 18.96
 1 7 24 381.42 23.44
 -1 -7 -24 404.63 25.26
 -1 -7 -25 19.01 10.18
 1 -7 25 7.64 9.74
 1 7 25 6.2 5.79
 -1 -7 -26 279.32 21.79
 1 -7 26 287.47 25.81
 1 -7 27 20.79 11.81
 -1 -7 -27 -3.52 7.82
 1 -7 28 298.5 26.71
 -1 -7 -28 314.13 24.25
 -1 8 29 101.57 17.69
 -1 8 28 0.48 9.65
 -1 -8 28 -2.7 9.27
 -1 8 27 145.2 17.31
 -1 -8 27 138.54 18.4
 -1 8 26 22.19 8.77
 -1 -8 26 21.6 12.52
 -1 8 25 65.81 12.49
 -1 -8 25 63 14.36
 -1 8 24 99.61 13.16
 -1 -8 24 124.35 17.68
 -1 8 23 124.52 14.23
 1 -8 -23 112.99 8.14
 -1 8 22 18.71 8.06
 1 -8 -22 14.48 4.3
 1 8 -21 149.77 11.58
 -1 8 21 162.44 14.79
 1 -8 -21 167.61 10.46
 1 8 -20 12.51 4.93
 -1 8 20 18.73 7.07
 1 -8 -20 11.53 4.22
 1 8 -19 52.26 2.3
 -1 8 19 60.53 9.18
 1 8 -19 66.19 7.76
 1 8 -18 109.06 4.56
 -1 8 18 127.41 11.53
 1 8 -18 125.53 9.72
 1 8 -17 137.94 9.91
 1 8 -16 8.12 4.11
 1 8 -15 99.04 7.85
 1 8 -14 2.02 3.22
 1 8 -13 4.34 3.21
 1 8 -12 82.83 6.58
 1 -8 -12 79.73 6.53
 1 8 -11 83.14 10.9
 1 -8 -11 90.91 6.95
 1 -8 -11 76.63 8.96
 1 8 -11 78.79 6.47
 1 -8 -10 153.28 9.09
 1 8 -10 145.86 8.06
 1 8 -10 148.79 14.08
 1 -8 -10 157.43 9.83
 1 -8 -9 216.04 11.04
 1 8 -9 215.9 9.79
 1 8 -9 226.17 17.14
 -1 -8 8 349.22 7.98
 1 -8 -8 312.6 13.56
 1 8 -8 341.42 12.15
 -1 -8 7 821.09 13.82
 1 -8 -7 854.45 23.52
 1 8 -7 800.66 29.79
 1 -8 -6 139 10.69
 1 8 -6 133.71 12.81
 -1 -8 6 134.18 6.28
 -1 8 6 156.4 11.19
 -1 -8 6 119.28 19.34
 -1 -8 5 63 15.39
 -1 8 5 85.08 8.07
 1 8 -5 100.01 17.57
 -1 -8 5 79.67 5.43
 1 -8 -5 98.58 9.98
 1 8 -5 86.07 10.56
 -1 8 5 96.27 8.08
 -1 -8 4 107.29 6.73
 -1 -8 4 76.81 14.78
 -1 8 4 121.12 22.29
 1 8 -4 112.63 20.02
 1 8 -4 96.99 9.78
 1 -8 -4 111.25 11.28
 -1 8 4 105.29 7.99
 1 8 -3 15.49 13.72
 -1 8 3 15.86 3.86
 -1 8 3 18.42 19.69
 1 -8 -3 19.03 7.41
 1 8 -3 15.25 5.72
 -1 -8 3 0.44 10.26
 1 -8 -2 161.45 10.82
 1 8 -2 113.08 9.32
 -1 8 2 152.46 8.87
 -1 8 2 157.33 29.55
 1 8 -2 75.11 18.87
 -1 -8 2 99.74 15.6
 1 -8 -2 229.84 19.41
 -1 8 2 173.61 9.84
 1 8 -2 109.33 5.48
 1 -8 -1 -8.04 8.71
 1 8 -1 0.81 11.58
 -1 8 1 6.29 13.33
 1 -8 -1 0.16 3.18
 -1 8 1 4.59 2.61
 1 8 -1 2.13 1.81
 -1 8 1 11.55 4.89
 1 8 -1 0.6 3.9
 -1 -8 1 -10.55 9.16
 1 8 0 169.04 26.33
 -1 8 0 207.94 26.04
 1 -8 0 187.57 10.47
 1 8 0 188.39 7.95
 1 -8 0 177.94 17.38
 -1 -8 0 183.11 16.05
 -1 8 0 200.14 11.62
 1 8 1 2.8 15.96
 1 -8 1 9.14 3.34
 -1 8 -1 11.59 5.81
 -1 -8 -1 -1.12 6.8
 -1 8 -1 -2.82 14.44
 1 8 2 4.21 17.77
 1 -8 2 6.68 2.99
 -1 8 -2 7.99 6.04
 -1 -8 -2 5.68 5.29
 -1 8 -2 22.92 13.23
 1 8 3 29.56 19.27
 1 8 3 20.87 4.6
 -1 8 -3 21.31 8.42
 -1 -8 -3 20.68 5.75
 -1 8 -3 14.26 10.56
 1 -8 3 12.65 3.16
 1 -8 4 78.79 5.72
 1 -8 4 99.14 24.13
 -1 8 -4 81.11 15.99
 1 8 4 90.3 8.07
 -1 -8 -4 79.49 8.9
 -1 8 -4 70.68 11.23
 -1 -8 -5 24.54 5.75
 -1 8 -5 23.31 9.46
 1 -8 5 39.65 20.9
 1 8 5 24.7 5.47
 1 -8 5 20.98 3.61
 -1 8 -6 29.1 11.13
 -1 -8 -6 16.26 5.04
 1 8 6 9.97 5.03
 -1 -8 -6 16.26 3.47
 1 -8 6 12.64 2.87
 1 -8 6 23.5 16.72
 1 -8 7 5.93 14.79
 1 -8 7 5.28 2.5
 -1 8 -7 5.52 9.72
 -1 -8 -7 0.34 4
 -1 -8 -7 -2.36 2.72
 -1 -8 -8 -0.37 3.12
 -1 -8 -8 -0.16 3.63
 -1 8 -8 3.22 3.53
 -1 8 -9 146.02 9.53
 -1 -8 -9 125.34 8.5
 -1 8 -10 103.17 8.12
 -1 8 -10 88.75 11.37
 -1 -8 -10 83.3 7.63
 -1 8 -11 244.25 12.21
 -1 8 -11 245.43 16.64
 -1 -8 -11 267.21 13.02
 -1 8 -12 29.19 7.49
 -1 8 -12 23.44 4.88
 -1 8 -13 23.34 6.33
 -1 8 -13 20.1 4.8
 -1 8 -14 72.31 9.77
 -1 8 -14 68.47 5.04
 -1 -8 -14 81.97 9.82
 -1 8 -14 73.55 7.72
 -1 8 -15 226.86 14.83
 -1 -8 -15 235.34 15.78
 -1 8 -15 206.51 8.14
 -1 8 -15 209.65 12.55
 -1 8 -16 21.33 5.85
 -1 8 -16 22.8 3.3
 1 8 16 24.42 5.19
 -1 8 -16 21.49 3.34
 -1 -8 -16 24.68 7.31
 -1 -8 -17 18.75 6.56
 1 8 17 14.88 5
 -1 8 -17 8.71 2.61
 -1 8 -17 11.32 2.82
 -1 8 -17 13.61 5.25
 -1 8 -18 15.18 5.26
 -1 -8 -18 20.84 6.83
 1 8 18 19.81 5.3
 -1 8 -18 14 2.86
 -1 8 -18 14.34 2.98
 1 -8 18 21.33 4.9
 1 8 19 11.83 5.28
 -1 8 -19 13.97 5.43
 -1 -8 -19 11.07 6.04
 1 -8 19 8.3 4.65
 1 8 20 25.83 6.63
 -1 8 -20 32 6.97
 -1 -8 -20 34.08 8.01
 1 -8 20 32.04 5.09
 1 8 21 235.28 16.34
 -1 -8 -21 243.46 18.68
 -1 8 -21 241.61 15.67
 1 -8 22 15.15 10.34
 -1 8 -22 18.32 6.63
 -1 -8 -22 15.19 6.93
 1 8 22 25.76 8.44
 -1 8 -23 -0.27 6.54
 -1 -8 -23 8.61 6.71
 1 8 23 4.23 6.63
 1 -8 24 8.98 8.47
 -1 8 -24 22.56 7.48
 1 8 24 17.54 8.54
 -1 -8 -24 32.52 9.58
 1 -8 25 41.62 12.13
 1 8 25 23.1 8.86
 -1 -8 -25 50.36 10.94
 1 -8 26 18.95 9.6
 -1 -8 -26 22.25 8.62
 1 -8 27 36.81 13.35
 -1 -8 -27 19.92 9.07
 -1 9 27 247.26 22.91
 -1 -9 27 274.19 25.82
 -1 9 26 23.73 10.46
 -1 -9 26 13.91 10.55
 -1 9 25 273.49 21.05
 -1 -9 25 309.06 25.42
 -1 9 24 -14.05 8.97
 1 -9 -23 110.94 9.37
 -1 9 23 83.63 12.11
 1 9 -22 4.82 4.85
 1 -9 -22 -3.21 4.4
 -1 9 22 -8.64 6.49
 1 9 -21 720.36 24.01
 1 -9 -21 761.94 23.18
 -1 9 21 742.41 29.48
 1 9 -20 3.77 5.56
 1 -9 -20 16.42 5.28
 -1 9 20 10.54 6.48
 1 9 -19 658.82 21.8
 -1 9 19 683.53 26.94
 1 9 -18 17.35 5.1
 1 9 -17 398.46 15.99
 1 9 -16 28.08 5.22
 1 -9 -16 31.52 5.06
 1 9 -15 483.6 16.71
 1 -9 -15 467.71 15.88
 1 9 -14 -0.71 3.57
 1 -9 -14 4.35 3.57
 1 -9 -13 1003.04 23.53
 1 9 -13 1069.08 23.64
 1 -9 -12 44.02 5.78
 1 9 -12 40.46 5.24
 1 -9 -11 1765.37 33.26
 1 9 -11 1901.17 30.82
 1 9 -10 1.37 2.84
 1 -9 -10 -2.68 4.2
 -1 -9 9 1745.93 19.02
 1 9 -9 1777.69 29.48
 1 -9 -9 1684.9 34.28
 -1 -9 8 3 1.91
 1 -9 -8 5.19 4.92
 -1 -9 7 1547.16 21.18
 1 -9 -7 1509.11 35.76
 -1 -9 6 35.52 13.18
 -1 -9 6 30.09 3.75
 1 -9 -6 34.21 7.26
 1 9 -5 1444.05 63.9
 -1 -9 5 1457.07 24.13
 -1 9 5 1350 30.04
 -1 -9 5 1460.72 55.79
 1 -9 -5 1372.53 38.19
 -1 -9 4 21.73 12.68
 -1 9 4 14.94 4.63
 1 9 -4 0.77 12.04
 1 9 -4 6.51 5.13
 1 -9 -4 9.68 7.11
 -1 -9 4 11.3 3.67
 -1 9 3 1390.44 28.52
 1 9 -3 1402.18 20.86
 -1 -9 3 1417.75 27.05
 1 -9 -3 1447.04 33.06
 1 9 -3 1358.65 32.02
 -1 -9 3 1397.39 53.34
 1 -9 -3 1420.2 43.47
 1 9 -3 1444.01 68.58
 1 9 -2 50.14 6.87
 -1 9 2 54.08 6.25
 1 9 -2 30.71 13.7
 1 -9 -2 48.91 7.08
 -1 9 2 39.35 17.51
 -1 9 2 49.89 5.9
 1 9 -2 45.95 4.01
 1 -9 -2 54.18 11.53
 -1 -9 2 44.04 13.54
 1 9 -1 1127.84 19.83
 -1 9 1 1121.58 23.96
 -1 9 1 1080.21 24.53
 1 9 -1 1131.24 26.74
 1 -9 -1 1124.14 40.69
 -1 -9 1 1167.02 43.91
 1 9 -1 1073.78 61.96
 -1 9 1 1046.51 60.48
 1 -9 -1 1170.67 28.38
 1 9 0 242.43 9.55
 -1 9 0 243.78 10.97
 1 -9 0 231.41 12.25
 -1 -9 0 230.62 19.8
 1 -9 0 253.36 21.25
 1 9 0 189.91 30.21
 -1 9 0 241.37 30.24
 -1 9 0 243.92 12.95
 1 -9 1 642.76 19.25
 -1 -9 -1 660.35 30.27
 1 9 1 577.8 49.43
 -1 9 -1 666.61 45.03
 -1 9 -1 626.18 21.31
 1 9 2 7.91 17.1
 -1 9 -2 10.56 6.47
 -1 -9 -2 4.31 6.81
 1 -9 2 9.58 3.74
 -1 9 -2 -6.11 12.24
 -1 9 -3 2276.53 78.27
 1 9 3 2342 106.35
 1 -9 3 2307.79 34.42
 -1 9 -3 2155.8 44.63
 -1 -9 -3 2245.58 49.51
 1 9 4 169.84 30.92
 1 -9 4 191.4 26.49
 -1 9 -4 239.03 16.52
 -1 -9 -4 252.4 16.75
 1 -9 4 242.26 10.57
 -1 9 -4 248.85 26.94
 -1 9 -5 1450.73 41.09
 -1 -9 -5 1486.71 36.91
 1 -9 5 1558.28 25.63
 -1 -9 -6 232.49 14.75
 1 -9 6 254.56 9.97
 -1 -9 -7 967.58 28.01
 1 -9 7 1029.7 19.23
 1 -9 8 429.4 12.17
 -1 -9 -8 402.9 14.23
 -1 -9 -8 409.75 18.13
 -1 9 -8 431.56 16.34
 -1 -9 -9 1220.13 25.38
 -1 -9 -9 1223.5 30.02
 -1 9 -9 1267.77 27.93
 -1 -9 -10 8.48 4.42
 -1 -9 -10 -4.97 4.19
 -1 9 -10 -5.53 4.59
 -1 -9 -11 461.4 18.15
 -1 9 -11 494.89 17.89
 -1 9 -11 511.57 24.96
 -1 9 -12 152.64 10.28
 -1 9 -13 961.54 25.58
 -1 9 -14 11.67 4.14
 -1 9 -15 989.72 27.03
 -1 9 -16 33.63 4.47
 -1 9 -16 21.03 5.94
 -1 9 -17 497.76 13.91
 1 9 17 528.85 20.57
 -1 9 -17 539.41 20.92
 -1 9 -18 286.82 15.8
 1 9 18 265.09 15.19
 1 9 19 323.3 17.08
 1 -9 19 290.09 13.94
 -1 9 -19 308.31 16.82
 -1 -9 -20 -8.96 7.19
 1 9 20 5.72 4.95
 -1 9 -20 -4.59 5.36
 -1 -9 -21 761.53 31.62
 1 9 21 734.7 27.74
 -1 9 -21 751.35 27.32
 -1 -9 -22 28.79 8.16
 1 9 22 34.52 8
 -1 9 -22 35.89 8.16
 -1 -9 -23 430.81 24.95
 1 9 23 439.54 22.95
 -1 9 -23 399.59 21.14
 -1 -9 -24 3.03 6.68
 -1 9 -24 19.83 8.02
 1 9 24 15.96 7.75
 1 -9 25 399.45 29.97
 -1 -9 -25 417.38 25.1
 1 -9 26 -10.23 11.85
 -1 -9 -26 -2.82 6.91
 -1 10 26 113.89 15.31
 -1 -10 26 115.52 17.7
 -1 10 25 23 9.85
 -1 -10 25 0.55 11.02
 -1 10 24 175.95 16.66
 1 10 -23 32.99 7.2
 1 -10 -23 38.82 6.28
 -1 10 23 43.8 10.12
 1 10 -22 146.49 12.11
 1 -10 -22 169.78 12.36
 -1 10 22 162.99 15.28
 1 10 -21 99.88 10
 1 -10 -21 115.65 10.45
 1 -10 -21 88.82 8.23
 -1 10 21 100.25 12.36
 1 -10 -20 91.1 8.18
 1 10 -20 98.55 10.07
 -1 10 20 104.47 11.67
 1 -10 -19 45.92 6.33
 1 10 -19 53.15 7.24
 1 -10 -18 280.27 13.5
 1 10 -18 271.96 14.18
 1 -10 -17 -3.84 3.69
 1 10 -17 -0.52 3.79
 1 -10 -16 90.24 8.03
 1 10 -16 88.33 7.86
 1 -10 -15 -3.37 3.77
 1 10 -15 2.18 3.48
 1 -10 -14 52.29 6.93
 1 10 -14 62.73 7.05
 1 -10 -13 102.55 9.19
 1 10 -13 106.86 8.15
 1 -10 -12 276.1 14.58
 1 10 -12 266.77 12.28
 1 -10 -11 231.08 13.89
 1 10 -11 235.68 11.5
 1 -10 -10 284.99 15.73
 1 10 -10 297.64 12.67
 -1 -10 9 61.67 4.06
 1 10 -9 65.62 6.37
 1 -10 -9 46.88 8.37
 -1 -10 8 355.17 9.9
 1 -10 -8 372.49 19.73
 -1 -10 7 86.36 5.65
 1 -10 -7 91.06 11.98
 -1 -10 6 226.31 9.41
 1 -10 -6 235.01 17.68
 -1 10 6 212.34 33.68
 -1 10 5 7.25 4.47
 -1 10 5 3.79 17.19
 1 -10 -5 7.55 8.29
 1 10 -5 15.21 11.4
 -1 -10 5 4.91 2.93
 -1 -10 5 5.44 13.91
 1 10 -4 -5.06 13.6
 1 -10 -4 14.62 9.11
 -1 -10 4 21.01 14.54
 -1 10 4 36.3 17.53
 1 -10 -4 13.9 5.22
 -1 -10 4 7.29 3.54
 -1 10 4 13.04 4.62
 1 10 -4 13.34 2.62
 -1 -10 3 42.85 14.67
 1 -10 -3 22.2 10.2
 -1 10 3 48.92 22.41
 1 10 -3 41.26 16.36
 1 -10 -3 38.04 7
 -1 -10 3 42.57 5.99
 1 10 -3 31.43 3.71
 -1 10 3 33.72 5.48
 -1 10 2 586.21 18.58
 1 10 -2 574.82 14.49
 -1 -10 2 581.03 34.92
 1 -10 -2 587.52 31.11
 1 10 -2 615.67 48.24
 -1 10 2 520.86 46.57
 1 -10 -2 616.37 22.12
 -1 -10 1 41.44 13.71
 1 -10 -1 60.38 7.55
 1 10 -1 63.94 19.58
 1 10 -1 44.12 4.57
 -1 10 1 54.73 6
 -1 10 1 66.3 20.4
 1 -10 -1 44.16 12.18
 -1 10 1 52.16 6.65
 -1 10 0 -0.82 4.59
 1 -10 0 5.81 4.34
 -1 10 0 1.93 3.39
 1 10 0 13.36 15.53
 -1 -10 0 -1.78 9.02
 -1 10 -1 15.71 13.31
 1 -10 1 22.49 4.83
 -1 10 -1 22.64 4.04
 1 10 1 16.97 16.73
 -1 -10 -1 30.04 11.13
 -1 10 -1 21.6 6.89
 1 10 2 26.32 19.47
 1 -10 2 5.13 3.41
 -1 -10 -2 25.74 10.4
 -1 10 -2 12.79 6.09
 -1 10 -2 33.04 17.27
 1 10 3 27.14 21.19
 1 -10 3 2.66 3.16
 -1 -10 -3 -0.34 7.82
 -1 10 -3 -2.1 7.37
 -1 10 -3 -1.56 12.14
 1 10 4 89.84 24.59
 1 -10 4 86.56 6.89
 -1 -10 -4 56.5 10.28
 -1 10 -4 69.63 17.19
 1 10 5 125.03 30.6
 1 -10 5 101.96 7.22
 -1 -10 -5 122.92 13.07
 1 -10 6 30.88 4.54
 -1 -10 -6 41.83 8.88
 -1 -10 -7 19.51 7.49
 1 -10 7 13.76 3.57
 1 -10 8 21.73 3.61
 -1 -10 -8 26.51 7.19
 -1 10 -8 16.51 4.43
 -1 -10 -9 21.28 6.92
 -1 10 -9 22.7 5.82
 -1 -10 -10 34.59 6.94
 -1 10 -10 43.17 6.31
 -1 -10 -11 14.28 5.4
 -1 10 -11 6.09 4.26
 -1 -10 -12 7.33 5.62
 -1 10 -12 4 3.99
 -1 -10 -13 24.79 6.57
 -1 10 -13 26.8 5.69
 -1 -10 -14 15.59 5.93
 -1 10 -14 13.04 4.4
 -1 -10 -15 17.4 5.75
 -1 10 -15 19.67 5.79
 -1 10 -16 57.4 7.65
 -1 10 -17 0.21 4.99
 1 10 18 70.64 8.31
 -1 10 -18 71.53 9.15
 1 10 19 0.71 4.81
 1 -10 19 5.5 4.97
 -1 10 -19 1.41 5.02
 1 10 20 80.25 9.92
 -1 10 -20 58.73 8.98
 1 10 21 -3.93 6.32
 -1 10 -21 -9.5 5.9
 1 10 22 13.68 6.73
 -1 10 -22 -4.82 6.74
 -1 10 -23 2.78 5.99
 -1 10 -24 14.37 7.34
 -1 10 -25 55.08 9.56
 -1 11 25 12.6 8.38
 -1 11 24 238.5 19.16
 -1 11 23 0.68 6.5
 1 11 -23 -0.46 5.81
 -1 11 22 104.13 12.51
 1 11 -22 112.21 10.92
 1 -11 -22 112.97 10.97
 1 11 -21 2.13 5.3
 1 -11 -21 4.47 5.64
 -1 11 21 4.95 6.22
 1 11 -20 212.03 13.34
 1 -11 -20 181.5 11.78
 1 -11 -19 69.86 8.02
 1 11 -19 108.23 9.47
 1 11 -18 228.14 13.21
 1 -11 -18 190.08 12.24
 1 -11 -17 9.29 5.54
 1 11 -17 6.05 3.92
 1 11 -16 662.18 20.92
 1 -11 -16 642.83 22.38
 1 11 -15 10.05 3.88
 1 -11 -15 11.07 5.61
 1 11 -14 870.56 23.07
 1 -11 -14 810.59 26.04
 1 11 -13 63.47 7.16
 1 -11 -13 50.05 8.03
 1 11 -12 821.01 22.03
 1 -11 -12 755.39 26.56
 1 11 -11 323.27 13.84
 1 -11 -11 300.34 17.91
 1 11 -10 787.9 21.39
 1 -11 -10 662.99 26.69
 1 11 -9 229.53 12.2
 -1 -11 9 223.54 7.78
 1 -11 -9 228.84 17.26
 -1 -11 8 1362.18 21
 1 -11 -8 1322.31 40.7
 1 -11 -7 113.72 14.4
 -1 -11 7 99.23 6.27
 1 -11 -6 613 30.43
 -1 -11 6 648.4 16.81
 -1 11 6 664.41 62.07
 1 11 -5 49.95 17.58
 1 11 -5 52.45 4.58
 -1 11 5 34.87 24.94
 1 -11 -5 53 8.77
 -1 -11 5 54.41 5.79
 -1 -11 5 49.54 16.36
 1 -11 -5 47.72 11.33
 -1 -11 4 503.27 37.5
 1 -11 -4 537.64 30.66
 1 11 -4 532.44 14.05
 -1 11 4 556.89 20.23
 -1 11 4 540.68 53.46
 1 11 -4 590.64 47.05
 -1 -11 4 527.86 17.24
 1 -11 -4 558.4 23.2
 -1 -11 3 293.6 28.38
 1 -11 -3 286.84 23.73
 -1 11 3 269.12 13.83
 1 11 -3 291.77 10.63
 1 11 -3 285.8 35.38
 -1 11 3 263.37 38.42
 -1 -11 3 315.03 14.1
 1 -11 -3 274.55 16.17
 -1 -11 2 421.97 33.6
 1 -11 -2 406.01 28.38
 1 -11 -2 429.26 19.26
 -1 -11 2 444.02 17.52
 -1 11 2 378.65 41.37
 1 11 -2 447.37 43.45
 -1 11 2 409.63 16.4
 1 11 -2 423.97 13.28
 1 11 -1 69.15 5.94
 -1 11 1 74 7.59
 1 -11 -1 78.51 8.59
 1 11 -1 66.88 23.97
 -1 11 1 71.4 22.94
 -1 -11 1 79 16.61
 -1 11 0 1604.91 30.89
 -1 11 0 1603.38 78.4
 1 11 0 1580.97 82.88
 1 -11 0 1643.59 34.71
 -1 -11 0 1559.04 57.08
 -1 11 0 1519.77 32.3
 -1 11 -1 145.15 26.7
 -1 -11 -1 171.72 20.07
 1 11 1 169.01 29.8
 -1 11 -1 172.91 10.22
 1 -11 1 153.27 10.73
 -1 -11 -2 607.54 33.47
 1 11 2 640.81 57.78
 -1 11 -2 693.47 49.71
 -1 11 -2 655.49 19.16
 1 -11 2 697.83 21.04
 -1 -11 -3 503.69 29.38
 -1 11 -3 546.58 43.15
 1 11 3 459.11 51.58
 1 -11 3 505.8 17.32
 1 11 4 1552.62 95.58
 -1 11 -4 1706.31 72.34
 1 -11 4 1583.24 29.5
 -1 -11 -4 1545.72 47.93
 -1 -11 -5 116.05 14.36
 1 -11 5 100.57 7.6
 1 11 5 89.68 28
 -1 -11 -6 200.84 17.08
 1 -11 6 219.06 10.26
 1 11 6 198.12 41.45
 -1 -11 -7 189.78 16
 1 -11 7 197.56 9.48
 1 11 7 173.41 33.91
 -1 11 -8 410.23 17.54
 1 -11 8 398.19 12.88
 -1 -11 -8 418.29 22.22
 -1 11 -9 28.94 5.8
 -1 -11 -9 32.67 8.78
 -1 11 -10 631.62 21.56
 -1 -11 -10 619.1 25.94
 -1 11 -11 19.92 5.36
 -1 -11 -11 18.18 6.86
 -1 11 -12 710.16 22.95
 -1 -11 -12 649.11 25.34
 -1 11 -13 96.28 9.72
 -1 -11 -13 83.69 10.27
 -1 -11 -14 439.54 20.35
 -1 11 -14 473.32 19.22
 -1 -11 -15 121.8 11.19
 -1 11 -15 133 11.18
 -1 -11 -16 458.86 20.77
 -1 11 -16 495.56 20.57
 -1 -11 -17 27.83 6.97
 -1 11 -17 32.3 7.04
 -1 -11 -18 399.67 19.01
 1 11 18 475.98 20.73
 -1 11 -18 445.36 20.06
 -1 -11 -19 54.17 9.35
 1 -11 19 46.5 7.56
 -1 11 -19 42.98 8.08
 1 11 19 54.94 8.67
 -1 11 -20 469.73 21.54
 1 11 20 461.76 21.1
 -1 -11 -20 461.05 20.29
 1 11 21 17.89 5.95
 -1 11 -21 12.18 6.44
 -1 11 -22 315.43 18.8
 -1 11 -23 65.34 9.93
 -1 11 -24 128.15 13.48
 -1 11 -25 7.75 7.21
 -1 12 24 7.08 7.09
 -1 12 23 189.84 16.47
 1 12 -23 208.98 14.35
 -1 12 22 3.94 6.38
 1 12 -22 3.33 5.66
 1 -12 -22 9.77 6.82
 -1 12 21 390.92 22.29
 1 12 -21 387.42 18.38
 1 -12 -21 397.51 20.32
 1 12 -20 0.41 4.84
 1 12 -19 160.65 11.88
 1 12 -18 26.17 5.98
 1 -12 -17 55.36 8.57
 1 12 -17 62.19 7.72
 1 -12 -16 19.21 6.37
 1 12 -16 31.73 6.38
 1 12 -15 28.19 5.12
 1 -12 -15 37.73 8.51
 1 12 -14 26.07 5.42
 1 -12 -14 31.84 7.9
 1 12 -13 137.2 9.76
 1 -12 -13 155.64 14.33
 1 12 -12 2.45 3.66
 1 -12 -12 -8.36 7.67
 1 12 -11 225.3 12.15
 1 -12 -11 218.41 17.31
 1 12 -10 136.56 9.8
 1 -12 -10 132.18 14.06
 -1 -12 9 138.32 6.62
 -1 12 9 157.58 35.2
 1 12 -9 140.65 10.04
 1 -12 -9 136.16 15.67
 -1 -12 8 -2.71 2.53
 -1 12 8 6.33 24.66
 1 -12 -8 8.59 8.91
 -1 -12 7 254.65 10.33
 -1 12 7 262.06 45.68
 1 -12 -7 228.39 16.89
 1 -12 -7 244.84 21.32
 1 -12 -6 21.51 7.41
 -1 -12 6 24.94 4.4
 1 -12 -6 26.03 12.48
 1 12 -6 20.36 3.74
 -1 12 5 68.03 27.02
 1 -12 -5 91.02 10.76
 -1 -12 5 96.41 7.69
 1 12 -5 80.38 6
 1 -12 -5 109.64 16.97
 1 12 -5 98.73 24.81
 1 12 -4 1.97 14.02
 -1 -12 4 -1.69 3.82
 1 -12 -4 -4.14 5.83
 -1 -12 4 -13.2 14.06
 1 -12 -4 -1.9 10.83
 1 12 -4 3.22 2.73
 -1 12 4 2.53 16.95
 1 12 -3 -11.68 16.19
 -1 -12 3 4.93 4.09
 1 -12 -3 0.49 5.49
 1 -12 -3 -9.35 11.94
 -1 -12 3 -4.71 13.57
 -1 12 3 18.04 20.71
 -1 12 3 -1.77 4.36
 1 12 -3 4.96 2.88
 -1 -12 2 115.79 9.7
 1 -12 -2 110.87 10.65
 -1 -12 2 91.13 18.64
 1 12 -2 97.31 6.87
 -1 12 2 109.25 9.35
 -1 12 2 156.74 29.88
 1 12 -2 118.37 24.7
 -1 -12 1 15.81 5.78
 1 -12 -1 20.5 5.67
 -1 12 1 12.91 4.67
 -1 -12 1 33.66 15.86
 1 12 -1 30.92 19.09
 -1 12 1 15.72 19.82
 -1 -12 0 24.53 6.09
 1 -12 0 32.07 6.57
 -1 12 0 56.83 23.39
 1 12 0 -5.94 20.49
 -1 -12 0 12.09 12.62
 -1 12 0 16.29 4.9
 1 12 1 48.29 20.23
 -1 12 -1 34.44 19.68
 -1 -12 -1 50.19 14.75
 -1 12 -1 47.02 6.12
 1 -12 1 56.6 7.4
 -1 12 -2 125.85 24.87
 -1 -12 -2 107.86 17.66
 -1 12 -2 142.77 9.64
 1 12 2 152.58 30.88
 1 -12 2 142.15 10.27
 -1 12 -3 13.76 14.93
 -1 -12 -3 31.52 13.7
 -1 12 -3 12.12 4.24
 1 -12 3 10.6 3.78
 1 -12 4 0.15 3.36
 -1 -12 -4 -7.86 11.93
 -1 -12 -5 -0.43 9.55
 1 -12 5 14.71 4.06
 1 12 5 20.45 25.27
 1 -12 6 6.48 3.68
 1 12 6 3.34 21.73
 -1 -12 -6 -8.42 10.01
 1 -12 7 5.39 3.52
 1 12 7 -5.08 21.51
 -1 -12 -7 23.06 9.79
 1 -12 8 4.14 3.12
 -1 -12 -8 -0.36 7.93
 -1 12 -9 15.78 5.52
 -1 -12 -9 30.74 9.26
 1 12 9 5.8 26.47
 -1 -12 -10 73.41 11.76
 -1 12 -10 44.57 7
 -1 -12 -11 97.55 12.91
 -1 12 -11 85.29 9.04
 -1 -12 -12 3.59 6.56
 -1 12 -12 14.43 4.76
 -1 -12 -13 64.81 10.3
 -1 12 -13 74.21 8.33
 -1 -12 -14 18.72 7.48
 -1 12 -14 22.25 6.24
 -1 -12 -15 76.53 10.27
 -1 12 -15 71.2 8.91
 -1 -12 -16 -0.54 6.26
 -1 12 -16 -0.89 4.62
 -1 -12 -17 24.11 7.02
 -1 12 -17 20.35 6.76
 -1 12 -18 29.56 6.77
 -1 -12 -18 19.36 7.21
 1 12 19 6.86 5.66
 -1 12 -19 -8.84 5.98
 -1 -12 -19 -2.29 6.41
 1 12 20 44.61 7.4
 -1 12 -20 50 9.11
 -1 -12 -20 46 8.21
 -1 12 -21 60.34 9
 -1 12 -22 -1.91 7.18
 -1 12 -23 -12.36 8.52
 -1 12 -24 8.66 7.12
 -1 12 -25 81 11.49
 -1 13 22 71.64 11.11
 1 -13 -21 297.23 18.63
 -1 13 21 283.19 19.78
 1 13 -20 1.25 5.09
 1 13 -19 279.75 15.29
 1 13 -18 42.1 7.19
 1 13 -17 253.06 14.22
 1 13 -16 92.8 9.06
 1 -13 -15 422.92 23.2
 1 13 -15 450.29 18.08
 1 -13 -14 281.14 19.26
 1 13 -14 336.49 15.49
 1 -13 -13 139.14 14.95
 1 13 -13 167.59 11.2
 1 -13 -12 65.33 11.51
 1 13 -12 70.22 7.51
 1 -13 -11 132.41 15.95
 1 13 -11 142.55 10.17
 -1 13 11 170.76 38.19
 1 -13 -10 216.13 19.95
 -1 13 10 180.56 39.4
 1 13 -10 234.33 13.06
 1 -13 -9 341.92 25.48
 1 -13 -9 357.78 21.82
 -1 13 9 408.91 56.39
 1 13 -9 398.3 16.68
 -1 13 8 254.89 47.31
 -1 -13 8 251.06 9.87
 1 -13 -8 212.24 16.91
 1 -13 -8 243.8 22.22
 1 13 -8 247.91 10.3
 -1 13 7 679.16 68.39
 -1 -13 7 645.36 16.84
 1 -13 -7 638.5 27.97
 1 -13 -7 553.41 32.67
 1 13 -7 583.29 15.65
 -1 13 6 191.94 40.06
 -1 -13 6 173.94 9.52
 1 -13 -6 179.38 15.11
 1 -13 -6 196.92 21.68
 1 13 -6 167.67 8.58
 1 13 -5 530.48 47.35
 -1 13 5 472.99 51.32
 -1 -13 5 513.09 17.08
 1 -13 -5 500.43 23.77
 1 -13 -5 517.18 32.52
 1 13 -5 474.45 14.4
 -1 13 4 52.96 24.22
 1 13 -4 88.26 22.89
 -1 -13 4 108.6 8.99
 1 -13 -4 108.67 11.65
 1 13 -4 105.21 7.06
 1 -13 -4 106.91 18.64
 -1 -13 3 608.09 20.52
 1 -13 -3 570.91 23.77
 1 13 -3 593.12 51.58
 -1 13 3 540.41 54.94
 -1 -13 3 589.86 41.98
 -1 13 3 550.54 20.89
 1 13 -3 529.65 15.83
 -1 13 2 259.99 39.05
 1 13 -2 309.63 40.55
 -1 13 2 282.54 14.93
 -1 -13 2 252.51 29.95
 1 -13 -2 254.05 15.88
 -1 -13 2 264.86 14.63
 1 13 -1 464.49 49.36
 -1 13 1 507.32 49.64
 -1 -13 1 494.87 20.26
 1 -13 -1 497.57 21.02
 -1 13 1 455.31 18.52
 -1 -13 1 467.17 36.65
 -1 13 0 39.4 20.2
 1 13 0 41.42 20.54
 -1 -13 0 30.84 6.97
 1 -13 0 48.12 7.31
 -1 -13 0 41.7 18.06
 -1 13 0 23.54 5.24
 1 13 1 228.96 37.05
 -1 13 -1 178.47 30.91
 1 -13 1 166.13 11.81
 -1 -13 -1 169.53 13.52
 -1 13 -1 161.12 10.69
 -1 -13 -1 158.81 23.38
 -1 13 -2 508.28 18.33
 -1 -13 -2 507.18 36.79
 -1 13 -2 516.22 45.92
 1 13 2 458.35 51.31
 1 -13 2 535.09 19.89
 1 -13 3 529.32 18.9
 -1 13 -3 483.81 17.59
 -1 13 -3 557.99 47.31
 1 13 3 416.48 49.91
 -1 -13 -3 462.72 33.9
 1 -13 4 213.93 11.78
 -1 13 -4 194.4 11.32
 -1 13 -4 216.79 31.44
 1 13 4 184.79 37.72
 -1 -13 -4 182.46 21.47
 1 13 5 329.94 48.86
 -1 -13 -5 298.65 26.7
 1 -13 5 305.06 13.66
 1 13 6 71.26 30.54
 -1 -13 -6 78.47 14.4
 1 -13 6 77.44 7.3
 1 13 7 587.17 68.02
 -1 -13 -7 653.23 34.22
 1 -13 7 637.76 17.97
 -1 -13 -8 54.44 12.85
 1 13 8 37.46 30.07
 -1 13 -8 71.55 9.13
 1 -13 8 66.71 6.24
 1 13 9 989.83 86.53
 -1 13 -9 965.56 28.6
 -1 -13 -9 871.24 37.38
 1 13 10 143.24 38.79
 -1 13 -10 184.54 13.18
 -1 -13 -10 174.57 17.53
 1 13 11 476.82 58.22
 -1 13 -11 549.41 21.62
 -1 -13 -11 547.02 28.44
 -1 13 -12 116.95 10.88
 -1 -13 -12 95.92 13.7
 -1 13 -13 440.36 19.62
 -1 -13 -13 396.24 23.41
 -1 13 -14 62.69 8.81
 -1 -13 -14 40.84 10.74
 -1 13 -15 435.53 19.78
 -1 -13 -15 387.33 22.68
 -1 -13 -16 118.12 13.68
 -1 13 -16 106.59 10.89
 -1 -13 -17 98.2 12.97
 -1 13 -17 114.51 11.3
 -1 13 -18 94.68 10.72
 -1 -13 -18 81.62 12.11
 -1 13 -19 254.18 16.22
 -1 13 -20 127.62 12.46
 -1 13 -21 147.34 13.42
 -1 13 -22 110.64 12.08
 -1 13 -23 346.17 19.99
 1 -14 -21 9.13 7.64
 1 14 -18 184.36 12.76
 1 14 -17 10.7 5.49
 1 14 -16 0.19 4.78
 1 14 -15 62.63 7.93
 1 14 -14 220.36 12.95
 1 -14 -13 23.31 9.22
 -1 14 13 42.28 31.58
 1 14 -13 41.29 7.33
 1 14 -12 74.28 8.42
 -1 14 12 67.34 34.8
 1 -14 -12 71.99 11.92
 1 -14 -12 80.53 13.79
 1 14 -11 -0.74 4.89
 1 -14 -11 -7.9 7.12
 1 -14 -11 -3.54 9.93
 -1 14 11 -25.63 33.52
 1 14 -10 2.25 5.14
 1 -14 -10 13.83 9.58
 1 14 -10 3.13 2.75
 1 -14 -10 8.38 7.36
 -1 14 9 37.47 31.31
 1 14 -9 13.38 5.02
 1 14 -9 12.43 3.18
 1 -14 -9 12.38 13.49
 1 -14 -9 5.98 6.83
 -1 14 8 21.18 29.12
 1 -14 -8 9.84 7.19
 1 -14 -8 14.74 11.63
 1 14 -8 11.39 3.04
 1 -14 -7 88.86 12.25
 1 14 -7 97.1 6.84
 1 -14 -7 92.43 16.87
 -1 14 7 96.52 27.88
 -1 -14 6 216.41 11.02
 1 -14 -6 219.88 17.36
 1 -14 -6 207.24 23.17
 1 14 -6 170.07 8.99
 -1 -14 5 64.34 6.86
 1 -14 -5 74.7 10.65
 1 14 -5 65.01 5.87
 -1 14 4 28.31 24.06
 1 14 -4 41.38 18.53
 -1 -14 4 25.1 5.61
 1 -14 -4 29.38 8.33
 1 14 -4 18.57 3.73
 -1 14 3 15.05 19.1
 1 14 -3 3.46 20.74
 1 -14 -3 -4.3 5.28
 -1 -14 3 -0.38 4.07
 -1 14 2 102.99 25.8
 1 14 -2 126.93 28.36
 -1 -14 2 108.48 10.13
 1 -14 -2 116.26 11.45
 -1 14 2 115.96 10.39
 -1 -14 2 91.41 20.08
 1 -14 -1 7.44 5.66
 -1 -14 1 -10.68 5.71
 1 14 -1 -1.31 20.13
 -1 14 1 8.86 19.13
 -1 14 1 0.83 4.29
 -1 -14 1 -6.65 15.16
 1 14 0 102.05 26.56
 -1 14 0 193.12 35.42
 1 -14 0 175.15 13
 -1 -14 0 145.04 12.55
 -1 14 0 144.58 11.09
 -1 -14 0 131.06 24.06
 1 14 1 -20.56 25.8
 -1 14 -1 22.01 19.63
 1 -14 1 -1.92 4.3
 -1 -14 -1 4.63 5.96
 -1 14 -1 3.05 4.49
 -1 -14 -1 -7.09 16.32
 1 14 2 15.78 21.9
 -1 14 -2 11.9 17.88
 1 -14 2 21.98 5.89
 -1 -14 -2 12.25 6.62
 -1 14 -2 11.07 4.46
 -1 -14 -2 -8.26 16.75
 -1 14 -3 23.99 16.26
 -1 -14 -3 4.62 15.52
 -1 14 -3 8.19 4.42
 -1 -14 -3 8.25 5.61
 1 -14 3 6.64 4.39
 1 14 4 19.69 23.77
 1 -14 4 35.91 5.89
 -1 -14 -4 63.18 17.97
 -1 14 -4 41.11 6.12
 1 14 5 67.1 32.05
 1 -14 5 42.44 6.05
 -1 -14 -5 32.65 14.2
 -1 14 -5 39.3 6.08
 1 14 6 60.62 30.12
 -1 14 -6 64.27 7.47
 1 -14 6 63.31 6.86
 -1 -14 -6 43.35 14.71
 1 -14 7 14.35 4.53
 -1 -14 -7 12.85 11.68
 -1 14 -8 11.21 5.97
 -1 -14 -8 -9.58 11
 1 14 8 -7.63 26.77
 -1 14 -9 2.08 4.98
 -1 -14 -9 -23.02 13.92
 -1 14 -10 0.92 5.7
 -1 -14 -10 -4.57 11.31
 1 14 10 -18.59 28.38
 -1 14 -11 6.61 5.18
 -1 -14 -11 -0.44 10.42
 -1 14 -12 8.69 5.63
 -1 -14 -12 20.27 11.61
 -1 14 -13 13.09 5.91
 -1 -14 -13 5.24 10.1
 -1 -14 -14 14.21 9.4
 -1 14 -14 29.33 6.99
 -1 -14 -15 35.48 11.45
 -1 14 -15 29.78 7.8
 -1 -14 -16 10.89 8.51
 -1 14 -16 -2.87 5.56
 -1 14 -17 -4.13 6.35
 -1 14 -18 103.99 11.49
 -1 14 -19 52.17 9.2
 -1 14 -20 3.65 5.94
 -1 14 -21 17.64 8.93
 1 -15 -17 55.96 13.75
 1 -15 -16 93.29 14.96
 -1 15 16 93.66 36.73
 1 15 -15 122.56 10.26
 1 -15 -15 110.78 15.52
 1 15 -14 66.16 8.57
 1 -15 -14 38.37 10.17
 -1 15 14 42.97 35.19
 1 15 -13 85.17 8.81
 1 -15 -13 87.07 13.58
 -1 15 13 56.32 34.02
 1 15 -12 231.93 13.8
 1 -15 -12 229.05 20.18
 -1 15 12 280.47 55.82
 1 15 -11 70.5 8.06
 1 -15 -11 64.49 11.77
 -1 15 11 35.33 29.73
 1 -15 -10 288.02 24.64
 -1 15 10 402.15 62.11
 1 -15 -10 346.16 22.94
 1 15 -10 355.29 16.84
 1 -15 -9 190.68 20.09
 1 15 -9 250.83 14.43
 -1 15 9 174.45 38.3
 1 -15 -9 242.76 19.28
 -1 15 8 123.47 33.83
 1 15 -8 91.47 9.71
 1 -15 -8 95.36 13.21
 1 -15 -8 111.53 19.08
 1 -15 -7 346.36 21.74
 -1 15 7 349.03 52.3
 1 -15 -6 244.77 17.97
 -1 15 6 221.26 44.99
 1 -15 -5 31.68 8.29
 -1 15 5 53.39 33.74
 1 -15 -4 142.61 13.31
 -1 15 4 145.58 35.37
 1 15 -4 180.42 33.52
 -1 -15 4 146.25 10.77
 -1 15 3 273.68 40.25
 1 15 -3 335.8 41.2
 1 -15 -3 274.56 17.52
 -1 -15 3 304.71 15.65
 -1 15 2 252.87 40.36
 1 15 -2 288.48 39.64
 1 -15 -2 279.49 17.38
 -1 -15 2 256.41 14.87
 -1 -15 1 146.41 25.2
 1 15 -1 107.37 26.29
 -1 15 1 123.1 30.58
 -1 -15 1 137.57 11.51
 1 -15 -1 157.12 12.98
 -1 -15 0 256.01 31.19
 -1 15 0 237.9 14.22
 1 15 0 245.08 39.95
 -1 15 0 275.86 39.1
 -1 -15 0 253.8 15.75
 1 -15 0 272.39 16.12
 -1 -15 -1 143.96 24.66
 1 15 1 136.11 30.33
 -1 15 -1 209.76 35.24
 -1 15 -1 188.49 12.5
 -1 -15 -1 199.9 15.28
 1 -15 1 189.99 13.44
 -1 -15 -2 324.33 32.62
 1 15 2 409.76 51.81
 -1 15 -2 414.41 45.08
 -1 -15 -2 358.63 19.96
 1 -15 2 355.98 17
 -1 15 -2 342.65 16.27
 -1 -15 -3 345.31 34.64
 1 15 3 307.43 48.09
 -1 15 -3 337.25 39.39
 -1 -15 -3 339.78 20.12
 1 -15 3 348.63 16.4
 -1 15 -3 340.62 16.01
 -1 -15 -4 173.83 25.8
 -1 15 -4 167.61 11.5
 1 15 4 178.59 39.8
 -1 -15 -4 189.82 15.61
 1 -15 4 181.58 11.76
 -1 -15 -5 135.41 23.43
 1 -15 5 113.35 9.15
 -1 -15 -5 96.46 12.28
 -1 15 -5 113.73 9.41
 1 15 5 130.91 37.2
 -1 -15 -6 235.31 27.61
 -1 15 -6 225.55 12.68
 1 15 6 257.76 45.99
 -1 -15 -7 326.03 29.49
 1 15 7 364.02 53.01
 -1 15 -7 300.31 14.46
 -1 15 -8 204.09 12.24
 1 15 8 208.57 44.83
 -1 15 -8 240.99 16.11
 -1 -15 -8 211.01 25.37
 1 15 9 309.15 55.68
 -1 15 -9 296.41 17.22
 -1 -15 -9 303.03 28.31
 1 15 10 236.88 53.55
 -1 15 -10 250.5 15.91
 -1 -15 -10 234.7 24.94
 1 15 11 172.57 47.81
 -1 15 -11 191.23 13.86
 -1 -15 -11 148.44 20.86
 1 15 12 309.48 63.73
 -1 15 -12 318.4 17.85
 -1 -15 -12 294.37 26.55
 1 15 13 318.39 61.94
 -1 15 -13 258.65 16.09
 -1 -15 -13 250.83 23.72
 -1 15 -14 254.3 16.18
 1 15 14 259.91 56.84
 -1 15 -15 163.61 13.7
 1 15 15 165.84 53.01
 -1 15 -16 317.72 18.12
 1 15 16 282.96 54.29
 -1 15 -17 225.01 15.39
 -1 15 -18 133.17 13.17
 -1 15 -19 47.18 9.67
 -1 16 14 -23 35.3
 1 -16 -14 9.18 8.98
 -1 16 13 11.13 35.24
 1 -16 -13 -5.11 9.6
 1 16 -12 24.36 6.03
 -1 16 12 -4.2 37.22
 1 -16 -12 33.82 11.29
 1 16 -11 138.64 11.33
 -1 16 11 146.33 40.58
 1 -16 -11 155.45 17.83
 -1 16 10 -29.36 31.76
 1 -16 -10 -3.46 7.86
 1 16 -10 -2.88 5.76
 1 -16 -9 100.96 13.91
 1 16 -9 82.05 9.42
 -1 16 8 5.1 28.21
 1 -16 -8 31.65 9.26
 1 16 -8 13.17 5.98
 1 -16 -7 -6.51 8.02
 -1 16 7 45.18 27.65
 -1 16 6 -55.35 31.43
 1 -16 -6 -7.89 6.9
 -1 16 5 -1.57 24.14
 1 -16 -5 6.91 7.65
 -1 16 4 -22.57 23.77
 1 -16 -4 2.7 6.33
 1 16 -3 -1.27 18.64
 -1 16 3 24.99 26.8
 1 -16 -3 23.65 7.89
 -1 16 2 -15.78 23.3
 1 16 -2 -32.71 24.57
 1 -16 -2 -2.7 6.31
 -1 -16 2 3.45 5.08
 -1 16 1 80.96 28.29
 1 16 -1 31.5 22.68
 -1 -16 1 53.23 8.61
 1 -16 -1 66.03 9.91
 1 16 0 15.98 21.65
 -1 16 0 -10.33 18.87
 1 -16 0 -9.98 6.34
 -1 -16 0 -6.26 5.73
 -1 -16 -1 23.15 18.49
 -1 16 -1 42.59 7.53
 1 16 1 53.12 28.55
 -1 16 -1 25.66 19.24
 1 -16 1 45.73 8.07
 -1 -16 -1 42.36 8.7
 -1 -16 -2 2.34 18.51
 -1 16 -2 -0.83 4.43
 -1 16 -2 11.92 20.08
 1 16 2 17.07 26.93
 -1 -16 -2 8.57 6.59
 1 -16 2 0.42 4.56
 -1 -16 -3 -0.76 17.49
 -1 16 -3 2.42 4.32
 1 16 3 -15.86 26.95
 1 -16 3 -1.79 4.41
 -1 -16 -3 -1.53 6.34
 -1 -16 -4 -2.99 17.41
 -1 16 -4 6.79 4.62
 -1 -16 -4 2.89 6.68
 -1 -16 -5 -2.2 16.6
 -1 -16 -5 -4.71 6.79
 1 16 5 15.31 26.7
 -1 16 -5 5.5 4.01
 -1 -16 -6 22.84 17.88
 -1 -16 -6 2.8 6.99
 1 16 6 19.19 26.42
 -1 16 -6 3.53 3.85
 -1 -16 -7 56.65 20.06
 -1 -16 -7 42.2 9.5
 1 16 7 56.78 34.78
 -1 16 -7 36.03 6.25
 -1 -16 -8 49.62 20.1
 -1 -16 -8 37.59 10.12
 1 16 8 49.29 33.14
 -1 16 -8 56.49 9.22
 1 16 9 20.85 29.45
 -1 16 -9 -3.04 6.9
 -1 -16 -9 1.94 16.17
 1 16 10 -2 28.66
 -1 16 -10 20.2 7.16
 -1 -16 -10 11.09 14.36
 1 16 11 -19.28 35.07
 -1 16 -11 13.89 6.77
 1 16 12 29.24 41.81
 -1 16 -12 0.49 6.15
 -1 16 -13 5.42 6.66
 -1 16 -14 66.76 9.57
 -1 16 -15 24.79 7.77
 -1 16 -16 17.8 7.77
 1 -17 -11 106.81 15.22
 1 -17 -10 158.93 16.68
 -1 17 10 138.86 39.62
 1 17 -9 35.96 7.28
 1 -17 -9 21.32 7.59
 1 -17 -8 298.5 20.84
 1 17 -8 298.6 16.41
 -1 17 8 300.88 54.27
 -1 17 7 129.96 38.07
 1 -17 -7 123.63 14.19
 -1 17 6 149 39.03
 1 -17 -6 132.87 14.6
 -1 17 5 114.69 34.78
 1 -17 -5 131.57 14.85
 -1 17 4 282.04 45.8
 1 -17 -4 311.91 19.57
 1 17 -3 258.66 42.12
 -1 17 3 187.89 38.57
 1 -17 -3 198.61 15.76
 1 17 -2 209.82 38.74
 -1 17 2 217.42 40.1
 1 -17 -2 225.57 15.68
 1 17 -1 36.02 24.17
 -1 17 1 52.17 24.66
 1 -17 -1 24.6 7.44
 -1 17 0 232.8 38.98
 1 17 0 233.82 41.8
 1 -17 0 216.23 15.6
 1 17 1 33.93 28.77
 -1 17 -1 -3.8 22.14
 -1 -17 -1 24.29 7.42
 -1 -17 -2 195.45 15.77
 1 17 2 164.42 39.04
 -1 -17 -3 29.49 19.69
 1 17 3 29.55 24.03
 -1 -17 -3 33.29 9.13
 -1 -17 -4 204.24 17.28
 -1 -17 -4 165.14 27.39
 1 17 4 139.17 34.98
 -1 -17 -5 25.55 8.77
 -1 -17 -5 20.45 17.77
 1 17 5 24.12 28.83
 -1 -17 -6 95.83 13.41
 -1 -17 -6 95.14 23.35
 1 17 6 97.81 36.73
 -1 -17 -7 119.64 14.11
 1 17 7 159.29 43.08
 -1 17 -7 118.13 12.38
 -1 -17 -7 104.04 25.76
 -1 -17 -8 161.98 17.43
 1 17 8 135.3 44.47
 -1 17 -8 151.53 12.99
 -1 -17 -9 29.52 9.64
 -1 17 -9 12.78 7.45
 -1 -17 -10 110.08 15.11
 -1 17 -10 114.05 12.25
 -1 -17 -11 78.82 13.68
 -1 17 -11 74.91 10.19
 -1 17 -12 268.08 17.05
 -1 17 -13 74.51 10.76
 1 -18 -8 45.54 10.81
 1 -18 -7 -11.15 8.66
 1 -18 -6 25.33 8.48
 1 -18 -5 12.75 8.29
 1 -18 -4 30.83 8
 -1 18 2 21.41 23.8
 -1 18 1 86.81 32.84
 -1 18 0 26.68 24.17
 -1 18 -1 14.52 24.1
 -1 -18 -5 15.46 8.56
 -1 -18 -6 -7.05 8.64
 -1 18 -7 30.61 8.51
 -1 -18 -7 10.32 7.84
 -1 18 -8 -1.35 6.39
 -1 -18 -8 8.47 9.31
 -1 18 -9 -4.5 7.53
 -1 18 -10 -5.49 6.32
 -2 0 33 -10.21 9.66
 -2 0 32 43.75 12.25
 2 0 -32 44.08 16.73
 -2 0 32 42.36 11.9
 -2 0 31 -6.22 8.19
 2 0 -31 6.08 11.84
 -2 0 31 -7.74 10.85
 -2 0 30 73.11 12.7
 2 0 -30 77.1 18.15
 -2 0 30 67.82 13.62
 -2 0 29 5.09 8.63
 2 0 -29 -9.94 11.79
 -2 0 29 -4.07 9.58
 -2 0 28 116.14 14.28
 2 0 -28 131.81 20.35
 -2 0 28 113.21 14.9
 -2 0 27 -0.36 7.15
 2 0 -27 6.41 12.88
 -2 0 27 3.35 8.31
 -2 0 26 491.68 25.97
 -2 0 26 465.5 27.54
 2 0 -26 485.76 35.21
 2 0 -25 -3.67 9.98
 -2 0 25 7.02 7.28
 -2 0 25 -9.58 8.22
 2 0 -24 435.71 32.89
 -2 0 24 399.18 24.13
 -2 0 24 401.04 22.64
 2 0 -23 -15.09 11.88
 -2 0 23 9.01 7.47
 2 0 -22 733.1 40.35
 -2 0 22 697.82 30.16
 2 0 -21 5.4 9.28
 -2 0 21 0.31 5.75
 2 0 -20 336.95 26.61
 -2 0 20 312.66 19.24
 -2 0 19 0.81 7.52
 -2 0 19 1.11 4.92
 2 0 -19 1.96 8.7
 2 0 -18 620.56 33.68
 -2 0 18 644.44 25.52
 -2 0 18 631.13 30.71
 -2 0 18 618.64 18.03
 -2 0 17 -1.7 5.07
 -2 0 17 -4.33 6.79
 -2 0 17 3.61 3.31
 -2 0 16 1024.58 30.01
 -2 0 16 1043.56 36.54
 -2 0 16 1020.4 22.07
 -2 0 15 -1.03 4.02
 -2 0 15 4.27 5.63
 -2 0 15 1.15 2.88
 -2 0 14 112.33 9.73
 -2 0 14 103.76 11.04
 -2 0 14 109.69 7.28
 -2 0 13 -2.62 2.82
 -2 0 13 0.17 3.31
 -2 0 13 -1.79 1.72
 -2 0 12 2654.64 32.08
 -2 0 12 2712.25 24.09
 -2 0 12 2562.52 39.98
 -2 0 11 1.86 1.86
 2 0 -11 -2.09 3.32
 -2 0 11 -1.89 2.86
 -2 0 10 683.69 17.76
 2 0 -10 691.32 24.92
 -2 0 10 680.48 11.53
 2 0 -10 715.81 18.45
 -2 0 9 0.45 1.99
 2 0 -9 -5.48 7.25
 -2 0 9 1.2 3.2
 -2 0 8 4258.67 49.32
 -2 0 8 4363.62 33.8
 2 0 -8 4454.85 56.42
 -2 0 8 4475.11 43.34
 2 0 -7 2.09 2.24
 -2 0 7 3.95 3.65
 2 0 -7 -5.97 6.08
 -2 0 7 1.37 1.95
 2 0 -6 3107.71 27.62
 -2 0 6 3097.5 36.06
 -2 0 6 3071.01 22.64
 2 0 -6 3176.72 37.19
 -2 0 6 3019.34 27.34
 -2 0 5 -1.51 2.24
 -2 0 5 2.56 4.57
 2 0 -5 7.03 3.62
 2 0 -5 -1.95 1.86
 2 0 -5 -1.5 3.37
 -2 0 5 -1.51 1.45
 -2 0 5 1.68 2.08
 -2 0 5 1.93 2.58
 -2 0 4 3402.45 32.69
 2 0 -4 3284.93 30.9
 -2 0 4 3550.82 34.13
 -2 0 4 3407.16 27.34
 2 0 -4 3477.94 28.51
 -2 0 4 3469.84 25.04
 -2 0 4 3360.79 29.33
 -2 0 4 3460.23 29.37
 -2 0 3 -4.81 2.22
 2 0 -3 -0.15 1.35
 -2 0 3 0.25 1.58
 -2 0 3 -1.43 2.04
 -2 0 3 2.19 1.9
 -2 0 3 -3.24 1.71
 -2 0 2 52.04 3.97
 -2 0 2 39.82 3
 -2 0 2 44.06 2.82
 2 0 -1 1.66 1.76
 -2 0 1 -2.38 1.61
 -2 0 1 -0.8 2.15
 -2 0 1 -5.36 1.88
 -2 0 0 4514.35 29.18
 2 0 0 4664.82 33.13
 -2 0 0 4505.25 32.29
 -2 0 0 4445.65 30.87
 -2 0 -1 0.95 1.51
 -2 0 -1 -0.45 1.55
 2 0 1 1.51 1.82
 -2 0 -1 3.09 1.95
 -2 0 -1 2.12 2.11
 2 0 2 735.74 12.07
 -2 0 -2 723.43 11.41
 -2 0 -2 735.12 13.66
 -2 0 -2 738.99 10.28
 -2 0 -3 1.49 1.81
 2 0 3 -2.99 1.82
 -2 0 -3 0.08 2.93
 -2 0 -3 0.47 2.16
 -2 0 -4 9999 70.68
 -2 0 -4 9728.85 59.55
 -2 0 -4 9783.44 63.17
 2 0 5 -0.18 2.09
 -2 0 -5 6.01 4.07
 -2 0 -5 2.06 2.77
 -2 0 -5 1.99 2.29
 -2 0 -5 0.1 1.93
 -2 0 -6 3941.43 38.51
 2 0 6 3958.58 34.59
 -2 0 -6 4031.56 36.28
 -2 0 -6 3944.95 31.33
 2 0 6 3878.36 36.14
 -2 0 -6 3788.84 42.89
 2 0 7 0.27 2.08
 -2 0 -7 1.1 1.75
 2 0 7 1.59 2.52
 -2 0 -7 -2.3 2.61
 -2 0 -7 1.45 3.48
 -2 0 -7 -2.17 3.7
 -2 0 -8 2439.15 32.66
 2 0 8 2450.44 27.1
 -2 0 -8 2474.19 32.61
 -2 0 -8 2463.94 23.04
 2 0 8 2497.29 30.07
 -2 0 -8 2524.74 38.34
 2 0 9 2.18 2.25
 -2 0 -9 0.81 1.63
 -2 0 -9 -2.81 3.34
 -2 0 -9 -1.78 2.64
 2 0 9 -0.09 2.75
 -2 0 -10 786.46 22.86
 2 0 10 777.91 17.6
 -2 0 -10 759.75 19.62
 2 0 10 763.69 15.32
 -2 0 -10 793.56 16.98
 -2 0 -10 803.8 18.78
 2 0 10 788.06 24.08
 -2 0 -10 783.87 11.56
 -2 0 -11 1.77 1.59
 -2 0 -11 -1.43 3.16
 2 0 11 -1.2 3.03
 2 0 11 0.4 2.07
 -2 0 -11 1.87 2.22
 -2 0 -11 3.6 3.33
 2 0 11 -0.21 4.12
 -2 0 -11 -0.72 4.48
 -2 0 -12 1932.01 17.66
 -2 0 -12 1936.54 31.21
 2 0 12 1911.77 29.71
 2 0 12 1901.15 25.41
 -2 0 -12 1932.5 28.44
 2 0 12 1853.39 40
 -2 0 -13 1.84 3.64
 2 0 13 -4.31 2.73
 -2 0 -13 -0.65 2.34
 2 0 13 -4.58 4.13
 2 0 13 0.87 3.36
 -2 0 -14 2177.25 31.9
 -2 0 -14 2247.01 34.89
 2 0 14 2222.02 28.23
 2 0 14 2178.18 34.02
 2 0 14 2155.15 46.86
 -2 0 -15 -4.38 2.74
 2 0 15 0.28 4.99
 2 0 15 -2.39 2.77
 -2 0 -15 -1.72 3.59
 -2 0 -16 2608.82 36.56
 2 0 16 2603.39 54.65
 2 0 16 2606.67 31.4
 -2 0 -16 2655.44 39.84
 2 0 17 -1.8 2.48
 2 0 17 0.55 2.54
 -2 0 -17 0.13 2.85
 2 0 17 -8.77 6.76
 -2 0 -17 -0.31 3.68
 2 0 18 2040.99 32.3
 2 0 18 2043.56 27.83
 -2 0 -18 2095.76 33.07
 2 0 18 1982.96 50.9
 -2 0 -18 2073.56 36.15
 -2 0 -19 0.67 4.18
 -2 0 -19 -2.04 3.3
 2 0 19 4.55 6.48
 2 0 19 0.56 2.42
 2 0 19 -1.4 2.76
 -2 0 -20 1174.61 25.06
 2 0 20 1148.98 40.42
 2 0 20 1108.28 20.27
 2 0 20 1126.21 25.49
 -2 0 -21 -1.86 3.56
 2 0 21 5.03 7.54
 2 0 21 3.49 3.37
 2 0 21 -3.54 3.1
 2 0 22 921.63 24.26
 2 0 22 937.94 38.41
 -2 0 -22 937.47 49.2
 -2 0 -23 -14.74 14.41
 2 0 23 -0.18 3.93
 2 0 23 -18.27 9.51
 2 0 24 642.84 21.38
 -2 0 -24 661.88 43.83
 2 0 24 688.54 34.62
 -2 0 -25 -5.18 14.93
 2 0 25 6.07 4.72
 2 0 25 -5.54 8.59
 -2 0 -26 429.89 36.41
 2 0 26 422.35 29.05
 -2 0 -27 22.26 14.33
 2 0 27 4.49 9.37
 -2 0 -28 140.9 22.37
 2 0 28 134.76 17.77
 -2 0 -29 7.68 14.28
 2 0 29 -3.7 9.01
 2 0 30 727.38 39.78
 -2 1 33 103.72 16.24
 2 1 -32 -0.73 14.09
 2 -1 -32 40.3 14.3
 -2 1 32 30.21 9.72
 -2 -1 32 24.39 11.6
 -2 1 32 33.95 12.81
 2 -1 -31 108.28 19.28
 2 1 -31 134.11 21.92
 -2 1 31 153.47 17.35
 -2 -1 31 154.72 18.07
 -2 -1 31 153.51 18.47
 -2 1 31 165.74 18.98
 2 -1 -30 172.86 22.34
 2 1 -30 180.32 23.93
 -2 -1 30 172.07 18.75
 -2 1 30 160.13 16.85
 -2 -1 30 182.07 19.51
 -2 1 30 169.1 18.68
 2 -1 -29 509.98 35.06
 -2 1 29 515.24 30.4
 -2 -1 29 544.16 31.53
 2 1 -29 533.75 39.61
 -2 -1 29 487.55 28.51
 -2 1 29 542.57 28.29
 2 1 -28 56 17.16
 2 -1 -28 49.6 14.88
 -2 -1 28 34.66 10.83
 -2 1 28 40.22 11.3
 -2 -1 28 30.9 9.42
 -2 1 28 30.81 9.7
 2 1 -27 125.82 21.44
 2 -1 -27 105.97 18.34
 -2 -1 27 98.69 13.49
 -2 1 27 104.66 14.34
 -2 -1 27 90.48 14.15
 2 1 -26 148.26 22.73
 -2 -1 26 179.76 17.03
 -2 -1 26 178.51 17.44
 2 -1 -26 195.2 21.82
 -2 1 26 192.89 18.08
 2 -1 -25 64.18 13.89
 2 1 -25 55.16 15.24
 -2 -1 25 64.52 11.34
 -2 1 25 63.18 11.37
 -2 -1 25 87.31 13.03
 2 -1 -24 84.87 15.62
 2 1 -24 103.78 18.62
 -2 -1 24 96.02 12.48
 -2 -1 24 89.32 13.23
 -2 1 24 83.51 12.03
 -2 -1 23 202.04 17.6
 2 -1 -23 209.47 21.84
 -2 1 23 192.74 16.54
 -2 -1 23 235.09 17.37
 -2 1 22 131.07 16.78
 2 -1 -22 115.29 16.26
 -2 -1 22 154.48 14.11
 -2 -1 22 154.78 15
 -2 1 22 129.85 13.54
 -2 -1 21 1463.79 42.9
 -2 1 21 1371.27 40.43
 2 -1 -21 1414.49 50.75
 -2 -1 21 1434.58 39.84
 -2 1 21 1408.36 48.79
 -2 1 20 191.91 18
 -2 -1 20 212.71 16.28
 2 -1 -20 232.45 21.82
 -2 1 20 185.52 15.02
 -2 -1 20 200.96 15.51
 -2 1 20 173.52 5.39
 -2 -1 19 1137.13 35.47
 2 -1 -19 1157.67 44.11
 -2 1 19 1132.86 34.52
 -2 -1 19 1186.16 34.63
 -2 1 19 1109.84 40.73
 -2 -1 18 254.97 11.39
 2 1 -18 243.05 22.55
 -2 -1 18 256.26 16.33
 -2 1 18 269.09 19.44
 -2 1 18 261.78 16.42
 2 -1 -18 258.05 20.88
 -2 1 17 640.13 18.58
 -2 -1 17 611.72 16.8
 2 1 -17 617.89 32.34
 -2 -1 17 589.92 23.81
 -2 1 17 636.09 28.2
 -2 1 17 591.06 23.31
 2 -1 -17 629.06 30.89
 -2 1 16 806.11 20.39
 -2 -1 16 806.62 18.7
 -2 -1 16 786.51 26.3
 2 1 -16 792.18 34.97
 2 1 -16 813.88 24.39
 -2 1 16 804.9 30.09
 2 -1 -16 763.77 33.5
 -2 1 16 788.83 26.12
 2 -1 -15 387.52 22.93
 -2 1 15 380.22 17.37
 -2 -1 15 395.8 7.67
 2 1 -15 369.47 24.48
 -2 -1 15 367.82 12.2
 -2 -1 15 363.26 17.09
 2 1 -15 369.32 16.19
 -2 1 15 381.2 19.75
 -2 -1 15 362.67 21.75
 2 1 -14 542.57 28.17
 -2 -1 14 527.76 9.48
 -2 -1 14 549.32 14.36
 -2 1 14 508.99 21.85
 2 1 -14 533.89 18.96
 -2 -1 14 525.78 19.92
 -2 1 14 519.95 19.48
 2 -1 -14 549.63 26.11
 -2 -1 13 19.38 2.07
 2 -1 -13 21.89 7.35
 -2 -1 13 14.53 4.43
 -2 -1 13 16.83 3.64
 2 1 -13 18.33 9.83
 -2 1 13 30.85 5.83
 -2 -1 13 19.94 2.27
 2 1 -13 16.48 4.79
 -2 1 13 27.25 5.87
 -2 1 12 294.76 14.89
 2 1 -12 328.21 14.16
 2 1 -12 303.71 19.79
 -2 -1 12 310.09 10.02
 -2 -1 12 319.38 7.97
 -2 -1 12 320.31 6.6
 2 -1 -12 301.58 18.05
 -2 1 12 325.39 14.17
 -2 -1 12 326.17 14.49
 2 1 -11 484.59 16.75
 -2 -1 11 518.17 10.46
 2 -1 -11 501.21 10.79
 2 1 -11 522.84 25.22
 -2 -1 11 522.75 12.3
 2 -1 -11 508.7 21.59
 -2 -1 11 506.18 8.36
 -2 1 11 497.01 16.35
 2 1 -10 95.01 7.59
 2 1 -10 88.45 12.11
 2 -1 -10 97.94 9.87
 -2 1 10 99.3 7.45
 -2 -1 10 102.19 4.98
 2 -1 -10 97.97 4.88
 -2 -1 10 92.86 5.3
 2 1 -9 708.16 18.7
 -2 -1 9 696.77 22.66
 -2 -1 9 684.12 7.42
 -2 1 9 732.72 12.45
 2 1 -9 684.92 25.46
 2 -1 -9 717.74 22.16
 -2 1 9 718.4 17.05
 -2 -1 9 699.15 12.69
 2 -1 -9 731.01 13.02
 -2 -1 9 720.47 12.83
 -2 -1 8 262.81 13.53
 2 1 -8 247.31 10.97
 2 -1 -8 233.03 12
 -2 -1 8 248.31 4.7
 -2 1 8 255.47 7.37
 2 -1 -8 269.09 12.86
 2 1 -8 253.84 15.11
 -2 -1 8 256.95 7.23
 2 1 -8 247.65 6.89
 -2 1 8 254.03 9.48
 2 -1 -8 249.03 7.62
 -2 1 7 63.83 4.73
 -2 -1 7 55.61 6.57
 -2 1 7 51.86 4.92
 2 1 -7 62.51 5.89
 2 -1 -7 63.89 4.2
 2 -1 -7 57.07 5.78
 -2 1 7 64.74 4.19
 2 -1 -7 55.18 6.29
 -2 -1 7 60.17 2.62
 2 1 -7 64.72 8.85
 -2 -1 7 59.6 3.44
 2 1 -7 60.19 3.26
 -2 -1 6 9.38 7.1
 2 1 -6 10.99 5.22
 2 -1 -6 0.32 3.81
 2 1 -6 7.62 1.56
 2 1 -6 1.87 1.25
 -2 -1 6 10.89 4.03
 2 1 -6 5.77 3.23
 -2 1 6 5.52 2.17
 2 -1 -6 3.89 2.55
 2 -1 -6 7.18 2.15
 -2 -1 6 5.93 1.55
 -2 1 6 10.51 2.76
 2 -1 -5 3.33 2.35
 -2 -1 5 -5.62 5.97
 2 1 -5 2.76 1.2
 -2 -1 5 0.72 1.55
 2 1 -5 2.15 1.24
 -2 1 5 3.25 2.42
 -2 -1 5 1.15 2.87
 2 1 -5 1.49 1.91
 -2 -1 5 3.22 3.04
 -2 1 5 3.19 1.02
 2 -1 -5 3.7 2.5
 -2 1 5 1.17 3.64
 -2 -1 5 1.11 1.55
 -2 1 5 0.22 2.15
 -2 1 5 1.43 1.64
 2 -1 -4 158.84 3.78
 -2 -1 4 161.91 4.93
 -2 -1 4 147.4 4.18
 2 1 -4 156.1 4.64
 -2 -1 4 167.29 8.76
 -2 1 4 150.71 5.39
 -2 -1 4 153.79 7.81
 2 1 -4 149.14 4.03
 2 1 -4 152.77 4.78
 -2 1 4 158.88 6.28
 -2 -1 4 147.16 7.57
 -2 1 4 148.79 3.93
 -2 1 4 137.66 5.68
 2 -1 -4 139.94 5.18
 -2 1 4 149.03 6.35
 -2 1 4 150.83 5.96
 -2 1 4 141.67 4.01
 -2 -1 3 32.08 2.33
 -2 1 3 24.84 2.7
 -2 -1 3 34.49 3.94
 -2 1 3 21.71 1.96
 -2 1 3 22.73 2.35
 -2 -1 3 32.56 4.28
 -2 -1 3 33.25 2.21
 -2 1 3 23.29 2.54
 -2 1 3 23.84 3.04
 -2 -1 3 29.4 4.08
 -2 -1 3 32.57 2.75
 -2 1 3 28.61 1.97
 -2 1 2 2273.8 19.89
 2 -1 -2 2276.32 21.7
 -2 1 2 2350.93 22.52
 -2 -1 2 2307.36 36.61
 -2 -1 2 2309.24 21.84
 -2 -1 2 2465.82 24.35
 -2 -1 2 2298.08 24.76
 -2 1 2 2286.11 23.48
 2 -1 -2 2249.54 23.84
 -2 -1 2 2347.45 28.66
 2 -1 -1 1054.33 15.58
 -2 1 1 1039.62 15.19
 -2 -1 1 1073.54 14.24
 -2 1 1 1065.31 13.4
 2 1 -1 1062.59 9.3
 -2 -1 1 1077.58 9.45
 -2 -1 1 1074.11 14.68
 -2 -1 1 1151.23 28.96
 2 -1 -1 1097.45 14.07
 -2 1 1 1090.83 14.15
 -2 -1 1 1102.57 18.85
 -2 -1 0 1662.6 23.05
 2 -1 0 1652.1 17.85
 2 -1 0 1503.89 14.94
 2 1 0 1736.95 19.34
 -2 -1 0 1689.74 19.67
 2 -1 0 1590.99 19.53
 -2 1 0 1667.66 17.74
 -2 -1 0 1627.4 15.38
 -2 1 0 1627.51 18.03
 -2 -1 0 1643.98 14.05
 -2 -1 0 1618.12 14.31
 2 1 0 1587.25 17.22
 -2 1 0 1667.89 18.17
 -2 1 -1 10.17 2.09
 -2 -1 -1 9.03 2.38
 -2 -1 -1 7.57 1.77
 -2 1 -1 9.91 2.1
 2 1 1 10.43 2.36
 2 -1 1 8.59 2.47
 -2 1 -1 10.41 2.34
 -2 1 -2 2195.77 23.38
 -2 -1 -2 2204.89 21.46
 2 -1 2 2180.96 23.16
 2 1 2 2328.15 24.52
 -2 -1 -2 2179.72 28.11
 -2 -1 -2 2205.79 26.04
 -2 1 -2 2207.66 22.3
 -2 1 -3 34.27 3.11
 2 -1 3 32.86 3.39
 -2 -1 -3 27.49 3.02
 2 -1 3 33.47 3.03
 2 1 3 23.87 3.01
 -2 1 -3 34.37 3.33
 -2 -1 -3 31.1 4.34
 -2 -1 -3 27.12 5.01
 2 -1 3 31.75 3.25
 2 -1 4 157.22 6.41
 -2 1 -4 162.69 6.5
 -2 -1 -4 150.56 6.75
 -2 1 -4 165.51 6.1
 2 -1 4 167.49 6.21
 2 1 4 181.32 7.1
 -2 1 -4 157.8 5.92
 2 -1 4 160.29 6.05
 -2 -1 -4 154.68 8.13
 -2 -1 -5 2.42 3.77
 2 -1 5 4.53 2.79
 -2 1 -5 1.02 2.2
 -2 -1 -5 5.75 2.41
 -2 1 -5 -0.61 1.9
 2 -1 5 1.87 1.87
 2 1 5 6.2 2.6
 -2 1 -5 1.7 2.14
 -2 -1 -5 2.77 1.29
 2 -1 5 3.64 1.87
 -2 -1 -6 14.55 4.73
 2 -1 6 10.75 3
 -2 -1 -6 10.56 2.82
 -2 1 -6 11.65 2.91
 2 -1 6 8.41 2.05
 2 1 6 10.32 2.67
 -2 1 -6 12.72 2.56
 -2 1 -6 10.79 2.33
 -2 -1 -6 10.17 1.92
 2 -1 6 13.3 2.49
 2 -1 7 -2.08 2.19
 2 -1 7 1.01 1.87
 -2 -1 -7 1 1.73
 -2 1 -7 -1.49 2.22
 2 -1 7 1.67 2.44
 -2 1 -7 1.5 1.86
 2 1 7 -1.06 2.37
 -2 1 -7 1.02 2.08
 -2 1 -7 4.44 2.43
 -2 -1 -7 2.19 4.09
 2 -1 8 77.62 4.37
 2 -1 8 86.54 4.98
 -2 -1 -8 92.4 8.08
 2 1 8 84.08 5.59
 -2 1 -8 85.41 5.1
 -2 -1 -8 83.69 4.69
 -2 1 -8 82.1 5.59
 2 -1 8 76.45 5.51
 -2 1 -8 82.86 4.09
 -2 1 -8 90.84 6.14
 2 1 8 88.76 7.96
 2 -1 9 245.38 6.93
 -2 1 -9 244.84 8.7
 2 1 9 255.25 9.42
 2 -1 9 251.55 8.22
 -2 -1 -9 255.71 8.4
 -2 1 -9 250.48 9.67
 2 -1 9 249.56 9.72
 -2 -1 -9 252.05 7.4
 -2 -1 -9 250.83 12.97
 2 1 9 247.73 9.97
 2 1 9 259.86 13.47
 2 -1 10 51.57 3.68
 2 1 10 54.41 4.75
 -2 1 -10 52.52 4.73
 -2 1 -10 50.35 7
 -2 -1 -10 58.37 4.49
 -2 1 -10 52.47 4.95
 2 -1 10 55.3 5.27
 2 1 10 55.5 5.53
 2 -1 10 54.65 4.14
 -2 -1 -10 51.81 6.96
 -2 -1 -10 56.93 3.64
 2 1 10 51.57 7.06
 2 -1 11 78.26 4.95
 -2 -1 -11 56.16 7.02
 2 -1 11 73.45 4.96
 2 1 11 73.66 5.47
 -2 1 -11 81.69 8.14
 -2 -1 -11 56.49 4.51
 -2 1 -11 73.14 5.8
 2 -1 11 77.48 6.31
 -2 -1 -11 67.26 3.68
 2 1 11 68.92 6.25
 2 1 11 72.23 8.82
 -2 -1 -12 27.94 5.97
 2 1 12 28.48 3.92
 -2 1 -12 26.28 5.79
 -2 1 -12 22.25 3.61
 -2 -1 -12 24.17 3.83
 2 -1 12 23.64 4.08
 2 1 12 18.92 4.36
 -2 -1 -12 27.06 2.48
 2 -1 12 28.3 3.37
 2 -1 12 21.38 3.12
 2 -1 12 18.05 6.15
 2 1 12 27.72 6.82
 -2 -1 -13 45.12 7.67
 2 1 13 52.65 4.68
 2 -1 13 46.48 4.23
 -2 1 -13 48.17 5.22
 2 -1 13 49.29 5.59
 -2 -1 -13 52.4 2.98
 2 -1 13 48.43 4.42
 -2 1 -13 45.81 6.72
 -2 -1 -13 45.61 4.93
 2 1 13 43.56 5.51
 2 1 13 43.87 7.67
 2 -1 13 56.47 8.65
 -2 -1 -14 91.18 6.54
 -2 1 -14 90.23 6.96
 2 -1 14 82.99 6.78
 2 -1 14 94.95 10.59
 2 1 14 89.16 6.17
 2 -1 14 85.8 5.53
 2 1 14 83.84 9.73
 -2 1 -14 88.9 8.5
 2 -1 14 88.2 6
 -2 -1 -14 87.81 3.35
 2 -1 15 17.04 3.59
 2 -1 15 16.75 3.04
 2 1 15 23.33 3.81
 -2 -1 -15 21.46 3.72
 -2 1 -15 18.18 3.83
 2 -1 15 22.48 6.72
 2 1 15 18.01 6.24
 -2 1 -15 17.83 4.9
 2 1 16 5.55 3.11
 -2 1 -16 9.32 4.92
 2 -1 16 8.4 3.46
 -2 -1 -16 1.91 2.88
 -2 1 -16 4.05 3.03
 2 -1 16 2.09 5.04
 -2 -1 -16 7.76 9.67
 2 1 16 -0.88 5.48
 -2 1 -17 -0.14 2.9
 -2 -1 -17 1.36 2.66
 2 1 17 4.19 2.57
 2 -1 17 -1.17 2.83
 2 1 17 7.51 6.27
 2 -1 17 3.8 6.49
 -2 1 -17 6.86 4.96
 -2 -1 -17 -3.1 10.45
 -2 1 -18 12.22 3.85
 -2 -1 -18 8.27 3.05
 2 1 18 11.07 3.28
 2 -1 18 17.26 4.08
 2 -1 18 21.75 7.55
 2 1 18 18.19 7.75
 -2 1 -18 3.78 4.21
 -2 -1 -18 1.62 9.97
 -2 -1 -19 14.96 3.49
 2 1 19 15.41 3.37
 2 -1 19 15.71 4.34
 2 -1 19 16.59 7.05
 2 1 19 17.42 7.13
 -2 1 -19 15.26 5.31
 -2 -1 -19 19.85 11.26
 -2 -1 -20 12.36 11.1
 2 -1 20 21.76 4.69
 2 1 20 19.45 3.59
 -2 -1 -20 19.99 3.97
 2 1 20 32.62 9.56
 2 -1 20 39.02 9.55
 -2 -1 -21 2.43 10.83
 2 1 21 1.38 2.76
 2 -1 21 -3.53 3.48
 -2 -1 -21 -1.37 3.37
 2 1 21 -2.31 6.92
 2 -1 21 -5.07 5.96
 -2 -1 -22 32.19 13.04
 2 1 22 33.86 4.53
 2 -1 22 39.92 6.32
 2 1 22 35.84 5.63
 -2 -1 -22 38.16 5.26
 2 -1 22 20.47 6.63
 2 1 22 30.29 8.65
 -2 -1 -23 17.46 12.68
 2 1 23 17.63 4.45
 2 1 23 19.99 3.83
 2 -1 23 7.73 7.33
 2 1 23 20.7 9.03
 -2 -1 -23 17.35 4.12
 2 -1 24 17.9 9.58
 2 1 24 36.95 10.01
 2 1 24 27.46 5.79
 -2 -1 -24 48.71 15.76
 2 1 25 -4.1 8.03
 2 -1 25 5.6 7.95
 2 1 25 -2.27 3.94
 -2 -1 -25 -2.67 12.33
 2 1 26 8.04 8.67
 2 -1 26 8.74 10.26
 -2 -1 -26 -14.94 12.77
 2 -1 27 -7.56 9.15
 2 1 27 5.39 9.38
 -2 1 -27 17.41 16.49
 -2 -1 -27 13.96 11.93
 2 1 28 6.09 8.76
 2 -1 28 31.75 11.91
 -2 -1 -28 23.29 14.53
 -2 1 -28 27.58 15.05
 2 1 29 143.26 18.97
 2 -1 29 152.66 20.8
 -2 1 -29 135.51 24.59
 -2 -1 -29 152.27 20.96
 2 -1 30 0.55 10.49
 -2 -2 32 -0.52 10.11
 2 2 -32 10.36 13.75
 2 -2 -32 11.05 11.74
 -2 2 32 2.02 8.11
 -2 -2 31 167.6 20.1
 -2 2 31 136.55 16.34
 2 -2 -31 150.13 20.19
 2 2 -31 171.38 25.79
 -2 -2 31 168.71 18.9
 -2 -2 30 8.79 11.29
 -2 2 30 4.5 8.09
 -2 2 30 -2.33 8.1
 2 -2 -30 -6.79 10.85
 2 2 -30 -0.79 14.01
 -2 -2 30 2.22 9.38
 2 -2 -29 28.71 10.24
 2 2 -29 -0.79 12.9
 -2 -2 29 20.44 10.25
 -2 -2 29 40.16 11.46
 -2 2 29 20.42 9.53
 2 -2 -28 22.83 11.19
 2 2 -28 -18.55 12.83
 -2 -2 28 -1.27 8.07
 -2 2 28 -3.76 7.9
 -2 -2 28 -0.46 8.09
 2 -2 -27 187.25 21.32
 2 2 -27 197.69 25.89
 -2 -2 27 168.72 18.09
 -2 2 27 171.92 17.67
 -2 -2 27 192.24 19.33
 2 -2 -26 28.63 10.74
 -2 -2 26 16.13 8.15
 -2 2 26 16.23 8.63
 -2 -2 26 26.22 9.92
 2 -2 -25 112.95 16.63
 -2 -2 25 124.82 14.56
 -2 2 25 132.52 14.62
 -2 -2 25 125.72 15.29
 -2 2 24 64.95 13
 -2 2 24 49.2 9.69
 -2 -2 24 61.07 11.99
 -2 -2 24 45.43 9.32
 2 -2 -24 56.3 12.33
 -2 2 23 247.87 7.64
 -2 2 23 282.13 23.3
 -2 2 23 280.85 19.62
 2 -2 -23 275.07 23.11
 -2 -2 23 269.04 19.43
 -2 -2 23 266.48 20.32
 -2 -2 22 17.09 8.06
 -2 2 22 8.48 2.75
 -2 2 22 1.59 6.91
 -2 -2 22 6.23 5.78
 -2 2 22 6.73 7.69
 2 -2 -22 18.06 8.53
 -2 -2 21 993.02 34.56
 -2 -2 21 1013.8 35.88
 -2 2 21 1045.39 40.93
 2 -2 -21 1024.36 40.92
 -2 2 21 1015.16 34.46
 -2 2 20 9.93 6.08
 2 -2 -20 0.41 7.36
 -2 -2 20 1.5 5.98
 -2 2 20 0.38 7.18
 -2 -2 20 -3.38 5.94
 -2 -2 19 432.86 14.46
 -2 2 19 425 21.23
 2 -2 -19 425.25 25.37
 -2 -2 19 427.53 21.71
 -2 2 19 427.03 24.27
 -2 -2 19 425.34 22.03
 -2 -2 18 85.96 6.84
 -2 -2 18 102.4 11
 2 -2 -18 84.39 11.88
 -2 2 18 84.94 9.66
 -2 2 18 91.09 12.18
 -2 -2 18 87.2 10.61
 -2 2 17 901.08 28.51
 2 -2 -17 933.65 35.2
 -2 -2 17 926.94 19.71
 -2 -2 17 902.32 11.51
 -2 -2 17 955.56 30.96
 2 2 -17 876.2 40.26
 -2 2 17 939.57 32.34
 -2 -2 17 956.02 30.77
 2 2 -16 13.01 4.94
 -2 2 16 9.09 4.6
 -2 -2 16 9.88 2.39
 -2 -2 16 12.48 4.88
 2 2 -16 10.9 11.31
 -2 -2 16 12.16 3.53
 2 -2 -16 7.1 5.15
 -2 -2 16 9.68 2.11
 -2 -2 16 17.24 5.89
 -2 2 16 14.05 5.45
 2 2 -15 1031.95 28.33
 -2 2 15 1048.57 30.59
 -2 -2 15 1023.18 15.36
 -2 -2 15 1013.83 19.46
 -2 -2 15 1060.82 30.86
 2 -2 -15 1005.49 33.88
 2 2 -15 1030 40.58
 -2 2 15 1000.7 27.82
 -2 -2 15 1033.6 14.8
 2 -2 -15 1024.43 16.1
 -2 -2 15 1029.84 29.95
 -2 2 14 97.6 9.22
 2 2 -14 112.31 9.78
 -2 -2 14 107.33 5.06
 -2 -2 14 100.59 6.11
 -2 -2 14 115.01 10.16
 2 2 -14 99.07 14.35
 2 -2 -14 112.36 5.51
 -2 -2 14 103.78 5.12
 2 -2 -14 109.78 11.41
 -2 2 14 109.78 9.33
 2 2 -13 594.65 21.01
 -2 2 13 583.13 20.78
 -2 -2 13 563.41 11.11
 -2 -2 13 557.53 13.21
 2 -2 -13 572.84 18.41
 2 -2 -13 547.77 23.07
 -2 -2 13 575.46 21.43
 2 2 -13 530.13 28.26
 2 -2 -13 583.73 12.33
 -2 2 13 572.85 19.33
 -2 2 12 9.95 4.05
 2 -2 -12 11.3 2.35
 2 -2 -12 10.8 5.32
 2 2 -12 14.43 9.9
 -2 -2 12 16.98 4.94
 -2 -2 12 13.19 2.94
 2 2 -12 14.86 5.34
 -2 2 12 6.77 3.69
 2 -2 -12 10.71 4.15
 -2 2 11 1751.93 30.77
 -2 -2 11 1782.25 21.92
 2 -2 -11 1768.47 22.61
 2 2 -11 1797.63 46.81
 -2 -2 11 1806.04 36.07
 2 -2 -11 1728.15 36.58
 2 2 -11 1826.63 35.12
 -2 2 11 1755.07 32.72
 2 -2 -11 1857.62 31.04
 2 2 -10 846.45 23.47
 -2 2 10 788.35 19.23
 -2 -2 10 833.08 13.72
 2 -2 -10 798.09 22.93
 2 2 -10 891.39 31.06
 -2 -2 10 860.56 24.08
 2 2 -10 823.59 11.96
 2 -2 -10 808.45 14.9
 2 -2 -10 793.01 18.72
 2 -2 -9 624.17 15.53
 2 2 -9 685.02 26.32
 2 2 -9 644.34 6.86
 2 2 -9 643.22 19.69
 -2 2 9 631.27 16
 -2 -2 9 646.88 11.25
 2 -2 -9 606.28 18.59
 2 -2 -9 650.2 13.28
 2 2 -9 650.57 9.37
 2 2 -8 155.61 3.75
 2 -2 -8 152.04 7.95
 2 2 -8 147.04 3.82
 2 -2 -8 146.77 7.33
 2 2 -8 153.85 10.13
 2 -2 -8 159.04 3.17
 -2 -2 8 141.53 4.85
 2 -2 -8 153.57 6.55
 2 2 -8 141.98 12.67
 2 -2 -8 148.84 8.73
 -2 2 8 151.4 11.77
 -2 2 8 152.07 7.58
 2 2 -7 5286.68 32.1
 2 2 -7 5153.74 28.68
 2 2 -7 5016.73 55.4
 2 -2 -7 5235.52 29.49
 -2 -2 7 5187.51 32.84
 2 -2 -7 4963.44 48.56
 2 -2 -7 5159.07 46.5
 2 -2 -7 5210.89 43.24
 -2 2 7 5321.35 58.38
 -2 2 7 5187.69 43.66
 -2 -2 7 5248.3 72.63
 2 -2 -7 5248.8 42.25
 -2 2 6 1073.66 20.08
 2 -2 -6 1080.27 18.35
 2 -2 -6 1083.9 16.36
 2 -2 -6 1084.15 17.3
 -2 -2 6 1014.22 10.36
 -2 2 6 1087.13 22.27
 -2 -2 6 1033.19 30.83
 2 -2 -6 1138.31 15.43
 2 2 -6 1066.14 12.72
 2 -2 -6 1103.66 11.23
 -2 2 5 7305.95 56.14
 2 -2 -5 7101.42 52.12
 -2 -2 5 7216.66 67.62
 2 2 -5 7324.62 62.76
 2 -2 -5 7211.07 46.52
 2 -2 -5 6987.04 40.95
 -2 -2 5 7202.36 36
 2 2 -5 7382.27 45.18
 -2 -2 5 7216.63 37.85
 -2 -2 5 7465.92 77.21
 -2 2 5 7280.31 56.48
 -2 -2 4 1730.92 30.4
 2 2 -4 1818.33 28.16
 -2 -2 4 1767.79 14.08
 -2 2 4 1890.13 23.64
 2 2 -4 1767.27 15.61
 2 -2 -4 1802.1 17.26
 2 -2 -4 1877.34 17.24
 -2 2 4 1864.71 22.4
 2 2 -4 1792.13 19.5
 -2 -2 4 1667.49 37.74
 -2 -2 4 1783.41 31.56
 -2 -2 3 6082.29 54.41
 -2 2 3 5930 41.5
 -2 -2 3 5848.33 76
 2 -2 -3 5922.95 45.33
 2 2 -3 5981.65 54.63
 -2 -2 3 5816.59 59.02
 2 -2 -3 5913.74 38.15
 -2 2 3 6048.92 44.49
 -2 2 3 5875.01 46.76
 2 -2 -2 92.02 4.76
 -2 -2 2 72.76 10.82
 -2 2 2 93.98 5.25
 -2 2 2 89.41 4.15
 -2 -2 2 75.44 5.63
 2 -2 -2 92.53 5.26
 2 -2 -1 8740.85 55.63
 -2 2 1 8713.26 56.46
 -2 -2 1 8562.28 99.3
 2 2 -1 8686.1 44.12
 -2 -2 1 9048.59 60.02
 -2 2 1 8816.43 54.4
 2 -2 -1 9112.46 60.18
 2 2 -1 8708.86 59.67
 -2 2 0 254 7.61
 -2 2 0 278.75 11.7
 2 2 0 305.44 6.07
 2 2 0 293.42 8.04
 2 2 0 292.26 6.81
 2 -2 0 282.13 8.8
 2 -2 0 269.54 7.58
 -2 -2 -1 3925.07 30.12
 2 2 1 3938.3 33.68
 2 2 1 3958.14 28.93
 2 -2 1 3930.49 31.93
 2 -2 1 4090.63 36.04
 2 -2 1 3785.01 32.39
 -2 2 -1 3947.72 33.77
 2 2 2 2067.87 21.21
 2 -2 2 2161.57 23.8
 -2 2 -2 2197.46 24.62
 -2 -2 -2 2094.22 23.83
 2 -2 2 2191.83 24.93
 2 2 2 2077.6 28.04
 2 -2 3 5271.59 41.79
 2 2 3 5349.2 54.31
 -2 2 -3 5251.88 42.72
 2 -2 3 5285.47 41.85
 -2 -2 -3 5319.94 46.78
 -2 2 -3 5231.02 42.12
 -2 2 -4 100.16 5.48
 -2 -2 -4 121.05 7.71
 -2 2 -4 91.67 4.78
 -2 -2 -4 124.47 7.8
 2 -2 4 101.49 5.33
 2 -2 4 86.72 5.2
 -2 2 -4 86.47 4.89
 -2 2 -5 3201.98 33.48
 2 -2 5 3316.12 33.14
 2 -2 5 3278.42 30.99
 -2 2 -5 3343.59 30.09
 2 2 5 3227.4 23.49
 2 -2 5 3239.34 32.67
 -2 -2 -5 3278.59 43.59
 -2 -2 -5 3292.87 40.97
 2 -2 6 914.24 16.97
 -2 2 -6 901.79 17.16
 2 -2 6 886.12 15.08
 2 -2 6 920.37 16.86
 -2 2 -6 946.53 15.1
 -2 -2 -6 870.31 23.9
 -2 -2 -6 892.6 21.75
 -2 2 -6 939.11 12.39
 2 2 6 876.63 13.32
 -2 2 -7 4707.25 44.6
 2 -2 7 4902.29 43.94
 2 -2 7 4748.04 38.87
 -2 2 -7 4828.73 38.88
 -2 -2 -7 4825.4 63.26
 -2 -2 -7 4932.77 55.05
 2 2 7 4723.98 39.86
 -2 2 -8 135.45 7.31
 2 -2 8 123.65 7.19
 -2 2 -8 135.76 6.05
 2 -2 8 119.75 5.61
 -2 -2 -8 95.7 10.34
 -2 -2 -8 103.39 8.83
 2 2 8 100.71 6.15
 2 -2 9 4576.58 44.65
 -2 -2 -9 4552.23 56.99
 -2 2 -9 4542.43 38.59
 2 -2 9 4507.92 37.16
 2 2 9 4521.78 58.16
 -2 -2 -9 4456.39 67.85
 -2 2 -9 4521.45 45.72
 2 2 9 4508.91 46.77
 2 -2 10 1.03 2.99
 2 -2 10 3.46 2.11
 -2 -2 -10 -0.29 5.56
 2 2 10 -1.14 2.75
 -2 2 -10 -1.42 2.42
 -2 2 -10 3.24 2.57
 -2 -2 -10 4.56 4.63
 2 2 10 1.96 3.5
 2 -2 11 2694.39 34.69
 -2 -2 -11 2777.18 46.43
 2 -2 11 2720.18 26.82
 -2 -2 -11 2674.89 57.59
 2 2 11 2703.93 48.05
 2 2 11 2736.22 36.07
 -2 2 -11 2658.74 29.59
 -2 2 -11 2735.76 35.84
 -2 2 -12 6.21 2.17
 2 2 12 4.39 3.11
 2 2 12 0.13 3.51
 -2 2 -12 8.03 5.35
 -2 2 -12 6.09 2.81
 2 -2 12 10.9 3.77
 -2 -2 -12 3.64 4.48
 2 2 12 -2.73 4.38
 -2 -2 -12 -1.37 6.55
 2 -2 12 7.35 2.11
 2 -2 13 2534.13 35.67
 2 2 13 2517.95 37.44
 2 2 13 2516.77 35.5
 -2 -2 -13 2471.94 59.47
 2 2 13 2562.48 49.41
 -2 2 -13 2543.78 36.15
 -2 2 -13 2539.18 47.76
 -2 2 -14 198.75 14.02
 -2 -2 -14 154.91 5.9
 2 2 14 180 9.51
 -2 2 -14 194.6 10.14
 -2 -2 -14 157.81 16.2
 2 2 14 172.46 13.47
 -2 2 -15 1861.26 40.3
 -2 -2 -15 1835.71 18.88
 2 2 15 1825.43 29.97
 2 -2 15 1782.22 44.58
 -2 2 -15 1837.69 31.56
 -2 -2 -15 1846.3 54.84
 2 2 15 1782.83 44.09
 -2 2 -15 1790.73 36.46
 -2 2 -16 327.7 16.27
 2 2 16 313.49 12.43
 -2 -2 -16 301.63 23.56
 2 2 16 291.48 18.4
 -2 2 -16 334.36 17.37
 2 -2 16 315.17 19.29
 -2 -2 -16 302.97 6.13
 2 -2 17 834.39 32.57
 -2 2 -17 838.9 27.12
 -2 -2 -17 823.03 38.42
 2 2 17 811.22 31.79
 2 2 17 834.91 20.12
 -2 -2 -17 837.59 19.84
 -2 -2 -18 27.41 9.22
 -2 -2 -18 34.03 4.88
 -2 2 -18 44.03 7.5
 2 2 18 24.07 7.77
 2 -2 18 32.9 8.48
 2 2 18 25.53 4.44
 -2 -2 -19 1467.96 53.48
 2 2 19 1484.59 44.79
 -2 -2 -19 1588.39 28.24
 2 2 19 1517.56 27.35
 2 -2 19 1531.67 46.69
 2 -2 20 72.59 11.89
 2 2 20 71.36 11.88
 -2 -2 -20 40.84 12.74
 2 2 20 62.66 6.24
 -2 -2 -20 66.13 6.12
 2 2 21 422.54 14.23
 -2 -2 -21 425.86 30.58
 2 -2 21 403.24 25.46
 2 2 21 454.24 26.12
 -2 -2 -21 469.07 15.58
 2 -2 22 7.9 6.95
 2 2 22 14.01 8.05
 -2 -2 -22 1.13 9.39
 2 2 22 13.15 3.67
 -2 -2 -22 5.68 3.42
 2 2 23 456.03 14.64
 -2 -2 -23 485.53 16.01
 -2 -2 -23 505.28 34.14
 2 2 23 467.39 28.51
 2 -2 23 436.34 27.53
 -2 -2 -24 103.12 7.81
 2 2 24 109.66 14.73
 2 -2 24 102.04 15.26
 -2 -2 -24 131.83 20.31
 -2 -2 -25 861.39 45.07
 2 -2 25 874.5 40.3
 2 -2 26 10.83 10.21
 2 2 26 5.37 3.91
 -2 -2 -26 10.6 10.91
 -2 -2 -27 205.22 24.18
 2 -2 27 210.25 22.08
 -2 -2 -28 4.44 12.57
 -2 2 -28 30.14 17.63
 2 -2 28 33.79 12.26
 -2 -2 -29 41.4 15.05
 -2 2 -29 37.96 17.46
 2 -2 29 40.27 12.68
 -2 -3 32 219.98 22.81
 2 -3 -31 -1.07 9.85
 2 3 -31 22.35 16.56
 -2 -3 31 18.59 11.37
 2 -3 -30 117.48 18
 2 3 -30 110.06 22.54
 -2 -3 30 115.73 16.75
 2 -3 -29 43.26 12
 -2 -3 29 13.31 8.79
 -2 -3 29 30.67 12.58
 2 -3 -28 65.23 12.57
 -2 -3 28 36.88 10.64
 -2 -3 28 71.55 13.42
 2 -3 -27 30.69 10.35
 -2 -3 27 40.92 10.12
 -2 -3 27 27.79 10.13
 -2 -3 26 228.83 20.46
 2 -3 -26 216.69 21.04
 -2 3 26 207.93 20.82
 -2 -3 26 203.38 18.75
 -2 -3 25 292.02 22.53
 2 -3 -25 286.49 23.27
 -2 3 25 324.91 26.35
 -2 -3 25 319.61 23.1
 -2 3 24 196.05 8.84
 -2 -3 24 211.47 18.89
 -2 -3 24 183.11 17.78
 2 -3 -24 190 18.96
 -2 3 24 230.6 18.44
 -2 3 24 215.06 20.43
 2 -3 -23 36.74 10.29
 -2 3 23 54.72 9.76
 -2 3 23 45.96 11.84
 -2 -3 23 43.34 10.8
 -2 -3 23 51.13 11.14
 2 -3 -22 113.07 14.2
 -2 3 22 124.86 13.2
 -2 3 22 127.88 15.48
 -2 -3 22 131.99 14.83
 -2 -3 22 95.23 12.6
 2 -3 -21 204.27 18.22
 -2 3 21 199.07 15.75
 -2 3 21 204.29 17.78
 -2 -3 21 195.81 16.72
 -2 -3 21 196.28 16.63
 2 -3 -20 326.52 21.72
 -2 3 20 325.88 21.34
 -2 3 20 312.1 18.83
 -2 -3 20 322 20.82
 -2 -3 20 305.73 19.71
 -2 -3 19 25.67 7.22
 -2 -3 19 22.9 2.24
 -2 -3 19 20.67 4.54
 2 -3 -19 26.3 8.6
 -2 3 19 17.98 7.1
 -2 -3 19 20.6 3.27
 -2 3 19 13.19 5.28
 -2 -3 19 16.97 6.5
 -2 -3 18 1336.17 38.74
 2 -3 -18 1367.39 19.33
 -2 -3 18 1294.96 16.08
 2 -3 -18 1327.29 40.9
 -2 -3 18 1350.07 20.48
 -2 3 18 1354.86 38.87
 -2 -3 18 1256.76 23.69
 -2 3 18 1322.42 35.79
 -2 -3 18 1310.63 39.08
 2 -3 -17 325.08 9.59
 -2 -3 17 326.97 8.68
 -2 -3 17 332.88 10.04
 -2 -3 17 334.92 11.87
 2 -3 -17 336.87 20.24
 -2 3 17 311.79 18.24
 -2 -3 17 318.45 19.2
 -2 3 17 306.93 16.86
 2 -3 -16 1008.2 27.41
 2 -3 -16 1019.48 17.56
 2 -3 -16 961.9 32.57
 -2 3 16 1021.03 30.78
 -2 -3 16 982 17.25
 -2 -3 16 982.71 19.39
 2 3 -16 1019.61 43.54
 -2 -3 16 1021.61 33.04
 -2 3 16 980.25 28.58
 2 -3 -15 196.73 11.83
 2 -3 -15 212.47 12.74
 2 -3 -15 215.22 8.15
 2 3 -15 228.65 14.8
 -2 3 15 204.07 13.47
 -2 -3 15 218.22 8.09
 -2 -3 15 203.81 8.57
 -2 -3 15 213.83 15.38
 2 -3 -15 201.89 14.42
 2 3 -15 199.47 20.26
 -2 3 15 207.71 13.01
 2 -3 -14 1500.83 31.58
 2 -3 -14 1621.49 32.54
 2 3 -14 1478.44 48.84
 2 -3 -14 1555.56 37.84
 -2 3 14 1576.56 35.19
 2 3 -14 1556.86 37.08
 -2 -3 14 1507.39 21.5
 -2 -3 14 1535.3 22.72
 -2 -3 14 1520.04 38.84
 2 -3 -14 1577.38 22.7
 -2 3 14 1578.84 33.59
 2 3 -13 216.79 14.32
 -2 3 13 201.55 12.24
 -2 3 13 194.69 11.7
 -2 -3 13 210.35 8.02
 2 -3 -13 197.04 13.19
 2 3 -13 198.78 19.1
 -2 -3 13 216.67 14.9
 2 -3 -13 191.39 10.96
 2 -3 -13 194.89 11.21
 2 -3 -13 213.7 8.45
 -2 3 12 478.82 17.56
 2 3 -12 447.09 19.7
 2 -3 -12 462.31 12.26
 -2 -3 12 446.15 10.97
 2 -3 -12 474.6 19.08
 2 3 -12 432.96 25.48
 -2 -3 12 431.07 19.93
 2 -3 -12 457 16.2
 2 3 -12 441.66 7.63
 2 -3 -12 468.39 16.42
 2 3 -11 601.41 22.24
 2 -3 -11 627.9 14.53
 -2 -3 11 607.03 12.06
 2 -3 -11 590.8 20.18
 2 3 -11 578.63 27.63
 -2 -3 11 601.47 22.78
 2 -3 -11 599.68 17.51
 2 3 -11 589.55 7.43
 2 -3 -11 585.2 17.8
 -2 -3 10 614.6 22.6
 2 -3 -10 611.33 17.02
 2 -3 -10 618.82 17.38
 2 3 -10 600.34 7.68
 -2 3 10 583.07 23.77
 -2 -3 10 610.07 11.44
 2 -3 -10 625.28 14.66
 2 3 -10 588.18 26.42
 2 3 -10 568.66 21.49
 2 -3 -10 579.68 18.7
 -2 -3 9 34.35 6.67
 2 3 -9 34.04 2.43
 -2 -3 9 39.08 3.16
 -2 3 9 43.87 7.37
 2 -3 -9 39.33 5.14
 2 -3 -9 49.33 5.41
 2 3 -9 35.03 6.96
 2 3 -9 36.46 3.24
 2 -3 -9 43.02 4.3
 -2 -3 8 239.66 6.32
 2 -3 -8 260.28 10.22
 -2 3 8 259.61 13.82
 2 -3 -8 257.06 9.36
 -2 -3 8 257.96 19.6
 2 3 -8 258.84 12.38
 2 -3 -8 262.36 10.53
 2 3 -8 243.76 6.63
 2 3 -7 1039.98 12.57
 -2 3 7 1006.55 23.36
 -2 -3 7 1013.11 34.36
 2 -3 -7 1020.85 18.39
 2 3 -7 998.57 23.8
 2 -3 -7 978.66 19.08
 2 -3 -7 1001.07 18.41
 2 3 -6 1254.73 12.44
 -2 3 6 1327.34 24.09
 -2 -3 6 1273.57 36.75
 2 -3 -6 1282.69 20.96
 -2 -3 6 1239.74 37.98
 2 3 -6 1253.43 26.57
 2 -3 -6 1295.88 20.93
 -2 3 6 1307.46 23.55
 2 -3 -6 1323.46 19.77
 -2 -3 5 109.64 11.62
 2 3 -5 112.86 3.05
 -2 -3 5 96.99 13.72
 -2 3 5 94.6 6.18
 2 -3 -5 103.99 6.85
 2 3 -5 110.17 8.79
 -2 3 5 103.89 6.38
 -2 3 4 771.25 15.06
 2 3 -4 701.32 18.39
 -2 3 4 706.8 15.02
 -2 -3 4 722.56 22.78
 2 -3 -4 764.96 16.87
 2 3 -4 747.62 20.82
 -2 -3 4 714.79 30.49
 -2 -3 3 660.75 30.41
 2 -3 -3 720.61 15.47
 2 3 -3 734.02 16.83
 2 -3 -3 707.9 12.26
 -2 -3 3 761.17 20.27
 2 3 -3 710.27 20.26
 2 3 -2 1039.96 18.87
 -2 -3 2 1067.52 22
 2 -3 -2 1062.99 18.05
 -2 -3 2 1085.58 41.81
 -2 3 2 1048.74 18.04
 2 -3 -2 1045.3 15.45
 -2 -3 1 38.79 4.81
 -2 3 1 27.04 8.87
 2 -3 -1 41 3.72
 -2 -3 0 1311.17 21.29
 2 -3 0 1311.41 18.51
 2 3 0 1274.69 16.77
 -2 3 0 1192.47 32.19
 2 3 1 649.51 12.97
 -2 3 -1 639.04 21.68
 2 -3 1 571.64 24.52
 2 -3 1 640.24 14.3
 2 -3 1 626.8 12.46
 2 3 2 550.96 13.61
 -2 -3 -2 542.78 11.8
 2 -3 2 508.88 21.97
 2 -3 2 562.79 12.75
 -2 3 -2 555.66 11.86
 2 -3 2 554.01 13.53
 2 -3 2 562.38 11.68
 2 3 3 8.26 4.12
 -2 -3 -3 0.49 2.07
 -2 3 -3 6.28 2.3
 2 -3 3 7.2 2.85
 2 -3 3 2.19 2.49
 2 -3 3 4.96 2
 -2 -3 -4 128 7.14
 2 -3 4 151.37 7.09
 -2 3 -4 151.82 6.24
 2 3 4 128.88 9.32
 2 -3 4 137.65 6.93
 -2 3 -5 38.99 3.45
 2 -3 5 35.52 3.9
 2 -3 5 44.67 4.51
 -2 -3 -5 38.88 5.12
 2 3 5 46.42 7.62
 2 -3 6 61.24 4.88
 2 3 6 76.92 9.97
 -2 -3 -6 62.54 6.37
 -2 3 -6 62.55 4.52
 -2 3 -6 61.92 4.29
 -2 -3 -6 59.95 6.66
 2 -3 6 63.51 5.23
 2 -3 7 344.88 11.22
 2 -3 7 353.37 10.71
 -2 -3 -7 340.2 14.95
 -2 3 -7 342.22 10.37
 -2 3 -7 349.03 9.65
 -2 3 -7 346.46 9.54
 2 3 7 352.48 8.24
 -2 -3 -7 361.61 14.99
 -2 3 -8 838.81 15.45
 -2 3 -8 832.18 15.05
 2 -3 8 827.31 17.96
 2 -3 8 845.98 16.27
 2 3 8 808.35 14.22
 2 -3 8 839.82 17.83
 -2 -3 -8 831.38 23.5
 -2 -3 -8 780.6 24.08
 2 -3 9 26.97 4.36
 -2 -3 -9 24.04 5.98
 2 3 9 24.37 3.14
 -2 3 -9 23.94 3.06
 2 -3 9 28.05 4.29
 -2 -3 -9 23.78 5.83
 2 -3 9 23.4 3.29
 -2 3 -10 71.64 4.65
 2 3 10 84.14 6.1
 2 -3 10 67.89 5.97
 2 -3 10 67.15 4.75
 -2 -3 -10 84.11 8.99
 -2 -3 -10 83.83 9.83
 2 -3 10 67.73 5.89
 2 -3 11 1.03 2
 -2 -3 -11 5.06 5.92
 2 3 11 6.51 2.75
 -2 3 -11 3.19 2.08
 2 -3 11 5.3 4.05
 2 -3 12 128.64 8.37
 -2 3 -12 132.8 9.21
 2 3 12 121.01 8.42
 -2 3 -12 131.21 6.3
 -2 -3 -12 135.47 12.87
 2 -3 12 131.55 6.33
 2 -3 13 1.14 3.45
 2 -3 13 2.84 2.29
 -2 3 -13 1.12 3.26
 -2 -3 -13 1.59 6.5
 2 3 13 -0.5 3.3
 -2 3 -13 1.65 2.12
 2 -3 14 45.3 3.77
 -2 3 -14 43.02 6.27
 -2 -3 -14 37.34 8.21
 -2 3 -14 40.24 8.72
 2 3 14 32.98 5.09
 -2 3 -14 52.42 4.43
 -2 3 -15 157.86 11.13
 -2 -3 -15 180.09 16.46
 -2 3 -15 178.4 14.75
 2 -3 15 157.27 6.06
 2 3 15 173.3 10.27
 -2 3 -16 14.5 7.11
 2 3 16 11.09 3.92
 -2 -3 -16 23.41 8.77
 -2 3 -16 10.78 5.08
 -2 3 -17 7.88 5.48
 2 -3 17 -0.33 6.97
 2 3 17 2.7 3.59
 -2 -3 -17 7.76 7.9
 -2 -3 -17 3.21 1.71
 -2 -3 -18 285.74 6.16
 2 3 18 304.57 13.39
 2 -3 18 300.59 20.86
 -2 -3 -18 270.55 21.98
 -2 3 -18 294.61 16.59
 -2 -3 -19 19.32 8.68
 -2 -3 -19 35.46 4.73
 2 3 19 34.29 5.34
 2 -3 19 21.41 8.21
 -2 -3 -20 9.93 9.03
 -2 -3 -20 3.15 3.51
 2 3 20 -6.97 4.68
 2 -3 20 8.59 6.16
 -2 -3 -21 0.49 8.39
 -2 -3 -21 0.27 2.93
 2 3 21 3.07 3.66
 2 -3 21 4.49 7.57
 -2 -3 -22 28.39 11.33
 2 -3 22 23.45 8.42
 -2 -3 -22 22.76 4.12
 2 3 22 14.23 4.21
 2 -3 23 -4.9 7.34
 -2 -3 -23 -0.13 3.58
 -2 -3 -23 14.13 9.84
 2 3 23 -0.57 3.54
 2 -3 24 58.24 14.11
 -2 -3 -24 58.19 5.95
 -2 -3 -24 50.16 12.14
 2 3 24 58.37 6.05
 2 -3 25 53.45 11.82
 -2 -3 -25 56.99 6.03
 2 -3 26 26.98 10.21
 -2 -3 -26 46.88 13.78
 2 -3 27 24.83 9.63
 -2 -3 -27 28.99 12.55
 2 -3 28 70.74 14.61
 -2 -3 -28 67.42 15.24
 2 -3 29 -12.7 11.83
 -2 -3 -29 2.99 9.88
 -2 -4 31 2.13 10.19
 2 -4 -31 8.05 10.34
 -2 -4 30 41.92 12.6
 2 -4 -30 29.53 10.62
 -2 -4 29 -6.53 9.47
 2 -4 -29 2.88 8.25
 2 -4 -28 246.11 22.08
 -2 -4 28 203.06 20.33
 -2 4 27 4.33 10.3
 -2 -4 27 -0.93 9.5
 2 -4 -27 5.46 8.75
 -2 -4 26 441.9 28.31
 -2 4 26 440.13 31.37
 2 -4 -26 461.95 28.33
 -2 -4 25 33.41 9.26
 2 -4 -25 42.4 11.1
 2 4 -25 20.82 3.26
 -2 4 25 40.17 12.39
 -2 -4 24 389.9 25.08
 -2 4 24 426.57 27.84
 2 -4 -24 408.68 25.95
 2 4 -24 406.54 11.61
 -2 -4 23 87.9 12.77
 2 4 -23 82.02 5.33
 -2 4 23 90.38 13.79
 2 -4 -23 88.11 13.18
 -2 -4 23 78.56 12.93
 2 -4 -22 446.17 25.59
 -2 4 22 456.15 26.28
 -2 -4 22 484.45 26.33
 -2 -4 22 441.06 26.53
 -2 -4 21 78.02 12.08
 2 -4 -21 80.08 11.68
 -2 -4 21 68.83 11.63
 -2 4 21 92.12 12.09
 -2 -4 21 59.07 2.76
 2 -4 -21 76.58 4.45
 -2 -4 21 76.23 5.97
 -2 -4 20 373.66 23.75
 2 -4 -20 362.26 21.87
 -2 -4 20 382.22 22.68
 -2 4 20 343.58 20.86
 -2 -4 20 370.84 8.63
 2 -4 -20 386.16 10.61
 -2 -4 20 370.14 11.86
 -2 -4 19 95.56 7.15
 2 -4 -19 91.19 11.44
 -2 -4 19 98.66 12.84
 -2 4 19 83.84 10.43
 2 -4 -19 95.24 5.75
 -2 -4 19 103.59 6.45
 -2 -4 18 1103.93 22.01
 -2 -4 18 1082.41 38.17
 2 -4 -18 1076.58 35.22
 -2 4 18 1150.81 34.6
 2 -4 -18 1126.09 19.88
 -2 -4 18 1120.38 20.63
 -2 -4 17 16.04 3.64
 -2 -4 17 10.28 3.29
 2 -4 -17 14.07 6.43
 2 -4 -17 28.24 6.61
 2 4 -17 10.49 1.8
 -2 4 17 17.35 6.23
 -2 -4 17 11.74 6.55
 2 -4 -17 14.32 2.78
 2 -4 -16 1146.84 29.22
 -2 -4 16 1124.73 37.37
 -2 -4 16 1166.81 21.21
 2 -4 -16 1200.84 34.79
 -2 4 16 1187.34 32.35
 -2 -4 16 1169.11 20.91
 2 4 -16 1113.02 12.93
 2 -4 -16 1222.04 21.41
 2 -4 -15 51.65 7.36
 -2 -4 15 64.89 9.93
 -2 4 15 41.12 6.23
 -2 -4 15 57.62 5.05
 -2 -4 15 60.03 4.96
 2 -4 -15 50.13 7.94
 2 -4 -15 51.94 4.89
 2 4 -15 53.21 2.32
 2 -4 -14 488.36 20.45
 -2 -4 14 511.87 13.02
 2 -4 -14 487.66 18.39
 2 -4 -14 523.09 18.77
 2 4 -14 512.56 29.38
 2 4 -14 527.23 23.26
 -2 4 14 516.96 19.71
 -2 -4 14 479.64 23.77
 2 -4 -14 554.05 14.84
 2 -4 -13 66.86 7.39
 -2 -4 13 69.17 10.21
 2 4 -13 65.72 9.79
 2 -4 -13 59.32 7.34
 -2 -4 13 59.13 4.61
 2 -4 -13 60.21 7.69
 2 4 -13 53.62 13.67
 2 -4 -13 57.83 5.27
 2 4 -13 51.44 4.67
 2 4 -12 1635.25 14.48
 -2 -4 12 1615.2 41.88
 2 -4 -12 1757.17 32.54
 2 4 -12 1661.75 47.88
 -2 4 12 1669.82 44.76
 2 -4 -12 1583.9 33.84
 2 -4 -12 1668.18 31.43
 2 -4 -12 1709.03 26.52
 2 4 -12 1638.91 40.53
 2 4 -12 1705.85 24.38
 -2 -4 12 1660.93 22.07
 2 -4 -11 115.3 7.06
 -2 -4 11 127.21 5.78
 2 -4 -11 121.82 8.41
 2 4 -11 121 12.17
 -2 4 11 115.41 12.25
 2 -4 -11 117.91 8.7
 2 4 -11 122.54 6.01
 2 -4 -10 1776.5 27.22
 2 4 -10 1742.19 41.05
 2 -4 -10 1743.47 30.12
 2 4 -10 1786.73 35.45
 2 4 -10 1775.54 22.02
 2 -4 -10 1803.76 30.52
 -2 4 10 1774.6 40.33
 -2 4 9 473.92 19.29
 2 4 -9 451.97 18.05
 2 -4 -9 479.17 14.99
 2 4 -9 472.38 10.15
 2 -4 -9 457.51 14.74
 -2 -4 8 1117.61 41.11
 2 4 -8 1127.43 14.77
 -2 4 8 1096.15 26.44
 -2 -4 8 1064.49 39.91
 2 -4 -8 1087.58 21.75
 2 -4 -8 1081.91 21.33
 2 4 -8 1124.65 27.7
 2 4 -7 1641.82 16.92
 -2 4 7 1639.09 30.02
 2 4 -7 1632.87 33.82
 -2 -4 7 1609.57 49.74
 2 -4 -7 1605.2 14.28
 2 -4 -7 1580.89 25.32
 -2 -4 7 1569.97 46.21
 -2 4 6 2833.8 37.2
 2 4 -6 2785.03 44.88
 -2 -4 6 2774.74 66.43
 2 -4 -6 2756.83 32.68
 2 4 -6 2775.5 22.17
 2 4 -6 2724.03 43.84
 -2 -4 6 2932.61 59.83
 2 -4 -6 2724.94 21.82
 -2 -4 5 1906.78 44.31
 2 -4 -5 1911.84 21.22
 -2 4 5 1869.14 27.65
 -2 -4 5 1794.33 54.51
 2 4 -5 1868.86 33.95
 2 -4 -5 1870.08 30
 2 4 -5 1921.79 37.36
 2 4 -4 1040.95 27.24
 2 4 -4 1009.54 23.17
 2 -4 -4 997.55 20.94
 -2 -4 4 1021.08 29.46
 -2 -4 4 919.87 40.36
 -2 4 4 994.27 18.89
 -2 4 3 209.83 6.34
 2 4 -3 204.36 10.17
 2 -4 -3 184.27 9
 -2 -4 3 199.6 12.42
 -2 -4 3 202.78 21.76
 -2 -4 2 2964.53 42.44
 2 4 -2 3073.58 36.19
 -2 -4 2 3165.13 80.62
 -2 4 2 2998.44 33.48
 2 -4 -2 3013.3 35.03
 2 -4 -1 59.86 5.09
 -2 4 1 65.86 7.74
 -2 4 1 56.52 13.14
 -2 4 0 2744.06 58.13
 -2 4 0 2855.76 32.91
 -2 -4 0 2877.76 19.97
 2 -4 0 2933.11 31.75
 -2 4 0 2849.1 43.04
 -2 4 -1 804.66 30.15
 2 -4 1 790.72 36.04
 -2 4 -1 796.76 16.13
 2 -4 1 813.97 15.33
 2 4 1 769.72 15.46
 2 4 2 4002.39 40.45
 -2 4 -2 4128.51 63.73
 2 -4 2 3908.55 38.35
 -2 4 -2 3881.44 37.01
 2 -4 2 3945.68 36.12
 2 4 3 199.36 9.64
 2 -4 3 240.32 8.02
 -2 4 -3 241.22 8.52
 2 -4 3 250.83 9.46
 2 -4 3 192.78 17.58
 -2 -4 -4 3155.5 36.26
 2 4 4 3134.35 42.01
 2 -4 4 3010.89 30.67
 2 -4 4 3036.42 34.61
 2 -4 4 3080.43 61.76
 -2 4 -4 3081.39 31.04
 2 -4 5 661.06 27.99
 2 -4 5 655.62 15.76
 -2 4 -5 649.1 13.26
 -2 -4 -5 629.81 16.78
 2 4 5 628.14 20.38
 2 -4 6 1416.98 23.77
 2 4 6 1459.22 33.91
 -2 4 -6 1426.37 20.07
 -2 -4 -6 1486.12 27.65
 -2 -4 -7 870.49 22.55
 -2 4 -7 949.76 16.14
 2 -4 7 922.26 18.66
 2 4 7 927.25 29.82
 -2 -4 -7 911.8 24.56
 2 -4 7 927.85 19.41
 2 -4 8 1156.9 21.96
 2 -4 8 1162.82 20.76
 -2 -4 -8 1153.1 27.48
 -2 4 -8 1160.28 18.16
 -2 4 -8 1108.5 18.52
 -2 4 -8 1140.5 22.99
 2 4 8 1154.27 35.5
 -2 -4 -8 1185.54 28.83
 2 4 9 185.46 7.25
 -2 -4 -9 171.75 11.75
 -2 4 -9 204.8 9.49
 -2 4 -9 200.92 7.86
 -2 4 -9 189.62 7.45
 2 -4 9 192.85 8.54
 2 -4 9 203.25 9.52
 2 -4 10 1380.76 24.97
 -2 4 -10 1405.59 26.55
 -2 -4 -10 1398.7 33.94
 -2 4 -10 1352.38 23.16
 2 4 10 1427.16 22.06
 2 -4 10 1406.69 22.95
 -2 4 -10 1392.21 20.71
 -2 4 -10 1362.73 20.5
 -2 4 -11 525.96 16.89
 -2 -4 -11 489.23 21.13
 -2 4 -11 553.41 12.81
 2 -4 11 556.8 15.98
 2 4 11 514.53 14.23
 2 -4 11 537.52 13.91
 -2 4 -11 513.59 12.7
 -2 4 -12 1446.7 28.81
 -2 -4 -12 1415 37.36
 -2 4 -12 1400.91 20.89
 2 -4 12 1377.85 26.64
 2 -4 12 1375.29 25.66
 2 4 12 1382.2 25.57
 2 -4 12 1399.46 22.31
 -2 4 -12 1397.57 21.65
 -2 4 -13 320.59 9.93
 2 -4 13 309.38 13.05
 2 -4 13 312.1 12.48
 -2 4 -13 316.03 14.24
 2 -4 13 290.34 9.97
 -2 -4 -13 256.2 16.87
 2 4 13 281.3 12.6
 2 -4 14 949.71 17.65
 -2 4 -14 966.32 25.28
 -2 -4 -14 965.84 33.69
 2 4 14 969.48 24.9
 -2 4 -14 930.46 17.12
 -2 -4 -15 10.62 6.13
 -2 4 -15 13.95 5.19
 -2 4 -15 11.25 2.78
 2 4 15 1.73 3.87
 -2 4 -15 6.77 7.27
 2 -4 15 2.71 2.19
 -2 4 -16 1149.31 19.7
 -2 4 -16 1193.25 30.16
 2 -4 16 1170.74 18.21
 -2 -4 -16 1126.53 38.74
 2 4 16 1141.74 30.36
 -2 4 -17 99.98 9.71
 2 -4 17 97.51 5.1
 -2 -4 -17 81.34 11.81
 2 4 17 94.02 8.61
 -2 4 -18 351.67 17.72
 -2 -4 -18 363.29 23.43
 2 4 18 359.59 15.98
 -2 4 -19 293.77 17.12
 2 4 19 268.67 13.8
 -2 -4 -19 248.36 20.32
 -2 -4 -19 242.96 7.42
 -2 4 -20 1230.68 34.6
 2 4 20 1196.78 28.49
 2 -4 20 1188.76 42.34
 -2 -4 -20 1184.47 43.87
 -2 -4 -21 75.95 6.48
 2 -4 21 99.93 14.42
 2 4 21 70.34 7.34
 -2 -4 -21 71.46 12.83
 2 4 22 346.86 15.25
 -2 -4 -22 371.78 13.94
 -2 -4 -22 360.01 25.9
 2 -4 22 359.15 25.82
 -2 -4 -23 111.74 15.76
 2 4 23 115.35 9.36
 -2 -4 -23 112.45 7.97
 2 -4 23 116.98 16.4
 2 4 24 197.65 11.65
 -2 -4 -24 218.04 10.85
 2 -4 24 215.69 20.89
 -2 -4 -24 217.56 21.49
 -2 -4 -25 114.45 16.91
 2 -4 25 115.13 16.05
 -2 -4 -25 96.64 7.29
 -2 -4 -26 167.24 19.99
 2 -4 26 174.18 20.47
 -2 -4 -27 2.14 8.91
 2 -4 27 23.2 11.64
 -2 -4 -28 273.89 25.36
 2 -4 28 277.24 25.63
 -2 -4 -29 -3.34 11.35
 2 -4 29 -12.32 10.59
 -2 -5 31 148.47 18.86
 2 -5 -30 56.67 12.9
 -2 -5 30 75.51 15.4
 2 -5 -29 207.19 20.4
 -2 5 29 209.25 23.48
 -2 -5 29 194.81 20.66
 2 -5 -28 0.45 8.83
 -2 5 28 13.3 10.33
 -2 -5 28 12.33 8.47
 2 -5 -27 206.95 19.55
 -2 5 27 205.15 22.22
 -2 -5 27 223.05 21.68
 -2 -5 26 43.29 11.47
 2 -5 -26 32.24 8.49
 -2 5 26 27.25 10.65
 -2 -5 25 254.66 21.24
 2 -5 -25 267.94 21.23
 -2 5 25 274.51 23.1
 -2 -5 24 30.54 9.01
 -2 5 24 34.85 10.32
 2 -5 -24 53.63 10.77
 -2 -5 23 374.17 24.91
 2 -5 -23 356.97 9.52
 -2 5 23 384.28 24.12
 2 -5 -23 371.45 23.07
 -2 -5 22 3.93 8.19
 2 -5 -22 5.22 2.65
 -2 5 22 14.79 8.9
 2 -5 -22 8.49 5.8
 -2 -5 21 396.52 24.36
 2 -5 -21 418.18 12.26
 2 -5 -21 397.91 23.11
 -2 5 21 388.83 22.72
 -2 -5 20 -0.23 3.11
 2 -5 -20 1.93 2.36
 2 -5 -20 -0.64 6.38
 -2 5 20 5.24 5.38
 -2 5 19 673.99 27.32
 2 -5 -19 660.81 16.45
 -2 -5 19 664.22 17.22
 2 -5 -19 652.88 27.61
 -2 -5 19 637.82 17.4
 -2 5 18 11.97 4.86
 -2 -5 18 10.37 3.55
 2 -5 -18 8.03 2.96
 -2 -5 18 12.09 3.66
 2 -5 -18 14.8 6.38
 2 -5 -17 368.77 12.91
 -2 -5 17 344.5 12.39
 -2 -5 17 328.09 11.99
 -2 5 17 351.66 18.59
 2 -5 -17 350.52 19.19
 2 -5 -16 294.65 12.1
 -2 5 16 272.66 15.81
 -2 -5 16 261.48 10.37
 -2 -5 16 264.39 10.92
 2 -5 -16 266.88 16.32
 2 -5 -16 279.48 15.08
 2 5 -15 766.33 18.63
 2 -5 -15 773.05 18.96
 2 -5 -15 702.24 25.19
 2 -5 -15 793.78 24.53
 2 -5 -14 83 8.57
 2 5 -14 70.95 2.88
 2 -5 -14 85.36 6.6
 2 5 -14 84.41 6.27
 2 -5 -14 90.96 9.17
 2 -5 -13 311.9 14.8
 2 5 -13 299.24 10.62
 -2 5 13 307.83 20.88
 2 5 -13 278.65 18.53
 2 -5 -13 301.53 13.99
 2 -5 -13 312.74 12.32
 2 -5 -12 1.37 3.39
 2 -5 -12 0.49 3.99
 2 5 -12 3.56 7.45
 2 5 -12 2.26 1.92
 -2 5 12 -3.65 6.69
 2 5 -11 570.09 21.4
 -2 5 11 545.14 24.24
 2 -5 -11 578.8 18.68
 -2 -5 11 593.47 34.18
 2 5 -11 521.06 24.34
 2 -5 -11 575.97 17.97
 2 5 -11 535.03 12.64
 -2 -5 10 101.64 16.37
 2 5 -10 101.56 5.28
 2 5 -10 100.96 9.97
 -2 5 10 113.65 10.7
 2 -5 -10 96.68 7.45
 2 -5 -10 115.01 8.32
 2 5 -9 1063.86 16
 -2 5 9 1098.26 29.15
 2 5 -9 1103 29.65
 -2 -5 9 1056.88 44.81
 2 -5 -9 1107.63 23.94
 2 -5 -9 1067.55 22.57
 2 5 -8 138.79 5.54
 2 -5 -8 156.78 5.33
 -2 -5 8 148.06 17.81
 2 5 -8 166.69 12.33
 -2 5 8 144.63 10.25
 2 -5 -8 156.87 8.59
 -2 -5 8 150.86 19.57
 2 5 -8 135.14 13.06
 2 5 -7 168.13 5.8
 -2 -5 7 153.44 17.35
 2 5 -7 170 13.63
 2 -5 -7 198.08 9.25
 -2 5 7 190.74 11.03
 2 5 -7 158.51 12.29
 2 -5 -7 183.12 6.35
 -2 -5 7 150.6 20.16
 2 -5 -6 56.77 4.58
 2 5 -6 60.8 8.69
 -2 -5 6 64.61 16.38
 -2 5 6 63.77 6.46
 2 5 -6 54.42 8.02
 -2 -5 6 50.36 11.26
 2 5 -6 57.38 3.53
 2 5 -5 744.76 25.55
 -2 5 5 744.64 18.15
 -2 -5 5 689.64 29.48
 2 -5 -5 748.05 17.13
 2 5 -5 708.13 21.85
 -2 -5 5 656.54 38.32
 2 -5 -5 746.61 20.15
 2 -5 -4 1019.57 21.6
 2 -5 -4 1006.83 22.69
 2 5 -4 1006.23 24.55
 -2 -5 4 971.5 46.97
 2 -5 -3 12.1 3.83
 2 5 -3 11.25 4.81
 -2 5 3 5.49 2.53
 2 -5 -2 2.93 2.59
 2 5 -2 1.05 3.63
 -2 5 2 6.71 10.08
 -2 -5 2 8.68 11.16
 -2 5 2 2.52 3.88
 2 -5 -1 301.01 11.1
 -2 5 1 316.97 26.13
 -2 5 1 296.41 13.14
 2 -5 0 94.16 6.26
 -2 5 0 84.03 13.79
 -2 5 0 101.92 10.22
 -2 5 -1 343.96 11.69
 -2 5 -1 358.11 23.62
 2 5 1 325.56 11.03
 -2 -5 -1 340.96 7.33
 2 -5 1 362.84 11.09
 -2 5 -1 352.5 18.29
 2 5 2 133.42 7.9
 2 -5 2 140.63 19.95
 -2 5 -2 132.92 14.6
 -2 5 -2 110.34 13.09
 -2 5 -2 118.22 7.28
 -2 -5 -2 119.05 5.25
 2 -5 2 111.49 6.27
 2 5 3 562.27 16.36
 2 -5 3 548.58 30.89
 2 -5 3 578.96 15.51
 2 -5 3 581.67 13.35
 -2 5 -3 560.8 14.24
 2 -5 4 740.91 35.38
 -2 5 -4 767.1 16.3
 2 -5 4 754.81 15.26
 2 5 4 801.93 20.95
 2 -5 4 760.22 17.85
 2 -5 5 374.6 26.01
 -2 5 -5 344.82 10.73
 2 -5 5 338.61 10.14
 2 -5 5 329.86 11.97
 2 5 5 311.32 14.34
 -2 5 -6 150.77 7.04
 -2 -5 -6 169.82 9.55
 2 -5 6 143.21 17.34
 2 -5 6 148.48 8.52
 2 5 6 166.2 11.6
 -2 -5 -7 71.9 6.86
 2 5 7 79.98 9.02
 2 -5 7 71.66 6.3
 -2 5 -7 81.13 5.24
 -2 5 -7 68.64 6.26
 2 -5 7 69.75 13.44
 2 5 8 4.31 6.73
 -2 -5 -8 2.94 3.58
 2 -5 8 -0.4 8.39
 -2 5 -8 0.5 2.71
 2 -5 8 0.83 3.31
 -2 5 -8 -1 2.21
 -2 5 -9 109.97 5.9
 -2 5 -9 112.06 7.78
 -2 5 -9 100.99 8.37
 2 -5 9 109.06 7.75
 -2 -5 -9 90.45 8.23
 2 5 9 88.49 11.27
 2 -5 10 52.23 5.89
 -2 5 -10 41.97 5.34
 -2 5 -10 44.62 4.37
 -2 -5 -10 41 6.48
 -2 5 -10 43.03 4.03
 2 -5 10 50.43 5.4
 -2 5 -10 45.4 5.86
 -2 5 -11 10.13 2.46
 2 5 11 13.13 2.96
 2 -5 11 11.61 3.64
 -2 5 -11 11.47 3.86
 2 -5 11 9.42 3.21
 -2 5 -11 11.34 3.66
 -2 5 -11 11.26 2.9
 -2 -5 -11 13.74 4.98
 2 -5 12 41.05 5.5
 -2 -5 -12 39.2 6.67
 -2 5 -12 40.3 5.67
 -2 5 -12 46.97 4.32
 -2 5 -12 44.18 4.18
 -2 5 -12 35.43 4.88
 2 5 12 43.56 4.78
 2 -5 12 42.78 4.94
 2 -5 13 -2.58 3.67
 -2 -5 -13 3.36 4.88
 -2 5 -13 5.57 3.91
 2 5 13 2.8 2.81
 -2 5 -13 3.72 2.57
 2 -5 13 4.47 3.53
 -2 5 -13 0.91 2.01
 -2 -5 -14 2.48 4.73
 -2 5 -14 8.08 4.02
 2 -5 14 5.27 3
 2 -5 14 4.18 3.69
 -2 5 -14 2.31 2.22
 2 5 14 10.89 3.63
 -2 5 -14 3.32 2.36
 -2 5 -15 2.58 2.25
 2 -5 15 1.58 2.75
 -2 -5 -15 -2.08 5.21
 -2 5 -15 -0.56 4.15
 2 5 15 2.19 3.35
 -2 5 -15 2.08 2.35
 -2 5 -16 248.55 14.27
 2 -5 16 233.78 9.49
 -2 -5 -16 232.68 17.14
 -2 5 -16 239.01 8.83
 2 5 16 236.08 13.3
 -2 5 -16 239.96 9.48
 -2 -5 -17 2.34 5.89
 -2 5 -17 9.3 2.64
 2 -5 17 17.39 3.69
 2 5 17 11.98 4.21
 -2 5 -17 10.46 5.14
 -2 5 -17 15.11 3.21
 -2 5 -18 117.39 6.6
 2 -5 18 113.68 6.11
 2 5 18 111.08 10.66
 -2 -5 -18 102.62 12.61
 -2 5 -18 110.68 6.88
 -2 5 -18 113.09 10.55
 -2 5 -19 5.28 5.18
 2 -5 19 2.01 2.32
 2 5 19 10.32 5.68
 -2 5 -19 1.55 2.88
 -2 -5 -19 0.37 6.8
 -2 5 -20 8.34 5.95
 -2 -5 -20 21.08 8.26
 2 5 20 2.66 4.64
 -2 5 -20 20.94 3.97
 -2 5 -21 4.8 5.29
 2 5 21 -0.2 4.43
 -2 -5 -21 11.44 8.82
 -2 5 -21 7.31 3.04
 -2 -5 -21 2.05 2.02
 2 5 22 1.58 4.3
 -2 -5 -22 -9.4 6.76
 -2 -5 -23 62.55 12.2
 -2 -5 -23 57.52 6.2
 2 5 23 55.47 7.38
 2 -5 23 52.74 12.4
 -2 -5 -24 9.64 8.01
 -2 -5 -24 10.56 3.52
 2 5 24 8.48 4.65
 2 -5 24 22.98 10.14
 -2 -5 -25 50.04 12.08
 -2 -5 -25 42.43 5.61
 2 -5 26 43.99 12.44
 -2 -5 -26 20.36 8.16
 2 -5 27 60.08 13.18
 -2 -5 -27 88.51 15
 2 -5 28 15.01 11.07
 -2 -5 -28 -10.69 10.11
 2 -6 -30 -10.25 10.07
 -2 6 30 0.58 11.79
 -2 -6 30 3.81 10.99
 2 -6 -29 129.46 16.2
 -2 -6 29 137.36 19.17
 -2 6 29 127.44 19.06
 2 -6 -28 59.31 12.47
 -2 6 28 31.99 12.15
 -2 -6 28 50.63 13.31
 2 -6 -27 197.67 18.63
 -2 6 27 173.89 20.3
 -2 -6 27 160.56 18.63
 2 -6 -26 247.88 20.04
 -2 6 26 216.36 21.09
 -2 -6 26 219.66 21.11
 -2 -6 25 87.28 14.61
 2 -6 -25 85.51 12.52
 -2 6 25 65.63 12
 2 -6 -24 95.65 5.85
 -2 -6 24 113.7 15.25
 2 -6 -24 107.45 13.45
 -2 6 24 105.82 14.48
 2 -6 -23 216.81 9.23
 -2 -6 23 229.28 20.67
 -2 6 23 219.65 18.82
 2 -6 -23 231.36 18.5
 -2 6 22 29.7 9.04
 2 -6 -22 21.29 7.59
 2 -6 -22 22.76 3.76
 -2 6 21 310.59 19.71
 2 -6 -21 326.28 20.37
 2 -6 -21 314.65 12.09
 -2 6 20 214.86 16.7
 -2 -6 20 218.09 10.85
 2 -6 -20 209.14 16.14
 2 -6 -20 212.31 10.13
 -2 6 19 358.52 19.89
 -2 -6 19 395.05 14.36
 2 -6 -19 369.62 20.48
 2 -6 -19 381.47 13.96
 -2 6 18 527.61 23.07
 -2 -6 18 503.14 16.09
 2 -6 -18 474.81 22.74
 2 -6 -18 519.78 16.8
 2 6 -17 668.3 19.02
 -2 6 17 666.71 25.15
 2 -6 -17 663.54 18.92
 2 -6 -17 636.33 24.96
 -2 -6 17 642.48 18.02
 2 -6 -16 205.31 14.12
 2 -6 -16 217.93 11.08
 2 6 -16 220.83 10.77
 2 6 -16 170.91 3.66
 2 6 -16 179.07 3.64
 2 -6 -15 887.78 22
 2 6 -15 909.91 20.53
 2 -6 -15 882.97 26.94
 2 -6 -14 626.31 18.7
 2 6 -14 626.68 16.13
 2 -6 -14 658.51 22.49
 2 6 -13 772.18 17.17
 2 -6 -13 802.86 24.33
 2 6 -13 767.13 26.47
 2 -6 -12 153.58 10.3
 2 6 -12 154.13 12.06
 2 -6 -12 149.17 10.88
 -2 6 12 157.59 15.52
 2 6 -12 153.97 7.38
 2 6 -11 740.28 15.19
 2 6 -11 718.22 25.68
 -2 -6 11 745.09 41.4
 2 -6 -11 702.75 19.89
 2 -6 -11 735.47 22.18
 -2 6 11 726.31 27.21
 -2 6 10 661.46 24.43
 2 6 -10 668.3 13.74
 2 6 -10 686.78 25.09
 -2 -6 10 665.89 40.8
 2 6 -10 601.23 27.81
 2 -6 -10 623.77 18.49
 2 -6 -10 657.28 20.29
 2 -6 -10 659.14 12.59
 2 6 -9 449.5 10.87
 2 -6 -9 421.92 14.79
 -2 -6 9 450.68 29.83
 2 6 -9 463.76 21
 -2 -6 9 433.41 33.05
 -2 6 9 455.3 19.11
 2 6 -9 428.55 22.65
 2 -6 -9 432.55 10.63
 2 6 -8 1038.57 16.34
 -2 -6 8 996.86 49.65
 2 6 -8 1090.21 32.41
 -2 6 8 1039.48 27
 -2 -6 8 1014.39 43.54
 2 6 -8 1032.18 31.7
 2 -6 -8 1011.64 17.52
 2 6 -7 650.24 12.71
 -2 6 7 639.41 19.87
 -2 6 7 607.94 19.34
 -2 -6 7 594.09 38.82
 2 6 -7 637.16 25.08
 -2 -6 7 629.62 8.72
 2 -6 -7 601.65 14.84
 -2 -6 7 641.27 33.73
 2 6 -7 596.1 23.56
 2 -6 -6 105.58 7.88
 -2 6 6 102.79 7.91
 -2 -6 6 75.31 17.24
 2 6 -6 95.41 10.65
 2 6 -6 95.88 10.75
 -2 6 6 91.23 7.75
 2 6 -5 755.21 37.87
 2 6 -5 643.36 21.55
 2 -6 -5 656.29 19.39
 2 -6 -5 686.86 20.53
 -2 6 5 672.73 18.75
 -2 6 5 721.79 18.96
 -2 -6 5 673.65 43.05
 2 6 -4 1484.85 31.11
 2 -6 -4 1490.47 30.83
 -2 6 4 1548.39 27.33
 2 6 -4 1484.83 56.47
 -2 -6 4 1480.55 65.5
 2 -6 -4 1500.77 29.78
 -2 6 3 3305.09 33.74
 2 6 -3 3372.05 45.27
 2 6 -3 3432.91 22.67
 -2 6 3 3466.06 40.7
 2 -6 -3 3418.93 44.42
 2 -6 -2 345.09 13.4
 -2 6 2 324.76 30.49
 2 6 -2 315.62 13.18
 -2 6 2 364.94 12.37
 -2 6 1 2605.74 75.15
 2 -6 -1 2628.58 35.95
 -2 6 1 2667.65 38.63
 2 -6 0 801.16 18.68
 -2 6 0 770.91 40.06
 -2 -6 0 808.02 24.6
 -2 6 0 843.97 24.46
 2 -6 1 2050.04 29.34
 -2 6 -1 1965.04 41.35
 -2 6 -1 2140.03 61.83
 -2 -6 -1 2056.29 37.41
 -2 6 -2 1390.47 47.61
 2 -6 2 1310.3 54.06
 -2 6 -2 1470.83 38.8
 2 -6 2 1424.17 23.37
 2 6 2 1405.07 25.67
 -2 -6 -2 1423.31 17.88
 -2 -6 -2 1410.63 29.18
 -2 -6 -3 2523.02 38.55
 -2 6 -3 2686.5 64.05
 2 6 3 2601.58 37.19
 2 -6 3 2646.71 78.8
 -2 6 -3 2523.45 54.21
 -2 -6 -3 2547.55 27.23
 -2 6 -3 2455.34 33.37
 2 -6 3 2552.14 31.23
 2 -6 4 515.14 15.63
 -2 6 -4 520.34 26.55
 2 -6 4 515.66 33.63
 2 6 4 502.06 17.13
 -2 -6 -4 522.07 12.84
 -2 6 -4 507.85 14.47
 2 -6 4 501.57 13.19
 2 -6 5 1520.74 27.23
 2 6 5 1647.34 33.18
 -2 -6 -5 1573.95 24.33
 -2 6 -5 1557.25 24.88
 2 -6 5 1560.48 23.3
 2 -6 5 1435.94 53.77
 -2 6 -5 1535.58 45.37
 2 -6 6 1231.79 49.44
 -2 6 -6 1296.39 22.01
 -2 6 -6 1304.38 43.85
 2 -6 6 1288.55 21.03
 2 -6 6 1339.79 25.69
 -2 6 -6 1308.55 25.83
 2 6 6 1264.92 31.18
 -2 6 -7 1888.93 26.62
 2 6 7 2018.46 42.23
 2 -6 7 1888.43 61.63
 2 -6 7 1877.66 31.15
 -2 6 -7 1966.54 32.13
 -2 6 -8 285.89 12.32
 -2 6 -8 276.42 9.86
 -2 -6 -8 234.43 12.4
 2 -6 8 279 24.7
 2 6 8 254.26 16.91
 2 -6 8 282.41 12.22
 -2 6 -9 1076.67 24.27
 -2 -6 -9 1026.7 26.66
 2 -6 9 1047.8 45.04
 -2 6 -9 1060.27 19.19
 2 -6 9 1048.1 23.85
 2 6 9 1101.23 36.05
 2 6 10 131.87 14.47
 -2 -6 -10 149.77 10.93
 -2 6 -10 150.48 7.25
 -2 6 -10 144.68 10.59
 2 -6 10 162.84 19.5
 -2 6 -10 158 9.61
 2 -6 10 140.74 9.18
 -2 -6 -11 1486.38 34.58
 -2 6 -11 1411.42 22.08
 -2 6 -11 1430.85 31.04
 2 -6 11 1455.44 53.37
 2 -6 11 1366.57 28
 -2 6 -11 1403.84 28.72
 -2 6 -12 897.79 24
 -2 -6 -12 826.96 26.69
 -2 6 -12 918.44 18.54
 -2 6 -12 915.14 17.61
 2 -6 12 879.5 21.08
 -2 6 -12 953.63 24.32
 2 6 12 915.43 20.01
 -2 6 -13 348.26 15.07
 -2 -6 -13 374.38 18.79
 -2 6 -13 330.02 10.94
 -2 6 -13 345.81 10.94
 2 -6 13 350.24 13.24
 -2 6 -13 332.39 14.24
 2 6 13 351.77 12.9
 -2 -6 -14 723.08 27
 2 -6 14 725.76 18.82
 2 6 14 742.96 19.83
 -2 6 -14 761.65 22.78
 -2 6 -14 729.34 15.97
 -2 6 -14 756.83 16.3
 -2 -6 -15 2457.43 51.64
 2 -6 15 2485.07 35.35
 2 6 15 2476.13 39.02
 -2 6 -15 2428.49 42.96
 -2 6 -15 2387.21 30.04
 -2 6 -15 2329.97 29.48
 -2 -6 -16 327.73 19.74
 -2 6 -16 337.08 10.67
 -2 6 -16 310.55 10.7
 2 -6 16 308.92 11.9
 2 6 16 304.21 14.32
 -2 6 -16 331.18 16.28
 -2 -6 -17 569.57 26.42
 -2 6 -17 575.97 21.8
 -2 6 -17 531.62 13.42
 2 6 17 567.51 20.74
 2 -6 17 562.87 15.59
 -2 6 -17 545.46 14.26
 2 -6 18 619.64 15.83
 -2 -6 -18 592.61 27.8
 -2 6 -18 624.44 15.35
 -2 6 -18 646.34 23.8
 2 6 18 596.39 22.53
 -2 6 -18 634.32 14.47
 -2 -6 -19 487.42 25.84
 -2 6 -19 467.55 13.36
 2 -6 19 492.15 13.37
 2 6 19 472.99 21.27
 -2 6 -19 451.17 12.15
 -2 6 -19 491.09 21.37
 2 6 20 136.29 12.53
 -2 6 -20 134.2 7.49
 -2 6 -20 150.87 12.88
 -2 -6 -20 132.77 14.47
 -2 6 -21 151.96 12.98
 -2 -6 -21 176.77 17.09
 2 6 21 158.57 12.58
 -2 6 -22 167.74 14.27
 -2 -6 -22 154.49 16.82
 2 6 22 144.14 12.13
 -2 6 -23 226.97 16.8
 2 6 23 225.02 14.34
 -2 -6 -23 244.78 20.26
 -2 -6 -24 138.32 16.6
 -2 -6 -24 142.22 8.96
 2 6 24 134.92 11.53
 -2 -6 -25 218.44 20.02
 2 -6 25 213.56 22.97
 -2 -6 -26 74.97 12.94
 2 -6 26 114.82 18.15
 -2 -6 -27 206.89 20.17
 2 -6 27 165.61 21.64
 2 -6 28 88.78 17.48
 -2 -6 -28 105.33 15.8
 -2 7 31 23.75 12.03
 -2 7 30 240.85 24.68
 -2 7 29 -9.3 10.3
 -2 -7 29 5.38 11.66
 2 -7 -29 2.52 7.31
 -2 -7 28 361.56 27.53
 -2 7 28 367.87 28.22
 2 -7 -28 391.36 25.01
 -2 -7 27 5.88 9.6
 2 -7 -27 19.54 9.51
 -2 -7 26 258.8 23.75
 -2 7 26 261.19 21.84
 2 -7 -26 270.58 20.14
 2 -7 -25 -7.83 8.29
 -2 -7 25 -0.98 8.48
 -2 7 24 414.73 25.31
 2 -7 -24 407.11 13.33
 -2 -7 24 454.79 28.81
 2 -7 -24 419.53 24.56
 2 -7 -23 15.82 6.9
 -2 7 23 23.72 7.9
 2 -7 -23 23.92 4.24
 2 -7 -22 560.83 26.56
 2 -7 -22 562.97 17.17
 -2 7 22 562.51 27.43
 2 -7 -21 6.01 5.18
 2 -7 -21 7.34 3.55
 2 -7 -20 575.63 18.29
 2 -7 -20 548.15 25.2
 -2 7 20 517.34 24.46
 2 -7 -19 4.85 4.8
 2 -7 -19 17.25 4.9
 -2 7 19 7.88 5.2
 -2 7 18 255.15 16.45
 2 7 -18 213.43 11.55
 2 -7 -18 234.43 12.29
 2 -7 -18 215.43 15.28
 2 7 -17 -0.42 3.18
 2 -7 -17 3.07 3.66
 2 7 -17 -0.43 1.3
 2 -7 -16 740.32 21.65
 2 7 -16 690.36 18.67
 2 7 -15 0.97 2.87
 2 -7 -14 481.58 19.72
 2 7 -14 460.52 14.08
 2 -7 -13 17.78 5.36
 2 7 -13 14.66 3.2
 2 -7 -12 489.56 19.07
 2 -7 -12 442.19 11.63
 2 7 -12 434.8 21.42
 2 7 -12 438.15 12.56
 2 -7 -11 34.16 6.42
 2 7 -11 29.06 3.59
 2 -7 -11 26.5 3.49
 2 7 -11 19.04 7.35
 2 -7 -11 21.77 4.78
 2 7 -10 635.01 14.25
 2 -7 -10 644.15 19.03
 2 -7 -10 667.03 15.2
 2 7 -10 639.8 26.07
 2 7 -9 6.13 5.94
 -2 -7 9 9.89 11.7
 2 7 -9 5.58 1.79
 -2 -7 9 17.02 14.73
 -2 7 9 2.52 4.59
 2 7 -9 3.84 7.39
 2 -7 -9 7.37 3.3
 2 7 -8 567.74 13.1
 2 -7 -8 557.03 15.84
 2 7 -8 538.67 23.77
 2 7 -8 533.24 24.48
 -2 -7 8 536.51 7.43
 -2 7 8 593.13 21.04
 -2 -7 8 523.75 40.5
 2 7 -7 18.8 6.75
 -2 7 7 26.45 5.38
 -2 -7 7 28.41 14.94
 2 7 -7 27.36 7.61
 2 -7 -7 35.21 5.54
 -2 7 7 29.82 5.4
 -2 -7 7 29.31 2.73
 -2 -7 6 43.5 15.17
 -2 7 6 57.46 6.58
 -2 7 6 60.72 6.82
 2 7 -6 41.96 7.66
 2 -7 -6 52.71 7.38
 2 7 -5 155.86 11.51
 2 -7 -5 173.24 11.2
 2 7 -5 175.72 21.79
 2 -7 -5 156.77 11.41
 -2 7 5 160.59 9.75
 -2 -7 5 170.91 28.71
 -2 7 5 163.34 9.86
 2 7 -4 138.8 10.25
 2 -7 -4 141.54 11.38
 2 7 -4 146.33 21.25
 -2 -7 4 119.53 23.76
 2 7 -4 142.14 4.35
 -2 7 4 152.65 9.44
 2 -7 -4 151.35 10.23
 2 -7 -3 1.9 3.34
 2 7 -3 12.28 5.09
 -2 7 3 4.66 3.46
 -2 7 3 3.59 3.02
 2 7 -3 4.27 1.4
 -2 7 3 7.79 15.67
 2 7 -3 -1.36 11.03
 2 -7 -2 10.16 3.81
 2 7 -2 5.5 3.92
 -2 7 2 13.62 4.14
 -2 -7 2 7.41 6.4
 -2 7 2 9.83 14.94
 2 7 -2 11.45 13.83
 2 -7 -1 415.2 14.88
 -2 7 1 392.99 15.04
 -2 -7 1 403.82 20.57
 2 7 -1 346.38 32.57
 -2 7 1 379.9 31.86
 2 -7 0 154.09 8.87
 -2 -7 0 136.67 11.98
 -2 7 0 153.41 11.17
 -2 7 0 143.72 20.32
 -2 -7 -1 -4.7 5.4
 -2 7 -1 3.6 6.58
 2 -7 1 -0.12 2.66
 -2 7 -1 -7.22 10.01
 2 -7 2 54.66 5.33
 2 7 2 41.62 5.37
 -2 7 -2 53.66 10.28
 -2 -7 -2 39.23 6.62
 -2 7 -3 34.42 8.86
 2 -7 3 35.8 4.32
 -2 -7 -3 34.2 6.34
 -2 -7 -3 38.82 3.68
 -2 7 -3 35.69 11.42
 2 7 3 33.37 5.1
 2 -7 3 47.51 19.8
 2 -7 4 305.64 32.22
 -2 -7 -4 260 13.51
 2 -7 4 288.98 10.58
 -2 7 -4 299.48 21.11
 -2 -7 -4 256.8 9.06
 2 7 4 278.24 13.4
 2 -7 5 10.15 3.65
 2 -7 5 5.75 13.77
 -2 -7 -5 3.06 4.23
 2 7 5 5.06 3.86
 -2 7 -5 9.03 3.38
 2 -7 5 3.91 2.61
 -2 -7 -5 1.66 2.65
 -2 7 -5 2.19 9.55
 -2 7 -6 42.39 13.08
 2 -7 6 52.08 4.78
 2 7 6 42.52 6.8
 2 -7 6 70.48 18.17
 -2 7 -6 50.36 5.34
 2 -7 6 46.06 6.16
 -2 -7 -6 43.54 4.95
 2 -7 7 47.18 14.96
 -2 7 -7 51.33 6.15
 2 7 7 54.35 8.78
 2 -7 7 53.24 6.17
 -2 7 -7 24.98 12.36
 -2 7 -7 49.82 5.1
 -2 -7 -7 62.17 5.84
 2 -7 8 21.42 4.5
 -2 7 -8 7.03 10.68
 2 7 8 34.78 7.89
 -2 -7 -8 25.58 4.63
 -2 7 -8 24.35 4.82
 2 -7 8 22.1 13.36
 -2 7 -8 18.41 3.53
 -2 -7 -9 0.43 3.88
 2 -7 9 17.26 12.75
 -2 7 -9 6.4 3.92
 -2 7 -9 10.59 3.18
 -2 7 -10 -1.41 3.33
 -2 7 -10 2.71 5.94
 -2 7 -10 6.51 2.97
 -2 -7 -10 3.17 3.84
 -2 7 -11 3.98 2.93
 -2 7 -11 -0.16 3.26
 -2 -7 -11 0.63 4.02
 -2 7 -11 6.57 4.92
 -2 7 -12 35.98 4.35
 -2 7 -12 45.99 7.34
 -2 -7 -12 39.58 6.88
 -2 7 -12 30.22 5.21
 -2 7 -13 3.9 3.52
 -2 -7 -13 4.07 4.58
 -2 7 -13 5.26 2.71
 -2 7 -13 4.68 3.05
 2 -7 13 4.96 3.99
 -2 7 -13 9.15 5.2
 -2 7 -14 23.56 6.04
 -2 7 -14 17.98 4.97
 -2 7 -14 18.66 3.84
 -2 7 -14 15.07 3.15
 2 -7 14 16.57 4.25
 -2 -7 -14 13.99 5.65
 2 7 14 15.33 4.05
 -2 7 -15 106.96 9.54
 -2 7 -15 97.29 6.35
 2 7 15 88.26 7.53
 -2 -7 -15 102.62 11.31
 2 -7 15 105.07 8.12
 -2 7 -15 102.07 6.42
 -2 -7 -16 18.72 6.71
 -2 7 -16 14.34 2.96
 -2 7 -16 14.47 5.38
 2 -7 16 17.08 4.6
 -2 7 -16 18.1 3.23
 2 7 16 1.51 3.38
 -2 -7 -17 83.52 11
 -2 7 -17 79.9 8.63
 -2 7 -17 87.81 6.03
 2 -7 17 73.7 6.74
 2 7 17 91.12 8.6
 -2 7 -17 83.61 5.8
 -2 7 -18 -0.23 4.55
 -2 -7 -18 -12.4 6.91
 2 7 18 -6.62 4.59
 -2 7 -18 -0.86 2.66
 -2 7 -18 1.25 2.45
 2 -7 18 -3.17 3.43
 -2 -7 -19 37.08 8.77
 2 7 19 21.39 5.14
 -2 7 -19 33.17 3.98
 2 -7 19 24.58 4.45
 -2 7 -19 42.32 8.17
 -2 7 -20 38.52 8.31
 -2 -7 -20 48.53 9.03
 2 7 20 59.71 8.56
 -2 7 -21 -2.16 5.84
 -2 -7 -21 2.2 6.96
 2 7 21 -11.03 6.99
 -2 -7 -22 6.47 7.18
 -2 7 -22 0.84 5.89
 2 7 22 3.61 5.75
 -2 -7 -23 11.84 7.74
 -2 7 -23 14.17 7.68
 2 7 23 10.14 6.82
 -2 -7 -24 27.83 9.45
 -2 7 -24 12.27 6.23
 2 7 24 16.96 6.01
 2 7 25 10.78 6.44
 -2 -7 -25 -9.74 8.03
 -2 -7 -26 24.92 10
 -2 -7 -27 11.15 8.53
 -2 8 30 76.93 18.19
 -2 8 29 91.61 15.6
 2 -8 -28 48.99 10.34
 -2 8 28 50.45 13.44
 -2 -8 28 43.43 13.17
 2 -8 -27 16.66 8.41
 -2 8 27 17.12 8.76
 -2 -8 27 14.88 11.74
 2 -8 -26 140.69 15.71
 -2 8 26 114.85 16.22
 -2 -8 26 113.12 16.9
 2 -8 -25 58.71 10.75
 -2 8 25 43.89 11.56
 -2 -8 25 70.68 14.53
 -2 8 24 10.31 7.36
 2 -8 -24 12.04 4.22
 2 -8 -24 5.29 6.93
 2 -8 -23 146.88 15.31
 2 -8 -23 148.8 9.55
 -2 8 23 170.19 16.47
 2 -8 -22 348.53 21.4
 2 -8 -22 365.11 15.24
 -2 8 22 360.06 22.08
 2 -8 -21 53.01 9.62
 2 -8 -21 66.65 7.56
 -2 8 20 185.47 14.71
 2 8 -20 175.08 11.01
 2 -8 -20 196.21 15.58
 2 -8 -20 198.58 12.04
 2 8 -19 106.35 8.85
 2 -8 -19 122.92 10.2
 -2 8 19 100.59 11.29
 2 8 -18 115.92 4.7
 2 8 -18 134.74 9.24
 2 -8 -18 140.92 10.25
 2 8 -17 166.52 9.88
 2 -8 -17 156.66 10.95
 2 8 -16 178.7 9.89
 2 -8 -15 127.97 7.14
 2 8 -15 160.62 8.94
 2 -8 -14 376.85 11.93
 2 8 -14 410.78 13.56
 2 -8 -13 219.13 9.32
 2 -8 -13 225.43 14.18
 2 8 -13 219.03 9.52
 2 -8 -12 313.2 11.38
 2 -8 -12 330.62 16.53
 2 8 -12 318.21 11.2
 2 -8 -11 77.53 6.5
 2 8 -11 93.87 6.08
 2 -8 -11 86.07 9.18
 2 8 -10 29.86 3.72
 2 -8 -10 32.94 5.03
 2 -8 -9 237.8 11.76
 2 8 -9 250.81 9.44
 -2 -8 9 229.25 4.38
 2 8 -8 473.28 12.99
 2 8 -8 478.53 25.26
 -2 -8 8 478.47 8.65
 2 -8 -8 461.16 17.38
 -2 8 7 244.12 13.8
 -2 -8 7 239.1 7.49
 2 -8 -7 243.76 14.14
 2 8 -6 422.99 33.48
 -2 8 6 386.63 16.28
 -2 -8 6 380.67 10.78
 2 -8 -6 366.18 17.2
 -2 -8 6 435.35 43.57
 2 -8 -6 352.89 17.66
 2 8 -6 354.97 17.94
 -2 8 6 362.24 15.87
 2 8 -5 703.46 23.7
 2 -8 -5 681.06 22.67
 -2 8 5 688.64 21.04
 -2 -8 5 688.84 51.4
 2 -8 -5 664.19 24.86
 2 8 -5 715.03 44.16
 -2 8 5 688.82 21.04
 -2 -8 4 471.95 29.49
 2 -8 -4 433.22 20.82
 -2 8 4 437.41 40.86
 -2 -8 4 404.79 37.69
 2 -8 -4 437.9 17.97
 2 8 -4 463.81 8.89
 -2 8 4 442.19 16.34
 2 8 -4 449.22 18.53
 -2 -8 3 696.26 34.04
 -2 8 3 783.35 54.24
 2 8 -3 731.42 48.38
 2 -8 -3 732.82 22.33
 2 8 -3 698.28 11.48
 -2 8 3 707.49 20.01
 -2 8 3 698.36 16.63
 2 8 -3 680.57 21.44
 -2 -8 2 1478.96 44.94
 2 -8 -2 1459.24 30.48
 2 8 -2 1465.99 67.63
 -2 8 2 1383 66.67
 2 8 -2 1423.62 29.82
 -2 8 2 1406.8 26.04
 -2 8 2 1394.95 27.59
 -2 -8 1 635.26 28.74
 2 -8 -1 641.78 19.78
 -2 8 1 637.2 19.26
 -2 8 1 592.17 42.06
 -2 -8 0 1765.52 44.68
 -2 8 0 1711.78 34.66
 2 8 0 1688.37 75.74
 -2 8 0 1792.91 68.84
 2 -8 0 1802.63 31.95
 -2 8 -1 1386.48 33.75
 -2 -8 -1 1341.28 37.13
 2 -8 1 1332.98 26.65
 -2 8 -1 1411.4 59.6
 2 -8 2 660.25 17.83
 -2 -8 -2 639.25 24.3
 -2 8 -2 618.98 24.77
 2 8 2 699.69 20.1
 2 8 2 719.96 56.77
 -2 8 -2 714.66 42.21
 2 8 3 740.24 21.36
 -2 -8 -3 722.73 25.18
 2 -8 3 739.58 18.32
 -2 8 -3 727.25 28.73
 -2 8 -3 732.82 40.12
 2 8 3 686.16 55.79
 2 -8 4 1134.73 60.72
 2 -8 4 1125.95 22.18
 -2 -8 -4 1103.65 29.71
 -2 -8 -4 1128.69 19.04
 -2 8 -4 1038.79 36.4
 2 8 4 1172.52 28.31
 2 -8 5 2212.65 85.09
 -2 -8 -5 2018.56 39.3
 2 -8 5 2084.93 30.07
 2 8 5 2091.94 40.02
 -2 -8 -5 2074.79 27.95
 -2 8 -5 2067.63 53.95
 -2 8 -6 619.1 32.55
 2 8 6 700.74 24.35
 -2 -8 -6 666.18 16.5
 2 -8 6 662.83 16.23
 -2 -8 -6 639.17 21.6
 2 -8 7 983.16 19.85
 -2 -8 -7 974.35 26.29
 -2 -8 -7 1002.35 21.3
 2 -8 7 917.28 52.14
 -2 8 -7 1019.79 25.5
 -2 8 -7 1013.14 41.87
 2 -8 8 593.3 41.66
 -2 8 -8 625.73 17.11
 -2 8 -8 649.07 20.07
 -2 -8 -8 670.76 18.21
 -2 8 -9 1519.18 26.61
 -2 8 -9 1583.13 31.76
 -2 -8 -9 1461.73 28.35
 -2 8 -10 1655.18 27.51
 -2 8 -10 1646.37 33.09
 -2 -8 -10 1707.67 31.92
 -2 8 -11 333.6 18.32
 -2 8 -11 344.39 12.31
 -2 8 -11 343.82 15.3
 -2 -8 -11 333.92 14.73
 -2 8 -12 826.71 18.65
 -2 8 -12 869.7 24.5
 -2 8 -12 844 27.89
 -2 -8 -13 967.13 29.96
 -2 8 -13 1003.76 20.31
 -2 8 -13 1015.38 27.06
 -2 8 -13 1037.17 29.93
 -2 8 -14 341.01 11.8
 -2 8 -14 348.13 17.46
 -2 8 -14 330.22 12.17
 -2 -8 -14 383.58 19.7
 2 -8 14 355.58 15.42
 -2 8 -14 331.47 15.98
 -2 8 -15 439.89 18.79
 -2 8 -15 431.72 13.16
 -2 8 -15 436.76 18.55
 2 -8 15 423.68 16.54
 2 8 15 432.57 16.13
 -2 8 -15 458.3 14.03
 -2 -8 -15 420.42 21.13
 -2 -8 -16 379.73 20.39
 2 8 16 343.05 14.86
 2 -8 16 335.83 14.84
 -2 8 -16 315.07 11.47
 -2 8 -16 338.2 16.89
 -2 8 -16 345.4 11.74
 -2 -8 -17 1295.7 38.22
 2 8 17 1343.38 30.69
 2 -8 17 1332.73 29.02
 -2 8 -17 1307.86 22.89
 -2 8 -17 1373.68 34.48
 -2 8 -17 1308.16 22.77
 -2 8 -18 207.61 9.08
 -2 8 -18 247.74 15.56
 2 8 18 237.97 13.66
 -2 -8 -18 241.51 17.29
 2 -8 18 236.57 12.21
 -2 8 -19 148.99 13.02
 2 8 19 110.35 9.97
 -2 -8 -19 114.11 13.1
 2 -8 19 125.36 9.11
 -2 -8 -20 388.33 22.71
 2 8 20 339.52 17.96
 -2 8 -20 328.54 18.84
 -2 8 -21 321.8 18.99
 -2 -8 -21 344.45 21.78
 2 8 21 349.9 19.15
 -2 8 -22 187.59 15.67
 -2 -8 -22 210.85 17.88
 2 8 22 179.79 14.84
 -2 -8 -23 220.93 18.82
 -2 8 -23 231.88 17.18
 -2 -8 -24 111.73 14.51
 -2 8 -24 80.33 11.65
 2 8 24 73.3 10.67
 -2 -8 -25 109.57 14.46
 2 8 25 109.65 12.22
 -2 -8 -26 87.66 13.45
 -2 9 29 120.46 18.48
 -2 9 28 52.8 13.63
 -2 -9 27 456.62 32.53
 -2 9 27 418.21 27.61
 -2 -9 26 7.47 8.92
 -2 9 26 15.26 10.57
 -2 9 25 352.55 23.51
 -2 9 24 14.7 8.99
 2 -9 -23 117.42 9.25
 -2 9 23 135.63 14.38
 2 -9 -22 34.7 5.91
 -2 9 22 25.36 8.01
 2 -9 -21 169 11.89
 -2 9 21 142.89 13.71
 2 9 -20 21.21 5.51
 2 -9 -20 18.94 5.44
 -2 9 20 36.63 8.54
 2 -9 -19 305.24 15.71
 2 -9 -19 256.57 10.87
 2 9 -19 292.54 13.89
 2 -9 -18 96.18 9.62
 2 9 -18 107.06 8.81
 2 -9 -18 98.94 7.01
 2 9 -17 232.25 11.81
 2 -9 -17 221.06 10.15
 2 9 -16 44.68 5.63
 2 -9 -16 39.24 4.87
 2 9 -15 383.35 13.82
 2 -9 -15 366.35 13.3
 2 9 -14 1.57 2.83
 2 -9 -14 3.17 3.75
 2 9 -13 686.79 17.47
 2 -9 -13 690 18.93
 2 -9 -12 73.75 7.28
 2 9 -12 73.69 6
 2 -9 -11 663.47 20.08
 2 9 -11 661.85 16.44
 2 -9 -10 8.39 4.46
 2 9 -10 19.8 3.87
 2 -9 -9 29.17 6.3
 2 9 -9 34.67 4.56
 -2 -9 9 29.36 2.22
 -2 -9 8 177.7 6.21
 2 -9 -8 189.84 13.77
 -2 -9 7 165.93 23.6
 2 -9 -7 168.51 13.71
 2 -9 -7 167.51 13.17
 -2 -9 7 158.97 6.89
 -2 9 7 158.51 11.61
 2 9 -6 22.18 15.85
 2 -9 -6 3.63 4.18
 -2 9 6 5.63 4.58
 2 -9 -6 -11.91 6.9
 -2 -9 6 -5.93 12.56
 -2 -9 6 5.81 3.08
 2 9 -5 14.38 13.22
 -2 9 5 3.45 3.42
 2 9 -5 6.35 1.62
 -2 9 5 -18.29 19.87
 2 -9 -5 5.83 4.44
 -2 -9 5 -3.36 11.56
 2 -9 -5 10.3 6.75
 -2 9 4 5.46 3.43
 2 9 -4 7.99 1.94
 -2 9 4 -11.85 19.84
 2 -9 -4 13.53 5.44
 -2 -9 4 -1.56 10.64
 2 9 -4 -4.92 12.4
 -2 9 3 280.86 13.32
 2 9 -3 257.53 7.61
 -2 9 3 321.62 37.2
 2 9 -3 282.6 32.26
 -2 9 3 279.86 11.12
 -2 -9 3 262.41 24.56
 2 -9 -3 292.83 15.11
 -2 9 2 0.15 3.26
 2 -9 -2 -0.54 3.68
 -2 9 2 6.84 14.22
 2 9 -2 17.82 17.22
 -2 -9 2 -2.98 9.12
 -2 9 2 4.46 3.9
 -2 9 1 224.14 11.32
 -2 9 1 200.32 11.3
 2 -9 -1 230.93 12.69
 -2 -9 1 233.98 20.1
 -2 9 1 180.27 26.47
 2 9 -1 217.41 30.61
 2 -9 0 68.69 7.28
 -2 9 0 62.14 7.83
 -2 -9 0 43.9 10.02
 -2 9 0 57.62 17.17
 2 -9 1 342.61 14.2
 -2 9 -1 310.99 31.84
 2 9 1 326.24 37.03
 -2 -9 -1 323.01 20.99
 -2 9 -1 310.27 16.32
 2 -9 2 16.19 3.77
 -2 9 -2 17.35 7.81
 -2 -9 -2 -4.71 6.46
 2 9 2 16.44 19.48
 2 9 2 8.09 3.74
 -2 9 -2 19.97 13.3
 2 -9 3 11.46 3.75
 -2 9 -3 22.65 13.51
 -2 9 -3 2.44 7.56
 -2 -9 -3 4.1 6.94
 2 9 3 33.84 20.39
 2 -9 4 96.26 7.11
 -2 -9 -4 103.07 11.18
 -2 9 -4 103.39 13.85
 2 9 4 79.97 24.7
 2 -9 5 136.59 8.16
 -2 -9 -5 112.64 10.98
 -2 9 -5 130.23 15.47
 2 -9 5 136.3 25.26
 -2 -9 -6 35.68 7.97
 2 -9 6 19.21 3.62
 -2 -9 -6 28.04 4.22
 -2 -9 -7 15.9 5.88
 2 -9 7 12.21 3.17
 -2 -9 -7 7 3.56
 -2 -9 -8 8.45 3.98
 -2 9 -8 10.71 4.24
 -2 -9 -8 10.14 5.85
 -2 -9 -9 -0.54 3.46
 -2 9 -9 -1.08 3.96
 -2 -9 -9 -6.52 4.64
 -2 -9 -10 31.61 5.42
 -2 -9 -10 34.32 6.52
 -2 9 -10 25.95 5.07
 -2 9 -11 2.91 6.42
 -2 9 -11 0.93 4.55
 -2 9 -12 44.97 9.17
 -2 9 -12 37.4 6.23
 -2 9 -13 38.08 6.55
 -2 9 -13 33.15 7.88
 -2 9 -13 37.21 4.95
 -2 9 -14 5.67 4.85
 -2 9 -14 13.71 6.77
 -2 9 -14 13.02 3.67
 -2 9 -15 -2.74 4.46
 -2 9 -15 1.23 2.7
 -2 9 -15 4.01 3.15
 2 -9 15 7.99 4.73
 -2 9 -16 100.84 10.11
 -2 9 -16 95.57 6.72
 2 -9 16 101.17 9.35
 -2 9 -16 96.21 7.15
 2 9 16 113.39 9.29
 2 9 17 6.22 3.43
 2 -9 17 7.63 4.13
 2 9 18 5.12 3.69
 2 -9 18 7.59 4.84
 -2 9 -18 13.67 5.48
 -2 -9 -18 5.63 5.15
 2 9 19 6.99 4.12
 -2 -9 -19 14.91 7.13
 2 -9 19 13.61 5.06
 -2 9 -19 21.81 6.62
 2 -9 20 60.01 12.65
 -2 -9 -20 80.34 11.01
 2 9 20 69.23 8.76
 -2 9 -20 69.18 9.82
 2 -9 21 -9.37 8.48
 -2 -9 -21 -1.05 5.8
 2 9 21 -2.25 4.59
 -2 9 -21 1.1 5.58
 2 -9 22 20.71 10.3
 -2 9 -22 23.84 8.35
 -2 -9 -22 12.97 7.38
 -2 9 -23 13.43 6.4
 -2 -9 -23 17.17 8.37
 -2 -9 -24 -8.85 7.66
 -2 9 -24 -5.88 6.51
 2 9 24 1.22 7.85
 -2 -9 -25 54.99 11.22
 2 9 25 47.28 10.28
 -2 9 -25 55.83 9.99
 -2 10 28 94.07 16.04
 -2 10 27 146.39 17.91
 -2 10 26 20.78 9.12
 -2 10 25 131.01 15.53
 -2 10 24 139.45 15.71
 -2 10 23 141.32 15.44
 2 -10 -23 154.07 11.64
 -2 10 22 22.46 6.93
 2 -10 -22 28.05 6.65
 -2 10 21 155.42 14.81
 2 10 -21 152.07 11.07
 2 -10 -21 173.12 12.42
 2 10 -20 411.15 16.86
 2 -10 -20 421.96 19.23
 2 -10 -20 370.93 13.87
 2 10 -19 224.59 12.3
 2 -10 -19 256.43 15.63
 2 10 -18 169.15 10.58
 2 -10 -18 157.91 12.47
 2 -10 -18 149.88 9.33
 2 -10 -17 124.85 8.8
 2 10 -17 143.58 9.37
 2 -10 -16 289.77 13
 2 10 -16 327.47 13.58
 2 10 -15 117.55 8.34
 2 -10 -15 99.61 8.39
 2 10 -14 728.84 18.91
 2 -10 -14 676.17 20.72
 2 10 -13 293.54 11.91
 2 -10 -13 284.48 14.39
 2 10 -12 233.66 10.63
 2 -10 -12 229.96 13.66
 2 10 -11 257.96 10.89
 2 -10 -11 217.57 13.99
 2 10 -10 497.07 14.89
 2 -10 -10 458.81 21.01
 -2 -10 9 269.52 7.06
 2 10 -9 274.01 11.25
 2 -10 -9 247.75 16.37
 2 -10 -8 227.96 15.59
 -2 -10 8 240.96 7.93
 -2 -10 8 242.45 28.53
 2 -10 -8 235.72 17
 -2 -10 7 98.31 6.05
 2 -10 -7 92.43 10.17
 -2 -10 7 115.27 22.03
 2 -10 -7 102.77 12.76
 -2 10 7 89.35 9.26
 2 10 -6 535.36 42.19
 -2 10 6 446.14 46.47
 -2 -10 6 510.19 14.37
 2 -10 -6 460.77 21.04
 -2 -10 6 469.08 36.48
 2 -10 -6 460.24 23.54
 -2 10 6 456.24 19.37
 2 10 -6 462.72 10.33
 2 10 -5 22.68 13.95
 2 -10 -5 18.46 6.42
 -2 10 5 21.09 5.44
 2 10 -5 19.21 2.62
 -2 -10 5 22.34 4.1
 2 -10 -5 3.89 7.47
 -2 -10 5 19.44 13.87
 -2 10 4 1078.09 70.12
 2 10 -4 1128.74 63.52
 2 -10 -4 1066.76 30.25
 -2 -10 4 1135.28 52.05
 -2 10 4 1051.74 27.79
 2 10 -4 1049.66 16.37
 2 10 -3 489.03 43.87
 -2 10 3 407.5 42.67
 2 -10 -3 405.77 18.2
 -2 10 3 396.01 16.67
 -2 -10 3 416.06 30.69
 -2 -10 2 1642.12 56.75
 2 -10 -2 1605.7 34.98
 -2 10 2 1514.23 74.57
 2 10 -2 1748.98 80.4
 -2 10 2 1591.91 29.42
 -2 10 2 1643.99 32.98
 -2 10 1 88.57 8.02
 2 10 -1 122.18 25.96
 -2 10 1 107.58 22.87
 -2 -10 1 95.58 15.96
 2 -10 -1 108.49 9.13
 -2 10 1 91.87 8.21
 -2 10 0 1149.8 28.77
 2 -10 0 1225.98 28.66
 -2 -10 0 1197.14 44.31
 -2 10 0 1188.29 63.02
 2 10 0 1181.43 70.76
 -2 10 -1 333.03 16.86
 -2 -10 -1 386.33 24.69
 -2 10 -1 387.25 37.75
 2 10 1 375.8 42.38
 2 -10 1 374.7 15.49
 -2 10 -2 1979.96 42.75
 -2 -10 -2 1970.68 51.54
 2 10 2 1979.79 95.31
 -2 10 -2 2053.94 78.34
 2 -10 2 2097.36 35.71
 2 10 3 87.08 30.02
 -2 -10 -3 62.59 10.94
 -2 10 -3 62.52 9.95
 2 -10 3 65.52 6.82
 -2 10 -3 33.67 12.63
 2 10 4 975.86 73.94
 2 -10 4 912.66 21.88
 -2 -10 -4 916.04 33.26
 2 10 5 332.65 45.33
 2 -10 5 302.22 12.38
 -2 -10 -5 291 18.49
 2 10 6 491.15 49.98
 -2 -10 -6 561 24.66
 2 -10 6 554.44 16.15
 -2 -10 -7 22.67 6.73
 2 -10 7 26.44 4.33
 -2 -10 -8 1030.21 22.41
 -2 10 -8 1058.79 27.92
 -2 -10 -8 1042.16 31.85
 -2 -10 -9 264.88 12.09
 -2 10 -9 263.35 14.39
 -2 -10 -9 246.48 15.44
 -2 10 -10 928.71 26.45
 -2 -10 -10 816.67 27.47
 -2 10 -11 126.9 10.71
 -2 -10 -11 108.74 10.52
 -2 10 -12 1193.12 30.35
 -2 -10 -12 1144.98 32.07
 -2 10 -13 153.44 11.74
 -2 -10 -13 160.39 12.56
 -2 10 -14 897.91 27.04
 -2 10 -15 130.83 11.18
 -2 10 -16 347.67 17.83
 2 -10 16 328.84 16.67
 2 10 16 333.8 15.35
 -2 10 -17 338.2 18.06
 2 -10 17 302.57 16.13
 2 10 17 319.68 15.34
 -2 10 -18 376.91 19.29
 2 -10 18 363.12 17.15
 2 10 18 374.95 16.91
 2 -10 19 78.52 8.98
 2 10 19 68.46 7.84
 -2 10 -19 49.18 8.63
 2 10 20 209.58 13.74
 -2 10 -20 240.84 16.48
 2 -10 21 209.47 21.24
 -2 10 -21 214.84 16.09
 2 -10 22 297.79 26.07
 -2 10 -22 326.43 19.69
 2 -10 23 33.82 12.49
 -2 10 -23 33.81 8.62
 2 -10 24 55.66 12.68
 -2 10 -24 50.25 9.25
 2 10 25 60.88 10.67
 -2 10 -25 59.53 11.58
 -2 10 -26 165.52 16.09
 -2 11 27 116.08 16.21
 -2 11 26 145.07 16.93
 -2 11 25 74.12 12.8
 -2 11 24 297.23 21.44
 2 -11 -23 72.69 9.64
 -2 11 23 43.82 9.54
 2 11 -22 265.97 14.55
 2 -11 -22 318.06 17.62
 -2 11 22 292.52 20.33
 -2 11 21 -2.02 6.05
 2 -11 -21 0.24 5.42
 2 11 -21 10.24 5.66
 2 -11 -20 280.63 16.95
 2 11 -20 233.98 13.22
 2 -11 -19 31.28 7.26
 2 11 -19 27.84 6.09
 2 11 -18 127.42 9.19
 2 -11 -18 117.8 9.5
 2 11 -17 -0.77 3.72
 2 -11 -17 6.9 5.33
 2 11 -16 276.41 12.71
 2 -11 -16 253.79 13.9
 2 11 -15 -3.82 4.06
 2 -11 -15 -5.07 5.05
 2 -11 -14 193.64 13.67
 2 11 -14 198.86 10.54
 2 -11 -13 241.61 15.18
 2 11 -13 247.98 11.49
 2 -11 -12 296.34 17.71
 2 11 -12 346.38 13.25
 2 -11 -11 37.91 8.45
 2 11 -11 36.33 4.88
 2 -11 -10 114.72 12.42
 2 11 -10 103.8 7.54
 2 -11 -10 94.63 11.33
 -2 -11 10 91.3 3.86
 2 -11 -9 51.14 10.63
 -2 -11 9 50.54 3.79
 2 11 -9 55.15 5.83
 2 -11 -9 42.02 8.41
 2 -11 -8 136.14 14.06
 2 -11 -8 123.15 12.61
 -2 -11 8 121.62 6.25
 -2 11 7 1.37 22.65
 -2 -11 7 1.24 2.74
 2 -11 -7 3.83 5.29
 -2 -11 7 -17.52 17.49
 2 -11 -7 5.3 7.67
 2 11 -7 3.42 1.83
 2 11 -6 269.67 33.48
 -2 -11 6 278.03 31.11
 -2 -11 6 258.46 10.76
 2 -11 -6 258.25 16.49
 -2 11 6 326.78 45.85
 -2 11 6 250.87 14.82
 2 11 -6 227.37 7.74
 -2 -11 5 34.37 16.41
 -2 11 5 45.19 21.82
 2 11 -5 32.08 14.56
 2 -11 -5 66.33 8.62
 -2 -11 5 52.88 6.12
 2 11 -5 46.52 3.91
 -2 11 5 41.67 7
 -2 -11 4 152.29 23.1
 -2 11 4 205.48 34.25
 2 11 -4 186.23 27.83
 -2 11 4 191.51 12.57
 -2 -11 4 178.74 10.47
 2 -11 -4 188.92 13.59
 2 -11 -3 6.91 4.61
 2 11 -3 11.41 16.92
 -2 11 3 9.59 16.37
 -2 -11 3 -11.25 12.73
 -2 11 3 8.9 4.31
 -2 11 2 1.29 4.36
 2 -11 -2 -6.11 4.23
 2 11 -2 -5.36 16.34
 -2 11 2 -15.41 16.35
 -2 -11 2 9.85 12.57
 -2 11 2 0.37 4
 -2 11 1 86.09 8.44
 2 -11 -1 96.05 9.17
 2 11 -1 71.9 23.36
 -2 11 1 105.67 24.7
 -2 -11 1 83.54 16.18
 -2 11 1 91.64 8.41
 -2 11 0 121.96 10.1
 2 -11 0 133.9 10.46
 -2 11 0 144.19 26.27
 2 11 0 112.65 26.66
 -2 -11 0 92.66 15.05
 -2 11 0 126.65 9.66
 -2 11 -1 10.83 13.11
 2 -11 1 -2.5 4.06
 -2 -11 -1 4.14 10.86
 -2 11 -1 3.47 6.03
 2 11 1 26.14 24.49
 -2 11 -2 22.31 16.12
 2 -11 2 11.47 4.6
 -2 -11 -2 8.52 10.31
 2 11 2 -7.45 16.99
 -2 11 -3 192.25 25.62
 2 11 3 169.39 34.7
 -2 -11 -3 196.66 18.75
 2 -11 3 198.81 11.37
 2 11 4 150.62 32.69
 2 -11 4 182.75 10.45
 -2 -11 -4 155.92 16.37
 2 11 5 39.27 25.49
 2 -11 5 32.62 5.16
 -2 -11 -5 8.36 7.9
 2 11 6 252.9 44.57
 -2 -11 -6 286.08 20.05
 2 -11 6 313 12.81
 -2 -11 -7 -0.63 7.68
 2 11 7 2.89 23.27
 2 -11 7 11.31 3.43
 2 -11 8 -1.37 2.78
 -2 11 -8 5.23 4.04
 -2 11 -9 4.59 4.67
 -2 -11 -9 7.22 6.42
 -2 11 -10 3.75 4.25
 -2 -11 -10 2.23 5.97
 -2 11 -11 -1.9 4.36
 -2 -11 -11 -1.61 5.93
 -2 11 -12 21.12 5.75
 -2 -11 -12 23.06 7.61
 -2 11 -13 9.37 5.32
 -2 -11 -13 9.57 6.59
 -2 11 -14 -1.11 4.67
 -2 -11 -14 5.67 5.69
 -2 11 -15 8.92 4.62
 -2 -11 -15 3.56 6.63
 -2 -11 -16 -6.58 6.36
 2 -11 16 13.07 6.42
 -2 11 -16 2.13 5.03
 -2 -11 -17 20.75 7.32
 2 11 17 18.29 5.1
 2 -11 17 13.63 6.22
 -2 11 -17 26.25 6.6
 -2 -11 -18 7.42 6.22
 2 11 18 2.63 3.95
 2 -11 18 -2 6.02
 -2 11 -18 8.81 6.11
 2 11 19 3.15 3.86
 -2 11 -19 -8.91 5.91
 -2 11 -20 -8.43 7.04
 -2 11 -21 -0.85 6.72
 -2 11 -22 3.22 6.87
 2 -11 22 -8.64 9.53
 -2 11 -23 66.98 11.01
 2 -11 23 41.48 13.65
 -2 11 -24 17.5 8.71
 -2 11 -25 43.68 10.21
 -2 12 25 176.97 17.72
 -2 12 24 37.97 10.5
 -2 12 23 218.66 18.24
 2 -12 -22 24.17 7.24
 -2 12 22 15.14 7.23
 2 -12 -21 104.27 11.59
 2 12 -21 119.97 10.06
 2 -12 -20 19.89 7.42
 2 12 -20 16.41 4.98
 2 -12 -19 449.04 22.32
 2 12 -19 406.23 16.67
 2 12 -18 76.36 7.51
 2 12 -17 265.48 13.14
 2 12 -16 77.67 7.45
 2 -12 -16 58.08 8.96
 2 12 -15 412.12 15.47
 2 -12 -15 346.13 18.81
 2 12 -14 0.72 3.53
 2 -12 -14 -8.76 6.89
 2 -12 -13 446.75 25.45
 2 12 -13 493.02 16.53
 2 -12 -13 435.43 22.48
 2 -12 -12 -6.5 7.78
 2 -12 -12 2.43 6.95
 2 12 -12 4.22 3.55
 2 -12 -11 376.3 22.79
 2 12 -11 429.03 15.29
 2 -12 -11 384.11 22.22
 2 -12 -10 69.61 11.54
 2 -12 -10 75.3 11.4
 2 12 -10 84.52 7.64
 -2 12 9 554.38 57.36
 -2 -12 9 622.51 12.69
 2 -12 -9 588.38 28.37
 2 12 -9 640.02 18.9
 2 -12 -9 615.42 27.53
 2 -12 -8 113.3 12.89
 -2 12 8 134.18 38.37
 2 -12 -8 115.92 14.72
 2 12 -8 109 5.71
 -2 -12 8 126.39 6.66
 2 -12 -7 411.91 21.49
 -2 12 7 407.98 52.49
 -2 -12 7 450.59 39.36
 2 12 -7 410.82 10.71
 -2 -12 7 438.01 13.33
 -2 -12 6 243.73 10.92
 2 -12 -6 234.93 16.23
 -2 -12 6 251.21 30.32
 2 12 -6 206.35 7.73
 -2 12 6 234.51 41.44
 2 12 -6 296.91 35.1
 -2 -12 5 475.18 16.1
 2 -12 -5 471.1 21.97
 -2 -12 5 371.63 34.73
 -2 12 5 448.77 19.9
 -2 12 5 370.76 46.29
 2 12 -5 519.68 46.05
 -2 -12 4 198.14 11.61
 2 -12 -4 201.51 14.25
 -2 -12 4 194.51 26.74
 -2 12 4 189.72 13.16
 2 12 -4 235.17 32.4
 -2 12 4 164.96 31.11
 -2 12 3 514.3 20.22
 -2 -12 3 523.53 38.88
 -2 -12 3 509.27 18.83
 2 -12 -3 490.35 21.31
 2 12 -3 533.76 49.44
 -2 12 3 511.77 48.92
 -2 12 2 75.16 23.22
 2 12 -2 57.9 21.61
 -2 -12 2 91.53 19.09
 -2 12 2 90.39 9.21
 2 -12 -2 106.7 10.32
 -2 -12 1 895.58 47.08
 -2 12 1 872.05 25.45
 2 12 -1 961.85 66.88
 -2 12 1 859.92 59.94
 2 -12 -1 934.4 27.53
 2 12 0 140.79 31.2
 -2 12 0 113.84 26.11
 -2 -12 0 94.16 17.74
 -2 12 0 74.72 8.26
 2 -12 0 91.69 9.05
 -2 -12 -1 527.98 34.16
 -2 12 -1 538.03 19.38
 -2 12 -1 540.96 46.81
 2 12 1 461.49 50.97
 2 -12 1 550.54 20.26
 -2 12 -2 104.9 23.21
 -2 -12 -2 92.57 16.89
 -2 12 -2 78.85 7.91
 2 12 2 69.51 22.82
 2 -12 2 93.3 8.74
 2 12 3 797.34 66
 -2 -12 -3 852.83 39.51
 2 -12 3 854.85 23.56
 -2 12 -3 949.69 56.31
 2 -12 4 45.14 6.06
 -2 -12 -4 46.68 12.79
 2 12 5 525.48 58.3
 2 -12 5 478.65 16.7
 -2 -12 -5 450.88 27.99
 2 12 6 44.76 26.87
 -2 -12 -6 68.89 13.69
 2 -12 6 58.5 6.41
 2 12 7 481.57 62.37
 -2 -12 -7 446.43 26.27
 2 -12 7 482.31 15.97
 2 -12 8 264.22 11.85
 -2 -12 -8 249.49 19.55
 -2 12 -8 257.81 15.4
 -2 -12 -9 372.23 22.82
 2 12 9 332.67 45.92
 -2 12 -9 408.83 18.9
 -2 -12 -10 131.89 14.2
 -2 12 -10 127.33 11.02
 -2 12 -11 576.58 22.4
 -2 -12 -11 558.16 26.5
 -2 -12 -12 70.63 11.14
 -2 12 -12 74.58 9.02
 -2 12 -13 159.91 12.67
 -2 -12 -13 167.67 15.96
 -2 -12 -14 57.6 10.19
 -2 12 -14 38.89 7.57
 -2 -12 -15 324.4 19.69
 -2 12 -15 374.71 18.78
 2 -12 16 73.68 9.72
 -2 -12 -16 77.48 11.17
 -2 12 -16 62.73 8.73
 2 -12 17 599.21 24.09
 -2 -12 -17 574.24 25.33
 -2 12 -17 617.32 24.76
 2 -12 18 10.49 5.98
 -2 12 -18 15.01 7.38
 -2 -12 -18 9.85 7.07
 -2 12 -19 199.53 15.62
 -2 -12 -19 170.04 14.98
 -2 12 -20 38.67 8.45
 -2 -12 -20 42.13 9.49
 -2 12 -21 255.45 17.8
 -2 -12 -21 234.33 17.45
 -2 12 -22 85.67 11.71
 -2 12 -23 155.61 14.36
 -2 12 -24 15.99 8.25
 -2 13 24 139.83 16.17
 -2 13 23 63.12 12.01
 -2 13 22 130.06 14.64
 2 -13 -22 109.43 11.99
 2 -13 -21 22.06 8.31
 2 -13 -21 14.33 9.67
 2 -13 -20 24.56 7.77
 2 -13 -20 23.08 11.84
 2 -13 -19 100.62 12.23
 2 -13 -19 99.58 15.56
 2 13 -18 54.52 6.93
 2 -13 -18 35.88 10.26
 2 -13 -17 178.08 17.75
 2 13 -17 162.98 10.76
 2 -13 -16 90.85 13.82
 2 13 -16 81.67 7.87
 2 -13 -15 176.12 17.65
 2 13 -15 185.07 10.8
 2 -13 -14 125.23 15.07
 2 13 -14 113.02 8.49
 2 -13 -13 159.67 15.95
 2 -13 -13 156.01 16.88
 2 13 -13 157.28 9.89
 2 -13 -12 65.9 11.58
 2 -13 -12 82.46 12.35
 2 13 -12 82.57 7.74
 2 -13 -11 37.23 11.01
 2 13 -11 22.77 4.71
 2 -13 -11 35.02 8.95
 -2 13 11 27.27 24.57
 -2 13 10 123.44 36.52
 2 13 -10 104.96 8.32
 2 -13 -10 93.8 13.24
 2 -13 -10 97.02 12.15
 2 13 -10 95.18 5.56
 2 13 -9 60.08 7.16
 -2 13 9 34.58 31.63
 2 13 -9 50.3 4.16
 2 -13 -9 68.83 10.9
 -2 13 8 109 31.84
 2 13 -8 126.23 6.28
 2 -13 -8 134.15 14.17
 -2 -13 8 141.14 7.38
 -2 13 7 26 25.39
 2 13 -7 22.71 3.17
 2 -13 -7 47.55 9.27
 -2 -13 7 24.43 4.16
 -2 -13 6 41.94 5.42
 2 -13 -6 49.76 8.68
 -2 -13 6 30.43 18.02
 -2 13 6 53.09 25.4
 2 13 -5 22.26 15.79
 -2 -13 5 20.58 4.96
 2 -13 -5 24.59 6.56
 -2 13 5 15.53 6.14
 -2 -13 5 29.51 17.95
 -2 13 4 1.27 20.92
 2 13 -4 4.4 15.86
 2 -13 -4 18.38 6.51
 -2 -13 4 17.56 5.39
 -2 13 4 27.51 7.28
 -2 -13 4 17.19 16.2
 -2 13 3 29.46 23.02
 2 13 -3 22.3 20.37
 2 -13 -3 19.02 5.7
 -2 -13 3 26.45 5.7
 -2 13 3 31.93 6.2
 -2 -13 3 -1.53 14.75
 -2 13 2 12.86 19.8
 2 13 -2 54.66 20.87
 -2 -13 2 56.13 19
 2 -13 -2 42.53 7.26
 -2 13 2 45.68 7.44
 -2 -13 2 43.18 7.73
 -2 -13 1 284.81 30.87
 -2 13 1 373.58 42.8
 -2 13 1 307.26 16.08
 2 13 -1 275.52 39.04
 2 -13 -1 323.03 16.91
 -2 -13 0 -8.67 15.14
 -2 13 0 39 6.08
 -2 13 0 48.07 19.54
 2 13 0 38.99 24.36
 2 -13 0 31.62 6.06
 -2 -13 -1 32.53 15.61
 2 -13 1 52.49 7.48
 -2 13 -1 47.28 7.43
 -2 13 -1 28.33 17.05
 2 13 1 43.48 25.15
 -2 -13 -2 18.76 13.43
 2 13 2 42.4 23.65
 2 -13 2 27.25 6.23
 -2 13 -2 19.06 4.84
 -2 13 -2 40.98 17.3
 -2 -13 -3 62.31 15.39
 2 13 3 38.73 20.49
 2 -13 3 62.6 7.34
 -2 13 -3 52.29 6.92
 -2 13 -3 62.72 19.92
 2 -13 4 126.32 9.57
 -2 -13 -4 118.01 18.33
 2 13 4 130.82 33.92
 2 13 5 -17.54 25.66
 -2 -13 -5 -0.99 10.36
 2 -13 5 -2.75 4.09
 2 13 6 31.42 30.24
 -2 -13 -6 32.98 12.09
 2 -13 6 12.09 3.89
 2 -13 7 11.26 4.11
 -2 -13 -7 28.84 11.45
 2 13 8 9.63 29.98
 -2 13 -8 12.16 6.22
 2 -13 8 11.24 3.6
 -2 -13 -8 15.91 9.7
 2 13 9 34.96 31.22
 -2 -13 -9 21.76 11.74
 -2 13 -9 40.08 7.15
 2 13 10 24.61 28.87
 -2 -13 -10 4.28 8.9
 -2 13 -10 -1.65 5.12
 2 13 11 45.02 32.54
 -2 13 -11 26.95 6.51
 -2 -13 -11 17.66 9.57
 -2 13 -12 0.48 5.29
 -2 -13 -12 18.23 9.41
 -2 13 -13 -3.85 5.27
 -2 -13 -13 0.71 8.19
 -2 13 -14 -4.86 6.13
 -2 -13 -14 0.34 8.4
 -2 13 -15 26.49 6.4
 -2 -13 -15 28.27 9.71
 -2 13 -16 18.75 7.37
 2 -13 16 -1.68 6.27
 -2 -13 -16 6.6 8.06
 -2 13 -17 61.55 9.12
 2 -13 17 67.66 10.02
 -2 -13 -17 41.2 11.28
 -2 13 -18 -6.09 5.96
 -2 -13 -18 3.19 7.77
 -2 13 -19 -8.75 7.18
 -2 -13 -19 1.58 8.08
 -2 13 -20 73.67 11.26
 -2 13 -21 8.38 7.29
 -2 13 -22 38.95 9.69
 -2 13 -23 14.99 8.75
 -2 14 23 24.93 9
 -2 14 22 48.82 10.66
 2 -14 -21 25.26 8.87
 2 -14 -20 233.99 18.44
 2 -14 -19 19.86 9.21
 2 -14 -19 29.85 12.49
 2 -14 -18 108.77 16.04
 2 -14 -17 59.31 11.75
 2 14 -16 181.36 11.15
 2 -14 -16 153.57 17.1
 2 14 -15 4.38 3.77
 2 -14 -15 12.49 8.7
 2 14 -14 268.66 13.19
 -2 14 14 205.82 40.42
 2 -14 -14 235.09 20.62
 2 -14 -13 -5.11 8.21
 2 14 -13 5.88 3.8
 2 -14 -12 54.22 11.5
 2 14 -12 72.87 7.75
 -2 14 11 120.63 43.81
 2 14 -11 87.38 8.06
 2 -14 -11 102.58 14.32
 2 14 -10 321.94 14.5
 -2 14 10 264.72 49.47
 2 -14 -10 277.64 19.98
 -2 14 9 -17.62 29.48
 2 14 -9 8.28 4.38
 2 -14 -9 3.42 6.32
 -2 14 8 378.45 52.58
 2 -14 -8 497.95 25.43
 -2 14 7 7.46 22.69
 2 -14 -7 15.45 7.15
 2 -14 -6 484.93 24.05
 -2 -14 6 505.7 16.46
 -2 -14 5 8.93 4.45
 2 -14 -5 9.22 6.93
 -2 14 5 -1.39 22.3
 -2 -14 5 8.57 17.56
 2 14 -5 -14.8 15.37
 -2 -14 4 559.43 19.66
 2 -14 -4 530.49 23.86
 -2 14 4 465.5 52.25
 -2 -14 4 522.27 43.07
 2 14 -4 546.3 51.15
 -2 14 4 504.31 22.06
 -2 -14 3 0.82 17.11
 2 14 -3 -4.85 18.95
 -2 14 3 -5.11 19.22
 -2 14 3 -6.32 5.15
 2 -14 -3 0.26 5.4
 -2 -14 3 14.51 6
 2 -14 -2 1099.6 32.37
 2 14 -2 1199.51 76.84
 -2 14 2 1070.03 72.61
 -2 14 2 1072.45 31.08
 -2 -14 2 1141.46 30.84
 -2 -14 2 1001.69 56.55
 -2 -14 1 14.86 15.71
 -2 -14 1 -0.7 5.14
 -2 14 1 -1.35 4.73
 2 -14 -1 6.9 4.95
 2 14 0 668.01 61.35
 -2 14 0 559.76 51.52
 -2 -14 0 569.97 23.43
 -2 -14 0 566.76 42.46
 2 -14 0 565.76 22.11
 -2 14 0 540.61 21.5
 -2 -14 -1 17.92 16.67
 -2 14 -1 -17.92 16.18
 2 14 1 -21.29 19.81
 -2 14 -1 -5.87 4.7
 2 -14 1 -4.23 5.1
 -2 -14 -2 566.67 40.91
 2 14 2 588.46 59.5
 -2 14 -2 597.67 48.52
 2 -14 2 593.25 21.48
 -2 14 -2 584.45 21.59
 -2 14 -3 2.18 4.44
 -2 -14 -3 -7.69 14.79
 2 -14 3 -4 4.41
 -2 14 -4 455.28 18.79
 2 -14 4 460.27 17.97
 2 14 4 460.8 57.9
 -2 -14 -4 444.13 33.8
 2 -14 5 5.29 3.83
 2 14 5 9.62 23.16
 -2 -14 -5 8.04 12.78
 2 -14 6 673.24 20.42
 -2 -14 -6 636.56 37.67
 2 14 7 9.12 26.69
 -2 -14 -7 16.69 12.81
 2 -14 7 44.76 6.28
 2 -14 8 696.6 19.91
 2 14 8 682.92 78.18
 -2 14 -8 707.54 26.36
 -2 -14 -8 727.46 38.19
 2 14 9 2.06 39.31
 -2 14 -9 28.01 7.08
 -2 -14 -9 30.52 11.96
 2 14 10 825.33 85.87
 -2 14 -10 811.99 27.98
 -2 -14 -10 748.94 36.97
 2 14 11 27.8 34.4
 -2 14 -11 -3.97 6.59
 -2 -14 -11 -1.74 11.62
 2 14 12 404.13 60.16
 -2 14 -12 494.63 22.13
 -2 -14 -12 415.09 27.01
 2 14 13 35.69 33.28
 -2 14 -13 8.03 5.76
 -2 -14 -13 6.95 9.44
 -2 -14 -14 475.24 28.37
 -2 14 -14 527.39 22.81
 -2 -14 -15 14.41 11.08
 -2 14 -15 7.18 6.23
 -2 -14 -16 181.71 17.7
 2 -14 16 189.53 15.81
 -2 14 -16 221.04 15.88
 2 -14 17 7.94 6.92
 -2 -14 -17 0.74 9.05
 -2 14 -17 10.64 5.96
 -2 14 -18 312.39 18.88
 -2 14 -19 7.78 6.96
 -2 14 -20 168.74 15.51
 -2 14 -21 18.63 8.63
 2 -15 -20 100.16 13.26
 2 -15 -19 92.33 12.75
 2 -15 -18 87.63 13.35
 2 -15 -17 208.44 20.41
 -2 15 17 187.7 43.53
 -2 15 16 106.35 38.02
 2 -15 -16 115.31 15.92
 -2 15 15 56.02 33.52
 2 -15 -15 105.55 15.08
 -2 15 14 71.81 38.88
 2 -15 -14 15.87 9.88
 2 15 -13 285.78 13.93
 -2 15 13 305.44 58.04
 2 -15 -13 296.8 22.21
 2 15 -12 28.88 6.31
 2 -15 -12 28.63 8.68
 -2 15 12 14.42 31.45
 2 15 -11 36.97 6.02
 2 -15 -11 26.42 8.93
 -2 15 11 62.89 32.79
 2 15 -10 12.81 5.3
 2 -15 -10 12.73 7.39
 -2 15 10 -14.69 26.85
 2 15 -9 13.03 5.55
 2 -15 -9 11.23 7.59
 2 15 -8 -4.77 5.12
 -2 15 8 27.21 28.56
 2 -15 -8 6.76 7.62
 -2 15 7 50.54 26.63
 2 -15 -7 81.9 11.26
 -2 15 6 97.81 33.13
 2 -15 -6 9.68 7.14
 -2 15 5 30.55 26.03
 2 -15 -5 11.67 7.34
 2 15 -4 139.27 30.57
 -2 15 4 130.07 33.22
 -2 -15 4 112.97 26.96
 2 -15 -4 118.47 12.54
 2 15 -3 83.13 26.48
 -2 15 3 56.22 29.33
 -2 15 3 37.36 7.59
 -2 -15 3 42.98 7.38
 2 -15 -3 50.76 8.63
 2 15 -2 1.32 19.4
 -2 15 2 11.74 21.73
 -2 15 2 -8.45 5.69
 -2 -15 2 -4.26 16.52
 -2 -15 2 8.35 5.75
 2 -15 -2 -2.09 5.34
 2 15 -1 -1.41 20.95
 -2 15 1 38.89 23.8
 -2 15 1 52.44 8.27
 -2 -15 1 52.63 19.9
 -2 -15 1 48.73 8.44
 2 -15 -1 45.56 7.8
 -2 -15 0 7.37 18.16
 -2 -15 0 -10.07 6.43
 -2 15 0 16.32 18.04
 -2 15 0 5.55 5.7
 2 -15 0 2.58 5.32
 -2 -15 -1 4.76 18.84
 -2 -15 -1 1.92 6.04
 2 -15 1 11.69 5.49
 -2 15 -1 19.06 5.76
 2 15 1 20.89 24.39
 -2 15 -1 -22.07 21.33
 2 -15 2 12.52 5.76
 -2 15 -2 7.52 17.53
 -2 -15 -2 19.21 18.44
 -2 15 -2 -1.76 4.6
 -2 -15 -3 -8.11 16.68
 2 15 3 22.28 21.9
 -2 15 -3 0.21 4.51
 2 -15 3 3.19 5.33
 -2 15 -4 -4.33 5.03
 2 -15 4 5.46 4.48
 -2 -15 -4 -6.33 15.11
 -2 15 -5 10.76 4.83
 2 -15 5 9.94 5.18
 -2 -15 -5 14.73 17.1
 2 15 6 25.76 22.93
 -2 15 -6 30.44 6.54
 -2 -15 -6 11.43 14.45
 2 15 7 -32.01 34.97
 -2 -15 -7 -16.41 15.97
 -2 15 -8 55.85 9.86
 2 15 8 68.85 34.46
 -2 -15 -8 76.99 18.46
 -2 15 -9 -2.1 6.22
 2 15 9 -33.8 29.25
 -2 -15 -9 -22.6 14.8
 -2 15 -10 15.56 5.8
 2 15 10 40.53 30.87
 -2 -15 -10 9.07 12.23
 -2 15 -11 -3.37 6.7
 2 15 11 4.49 34.12
 -2 -15 -11 -3.56 12.42
 -2 15 -12 12.18 6.62
 -2 -15 -12 -2.95 11.53
 -2 15 -13 10.14 6.58
 2 15 13 -6.99 35.71
 -2 -15 -13 23.35 12.31
 -2 15 -14 -7.57 6.2
 -2 -15 -14 17.93 11.65
 2 -15 15 -4.93 7.66
 2 15 15 20.62 33.88
 -2 15 -15 7.93 6
 2 -15 16 2.59 7.35
 -2 15 -16 -5.63 7.49
 -2 15 -17 3.26 6.42
 -2 15 -18 -4.96 6.47
 -2 15 -19 4.22 7.6
 -2 16 15 6.83 42.22
 -2 16 14 42.04 40.48
 2 -16 -14 44.75 11.27
 -2 16 13 311.01 59.2
 2 -16 -13 348.23 24
 -2 16 12 49.84 35.5
 2 -16 -12 11.11 9.34
 -2 16 11 165.02 42.74
 2 -16 -11 206.07 18.34
 -2 16 10 -5.27 25.6
 2 -16 -10 6.7 8.62
 2 16 -10 -1.26 4.58
 -2 16 9 274.71 49.95
 2 -16 -9 288.83 20.91
 2 16 -9 276.52 14.72
 2 16 -8 -0.19 4.62
 -2 16 8 1.63 23.4
 2 -16 -8 1.39 7.06
 -2 16 7 118.3 35.2
 2 -16 -7 102.92 13.34
 2 -16 -6 -2.23 7.05
 -2 16 6 -4.62 22.52
 2 -16 -5 289.42 18.94
 -2 16 5 260.32 42.06
 2 -16 -4 2.35 6.07
 -2 16 4 17.19 23.17
 2 16 -4 20.72 21.54
 2 -16 -3 257.7 17.1
 -2 16 3 221.28 38.4
 2 -16 -2 19.39 6.75
 2 16 -2 12.18 20.13
 -2 16 2 9.42 21.26
 -2 -16 2 37.83 20.88
 -2 -16 1 355.06 18.74
 2 -16 -1 382.42 19.66
 -2 16 1 392.03 48.65
 2 16 -1 320.89 43.93
 -2 16 1 338.37 18.57
 -2 -16 1 377.09 39.86
 -2 16 0 20.24 22.19
 2 16 0 13.57 22.73
 2 -16 0 13.67 6.16
 -2 -16 0 13.06 6.77
 -2 16 0 19.84 6.64
 -2 -16 0 10.37 18.43
 -2 -16 -1 248.77 33.83
 -2 -16 -1 263.2 17.74
 2 -16 1 256.85 15.62
 -2 16 -1 253.7 15.68
 -2 16 -1 322.01 39.32
 2 16 1 324.04 49.06
 -2 -16 -2 13.11 6.9
 2 -16 2 23.85 6.66
 -2 16 -2 24.91 6.61
 2 16 2 39.9 26.33
 -2 -16 -3 271.63 33.93
 -2 -16 -3 274.95 19.32
 2 -16 3 264.07 14.77
 2 16 3 281.3 47.41
 -2 16 -3 261.49 15.82
 -2 16 -4 34.41 7.1
 -2 -16 -4 27.17 9.36
 -2 -16 -4 51.22 21.12
 2 16 4 8.45 24.75
 -2 16 -5 361.57 17.58
 -2 -16 -5 321.58 34.69
 2 16 5 362.42 52.8
 -2 -16 -6 0.72 17.74
 -2 16 -6 1.26 5.27
 -2 -16 -7 286.47 32.18
 -2 16 -7 292.21 15.67
 2 16 7 312.46 53.76
 -2 16 -7 327.8 19.71
 -2 16 -8 50.15 9.55
 -2 -16 -8 70.98 19.74
 -2 16 -8 52.91 8.2
 2 16 8 65.4 33.27
 2 16 9 238.46 46.26
 -2 -16 -9 252.65 28.83
 -2 16 -9 288.93 18.51
 2 16 10 38.75 32.7
 -2 -16 -10 9.13 14.91
 -2 16 -10 27.73 8.51
 2 16 11 276.51 56.53
 -2 -16 -11 249.97 27.4
 -2 16 -11 317.95 18.92
 -2 16 -12 8.02 7.06
 -2 16 -13 330.74 19.26
 -2 16 -14 2.15 6.21
 2 -16 15 275.7 20.87
 -2 16 -15 261.99 17.74
 -2 16 -16 9.28 6.99
 -2 16 -17 297.09 18.76
 2 -17 -11 8.94 7.98
 -2 17 11 29.01 28.41
 2 -17 -10 31.98 10.23
 -2 17 10 -24.64 30.96
 2 -17 -9 36.39 10.26
 -2 17 9 62.22 32.33
 -2 17 8 -31.94 28.48
 2 -17 -8 6.68 7.57
 -2 17 7 16.25 27.84
 2 -17 -7 14.57 8
 -2 17 6 -9.36 27.54
 2 -17 -6 22.43 8.22
 -2 17 5 21.37 29.72
 2 -17 -5 -12.19 7.79
 -2 17 4 -37.31 28.48
 2 -17 -4 6.31 7.05
 2 17 -3 -21.91 19.46
 2 -17 -3 -0.58 6.41
 2 17 -2 39.07 25.07
 -2 17 2 67.5 28.79
 2 -17 -2 29.86 7.62
 -2 17 1 17.88 21.36
 2 17 -1 -5.73 21.9
 2 -17 -1 -4.37 6
 2 -17 0 -3.67 5.45
 2 17 0 22.65 23.3
 -2 17 0 20.83 23
 -2 17 0 1.77 5.83
 -2 -17 0 -26.23 22.57
 2 17 1 1.6 26.52
 -2 17 -1 -25.46 20.05
 -2 -17 -1 -34.56 21.84
 -2 17 -1 -9.84 6.56
 -2 -17 -2 -1.2 7.08
 2 17 2 -4.95 25.92
 -2 -17 -2 -12.16 19.48
 -2 17 -2 2.88 5.32
 2 17 3 18.57 25.69
 -2 -17 -3 36.2 9.01
 -2 -17 -3 54.64 24.63
 2 17 4 -12.01 28.43
 -2 -17 -4 1.33 7.46
 -2 -17 -4 34.38 19.72
 2 17 5 -5.29 28.86
 -2 -17 -5 4.55 8.43
 -2 -17 -5 -14.75 19.25
 2 17 6 71.53 31.87
 -2 -17 -6 28.77 9.32
 -2 -17 -6 54.34 22.93
 -2 -17 -7 13.94 9.71
 -2 17 -7 7.78 7.12
 -2 17 -8 3.13 7.29
 -2 -17 -8 -35.9 21.06
 -2 17 -9 14.85 6.44
 -2 17 -10 9.13 6.74
 -2 17 -11 4.68 6.73
 -2 17 -12 13.7 7.43
 -2 17 -13 1.91 7.06
 2 -18 -7 39.25 11.2
 2 -18 -6 200.44 17.56
 2 -18 -5 -14.2 7.89
 2 -18 -4 267.68 18.62
 -2 18 4 220.94 43.77
 2 -18 -3 42.95 9.37
 -2 18 3 51.88 31.45
 -2 18 2 62.7 26.56
 -2 18 1 76.55 29.27
 -2 18 0 153.09 33.71
 -2 -18 -2 235.57 34.27
 -2 -18 -3 58.15 25.04
 -2 -18 -4 212.25 33.9
 -2 -18 -5 20.27 22.86
 -2 18 -6 136.39 13.87
 -2 -18 -6 145.62 16.32
 -2 18 -7 0.88 7.38
 -2 -18 -7 7.6 8.88
 -2 18 -8 266.78 18.38
 -3 0 33 3.91 10.13
 -3 0 33 7.66 10.17
 -3 0 32 496.6 30.97
 3 0 -32 444.02 34.34
 -3 0 32 433.19 29.36
 -3 0 31 0.46 9.24
 3 0 -31 6.88 11.66
 -3 0 31 4.06 9.67
 3 0 -30 470.72 35.16
 -3 0 30 440.48 28.15
 3 0 -30 469.98 20.58
 -3 0 30 439.67 27.94
 -3 0 29 -2.58 7.96
 3 0 -29 2.66 4.76
 -3 0 29 6.38 7.95
 3 0 -28 142.96 18.76
 -3 0 28 158.3 17.59
 -3 0 28 152.74 17.14
 3 0 -28 152.06 11.73
 -3 0 27 1.18 6.84
 3 0 -27 -5.95 9.62
 -3 0 27 3.97 7.94
 -3 0 26 224.38 19.07
 3 0 -26 231.68 23.75
 -3 0 26 203.26 17.92
 -3 0 25 2.53 7.37
 3 0 -25 8.43 10.01
 -3 0 25 -4.03 6.23
 3 0 -24 656.13 37.58
 -3 0 24 609.09 28.91
 3 0 -23 4.77 10.21
 -3 0 23 -4.58 6.51
 -3 0 22 1170.76 37.69
 3 0 -22 1158.43 48.02
 -3 0 21 -2.37 8.99
 3 0 -21 -8.84 10.29
 -3 0 21 11.16 5.57
 3 0 -20 765.85 35.83
 -3 0 20 823.01 29.8
 -3 0 20 838.26 38.33
 3 0 -20 803.31 38.31
 -3 0 19 -9.37 8.85
 3 0 -19 8.58 12.84
 -3 0 19 0.52 4.85
 3 0 -19 -6.26 8.99
 -3 0 19 2.2 4.21
 -3 0 18 88.86 10.28
 -3 0 18 91.4 7.46
 -3 0 18 98.81 13.44
 3 0 -18 105.37 14.79
 3 0 -18 89.76 14.94
 3 0 -17 4.35 7.46
 -3 0 17 3.6 3.27
 3 0 -17 -5.43 9.77
 -3 0 17 2.03 4.77
 -3 0 17 -1.82 0.88
 -3 0 17 -17.28 7.93
 -3 0 16 140.54 8.23
 -3 0 16 137.05 3.84
 -3 0 16 153.86 6.39
 -3 0 16 155.19 11.58
 3 0 -16 148.9 15.85
 3 0 -16 154.06 15.5
 -3 0 15 -0.38 3.94
 3 0 -15 9.3 7.65
 -3 0 15 1.33 2.9
 -3 0 15 -0.58 1.29
 -3 0 15 1.05 2.07
 3 0 -14 155.95 8.69
 3 0 -14 159.65 15.27
 -3 0 14 144.1 10
 3 0 -14 155.57 14.97
 -3 0 14 151.17 4.53
 -3 0 14 170.93 7.06
 -3 0 13 1.32 1.31
 3 0 -13 -9.22 6.84
 3 0 -13 -0.22 2.7
 -3 0 13 -0.63 2.1
 -3 0 13 6.49 4.42
 3 0 -13 4.72 8.8
 3 0 -12 1341.31 36.91
 -3 0 12 1402.19 20.39
 3 0 -12 1361.2 23.54
 3 0 -12 1367.84 26.27
 -3 0 12 1300.88 26.35
 3 0 -12 1364.34 35.38
 -3 0 12 1380.3 15.16
 -3 0 11 -0.66 1.54
 3 0 -11 -1.4 5.43
 3 0 -11 -1.8 6.42
 3 0 -11 -1.29 2.29
 3 0 -11 0.82 3.48
 -3 0 11 0.25 2.86
 -3 0 11 2.6 4.28
 -3 0 11 1.91 2.5
 -3 0 10 1137.1 28.39
 3 0 -10 1068.25 29.25
 -3 0 10 1110.95 18.29
 3 0 -10 1112.05 19.2
 3 0 -10 1110.15 21.64
 -3 0 10 1186.61 22.64
 -3 0 10 1124.26 14.14
 3 0 -10 1126.83 27.24
 3 0 -9 -1.4 4.66
 -3 0 9 0.52 2.5
 3 0 -9 -0.46 2.12
 3 0 -9 -4.32 4.48
 3 0 -9 4.53 2.9
 -3 0 9 -0.04 1.68
 -3 0 9 0.95 3.25
 3 0 -8 1111.07 25.12
 3 0 -8 1123.99 19.52
 3 0 -8 1128.91 17.59
 -3 0 8 1144.35 18.77
 -3 0 8 1117.41 24.99
 -3 0 8 1106.65 29.03
 3 0 -8 1118.99 21.76
 -3 0 8 1110.39 14.56
 3 0 -7 -1.02 2.4
 3 0 -7 4.23 2.21
 -3 0 7 4.52 6.23
 -3 0 7 0.76 1.92
 3 0 -7 -2.49 3.23
 3 0 -7 -0.08 3.2
 -3 0 7 -3.74 2.85
 -3 0 7 2.89 2.42
 -3 0 7 3.59 2.57
 -3 0 6 2467.62 29.06
 3 0 -6 2449.38 26.24
 -3 0 6 2471.42 23.58
 -3 0 6 2491.36 33.4
 -3 0 6 2478.66 28.55
 -3 0 6 2568.6 35.7
 3 0 -6 2456.97 25.04
 -3 0 6 2479.44 27.01
 3 0 -6 2505.41 26.6
 3 0 -6 2416.82 28.9
 -3 0 5 -0.21 1.54
 -3 0 5 -0.61 2.23
 3 0 -5 -0.41 1.86
 3 0 -5 3.8 1.92
 -3 0 5 3.31 2.45
 -3 0 5 2.62 2.6
 -3 0 5 0.51 1.93
 -3 0 4 6789.22 48.09
 -3 0 4 6619.45 46.25
 3 0 -4 6345.28 36.45
 -3 0 4 6525.54 44.66
 -3 0 4 6529.48 45.61
 -3 0 4 6410.47 50.84
 -3 0 3 -0.55 2.1
 -3 0 3 0.81 1.99
 -3 0 2 71.62 4.22
 -3 0 2 69 4.8
 -3 0 2 57.65 3.74
 -3 0 1 -0.46 1.43
 -3 0 1 -0.7 2.77
 -3 0 1 -1.45 2.15
 -3 0 1 1.72 1.87
 -3 0 1 -4.25 2.05
 -3 0 0 5782.17 42.08
 3 0 0 5816.42 51.55
 -3 0 0 5857.23 39.72
 3 0 0 5990.14 45.3
 -3 0 0 5917.65 44.65
 -3 0 -1 2.23 2.1
 -3 0 -1 -1.94 2.38
 -3 0 -1 -1.55 2.57
 3 0 1 -0.7 2.09
 -3 0 -1 2.59 1.95
 3 0 1 -2.14 2.42
 -3 0 -2 10.62 2.52
 -3 0 -2 9.6 2.36
 3 0 2 15.17 2.96
 3 0 2 12.07 3.09
 -3 0 -2 15.06 3.32
 3 0 3 -2.21 1.97
 -3 0 -3 -1.49 2.19
 -3 0 -3 2.37 2.73
 3 0 3 -0.88 2.44
 -3 0 -3 -2.26 3.14
 -3 0 -4 592.49 15.68
 -3 0 -4 580.35 13.33
 3 0 4 590.58 13.51
 3 0 4 571.17 15.72
 -3 0 -4 584.07 13.27
 -3 0 -5 2.83 3.63
 3 0 5 -1.32 2.26
 -3 0 -5 -2.04 3
 -3 0 -5 -2.27 2.35
 3 0 5 -2.05 3.54
 -3 0 -5 -2.03 2.48
 -3 0 -6 923.47 18.92
 -3 0 -6 919.13 21.63
 3 0 6 921 17.51
 -3 0 -6 939.79 18.31
 -3 0 -6 966.36 16.79
 -3 0 -7 1.1 2.6
 3 0 7 1.25 2.2
 -3 0 -7 1.5 3.64
 -3 0 -7 3.3 3.11
 -3 0 -7 -2.11 2.19
 -3 0 -8 1230.61 18.87
 -3 0 -8 1229.52 27.66
 3 0 8 1241.98 21.3
 -3 0 -8 1246.76 24.4
 -3 0 -8 1231.61 22.97
 -3 0 -9 4.8 2.32
 3 0 9 -2.11 2.61
 -3 0 -9 -2.14 2.81
 -3 0 -9 -2.75 3.39
 -3 0 -9 -6.99 5.38
 -3 0 -10 1368.53 31.81
 3 0 10 1341.88 22.91
 3 0 10 1307.5 24.03
 -3 0 -10 1362.67 19.43
 -3 0 -10 1346.58 25.01
 -3 0 -10 1332.45 27.29
 -3 0 -11 2.46 2.64
 3 0 11 -6.65 3.45
 -3 0 -11 -4.9 3.43
 -3 0 -11 -0.98 1.73
 3 0 11 -0.53 1.06
 -3 0 -11 -3.92 5.59
 -3 0 -11 -2.76 3.18
 3 0 11 -0.71 2.61
 3 0 12 -0.63 3.39
 -3 0 -12 -8.21 4.49
 3 0 12 -0.31 2.42
 -3 0 -12 1.35 3.06
 -3 0 -12 -0.64 2.9
 3 0 12 -0.49 1.3
 -3 0 -12 4.39 1.89
 3 0 13 1.82 2.35
 -3 0 -13 -1.79 3.39
 -3 0 -13 -0.53 3.1
 3 0 13 -0.29 1.46
 -3 0 -13 3.31 1.89
 -3 0 -14 37.33 5.12
 -3 0 -14 35.93 5.11
 3 0 14 35.86 4.39
 3 0 14 36.54 3.22
 -3 0 -15 0.14 3.39
 -3 0 -15 6.91 4.13
 3 0 15 1.68 2.72
 3 0 15 4.1 2.07
 -3 0 -16 25 5.18
 -3 0 -16 24.58 4.81
 3 0 16 22.58 4.05
 3 0 16 19.08 3.03
 -3 0 -17 1.61 3.43
 -3 0 -17 5.26 3.9
 3 0 17 -3.62 3.09
 3 0 17 1.32 2.29
 3 0 18 3.43 2.84
 -3 0 -18 4.13 3.69
 -3 0 -18 5.12 3.63
 3 0 18 10.17 7.07
 3 0 18 6.12 2.72
 3 0 19 -10.33 8.54
 -3 0 -19 7.66 3.95
 -3 0 -19 -2.8 4.07
 3 0 19 5.75 3.12
 3 0 19 -0.39 2.51
 3 0 20 22.48 7.26
 -3 0 -20 23.49 4.81
 3 0 20 28.88 4.59
 3 0 20 33.09 4.25
 -3 0 -21 -0.34 3.74
 3 0 21 -4.42 3.12
 3 0 22 -0.85 7.45
 -3 0 -22 12.57 13.06
 -3 0 -22 -9.57 4.73
 3 0 23 -5.33 8.71
 -3 0 -23 10.12 13.78
 -3 0 -23 -6.87 4.26
 -3 0 -24 9.57 13.16
 3 0 24 12.04 9.14
 -3 0 -25 -3.76 12.28
 3 0 25 1.93 7.96
 -3 0 -26 19.14 14.73
 3 0 26 8.47 8.86
 -3 0 -27 -8.52 13.25
 3 0 27 10.77 9.97
 -3 0 -28 206.91 26.18
 3 0 28 194.5 21.81
 -3 0 -29 8.6 14.82
 3 0 29 -13.62 11.48
 -3 1 33 -4.62 11.57
 -3 -1 33 12.44 11.31
 -3 1 33 -6.17 9.41
 -3 -1 33 25.47 12.14
 3 1 -32 12.44 13.42
 3 -1 -32 22.89 14.04
 -3 1 32 21.67 9.34
 -3 -1 32 31.12 10.35
 -3 -1 32 32.26 11.74
 -3 1 32 18.99 10.19
 3 -1 -31 85.07 16.87
 3 1 -31 80.26 17.34
 -3 1 31 67.55 13.26
 -3 -1 31 104.7 16.7
 -3 1 31 98.98 15.67
 -3 -1 31 85.43 15.65
 3 -1 -31 111.36 12.37
 3 -1 -30 22.74 7.41
 -3 1 30 19.15 10.04
 3 -1 -30 16.47 11.7
 3 1 -30 8.83 11.96
 -3 1 30 22.73 10.07
 -3 -1 30 25.12 9.81
 -3 -1 30 31.35 10.57
 3 1 -29 77.91 8.13
 -3 1 29 85.71 13.11
 3 1 -29 85.09 17.58
 3 -1 -29 84.65 16.38
 -3 1 29 81.78 13.62
 -3 -1 29 95.72 14.76
 -3 -1 29 74.11 13.42
 3 1 -28 0.56 4.66
 -3 1 28 1.2 7.26
 3 -1 -28 30.03 12.09
 3 1 -28 15.24 14.23
 -3 -1 28 7.69 8.19
 -3 1 28 3.24 8.25
 -3 -1 28 -3.39 7.62
 3 -1 -27 132.49 17.35
 3 1 -27 125.99 20.45
 3 1 -27 127.04 9.72
 -3 -1 27 128.47 16.01
 -3 -1 27 129.54 16.08
 -3 1 27 119.57 14.86
 3 -1 -26 39.68 12.51
 3 1 -26 73.43 15.83
 3 1 -26 42.72 6.18
 -3 -1 26 54.15 11.56
 -3 -1 26 63.24 11.89
 -3 1 26 37.91 9.43
 3 -1 -25 164.27 19.04
 3 1 -25 159.08 21.76
 -3 1 25 173.61 16.33
 -3 -1 25 153.17 16.06
 -3 -1 25 161.7 16.06
 3 1 -25 160.27 10.73
 -3 1 24 27.62 10.62
 -3 -1 24 42.44 9.47
 -3 -1 24 42.13 9.65
 -3 1 24 32.03 8.36
 3 1 -24 54.81 15.87
 3 -1 -24 29.63 10.53
 -3 1 23 136.98 13.91
 3 1 -23 142.57 20.15
 3 -1 -23 132.59 16.89
 -3 -1 23 140.06 14.74
 -3 -1 23 138.61 14.29
 -3 1 23 126.82 17.52
 3 -1 -22 -4.1 7.72
 3 1 -22 -6.13 10.52
 -3 -1 22 -2.01 5.69
 -3 1 22 -1.51 5.2
 -3 -1 22 -1.29 5.43
 -3 1 22 -0.48 8.62
 -3 1 21 275.16 22.83
 -3 -1 21 272.54 18.43
 -3 1 21 223.9 4.72
 -3 -1 21 290.91 19.13
 -3 1 21 245.55 16.69
 3 -1 -21 233.24 20.89
 3 -1 -21 255.74 22.9
 3 -1 -20 53.24 11.41
 -3 1 20 61.7 9.41
 -3 -1 20 58.36 9.46
 3 -1 -20 27.73 11.28
 -3 -1 20 57.34 9.09
 -3 1 20 45.36 10.41
 -3 -1 19 205.04 10.26
 3 -1 -19 222.32 20.38
 3 -1 -19 211.72 18.62
 -3 1 19 220.97 15.02
 3 1 -19 187.97 20.03
 -3 -1 19 210.6 15.95
 -3 -1 19 214.27 15.18
 -3 1 19 202.2 18.02
 -3 -1 18 60.45 12.58
 -3 1 18 63.89 10.76
 -3 -1 18 53.12 3.69
 -3 1 18 58.1 8.28
 3 -1 -18 66.13 13.79
 3 1 -18 56.96 14.8
 3 -1 -18 55.53 10.52
 -3 -1 18 51.1 8.17
 -3 1 18 57.06 6.67
 -3 -1 18 53.59 5.71
 -3 1 17 77.71 10.36
 -3 1 17 79.27 9.13
 3 -1 -17 71.82 11.07
 -3 -1 17 84.07 4.83
 3 1 -17 93.11 15.3
 3 -1 -17 86.04 13.85
 -3 -1 17 82.87 6.49
 -3 -1 17 71.81 8.71
 3 -1 -16 753.53 30.49
 -3 1 16 751.92 24.28
 3 1 -16 730.72 17.84
 -3 -1 16 760.94 17.72
 -3 -1 16 758.82 14.01
 3 -1 -16 761.51 30.69
 3 1 -16 742.83 32.99
 3 1 -16 783.32 24.19
 -3 1 16 775.59 29.69
 3 -1 -16 729.33 22.59
 -3 -1 16 730.36 24.3
 3 1 -15 42.73 10.77
 3 -1 -15 47.11 10.11
 3 1 -15 30.38 5.91
 -3 -1 15 28.46 2.11
 3 -1 -15 30.27 8.04
 -3 -1 15 31 5.77
 3 1 -15 28.73 3.99
 -3 -1 15 24.85 3.73
 3 -1 -15 34.93 6.13
 -3 1 15 38.44 6.24
 -3 1 15 26.63 6.9
 -3 -1 15 32.5 3.68
 3 1 -14 367.41 16.01
 -3 -1 14 350.96 6.53
 3 -1 -14 334.9 18.99
 3 1 -14 351.99 21.74
 -3 -1 14 366.4 16.29
 -3 1 14 335.92 15.15
 -3 -1 14 344.46 11.16
 3 1 -14 343.85 11.33
 -3 -1 14 345.64 9.96
 3 -1 -14 330.85 14.26
 3 -1 -14 356.13 19.53
 3 -1 -13 672.6 19.6
 -3 -1 13 721.91 15.38
 3 1 -13 711.28 15.42
 3 -1 -13 698.38 26.04
 3 1 -13 721.3 28.24
 3 -1 -13 707.62 25.78
 -3 -1 13 666.57 8.51
 -3 -1 13 727.6 21.55
 -3 1 13 697.7 20.29
 3 1 -13 713.48 21.38
 -3 1 13 690.07 14.14
 -3 -1 13 722.75 14.53
 3 -1 -12 415.49 14.88
 3 1 -12 445.3 11.56
 -3 -1 12 478.53 11.9
 3 -1 -12 414.07 14.13
 3 -1 -12 441.38 19.59
 3 -1 -12 438.42 19.37
 3 1 -12 444.08 21.2
 -3 -1 12 432.23 7.31
 -3 1 12 435.86 15.17
 3 1 -12 445.15 16.6
 -3 -1 12 443.81 21.64
 -3 1 12 433.18 11.36
 -3 -1 12 448.5 11.64
 3 -1 -11 2114.43 32.24
 3 1 -11 2062.48 24.5
 3 -1 -11 2064.2 31.07
 -3 -1 11 2147.83 24.86
 -3 -1 11 2067.65 44.06
 3 1 -11 2132.05 35.43
 3 -1 -11 2036.08 39.33
 -3 1 11 2109.67 25.95
 -3 -1 11 2063.73 18.26
 -3 1 11 2108.58 31.93
 3 1 -11 2047.36 42.14
 3 -1 -11 2135.81 38.64
 -3 -1 11 2104.36 26.36
 3 -1 -11 2116.4 27.78
 3 -1 -10 1293.79 23.92
 3 1 -10 1313.77 23.09
 -3 -1 10 1350.46 14.79
 3 1 -10 1391.48 27.35
 -3 1 10 1242.72 27.83
 -3 -1 10 1375.75 33.75
 3 -1 -10 1308.8 21.38
 -3 -1 10 1404.74 21.29
 3 -1 -10 1275.3 28.75
 -3 1 10 1366.95 20.97
 3 1 -10 1357.44 18.46
 -3 1 10 1305.09 23.18
 3 1 -10 1389.17 31.95
 3 -1 -10 1319.54 27.29
 3 -1 -10 1283.47 23.24
 3 1 -9 1150.69 26.8
 3 -1 -9 1189.45 22.67
 3 1 -9 1177.83 16.35
 3 -1 -9 1145.22 21.5
 3 1 -9 1177.16 20.47
 -3 -1 9 1159.32 14.16
 -3 1 9 1174.33 25.78
 -3 -1 9 1195.12 29.47
 3 1 -9 1172.35 24.34
 -3 1 9 1200.53 9.89
 3 -1 -9 1166.84 24.9
 -3 1 9 1187.79 19.28
 -3 1 9 1201.01 20.44
 3 -1 -9 1158.21 21.11
 -3 -1 9 1160.42 19.54
 3 -1 -9 1161.02 20.13
 3 1 -8 428.07 15.14
 -3 -1 8 422.99 20.31
 3 -1 -8 441.5 11.81
 3 1 -8 433.39 9.14
 -3 1 8 419.01 10.98
 -3 -1 8 427.11 8.61
 3 1 -8 443.77 11.62
 -3 1 8 439.08 15.03
 -3 -1 8 425.06 16.81
 -3 1 8 425.86 6.5
 3 -1 -8 432.04 13.65
 -3 1 8 432.92 11.4
 3 -1 -8 421.18 12.08
 3 -1 -8 410.91 11.81
 -3 -1 8 433.76 12
 -3 -1 7 1368.78 32.7
 -3 1 7 1353.84 25.49
 3 1 -7 1324.91 16.02
 3 -1 -7 1324.21 20.74
 3 1 -7 1336.96 24
 3 -1 -7 1367.39 17.67
 -3 1 7 1318.85 17.6
 -3 -1 7 1327.2 16.16
 3 1 -7 1332.26 16.28
 -3 1 7 1363.35 23.55
 3 1 -7 1314.81 18.93
 -3 -1 7 1317.16 27.85
 -3 1 7 1332.91 13.46
 3 -1 -7 1296.24 21.36
 -3 1 7 1299.55 20.23
 3 -1 -7 1311.03 21.34
 -3 -1 7 1312.56 17.86
 3 -1 -6 3075.79 33.99
 3 1 -6 3222.17 35.32
 3 -1 -6 3174.19 25.15
 -3 -1 6 3192.53 27.98
 3 1 -6 3147.43 26.3
 3 -1 -6 3039.17 31.78
 -3 1 6 3176.72 36.01
 -3 -1 6 3326.25 45.24
 -3 1 6 3154.69 25.61
 3 1 -6 3240.85 27.77
 -3 -1 6 3237.82 27.76
 3 1 -6 3164.69 28.62
 -3 1 6 3243.73 35.32
 -3 -1 6 3134.39 41.49
 -3 1 6 3166.08 24.41
 3 -1 -6 3086.26 30.3
 -3 1 6 3211.43 34.44
 -3 1 6 3135.22 32.86
 -3 1 6 3128.26 38.71
 -3 1 5 181.3 6.74
 -3 -1 5 165.71 9.2
 3 1 -5 166.16 7.25
 -3 -1 5 149.13 8.88
 -3 1 5 161.12 4.1
 3 1 -5 153.71 5.33
 -3 -1 5 162.51 6.26
 -3 1 5 173.91 7.44
 -3 -1 5 163.71 8.84
 -3 1 5 154.92 7.15
 -3 1 5 161.17 7.33
 -3 1 5 174.74 7.52
 3 -1 -5 160.76 5.45
 -3 -1 5 156.83 5.57
 3 1 -5 157.81 5.82
 -3 -1 5 164.01 6.1
 -3 -1 4 876.85 13.08
 -3 1 4 899.63 15.65
 -3 -1 4 856.73 17.95
 -3 1 4 870.72 15.49
 -3 -1 4 882.55 12.92
 -3 -1 4 863.89 14.15
 3 1 -4 880.12 14.06
 -3 -1 4 877.11 20.38
 -3 1 4 903.89 12.4
 -3 -1 4 882.13 17.92
 -3 1 4 862.63 16.39
 -3 1 4 870.34 13.39
 -3 -1 3 582.64 13.52
 -3 1 3 613.78 12.57
 -3 -1 3 584.92 20.26
 -3 -1 3 601.41 12.02
 -3 -1 3 602.51 13.49
 -3 1 3 613.4 12.1
 -3 1 3 592.84 9.02
 -3 1 3 589.71 13.64
 -3 -1 3 599.89 10.61
 -3 -1 3 594.3 16.27
 3 -1 -2 2410.97 29.11
 -3 1 2 2322.83 27.88
 -3 -1 2 2434.98 26.24
 -3 -1 2 2348.85 42.75
 -3 -1 2 2411.37 26.36
 3 1 -2 2523.02 37.17
 -3 -1 2 2465.04 18.1
 -3 1 2 2462.43 25.85
 -3 -1 2 2437.7 32.99
 -3 1 2 2410.61 25.59
 3 -1 -1 1645.28 20.69
 -3 1 1 1660.46 22.92
 3 -1 -1 1637.17 23.41
 -3 -1 1 1616.99 21.44
 3 1 -1 1514.58 31.89
 -3 -1 1 1597.51 19.07
 3 -1 -1 1653.09 15.55
 -3 -1 1 1584.74 15.25
 -3 1 1 1680.07 20.71
 -3 -1 1 1635.38 26.06
 -3 1 1 1673.28 21.06
 -3 1 0 2444.36 25.66
 -3 1 0 2373.85 22.47
 -3 1 0 2392.69 26.08
 3 1 0 2512.78 27.86
 -3 -1 0 2450.03 21.69
 3 -1 0 2353.95 22.83
 -3 -1 0 2429.51 21.44
 3 1 0 2507.49 21.25
 -3 -1 0 2471.66 32.17
 3 1 0 2482.99 28.71
 3 1 0 2524.71 45.99
 -3 -1 0 2441.07 21.2
 -3 -1 0 2484.28 27.91
 3 -1 0 2361.48 28.71
 -3 -1 -1 2876.58 21.67
 3 -1 1 3028.3 29.14
 -3 -1 -1 2905.57 30.71
 3 1 1 2958.91 25.27
 -3 1 -1 3015.46 29.02
 -3 -1 -1 2910.91 26.08
 3 1 1 3001.43 31.51
 3 -1 1 3090.91 31.15
 3 -1 1 2989.23 32.66
 -3 -1 -1 2935.75 31.95
 3 1 1 2914.93 30.92
 -3 1 -1 3060.34 28.81
 -3 1 -1 3097.99 29.75
 -3 1 -2 4915.23 40.46
 3 1 2 5000.16 37.16
 -3 -1 -2 5018.68 38.88
 3 -1 2 5039.07 42.49
 3 1 2 5120.9 43.78
 -3 -1 -2 4755.1 48.14
 -3 -1 -2 5015.87 46.07
 3 1 2 5032.34 41.62
 -3 1 -2 4947.93 42.21
 3 -1 2 4894.9 42.92
 3 -1 2 4781.31 43.77
 3 -1 3 3633.24 36.7
 3 1 3 3530.11 36.32
 3 -1 3 3759.07 35.8
 3 1 3 3534.13 31.48
 -3 1 -3 3628.4 34.56
 -3 1 -3 3525.92 34.89
 -3 -1 -3 3484.19 39.49
 3 1 3 3534.47 33.4
 -3 1 -3 3634.22 37.55
 3 -1 3 3674.64 38.59
 -3 -1 -3 3378.18 33.12
 3 -1 4 1356.85 21.52
 -3 1 -4 1301.95 20.04
 3 -1 4 1357.01 20.84
 3 1 4 1436.67 22.3
 -3 -1 -4 1415.18 25.2
 3 1 4 1434.14 19.73
 -3 1 -4 1382.71 20.89
 -3 1 -4 1377.04 20.55
 3 1 4 1410.45 19.76
 -3 -1 -4 1385.65 21.18
 3 -1 4 1340.98 24.14
 -3 -1 -5 3703.77 44.75
 -3 1 -5 3638.49 37.79
 -3 -1 -5 3600.33 38.06
 3 -1 5 3665.68 44.06
 -3 1 -5 3701.83 36
 3 1 5 3720.42 38.54
 3 -1 5 3655.26 36.36
 -3 -1 -5 3664.35 25.88
 3 -1 5 3601.99 36.84
 -3 1 -5 3632.35 35.06
 -3 1 -6 501 14
 -3 -1 -6 561.19 14.99
 -3 -1 -6 557.41 9.26
 3 -1 6 508.84 12.97
 -3 -1 -6 549.06 17.56
 3 -1 6 487.12 16.68
 -3 1 -6 507.16 12.15
 3 1 6 571.88 14.61
 -3 1 -6 502.59 12.79
 3 -1 6 507.87 13.04
 3 1 7 3214.49 36.84
 -3 1 -7 3292.4 35.12
 3 -1 7 3306.67 35.21
 -3 1 -7 3233.09 37.66
 -3 1 -7 3253.8 38.35
 -3 1 -7 3297.35 32.88
 -3 -1 -7 3187.53 26.92
 -3 -1 -7 3242.42 45.21
 3 -1 7 3205.04 45.39
 -3 -1 -7 3221.04 39.14
 -3 -1 -7 3143.27 33.48
 -3 1 -8 1849.45 26.23
 3 1 8 1869.97 27.78
 3 -1 8 1840.17 26.12
 -3 1 -8 1847.68 28.76
 3 -1 8 1891.67 27.4
 -3 1 -8 1899.91 24.19
 -3 -1 -8 1872.82 20.8
 -3 -1 -8 1910.12 35.16
 -3 1 -8 1804.26 29.34
 -3 -1 -8 1822.25 30.55
 -3 -1 -8 1886.2 24.86
 -3 1 -9 686.8 16.11
 3 1 9 649.31 16.5
 3 -1 9 672.14 15.7
 -3 1 -9 661.36 17.31
 3 -1 9 670.32 16.64
 -3 1 -9 682.61 13.85
 -3 -1 -9 649.68 12.5
 -3 -1 -9 653.44 21.25
 -3 1 -9 683.14 18.53
 -3 -1 -9 651.91 14.17
 -3 1 -10 511.57 14.33
 3 1 10 524.55 14.99
 3 -1 10 501.83 13.76
 -3 -1 -10 531 12.06
 -3 1 -10 490.53 15.39
 3 -1 10 490.78 14.73
 -3 1 -10 527.49 11.86
 -3 -1 -10 523.83 19.62
 -3 1 -10 528.02 16.85
 -3 -1 -10 542.95 12.63
 -3 1 -11 574.52 19.65
 -3 1 -11 603.55 15.95
 -3 -1 -11 561.96 13.14
 -3 1 -11 591.87 17.24
 3 -1 11 606.47 16.79
 -3 1 -11 596.31 18.96
 3 -1 11 589.54 15.05
 3 1 11 562.13 15.67
 -3 -1 -11 576.16 12.74
 -3 1 -11 623.89 12.76
 -3 -1 -11 542.35 20.24
 -3 1 -12 1122.33 24.16
 3 -1 12 1107.16 23.39
 -3 1 -12 1098.12 26.48
 -3 -1 -12 1173.68 17.96
 -3 -1 -12 1158.46 19.83
 -3 -1 -12 1152.77 30.92
 -3 1 -12 1100.66 27.68
 3 -1 12 1117.35 21.14
 3 1 12 1178.38 23.06
 -3 -1 -13 1873.73 22.59
 -3 1 -13 1919.67 32.47
 -3 1 -13 1909.92 36.47
 -3 -1 -13 1833.57 26.44
 3 1 13 1842.29 29.8
 3 -1 13 1859.04 27.96
 -3 -1 -14 543.69 14.68
 -3 1 -14 504.44 18.72
 3 -1 14 489.61 14.38
 3 1 14 538.41 15.79
 -3 -1 -14 571.59 11.49
 -3 -1 -14 546.71 17.02
 -3 1 -14 495.24 16.78
 -3 -1 -15 1186.4 16.03
 -3 1 -15 1201.31 28.63
 3 1 15 1098.27 35.3
 3 -1 15 1204.32 22.5
 3 1 15 1162.54 23.66
 -3 -1 -15 1153.13 25.32
 -3 1 -15 1211.86 26.56
 -3 -1 -16 318.07 7.4
 -3 -1 -16 318.94 13.57
 -3 1 -16 289.17 13.42
 3 1 16 322.04 20.41
 -3 -1 -16 297.52 25.19
 3 -1 16 279.35 10.94
 3 1 16 300.47 12.14
 -3 1 -16 279.43 14.23
 -3 -1 -17 627.02 19.04
 -3 1 -17 614.03 19.52
 -3 -1 -17 566.44 34.42
 3 1 17 588.32 27.8
 3 1 17 582.4 16.96
 -3 1 -17 611.54 20.9
 -3 -1 -18 263.27 12.6
 -3 1 -18 240.05 12.66
 -3 -1 -18 257.41 25.04
 3 1 18 244.08 18.85
 3 1 18 259.9 11.49
 -3 1 -18 239.3 13.48
 -3 1 -19 271.92 13.46
 -3 -1 -19 266.7 12.94
 -3 -1 -19 257.66 25.34
 3 1 19 258.96 19.79
 3 1 19 261.91 11.49
 -3 1 -19 250.59 13.9
 -3 -1 -20 327.59 28.52
 3 -1 20 308.99 21.6
 3 1 20 364.19 23.77
 3 1 20 339.09 12.05
 -3 1 -20 319.03 14.72
 -3 -1 -20 357.51 15.04
 3 1 20 334.62 13.06
 -3 -1 -21 978.72 49
 3 -1 21 896.03 37.89
 3 1 21 942.86 38.56
 3 1 21 854.01 19.74
 -3 1 -21 968.71 25.74
 -3 -1 -21 967.49 24.65
 3 1 21 895.05 21.39
 3 1 22 231.72 20.25
 -3 -1 -22 224.52 25.68
 3 -1 22 207.6 19.56
 3 1 22 220.16 10.34
 -3 -1 -22 243.01 12.58
 3 1 22 227.26 10.73
 3 1 23 433.33 27.62
 3 -1 23 472.39 28.89
 -3 -1 -23 437.18 34.31
 3 1 23 427.53 14.39
 3 1 23 465 15.32
 -3 -1 -23 475.82 17.69
 3 -1 24 137.55 17.25
 3 1 24 145.32 17.01
 -3 -1 -24 158.12 10.73
 -3 -1 -24 162.27 22.92
 -3 1 -25 451.8 39.12
 3 -1 25 404.38 28.03
 -3 -1 -25 362.74 31.88
 3 1 25 433.82 28.92
 -3 1 -26 402.79 37.45
 3 -1 26 360.89 26.93
 -3 -1 -26 399.47 33.99
 3 1 26 402.49 28.4
 -3 1 -27 237.94 30.64
 3 -1 27 182.78 20.01
 3 1 27 174.72 20.81
 -3 -1 -27 179.39 24.51
 3 -1 28 43.05 12.55
 -3 -1 -28 68.89 18.76
 -3 1 -28 72.67 20.71
 -3 -1 -29 247.13 28.47
 3 -1 29 250.76 24.45
 -3 1 -29 230.52 29.98
 -3 -2 33 81.82 15.68
 -3 2 33 103.13 16.12
 -3 -2 32 -3.05 10.24
 3 -2 -32 28.33 12.14
 3 2 -32 25.36 13.66
 -3 -2 32 0.5 9.3
 3 -2 -32 1.45 6.71
 -3 2 32 -0.44 8.93
 3 2 -31 371.19 34.89
 -3 -2 31 364.65 26.42
 3 -2 -31 345.48 20.33
 3 -2 -31 359.85 28.09
 -3 -2 31 316.84 25.59
 -3 2 31 318.2 23.59
 -3 2 30 58.74 13.21
 -3 -2 30 36.53 12.18
 3 -2 -30 38.56 11.98
 3 2 -30 35.21 17.43
 -3 -2 30 24.68 11.2
 3 2 -29 282.27 31.29
 -3 -2 29 249.12 22.61
 -3 2 29 253.96 20.55
 3 -2 -29 240.65 23.5
 -3 -2 29 226.76 21.25
 -3 -2 28 3.5 7.54
 -3 2 28 18.92 9.51
 3 2 -28 14.79 4.24
 3 -2 -28 33.99 11.97
 3 2 -28 44.08 15.63
 -3 -2 28 9.57 9.21
 -3 -2 27 655.38 33.89
 3 2 -27 651.42 19.29
 3 2 -27 669.33 43.64
 -3 2 27 704.62 32.19
 -3 -2 27 676.39 33.28
 3 -2 -27 647.96 35.5
 -3 2 26 -5.66 10.09
 -3 -2 26 8.43 7.88
 -3 2 26 6.9 7.46
 -3 -2 26 23.11 8.5
 3 2 -26 12.01 3.9
 3 2 -26 18.59 13.02
 3 -2 -26 12.88 8.48
 3 -2 -25 698.83 35.39
 -3 2 25 692.57 38.46
 -3 -2 25 743.21 33.1
 -3 -2 25 698.21 33.21
 -3 2 25 741.43 31.44
 3 2 -25 705.13 19.6
 3 -2 -24 218.83 19.78
 -3 2 24 211.83 22.31
 -3 -2 24 207.68 17.98
 -3 -2 24 196.24 17.32
 -3 2 24 205.65 17.01
 3 2 -24 192.27 10.12
 3 -2 -23 391.86 25.85
 -3 2 23 371.76 26.92
 3 2 -23 387.87 14.04
 -3 2 23 387.65 22.43
 -3 -2 23 408.3 23.9
 -3 -2 23 395.18 24.23
 -3 2 22 140.45 17.32
 3 -2 -22 124.8 15.14
 -3 -2 22 150.34 15.46
 3 -2 -22 134.87 19.03
 3 2 -22 132.26 8.36
 -3 2 22 125.96 12.85
 -3 -2 22 129.39 13.79
 -3 2 21 452.5 27.59
 3 -2 -21 463.95 26.46
 3 -2 -21 422.2 26.6
 3 2 -21 466.65 14.62
 -3 2 21 442.07 21.96
 -3 -2 21 472.68 25.19
 -3 -2 21 460.18 23.89
 -3 2 20 62.53 8.96
 -3 -2 20 60.37 3.58
 3 -2 -20 58.32 10.49
 3 -2 -20 79.98 15.57
 -3 -2 20 66.29 10.8
 -3 -2 20 59.96 5.89
 3 2 -20 58.07 5.45
 -3 2 20 71.81 10.9
 -3 -2 20 51.25 9.01
 -3 2 19 573.07 27.82
 -3 2 19 565.96 23.28
 -3 -2 19 560.54 15.91
 3 -2 -19 584.44 28.27
 3 -2 -19 580.06 28.9
 -3 -2 19 527.55 25.62
 3 2 -19 564.52 15.19
 -3 -2 19 572.55 24.54
 -3 -2 19 580.14 11.02
 -3 -2 18 3.92 1.97
 3 2 -18 0.78 2.25
 -3 -2 18 -1.18 2.9
 3 -2 -18 6.49 6.34
 3 -2 -18 2.63 8.56
 -3 -2 18 1.2 5.12
 -3 -2 18 3.42 2.12
 -3 -2 18 -2.91 5.49
 -3 2 18 -1.91 6.48
 -3 2 18 -1.15 4.45
 3 2 -17 514.36 29.35
 3 -2 -17 538.91 25.77
 -3 -2 17 518.67 11.82
 -3 -2 17 546.43 22.85
 -3 -2 17 483.62 23.24
 -3 2 17 544.86 24.86
 -3 -2 17 514.82 9.99
 -3 -2 17 511.97 14.27
 3 -2 -17 533.12 24.86
 -3 2 17 532.94 21.05
 3 2 -17 514.69 13.45
 -3 -2 16 21.8 6.35
 -3 2 16 18.33 6.03
 -3 -2 16 16.75 2.37
 -3 -2 16 14.03 3.33
 3 -2 -16 10.64 6.13
 3 2 -16 15.58 2.71
 -3 -2 16 23.63 3.28
 3 2 -16 28.75 12.76
 3 -2 -16 26.06 8.78
 -3 -2 16 25.8 6.3
 -3 2 16 17.65 5.23
 -3 -2 15 706.35 26.53
 3 -2 -15 728.45 27.27
 3 2 -15 697.48 31.47
 3 2 -15 692.2 23.15
 -3 2 15 725.51 26.11
 -3 -2 15 720.56 12.26
 -3 -2 15 719.37 15.52
 3 -2 -15 732.11 26.82
 -3 2 15 767.29 23.02
 3 -2 -15 760.37 16.41
 -3 -2 15 724.57 15.13
 3 2 -15 712.76 14.36
 3 2 -14 11.17 4.64
 -3 2 14 16.23 5.79
 -3 2 14 10.45 3.93
 3 2 -14 11.07 2.31
 3 -2 -14 17.23 5.26
 3 2 -14 9.26 9.11
 -3 -2 14 10.62 4.65
 3 -2 -14 5.06 5.96
 -3 -2 14 11.1 2.55
 3 -2 -14 9.27 2.35
 -3 -2 14 5.81 2.79
 3 2 -13 372.3 16.45
 -3 2 13 369.13 14.79
 -3 -2 13 367.06 10.12
 3 -2 -13 372.39 17.67
 3 2 -13 373.4 21.64
 -3 -2 13 393.57 18.87
 3 2 -13 372.71 9.26
 -3 -2 13 354.7 21.51
 3 -2 -13 393.19 11.97
 -3 -2 13 371.13 11.36
 3 -2 -13 388.42 17.76
 -3 -2 12 56.44 9.26
 3 2 -12 50.21 6.81
 -3 2 12 50.04 5.69
 3 -2 -12 46.61 6.71
 -3 -2 12 45.43 3.8
 -3 -2 12 44.34 7.26
 3 -2 -12 55.3 8.06
 3 2 -12 30.29 8.88
 3 2 -12 46.84 3.2
 3 -2 -12 49.11 4.6
 -3 2 11 1498 26.16
 3 -2 -11 1472.55 30.78
 -3 -2 11 1507.46 18.7
 3 -2 -11 1467.8 27.85
 -3 -2 11 1505.99 40.41
 3 -2 -11 1543.63 30.23
 3 2 -11 1485.99 37.06
 3 2 -11 1519.39 31.64
 3 2 -11 1479.53 16.91
 3 -2 -11 1500.2 23.81
 -3 2 10 597.42 15.36
 3 -2 -10 575.93 17.9
 3 -2 -10 579.75 16.87
 -3 -2 10 552.66 10.26
 -3 -2 10 571.49 23.98
 3 -2 -10 610.15 16.71
 3 2 -10 540.78 21.56
 3 2 -10 554.32 18.31
 3 -2 -10 600.21 14.72
 3 2 -10 542.55 9.3
 -3 -2 9 1929.97 42.2
 3 2 -9 1991.46 37.51
 -3 -2 9 1949.58 48.69
 3 -2 -9 2000.22 25.56
 3 -2 -9 1986.19 27.44
 -3 2 9 1901.91 39.01
 -3 2 9 1958.58 26.12
 3 -2 -9 1939.29 30.73
 -3 -2 9 1965.04 18.79
 3 -2 -9 1977.23 30.63
 3 2 -9 1991.91 18.31
 3 2 -9 2002.24 19.26
 3 -2 -8 189.93 6.06
 -3 2 8 183.25 9.86
 -3 -2 8 161.14 12.15
 3 2 -8 164.15 6.97
 3 2 -8 165.68 4.75
 3 -2 -8 185.4 8.28
 -3 2 8 182.92 11.56
 -3 2 8 182.67 7.15
 3 -2 -8 178.34 8.47
 3 -2 -8 183.72 8.88
 -3 -2 8 154.75 4.5
 3 2 -8 178.98 11.57
 -3 -2 8 170.85 15.26
 -3 2 8 188.23 7.97
 3 2 -8 169 5.49
 3 -2 -7 1278.09 12.28
 3 2 -7 1272.77 25.81
 -3 -2 7 1325.33 34.72
 -3 -2 7 1264.85 29.37
 -3 -2 7 1269.75 30.81
 -3 2 7 1322.33 24.35
 3 2 -7 1283.57 17.58
 3 -2 -7 1343.26 17.11
 3 -2 -7 1326.5 21.98
 -3 2 7 1317.18 25.97
 3 -2 -7 1321.85 20.85
 -3 -2 7 1293.73 15.3
 -3 -2 7 1250.52 11.46
 3 2 -7 1300.08 16.39
 -3 2 7 1327.46 21.11
 -3 -2 6 54.2 7.8
 3 2 -6 65.08 6.39
 3 -2 -6 71.07 4.47
 -3 -2 6 61.35 7.22
 3 -2 -6 69.6 3.52
 -3 -2 6 62.51 3.37
 3 2 -6 67.28 3.77
 -3 2 6 84.32 6.17
 -3 -2 6 67.54 7.47
 -3 2 6 70 3.67
 -3 2 6 64.86 5.62
 3 -2 -6 69.98 5.42
 3 2 -6 68.84 4.14
 -3 2 6 71.41 5.4
 -3 -2 5 449.73 8.32
 -3 -2 5 448.65 16.6
 -3 2 5 461.24 12.63
 3 -2 -5 445.99 6.78
 -3 -2 5 436.6 16.64
 3 2 -5 430.91 13.34
 -3 2 5 458.55 9.27
 -3 2 5 469.04 11.72
 -3 2 5 470.11 13.21
 -3 -2 5 457.57 16.36
 3 2 -5 445.57 10.23
 -3 2 5 472.55 12.56
 -3 -2 5 441.29 21.02
 -3 -2 4 99.24 7.47
 -3 -2 4 97.35 8.28
 -3 -2 4 100.71 4.26
 -3 -2 4 90 3.89
 -3 -2 4 88.47 7.7
 3 2 -4 95.46 6.29
 -3 2 4 90.29 4.5
 -3 2 4 83.09 4.57
 -3 2 4 93.94 6.31
 -3 2 4 86.48 6.03
 -3 -2 4 93.05 12.14
 3 2 -4 91.3 5
 3 2 -3 220.81 8.47
 -3 2 3 204.36 6.74
 3 -2 -3 207.63 7.83
 -3 2 3 221.12 8.66
 -3 -2 3 215.05 16.66
 3 2 -3 233.63 14.6
 -3 2 3 227.05 8.94
 -3 -2 3 219.63 11.57
 -3 -2 3 212.41 5.11
 -3 -2 3 216.91 10.23
 -3 -2 3 215.33 9.39
 -3 -2 2 97.56 6.39
 3 2 -2 103.08 5.5
 -3 2 2 117.47 5.5
 3 2 -2 105.89 2.93
 -3 -2 2 98.72 6.29
 -3 -2 2 101.59 14.47
 3 2 -2 89.93 11.49
 -3 2 2 108.34 6.19
 -3 -2 2 97.96 8.43
 3 -2 -2 109.04 6.39
 3 -2 -2 116.1 5.89
 -3 2 2 119.21 6.36
 3 -2 -1 3410.35 36.24
 3 2 -1 3240.92 39.89
 3 2 -1 3284.69 29.15
 -3 2 1 3325.05 32.37
 3 2 -1 3430.67 23.14
 -3 2 1 3400.19 35.51
 3 2 -1 3251.71 25.4
 3 2 -1 3081.57 57.95
 -3 2 1 3262.27 35.52
 3 -2 -1 3397.66 32.57
 -3 2 1 3422.82 33.18
 3 -2 0 147.9 5.7
 3 -2 0 149.5 6.51
 3 -2 0 144.21 7.19
 3 2 0 168.26 5.16
 -3 2 0 148.83 6.63
 3 2 0 166.5 4.87
 3 2 0 167.99 9.28
 3 2 0 168.39 6.77
 3 2 0 165.91 16.7
 3 -2 1 19.51 4.74
 -3 2 -1 13.95 2.78
 -3 -2 -1 11.1 1.89
 3 2 1 9.87 3.76
 3 2 1 9.91 1.96
 3 -2 1 14.75 3.54
 3 2 1 11.22 3.01
 3 2 1 10.56 4.19
 3 -2 1 18.26 3.2
 3 2 2 193.01 8.6
 -3 -2 -2 204.1 7.85
 3 -2 2 194.56 8.4
 3 -2 2 205.76 8.46
 -3 2 -2 210.78 8.28
 3 2 2 207.09 6.81
 -3 2 -2 194.53 7.99
 -3 -2 -3 484.12 14.67
 -3 2 -3 466.72 12.85
 -3 2 -3 467.35 12.11
 -3 -2 -3 450.33 13.33
 3 2 3 456.87 10.6
 3 -2 3 451.39 12.97
 3 -2 3 437.67 12.47
 3 2 3 452.69 13.38
 -3 2 -3 448.58 12.15
 -3 -2 -4 136.84 8.79
 -3 2 -4 126.58 6.67
 -3 2 -4 124.22 6.77
 3 2 4 150.11 6.61
 -3 2 -4 133.57 6.61
 3 -2 4 115.33 6.84
 -3 -2 -4 145.27 8.89
 3 -2 4 121.85 7.55
 -3 2 -4 122.51 6.19
 3 2 4 156.08 8.14
 -3 2 -5 221 8.49
 -3 2 -5 221.01 9.02
 3 2 5 207.47 8.26
 -3 2 -5 223.66 8.34
 3 -2 5 213.43 10.25
 3 -2 5 220.16 8.84
 -3 -2 -5 192.61 11.24
 -3 -2 -5 196.3 10.92
 3 2 5 198.97 9.36
 -3 2 -6 163.3 7.32
 3 -2 6 164.97 8
 -3 2 -6 158.4 8.09
 3 2 6 171.47 8.01
 -3 2 -6 168.85 7.54
 3 2 6 167.95 8.79
 3 -2 6 158.72 7.57
 -3 -2 -6 148.89 11.16
 -3 -2 -6 160.94 10.1
 3 -2 6 154.33 9.5
 3 -2 7 28.36 5.34
 3 -2 7 19.08 3.27
 -3 2 -7 23.22 3.78
 3 -2 7 27.66 4.44
 -3 -2 -7 29.73 7.07
 3 2 7 26 4.65
 3 2 7 26.44 4.02
 -3 2 -7 20.8 3.66
 -3 -2 -7 27.39 5.79
 3 -2 8 194.24 9.38
 -3 2 -8 186.33 9.67
 3 -2 8 195.69 8.26
 -3 2 -8 209.81 8.61
 -3 -2 -8 202.22 11.79
 -3 -2 -8 194.24 14.22
 3 -2 8 195.69 12.03
 3 2 8 195.33 9.6
 -3 2 -8 207.24 9.85
 3 -2 9 139.18 8.39
 -3 2 -9 138.14 8.59
 3 -2 9 139.27 7.04
 -3 2 -9 127.76 6.84
 -3 -2 -9 126.68 12.44
 3 -2 9 124.06 10.16
 -3 -2 -9 133.55 10.77
 3 2 9 135.26 8.38
 -3 2 -9 136.46 8.27
 3 -2 10 22.81 4.09
 -3 -2 -10 10.39 6.92
 3 -2 10 18.58 3.13
 -3 -2 -10 16.9 5.83
 3 2 10 15.68 3.79
 -3 2 -10 16.18 3.17
 -3 2 -10 21.29 4.09
 3 -2 11 46.92 5.6
 3 -2 11 46.13 4.47
 -3 -2 -11 51.98 9.26
 -3 -2 -11 42.85 7.59
 -3 2 -11 48.4 5.5
 -3 2 -11 47.54 4.82
 3 2 11 40.72 5.07
 3 -2 12 220.56 10.79
 -3 2 -12 215.79 9.48
 3 2 12 221.32 10.84
 -3 -2 -12 224.54 8.59
 -3 -2 -12 248.87 19.18
 -3 2 -12 217.16 11.12
 -3 -2 -12 222.57 14.14
 -3 2 -13 -3.53 3.4
 -3 -2 -13 13.49 7.98
 -3 2 -13 5.46 3.32
 3 2 13 2.3 3.16
 3 2 13 1.85 5.5
 -3 -2 -13 2.46 2.21
 -3 2 -13 4.52 5.04
 -3 -2 -14 130.98 15.55
 3 2 14 103.15 11.14
 3 2 14 124.4 8.49
 -3 -2 -14 116.37 6
 -3 2 -14 111.12 8.4
 -3 2 -14 120.77 11.34
 3 2 15 157.61 9.5
 -3 2 -15 157.8 12.6
 -3 -2 -15 170.25 18.13
 3 2 15 166.96 14.36
 -3 -2 -15 154.5 6.46
 -3 2 -15 157.5 10.22
 -3 -2 -16 25.16 10.1
 3 2 16 36.93 5.26
 -3 2 -16 40.03 8
 -3 2 -16 33.73 5.59
 3 2 16 33.42 8.32
 -3 -2 -16 37.64 3.37
 -3 -2 -17 51.89 6.17
 -3 2 -17 45.88 6.36
 -3 -2 -17 54.52 12.85
 -3 2 -17 49.62 8.19
 -3 -2 -17 54.64 3.45
 3 2 17 57.32 6.3
 3 2 17 43.58 8.29
 -3 2 -18 24.42 5.42
 -3 -2 -18 42.67 5.95
 -3 -2 -18 25.43 10.66
 -3 2 -18 33.37 6.9
 3 2 18 25.55 8.28
 -3 -2 -18 33.11 2.22
 3 2 18 32.91 5.02
 -3 -2 -19 22.23 4.74
 3 2 19 31.03 5.49
 -3 -2 -19 10.37 8.8
 3 2 19 24.28 7.77
 -3 -2 -20 1.28 3.32
 3 2 20 4.34 3.69
 -3 -2 -20 4.31 8.77
 3 2 20 1.16 6.63
 -3 -2 -21 6.65 3.63
 3 2 21 3.04 3.58
 -3 -2 -21 -10.64 8.93
 3 2 21 -4.44 7.55
 -3 -2 -22 3.98 3.93
 3 2 22 3.73 4.16
 -3 -2 -22 -0.57 10.45
 3 2 23 92.84 7.55
 -3 -2 -23 108.23 9.01
 3 -2 23 80.58 13.18
 3 2 23 94.1 7.66
 -3 -2 -23 110.22 18.17
 -3 -2 -24 32.57 12.37
 -3 -2 -24 25.49 5.1
 3 -2 24 20.31 8.86
 3 2 24 19.04 3.75
 3 -2 25 34.31 11.02
 -3 -2 -25 51.49 15.41
 -3 -2 -25 39.51 6.3
 3 -2 26 1.02 9.73
 -3 -2 -26 -3.14 12.2
 -3 -2 -26 11.75 3.81
 -3 -2 -27 4.49 11.2
 3 -2 27 35.79 12.68
 -3 -2 -28 9.04 11.94
 -3 2 -28 -27.14 19.07
 3 -2 28 -9.79 11.11
 -3 3 33 4.95 9.1
 -3 -3 32 16.34 10.94
 3 -3 -32 15.82 10.79
 3 -3 -32 10.18 7.77
 -3 -3 31 18.4 10.84
 -3 -3 31 7.85 10.83
 3 3 -31 4.02 13.96
 3 -3 -31 3 8.98
 3 -3 -31 0.63 8.06
 -3 -3 30 45.65 13.37
 3 3 -30 41.6 17.75
 3 -3 -30 69.25 13.4
 -3 -3 30 41.17 12.46
 -3 -3 29 -4 9.23
 3 3 -29 35.48 16.28
 3 -3 -29 23.69 9.52
 -3 -3 29 13.14 9.86
 -3 -3 28 64.25 14.45
 3 -3 -28 65.33 12.87
 -3 3 28 50.89 14.74
 -3 -3 28 67.11 13.51
 -3 -3 27 14.53 10
 -3 -3 27 12.28 8.57
 -3 3 27 20.31 12.22
 3 -3 -27 21.9 8.92
 -3 -3 26 156.23 18.7
 3 3 -26 153.69 8.08
 -3 -3 26 163.28 16.85
 3 -3 -26 170.38 18.19
 -3 3 26 152.18 20.31
 -3 3 25 26.17 11.69
 -3 -3 25 11.85 9.09
 -3 -3 25 6.72 6.84
 3 -3 -25 16.5 9.63
 3 3 -25 13.55 3.44
 3 -3 -24 80.53 12.95
 -3 -3 24 68.9 13.05
 3 3 -24 76.09 5.68
 -3 -3 24 75.84 11.83
 -3 3 24 80.64 11.75
 -3 3 24 78.11 13.85
 3 -3 -23 32.72 9.23
 -3 -3 23 37.99 9.49
 3 3 -23 42.97 4.45
 -3 -3 23 28.55 8.91
 -3 3 23 43.45 8.52
 -3 3 23 41.29 9.74
 3 -3 -22 90.01 12.84
 3 -3 -22 92.06 14.98
 -3 -3 22 49.65 9.9
 3 3 -22 73.74 5.41
 -3 -3 22 68.14 10.92
 -3 3 22 90.01 11.17
 -3 3 22 83.88 13.25
 -3 -3 21 179.5 5.74
 3 -3 -21 187.36 16.56
 -3 -3 21 177.44 15.51
 3 3 -21 184.08 7.86
 -3 3 21 201.71 18.1
 -3 -3 21 164.19 16.46
 -3 3 21 175.33 13.99
 -3 -3 20 154.04 15.4
 3 3 -20 171.63 7.23
 -3 -3 20 170.81 6.91
 -3 -3 20 166.16 8.86
 -3 -3 20 166.73 6.43
 -3 -3 20 186.47 16.11
 -3 3 20 177.68 16.35
 3 -3 -20 167.43 15.42
 -3 3 20 180.4 14.22
 -3 -3 19 221.87 17.97
 3 3 -19 227.08 7.97
 -3 -3 19 228.45 7.99
 -3 -3 19 226.6 9.9
 -3 -3 19 232.73 8.21
 -3 -3 19 246.46 17.34
 3 -3 -19 233.75 17.44
 -3 3 19 221.47 14.83
 -3 3 19 233.2 17.49
 -3 -3 18 232.4 17.95
 -3 -3 18 214.44 9.33
 3 -3 -18 224.59 16.27
 -3 3 18 240.29 17.13
 3 3 -18 214.97 7.41
 -3 -3 18 222.96 7.91
 -3 3 18 223.95 14.55
 -3 -3 18 217.63 8.34
 3 -3 -18 232.03 9.34
 -3 -3 17 333.47 20.63
 -3 3 17 330.69 18.93
 -3 -3 17 348.02 9.88
 -3 -3 17 334.23 11.12
 -3 -3 17 337.85 10.67
 3 -3 -17 343.11 11.47
 3 -3 -17 333.98 18.86
 3 3 -17 326.98 8.53
 -3 3 17 320.35 16.54
 -3 3 16 1237.03 34.79
 -3 -3 16 1155.29 19.88
 3 3 -16 1182.58 15.67
 3 -3 -16 1248.28 22.07
 -3 3 16 1193.02 29.94
 3 3 -16 1184.49 42.86
 -3 -3 16 1201.85 37.8
 3 -3 -16 1182.63 33.84
 -3 3 15 474.78 20.6
 -3 3 15 436.93 17.38
 -3 -3 15 483.54 12.16
 3 3 -15 467.46 8.93
 3 -3 -15 457.5 13.49
 3 3 -15 465.25 25.98
 3 -3 -15 444.6 19.89
 -3 -3 15 468.29 23.08
 -3 3 14 1006.77 28.56
 3 3 -14 1032.59 29.44
 -3 3 14 980.19 25.16
 -3 -3 14 993.51 16.75
 3 3 -14 990.86 12.23
 3 -3 -14 1000.12 20.1
 3 3 -14 1012.11 36.35
 3 -3 -14 995.17 28.59
 3 -3 -14 1035.15 24.44
 -3 -3 14 979.05 32.46
 -3 -3 13 319.42 18.55
 3 -3 -13 291.89 14.84
 3 -3 -13 292.67 14.5
 3 3 -13 332.79 20.69
 3 -3 -13 304.15 11.14
 -3 -3 13 311.83 8.81
 3 3 -13 307.97 6.12
 3 -3 -13 317 13.23
 -3 3 13 295.92 15.29
 3 3 -13 297.69 15.75
 -3 -3 12 836.56 29.04
 -3 -3 12 825.36 13.55
 3 -3 -12 827.8 21.82
 3 3 -12 818.88 30.64
 3 -3 -12 808.66 23.24
 3 -3 -12 857.15 20.48
 3 3 -12 806.29 9.39
 3 -3 -12 835.44 18.51
 3 3 -12 849.32 25.72
 -3 -3 11 1410.36 16.87
 3 -3 -11 1360.22 28.45
 3 -3 -11 1404.09 25.71
 3 3 -11 1359.48 36.62
 -3 3 11 1354.06 37.44
 3 3 -11 1396.17 12.25
 3 -3 -11 1321.12 23.73
 3 3 -11 1390.75 14.59
 3 -3 -11 1373.71 23.99
 -3 3 10 1766.35 39.57
 3 -3 -10 1703.71 26.89
 -3 -3 10 1699.26 17.44
 3 -3 -10 1640.92 30.85
 3 -3 -10 1672.33 25.91
 -3 -3 10 1691.81 49.67
 3 -3 -10 1754.76 24.65
 3 3 -10 1613.4 37.91
 3 -3 -10 1666.33 29.66
 3 3 -10 1707.92 17.89
 -3 3 9 406.51 17.44
 3 -3 -9 405.63 7.56
 -3 -3 9 424.06 7.51
 3 -3 -9 386.79 13.39
 3 -3 -9 377.08 12.96
 3 -3 -9 388.44 11.56
 3 -3 -9 398.56 12.78
 -3 -3 9 429.01 25.52
 3 -3 -9 401.47 8.29
 3 3 -9 392.24 18.07
 3 3 -9 427.06 9.09
 3 3 -8 2400.5 40.46
 -3 -3 8 2429.52 55.76
 3 -3 -8 2395.47 27.97
 3 -3 -8 2387.14 31.86
 -3 3 8 2418.94 36.88
 3 -3 -8 2415.93 32.09
 3 -3 -8 2413.77 21.62
 -3 -3 8 2314.78 17.75
 -3 -3 8 2387.68 19.66
 3 3 -8 2426.79 24.63
 3 -3 -8 2354.56 31.54
 -3 3 8 2435.1 38.48
 -3 3 7 2226.33 33.74
 3 3 -7 2272.69 22.83
 -3 -3 7 2317.37 49.53
 -3 -3 7 2314.01 18.81
 3 -3 -7 2219.93 24.89
 3 -3 -7 2268.12 21.78
 3 -3 -7 2253.11 30.86
 -3 -3 7 2379.25 54.96
 -3 3 7 2220.27 33.45
 3 3 -7 2335.22 25.38
 -3 -3 7 2185.59 43.74
 3 3 -7 2336.23 38.82
 3 3 -6 2389.03 38.8
 -3 -3 6 2383.65 45.1
 -3 -3 6 2306.3 55.64
 -3 -3 6 2482.52 46.85
 -3 -3 6 2347.9 19.42
 3 3 -6 2420.86 38.2
 3 -3 -6 2481.82 23.81
 3 -3 -6 2433.65 32.05
 -3 3 6 2464.38 32.19
 3 3 -6 2436.66 27.15
 -3 3 6 2554.71 34.35
 3 3 -6 2405.4 21.01
 3 -3 -6 2445.41 24.19
 3 3 -5 1549.3 29.19
 3 -3 -5 1492.5 18.6
 3 3 -5 1560.83 22.18
 -3 -3 5 1593 33.87
 -3 3 5 1510.25 24.73
 -3 -3 5 1525.61 35.38
 3 3 -5 1550.19 30.96
 -3 -3 5 1556.12 46.49
 -3 3 5 1528.42 22.75
 3 3 -4 2096.81 27
 -3 -3 4 2126.26 36.5
 -3 3 4 2092.1 30.25
 3 3 -4 2079.28 32.6
 3 -3 -4 2121.37 28.73
 3 -3 -4 2089.68 23.29
 -3 -3 3 1091.73 23.77
 3 3 -3 1058.59 36.43
 -3 -3 3 990.59 40.06
 3 -3 -3 989.38 15.98
 3 3 -3 1081.17 22.1
 3 -3 -3 1017.38 18.99
 -3 3 3 1000.16 19.78
 -3 3 2 2816.75 30.37
 3 -3 -2 2844.43 29.21
 3 -3 -2 2872.24 35.15
 -3 -3 2 2914.72 37.38
 -3 -3 2 2931.65 69.54
 3 3 -2 2756.19 61.2
 3 3 -2 2824.37 34.72
 -3 3 2 2793.23 33.19
 3 -3 -2 2838.37 31.85
 3 3 -2 2795.98 19.42
 3 3 -1 1339.17 21.72
 3 3 -1 1309.16 13.74
 3 -3 -1 1229.84 19.89
 -3 3 1 1117.09 29.01
 3 3 -1 1213.29 42.5
 -3 3 1 1172.22 19.5
 3 -3 -1 1179.68 22.1
 -3 -3 1 1280.87 23.3
 3 3 -1 1265.77 16.01
 3 -3 0 3444.44 38.79
 -3 3 0 3481.18 36.22
 3 3 0 3486.67 27.65
 -3 3 0 3464.74 46.16
 3 -3 0 3496.02 35.11
 3 3 0 3542.86 34.42
 3 3 0 3491.63 32.01
 3 3 1 47.71 3.57
 3 3 1 51.75 4.65
 3 -3 1 46.89 4.24
 3 -3 1 32.92 7.77
 3 -3 1 45.43 4.86
 -3 3 -1 31.49 3.81
 3 3 1 46.86 3.73
 3 3 2 3197.51 39.64
 -3 3 -2 3213.46 36.01
 3 -3 2 3150.01 34.25
 3 3 2 3183.26 30.06
 -3 -3 -2 3184.98 31.71
 3 -3 2 3204.09 33.64
 3 -3 2 3115.17 50.79
 3 3 2 3197.66 26.36
 3 -3 2 3157.82 36.51
 -3 3 -3 332.57 11.4
 3 -3 3 329.6 10.84
 -3 3 -3 329.45 11.26
 -3 -3 -3 370.47 11.26
 3 3 3 371.7 10.29
 3 3 3 386.01 15.36
 -3 3 -3 343.27 10.28
 3 -3 3 372.83 17.25
 3 -3 3 332.85 11.39
 -3 3 -4 2101.83 26.2
 -3 3 -4 2092.44 27.1
 -3 3 -4 2120.99 29.24
 -3 -3 -4 2072.18 30.29
 3 3 4 1986.84 37.64
 3 -3 4 2091.34 28.33
 -3 3 -4 2106.89 30.05
 3 -3 4 2088.62 28.99
 3 3 4 2043.63 25.87
 -3 3 -5 566.49 13.79
 -3 3 -5 591.88 15.3
 -3 -3 -5 658.02 18.21
 -3 -3 -5 675.54 19.92
 -3 3 -5 579.6 13.56
 3 -3 5 550.67 14.75
 3 3 5 643.83 14.8
 3 -3 5 580.77 15
 3 -3 6 1833 32.93
 -3 3 -6 1820.33 24.65
 3 -3 6 1785.18 26.7
 -3 3 -6 1798.97 28.39
 3 3 6 1759.03 26.16
 -3 3 -6 1819.69 25.27
 -3 -3 -6 1732.43 32.69
 -3 -3 -6 1809.77 34.08
 -3 -3 -7 199.99 12.05
 3 -3 7 185.41 8.59
 -3 3 -7 172 7.77
 -3 3 -7 172.49 9.17
 3 -3 7 186.53 11.46
 -3 3 -7 182.19 8.05
 -3 3 -7 179.08 6.74
 3 3 7 191.81 9.06
 -3 -3 -7 192.8 11.96
 -3 -3 -8 1195.26 29.36
 -3 3 -8 1209.22 24.57
 -3 -3 -8 1168.11 30.31
 3 3 8 1144.53 22.6
 -3 3 -8 1239.67 20.7
 -3 3 -8 1203.98 15.15
 3 -3 8 1185.94 21.43
 3 3 8 1160.19 25.49
 3 -3 8 1199.34 29.54
 -3 3 -9 920.41 21.87
 3 -3 9 909.62 20.54
 -3 -3 -9 995.25 29.6
 3 3 9 995.34 21.58
 -3 3 -9 896.74 17.73
 3 3 9 978.33 23.56
 3 -3 9 910.75 18.61
 -3 -3 -9 1031.96 27.7
 3 -3 9 903.97 26.22
 -3 -3 -10 2556.91 45.97
 -3 3 -10 2567.89 38.54
 3 -3 10 2609.34 36.25
 3 3 10 2589.71 36.23
 -3 3 -10 2598.44 31.53
 3 -3 10 2581.65 32.16
 -3 -3 -10 2534.19 50.43
 3 3 10 2557.56 39.29
 3 -3 10 2478.72 44.9
 -3 3 -11 364.09 14.36
 3 -3 11 343.3 13.56
 3 3 11 387.71 14.22
 3 3 11 375.05 15.02
 -3 3 -11 355.82 11.46
 -3 -3 -11 418.17 19.1
 3 -3 11 338.85 17.4
 -3 -3 -11 382.21 20.79
 3 -3 11 364.23 11.63
 3 3 12 1120.53 26.02
 -3 3 -12 1132.51 20.83
 3 -3 12 1035.92 31.8
 3 -3 12 1108.62 20.23
 -3 3 -12 1112.67 25.58
 -3 -3 -12 1053.92 35.49
 3 -3 13 34.08 4.36
 -3 3 -13 19.77 3.6
 3 3 13 34.69 5.68
 -3 3 -13 20.29 4.14
 -3 -3 -13 42.75 9.06
 3 -3 14 797.7 16.52
 3 3 14 782.82 22.01
 -3 3 -14 797.65 18.21
 -3 -3 -14 749.4 32.3
 -3 3 -14 772.48 22.13
 -3 3 -15 10.37 3.44
 3 3 15 0.8 3.33
 -3 -3 -15 7.22 2.62
 -3 3 -15 17.48 7.46
 -3 -3 -15 -5.7 8.22
 -3 3 -16 217.48 13.63
 -3 -3 -16 205.69 18.35
 -3 -3 -16 223.7 8.33
 3 3 16 227.1 12.07
 -3 3 -16 225.76 16.43
 3 3 17 490.88 17.59
 -3 -3 -17 490.1 28.63
 -3 3 -17 472.87 20.75
 -3 -3 -17 504.99 11.71
 3 3 18 777.14 22.27
 -3 -3 -18 777.7 13.3
 -3 -3 -18 730.69 35.89
 -3 3 -18 832.87 28.06
 -3 3 -19 24.63 7.43
 3 3 19 32.37 5.67
 -3 -3 -19 38.01 5.5
 -3 -3 -19 44.85 11.25
 -3 -3 -19 37.78 2.74
 -3 -3 -20 585.89 19.04
 -3 -3 -20 551.7 32.42
 3 3 20 547.63 18.68
 -3 -3 -21 245.91 12.57
 -3 -3 -21 266.2 22.98
 3 3 21 227.99 12.33
 -3 -3 -22 270.03 13.27
 -3 -3 -22 271.02 23.93
 3 3 22 233.06 12.28
 -3 -3 -23 -1.64 3.55
 3 3 23 0.48 3.83
 -3 -3 -24 848.77 23.2
 -3 -3 -24 821.3 41.6
 3 3 24 778.56 21.87
 -3 -3 -25 121.44 9.19
 -3 -3 -25 159.77 20.85
 3 -3 25 131.12 17.78
 -3 -3 -26 306.57 14.01
 3 -3 26 348.74 27.41
 -3 -3 -26 321.41 27.41
 3 -3 27 88.17 15.22
 -3 -3 -27 79.36 15.84
 3 -3 28 228.18 24.39
 -3 -3 -28 204.98 23.13
 3 -4 -33 62.41 11.42
 -3 -4 32 162.13 19.85
 3 4 -32 168.56 28.78
 3 -4 -32 121.66 13.84
 -3 -4 31 7.72 9.57
 3 4 -31 -3.41 17.06
 3 -4 -31 1.9 9.48
 3 -4 -30 185.54 19.66
 -3 -4 30 189.2 20.68
 -3 4 29 154.1 21
 -3 -4 29 116.36 16.88
 3 -4 -29 113.86 15.89
 -3 -4 28 282.01 24.31
 3 -4 -28 286.24 22.67
 -3 4 28 274.46 26.16
 -3 -4 27 53.72 14.19
 -3 4 27 35.14 13.66
 3 -4 -27 48.98 11.32
 -3 -4 27 63.18 13.28
 -3 4 26 113.93 17.06
 3 -4 -26 136.49 15.96
 -3 -4 26 147.89 16.87
 -3 -4 26 118.56 17.02
 -3 4 25 100.6 15.4
 3 -4 -25 101.34 13.56
 3 4 -25 83.85 4.03
 -3 -4 25 96.78 13.55
 -3 -4 25 83.21 15.5
 -3 4 24 463.98 29.19
 3 -4 -24 440.39 25.24
 3 4 -24 419.74 8.78
 -3 -4 24 428.24 25.53
 -3 -4 24 428.75 28.16
 -3 4 23 87.55 12.99
 3 -4 -23 75.81 11.67
 3 4 -23 78.09 3.93
 -3 -4 23 100.57 13.7
 -3 -4 23 91.96 13.92
 -3 4 22 344.22 23.23
 3 -4 -22 329.57 21.38
 3 4 -22 320.75 7.23
 -3 -4 22 350.24 22.38
 -3 -4 22 329.83 23.81
 -3 -4 21 86.35 13.45
 3 4 -21 86.31 3.65
 -3 -4 21 84.69 5.24
 3 -4 -21 101.66 6.39
 -3 4 21 117.32 13.95
 -3 -4 21 92.63 6.02
 3 -4 -21 95.66 11.26
 -3 -4 21 105.62 13.12
 3 4 -20 720.11 9.79
 -3 -4 20 779.85 15.85
 3 -4 -20 804.01 17.99
 -3 4 20 761.19 30.94
 -3 -4 20 776.45 16.39
 3 -4 -20 791.49 30.85
 -3 -4 20 742.36 18.1
 -3 -4 20 744.53 34
 3 4 -19 126.65 3.74
 3 -4 -19 142.15 7.93
 -3 -4 19 145.6 7.53
 -3 4 19 136.12 13.01
 -3 -4 19 143.76 7.31
 3 -4 -19 137.24 13.28
 -3 -4 19 136.57 7.84
 -3 -4 19 133.75 14.49
 3 4 -18 93.22 2.87
 -3 4 18 105.53 11.76
 3 -4 -18 98.83 11.03
 -3 -4 18 96.65 6.16
 3 -4 -18 108.15 7.07
 -3 -4 18 100.16 12.9
 -3 -4 18 108.36 6.79
 -3 -4 17 324.12 21.8
 3 -4 -17 358.49 12.58
 -3 -4 17 335.18 11.03
 3 -4 -17 359.69 19.13
 -3 4 17 342.86 18.99
 3 -4 -17 367.9 16.64
 -3 -4 16 1340.19 42.51
 3 -4 -16 1422.45 25.51
 3 -4 -16 1362.83 35.04
 -3 -4 16 1342.24 21.31
 3 -4 -16 1494.12 32.89
 -3 4 16 1383.86 36.13
 -3 -4 15 166.98 15.2
 3 4 -15 150.65 16.48
 3 -4 -15 179.37 9.16
 -3 -4 15 160.26 7.08
 3 -4 -15 169.6 12.52
 -3 4 15 178.43 12.8
 3 -4 -15 180.43 11.23
 3 -4 -14 340.85 15.14
 3 -4 -14 340.56 14.18
 -3 -4 14 346.2 21.14
 -3 -4 14 341.88 9.79
 3 -4 -14 362.08 12.99
 3 4 -14 331.35 22.24
 3 -4 -14 349.94 16.51
 3 4 -14 347.97 18.57
 3 4 -13 245.32 5.31
 3 -4 -13 240.32 12.33
 3 -4 -13 238.15 11.63
 -3 -4 13 257.16 17.98
 3 4 -13 246.96 15.97
 -3 4 13 239.71 18.54
 3 -4 -13 241.74 5.14
 -3 -4 13 244.43 7.88
 3 -4 -13 235.67 10.47
 3 4 -13 234.3 17.53
 3 -4 -13 243.78 13.19
 3 4 -12 661.35 27.77
 -3 4 12 735.36 28.93
 3 -4 -12 716.14 10.07
 -3 -4 12 692.5 12.5
 3 -4 -12 714.78 21.43
 3 -4 -12 705.09 18.24
 3 -4 -12 676.72 19.62
 3 -4 -12 726.37 19.31
 3 4 -12 686.13 10.57
 -3 -4 12 661.37 28.01
 -3 -4 11 438.67 22.16
 3 -4 -11 473.14 15.05
 -3 4 11 487.3 22.15
 3 -4 -11 480.3 8.84
 3 -4 -11 449.56 16.07
 3 4 -11 451.6 9.44
 3 4 -11 437.87 22.02
 3 -4 -11 461.52 12.73
 3 -4 -11 459.72 15.55
 3 -4 -11 453.71 14.74
 -3 4 10 941.7 27.97
 3 -4 -10 920.99 13.23
 3 -4 -10 973.42 21.75
 3 4 -10 902.34 14.76
 3 -4 -10 900.81 21.81
 -3 -4 10 876.31 38.57
 3 -4 -10 882.11 13.73
 3 4 -10 872.32 28.03
 3 -4 -10 904.09 21.07
 3 -4 -10 913.8 19.93
 3 -4 -9 600.67 15.35
 3 -4 -9 604 11.11
 3 -4 -9 613.96 17.38
 -3 -4 9 604.49 32.26
 -3 4 9 612.92 20.93
 -3 -4 9 604.66 31.71
 3 4 -9 597.89 21.16
 3 4 -9 588.86 12.67
 3 -4 -9 610.53 17.06
 -3 4 8 429.39 16.03
 -3 -4 8 481.03 28.99
 3 4 -8 454.62 18.29
 3 4 -8 436.88 19.04
 3 -4 -8 456.06 12.64
 3 -4 -8 449.46 9.98
 3 4 -8 468.81 7.46
 -3 -4 8 453.04 26.6
 3 -4 -8 460.74 15.01
 -3 4 8 480.46 17.08
 -3 -4 7 936.74 34.12
 3 -4 -7 919.24 17
 3 -4 -7 933.09 15.02
 3 4 -7 862.12 9.13
 -3 -4 7 861.29 9.53
 3 4 -7 875.09 26.23
 -3 4 7 939.53 22.29
 3 4 -7 863.97 12.48
 -3 -4 7 786.34 37.27
 3 -4 -7 940.53 21.12
 3 4 -7 910.61 25.87
 -3 4 7 952.69 21.99
 3 -4 -6 2101.39 24.32
 3 -4 -6 2112.92 33.2
 3 4 -6 2214.77 40.76
 -3 -4 6 2228.87 62.33
 3 -4 -6 2127.84 32.05
 -3 4 6 2180.5 31.28
 3 4 -6 2077.24 39.85
 -3 4 6 2173.52 32.89
 3 4 -6 2139.24 17.61
 -3 -4 6 2183.22 48.43
 3 -4 -5 190.2 7.36
 3 -4 -5 190.41 9.57
 -3 4 5 194.3 8.88
 -3 -4 5 133.04 19.35
 -3 -4 5 157.65 13.31
 3 4 -5 138.67 10.66
 3 4 -5 149.06 11.21
 3 -4 -4 3226.17 38.97
 -3 4 4 3189.17 25.65
 -3 -4 4 3272.98 50.44
 3 4 -4 3114.46 48.74
 3 -4 -4 3148.21 32.14
 3 4 -4 3115.63 45.54
 -3 -4 4 3011 74.7
 3 -4 -3 1171.33 22.13
 -3 4 3 1184.9 20.99
 3 4 -3 1058.05 41.76
 -3 -4 3 1109.73 49.41
 3 -4 -3 1155.58 18.89
 -3 -4 3 1104.02 27.69
 -3 -4 2 556 18.06
 -3 4 2 562.07 29.06
 -3 -4 2 489.33 29.58
 3 4 -2 558.25 32.37
 3 -4 -2 515.07 14.24
 3 -4 -2 516.41 12.82
 3 -4 -2 532.11 15.38
 -3 -4 1 897.62 21.54
 -3 4 1 862.71 31.11
 3 4 -1 835.39 39.41
 3 -4 -1 909.6 20.27
 3 -4 -1 900.65 17.35
 3 -4 -1 870.08 18.09
 3 4 0 857.13 15.78
 3 -4 0 856.37 17.67
 -3 4 0 900.85 29.38
 3 4 0 903.56 45.12
 -3 -4 0 856.87 20.3
 3 -4 0 883.18 19.88
 3 4 1 -2.5 10.6
 3 -4 1 12.11 8.83
 3 4 1 6.1 3.25
 -3 4 -1 13.95 3.57
 -3 4 -1 15.29 5.97
 3 -4 1 7.09 3.04
 3 -4 1 11.1 2.8
 3 -4 2 358.15 22.08
 3 4 2 367.85 12.72
 -3 4 -2 376.38 11.86
 3 -4 2 370.54 13.09
 3 -4 2 363.44 11.16
 3 -4 3 33.38 3.88
 -3 -4 -3 21.38 3.52
 3 -4 3 22.12 4.16
 3 -4 3 36.12 9.79
 3 4 3 29.84 5.66
 -3 4 -3 30.94 3.96
 3 -4 3 35.08 4.61
 -3 4 -4 1599.3 26.84
 3 4 4 1640.74 33.15
 -3 4 -4 1637.81 23.92
 3 -4 4 1586.94 26
 3 -4 4 1625.57 43.79
 -3 -4 -4 1590.73 25.79
 3 -4 4 1659.48 27.86
 3 -4 5 -0.62 2.96
 3 -4 5 -0.86 6.86
 -3 4 -5 -0.17 2.64
 3 -4 5 3.64 3.11
 -3 -4 -5 1.71 2.86
 3 4 5 -1.44 4.94
 3 4 5 -1.72 2.81
 3 -4 6 373.8 13.07
 -3 -4 -6 364.63 14.12
 3 -4 6 383.88 13.08
 3 4 6 358.79 12.09
 -3 4 -6 396.13 11.71
 -3 -4 -6 377.25 16.4
 3 4 6 355.69 19.01
 -3 4 -6 390.72 11.97
 -3 4 -7 40.68 4.48
 3 -4 7 36.8 5.17
 -3 -4 -7 20.35 4.42
 3 -4 7 40.34 5.07
 -3 4 -7 38.66 4.22
 3 4 7 30.3 2.2
 3 4 7 31.46 4.71
 -3 -4 -7 30.72 6.17
 -3 4 -8 160.88 7.92
 3 4 8 164.21 5.37
 3 -4 8 159.26 8.8
 -3 -4 -8 168.96 11.08
 3 -4 8 153.25 8.4
 3 4 8 161.1 8.9
 -3 4 -8 144.51 7.77
 -3 4 -8 158.71 7.65
 -3 -4 -8 169.66 12
 -3 4 -9 5.22 2.82
 -3 4 -9 7.53 2.91
 3 4 9 7.54 2.06
 3 -4 9 2.22 3.45
 -3 -4 -9 1.43 3.57
 3 4 9 7.61 3.75
 -3 4 -9 1.68 2.48
 3 -4 9 1 2.83
 -3 -4 -9 3.1 4.86
 3 -4 10 343.5 12.29
 -3 -4 -10 341.66 17.52
 -3 -4 -10 299.13 16.36
 3 4 10 324.55 13.51
 -3 4 -10 344.91 11.35
 3 -4 10 347.62 17.7
 -3 4 -10 341.66 11.36
 -3 4 -10 334.75 9.75
 3 4 10 315.68 9.83
 -3 -4 -11 32.37 6.66
 3 4 11 31.08 5.07
 3 -4 11 22.64 6.38
 -3 4 -11 24.83 3.94
 -3 4 -11 20.11 3.51
 3 4 11 36 4.36
 3 -4 11 16.61 3.55
 3 4 12 370.53 16.35
 3 -4 12 357.95 12.46
 -3 4 -12 379.74 11.98
 3 -4 12 353.55 19.27
 -3 4 -12 371.29 12.22
 -3 -4 -12 365.36 19.64
 -3 -4 -13 94.77 11.15
 3 4 13 96.68 8.88
 3 -4 13 99.68 6.73
 -3 4 -13 102.95 6.42
 -3 4 -13 91.46 8.37
 -3 4 -13 101.94 6.76
 3 -4 13 103.37 10.91
 3 4 14 30.29 5.98
 -3 4 -14 32.2 4.21
 3 -4 14 26.53 7.31
 -3 4 -14 40.61 6.62
 3 -4 14 30.16 4.24
 -3 -4 -14 30.97 8.02
 3 4 15 42.91 6.57
 -3 4 -15 44.72 5
 3 -4 15 43.4 9.01
 -3 4 -15 46.05 7.09
 3 -4 15 35.82 4.32
 -3 -4 -15 36.6 8.69
 3 4 16 14.84 4.3
 -3 4 -16 18.03 3.57
 -3 4 -16 20.04 6.09
 3 -4 16 16.88 3.18
 -3 -4 -16 24.52 8.85
 -3 4 -17 5.33 4.4
 -3 4 -17 2.27 2.65
 3 4 17 8.25 4.76
 -3 -4 -17 10.64 8.09
 3 4 18 38.28 6.4
 -3 4 -18 29.48 7.47
 -3 -4 -18 30.91 3.85
 -3 -4 -18 40.33 9.83
 3 4 19 4.11 4.29
 -3 4 -19 4.9 5.14
 -3 -4 -19 0.51 2.26
 -3 -4 -19 3.33 6.92
 3 4 20 -6.7 4.51
 -3 4 -20 -3 5.44
 -3 -4 -20 -0.16 1.82
 -3 -4 -20 4.8 7.88
 3 4 21 -5.34 4.77
 -3 -4 -21 -4.97 8.35
 -3 4 -21 6.01 5.79
 -3 -4 -21 5.92 3.74
 -3 -4 -21 -1.95 1.16
 3 4 22 3.11 3.96
 -3 -4 -22 7.57 7.5
 -3 -4 -22 1.65 3.5
 3 4 23 65.28 8.08
 -3 -4 -23 67.04 7.14
 -3 -4 -23 70.28 13.51
 -3 -4 -24 31.19 5.6
 -3 -4 -24 31.66 10.41
 3 4 24 24.86 5.35
 -3 -4 -25 11.92 4.45
 -3 -4 -25 5.16 8.61
 -3 -4 -26 51.93 13.23
 -3 -4 -27 18.44 9.94
 3 -4 28 11.15 12.14
 -3 -4 -28 27.39 11.9
 3 -5 -33 31.61 10.1
 3 -5 -32 69.9 12.23
 -3 -5 31 24.48 11.99
 3 -5 -31 14.88 8.98
 -3 -5 30 4.64 10.46
 -3 5 30 21.76 13.05
 3 -5 -30 17.7 9.77
 -3 -5 29 150.87 18.76
 -3 5 29 128.59 20.83
 3 -5 -29 136.12 16.35
 -3 -5 28 0.47 9.77
 -3 5 28 11.46 10.36
 3 -5 -28 6.29 7.49
 -3 -5 27 126.55 16.16
 -3 5 27 132.52 18.49
 3 -5 -27 148.26 16.18
 -3 -5 26 30.27 9.65
 -3 5 26 27.09 10.88
 3 -5 -26 31.45 8.63
 -3 -5 25 61.23 11.01
 -3 5 25 80.47 14.19
 3 -5 -25 81.93 12.57
 -3 -5 24 -1.25 7.57
 3 -5 -24 13.41 8.2
 -3 5 24 -8.63 8.48
 3 -5 -23 82.97 5.99
 -3 -5 23 109.55 14.04
 3 -5 -23 97.85 12.62
 -3 5 23 96.17 14.12
 3 -5 -22 43.38 5.04
 -3 -5 22 40.25 10.04
 3 -5 -22 67.39 10.64
 -3 5 22 57.71 11.28
 -3 5 21 320 20.98
 3 -5 -21 335.45 12.38
 3 -5 -21 315.24 19.98
 -3 -5 21 312.63 12.22
 3 -5 -20 60.99 9.81
 3 -5 -20 66.37 6.14
 -3 5 20 54.99 9.57
 -3 -5 20 65.41 5.91
 -3 -5 20 63.62 6.35
 -3 -5 19 343.41 12.15
 -3 5 19 343.68 20.3
 3 -5 -19 358.88 13.23
 3 -5 -19 343.57 19.55
 -3 -5 19 350.23 12.23
 -3 5 18 14.33 5.71
 3 -5 -18 13.79 5.56
 3 -5 -18 23.21 5.78
 3 -5 -18 20.07 4.16
 -3 -5 18 19.35 3.97
 -3 -5 18 13.06 3.31
 3 -5 -17 556.89 20.5
 -3 5 17 553.15 23.52
 3 -5 -17 553.61 16.91
 -3 -5 17 583.62 14.63
 3 -5 -17 540.41 22.8
 3 -5 -16 160.97 9.39
 -3 5 16 158.33 12.49
 3 -5 -16 132.76 3.47
 3 -5 -16 149.38 12.06
 3 -5 -16 159.49 11.11
 3 -5 -15 312.91 16.27
 3 -5 -15 341.62 13.35
 3 -5 -15 345.76 15.64
 3 -5 -15 343.27 6.73
 3 5 -14 44.69 2.67
 3 -5 -14 54.81 7.28
 3 -5 -14 46.21 2.97
 3 -5 -14 48.2 5.66
 3 -5 -14 48.98 6.57
 -3 5 13 1659.19 45.78
 3 -5 -13 1574.74 18.1
 3 -5 -13 1527.9 32.9
 3 -5 -13 1662.32 30.76
 3 5 -13 1606.51 18.57
 3 -5 -13 1604.64 31.37
 3 5 -13 1531.99 43.52
 3 5 -12 53.84 3.99
 3 -5 -12 50.43 6.39
 -3 -5 12 57.97 14.52
 3 -5 -12 51.27 6.25
 -3 5 12 48.28 9.45
 3 -5 -12 55.23 6.6
 3 -5 -12 48.73 6.06
 3 5 -12 55.91 9.95
 3 -5 -12 47.5 3.39
 3 5 -11 1531.91 36.22
 3 -5 -11 1508.09 28.91
 -3 -5 11 1513.27 54.62
 -3 5 11 1501.59 37.97
 3 -5 -11 1502.25 28.27
 3 -5 -11 1482.47 28.61
 3 -5 -11 1516.73 19.29
 3 5 -11 1510.33 21.37
 3 5 -11 1524.07 19.36
 3 5 -10 5.62 5.6
 3 -5 -10 2.35 3.46
 3 -5 -10 -0.96 1.67
 -3 -5 10 0.51 10.41
 3 -5 -10 0.97 2.96
 -3 5 10 6.34 4.93
 3 -5 -10 4.96 3.26
 3 5 -10 -0.25 1.48
 -3 -5 10 4.31 10.22
 3 5 -9 2094.5 45.65
 3 -5 -9 2129.33 31.46
 3 -5 -9 2094.16 24.56
 3 -5 -9 2089.19 34.09
 -3 5 9 2007.69 38.1
 3 5 -9 2201.4 43.58
 -3 -5 9 2139.23 62.41
 -3 -5 9 2148.36 66.84
 3 5 -9 2113.13 20.02
 3 5 -8 71.25 9.04
 -3 -5 8 66.46 14.58
 3 -5 -8 46.85 6.37
 3 5 -8 68.44 9.91
 3 -5 -8 56.35 4.16
 3 5 -8 72.05 3.23
 -3 5 8 62.53 7.04
 3 -5 -8 65.53 5.64
 -3 -5 8 73.05 16.67
 3 -5 -8 60.43 6.3
 3 -5 -7 1070.85 23.88
 3 -5 -7 1053.26 17.8
 3 5 -7 1070.49 11.75
 -3 5 7 1061.23 23.83
 3 -5 -7 1054.95 25.5
 3 5 -7 1119.55 31.22
 -3 -5 7 1080.43 48.46
 -3 -5 7 1085.52 40.01
 3 5 -7 1084.99 31.17
 3 -5 -6 2.76 3.59
 3 -5 -6 -2.07 2.3
 3 5 -6 1.15 1.04
 3 5 -6 -0.67 5.16
 -3 5 6 6.51 3.64
 3 5 -6 1.19 0.85
 3 5 -6 -2.93 5.58
 -3 -5 6 3.54 7.89
 3 -5 -6 4.48 3.11
 3 5 -5 1483.71 29.29
 3 5 -5 1459.37 36.09
 3 -5 -5 1424.67 21.88
 -3 -5 5 1329.09 54.46
 -3 5 5 1461.93 25.54
 -3 -5 5 1496.79 39.94
 3 -5 -5 1399.93 27.65
 3 5 -4 4.61 6.25
 3 -5 -4 9.08 3.97
 3 -5 -4 9.94 3.13
 -3 -5 4 -4.51 14.64
 -3 -5 4 15.28 7.31
 -3 5 4 12.4 2.65
 3 5 -4 5.55 4.29
 3 -5 -3 994.31 22.1
 3 -5 -3 1002.7 18.85
 -3 -5 3 1077.48 52.96
 -3 5 3 1010.34 19.47
 -3 -5 3 1057.36 29.3
 3 -5 -2 11.25 3.96
 -3 5 2 27.32 13.76
 -3 -5 2 13.73 5.3
 3 -5 -2 11.7 3.52
 -3 5 2 11.4 5.63
 3 -5 -2 9.8 3.14
 -3 5 1 1746.68 35.34
 3 -5 -1 1784.53 31.07
 -3 5 1 1768.95 29.8
 3 -5 -1 1742.94 26.38
 3 -5 -1 1749.23 27.44
 -3 5 1 1595.74 48.83
 -3 -5 0 31.03 2.22
 -3 5 0 43.27 10.12
 3 -5 0 40.76 5.36
 3 5 0 33.71 4.12
 3 -5 0 42.62 4.65
 -3 5 0 41.03 5.23
 3 -5 1 2286.98 34.93
 -3 5 -1 2284.99 32.21
 -3 5 -1 2310.11 52.29
 3 5 1 2481.26 82.75
 3 5 1 2373.85 31.31
 3 -5 1 2325.91 31
 3 -5 2 118.32 17.33
 3 -5 2 149.79 9.08
 3 -5 2 135.7 7.23
 -3 5 -2 124.07 7.5
 3 -5 3 2607.98 32.42
 -3 5 -3 2593.63 33.18
 3 -5 3 2584.99 37.28
 3 5 3 2611.88 38.51
 3 -5 3 2607.16 34.48
 3 -5 4 76.98 5.74
 3 -5 4 68.53 6.07
 -3 5 -4 73.13 6.01
 3 -5 4 79.7 6.81
 3 5 4 91.01 8.35
 3 -5 5 1316.38 44.9
 -3 -5 -5 1280.94 24.91
 3 -5 5 1277.16 24.49
 -3 5 -5 1282.07 22.28
 3 -5 5 1250.77 25.31
 3 5 5 1286.31 31.55
 3 5 6 387.37 19.31
 3 -5 6 330.17 23.63
 3 -5 6 334.33 12.63
 -3 5 -6 330.66 11.18
 3 -5 6 333.59 13.08
 -3 -5 -6 376.12 14.17
 3 5 7 1764.84 43.25
 -3 -5 -7 1747.36 36.78
 3 -5 7 1682.51 50
 3 -5 7 1680.99 28.86
 -3 5 -7 1660.09 25.37
 3 -5 7 1705.11 29.63
 -3 -5 -7 1666.98 31.79
 -3 -5 -8 7.48 4.37
 3 -5 8 1.95 3.48
 3 5 8 -3.04 7.31
 3 5 8 4.47 3.73
 -3 -5 -8 9.28 4.32
 -3 5 -8 3.71 3.01
 3 -5 8 8.56 8.91
 3 -5 8 5.1 3.64
 -3 5 -8 3.24 2.59
 3 5 9 1276.42 17.37
 3 -5 9 1307.43 26.18
 -3 -5 -9 1299.83 30.87
 3 5 9 1306.66 26.48
 -3 5 -9 1303.96 22.39
 -3 5 -9 1269.93 22.91
 -3 5 -9 1269.98 25.99
 3 -5 9 1378.03 26.81
 -3 -5 -9 1308.41 33.78
 3 -5 10 55.61 6.04
 -3 -5 -10 78.33 8.87
 3 5 10 70.9 6.86
 -3 5 -10 55.22 5.87
 3 -5 10 64.41 6.2
 3 5 10 75.26 4.65
 -3 5 -10 46.12 4.92
 -3 5 -10 55.8 5.13
 -3 5 -11 1547.39 24.9
 3 -5 11 1570.06 29.57
 -3 5 -11 1574.94 31.43
 -3 -5 -11 1552.77 37
 3 5 11 1568.69 23.01
 3 -5 11 1563.81 27.78
 -3 5 -11 1574.74 25.27
 -3 5 -11 1571.94 25.64
 3 -5 12 158.92 8.95
 -3 5 -12 154.64 10.48
 -3 -5 -12 170.16 13.2
 -3 5 -12 147.48 7.83
 -3 5 -12 140.88 7.65
 3 -5 12 154.1 13.82
 3 5 12 167.73 8.23
 3 -5 13 924.79 32.43
 3 -5 13 912.08 20.73
 -3 -5 -13 865.04 29.97
 -3 5 -13 907.82 19.14
 3 5 13 896.74 20.57
 -3 5 -13 916.82 19.19
 -3 5 -13 938.75 25.65
 -3 5 -14 507.56 19.41
 -3 5 -14 490.68 14.15
 3 -5 14 514.84 15.46
 3 5 14 528.61 16.76
 -3 -5 -14 550.86 24.75
 -3 5 -14 487.73 14.27
 3 -5 14 495.58 24.57
 -3 5 -15 1074.88 29.19
 3 5 15 990.17 28.49
 3 -5 15 1036.77 21.51
 -3 5 -15 1053.68 21.14
 3 -5 15 1024.31 35.69
 -3 -5 -15 1009.28 34.59
 -3 5 -15 1091.53 21.14
 -3 5 -16 453.26 19.66
 3 5 16 457.86 19.54
 3 -5 16 441.27 13.82
 3 -5 16 428.41 24
 -3 5 -16 436.72 13.84
 -3 -5 -16 479.98 24.74
 -3 5 -16 424.62 13.26
 3 5 17 696.21 23.98
 -3 5 -17 681.35 17.06
 3 -5 17 689.27 16.82
 3 -5 17 655.5 30.07
 -3 5 -17 667.88 17.35
 -3 -5 -17 655.12 29.71
 -3 5 -17 686.16 24.52
 3 5 18 90.11 9.41
 -3 5 -18 70.06 6.06
 3 -5 18 81.96 6.06
 -3 5 -18 77.96 6.8
 3 -5 18 81.39 12.49
 -3 -5 -18 91.3 12.2
 -3 5 -18 76.53 9.19
 -3 -5 -19 1285.81 43.65
 -3 5 -19 1405.47 37.16
 3 5 19 1321.55 33
 -3 -5 -20 95.05 13.7
 -3 5 -20 71.76 10.11
 3 5 20 88.55 8.94
 -3 -5 -21 394.32 25.37
 -3 5 -21 438.66 22.53
 3 5 21 404.84 18.08
 -3 5 -22 139.35 13.91
 -3 -5 -22 173.57 17.84
 3 5 22 169.71 12.37
 -3 -5 -23 469.88 29.01
 3 5 23 410.08 18.19
 -3 -5 -23 464.23 17.48
 -3 -5 -24 105.15 15.58
 3 5 24 93.71 9.54
 -3 -5 -24 103.89 8.59
 -3 -5 -25 369.18 27.03
 -3 -5 -25 416.49 16.31
 -3 -5 -26 11.82 9.02
 -3 -5 -27 502.65 31.94
 3 -6 -32 97.61 14.36
 -3 -6 31 198.3 21.49
 -3 6 31 152.04 21.62
 3 -6 -31 172.62 17.95
 -3 6 30 107.73 17.7
 3 -6 -30 92.08 14.17
 -3 -6 30 111.03 17.23
 -3 -6 29 237.12 22.78
 3 -6 -29 235.87 20.33
 -3 6 29 208.46 23.15
 -3 6 28 42.07 12.94
 -3 -6 28 42.61 10.1
 3 -6 -28 45.59 10.26
 -3 -6 27 235.37 21.33
 -3 6 27 225.51 22.35
 3 -6 -27 234.92 19.13
 -3 -6 26 121.71 15.62
 -3 6 26 114.46 16.48
 3 -6 -26 135.18 14.7
 -3 -6 25 485.76 29.96
 3 -6 -25 464.41 25.56
 -3 6 25 438.92 27.74
 -3 -6 24 199.94 19.19
 -3 6 24 230.11 19.62
 3 -6 -24 233.53 10.14
 3 -6 -24 226.12 17.97
 -3 6 23 227.71 19.1
 3 -6 -23 247.35 10.96
 3 -6 -23 235.98 17.75
 -3 6 22 267.89 19.91
 3 -6 -22 282.25 12.03
 3 -6 -22 269.02 18.36
 -3 6 21 281.69 19.57
 3 -6 -21 292.15 18.92
 3 -6 -21 303.94 12.79
 -3 -6 20 56.26 6.05
 3 -6 -20 56.6 8.71
 3 -6 -20 59.42 6.42
 -3 6 20 66.71 10.42
 -3 6 19 541.06 24.76
 3 -6 -19 555.99 17.85
 -3 -6 19 541.82 16.55
 3 -6 -19 546.68 23.86
 -3 6 18 183.63 14.4
 3 -6 -18 173.25 4.13
 3 -6 -18 177.43 13.66
 3 -6 -18 181.28 10.49
 3 -6 -17 180.82 12.58
 3 -6 -17 160.58 4.96
 3 -6 -17 166.84 12.8
 3 -6 -17 173.32 10.42
 3 -6 -16 121.85 9.27
 3 6 -16 103.03 3.36
 3 -6 -16 110.17 9.75
 3 -6 -16 114.77 4.75
 3 -6 -16 102.86 10.04
 3 -6 -15 589.22 22.02
 3 -6 -15 597.66 11.46
 3 -6 -15 633.59 21.46
 3 -6 -15 643.21 20.6
 3 6 -14 425.69 10.26
 3 -6 -14 421.53 18.07
 3 -6 -14 447.25 17.64
 3 6 -14 429.67 12.19
 3 -6 -14 433.79 10.26
 3 -6 -14 443.28 16.67
 3 -6 -13 285.49 13.57
 3 -6 -13 285.44 13.81
 3 6 -13 275.35 9.17
 3 -6 -12 131.08 9.48
 3 6 -12 116.8 5.82
 3 6 -12 112.3 11.22
 3 -6 -12 135.52 9.6
 3 -6 -12 121.7 4.28
 -3 6 12 120.28 12.54
 3 -6 -11 650.08 20.21
 3 6 -11 632.93 12.42
 -3 6 11 687.64 25.41
 3 -6 -11 638.37 18.97
 3 6 -11 623.19 27.58
 -3 -6 11 658.69 41.22
 3 -6 -11 673.18 19.67
 -3 -6 11 656.2 38.63
 3 6 -11 650.47 25.35
 3 -6 -10 275.83 13.18
 3 6 -10 257.29 7.36
 -3 6 10 284.66 15.65
 -3 -6 10 244.57 23.87
 3 6 -10 263.49 18.19
 -3 -6 10 249 26.76
 3 -6 -10 283.62 12.71
 3 6 -10 263.08 16.4
 3 -6 -9 403.86 14.25
 -3 -6 9 377.86 29.15
 3 6 -9 395.11 8.63
 -3 6 9 398.1 17.5
 3 6 -9 396.69 19.82
 -3 -6 9 401.1 32.61
 3 -6 -9 393.66 15.71
 3 6 -9 384.67 21.34
 3 -6 -9 382.23 17.25
 3 6 -8 359.17 17.79
 -3 6 8 361.07 15.61
 -3 -6 8 385.12 28.78
 3 6 -8 376.23 19.9
 3 6 -8 383.2 8.1
 -3 -6 8 342.32 31.16
 3 -6 -8 369.4 16.52
 3 6 -7 142.63 11.49
 -3 6 7 157.06 9.78
 -3 -6 7 182.58 19.02
 3 6 -7 157.18 13.92
 3 6 -7 155.22 5.15
 -3 -6 7 145.17 21.65
 3 -6 -7 155.74 10.92
 3 6 -6 320.88 18.73
 3 -6 -6 350.02 15.2
 -3 -6 6 296.44 29.93
 3 6 -6 312.99 15.1
 -3 -6 6 308.17 22.45
 -3 6 6 340.28 13.59
 3 -6 -5 501.27 17.43
 3 6 -5 485.9 17.77
 -3 -6 5 526.44 41.19
 -3 6 5 536.49 16.31
 -3 -6 5 487.92 25.27
 3 6 -5 494.54 22.96
 -3 -6 4 235.65 30.42
 -3 6 4 193.77 6.98
 3 6 -4 181.49 10.71
 -3 6 4 188.09 9.93
 3 -6 -4 185.01 8.66
 3 -6 -4 196.67 11.06
 -3 6 3 28.78 14.38
 -3 6 3 15.28 4.06
 3 -6 -3 14.95 3.3
 3 -6 -3 21.17 4.62
 -3 6 2 204.25 23.75
 -3 6 2 233.45 11.83
 3 -6 -2 215.73 9.78
 3 -6 -2 219.89 10.91
 -3 6 1 737.62 37.34
 3 -6 -1 807.03 19.74
 3 -6 -1 783.33 18.48
 -3 6 1 816.26 24.81
 3 -6 0 8.12 3.29
 3 -6 0 6.94 3.39
 3 6 0 -0.62 2.77
 -3 6 0 2.53 7.69
 -3 6 0 1.74 8.77
 -3 6 0 10.75 4.25
 3 6 1 213.79 9.98
 -3 6 -1 209.71 19.29
 3 -6 1 205.76 9.64
 -3 6 -1 207.04 10.75
 -3 -6 -1 193.97 5.7
 -3 6 -1 199.93 15.75
 -3 -6 -2 867.6 14.2
 -3 6 -2 892.2 31.8
 3 6 2 863.15 20.9
 -3 6 -2 910.78 35.85
 -3 6 -2 902.75 21.14
 3 -6 2 784.37 39.44
 3 -6 2 911.4 19.67
 3 -6 3 259.21 26.97
 3 6 3 256.81 12.51
 3 -6 3 255.16 10.36
 -3 6 -3 252.85 11.14
 -3 6 -4 270.41 11.28
 3 -6 4 259.07 11.87
 3 6 4 240.5 12.96
 3 -6 4 274.59 10.62
 3 -6 4 241.09 24.03
 3 -6 5 54.79 6.23
 -3 6 -5 48.25 5.03
 3 -6 5 47.23 5.95
 3 6 5 44.48 7.31
 3 -6 5 51.74 5.09
 3 -6 5 39.1 13.16
 3 -6 6 265.46 24.37
 -3 6 -6 249.89 10.43
 3 6 6 228.77 14.76
 3 -6 6 249.23 11.91
 3 -6 6 232.58 11.82
 -3 -6 -7 88.73 7.8
 3 6 7 93.94 10.84
 3 -6 7 91.07 7.8
 3 -6 7 90.3 16.44
 -3 6 -7 95.41 6.99
 3 -6 7 86.91 7.47
 3 -6 8 143.33 9.15
 3 -6 8 139.43 9.48
 3 -6 8 153.87 19.45
 -3 6 -8 134 9.21
 -3 -6 -8 132.55 9.65
 -3 6 -8 156.12 8.31
 3 6 8 144.01 13.62
 3 -6 9 221.7 11.52
 -3 6 -9 245.33 12.5
 -3 -6 -9 222.59 12.56
 3 -6 9 227.47 22.13
 -3 6 -9 235.22 9.96
 3 6 9 226.85 17.96
 3 -6 9 230.56 11.74
 -3 -6 -10 90.6 9.59
 -3 6 -10 102.81 7.18
 -3 6 -10 104.61 8.57
 -3 6 -10 88.28 8.1
 3 -6 10 91.79 7.82
 3 -6 10 91.28 16.18
 -3 6 -10 115.82 7.14
 3 -6 11 115.23 8.81
 3 -6 11 121.09 17.31
 -3 6 -11 102.01 9.13
 -3 -6 -11 105.76 10.01
 -3 6 -11 102.53 6.98
 -3 6 -11 111.98 7.02
 -3 6 -11 112.34 8.93
 3 6 11 102.24 5.85
 3 6 12 13.89 3.01
 3 -6 12 17.77 12.41
 -3 6 -12 10.61 4.69
 -3 6 -12 15.41 3.9
 -3 -6 -12 9.17 4.57
 3 -6 12 14.17 4.26
 -3 6 -12 11.18 3.3
 -3 6 -12 12.44 3.37
 -3 6 -13 3.42 2.85
 -3 6 -13 -0.65 2.73
 -3 6 -13 -0.94 4.02
 -3 -6 -13 -4.04 4.43
 -3 6 -13 -2.94 3.45
 3 6 13 2.08 2.7
 3 -6 13 1.82 3.53
 -3 6 -14 0.2 3.71
 3 -6 14 3.15 3.27
 -3 6 -14 -3.14 3.06
 3 6 14 2.93 2.93
 -3 6 -14 2.27 2.69
 3 -6 14 -0.64 5.61
 -3 -6 -14 6.79 5.09
 -3 6 -15 26.9 5.98
 3 -6 15 34.61 5.33
 -3 6 -15 34.03 4.76
 3 6 15 31.83 5.18
 -3 -6 -15 24.45 6.77
 -3 6 -15 34 4.56
 3 -6 15 39.52 8.95
 -3 6 -16 33.97 4.29
 3 -6 16 49.37 5.8
 -3 6 -16 39.75 6.86
 3 6 16 46.06 6.59
 -3 -6 -16 60.03 9.92
 3 -6 16 43.83 9.64
 -3 6 -16 31.18 4.52
 3 6 17 6.55 5.29
 -3 6 -17 21.89 3.9
 -3 6 -17 14.52 5.93
 3 -6 17 8.98 3.64
 -3 -6 -17 12.37 6.51
 3 -6 17 2.59 6.92
 -3 6 -17 15.04 3.81
 3 6 18 4.11 4.81
 -3 6 -18 7.09 2.74
 -3 6 -18 11.64 5.45
 3 -6 18 7.47 3.26
 -3 -6 -18 5.11 6.8
 3 -6 18 0.74 6.46
 -3 6 -18 9.51 3.22
 3 6 19 10.63 5.4
 -3 6 -19 6.27 5.49
 3 -6 19 8.76 3.3
 -3 -6 -19 -0.36 5.81
 3 -6 19 13.38 7.28
 3 -6 20 5.99 8.18
 -3 6 -20 14.34 6.87
 -3 -6 -20 9.03 6.96
 3 6 20 19.32 5.89
 -3 6 -21 2.02 5.87
 -3 -6 -21 7.06 6.63
 3 -6 21 3.13 7.91
 3 6 21 3.3 5.25
 -3 -6 -22 4.9 7.45
 -3 6 -22 1.51 6.31
 3 6 22 -7.2 6.23
 -3 -6 -23 1.7 7.14
 -3 6 -23 3.79 6.38
 3 6 23 2.97 5.03
 3 6 24 111.05 10.77
 -3 -6 -24 140.07 16.72
 -3 -6 -24 119.26 9.29
 -3 -6 -25 6.78 8.73
 -3 -6 -26 29.65 8.98
 -3 -6 -27 40.62 10
 -3 7 32 140.84 21.49
 3 -7 -31 1.65 8.91
 -3 7 31 10.6 14.69
 -3 -7 30 33.38 11.66
 -3 7 30 28.99 14.23
 3 -7 -29 -13.63 7.37
 -3 -7 29 -6.23 10.25
 -3 7 29 3.36 10.59
 3 -7 -28 15.19 7.39
 -3 -7 28 9.36 9.63
 -3 7 28 15.68 10.78
 3 -7 -27 9.07 7.71
 -3 -7 27 19.01 11.91
 -3 7 27 -8.38 9.72
 3 -7 -26 -3.29 6.61
 -3 -7 26 12.35 9.58
 -3 7 26 1.38 9.27
 3 -7 -25 5.66 6.66
 -3 7 25 10.29 8.32
 -3 -7 25 14.92 9.68
 3 -7 -24 125.2 8.53
 -3 7 24 124.22 15.43
 3 -7 -24 141.6 14.18
 3 -7 -23 10.85 3.78
 -3 7 23 6.8 7.94
 3 -7 -23 10.77 5.64
 3 -7 -22 137.69 9.25
 -3 7 22 153.02 15.11
 3 -7 -22 149.43 14.09
 3 -7 -21 47.05 9.17
 -3 7 21 57.8 10.51
 3 -7 -21 47.65 6.05
 -3 7 20 100.29 11.61
 3 -7 -20 94.88 8.33
 3 -7 -20 106.15 11.71
 3 -7 -19 6.51 4.7
 3 -7 -19 -0.45 1.43
 -3 7 19 7.51 5.75
 3 -7 -19 2.71 3.81
 3 -7 -18 446.32 21.33
 3 -7 -18 453.44 9.65
 3 -7 -18 463.16 17.86
 3 7 -17 129.73 4.27
 3 -7 -17 134.45 5.77
 3 -7 -17 137.69 10.35
 3 7 -16 511.57 10.77
 3 -7 -16 537.84 19.43
 3 7 -16 527.05 14.92
 3 -7 -16 553.79 21.44
 3 -7 -16 523.74 11.91
 3 -7 -15 15.11 5.12
 3 -7 -15 11.99 2.26
 3 7 -15 10.69 2.79
 3 7 -15 14.26 3.48
 3 -7 -14 684.33 21.77
 3 -7 -14 700.19 22.73
 3 -7 -14 656.89 11.88
 3 7 -14 687.15 15.5
 3 -7 -13 -3.41 3.99
 3 7 -13 0.91 2.04
 3 -7 -13 5.16 2.48
 3 -7 -13 -2.56 4.57
 3 -7 -12 878.08 24.83
 3 7 -12 893.37 16.12
 3 -7 -12 914.25 24.68
 3 -7 -12 835 13.87
 3 -7 -11 6.91 2.6
 3 -7 -11 5.9 4.2
 3 7 -11 12.67 2.48
 3 -7 -11 11.54 4.41
 -3 -7 11 7.96 12.48
 3 -7 -11 6.95 4.17
 -3 -7 10 996.07 49.01
 3 -7 -10 1030.41 25.01
 3 7 -10 997.47 32.95
 3 7 -10 1039.17 15.89
 3 -7 -10 981.43 29.45
 -3 7 9 -1.01 4.36
 3 7 -9 4.84 6.26
 -3 -7 9 4.54 11.65
 -3 7 9 1.89 4.27
 3 -7 -9 -1.3 4.19
 3 7 -9 -0.12 1.5
 3 7 -8 1490.32 36.08
 3 7 -8 1578.31 19.25
 -3 7 8 1584.97 33.47
 -3 7 8 1538.88 34.17
 -3 -7 8 1396.55 64.44
 3 7 -8 1595.33 42.23
 -3 -7 8 1553.88 56.87
 3 -7 -8 1521.62 35.23
 3 7 -7 68.1 4.11
 -3 7 7 67.88 7.49
 3 7 -7 62.14 8.16
 -3 -7 7 45.69 12.93
 3 7 -7 57.17 9.75
 -3 7 7 53.45 6.81
 3 -7 -7 50.11 7.07
 -3 7 6 2675.95 40.5
 -3 7 6 2627.84 42.3
 -3 -7 6 2505.25 92.53
 3 7 -6 2464.97 43.26
 3 7 -6 2522.35 54.57
 3 -7 -6 2558.57 43.3
 -3 7 5 234.88 12.25
 -3 -7 5 277.86 34.18
 3 7 -5 247.65 13.57
 3 7 -5 248.59 17.75
 3 -7 -5 247.52 13.19
 3 7 -4 1282.5 28.8
 -3 7 4 1315.17 19.48
 -3 7 4 1268.13 57.82
 -3 -7 4 1223.39 60
 -3 7 4 1327.29 27.66
 3 -7 -4 1326.25 29.22
 -3 7 3 44.9 5.19
 -3 7 3 64.59 17.91
 3 -7 -3 51.41 6.52
 -3 7 2 1199.51 25.36
 3 -7 -2 1222.27 24.27
 -3 7 2 1131.91 53.03
 3 -7 -2 1218.3 26.75
 -3 7 1 115.05 9.71
 3 -7 -1 118.03 8.44
 3 -7 -1 95.52 7.39
 -3 7 1 128.76 19.46
 3 -7 0 1573.35 28.69
 -3 7 0 1582.64 37.03
 -3 -7 0 1590.1 38.09
 3 -7 0 1548.67 28.45
 3 7 0 1659.25 28.04
 -3 7 0 1620.49 57.36
 -3 7 -1 450.88 22.26
 3 -7 1 454.96 15
 -3 -7 -1 441.79 19.57
 -3 7 -1 434.5 29.75
 3 7 1 410.41 14.44
 -3 7 -2 1803.49 32.08
 -3 7 -2 1786.05 46.5
 3 -7 2 1885.74 30.31
 -3 -7 -2 1903.72 38.54
 -3 -7 -2 1874.88 20.93
 -3 7 -2 1789.78 55.46
 3 7 2 1924.98 32.95
 3 -7 3 152.55 20.93
 -3 7 -3 167.2 9.91
 -3 7 -3 169.91 17.06
 3 -7 3 162.22 8.74
 -3 -7 -3 143.27 10.82
 -3 -7 -3 148.91 6.56
 3 7 3 139.66 9.75
 -3 -7 -4 1600.14 23.32
 3 -7 4 1555.31 29.44
 -3 7 -4 1605.92 29.04
 -3 7 -4 1485.85 45.75
 3 7 4 1597.74 33.36
 3 -7 4 1598.48 26.98
 3 -7 4 1658.37 66.42
 -3 -7 -4 1604.49 33.69
 3 -7 5 81.03 7.68
 3 7 5 92.2 9.38
 3 -7 5 65.06 18.48
 -3 7 -5 80.11 7.37
 3 -7 5 83.63 6.79
 -3 -7 -5 89.67 6.39
 -3 7 -5 86.66 16.56
 3 7 6 1653.86 38.76
 -3 7 -6 1558.41 50.45
 3 -7 6 1475.89 58.62
 -3 7 -6 1631.07 32.32
 3 -7 6 1573.76 30.25
 -3 7 -6 1587.71 28.07
 3 -7 7 1.54 3.36
 3 -7 7 -8.5 11.49
 3 7 7 5.3 5.7
 -3 7 -7 0.12 3.02
 -3 7 -7 2.63 3.64
 3 -7 8 1762.27 34.33
 -3 7 -8 1758.1 28.92
 3 7 8 1825.93 46.33
 -3 7 -8 1785.75 33.72
 -3 7 -9 40.76 6.07
 -3 7 -9 41.9 5.03
 3 -7 9 39.33 14.25
 3 -7 9 40.99 5.97
 -3 7 -10 1063.97 22.08
 3 -7 10 1057.63 26
 -3 7 -10 1061.35 26.96
 -3 -7 -10 1032.97 28.55
 3 -7 10 1038.82 50.4
 -3 -7 -11 9.68 4.13
 -3 7 -11 12.64 3.66
 -3 7 -11 6.36 4.83
 -3 7 -11 11.94 4.49
 3 -7 11 3.99 3.69
 -3 7 -11 9.99 3.73
 3 -7 12 952.69 24.6
 -3 -7 -12 970.85 29.31
 -3 7 -12 920.27 20.39
 -3 7 -12 949.49 25.4
 -3 7 -12 934.98 25.98
 -3 7 -12 880.96 20.42
 3 7 12 941.22 19
 3 -7 13 144.18 10.27
 -3 -7 -13 130.1 11.78
 -3 7 -13 149.74 8.36
 -3 7 -13 161.45 10.71
 -3 7 -13 153.75 11.06
 -3 7 -13 161.27 8.91
 3 7 13 139.24 7.75
 3 -7 14 1608.25 31.51
 -3 7 -14 1637.32 36.04
 3 7 14 1568.26 27.26
 -3 7 -14 1572.26 26.92
 -3 7 -14 1618.45 30.59
 -3 -7 -14 1642.05 40.34
 -3 7 -14 1601.79 26.92
 -3 7 -15 3.75 2.93
 -3 7 -15 3.21 2.87
 -3 7 -15 3.02 4.11
 -3 -7 -15 -0.56 5.52
 3 -7 15 4.3 3.63
 3 7 15 5.46 3.1
 3 7 16 804.97 21.83
 3 -7 16 790.21 21.42
 -3 7 -16 829.77 27.15
 -3 7 -16 806.49 18.83
 3 -7 16 819.1 34.67
 -3 7 -16 787.58 18.83
 -3 -7 -16 815.27 30.12
 -3 7 -17 6.66 2.88
 -3 -7 -17 -2.48 4.96
 -3 7 -17 4.26 2.91
 3 7 17 2.09 4.17
 3 -7 17 0.4 6.67
 3 -7 17 6.1 3.84
 -3 7 -17 5.72 4.79
 -3 7 -18 314.52 11.81
 3 7 18 314.59 15.18
 -3 -7 -18 321.87 20.14
 -3 7 -18 325.13 18.56
 -3 7 -18 327.28 12.31
 3 -7 18 358.45 24.87
 3 -7 18 340.14 13.67
 3 7 19 10.26 5.65
 -3 -7 -19 10.88 6.7
 -3 7 -19 7.89 5.46
 3 -7 19 5.4 7.29
 3 -7 19 6.99 3.76
 -3 7 -20 561.34 24.8
 -3 -7 -20 587.54 28.31
 3 7 20 519.55 23.57
 3 -7 20 525.06 30.26
 -3 7 -21 -1.46 6.63
 3 -7 21 -9.2 8.34
 3 7 21 -5.79 6.35
 -3 -7 -21 -1.12 7.07
 -3 7 -22 771.91 30.3
 -3 -7 -22 805.72 34.38
 3 -7 22 786.34 38.7
 3 7 22 811.46 28.72
 -3 -7 -23 31.63 9.96
 -3 7 -23 7.27 6.62
 3 -7 23 29.43 12.5
 3 7 23 8.92 6.22
 -3 7 -24 447.36 24.37
 -3 -7 -24 434.4 26.32
 3 -7 24 388.91 29.16
 3 7 24 405.96 20.05
 -3 -7 -25 0.43 7.32
 3 -7 25 29.36 13.05
 -3 -7 -26 331.78 24.12
 -3 8 31 111.01 19.01
 -3 8 30 96.08 17.28
 -3 8 29 220.44 22.45
 -3 -8 29 200.2 22.06
 3 -8 -29 261.74 21.51
 -3 8 28 185.46 20.66
 -3 -8 28 172.08 20.59
 3 -8 -28 164.07 16.65
 -3 8 27 258.28 22.76
 -3 -8 27 299.53 25.76
 3 -8 -27 264.08 20.26
 -3 8 26 259.54 22.67
 -3 -8 26 218.67 21.93
 3 -8 -26 269.97 19.53
 -3 8 25 135.45 15.87
 3 -8 -25 149.9 15.41
 -3 8 24 66.93 12.39
 3 -8 -24 80.53 7.71
 3 -8 -24 99.84 12.68
 -3 8 23 293.58 21.18
 3 -8 -23 301.74 14.32
 3 -8 -23 286.93 19.69
 -3 8 22 58 9.84
 3 -8 -22 75.03 8.03
 -3 8 21 257.49 18.73
 3 -8 -21 242.98 13.39
 -3 8 20 203.18 16.1
 3 -8 -20 205.84 12.43
 3 -8 -19 285.42 14.99
 3 -8 -19 271.77 8.25
 3 -8 -19 257.21 8.76
 3 -8 -18 229.69 13.92
 3 -8 -18 196.63 7.51
 3 8 -18 179.24 5.53
 3 -8 -18 179.49 7.2
 3 -8 -17 612.82 12.94
 3 8 -17 584.22 12.39
 3 8 -17 601.93 16.8
 3 -8 -17 643.48 22.35
 3 -8 -16 358.21 9.9
 3 8 -16 389.71 12.98
 3 -8 -16 421.18 18.11
 3 -8 -15 127.95 6.25
 3 8 -15 118.57 7.08
 3 -8 -15 131.37 10.45
 3 -8 -14 382.18 17.67
 3 -8 -14 372.86 17.16
 3 8 -14 358.01 11.4
 3 -8 -14 335.17 9.89
 3 -8 -13 619.03 21.94
 3 -8 -13 608.75 21.74
 3 8 -13 569.25 13.83
 3 -8 -13 558.09 13.12
 3 -8 -12 96.33 9.32
 3 8 -12 87.11 5.48
 3 -8 -12 84.83 10.57
 3 -8 -12 75.36 5.83
 3 -8 -11 288.14 14.5
 3 8 -11 283.28 9.1
 3 -8 -11 282.18 16.94
 3 -8 -11 259.21 10.06
 3 8 -10 107.56 5.52
 3 -8 -10 97.67 10.45
 -3 -8 10 97.75 19.25
 3 8 -9 267.09 8.51
 -3 -8 9 238.09 4.38
 -3 -8 9 239.77 26.52
 -3 8 9 273.78 15.5
 3 -8 -9 273.52 16.28
 -3 8 8 50.73 7.17
 3 -8 -8 58.81 8.14
 3 8 -8 61.98 4.53
 -3 -8 8 62.98 3.85
 -3 8 7 198.63 12.7
 3 -8 -7 188.36 12.94
 -3 8 6 349.15 15.91
 3 -8 -6 392.72 17.6
 -3 8 5 76.84 7.63
 3 -8 -5 65.49 7.93
 -3 8 5 71.77 18.81
 3 -8 -4 83.09 8.13
 3 8 -4 70.65 8.43
 -3 8 4 67.55 5.35
 -3 8 4 74.03 7.47
 3 -8 -3 809.48 23.18
 -3 8 3 802.86 22.33
 -3 8 3 864.54 53
 -3 8 3 805.82 18.48
 -3 8 2 144.28 9.67
 3 -8 -2 165.44 10.54
 -3 8 2 183.38 24.16
 -3 -8 2 158.26 15.61
 3 -8 -1 296.12 13.5
 -3 8 1 298.49 29.31
 -3 -8 1 260.14 18.47
 -3 8 1 303.48 14.61
 -3 8 0 406.67 18.83
 3 -8 0 431.29 15.7
 -3 -8 0 424.54 21.61
 3 -8 0 424.14 15.75
 3 8 0 461.65 15.91
 -3 8 0 420.28 32.62
 -3 8 -1 565.93 24.16
 3 -8 1 597.75 18.03
 -3 -8 -1 571.38 24.28
 3 -8 1 574.81 18.2
 3 8 1 576.2 17.99
 -3 8 -1 612.75 37.74
 -3 8 -2 -4.65 9.86
 3 8 2 0.16 3.57
 -3 8 -2 15.04 9.48
 -3 -8 -2 2.44 5.17
 3 -8 2 4.97 3.12
 -3 8 -3 -8.81 9.02
 -3 -8 -3 2.51 5.12
 3 -8 3 4.53 2.96
 3 8 3 4.19 4.26
 -3 -8 -3 3.3 2.04
 -3 8 -4 93.87 7.85
 3 -8 4 103.8 7.42
 -3 -8 -4 102.91 5.89
 3 8 4 102.81 9.62
 3 -8 4 114.22 23.77
 -3 8 -4 110.81 15.76
 -3 -8 -4 95.01 9.85
 -3 -8 -5 25.6 6.95
 3 -8 5 9.8 16.22
 3 8 5 18.43 5.87
 -3 8 -5 16.19 4.32
 3 -8 5 22.5 4.34
 -3 -8 -5 23.38 3.95
 -3 8 -5 27.21 12.64
 -3 8 -6 215.98 21.12
 3 8 6 209.43 14.43
 -3 -8 -6 200.51 13.56
 3 -8 6 235.9 10.6
 -3 8 -6 230.04 11.68
 3 -8 6 221.79 27.72
 -3 -8 -6 212.53 9.44
 -3 -8 -7 63.69 6.21
 -3 8 -7 80.37 7.21
 -3 8 -7 73.32 7.74
 3 -8 8 30.98 15.88
 -3 8 -8 22.93 5.08
 -3 -8 -8 21.03 4.99
 -3 8 -8 22.32 4.55
 -3 8 -9 189.04 11.67
 -3 8 -9 187.92 10.15
 3 -8 9 198.74 12.44
 3 -8 9 161.17 24.32
 -3 -8 -9 180.47 10.41
 -3 -8 -10 5.02 3.87
 -3 8 -10 2.57 3.48
 3 -8 10 9.61 4.92
 -3 8 -10 0.37 3.94
 -3 8 -11 29.41 7.23
 -3 8 -11 27.7 4.78
 3 -8 11 31.85 6.36
 -3 8 -11 30.17 6.27
 -3 8 -12 170.87 12.02
 3 -8 12 146.27 10.78
 -3 8 -12 147.27 9.07
 -3 8 -12 159.29 9.09
 -3 8 -12 157.76 12.38
 -3 8 -13 75.56 8.66
 3 -8 13 77.06 8.15
 -3 8 -13 77.1 6.92
 3 8 13 68.27 5.88
 -3 -8 -13 72.11 8.98
 -3 8 -13 73.49 6.34
 -3 8 -13 67.31 8.11
 -3 8 -14 122.07 10.52
 -3 -8 -14 123.74 11.74
 -3 8 -14 118 7.79
 -3 8 -14 108.1 7.71
 3 8 14 116.32 7.63
 -3 8 -14 121.04 10.12
 3 -8 14 132.95 10.37
 -3 -8 -15 2.18 4.93
 -3 8 -15 -3.07 3.39
 3 -8 15 -0.89 3.81
 3 8 15 4.51 3
 -3 8 -15 0.86 3.26
 -3 8 -15 5.55 4.79
 -3 -8 -16 3.45 4.72
 -3 8 -16 2.32 4.58
 -3 8 -16 5.54 3.11
 -3 8 -16 4.02 3.15
 3 -8 16 0.68 3.89
 3 8 16 -0.44 3.01
 -3 8 -17 20.61 4.36
 3 -8 17 13.91 4.8
 3 8 17 17.57 4.63
 -3 8 -17 31.97 7.1
 -3 -8 -17 20.77 7.77
 3 -8 17 12.19 8.56
 3 -8 18 43.4 6.36
 3 8 18 36.09 5.97
 -3 8 -18 46.2 8.5
 -3 -8 -18 46.03 9.31
 3 -8 18 38.69 10.81
 3 -8 19 33.16 5.57
 -3 8 -19 49.6 8.56
 3 8 19 58.14 7.59
 3 -8 19 44.88 11.43
 -3 -8 -19 54.54 9.55
 -3 8 -20 76.44 10
 3 -8 20 70.41 13.29
 3 8 20 58.44 9.14
 -3 -8 -20 73.97 10.48
 -3 8 -21 58.17 9.8
 3 -8 21 47.84 12.15
 3 8 21 65.96 10.31
 -3 -8 -21 64.61 10.84
 -3 8 -22 10.11 6.75
 3 -8 22 -3.93 8.21
 3 8 22 15.32 7.13
 -3 -8 -22 -1.12 6.25
 -3 8 -23 6.36 7.82
 3 8 23 9.32 6.95
 3 -8 23 -3.06 9.89
 -3 -8 -23 10.44 7.57
 3 -8 24 -5.28 9.88
 -3 8 -24 11.91 7.36
 3 8 24 2.49 6.23
 -3 -8 -24 10.37 7.83
 3 -8 25 14.27 11.32
 -3 -8 -25 20.96 9.81
 -3 8 -25 8.55 7.9
 -3 9 30 19.33 12.04
 -3 9 29 34.87 13.99
 3 -9 -28 46.92 12.57
 -3 -9 28 59.87 14.64
 -3 9 28 54.96 14.47
 -3 -9 27 43.15 13.12
 -3 9 27 29.17 11.66
 -3 9 26 43.82 11.24
 -3 9 25 4.16 8.97
 3 -9 -24 20.34 5.56
 -3 9 24 31.16 9.76
 3 -9 -23 23.06 5.89
 -3 9 23 19.2 7.42
 3 -9 -22 -3.62 4.79
 -3 9 22 -10.37 7.54
 3 -9 -21 82.19 8.55
 -3 9 21 79.74 10.89
 3 -9 -20 4.12 4.78
 3 -9 -20 -2.25 2.83
 3 -9 -19 144.36 11.99
 3 -9 -19 125.62 6.66
 3 9 -19 127.9 4.9
 3 -9 -18 9.67 3.02
 3 9 -18 10.98 2.87
 3 9 -18 8.3 3.17
 3 9 -17 355.98 12.95
 3 -9 -17 330.99 17.15
 3 -9 -17 308.37 9.97
 3 9 -16 2.53 2.94
 3 -9 -16 4.67 5.48
 3 -9 -16 -3.3 3.29
 3 9 -15 623.85 15.98
 3 -9 -15 591.02 22.55
 3 -9 -15 540.6 13.98
 3 -9 -14 2.45 5.94
 3 9 -14 11.32 3.29
 3 -9 -14 8.52 4.03
 3 -9 -14 14.88 5.99
 3 -9 -13 608.9 26.88
 3 9 -13 666.24 15.51
 3 -9 -13 624.24 16.13
 3 -9 -12 4.88 5.77
 3 9 -12 5.55 2.17
 3 -9 -12 3.91 5.61
 3 -9 -12 4.93 3.92
 3 -9 -11 814.82 29.5
 3 9 -11 881.02 17.04
 3 -9 -10 8.78 5.95
 3 9 -10 0.91 2.03
 3 9 -9 825.51 16.45
 3 -9 -9 788.51 27.87
 -3 9 9 744.1 26.38
 -3 -9 9 822.27 10.76
 3 9 -8 103.75 6.02
 -3 9 8 103.1 9.95
 3 -9 -8 101.86 10.78
 -3 -9 8 100.56 5.09
 -3 9 7 786.52 25.97
 3 -9 -7 803.28 26.8
 -3 9 6 34.2 6.21
 -3 9 6 21.11 16.5
 3 -9 -6 18.79 6.13
 -3 9 5 1426.2 33.11
 3 -9 -5 1430.74 34.29
 -3 9 5 1495.6 77.14
 -3 9 4 64.02 22.36
 -3 9 4 47.37 6.25
 3 -9 -4 54.64 7.09
 -3 -9 4 34.9 12.75
 3 -9 -3 2204.26 40.56
 -3 9 3 2100.35 84.03
 -3 9 3 2174.41 38.71
 -3 9 3 2125.32 31.11
 -3 -9 3 2170.72 60.6
 -3 9 2 17.97 13.16
 -3 9 2 37.21 5.69
 3 -9 -2 32.55 5.91
 -3 -9 2 35.6 11.21
 -3 9 2 31.88 5.67
 -3 9 1 1826.57 72.41
 -3 9 1 1721.24 34.14
 3 -9 -1 1886.16 35.73
 -3 -9 1 1873.92 51.03
 3 -9 0 138.87 9.62
 3 9 0 136.24 9.53
 -3 9 0 161.05 12.6
 -3 -9 0 142.34 14.92
 -3 9 0 148.64 22.43
 3 -9 1 406.97 15.52
 -3 -9 -1 384.19 22.37
 -3 9 -1 432.04 34.05
 -3 9 -1 397.91 19.53
 3 9 1 437.14 16.47
 -3 -9 -2 12.27 7.1
 -3 9 -2 12.98 7.93
 3 -9 2 8.99 3.58
 3 9 2 21.4 5.27
 -3 9 -2 8.29 9.03
 3 -9 3 1215.98 25.87
 -3 9 -3 1135.05 37.78
 -3 -9 -3 1207.53 36.08
 3 -9 4 14.45 3.89
 -3 9 -4 30.94 12.02
 -3 -9 -4 24.29 7.37
 3 -9 5 1344.02 66.37
 3 -9 5 1353.04 26.54
 -3 -9 -5 1349.44 36.22
 -3 -9 -5 1352.38 21.94
 -3 9 -5 1260.7 44.52
 -3 -9 -6 33.18 4.58
 -3 -9 -6 30.67 7.36
 3 -9 6 30.93 4.7
 3 -9 6 42.71 20.16
 -3 -9 -7 1159.43 23.01
 -3 9 -7 1173.31 29.75
 -3 -9 -7 1134.72 31.67
 -3 9 -8 34.55 5.91
 -3 -9 -8 27.47 4.63
 -3 9 -8 41.26 6.95
 -3 -9 -8 26.6 6.55
 -3 9 -9 1286.42 27.28
 -3 -9 -9 1317.66 26.71
 -3 9 -9 1348.48 31.91
 -3 -9 -10 32.67 5.74
 -3 9 -10 32.58 5.41
 3 -9 10 37.16 6.88
 -3 9 -10 41.53 6.97
 -3 9 -11 816.51 25.47
 3 -9 11 775.69 25.07
 -3 9 -11 786.93 21.02
 -3 9 -11 774.92 29.06
 -3 9 -12 73.2 10.39
 -3 9 -12 56.77 7.77
 3 -9 12 52.43 7.82
 -3 9 -12 54.47 6.13
 -3 9 -13 699.76 19.27
 -3 9 -13 728.64 24.42
 3 -9 13 707.72 23.7
 3 -9 14 22.37 6.21
 -3 9 -14 23.53 4.5
 3 9 14 18.47 3.88
 -3 9 -14 25.61 6.48
 3 -9 15 500.83 20.3
 3 9 15 464.26 15.55
 -3 9 -15 453.94 15.44
 -3 9 -15 494.11 20.98
 3 9 16 15.17 3.83
 3 -9 16 14.64 4.77
 -3 9 -16 26.35 6.48
 -3 9 -17 777.57 27.58
 3 9 17 771.76 21.59
 3 -9 17 768.5 23.63
 -3 9 -18 -5.23 5.43
 -3 -9 -18 -0.32 5.47
 3 9 18 -1.2 3.76
 3 -9 18 5.44 4.8
 3 -9 18 -6.63 9.14
 -3 -9 -19 455.12 23.77
 3 -9 19 462.25 29.26
 -3 9 -19 435.84 21.77
 3 9 19 397.53 17.16
 3 -9 20 2.94 8.17
 -3 -9 -20 -12.96 7.64
 -3 9 -20 5.69 6.69
 -3 -9 -21 337.09 21.95
 -3 9 -21 381.25 21.17
 3 -9 21 329.69 26.25
 3 9 21 312.24 20.41
 -3 -9 -22 42 9.8
 -3 9 -22 48.56 9.73
 3 -9 22 47.79 12.18
 3 9 22 49.29 9.63
 -3 -9 -23 379.42 23.97
 -3 9 -23 376.23 22.47
 3 -9 23 363.95 28.37
 3 9 23 353.9 21.59
 -3 -9 -24 52.29 11.44
 -3 9 -24 42.05 9.59
 3 9 24 35.05 9.56
 3 -9 24 46 13.05
 -3 9 -25 361.76 22.68
 -3 9 -26 1.41 7.87
 -3 10 29 9.14 12.21
 -3 10 28 212.98 21.09
 -3 10 27 15.58 9.5
 3 -10 -26 302.64 23.66
 -3 10 26 330.86 24.41
 3 -10 -25 34.91 10.84
 -3 10 25 22.39 7.8
 3 -10 -24 174.46 18.49
 -3 10 24 200.68 18.41
 -3 10 23 7.92 6.76
 3 -10 -23 15 6.69
 -3 10 22 317.53 21.52
 3 -10 -22 343.23 17.5
 -3 10 21 -2.11 6.45
 3 -10 -21 15.28 6.63
 3 -10 -20 159.36 13.3
 3 10 -19 33.12 5.19
 3 10 -19 32.28 3.68
 3 -10 -19 38.56 7.63
 3 10 -18 375.26 14
 3 -10 -18 388.41 19.17
 3 -10 -18 330.72 10.81
 3 10 -17 3.29 3.01
 3 -10 -17 14.44 5.87
 3 -10 -17 9.84 3.96
 3 -10 -16 260.92 19.14
 3 10 -16 258.32 10.99
 3 -10 -16 265.23 16.42
 3 -10 -16 244.15 10.26
 3 -10 -15 0.33 4.37
 3 10 -15 10.37 3.05
 3 -10 -15 4.39 5.69
 3 -10 -14 450.24 14.39
 3 -10 -14 470.57 24.7
 3 10 -14 498.08 14.24
 3 10 -13 -0.5 2.55
 3 -10 -13 -5.39 6.28
 3 -10 -12 219.69 16.84
 3 10 -12 231.69 9.45
 3 -10 -11 0.3 5.29
 3 10 -11 5.02 2.57
 3 -10 -10 155.51 13.59
 3 10 -10 129.34 7
 -3 -10 9 144.76 5.21
 3 -10 -9 131.34 12.59
 3 10 -9 142.19 7.55
 -3 10 8 512.88 22.15
 3 -10 -8 505.88 22.64
 -3 -10 8 487.26 11.6
 -3 10 7 142.8 25.98
 -3 -10 7 139.03 23.87
 -3 10 7 132.03 11.51
 3 -10 -7 143.48 12.39
 -3 -10 7 164.75 8.08
 -3 10 6 145.12 31.23
 -3 -10 6 154.08 22.93
 3 -10 -6 127.42 11.27
 -3 10 6 143.66 11.69
 -3 -10 5 297.15 28.04
 -3 10 5 310.9 41.06
 3 -10 -5 331.39 17.43
 -3 10 5 327.92 16.62
 3 -10 -4 118.24 10.61
 -3 -10 4 119.24 18.56
 -3 10 4 125.2 10.57
 -3 10 4 103.05 24.58
 3 -10 -3 64.33 7.96
 -3 10 3 64.15 6.59
 -3 -10 3 70.34 15.66
 -3 10 3 68.93 8.09
 -3 10 3 71.17 20.58
 3 -10 -2 475.65 19.07
 -3 10 2 458.13 16.26
 -3 10 2 444.22 17.95
 -3 10 2 418.41 38.89
 -3 -10 2 455.29 29.62
 -3 -10 1 11.8 9.53
 -3 10 1 14 5.59
 -3 10 1 36.14 16.44
 3 -10 -1 21.27 5.14
 -3 10 0 -3.53 5.8
 -3 -10 0 1.19 7.32
 -3 10 0 14.13 16.36
 3 -10 0 -5.84 3.93
 -3 10 -1 234.12 27.1
 3 -10 1 250.89 12.77
 -3 -10 -1 233.66 19.24
 -3 10 -1 211.74 14.47
 3 -10 2 344.53 14.79
 -3 -10 -2 339.92 22.19
 -3 10 -2 349.55 19.6
 -3 10 -2 371.68 31.81
 3 -10 3 148.73 9.82
 -3 10 -3 139.88 14.41
 -3 -10 -3 134.6 14.48
 -3 -10 -4 46.91 9.36
 3 -10 4 60.67 6.46
 -3 -10 -5 259.11 18.22
 3 -10 5 277.34 12.54
 3 -10 6 227.35 11.34
 -3 -10 -6 213.37 15.73
 3 -10 7 74.99 6.58
 -3 -10 -7 77.99 10.54
 -3 -10 -7 83.33 6.54
 -3 10 -7 83.28 9.06
 -3 10 -8 5.27 4.76
 -3 -10 -8 6.45 3.48
 -3 -10 -9 170.6 13.79
 -3 10 -9 166.25 12.47
 -3 -10 -9 163.24 9.63
 -3 -10 -10 4.83 5.32
 -3 10 -10 6.83 4.41
 -3 -10 -10 -2.79 3.78
 -3 -10 -11 203.49 14.93
 -3 10 -11 223.54 14.2
 3 -10 11 213.75 14.25
 -3 10 -12 -0.88 4.65
 3 -10 12 6.9 5.09
 -3 10 -13 117.62 10.97
 3 -10 13 107.07 10.51
 -3 10 -14 5.12 4.63
 3 -10 14 -4.5 5.72
 -3 10 -15 -4.33 5.91
 3 -10 15 5.58 5.48
 3 10 15 3.44 3.42
 3 -10 16 10.19 6.3
 3 10 16 1.8 3.02
 -3 10 -16 6.7 6.02
 3 10 17 15.18 4.07
 3 -10 17 7.28 5.64
 -3 10 -17 5.39 5.16
 3 -10 18 7.32 5.25
 -3 10 -18 -4.01 5.61
 -3 10 -19 -3.61 6.37
 3 -10 19 7.16 9.16
 -3 10 -20 20.78 7.24
 3 -10 20 12.53 8.78
 -3 10 -21 13.51 7.01
 3 -10 21 13.65 10.06
 3 10 22 21.85 8.56
 -3 10 -22 38.65 9.56
 3 -10 22 12.49 9.2
 3 10 23 -3.02 8.13
 -3 10 -23 11.96 7.61
 3 -10 23 0.51 8.98
 -3 10 -24 12.01 7.58
 3 10 24 10.83 8.87
 -3 10 -25 17.85 8.1
 -3 11 28 63.79 14.31
 -3 11 27 -30.31 12.58
 -3 11 26 124.5 15.57
 3 -11 -25 -20.52 12.07
 -3 11 25 4.58 8.33
 3 -11 -24 135.46 17.61
 -3 11 24 130.84 15.88
 3 -11 -23 7.44 6.08
 -3 11 23 12.6 8.08
 3 -11 -23 -2.64 9.92
 3 -11 -22 325.47 18.36
 -3 11 22 292.79 21.09
 3 -11 -22 284.19 22.51
 3 -11 -21 5.34 5.86
 3 -11 -20 157.36 13.6
 3 11 -20 130.86 8.87
 3 -11 -19 32.98 7.79
 3 11 -19 29.93 4.77
 3 -11 -18 287.84 17.53
 3 11 -18 284.43 12.42
 3 -11 -17 8.07 6.57
 3 -11 -17 -7.59 7.7
 3 11 -17 2.33 3.53
 3 -11 -16 266.6 17.16
 3 11 -16 274.65 11.53
 3 -11 -16 233.12 18.6
 3 -11 -15 77.62 9.86
 3 11 -15 81.67 6.48
 3 -11 -15 79.6 12.44
 3 11 -14 437.81 13.71
 3 -11 -14 390.29 22.97
 3 11 -13 42.01 4.71
 3 -11 -13 16.78 6.52
 3 11 -12 663.98 16.52
 3 -11 -12 640.15 28.53
 3 11 -11 48.66 4.7
 3 -11 -11 46.78 9.2
 3 -11 -10 435.97 22.69
 3 11 -10 435.88 8.09
 3 11 -10 507.97 14.31
 -3 -11 10 429.57 6.67
 -3 -11 9 45.52 17.61
 -3 -11 9 44.94 3.5
 3 -11 -9 48.64 8.54
 3 11 -9 36.62 2.26
 3 11 -9 49.02 5.28
 -3 11 8 1153 34.04
 -3 -11 8 1195.23 19.59
 3 -11 -8 1178.23 35.61
 -3 -11 8 1150.32 60.18
 -3 11 8 1243.88 80.15
 -3 11 7 -14.82 21.84
 -3 -11 7 -0.76 16.71
 -3 11 7 -0.76 4.87
 3 -11 -7 -2.92 6.42
 -3 -11 7 2.26 3.07
 -3 -11 6 833.84 20.02
 3 -11 -6 801.3 27.87
 -3 11 6 747.8 26.26
 3 11 -6 857.54 56.21
 -3 -11 6 834.71 48.9
 -3 11 6 830.8 65.95
 -3 11 5 33.13 21.34
 -3 11 5 58.54 8.06
 3 11 -5 58.92 17.53
 -3 -11 5 72.68 20.04
 3 -11 -5 47.72 7.74
 3 -11 -4 437.27 19.92
 -3 -11 4 451.44 35.61
 -3 11 4 412.69 41.27
 3 11 -4 448.28 42.8
 -3 11 4 421.29 18.82
 3 -11 -3 323.69 16.72
 -3 11 3 306.41 15.74
 -3 -11 3 281.37 27.92
 -3 11 3 282.06 34.78
 3 -11 -2 512.05 20.52
 -3 11 2 476.35 16.64
 -3 11 2 492.76 19.54
 -3 -11 2 542.02 34.26
 -3 11 2 441.87 41.14
 -3 11 1 -12.59 16.59
 -3 11 1 4.43 3.99
 3 -11 -1 4.43 4.93
 -3 -11 1 -11.28 10.04
 -3 11 1 0.33 5.04
 -3 11 0 406.62 38.65
 3 -11 0 414.62 17.53
 -3 11 0 391.96 17.61
 -3 -11 0 415.94 29.1
 3 -11 1 59.79 7.18
 -3 11 -1 39.15 16.4
 -3 -11 -1 35.59 11.07
 -3 11 -1 67.63 9.82
 3 -11 2 543 18.98
 -3 11 -2 534.05 40.08
 -3 -11 -2 539.81 30.42
 -3 -11 -3 57.69 12.13
 3 -11 3 44.86 6.31
 -3 -11 -4 1019.48 38.35
 3 -11 4 1034.33 25.25
 3 -11 5 122.59 8.97
 -3 -11 -5 103.63 13.95
 3 -11 6 622.39 18.88
 -3 -11 -6 611.87 28.5
 -3 -11 -7 77.94 11.4
 -3 11 -7 69.08 8.62
 3 -11 7 76.99 7.08
 -3 -11 -8 525.98 25.58
 -3 11 -8 530.23 21.71
 -3 11 -9 40.92 7.1
 -3 -11 -9 45.73 9.58
 -3 11 -10 586.68 22.62
 -3 -11 -10 557.42 25.29
 -3 11 -11 225.49 14.16
 -3 -11 -11 197.38 15.65
 -3 -11 -12 346.13 19.88
 -3 11 -12 365.15 18.53
 3 -11 12 358.13 18.96
 -3 -11 -13 79.32 11.21
 -3 11 -13 94.16 10.26
 3 -11 13 85.62 10.09
 -3 -11 -14 147.4 13.32
 -3 11 -14 152.75 12.39
 3 -11 14 156.04 12.56
 -3 -11 -15 102.17 11.6
 3 -11 15 115.05 11.54
 -3 11 -15 134.56 11.96
 -3 -11 -16 376.41 20.96
 3 -11 16 384.19 19.4
 3 11 16 380.74 15.1
 -3 11 -16 396.5 20.31
 3 -11 17 74.25 9.68
 -3 11 -17 83.4 10.75
 3 -11 18 438.22 19.92
 -3 11 -18 447.23 22.23
 -3 11 -19 228.26 16.61
 -3 11 -20 184.94 15.88
 3 -11 20 211.79 22.05
 -3 11 -21 22.85 8.1
 3 -11 21 25.97 11.14
 -3 11 -22 343.02 21.41
 3 -11 22 384.41 29.94
 3 11 23 106.42 14.63
 -3 11 -23 116 13.85
 3 11 24 123.75 15.25
 -3 11 -24 163.42 15.52
 -3 12 27 124.23 17.14
 -3 12 26 -0.86 8.62
 -3 12 25 162.46 17.82
 -3 12 24 16.87 9.4
 3 -12 -23 160.1 13.83
 -3 12 23 173.95 17.12
 3 -12 -23 163.07 19.07
 3 -12 -22 50.18 9.32
 3 -12 -21 149.49 13.88
 3 -12 -20 2.86 6.59
 3 -12 -19 194.6 19.04
 3 -12 -19 206.88 15.75
 3 -12 -18 4.1 7.54
 3 12 -18 3.75 3.7
 3 -12 -18 4.36 6.24
 3 -12 -17 379.53 24.56
 3 12 -17 418.08 14.67
 3 -12 -17 415.48 21.9
 3 -12 -16 -6.96 8
 3 12 -16 -6.49 3.64
 3 -12 -16 0.59 6.21
 3 12 -15 153.93 8.82
 3 -12 -15 177.96 16.9
 3 -12 -15 167.83 14.99
 3 12 -14 9.29 3.21
 3 -12 -14 10.21 7.53
 3 12 -13 233.44 10.29
 3 -12 -13 222.93 18.32
 3 12 -12 18.97 3.69
 3 -12 -12 21.96 7.31
 3 -12 -11 200.78 16.3
 3 12 -11 197.75 9.48
 3 -12 -10 32.91 7.67
 -3 12 10 13.49 20.66
 3 12 -10 30.36 4.47
 3 12 -10 22.44 1.79
 3 -12 -9 285.77 18.72
 -3 -12 9 241.91 7.69
 -3 12 9 253.3 41.51
 3 12 -9 243.32 10.82
 -3 -12 9 247.32 32.65
 -3 -12 8 4.17 2.67
 3 -12 -8 -3.21 5.39
 -3 -12 8 18.33 19.17
 -3 12 8 3.02 23.42
 -3 -12 7 507.24 42.48
 -3 -12 7 600.49 16.12
 3 -12 -7 571.12 25.1
 -3 12 7 613 60.72
 -3 12 7 579.58 24.39
 -3 12 6 4.88 6.2
 -3 12 6 33.18 24.92
 3 12 -6 13.07 14.06
 3 -12 -6 5.37 5.07
 -3 -12 6 3.74 3.36
 -3 -12 6 11.94 18.28
 -3 -12 5 391.79 37.36
 -3 -12 5 378.04 15.1
 -3 12 5 382.26 43.63
 3 12 -5 396.57 42.05
 3 -12 -5 373.69 19.44
 -3 12 5 406.58 19.74
 -3 12 4 27.41 6.19
 -3 12 4 44.54 21.62
 3 12 -4 55.33 20.95
 -3 -12 4 32.93 17.67
 3 -12 -4 50.6 8.17
 3 -12 -3 472.95 20.84
 3 12 -3 459.75 47.15
 -3 12 3 441.03 45.6
 -3 -12 3 457.27 36.96
 -3 12 3 488.56 20.83
 -3 12 2 21.55 5.7
 -3 12 2 41.57 18.8
 3 12 -2 35.9 22.98
 -3 -12 2 22.87 14.88
 3 -12 -2 26.95 6.37
 -3 12 2 27.06 5.92
 -3 12 1 160.6 11.94
 3 12 -1 184.25 33.87
 -3 12 1 145.91 26.08
 -3 -12 1 151.26 22.08
 3 -12 -1 157.51 11.79
 -3 12 1 147.15 10.5
 -3 -12 0 25.45 13.4
 -3 12 0 10.99 3.98
 3 -12 0 10.51 4.45
 -3 -12 -1 443.34 31.43
 -3 12 -1 488 42.24
 3 -12 1 462.88 18.68
 -3 12 -2 64.76 20.4
 3 -12 2 65.8 7.4
 -3 -12 -2 58.15 14.01
 3 -12 3 155.41 10.71
 -3 -12 -3 133.71 17.63
 3 -12 4 3.41 4.13
 -3 -12 -4 11.29 9.23
 3 -12 5 123.18 9.17
 -3 -12 -5 125.45 16.57
 -3 -12 -6 -2.36 8.01
 3 -12 6 -0.32 3.64
 -3 -12 -7 148.72 15.77
 -3 12 -7 167.15 12.69
 3 -12 7 167.07 10.32
 -3 12 -8 1.2 4.76
 -3 -12 -8 -2.92 8.65
 -3 12 -9 40.75 7.57
 -3 -12 -9 36.13 9.13
 -3 12 -10 10.35 5.53
 -3 -12 -10 30.91 10.23
 -3 12 -11 273.07 16.72
 -3 -12 -11 261.61 19.01
 -3 -12 -12 13.36 7.54
 -3 12 -12 4.9 5.41
 3 -12 12 -0.56 6.15
 -3 12 -13 59.59 9.4
 3 -12 13 64.18 10.17
 -3 -12 -13 44.11 9.26
 -3 12 -14 62.89 9.5
 3 -12 14 58.35 9.5
 -3 -12 -14 52.09 9.67
 -3 12 -15 17.4 6.88
 3 -12 15 14.68 6.87
 -3 -12 -15 10.81 7.65
 -3 12 -16 10.66 6.06
 -3 -12 -16 9.56 8.14
 3 -12 16 12.4 6.45
 -3 -12 -17 7.76 8.05
 -3 12 -17 -3.27 6.17
 3 -12 17 -2.67 6.27
 -3 12 -18 3.64 6.76
 -3 -12 -18 12.58 8.38
 -3 12 -19 7.82 6.45
 -3 -12 -19 9.84 7.85
 3 -12 20 8.99 9.99
 -3 12 -20 9.56 7.15
 -3 -12 -20 8.2 8.1
 3 -12 21 25.66 12.15
 -3 12 -21 23.07 8.19
 -3 -12 -21 21.5 7.83
 -3 12 -22 64.15 10.31
 -3 -12 -22 52.77 10.48
 -3 13 25 29.27 9.46
 -3 13 24 10.94 8.64
 -3 13 23 28.85 10.67
 3 -13 -22 6.04 6.73
 3 -13 -21 76.69 14.93
 3 -13 -21 97.81 12.45
 3 -13 -20 27.13 9.2
 3 -13 -20 13.9 8.45
 3 -13 -19 42.67 11.14
 3 -13 -19 30.53 9.4
 3 -13 -18 89.17 13.94
 3 -13 -18 83.59 11.99
 3 -13 -17 123.7 15.52
 3 -13 -17 120.97 13.51
 3 -13 -16 35.14 11.31
 3 -13 -16 22.14 7.94
 3 13 -16 9.11 3.6
 3 13 -15 201.2 10.06
 3 -13 -15 205.02 16.88
 3 -13 -15 172.05 17.22
 3 -13 -14 86.75 13.23
 3 13 -14 98.34 7.13
 3 13 -13 200.69 10.04
 3 -13 -13 221.3 18.54
 3 13 -12 44.28 5.39
 3 -13 -12 42.54 10.03
 3 -13 -11 195.72 16.71
 3 13 -11 213.41 10.45
 3 -13 -10 155.39 15.04
 3 13 -10 155.32 9.14
 -3 13 10 159.02 39.76
 3 -13 -9 238.96 17.82
 3 13 -9 270.46 11.84
 -3 13 9 291.49 48.78
 -3 13 8 175.37 35.86
 3 -13 -8 220.38 16.58
 -3 -13 8 224.98 31.94
 -3 13 7 292.91 18.24
 3 -13 -7 286.53 18.25
 -3 -13 7 330.76 12.3
 -3 13 7 332.52 45.82
 -3 -13 7 323.09 35.61
 -3 -13 6 152.33 28.15
 3 -13 -6 138.46 13.11
 -3 13 6 137.94 12.57
 -3 -13 6 147.19 9.38
 -3 13 6 115.6 28.05
 3 13 -5 370.91 40.91
 -3 13 5 354.77 45.16
 -3 13 5 309.51 18
 -3 -13 5 363.65 37.28
 -3 -13 5 342.21 14.88
 3 -13 -5 330.98 18.76
 3 13 -4 116.25 26.76
 -3 13 4 137.43 29.29
 3 -13 -4 132.78 12.51
 -3 13 4 144.25 12.44
 -3 -13 4 129.96 10.18
 -3 -13 4 134.87 25.54
 -3 -13 3 375.31 35.79
 -3 13 3 388.42 19.16
 -3 13 3 388.65 43.1
 3 13 -3 452 47.41
 3 -13 -3 419.77 20.29
 -3 -13 2 62.45 16.76
 -3 13 2 29.09 6.48
 -3 13 2 41.33 19.69
 3 13 -2 42.1 22.27
 3 -13 -2 23.13 6.61
 -3 -13 1 425.05 35.34
 -3 13 1 416.96 19.12
 3 13 -1 399.4 47.96
 -3 13 1 481.34 45.78
 3 -13 -1 442.46 19.73
 3 -13 0 271.92 15.36
 -3 -13 0 302.74 28.39
 -3 13 0 272.59 15.48
 -3 13 0 263.58 33.96
 3 13 0 277.78 41.16
 3 -13 1 457.88 19
 -3 -13 -1 439.38 34.83
 -3 13 -1 443.82 19.29
 3 13 1 450.8 50.67
 -3 13 -1 458.87 41.38
 3 -13 2 181.16 12.22
 -3 -13 -2 172.98 22.53
 -3 13 -2 192.87 13.2
 -3 13 -2 182.37 27.78
 3 13 2 148.71 35.7
 -3 -13 -3 323.18 27.39
 3 -13 3 308.41 15.12
 -3 -13 -4 72.22 14.8
 3 -13 4 71.69 7.87
 -3 -13 -5 319.08 25.54
 3 -13 5 314.69 14.64
 -3 -13 -6 170.64 19.61
 3 -13 6 180.41 11.16
 3 -13 7 591.07 19.36
 -3 13 -7 596.44 24.9
 -3 -13 -7 590.25 33.04
 -3 13 -8 192.29 14.53
 -3 -13 -8 196.96 19.7
 -3 13 -9 349 19.26
 -3 -13 -9 358.95 24.75
 -3 13 -10 163.53 13.26
 -3 -13 -10 157.37 17.37
 -3 -13 -11 256.36 21.22
 -3 13 -11 239.85 16.15
 3 -13 12 84.71 11.06
 -3 -13 -12 60.5 12.22
 -3 13 -12 92.94 10.13
 3 -13 13 215.06 16.43
 -3 -13 -13 174.76 17.47
 -3 13 -13 209.29 15.6
 3 -13 14 55.91 9.9
 -3 -13 -14 49.11 11.27
 -3 13 -14 49.91 9.11
 3 -13 15 379.69 21.29
 -3 -13 -15 379.83 23.78
 -3 13 -15 367.76 20.2
 3 -13 16 307.33 19.14
 -3 -13 -16 312.92 22.14
 -3 13 -16 305.65 18.72
 -3 13 -17 125.57 12.58
 -3 -13 -17 107.03 13.76
 -3 -13 -18 19.93 9.28
 -3 13 -18 27.26 9.08
 -3 -13 -19 253.23 19.3
 -3 13 -19 274.6 18.43
 -3 -13 -20 91.68 12.58
 -3 13 -20 115.24 13.53
 -3 13 -21 82.84 12.64
 -3 14 23 23 10.72
 3 -14 -21 3.94 7.84
 3 -14 -20 219.31 17.99
 3 -14 -19 -11.17 10.09
 3 -14 -19 -4.01 7.2
 3 -14 -18 211.43 20.3
 3 -14 -18 225.13 17.92
 3 -14 -17 -9.54 7.09
 3 -14 -17 -3.4 8.19
 3 -14 -16 127.1 14.74
 3 -14 -16 101.96 13.81
 3 -14 -15 1.74 7.16
 3 -14 -15 7.68 7.44
 -3 14 14 294.19 48.17
 3 -14 -14 317.84 22.95
 -3 14 13 5.5 28.54
 3 14 -13 4.88 2.88
 3 -14 -13 2.65 7.92
 3 14 -12 287.26 12.38
 -3 14 12 251.25 47.47
 3 -14 -12 302.07 21.31
 -3 14 11 29.6 35.72
 3 -14 -11 6.76 7.93
 3 14 -11 -2.3 3.42
 -3 14 10 101.62 38.01
 3 -14 -10 81.25 11.73
 3 14 -10 67.4 6.42
 3 -14 -9 -10.26 7.28
 3 14 -9 7.36 3.37
 3 -14 -8 248.85 18.09
 -3 14 8 170.78 35.08
 3 -14 -7 30.78 7.71
 -3 14 7 11.17 24.09
 -3 -14 7 25.2 18.71
 3 -14 -6 239.72 16.89
 -3 14 6 252.18 17.28
 -3 -14 6 219.34 32.64
 -3 14 6 282.1 44.08
 3 -14 -5 1.42 5.31
 -3 -14 5 4.77 4.42
 -3 14 5 2.52 6.14
 -3 -14 5 19.67 22.01
 -3 14 5 -22.26 24.3
 3 14 -5 12.85 19.53
 -3 -14 4 67.47 23.07
 3 -14 -4 106.48 11.24
 -3 -14 4 107.76 9.73
 -3 14 4 118.94 11.89
 3 14 -4 118.42 27.42
 -3 14 4 81.12 25.7
 -3 -14 3 3.4 18.6
 3 -14 -3 33.66 7.96
 -3 -14 3 24.35 6.59
 3 14 -3 7.45 16.87
 -3 14 3 33.43 20.3
 -3 14 3 32.43 7.85
 -3 14 2 181.48 33.69
 3 14 -2 158.5 32.86
 3 -14 -2 181.8 14.06
 -3 -14 2 130.83 25.88
 -3 14 2 165.59 13.16
 -3 -14 1 2.34 16.64
 -3 14 1 3.18 5.31
 3 -14 -1 -2.61 5.22
 -3 14 1 -19.88 19.77
 3 14 -1 -27.76 24.54
 -3 -14 0 56.59 17.85
 -3 14 0 40.26 7.66
 3 -14 0 43.32 7.51
 3 14 0 36.95 22.05
 -3 14 0 41.02 16.01
 -3 -14 -1 24.41 17.88
 -3 14 -1 7.75 5.66
 3 -14 1 -4.55 4.97
 -3 14 -1 -3.87 15.71
 3 14 1 -20.38 23.53
 -3 -14 -2 30.93 15.43
 3 14 2 74.14 28.55
 -3 14 -2 55.77 8.19
 3 -14 2 50.88 7.28
 3 14 3 -18.79 28.4
 3 -14 3 4.19 4.53
 -3 -14 -3 -7.52 13.96
 -3 14 -3 3.07 4.57
 3 14 4 63.85 26.73
 -3 -14 -4 46.01 16.78
 3 -14 4 55.5 7.4
 3 14 5 -14.79 21.89
 3 -14 5 4.55 4.56
 -3 -14 -5 -16.35 13.66
 3 -14 6 0.35 3.92
 -3 -14 -6 -2.69 11.65
 -3 -14 -7 51.98 15.33
 3 -14 7 43 6.36
 -3 14 -7 45.76 8.57
 -3 14 -8 37.76 8.41
 -3 -14 -8 19.18 12.57
 -3 14 -9 0.54 5.45
 -3 -14 -9 10.41 11.58
 -3 14 -10 14.14 5.78
 -3 -14 -10 19.85 11.12
 -3 14 -11 3.22 5.55
 3 -14 11 -5.25 6.42
 -3 14 -12 43.8 8.95
 -3 -14 -12 20.89 10.74
 3 -14 12 29.55 9.17
 -3 14 -13 2.44 5.79
 -3 -14 -13 -1.26 10.55
 3 -14 13 0.32 6.45
 -3 14 -14 7.92 6.8
 -3 -14 -14 5.77 10
 3 -14 14 9.44 6.63
 -3 14 -15 -9.45 6.62
 -3 -14 -15 6.05 10.41
 3 -14 15 0.31 7.23
 -3 14 -16 5.66 6.41
 -3 -14 -16 -14.76 10.93
 3 -14 16 0.31 7.1
 -3 -14 -17 -4.29 9.4
 -3 14 -17 16.11 8.68
 -3 14 -18 9.09 6.65
 -3 14 -19 11.08 7.08
 3 -15 -21 3.17 7.98
 3 -15 -20 8.08 9.3
 3 -15 -19 24.5 9.19
 3 -15 -18 100.78 13.72
 -3 15 17 -7.48 28.68
 3 -15 -17 11.61 8.88
 3 -15 -16 15.68 8.27
 3 -15 -16 18.78 9.02
 -3 15 15 120.85 42.12
 3 -15 -15 145.66 16.03
 3 -15 -15 163.02 16.97
 -3 15 14 185.58 52.16
 3 -15 -14 132.33 15.46
 -3 15 13 18.28 31.47
 3 -15 -13 40.82 9.98
 -3 15 12 204.85 45.96
 3 -15 -12 184.32 17.61
 -3 15 11 55.03 34.49
 3 -15 -11 58.06 10.26
 -3 15 10 113.43 36.15
 3 -15 -10 125.52 14.39
 3 15 -10 126.17 8.86
 -3 15 9 153.07 37.1
 3 15 -9 150.72 9.62
 3 -15 -9 139.57 14.65
 -3 15 8 51.1 23.41
 3 15 -8 75.6 7.72
 3 -15 -8 65.44 10.82
 -3 15 7 171.34 39.45
 3 -15 -7 145.05 14.23
 -3 -15 6 163.65 29.81
 3 -15 -6 177.23 14.94
 -3 15 6 171.04 34.09
 3 -15 -5 305.08 19.02
 -3 -15 5 305.77 38.19
 -3 15 5 273.7 18.02
 -3 15 5 272.3 40.7
 3 15 -5 384.26 46.09
 3 -15 -4 225.16 15.91
 -3 -15 4 221.34 33.11
 -3 15 4 217.79 15.94
 3 15 -4 263.54 38.64
 -3 15 4 179.99 32.9
 -3 -15 3 317.69 16.54
 3 -15 -3 360.72 19.81
 -3 -15 3 257.47 33.74
 -3 15 3 306.5 18.57
 3 15 -3 342.33 45.85
 -3 15 3 338.24 43.16
 -3 -15 2 85.96 9.44
 3 -15 -2 103.74 11.42
 -3 -15 2 45.58 17.8
 -3 15 2 87.91 10.75
 3 15 -2 123.23 31.17
 -3 15 2 93.18 27.94
 -3 -15 1 156.86 13.45
 3 -15 -1 136.34 12.39
 -3 -15 1 160.74 29.37
 -3 15 1 130.65 12.27
 -3 15 1 132.54 28.68
 3 15 -1 179.37 36.15
 3 -15 0 73.4 9.18
 -3 -15 0 54.86 20.74
 -3 15 0 114.57 27.32
 3 15 0 97.48 32.44
 -3 15 0 63.99 8.88
 -3 -15 -1 161.32 27.66
 -3 15 -1 175.03 13.53
 -3 15 -1 204.99 32.7
 3 15 1 210.87 41.88
 3 -15 1 194.72 13.72
 -3 -15 -2 132.64 24.79
 -3 15 -2 121.58 11.22
 3 15 2 161.43 38.12
 3 -15 2 132.88 10.98
 -3 -15 -3 69.15 18.33
 -3 15 -3 97.85 10.42
 3 15 3 79.81 30.36
 3 -15 3 102.38 9.63
 -3 -15 -4 318.15 31.8
 3 -15 4 311.72 15.65
 3 15 4 263.09 46.29
 -3 15 -4 282.33 16.21
 3 15 5 338.76 51.79
 -3 15 -5 385.94 18.77
 3 -15 5 412.51 17.62
 -3 -15 -5 373.35 33.95
 3 -15 6 241.4 13.38
 3 15 6 219.87 44.1
 -3 -15 -6 186.14 24.46
 3 15 7 167.51 40.31
 -3 15 -7 191.36 15.45
 -3 -15 -7 182.4 22.91
 -3 -15 -8 125.69 20.55
 -3 15 -8 133.69 13.24
 -3 -15 -9 234.34 25.9
 -3 15 -9 234.97 16.86
 -3 -15 -10 106.38 18.97
 -3 15 -10 114.18 12.07
 -3 -15 -11 145.07 19.02
 3 -15 11 152.36 15.57
 -3 15 -11 175.02 15.21
 -3 -15 -12 153.2 20.12
 3 -15 12 173.8 16.48
 -3 15 -12 165.37 14.23
 -3 -15 -13 72.09 16.15
 3 -15 13 83.97 12.34
 -3 15 -13 90.84 11.4
 -3 -15 -14 65.87 15.11
 3 -15 14 69.21 12.07
 -3 15 -14 46.84 8.73
 -3 -15 -15 83.71 16.7
 -3 15 -15 64.82 10.38
 3 -15 15 70.24 11.56
 -3 15 -16 97.02 12.25
 -3 15 -17 107.35 12.05
 3 -16 -16 93.46 13.34
 3 -16 -15 31.85 9.93
 -3 16 15 13.12 36.1
 3 -16 -14 -6.53 8.76
 3 -16 -14 10.68 8.48
 -3 16 14 10.43 35.18
 3 -16 -13 15.05 8.62
 -3 16 13 29.28 31.01
 3 -16 -12 -5.79 8.48
 -3 16 12 5.44 34.83
 3 -16 -11 71.83 12.19
 -3 16 11 90.97 36.35
 3 -16 -10 5.43 7.91
 -3 16 10 6.59 26.72
 3 -16 -9 184.04 17.29
 -3 16 9 207.08 40.37
 3 -16 -8 -4.06 6.64
 -3 16 8 7.82 25.36
 -3 16 7 128.13 35.27
 3 -16 -7 172.87 15.83
 -3 16 6 30.31 24.22
 3 -16 -6 17.97 7.36
 -3 16 5 182.41 35.6
 3 -16 -5 166.58 14.86
 3 16 -4 -11.91 21.96
 -3 16 4 39.49 20.8
 -3 -16 4 -7.85 21.72
 3 -16 -4 27.17 7.72
 3 16 -3 95.14 30.11
 -3 16 3 64.96 24.94
 -3 16 3 115.57 12.2
 -3 -16 3 102.75 27.24
 3 -16 -3 131.64 12.83
 -3 16 2 2.45 18.8
 3 16 -2 34.61 25.55
 -3 16 2 -8.73 7.66
 -3 -16 2 -13.24 23.47
 3 -16 -2 7.44 6.35
 3 16 -1 71.41 27.79
 -3 16 1 80.22 27.19
 -3 16 1 54.27 9.31
 -3 -16 1 9.29 21.84
 3 -16 -1 58.07 9.15
 -3 -16 0 -9.08 20.45
 -3 16 0 15.53 20.42
 3 16 0 -21.57 27.5
 -3 -16 0 10.58 6.53
 -3 16 0 8.21 6.04
 3 -16 0 10.5 5.56
 -3 -16 -1 79.31 25.05
 3 -16 1 66.07 9.11
 3 16 1 19.2 23.36
 -3 -16 -1 39.98 8.65
 -3 16 -1 48.84 8.55
 3 -16 2 -1.12 5.3
 -3 -16 -2 -12.74 19.54
 3 16 2 22.83 26.14
 -3 16 -2 -5.55 5.21
 3 -16 3 38.01 7.06
 -3 -16 -3 -0.82 19.31
 -3 16 -3 39.58 7.83
 3 16 3 36.56 31.77
 -3 -16 -4 5.49 16.84
 -3 16 -4 -1.68 5.13
 3 16 4 37.96 30.18
 -3 -16 -5 88.85 22.86
 3 16 5 67.63 29.27
 -3 16 -5 116.33 10.98
 -3 16 -6 3.04 5.48
 -3 -16 -6 19.23 19.99
 3 16 6 1.82 33.94
 -3 -16 -7 78.53 20.47
 3 16 7 127.66 39.47
 -3 16 -7 120.52 13.28
 -3 16 -7 103.94 10.59
 -3 16 -8 6.73 6.43
 -3 -16 -8 7.23 17.17
 -3 16 -9 37.61 8.54
 3 16 9 13.69 33.61
 -3 -16 -9 23.47 17.43
 -3 16 -10 0.58 6.48
 3 -16 10 21.84 9.68
 -3 -16 -10 -6.12 15.14
 3 -16 11 18.64 8.41
 -3 16 -11 -2.3 6.77
 -3 -16 -11 5.33 13.52
 3 -16 12 4.41 8.17
 -3 16 -12 2.59 6.92
 -3 -16 -12 -19.43 15.02
 3 -16 13 30.72 10.15
 -3 16 -13 19.87 7.83
 3 -16 14 -7.48 7.93
 -3 16 -14 2.89 6.52
 -3 17 11 90.88 38.47
 3 -17 -10 76 12.79
 -3 17 10 109.94 41.08
 3 -17 -9 123.99 14.43
 -3 17 9 32.86 25.58
 3 -17 -8 78.39 12.29
 -3 17 8 69.44 32.3
 3 -17 -7 52.72 10.78
 -3 17 7 86.8 31.68
 3 -17 -6 29.29 7.97
 -3 17 6 57.65 29.82
 3 -17 -5 39.91 9.86
 -3 17 5 49.07 29.88
 3 -17 -4 209.59 16.61
 -3 17 4 202.05 38.36
 -3 -17 3 66.38 24.53
 3 17 -3 100.61 28.43
 -3 17 3 113.24 30.16
 3 -17 -3 92.78 11.76
 -3 -17 2 102.62 29
 3 17 -2 66.94 27.08
 -3 17 2 113.16 31.15
 -3 17 2 98.78 12.15
 3 -17 -2 105.63 11.97
 -3 -17 1 29.08 22.16
 3 17 -1 127.11 30.54
 -3 17 1 90.04 28.62
 -3 17 1 61.79 10.52
 3 -17 -1 81.52 10.72
 -3 -17 0 152.75 31.15
 3 17 0 161.86 39.45
 -3 17 0 100.11 22.46
 -3 17 0 126.28 12.5
 3 -17 0 140.24 12.61
 -3 17 -1 217.32 15.97
 -3 -17 -1 199.27 33.09
 -3 17 -2 133.32 12.94
 3 17 2 97.64 32.61
 -3 -17 -2 174.01 32.51
 -3 17 -3 44.49 8.95
 -3 -17 -3 40.32 25.14
 3 17 3 82.64 32.65
 -3 -17 -4 334.56 39.87
 -3 17 -4 303.08 17.58
 3 17 4 397.02 56.74
 -3 -17 -5 -19.3 23.75
 -3 17 -5 34.23 8.34
 -3 -17 -6 221.28 31.18
 -3 17 -6 270.16 18.47
 -3 -17 -7 28.15 17.92
 -3 17 -7 87.82 11.88
 -3 -17 -8 122.58 23.3
 -3 17 -8 121.78 13.22
 -3 -17 -9 33.59 17.86
 -3 17 -9 33.91 8.64
 -3 17 -10 173.73 15.22
 3 -18 -6 37.9 9.42
 -3 18 5 2.88 26.18
 3 -18 -5 18.56 7.61
 -3 18 4 71.62 25.5
 3 -18 -4 68.88 10.85
 -3 18 3 60.35 24.88
 3 -18 -3 3.42 6.24
 -3 18 2 122.28 33.05
 -3 -18 1 -27.12 24.81
 -3 18 1 -14.71 21.52
 -3 -18 0 73.92 28.65
 -3 -18 -1 -6.78 22.13
 -3 -18 -2 67.74 24.94
 -3 -18 -3 0.94 21.66
 -3 -18 -4 60.87 24.46
 -3 -18 -5 6.33 21.99
 -3 -18 -6 -0.88 20.97
 -4 0 34 39.62 13.71
 -4 0 34 19.8 10.36
 -4 0 33 7.72 11.14
 -4 0 33 -3.24 9.18
 4 0 -33 -13.47 11.09
 -4 0 32 -6.02 9.82
 -4 0 32 -7.65 9.85
 4 0 -32 11.04 12.77
 -4 0 31 -0.49 9.38
 -4 0 31 -0.44 9.02
 4 0 -31 2.31 10.44
 -4 0 30 87.21 15.15
 -4 0 30 78.57 13.49
 4 0 -30 93.01 16.96
 -4 0 29 10.18 9.11
 4 0 -29 4.75 4.12
 -4 0 29 6.87 9.19
 4 0 -29 14.51 12.33
 -4 0 28 9.01 7.55
 4 0 -28 2.21 10.01
 4 0 -28 12.39 5.91
 -4 0 28 4.88 8.12
 -4 0 27 0.38 6.88
 4 0 -27 -3.68 4.14
 4 0 -27 4.81 9.09
 -4 0 27 1.28 8.07
 -4 0 26 23.29 7.51
 4 0 -26 30.97 5.9
 4 0 -26 29.36 11.2
 -4 0 26 27.07 9.22
 -4 0 25 -4.44 6.38
 4 0 -25 -0.93 3.93
 4 0 -25 -6.57 8.1
 -4 0 25 -3.59 6.65
 -4 0 24 222.68 17.18
 4 0 -24 215.12 21.52
 4 0 -24 212.97 12.49
 -4 0 23 -3.69 6.11
 4 0 -23 -0.7 4.12
 -4 0 23 2.18 9.63
 4 0 -23 1.89 9.33
 4 0 -22 1190.43 45.33
 -4 0 22 1266.44 37.81
 4 0 -22 1230.5 28.3
 -4 0 22 1189.03 49.37
 4 0 -21 -2.75 3.4
 4 0 -21 -6.99 7.53
 -4 0 21 -1.38 5.34
 -4 0 21 5.45 8.44
 -4 0 20 151.78 17.77
 4 0 -20 133.22 15.85
 -4 0 20 176.09 13.86
 4 0 -20 169.89 17.8
 4 0 -20 150.29 9.79
 -4 0 19 -0.97 4.62
 4 0 -19 -14.64 8.42
 -4 0 19 -0.76 1.14
 -4 0 19 -8.14 8.43
 -4 0 19 -5.7 3.73
 4 0 -19 4.28 3.41
 4 0 -19 -11.89 10.11
 4 0 -18 242.64 11.61
 -4 0 18 231.98 10.9
 -4 0 18 251.16 15.17
 -4 0 18 227.67 5.48
 -4 0 18 243.02 9.01
 4 0 -18 266.58 20.09
 4 0 -18 231.14 18.24
 4 0 -17 -1.42 7.41
 -4 0 17 0.21 4.88
 4 0 -17 0.69 6.33
 -4 0 17 2.4 3.19
 4 0 -17 3.57 3.44
 -4 0 17 -0.61 2.75
 -4 0 17 1.44 1.65
 4 0 -16 318.57 20.52
 -4 0 16 315.54 10.86
 4 0 -16 293.72 12.1
 4 0 -16 314.33 14.42
 -4 0 16 297.19 14.95
 -4 0 16 307.17 7.35
 4 0 -16 297.89 17.89
 4 0 -15 -2.94 5.31
 4 0 -15 3.26 6.22
 -4 0 15 -0.18 2.6
 -4 0 15 -4.47 4.35
 -4 0 15 1.11 1.6
 4 0 -15 2.14 3.55
 4 0 -15 -2.46 2.85
 -4 0 14 1117.96 34.58
 4 0 -14 1173.9 34.88
 4 0 -14 1132.39 22.27
 -4 0 14 1185.71 21.05
 -4 0 14 1184.76 15.8
 4 0 -14 1129.26 25.24
 4 0 -14 1184.42 30.78
 -4 0 14 1134.31 26.25
 4 0 -13 1.96 2.24
 -4 0 13 -0.67 2.64
 4 0 -13 -5.03 4.91
 -4 0 13 -0.16 1.81
 -4 0 13 3.53 4.33
 4 0 -13 -5.49 3.88
 -4 0 13 -2.45 3.37
 4 0 -13 -0.36 4.78
 4 0 -12 1514.09 35.42
 -4 0 12 1539.42 27.79
 4 0 -12 1511.44 24.32
 -4 0 12 1574.36 24.76
 -4 0 12 1548.88 19.06
 -4 0 12 1567.63 36.89
 4 0 -12 1493.44 29.94
 4 0 -12 1540.88 27.4
 4 0 -11 -2.75 3.21
 -4 0 11 0.06 1.91
 4 0 -11 7.83 4.23
 4 0 -11 -0.36 2.25
 -4 0 11 -1.48 2.93
 -4 0 11 -1.46 3.94
 -4 0 11 1.46 3.01
 4 0 -11 -2.77 4.1
 -4 0 10 31.55 6.17
 4 0 -10 25.76 4.39
 4 0 -10 29.13 3.7
 4 0 -10 28.04 4.38
 -4 0 10 28.81 4.45
 -4 0 10 25.87 3.02
 4 0 -10 26.89 4.35
 -4 0 10 16.09 7.25
 -4 0 9 -0.34 3.37
 -4 0 9 2.32 2.14
 4 0 -9 2.09 2.9
 4 0 -9 0.24 1.98
 4 0 -9 -3.33 2.81
 -4 0 9 -2.98 3.1
 -4 0 9 -5.56 6.69
 4 0 -9 0.09 3.01
 -4 0 8 1409.14 24.93
 -4 0 8 1398.14 23.74
 -4 0 8 1427.31 29.23
 4 0 -8 1426.91 21.26
 4 0 -8 1386.96 22.88
 -4 0 8 1434.93 23.1
 -4 0 8 1427.16 31.77
 4 0 -8 1418.64 20.84
 -4 0 8 1383.51 19.27
 -4 0 7 -2.33 2.95
 -4 0 7 4.08 4.26
 -4 0 7 2.47 2.36
 -4 0 7 -4.18 2.71
 -4 0 7 -1.21 3.09
 -4 0 7 -1.1 2.63
 4 0 -7 -1.62 1.93
 4 0 -7 0.66 1.87
 -4 0 6 2681.45 33.75
 4 0 -6 2652.36 28.62
 -4 0 6 2659.95 30.08
 -4 0 6 2740.58 35.13
 -4 0 6 2666.98 28.43
 -4 0 6 2717.22 31.72
 -4 0 6 2625.82 36.28
 4 0 -6 2635.88 23.26
 -4 0 5 4.17 2.71
 -4 0 5 -1.35 2.69
 -4 0 5 1.55 1.9
 4 0 -5 -0.72 2.15
 -4 0 5 -0.33 2.42
 -4 0 5 0.64 2.31
 -4 0 5 -0.61 3.37
 4 0 -4 588.1 12.88
 -4 0 4 593.67 13.13
 -4 0 4 607.3 13.09
 -4 0 4 593.1 15.48
 -4 0 3 -8.25 2.79
 -4 0 3 -4.86 3.85
 -4 0 3 3.44 2.44
 -4 0 2 4501.76 35.34
 -4 0 2 4590.62 41.05
 -4 0 2 4617.99 39.77
 -4 0 2 4615.44 45.96
 -4 0 1 -0.45 1.94
 -4 0 1 3.7 2.72
 -4 0 1 1.94 2.12
 -4 0 1 2.93 1.74
 -4 0 0 96.15 4.92
 -4 0 0 101.32 6.16
 4 0 0 96.53 5.99
 4 0 0 96.79 7.26
 -4 0 0 95.83 6.25
 -4 0 0 91.14 5.57
 -4 0 -1 -0.07 2.02
 4 0 1 -1.69 2.64
 -4 0 -1 4.71 2.87
 -4 0 -1 -4.43 2.76
 -4 0 -1 3.12 2.63
 -4 0 -2 1520.76 22.81
 -4 0 -2 1458.99 24.43
 -4 0 -2 1516.19 24.35
 4 0 2 1496.74 21.16
 -4 0 -2 1467.68 21.26
 4 0 2 1556.74 24.33
 4 0 3 0.62 2.53
 -4 0 -3 0.88 3.26
 4 0 3 9.65 3.68
 -4 0 -3 -1.99 2.15
 4 0 3 -2.89 2.75
 -4 0 -3 2.6 3.5
 -4 0 -4 3700.48 43.71
 -4 0 -4 3673.29 39.96
 4 0 4 3671.91 44.81
 4 0 4 3792.94 40.81
 -4 0 -4 3614.06 38.41
 4 0 4 3717.54 36.93
 4 0 5 -0.63 3.06
 -4 0 -5 0.41 2.35
 4 0 5 -2.76 3.02
 4 0 5 0.88 3.32
 -4 0 -5 0.3 2.86
 -4 0 -5 1.5 3.55
 -4 0 -5 1.87 3.85
 4 0 6 1565.16 24.32
 -4 0 -6 1509.71 26.35
 -4 0 -6 1550.29 26.32
 -4 0 -6 1520.61 24.45
 -4 0 -6 1501.91 29.43
 4 0 6 1523.58 31.05
 4 0 6 1572.3 26
 -4 0 -7 -2.36 3.16
 -4 0 -7 -1.07 3.71
 -4 0 -7 -4.53 3.26
 -4 0 -7 -0.3 3.93
 4 0 7 0.18 3.65
 4 0 7 -0.9 2.29
 -4 0 -8 2020.26 32.99
 -4 0 -8 2018.08 31.99
 -4 0 -8 1985.51 36.61
 -4 0 -8 2018.7 28.08
 4 0 8 1994.46 38.79
 4 0 8 2033.81 30.86
 -4 0 -9 -0.57 2.5
 -4 0 -9 -1.34 3.69
 4 0 9 0.95 2.64
 -4 0 -9 -0.95 4.37
 4 0 9 2.95 4.51
 -4 0 -9 4.6 3.88
 -4 0 -10 2629.23 41.67
 4 0 10 2621.92 36.24
 -4 0 -10 2663.36 36.06
 -4 0 -10 2744.36 46.74
 4 0 10 2571.72 48.18
 -4 0 -10 2680.62 32.38
 -4 0 -11 0.45 2.1
 -4 0 -11 -0.35 3.5
 -4 0 -11 0.21 4.48
 -4 0 -11 -0.83 3.37
 -4 0 -11 10.1 3.95
 4 0 11 4.89 4.37
 4 0 11 2.26 2.92
 -4 0 -12 3447.15 50.47
 -4 0 -12 3383.18 41.3
 -4 0 -12 3426.97 46.83
 4 0 12 3341.83 58.86
 4 0 12 3394.01 42.9
 -4 0 -12 3447.88 36.26
 -4 0 -13 2.43 3.42
 -4 0 -13 1.27 3.35
 4 0 13 -3.69 3.43
 -4 0 -13 2.8 4.31
 -4 0 -13 4.31 2.4
 -4 0 -14 2157.81 37.65
 -4 0 -14 2190.42 27.15
 4 0 14 2137.2 33.97
 -4 0 -14 2119.02 32.51
 -4 0 -15 2.72 3.59
 -4 0 -15 4.41 2.3
 4 0 15 -5.79 3.75
 -4 0 -15 3.3 3.32
 -4 0 -16 650.36 18.21
 4 0 16 641.84 18.48
 -4 0 -16 653.64 21.15
 -4 0 -17 -0.27 3.46
 4 0 17 0.86 3.09
 -4 0 -17 -1.08 3.5
 -4 0 -18 1338.04 26.99
 4 0 18 1364.75 27.62
 -4 0 -18 1420.65 31.92
 4 0 19 -0.44 3.22
 -4 0 -19 -4.93 4.32
 4 0 20 1450.38 28.95
 -4 0 -20 1528.13 33.83
 -4 0 -21 -0.39 4.18
 -4 0 -21 -5.49 13.41
 -4 0 -22 1190.14 30.15
 -4 0 -22 1074.64 55.03
 -4 0 -23 2.04 4.35
 -4 0 -23 -5.1 13.49
 -4 0 -24 299.84 15.59
 -4 0 -24 345.54 33.49
 -4 0 -25 -25.1 16.06
 4 0 26 250.88 23.62
 -4 0 -26 254.58 29.09
 4 0 27 -4.24 10.62
 -4 0 -27 13.01 13.42
 4 0 28 196.49 22.41
 -4 0 -28 208.56 25.47
 -4 1 34 75.3 15.33
 -4 -1 34 67.28 15.32
 -4 1 34 59.27 13.94
 -4 -1 33 126 16.76
 -4 1 33 113.27 15.86
 -4 1 33 112.68 17.57
 -4 -1 33 98.94 17.51
 4 1 -33 122.75 21.6
 -4 1 32 29.99 10.24
 -4 -1 32 24.07 12.27
 -4 1 32 18.57 9.94
 -4 -1 32 9.95 9.82
 4 1 -32 22.62 12.83
 4 -1 -32 33.95 11.44
 -4 1 31 57.02 12.67
 -4 -1 31 52.07 12.75
 -4 1 31 64.5 13.63
 -4 -1 31 42.42 13.21
 4 1 -31 64.38 16.7
 4 -1 -31 30.44 9.85
 -4 1 30 168.81 18.58
 -4 -1 30 176.5 19.32
 -4 1 30 227.82 20.62
 4 1 -30 226.76 24.39
 -4 -1 30 198.78 20
 4 -1 -30 207.81 14.23
 4 -1 -30 203.41 21.15
 -4 -1 29 252.61 22.31
 -4 1 29 262.99 22
 4 -1 -29 253.1 23.14
 4 1 -29 257.79 25.75
 -4 1 29 257.57 20.56
 -4 -1 29 254.13 21.83
 4 -1 -29 276.08 16.2
 -4 1 28 83.03 12.31
 -4 -1 28 88.97 13.92
 4 -1 -28 78.45 9.28
 -4 -1 28 75.42 13.46
 4 1 -28 68.16 7.05
 4 -1 -28 62.92 14.24
 4 1 -28 77.49 15.94
 -4 1 28 49.21 10.74
 4 -1 -27 202.66 20.98
 -4 -1 27 212.87 20.29
 4 -1 -27 208.42 14.04
 4 1 -27 196.41 11.34
 -4 1 27 218.4 18.52
 4 1 -27 221.72 24.93
 -4 -1 27 202.29 17.91
 4 -1 -26 225.95 21.68
 -4 1 26 215.93 23.74
 -4 -1 26 244.28 20.63
 4 -1 -26 222.99 14.31
 4 1 -26 240.18 12.2
 4 1 -26 262.08 25.4
 -4 1 26 250.16 19.15
 -4 -1 26 237.8 19
 4 -1 -25 279.23 22.97
 -4 1 25 255.15 25.06
 -4 -1 25 229.98 18.21
 -4 -1 25 258.54 21.36
 4 -1 -25 239.2 14.42
 4 1 -25 245.13 12.03
 4 1 -25 269.05 25.38
 -4 1 25 264.18 18.92
 4 -1 -24 262.72 21.95
 -4 1 24 222.73 23.54
 -4 -1 24 283.96 20.15
 -4 -1 24 259.75 20.44
 4 1 -24 253.37 12.06
 4 -1 -24 271.64 15.35
 4 1 -24 291.42 26.26
 -4 1 24 256.84 18.02
 4 -1 -23 583.36 30.86
 -4 -1 23 545.07 28.59
 -4 -1 23 540.1 26.21
 -4 1 23 577.69 34.41
 4 1 -23 518.39 16.84
 4 -1 -23 553.72 21.08
 4 1 -23 534.96 33.47
 -4 1 23 558.03 25.46
 -4 1 22 441.25 22
 4 1 -22 431.8 29.69
 4 -1 -22 436.53 26.47
 4 -1 -22 445.5 18.4
 4 1 -22 430.77 15
 -4 1 22 380.86 27.47
 -4 -1 22 448.76 23.27
 -4 -1 22 474.12 26.13
 4 -1 -22 398.25 25.24
 4 1 -21 467.21 30
 -4 1 21 476 22.18
 4 -1 -21 485.23 26.95
 4 1 -21 461.37 15.23
 4 -1 -21 469.31 18.57
 -4 -1 21 448.15 22.56
 -4 1 21 435.94 7.94
 -4 1 21 456.37 28.37
 -4 -1 21 492.48 26.13
 4 -1 -21 463.83 26.89
 -4 -1 20 326.7 20.77
 -4 1 20 301 7.22
 4 1 -20 319.71 24.55
 -4 1 20 305.55 17.58
 4 -1 -20 318.54 21.46
 -4 -1 20 335.39 9.95
 -4 -1 20 337.02 18.83
 -4 1 20 291.52 22.08
 4 -1 -20 318.86 15.34
 4 1 -20 316.62 12.46
 -4 -1 20 341.27 12.94
 4 -1 -20 291.75 20.85
 -4 -1 19 492.57 25.29
 -4 1 19 505.23 9.95
 4 -1 -19 543.14 27.04
 -4 -1 19 539.62 13.31
 -4 1 19 520.57 28.26
 4 1 -19 488.04 26.94
 4 -1 -19 540.79 26.16
 4 1 -19 436.19 27.79
 -4 1 19 550.77 22.35
 -4 -1 19 509.99 22.28
 4 1 -19 492.83 14.99
 -4 -1 19 504.9 15.37
 4 -1 -19 521.27 18.9
 -4 1 18 616.86 11.65
 -4 1 18 627.79 29.6
 4 1 -18 633.9 28.67
 4 -1 -18 603.78 26.7
 4 -1 -18 623.94 27.9
 -4 -1 18 675.84 15
 -4 -1 18 655.87 24.08
 -4 1 18 648.28 23.14
 4 1 -18 652.03 16.89
 -4 -1 18 666.96 17.06
 4 -1 -18 626.5 20.38
 -4 1 17 795.43 24.67
 4 1 -17 742.45 29.6
 4 -1 -17 790.75 28.48
 4 1 -17 762.93 17.76
 4 -1 -17 788.41 30.25
 -4 -1 17 773.01 17.86
 4 -1 -17 775.98 21.99
 -4 -1 17 784.83 25.19
 -4 1 17 783.21 13.56
 -4 -1 17 793.76 16.7
 4 1 -17 775.79 22.82
 -4 -1 16 381.78 17.56
 -4 1 16 345.13 9.15
 4 1 -16 377.27 15.33
 4 -1 -16 345.19 15.32
 -4 -1 16 366.3 11.94
 4 -1 -16 356.36 14.5
 -4 1 16 374.36 16.26
 -4 -1 16 352.99 5.96
 4 -1 -16 356.58 19.8
 4 -1 -16 358.1 18.66
 4 1 -16 357.5 20.32
 4 1 -16 374.04 12
 -4 -1 16 390.73 11.93
 -4 -1 15 1136.81 28.78
 -4 1 15 1145.16 27.12
 -4 1 15 1098.75 16.74
 4 -1 -15 1094.75 25.94
 4 1 -15 1051.6 24.59
 4 -1 -15 1062.86 24.46
 -4 -1 15 1061.08 19.62
 -4 -1 15 1111.31 38.75
 -4 -1 15 1088.12 20.32
 4 -1 -15 1116.31 32.92
 4 1 -15 1063.11 32.45
 4 -1 -15 1086.68 29.58
 4 1 -15 1074.16 19.88
 -4 1 15 1094.62 20.3
 -4 -1 15 1051.98 13.44
 -4 1 14 1013.36 24.26
 -4 1 14 977.72 16.02
 4 1 -14 1027.55 23.61
 4 -1 -14 986.44 23.74
 -4 -1 14 1049.8 18.84
 4 -1 -14 984.02 22.82
 -4 -1 14 1060.18 35.66
 -4 -1 14 1079.55 20.31
 4 -1 -14 1018.99 29.91
 4 1 -14 1051.8 30.69
 4 -1 -14 959.9 25.99
 4 1 -14 1017.81 18.62
 -4 1 14 1017.32 19.85
 -4 -1 14 1030.82 14.01
 -4 1 13 1680.88 29.8
 -4 1 13 1618.49 21.12
 4 1 -13 1570.9 28.08
 4 -1 -13 1583.88 29.56
 4 -1 -13 1609.34 28.34
 -4 1 13 1603.81 37.57
 -4 -1 13 1594.89 42.7
 -4 -1 13 1627.17 25.53
 4 -1 -13 1603.79 35.37
 -4 -1 13 1566.21 18.3
 4 -1 -13 1636.38 31.27
 4 1 -13 1561.74 35.38
 4 1 -13 1597.52 22.93
 -4 1 13 1713.51 26.31
 4 -1 -12 487.66 15.69
 4 1 -12 549.74 15.67
 -4 -1 12 529.74 10.59
 -4 1 12 488.88 11.44
 -4 1 12 522 20.96
 -4 -1 12 526.12 23.44
 -4 -1 12 558.8 14.84
 4 -1 -12 499.99 18.54
 4 1 -12 542.76 12.65
 4 -1 -12 495.67 15
 4 1 -12 550.79 19.77
 4 -1 -12 510.29 15.83
 -4 1 12 529.34 15.68
 -4 1 12 550.17 14.67
 -4 1 11 561.05 14.95
 -4 1 11 559.77 12.33
 -4 -1 11 519.95 10.8
 4 -1 -11 554.52 15.96
 4 1 -11 528.72 14.65
 -4 1 11 587.97 15.13
 -4 1 11 566.25 20.53
 -4 -1 11 517.73 21.95
 -4 1 11 565.2 7.8
 4 -1 -11 547.53 17.91
 4 -1 -11 567.96 15.29
 4 1 -11 528.58 12.07
 4 -1 -11 558.82 15.51
 4 1 -11 538.33 18.41
 -4 -1 11 550.19 15.01
 -4 1 10 2234.35 28.37
 -4 -1 10 2229.76 24.11
 -4 1 10 2193.73 25.74
 4 -1 -10 2181.04 31.14
 4 1 -10 2216.83 29.33
 -4 1 10 2212.73 30.11
 -4 -1 10 2194.28 42.94
 -4 1 10 2240.56 39.23
 -4 1 10 2252.6 19.32
 4 -1 -10 2209.04 33.48
 4 -1 -10 2239.38 27.79
 4 1 -10 2211.64 34.91
 4 -1 -10 2200.03 30.75
 4 1 -10 2264.5 25.43
 -4 -1 10 2219.33 50.28
 -4 -1 10 2298.55 31.39
 4 -1 -10 2183.15 32.5
 4 1 -9 154.83 8.95
 4 -1 -9 180.44 6.97
 4 1 -9 146.38 6.15
 4 -1 -9 175.54 8.53
 -4 1 9 192.97 7.52
 -4 -1 9 146.91 6.2
 -4 1 9 184.47 7.26
 4 1 -9 147.76 7.26
 4 -1 -9 179.42 8.65
 -4 1 9 175.91 9.84
 -4 -1 9 155.17 7.41
 -4 -1 9 163.9 11.5
 -4 1 9 177.94 10.59
 -4 1 9 184.16 5.53
 4 -1 -9 175.32 8.48
 -4 1 9 168.84 11.64
 -4 -1 9 154.13 14.84
 -4 -1 9 155.82 8.53
 4 -1 -9 173.44 9.28
 -4 1 9 188.11 8.77
 -4 1 8 316.67 14.35
 -4 -1 8 308.66 16.66
 4 -1 -8 305.37 10.48
 4 1 -8 306.94 8.72
 4 1 -8 302.62 9.46
 -4 1 8 306.77 12.29
 4 1 -8 313.2 11.33
 -4 1 8 309.89 8.27
 -4 -1 8 301.42 14.39
 -4 1 8 314.19 11.23
 4 -1 -8 296.58 9.73
 -4 1 8 304.16 11.44
 -4 -1 8 302.1 9.64
 4 -1 -8 315.39 11.99
 -4 -1 8 314.77 11.56
 -4 1 8 302.37 9.32
 -4 -1 8 301.79 8.98
 4 1 -7 893.3 14.81
 -4 1 7 842.87 11.8
 4 1 -7 851.58 17.46
 -4 -1 7 890.15 15.87
 4 -1 -7 866.69 17.18
 -4 -1 7 885.86 17.58
 -4 1 7 882.69 19.38
 -4 -1 7 889.15 23.17
 -4 1 7 869.56 15.9
 4 1 -7 886.18 15.8
 -4 -1 7 871.84 15.44
 4 -1 -7 859.02 14.46
 -4 1 7 877.16 18.73
 -4 -1 7 891.63 24.42
 -4 1 7 893.05 19.66
 -4 -1 7 897.92 19.46
 4 -1 -7 856.37 19.67
 -4 1 7 884.83 18.74
 -4 -1 6 436.01 16.63
 4 1 -6 436.75 10.31
 -4 1 6 370.05 11.96
 -4 -1 6 416.95 11.17
 -4 1 6 374.88 11.1
 4 -1 -6 371.95 11.02
 -4 -1 6 420.81 10.57
 -4 -1 6 416.39 14.84
 4 1 -6 418.98 10.69
 -4 1 6 372.56 12.09
 -4 -1 6 428.83 13.59
 -4 1 6 381.61 12.37
 -4 1 6 392.24 12.15
 -4 1 6 358.07 10.43
 4 1 -6 420.97 11.02
 -4 -1 6 405.63 10.71
 -4 -1 6 430.1 15.36
 -4 -1 5 3161.32 30.42
 -4 1 5 3204.62 34.95
 -4 -1 5 3182.05 30.93
 -4 1 5 3266.95 35.3
 -4 -1 5 3078.48 39.89
 4 1 -5 3110.25 23.15
 -4 -1 5 3048.11 32.12
 4 1 -5 3235.43 32.9
 -4 1 5 3114.11 32.56
 -4 1 5 3154.28 30.61
 -4 -1 5 3169.57 44.67
 -4 -1 5 3220.72 39.37
 -4 1 5 3262.28 30.63
 -4 -1 5 3025.79 37.59
 -4 1 5 3100.86 36.73
 -4 -1 5 3161.02 50.27
 -4 -1 4 1570.14 25.7
 -4 1 4 1534.58 22.88
 -4 -1 4 1630.82 20.76
 -4 -1 4 1631.59 36.83
 4 1 -4 1574.36 22.52
 -4 1 4 1465.11 21.53
 -4 -1 4 1543.56 22.21
 -4 1 4 1493.56 16.82
 -4 -1 4 1639.09 25.25
 -4 1 4 1465.95 24.58
 -4 -1 4 1585.86 26.13
 -4 -1 4 1618.66 30.45
 -4 -1 3 1470.38 23.21
 -4 1 3 1574.24 22.34
 -4 -1 3 1469.02 15.24
 -4 -1 3 1486.21 22.21
 -4 -1 3 1388.35 34.66
 -4 1 3 1579.73 22.69
 4 -1 -3 1547.46 26.35
 -4 1 3 1511.58 24.73
 -4 -1 3 1508.52 20.29
 -4 -1 3 1481.56 28.8
 -4 1 2 1244.86 13.3
 -4 -1 2 1300.28 19.12
 -4 1 2 1247.62 22.53
 4 -1 -2 1250.35 23.66
 -4 1 2 1255.8 20.05
 -4 -1 2 1229.75 19.7
 -4 1 2 1257.81 20.2
 -4 -1 2 1285.66 14.74
 -4 -1 2 1256.4 20.77
 -4 -1 2 1277.83 25.97
 4 1 -2 1279.17 27.59
 -4 -1 1 520.08 11.6
 -4 1 1 518.58 13.2
 -4 -1 1 509.74 9.63
 -4 -1 1 518.6 13.56
 4 1 -1 503.64 19.28
 -4 -1 1 535.27 16.32
 4 -1 -1 534.64 15.41
 -4 1 1 515.23 12.75
 -4 1 1 515.63 9.81
 -4 -1 0 63.34 3.94
 -4 -1 0 64.54 3.96
 4 -1 0 47.35 3.81
 -4 1 0 47.48 4.02
 -4 -1 0 64.24 3.9
 4 1 0 61.72 3.93
 -4 -1 0 69.76 6.49
 -4 1 0 45.06 4.92
 4 1 0 65.19 5.08
 4 -1 0 53.87 5.68
 -4 -1 0 61.28 5.21
 -4 1 0 54.36 4.77
 -4 1 0 49.15 3.96
 4 1 0 61.5 10.21
 -4 1 -1 2169.01 26.43
 -4 -1 -1 2122.87 24.14
 4 1 1 2163.63 23.58
 -4 1 -1 2336.47 27.67
 -4 1 -1 2211.07 27.81
 -4 -1 -1 2091.68 29.33
 4 -1 1 2236.86 29.7
 4 1 1 2186.31 29.3
 4 -1 1 2186.87 26.83
 -4 -1 -1 2110.21 29.1
 -4 -1 -1 2137.88 28.22
 -4 -1 -1 2121.99 32.71
 4 -1 1 2178.17 31.44
 -4 -1 -2 989.08 21.89
 -4 -1 -2 1047.09 21.26
 4 -1 2 1048.18 19.71
 -4 -1 -2 1062.13 17.52
 4 -1 2 1039.35 20.08
 4 1 2 1079.13 20.52
 4 1 2 1069.69 16.78
 -4 1 -2 1025.93 18.13
 -4 1 -2 996.03 18.46
 -4 1 -2 1063.82 19.56
 4 -1 2 1006.03 21.05
 -4 1 -2 1018.95 20.28
 -4 -1 -2 1035.97 21.08
 4 -1 3 13.55 3.83
 -4 -1 -3 18.3 4.34
 4 1 3 21.73 3.22
 -4 1 -3 4.85 2.23
 -4 -1 -3 20.91 3.43
 4 1 3 21.71 3.75
 4 -1 3 4.17 2.58
 4 1 3 18.02 3.07
 -4 1 -3 2.93 2.14
 -4 1 -3 6.52 3.02
 4 -1 3 11.19 3.21
 -4 1 -3 10.55 3.35
 -4 -1 -3 19.87 4.04
 4 1 4 317.47 10.09
 -4 1 -4 323.53 10.97
 -4 -1 -4 309.52 10.82
 4 -1 4 329.22 11.61
 -4 1 -4 321.99 11.17
 4 1 4 326.28 11.8
 -4 -1 -4 324.27 13.19
 4 -1 4 301.87 12.09
 -4 1 -4 313.71 12.05
 -4 1 -4 313.98 7.51
 4 1 4 325.15 9.39
 -4 -1 -4 297.66 11.3
 4 -1 4 302.54 11.73
 -4 1 -4 309.61 11.11
 -4 -1 -5 834.47 18.63
 -4 1 -5 860.36 18.31
 4 1 5 820.48 19.13
 4 -1 5 849.71 18.95
 4 -1 5 841.46 21.83
 -4 1 -5 858.45 18.59
 4 1 5 824.24 16.71
 -4 1 -5 863.07 18.38
 -4 1 -5 872.29 21.03
 -4 -1 -5 839.83 21.74
 -4 -1 -5 844.85 18.46
 4 1 5 838.26 14.46
 -4 -1 -6 448.72 13.66
 4 -1 6 398.71 13.22
 -4 1 -6 409.75 12.83
 4 1 6 443.06 14.15
 4 -1 6 396.28 15.76
 4 1 6 454.59 12.73
 -4 1 -6 393.04 13.38
 -4 1 -6 398.39 12.44
 -4 -1 -6 435.35 8.8
 -4 -1 -6 427.75 13.86
 -4 -1 -6 468.7 17.29
 4 1 6 438.59 9.99
 -4 -1 -7 483.78 18.23
 -4 -1 -7 478.35 9.16
 4 -1 7 492.91 18.17
 4 1 7 461.96 18.22
 -4 1 -7 478.32 15.31
 4 1 7 453.37 13.36
 -4 -1 -7 476.35 15.28
 4 -1 7 510.01 15.09
 -4 1 -7 499.91 14.57
 4 1 7 493.43 15.24
 -4 -1 -7 482.5 14.06
 -4 1 -7 489.36 13.49
 4 1 7 478.97 10.1
 -4 1 -8 -1.8 3.42
 4 1 8 4.1 3.05
 4 -1 8 0.58 2.57
 -4 -1 -8 2.39 1.79
 -4 1 -8 -1.75 2.97
 4 1 8 -0.22 3.02
 4 1 8 5.03 1.81
 -4 -1 -8 0.41 2.57
 -4 1 -8 -2 2.76
 -4 1 -8 -0.94 3.14
 -4 -1 -8 4.06 3.05
 4 -1 8 -4.42 4.49
 4 1 8 3.16 3.44
 -4 -1 -8 3.4 4.57
 4 1 9 270.33 7.23
 -4 1 -9 290.45 11.63
 4 1 9 268.84 11.55
 4 -1 9 289.02 11.73
 -4 -1 -9 268.21 7.64
 -4 1 -9 274.06 12.38
 4 1 9 267.58 11.01
 -4 1 -9 294.77 10.52
 -4 -1 -9 283.9 15
 -4 -1 -9 259.49 10.11
 -4 -1 -9 265.79 12.78
 -4 1 -9 286.33 12.7
 4 1 9 252.74 14.56
 4 -1 9 283.71 15.39
 -4 1 -10 140.47 8.82
 4 -1 10 138.88 8.34
 4 1 10 142.98 8.69
 -4 -1 -10 145.95 5.99
 -4 1 -10 131.99 8.98
 4 1 10 134.32 8.48
 -4 1 -10 155.72 7.85
 -4 -1 -10 144.34 9.87
 -4 1 -10 143.48 9.57
 -4 -1 -10 146.97 7.67
 -4 -1 -10 152.07 11.41
 4 1 10 144.68 11.85
 4 -1 10 137.77 11.5
 -4 -1 -11 4.68 5.08
 -4 -1 -11 2.79 2.09
 -4 1 -11 2.83 2.16
 -4 1 -11 2.92 3.76
 -4 -1 -11 6.2 2.63
 -4 1 -11 12.61 4.03
 -4 1 -11 0.39 3.34
 4 -1 11 1.7 3.94
 4 1 11 2 3
 4 -1 11 6.72 2.85
 -4 1 -12 33.38 5.5
 -4 1 -12 35.8 6.76
 -4 -1 -12 35.8 3.88
 -4 1 -12 32.37 6.07
 -4 1 -12 36.08 3.89
 -4 -1 -12 36.49 4.11
 4 1 12 31.67 5.07
 4 -1 12 38.5 4.86
 4 -1 12 26.08 6.4
 -4 1 -13 3.76 4.21
 -4 1 -13 11.25 5.27
 -4 -1 -13 11.46 2.87
 4 -1 13 9.47 5.04
 4 1 13 5.62 3.34
 4 -1 13 7.89 3.27
 -4 -1 -13 7.71 2.71
 -4 1 -13 2.78 3.7
 -4 -1 -14 125.09 6.74
 -4 1 -14 111.5 9.11
 -4 1 -14 110.86 9.46
 -4 1 -14 120.53 10.34
 4 1 14 126.05 8.72
 4 -1 14 102.9 7.67
 4 -1 14 116.3 12.55
 -4 -1 -15 40.09 4.1
 -4 1 -15 61.35 8.09
 -4 1 -15 49.16 6.85
 -4 -1 -15 38.94 6.19
 -4 1 -15 52.3 6.77
 -4 -1 -15 52.84 11.94
 4 -1 15 46.05 8.48
 4 -1 15 39.88 5.26
 4 1 15 34.25 5.54
 -4 -1 -16 25.16 9.74
 -4 1 -16 27.16 6.76
 4 1 16 33.2 2.46
 4 1 16 41.6 5.45
 -4 -1 -16 44.79 6.21
 -4 1 -16 39.61 6.01
 -4 1 -16 37.46 6.15
 -4 -1 -16 51.14 4.33
 -4 -1 -17 3.32 1.99
 -4 1 -17 1.56 4.21
 4 1 17 5.69 4.06
 -4 -1 -17 1.1 9.32
 -4 1 -17 5.39 3.96
 -4 -1 -17 5.67 4.17
 4 1 17 2.67 1.38
 -4 -1 -18 -7.98 9.34
 -4 1 -18 -1.05 4.06
 4 1 18 3.18 3.37
 -4 1 -18 9.16 4.83
 -4 -1 -18 6.72 4.44
 4 1 19 20.67 4.58
 -4 -1 -19 25.63 13.53
 -4 1 -19 18.35 5.62
 -4 -1 -19 13.91 4.55
 4 1 20 31.73 5.36
 -4 -1 -20 23.33 10.87
 -4 -1 -20 36.91 6.28
 -4 1 -20 26.83 5.49
 4 1 21 26.57 5.27
 -4 -1 -21 27.77 11.98
 -4 -1 -21 34.64 6.33
 -4 1 -21 29.74 6.18
 4 1 22 3.1 4.08
 -4 -1 -22 1.37 4.31
 -4 1 -22 2.71 4.6
 -4 -1 -22 -11.09 12.21
 4 1 23 11.19 4.45
 -4 -1 -23 -7.3 11.11
 4 1 23 6.42 7.74
 -4 -1 -23 13.87 5.25
 -4 -1 -24 -4.7 11.16
 -4 1 -24 0.79 14.87
 4 1 24 -0.48 9.16
 -4 -1 -24 3.2 4.65
 -4 1 -25 -1.64 13
 -4 -1 -25 -0.68 13.37
 -4 -1 -25 -1.41 4.4
 -4 -1 -26 -17.27 14.89
 -4 -1 -26 -0.2 4.46
 -4 -1 -27 -32.1 13.8
 -4 1 -27 -24.37 17.62
 -4 1 -28 -11.9 14.3
 -4 -1 -28 5.69 13.82
 4 -1 28 -10.98 11.43
 -4 -2 34 -12.01 11.43
 -4 2 34 4.51 9.85
 -4 2 33 0.49 9.58
 -4 -2 33 -14.58 12.64
 -4 -2 33 9.78 10.49
 -4 -2 32 23.58 10.56
 -4 -2 32 27.15 11.11
 -4 2 32 40.02 12.46
 4 2 -32 11.72 14.46
 4 -2 -32 12.06 9.81
 4 -2 -31 5.84 6.24
 -4 -2 31 28.49 13.42
 -4 -2 31 7.85 9.68
 -4 2 31 3.74 8.5
 4 -2 -31 21.91 10.65
 4 2 -31 10.26 11.88
 4 -2 -30 0.27 6.57
 4 -2 -30 -7.29 9.17
 4 2 -30 16.95 14.46
 -4 -2 30 -5.23 9.48
 -4 -2 30 3.58 8.83
 -4 2 30 -19.57 11.01
 4 -2 -29 34.89 8.3
 -4 -2 29 35.9 10.72
 -4 2 29 33.08 9.28
 -4 -2 29 12.69 9.62
 4 -2 -29 57.84 12.8
 4 2 -29 34.3 13.28
 4 2 -28 -4.02 12.44
 4 -2 -28 11.98 9.23
 -4 2 28 -0.64 10.71
 4 -2 -28 7.54 5.44
 -4 -2 28 26 9.39
 -4 2 28 -0.74 7.46
 -4 -2 28 -8.31 11.33
 -4 2 27 97.5 13.49
 -4 -2 27 86.67 12.7
 4 -2 -27 98.66 11.23
 4 2 -27 102.49 7.16
 -4 -2 27 95.29 14.96
 -4 2 27 93.01 16.59
 4 2 -27 100.18 19.01
 4 -2 -27 89.73 14.71
 -4 -2 26 17.03 8.21
 -4 2 26 17.28 6.83
 4 -2 -26 26.81 10.27
 4 2 -26 7.65 11.92
 4 -2 -26 22.7 6.85
 4 2 -26 18.2 3.72
 -4 -2 26 34.93 11.68
 -4 2 26 18.41 13.51
 4 2 -25 178.58 23.06
 -4 2 25 152.91 15.02
 4 -2 -25 157.89 17.23
 4 -2 -25 159.22 12.67
 -4 -2 25 179.46 17.4
 -4 2 25 129.29 18.08
 -4 -2 25 160.11 17.29
 4 2 -25 165.92 8.83
 -4 -2 24 79.71 11.36
 -4 2 24 91.06 11.88
 4 2 -24 116.67 18.83
 4 -2 -24 106.67 14.14
 4 2 -24 95.37 6.7
 4 -2 -24 100.98 10.57
 -4 -2 24 86.56 13.12
 -4 2 24 93.95 15.37
 -4 2 23 83.49 11
 -4 -2 23 84.34 11.56
 4 2 -23 83.1 6.31
 4 -2 -23 82.86 9.27
 -4 2 23 79.71 13.94
 4 -2 -23 67.21 12.51
 -4 -2 23 93.08 13.31
 4 -2 -23 80.71 12.36
 -4 2 22 0.27 5.27
 -4 -2 22 6.85 5.77
 4 2 -22 6.22 2.94
 4 -2 -22 12.03 6.03
 4 -2 -22 10.27 6.97
 4 -2 -22 3.24 9.31
 -4 2 22 3.63 7.46
 -4 -2 22 -5.07 8.05
 -4 -2 21 316.64 19.25
 4 2 -21 301.17 10.87
 4 -2 -21 284.94 15.63
 -4 2 21 288.96 22.72
 -4 2 21 284.31 17.31
 -4 -2 21 301.62 12.05
 4 -2 -21 280.19 19.76
 4 -2 -21 275.56 20.14
 -4 -2 21 283.03 20.44
 -4 -2 21 319.15 9.78
 -4 2 20 -12.69 8.65
 -4 2 20 -1.2 4.97
 -4 -2 20 -3.35 2.89
 4 -2 -20 1.31 5.59
 4 -2 -20 -1.45 4.68
 -4 -2 20 0.67 3.42
 -4 -2 20 2.51 6.41
 4 2 -20 -3.13 2.67
 4 -2 -20 -0.63 8.49
 -4 -2 20 4.83 5.66
 4 -2 -19 813.76 30.76
 4 -2 -19 795.38 24.91
 -4 -2 19 832.41 29.09
 4 2 -19 802.8 16.78
 -4 -2 19 783.78 32.37
 -4 2 19 793.45 33.1
 -4 -2 19 784.6 11.1
 -4 -2 19 808.66 18.37
 -4 -2 19 817.63 16.7
 4 -2 -19 804.82 30.71
 -4 2 19 800.62 26.44
 4 2 -18 71.36 12.21
 4 -2 -18 73.48 10.6
 4 -2 -18 62.78 7.4
 -4 -2 18 90.73 12.61
 4 2 -18 78.2 5.08
 -4 -2 18 93.09 10.16
 -4 2 18 81 10.87
 -4 -2 18 80.83 3.86
 -4 -2 18 84.41 6.18
 -4 -2 18 89.81 6.08
 4 -2 -18 81.26 10.55
 -4 2 18 68.2 7.94
 4 2 -17 925.15 34.14
 4 -2 -17 958.67 29.71
 4 -2 -17 937.76 25.7
 -4 -2 17 950.85 33.63
 -4 -2 17 953.8 29.18
 4 2 -17 906.69 24.22
 4 2 -17 939.14 16.99
 -4 2 17 972.79 33.83
 -4 -2 17 952.37 13.68
 -4 -2 17 939.07 18.91
 4 -2 -17 959.92 31.17
 -4 2 17 922.31 26.29
 -4 -2 17 933.05 18.41
 4 2 -16 4.92 4.19
 -4 -2 16 7.23 5.03
 -4 2 16 11.37 4.76
 4 -2 -16 3.36 4.12
 -4 -2 16 11.85 3.52
 4 -2 -16 5.76 4.06
 4 2 -16 7.18 1.88
 -4 -2 16 7.69 7.5
 -4 -2 16 7.27 2.61
 4 2 -16 5.85 7.31
 4 -2 -16 1.89 5.19
 -4 2 15 689.39 20.51
 4 -2 -15 684.09 24.03
 4 -2 -15 709.36 22.18
 4 2 -15 670.86 26.81
 4 2 -15 698.27 13.56
 4 -2 -15 697.31 18.05
 -4 -2 15 712.43 17.17
 -4 -2 15 681.65 27.26
 -4 -2 15 706.48 32.4
 4 2 -15 688.66 19.82
 4 -2 -15 685.49 20.86
 -4 -2 15 694.91 14.56
 4 -2 -15 669.38 20.83
 4 2 -14 37.26 5.51
 4 -2 -14 46.54 6
 -4 -2 14 38.65 7.72
 4 2 -14 31.86 6.5
 -4 -2 14 45.3 9.65
 -4 2 14 35.25 5.29
 4 -2 -14 33.08 4.44
 -4 -2 14 35.45 4.61
 4 -2 -14 30.18 5.53
 4 2 -14 27.66 7.67
 4 -2 -14 35.45 5.78
 -4 -2 14 32.64 3.46
 4 2 -14 36.92 3.24
 4 -2 -14 32.21 5.18
 -4 2 13 564.06 16.72
 4 -2 -13 567.68 19.45
 4 -2 -13 549.74 16.33
 -4 -2 13 595.19 15.96
 4 2 -13 571.6 22.82
 4 -2 -13 551.26 16.46
 4 -2 -13 552.15 17.5
 4 2 -13 570.15 16.49
 -4 -2 13 596.9 27.63
 4 2 -13 568.31 11.49
 4 -2 -13 550.01 18.05
 -4 -2 13 568.05 11.92
 4 2 -12 21.59 2.44
 4 -2 -12 23.25 4.63
 4 2 -12 26.6 4.41
 4 -2 -12 20.21 3.76
 4 2 -12 24.5 6.63
 4 -2 -12 18.6 4.07
 -4 -2 12 26.36 7.32
 -4 -2 12 19.44 2.55
 4 -2 -12 21.66 4.69
 4 -2 -12 22.97 3.91
 -4 -2 12 22.34 4.09
 -4 2 12 29.83 4.46
 -4 2 12 28.23 4.2
 4 -2 -11 1551.79 21.33
 4 2 -11 1549.49 32.86
 4 2 -11 1525.02 18.43
 -4 -2 11 1564.22 47.02
 4 -2 -11 1534.52 27.31
 4 2 -11 1555.24 24.6
 -4 -2 11 1612.18 42.5
 -4 2 11 1541.1 24.3
 -4 2 11 1612.27 34.15
 4 -2 -11 1495.41 28.37
 4 -2 -11 1552.31 27.42
 4 -2 -11 1524.22 28.04
 -4 -2 11 1550.56 17.78
 -4 2 11 1557.17 25.51
 4 -2 -10 33.86 3.03
 4 -2 -10 34.13 4.81
 4 -2 -10 38.56 4.53
 4 2 -10 40.14 6.73
 -4 -2 10 43.26 11.26
 4 -2 -10 34.96 4.75
 4 2 -10 43.74 4.47
 4 2 -10 47.03 3.31
 -4 -2 10 57.59 9.16
 4 -2 -10 39.77 5.24
 -4 2 10 33.59 4.4
 -4 -2 10 41.45 2.76
 4 2 -10 43.69 3.43
 -4 2 10 33.57 3.86
 4 2 -9 952.44 15.62
 4 2 -9 934.39 22.57
 4 -2 -9 920.5 20.41
 -4 -2 9 1031.25 34.65
 -4 -2 9 982.25 28.72
 4 2 -9 953.62 14.14
 4 2 -9 960.47 16.78
 -4 2 9 988.94 23.73
 -4 -2 9 956.6 29.98
 -4 2 9 933.78 26.23
 -4 2 9 949.35 15.45
 -4 2 9 972.17 13.32
 4 -2 -9 935.48 18.92
 4 -2 -9 948.77 21.17
 -4 -2 9 950.89 11.37
 -4 -2 9 959.8 16.17
 -4 2 9 951.33 19.95
 4 2 -8 35.03 3.48
 -4 -2 8 28.7 8.33
 -4 -2 8 29.4 3.23
 4 -2 -8 26.84 4.17
 4 2 -8 33.93 5.7
 -4 -2 8 29.89 6.53
 4 -2 -8 27.13 3.33
 -4 2 8 31.87 5.06
 4 2 -8 34.97 3.34
 -4 -2 8 45.57 7.59
 4 2 -8 34.26 5.46
 -4 2 8 32.12 2.87
 -4 2 8 31.05 5.65
 4 -2 -8 26.58 4.09
 -4 -2 8 32.74 2.06
 -4 2 8 29.63 4.65
 4 2 -7 1167.8 18.32
 -4 -2 7 1118.3 29.82
 4 2 -7 1140.12 22.36
 -4 -2 7 1166.42 16.74
 -4 2 7 1136.15 19.65
 -4 -2 7 1163.43 31.26
 -4 2 7 1154.69 23.37
 4 2 -7 1154.1 23.68
 -4 -2 7 1165.36 29.76
 -4 2 7 1140.94 16.3
 -4 2 7 1163.94 23.28
 4 -2 -7 1123.42 22.83
 -4 2 7 1115.91 22.73
 -4 2 7 1169.86 22.58
 -4 -2 6 2.13 4.19
 -4 -2 6 -0.68 4.49
 -4 2 6 4.45 2.28
 -4 2 6 3.96 2.79
 -4 -2 6 2.75 2.02
 -4 -2 6 7.6 2.39
 -4 2 6 7.11 3.45
 4 2 -6 6.95 3.13
 -4 -2 6 6.03 4.3
 -4 2 6 4.74 2.01
 -4 2 6 2.59 2.68
 4 2 -6 5.81 2.42
 -4 -2 6 7.7 2.77
 -4 -2 6 6.81 7.47
 -4 2 6 0.33 3.38
 -4 -2 5 758.58 20.61
 -4 -2 5 697.87 15.74
 -4 2 5 706.41 11.11
 -4 -2 5 718.72 29.67
 -4 -2 5 723.37 12.81
 -4 -2 5 696.47 22.45
 -4 2 5 728.94 16.99
 -4 -2 5 732.71 12.86
 -4 -2 5 701.77 20.83
 4 2 -5 699.79 16.79
 -4 2 5 698.13 13.75
 -4 2 5 702.08 13.89
 -4 2 5 736.62 17.2
 -4 2 5 707.96 17.33
 4 2 -5 717.73 15.08
 -4 -2 4 32.22 2.87
 -4 -2 4 35.53 5.51
 4 2 -4 32.57 4.08
 -4 2 4 27.87 3.34
 -4 -2 4 32.12 1.7
 -4 2 4 27.16 4.26
 -4 2 4 25.83 2.83
 -4 -2 4 34.66 10.24
 4 2 -4 28.63 3.43
 -4 -2 4 30.86 5.11
 -4 2 4 29.39 5.03
 -4 -2 4 33.1 3.37
 -4 -2 4 27.66 5.14
 4 -2 -3 2369.87 33.55
 -4 -2 3 2468.01 33.49
 -4 -2 3 2378.79 34.44
 -4 2 3 2393.32 28.35
 4 2 -3 2435.03 47.01
 -4 2 3 2253.05 31.57
 -4 -2 3 2458.31 59.24
 -4 -2 3 2326.48 18.24
 -4 2 3 2474.87 31.14
 -4 -2 3 2439.91 41.56
 4 2 -2 108.45 7.85
 -4 -2 2 115.74 9.45
 -4 2 2 97.54 6.04
 4 -2 -2 100.2 6.11
 -4 -2 2 114.12 4.01
 -4 -2 2 116.26 7.08
 -4 2 2 99.66 5.92
 -4 2 2 94.94 6.22
 4 -2 -2 97.16 7.08
 -4 2 2 102.75 6.85
 4 2 -2 112.5 11.68
 4 2 -2 115.07 4.46
 4 -2 -2 93.85 3.46
 -4 2 1 2344.08 29.37
 4 -2 -1 2340 33.05
 4 2 -1 2338.07 34.43
 -4 2 1 2349.48 29.6
 4 -2 -1 2363.73 29.7
 -4 -2 1 2313.81 29.67
 -4 2 1 2361.49 29.42
 4 2 -1 2395.63 21.26
 4 2 -1 2243.53 50.83
 4 -2 -1 2307.38 22.18
 -4 -2 1 2249.95 21.94
 4 2 0 199.33 10.09
 4 -2 0 223.08 7.52
 4 2 0 214.84 20.1
 4 -2 0 203.92 9.88
 -4 -2 0 202.78 7.87
 -4 2 0 218.92 8.84
 -4 2 0 220.7 9.22
 4 2 0 192.71 6.02
 -4 -2 0 197.17 5.49
 -4 -2 0 195.11 6.55
 -4 2 0 217.58 8.92
 -4 -2 -1 1002.56 15.67
 4 -2 1 997.67 21.29
 -4 2 -1 945.28 18.69
 -4 2 -1 967.09 19.57
 4 2 1 1027.45 15.05
 -4 -2 -1 1000.2 16.28
 4 -2 1 886.45 18.11
 4 2 1 1049.41 21
 -4 -2 -1 1030.34 15.55
 4 -2 1 985.4 17.67
 4 2 1 996.9 21.65
 -4 2 -2 95.66 6.95
 -4 2 -2 107.64 6.87
 -4 2 -2 103.31 6.49
 4 2 2 83.3 4.77
 -4 -2 -2 78.77 5.19
 4 2 2 87.64 6.84
 4 2 2 95.39 6.78
 4 -2 2 96.12 6.43
 -4 -2 -2 80.56 5.51
 4 -2 2 91.39 6.75
 4 -2 3 855.07 19.71
 -4 -2 -3 881.55 21.48
 -4 2 -3 855.64 19.24
 4 2 3 902.04 15.86
 -4 2 -3 858.85 17.99
 -4 -2 -3 883.34 17.4
 4 2 3 908.42 20.22
 4 2 3 885.32 20
 4 -2 3 843.42 19.35
 -4 -2 -3 892.6 19.56
 -4 2 -3 881.07 19.22
 -4 -2 -4 194.76 10.92
 -4 -2 -4 190.68 10.32
 -4 2 -4 218.36 9.97
 -4 2 -4 206.2 9.4
 4 2 4 189.32 7.81
 -4 -2 -4 185.37 8.61
 4 2 4 198.62 9.53
 -4 2 -4 217 9.27
 4 2 4 216.57 10.19
 4 -2 4 208.05 10.43
 -4 2 -4 214.63 9.8
 4 -2 4 202.3 9.79
 -4 2 -5 259.71 10.69
 4 2 5 283.45 9.86
 4 -2 5 264.18 11.26
 4 2 5 269.09 10.99
 -4 2 -5 263.35 10.2
 4 2 5 280.88 11.65
 -4 -2 -5 284.57 13.98
 -4 -2 -5 274.91 13.02
 -4 2 -5 287.02 11.01
 -4 2 -5 278.15 10.31
 4 -2 5 255.11 12.51
 4 -2 6 191.35 11.24
 4 -2 6 180.9 9.42
 4 2 6 187.4 9.86
 -4 2 -6 204.61 9.22
 -4 -2 -6 177.6 12.35
 -4 -2 -6 172.35 11.07
 -4 2 -6 184.11 9.46
 4 2 6 172 8.03
 -4 2 -6 183.83 8.77
 4 -2 7 1777.86 35.4
 4 -2 7 1775.41 29.16
 4 2 7 1854.43 31.4
 -4 2 -7 1763.76 27.45
 -4 -2 -7 1840.17 40.56
 -4 -2 -7 1859.26 36.03
 -4 2 -7 1833.17 27.36
 -4 2 -7 1763.97 29.83
 4 2 7 1878.3 27.52
 4 2 8 193.16 9.42
 -4 2 -8 236.41 11.22
 4 -2 8 233.25 13.5
 -4 -2 -8 188.71 12.71
 4 -2 8 222.19 10.2
 -4 2 -8 237.91 10.14
 4 2 8 187.03 10.37
 -4 -2 -8 195.5 14.61
 -4 2 -8 220.69 9.47
 -4 2 -8 225.39 11.33
 -4 2 -9 2273.63 36.27
 4 -2 9 2224.5 33.44
 4 2 9 2221.45 32.56
 -4 -2 -9 2266.73 42.69
 4 -2 9 2262.08 43.36
 4 -2 9 2201.05 32.48
 4 2 9 2206.59 35.38
 -4 2 -9 2248.55 31.84
 -4 -2 -9 2231.26 50.21
 -4 2 -9 2294 30.41
 -4 2 -9 2219.04 36.26
 4 2 10 54.83 6.33
 -4 2 -10 70.37 6.12
 -4 2 -10 73.61 7.21
 -4 2 -10 68.17 6.84
 4 -2 10 69.36 6.51
 -4 -2 -10 62.65 10.1
 4 -2 10 75.25 9.68
 -4 -2 -10 53.66 5.18
 4 2 10 49.96 5.81
 -4 -2 -10 58.85 8.05
 -4 -2 -11 709.68 30.84
 4 2 11 738.41 19.36
 -4 2 -11 703.84 21.32
 -4 2 -11 696.53 18.27
 4 2 11 708.16 20.12
 4 -2 11 690.56 25.6
 -4 2 -11 683.45 20.61
 -4 -2 -11 724.08 17.38
 -4 2 -12 648.33 20.44
 -4 2 -12 668.02 21.54
 -4 2 -12 649.37 17.91
 4 2 12 604.26 18.86
 4 -2 12 631.98 25.69
 -4 -2 -12 601.63 15.58
 -4 -2 -12 626.47 30.16
 -4 2 -13 1341.93 30.09
 4 2 13 1382.27 28.83
 -4 2 -13 1350.94 32.14
 -4 2 -13 1359.51 26.69
 -4 -2 -13 1383.11 45.9
 -4 -2 -13 1444.76 23.88
 4 -2 13 1354.65 38.36
 4 2 14 160.52 10.27
 -4 -2 -14 160.81 7.91
 -4 2 -14 177.16 11.41
 -4 2 -14 179.62 13.58
 -4 -2 -14 133.27 15.59
 4 -2 14 143.88 13.93
 -4 -2 -15 1157.27 20.16
 -4 2 -15 1128.33 28.4
 -4 2 -15 1105.3 31.56
 4 -2 15 1171.29 37.95
 -4 -2 -15 1090.15 43.4
 4 2 15 1096.62 25.98
 4 2 16 -0.48 3.96
 -4 2 -16 11.47 4.5
 -4 -2 -16 5.27 2.49
 -4 -2 -16 9.35 9.57
 -4 2 -16 19.61 6.98
 4 -2 16 13.47 6.36
 4 2 17 1209.65 27.42
 -4 -2 -17 1256.85 29.22
 -4 2 -17 1182.41 29.9
 -4 -2 -17 1173.56 46.98
 4 -2 17 1120.46 39.34
 -4 2 -17 1159.22 31.54
 -4 -2 -17 1238.91 19.24
 -4 -2 -18 52.87 6.7
 -4 2 -18 76.04 8.26
 4 2 18 49.74 6.59
 -4 -2 -18 48.21 12.24
 -4 2 -18 61.73 8.67
 -4 -2 -18 50.45 3.91
 4 -2 18 50.06 10.16
 -4 -2 -19 1194.24 49.78
 -4 -2 -19 1189.2 15.25
 -4 -2 -19 1230.4 29.45
 -4 2 -19 1187.9 30.43
 4 2 19 1141.08 26.98
 -4 -2 -20 431.84 31.36
 -4 2 -20 461.19 19.11
 -4 -2 -20 429.97 17.76
 4 2 20 402.66 16.22
 -4 -2 -21 269.11 25.79
 4 2 21 321.32 14.4
 4 2 21 283.28 9.1
 -4 -2 -21 332.42 15.75
 4 2 22 24.38 4.95
 -4 -2 -22 29.12 5.58
 -4 -2 -22 35.45 12.45
 4 2 23 438.35 16.85
 -4 -2 -23 471.78 33.1
 -4 -2 -23 488.95 19.25
 -4 -2 -24 0.39 4.48
 -4 -2 -24 9.13 10.05
 -4 -2 -25 501.68 19.61
 -4 -2 -25 512.72 36.5
 -4 -2 -26 8.41 5.18
 -4 -2 -26 -14.49 12.41
 -4 2 -27 333.07 36.61
 -4 -2 -27 305.57 28.97
 -4 2 -28 14.55 17.56
 -4 -2 -28 -4.52 10.95
 -4 3 34 107.48 17.15
 -4 3 33 74.21 14.58
 -4 -3 33 50.85 15.54
 -4 -3 33 77.84 15.64
 4 -3 -32 222.56 17.4
 4 3 -32 259.7 30.41
 -4 -3 32 220.12 21.47
 4 -3 -32 227.27 21.66
 -4 -3 32 160.96 21.74
 -4 -3 31 24.81 10.67
 4 -3 -31 21.62 9.73
 4 3 -31 17.17 15.36
 -4 -3 31 7.36 11.11
 4 -3 -31 31.31 9.15
 4 -3 -30 240.15 17.07
 -4 -3 30 248.36 22.13
 4 3 -30 220.27 27.51
 4 -3 -30 212.01 20.5
 -4 -3 30 203.39 23.34
 -4 -3 29 27.27 11.7
 4 -3 -29 41.22 9.33
 4 3 -29 44.56 17.01
 4 -3 -29 16.09 8.81
 -4 -3 29 37.88 10.86
 -4 3 29 36.41 13.67
 4 -3 -28 433.51 27.04
 4 3 -28 404.55 36.1
 -4 -3 28 451.78 27.98
 -4 3 28 390.81 31.65
 -4 -3 28 399.66 29.13
 4 -3 -28 423.99 22.01
 4 -3 -27 7.9 6.43
 -4 -3 27 -11.61 10.93
 4 3 -27 -14.59 12.04
 -4 -3 27 21.33 9.69
 4 -3 -27 3.34 8.42
 -4 3 27 -9.02 11.86
 4 -3 -26 498.19 28.25
 4 3 -26 488.06 12.04
 4 -3 -26 504.73 23.22
 -4 -3 26 505.74 27.64
 -4 3 26 502.12 33.62
 -4 -3 26 488.66 31.05
 4 -3 -25 63.39 9.85
 -4 -3 25 59.92 11.38
 4 3 -25 50.41 4.24
 -4 -3 25 53.81 12.92
 -4 3 25 34.84 11.1
 4 -3 -25 40.13 8.69
 4 -3 -24 555.47 23.86
 -4 -3 24 574.98 28.47
 4 -3 -24 577.79 29.56
 4 3 -24 577.21 12.93
 -4 -3 24 588.42 32.61
 -4 3 24 637.1 35.25
 4 -3 -24 598.33 29.18
 -4 3 23 1.42 5.34
 4 -3 -23 1.02 5.8
 -4 -3 23 -1.33 6.04
 4 -3 -23 3.84 9.03
 4 3 -23 5.21 2.01
 -4 -3 23 2.63 7.39
 -4 3 23 8.62 8.65
 4 -3 -23 8.52 6.73
 -4 3 22 539.25 23.66
 4 -3 -22 483.36 21.77
 4 -3 -22 528.15 26.17
 4 3 -22 524.31 11.78
 -4 -3 22 524.38 29.31
 4 -3 -22 492.2 25.97
 -4 -3 22 505.7 25.3
 -4 3 22 534.66 29.68
 4 -3 -21 6.91 5.51
 -4 -3 21 2.24 5.78
 4 -3 -21 20.05 9.92
 4 3 -21 9.97 2.2
 -4 -3 21 15.87 8.62
 -4 3 21 11.31 6.56
 -4 -3 21 11.96 2.48
 -4 -3 21 6.74 3.41
 -4 -3 21 10.07 3.26
 4 -3 -21 17.92 6.4
 -4 3 21 16.08 6.92
 4 -3 -20 686.65 25.05
 -4 -3 20 809.31 30.6
 -4 3 20 737.6 31.85
 -4 -3 20 760.94 13.59
 -4 -3 20 737.46 17.28
 -4 -3 20 770.91 16.62
 4 3 -20 736.64 13.26
 4 -3 -20 726.03 28.59
 -4 -3 20 736.41 33.4
 4 -3 -20 726.56 28.93
 -4 3 20 660.79 24.73
 4 -3 -19 54.44 8.02
 -4 3 19 55.62 9.54
 -4 -3 19 65.36 4.4
 -4 -3 19 60.23 5.42
 4 -3 -19 62.94 9.53
 4 -3 -19 48.43 9.01
 -4 -3 19 74.33 5.92
 -4 -3 19 64.54 11.37
 4 3 -19 63.41 3.93
 -4 3 19 50.78 7.31
 4 3 -18 819.63 13.15
 -4 3 18 863.63 26.04
 -4 -3 18 810.37 16.92
 4 -3 -18 864.18 29.33
 4 -3 -18 856.04 27.88
 -4 3 18 884.15 32.34
 -4 -3 18 825.55 33.94
 4 -3 -18 831.77 26.45
 4 -3 -18 897.28 20.79
 -4 -3 18 843.21 18.7
 4 3 -17 367.13 8.41
 -4 3 17 364.29 16.48
 -4 -3 17 367.43 10.9
 4 -3 -17 364.73 18.54
 4 -3 -17 350.14 17.06
 -4 3 17 357.2 20.26
 -4 -3 17 385.95 22.97
 4 -3 -17 343.38 16.8
 -4 -3 17 382.57 12.84
 4 -3 -17 358.43 13.35
 4 3 -16 880.15 12.8
 -4 3 16 912.42 24.6
 -4 -3 16 902.34 16.33
 4 -3 -16 933.73 28.25
 -4 -3 16 894.85 33.69
 -4 -3 16 892.09 20.04
 4 -3 -16 968.03 21.96
 -4 3 16 898.29 30.54
 4 -3 -16 914.37 26.43
 4 -3 -16 895.61 24.96
 4 3 -16 921.74 33.49
 -4 -3 15 303.67 19.84
 4 -3 -15 295.64 14.9
 -4 -3 15 321.33 9.19
 4 -3 -15 299.43 13.41
 4 3 -15 309.82 19.4
 4 -3 -15 318.62 12.7
 4 3 -15 315.75 7.26
 4 -3 -15 302.22 15.59
 4 -3 -14 943.12 21.8
 4 -3 -14 900.16 25.09
 -4 -3 14 911.17 14.7
 -4 -3 14 917.69 32.73
 4 3 -14 883.15 30.3
 4 -3 -14 901.6 20.3
 4 -3 -14 917.29 25.48
 4 3 -14 867.9 20.67
 4 3 -14 888.84 12.14
 4 -3 -13 54.89 5.79
 4 -3 -13 49.22 6.33
 -4 -3 13 56.86 3.7
 4 3 -13 56.06 3
 4 -3 -13 42.9 4.62
 4 3 -13 37.49 8.1
 4 3 -13 56.7 5.69
 4 -3 -13 46.67 6.25
 4 -3 -12 1210.98 24.88
 4 -3 -12 1181.14 16.79
 -4 -3 12 1205.7 14.76
 4 -3 -12 1176.74 27.12
 4 3 -12 1162.14 31.61
 -4 -3 12 1233.24 45.39
 4 3 -12 1176.16 21.84
 4 3 -12 1204.56 16.24
 4 -3 -12 1167.59 25.91
 4 -3 -11 102.98 7.37
 -4 3 11 110.99 11.51
 -4 -3 11 130.77 4.28
 4 -3 -11 111.67 8.59
 4 3 -11 131.28 5.5
 -4 -3 11 146.08 18.16
 4 3 -11 127.78 6.95
 4 -3 -11 120.52 8.14
 4 3 -11 135.36 11.25
 4 -3 -11 103.7 3.84
 4 3 -10 1468.6 32.04
 -4 -3 10 1553.25 48.53
 4 3 -10 1536.78 20.15
 -4 3 10 1564.29 32.25
 4 3 -10 1505.14 21.83
 4 3 -10 1493.02 32.07
 -4 3 10 1594.14 36.13
 -4 -3 10 1509.15 13.62
 4 -3 -10 1546.46 26.55
 4 -3 -10 1547.24 28.2
 4 -3 -10 1525.43 29.32
 -4 -3 9 928.36 35.26
 4 -3 -9 804.8 20.45
 4 3 -9 866.7 15.41
 -4 -3 9 844.94 29.28
 4 3 -9 861.9 15
 -4 3 9 858.68 22.92
 4 -3 -9 845.94 14.66
 4 3 -9 870.37 23.61
 -4 3 9 824.11 23.8
 -4 -3 9 825.87 8.06
 4 -3 -9 829.84 20.55
 4 3 -9 863.36 23.43
 -4 -3 9 859.5 13.55
 -4 -3 8 123.53 13.86
 -4 -3 8 116.91 5.01
 -4 -3 8 125.7 12.16
 4 -3 -8 135.41 5.38
 4 3 -8 113.25 5.04
 -4 3 8 140.97 9.34
 4 3 -8 113.69 9.11
 -4 -3 8 95.2 13.45
 -4 3 8 121.71 8.73
 4 -3 -8 132.86 8.66
 4 3 -8 117.99 6.09
 4 3 -8 110.24 8.82
 -4 -3 7 267.49 16.38
 4 -3 -7 240.2 5.98
 -4 -3 7 261.73 20.43
 -4 3 7 254.15 11.67
 4 3 -7 245.69 12.19
 4 3 -7 239.24 11.32
 -4 -3 7 251.26 7.08
 -4 3 7 247.26 10.83
 4 -3 -7 261.81 11.63
 4 3 -7 241.45 8.89
 -4 -3 7 260.92 16.53
 4 3 -6 215.85 10.34
 -4 -3 6 211.34 19.71
 -4 3 6 214.46 10.26
 4 -3 -6 208.87 4.74
 -4 -3 6 211.56 6.59
 -4 -3 6 196 13.89
 4 3 -6 202.62 10.57
 -4 3 6 218.48 7.84
 -4 3 6 218.44 9.24
 -4 3 6 212.04 10.81
 -4 -3 6 221.94 14.16
 4 3 -6 224.34 8.81
 -4 3 6 209.2 9.8
 -4 -3 5 120.22 10.02
 -4 -3 5 131.47 11.54
 -4 -3 5 117.42 5.36
 -4 3 5 118.59 7.48
 4 3 -5 114.67 8.02
 -4 3 5 112.68 5.83
 -4 3 5 125.06 6.42
 -4 3 5 129.26 8.47
 -4 -3 5 117.79 16.32
 -4 3 5 123.24 7.95
 4 3 -5 118.34 6.8
 -4 -3 4 360.52 7.41
 4 3 -4 366.38 12.56
 -4 3 4 352.19 10.64
 4 -3 -4 358.37 12.14
 -4 3 4 393.33 13.39
 -4 -3 4 363.6 18.31
 -4 3 4 375.07 13.04
 -4 -3 4 356.65 26.16
 -4 -3 4 366.81 15.14
 4 3 -4 373.99 12
 4 3 -3 78.59 2.6
 -4 3 3 66.63 5.04
 4 3 -3 68.98 7.86
 4 3 -3 84.08 11.79
 -4 3 3 52.41 5.16
 4 3 -3 73.64 5.84
 -4 -3 3 73.08 6.9
 4 -3 -3 68.37 6.48
 -4 -3 3 91.55 18.34
 4 3 -3 72.8 5.65
 4 -3 -3 70.27 5.53
 -4 3 3 67.93 6.2
 4 3 -2 1341.29 29.04
 4 3 -2 1353.48 16.28
 -4 3 2 1365.18 29.84
 4 3 -2 1301.31 43.26
 4 3 -2 1349.34 21.21
 -4 3 2 1393.79 22.64
 4 3 -2 1364.43 13.51
 -4 -3 2 1390.97 26.42
 -4 3 2 1396.85 25.12
 4 -3 -2 1382.69 26.21
 4 -3 -2 1359.68 23.28
 -4 3 2 1408.03 24.19
 -4 3 1 221.78 9.41
 4 3 -1 259.35 6.24
 4 3 -1 256.58 8.14
 4 -3 -1 215.76 10.62
 4 3 -1 251.15 8.25
 -4 3 1 224.67 10.02
 4 3 -1 250.24 21.06
 4 3 -1 251.85 12.9
 4 -3 -1 224.97 9.21
 -4 3 0 806.92 18.08
 4 3 0 738.51 11.87
 4 3 0 752.91 21.61
 4 3 0 792.73 39.91
 4 -3 0 795.76 19.67
 4 3 0 737.45 12.58
 4 -3 0 818.54 17.6
 4 3 0 718.53 16.06
 4 3 1 2545.85 35.4
 -4 3 -1 2507.73 33.56
 4 3 1 2597.67 25.47
 4 3 1 2512.7 35.75
 4 -3 1 2453.67 31.88
 4 -3 1 2542.37 30.32
 4 -3 1 2597.21 45.97
 4 3 1 2541.7 40.1
 4 -3 1 2455.25 35.5
 -4 3 -2 156.02 8.95
 -4 3 -2 168.5 8.78
 -4 3 -2 163.26 8.48
 4 3 2 133.47 5.98
 4 3 2 152.33 9.05
 -4 -3 -2 135.89 6.51
 4 -3 2 167.45 8.4
 4 -3 2 143.83 11.13
 4 -3 2 158.62 9.04
 4 3 2 142.92 10.36
 -4 3 -3 22.83 4.43
 4 -3 3 33.26 6.65
 -4 3 -3 30.31 4.62
 -4 3 -3 26.85 4.67
 4 3 3 35.01 3.99
 -4 -3 -3 34.8 4.22
 -4 3 -3 22.94 3.9
 4 3 3 27.91 4.59
 4 -3 3 28.85 4.54
 -4 3 -3 27.56 3.81
 4 -3 3 29.69 4.77
 -4 -3 -4 1776.51 33.09
 -4 3 -4 1741.52 29.62
 4 3 4 1733.7 24.24
 -4 3 -4 1788.23 28.38
 -4 -3 -4 1722.55 28.3
 -4 3 -4 1727.4 26.54
 -4 3 -4 1725.56 26.05
 4 3 4 1746.68 31.17
 4 -3 4 1722.99 29.25
 4 -3 4 1730.4 29.86
 4 3 5 313.67 10.54
 -4 3 -5 297.29 11.65
 -4 -3 -5 298.26 12.76
 -4 3 -5 269.5 10.46
 4 -3 5 276.39 11.68
 4 3 5 315.44 13.35
 -4 -3 -5 318.02 14.77
 -4 3 -5 288.23 10.59
 4 -3 5 264.78 12.11
 -4 3 -6 253.57 10.29
 4 -3 6 260.63 12.9
 4 3 6 263.91 12.54
 4 -3 6 256.94 11.24
 -4 3 -6 254.12 11.33
 4 3 6 246.74 10.01
 -4 3 -6 262.96 10.49
 -4 -3 -6 242.56 12.59
 -4 -3 -6 248.8 13.55
 4 -3 7 114.46 9.24
 -4 3 -7 117.86 7.15
 4 3 7 120.5 8.6
 4 -3 7 114.69 7.74
 -4 3 -7 121.64 8.25
 4 3 7 116.29 7.34
 -4 3 -7 121.29 7.44
 -4 -3 -7 121.03 10.37
 -4 -3 -7 117.38 9.68
 4 3 8 63.62 5.96
 -4 3 -8 60.28 6.12
 -4 -3 -8 52.22 7.37
 -4 3 -8 65.31 5.94
 4 -3 8 61.56 5.84
 4 3 8 57.41 6.69
 -4 3 -8 68.44 5.77
 4 -3 8 68.95 8.07
 -4 -3 -8 61.83 7.88
 -4 3 -9 146.21 9.76
 4 3 9 169.88 9.38
 -4 3 -9 165.89 9.93
 -4 -3 -9 163.75 12.85
 -4 3 -9 146.48 8.29
 4 -3 9 146.7 8.66
 4 3 9 166.23 10.57
 4 -3 9 144.02 11.63
 -4 -3 -9 163.38 12.38
 -4 3 -10 76.3 7.36
 4 3 10 69.38 6.48
 -4 3 -10 84.46 7.82
 -4 -3 -10 67.97 9.9
 -4 3 -10 80.9 6.61
 4 -3 10 80.2 6.84
 4 3 10 78.73 7.75
 -4 -3 -10 75.11 9.34
 4 -3 10 74.73 8.77
 -4 3 -11 348.93 15.05
 4 3 11 313.23 14.24
 4 -3 11 337.25 12.73
 -4 3 -11 332.88 12.41
 4 -3 11 335.84 18.4
 -4 -3 -11 323.68 19.65
 -4 3 -11 340.56 14.9
 4 3 12 210.75 11.93
 4 -3 12 239.58 10.49
 4 -3 12 223.21 15.69
 -4 3 -12 232.42 10.57
 -4 -3 -12 214.81 16.9
 -4 3 -12 222.25 12.61
 -4 3 -13 82.73 7.01
 4 3 13 104.79 8.84
 4 -3 13 105.52 11.8
 -4 -3 -13 88.66 12.58
 -4 3 -13 95.85 8.7
 -4 3 -14 270.35 11.83
 -4 -3 -14 261.9 10.66
 4 3 14 245.62 13.05
 4 -3 14 265.69 17.98
 -4 -3 -14 254.04 19.38
 -4 3 -14 266.31 14.19
 -4 3 -15 1.93 3.98
 -4 -3 -15 1.16 6.95
 -4 3 -15 4.46 4.01
 4 3 15 -3 4.14
 -4 3 -15 6.33 6.96
 -4 -3 -15 1.59 2.58
 4 -3 15 6.2 6.15
 4 3 16 134.51 9.98
 4 -3 16 129.14 13.61
 -4 -3 -16 135.64 7.36
 -4 3 -16 120.33 12.35
 -4 -3 -16 109.44 14.16
 -4 3 -16 165.2 11.68
 4 -3 17 180.82 16.73
 -4 -3 -17 213.64 8.79
 -4 -3 -17 201.87 19.12
 4 3 17 196.82 11.76
 -4 3 -17 199.88 13.09
 -4 -3 -18 84.42 5.5
 4 3 18 82.16 8.36
 -4 -3 -18 83.19 13.31
 4 -3 18 81.68 12.27
 -4 -3 -19 80.68 12.86
 4 -3 19 95.33 13.2
 -4 -3 -19 83.38 8.4
 4 3 19 81.64 8.05
 -4 3 -19 92.7 11.3
 -4 -3 -19 86.53 5.08
 -4 -3 -20 12.32 10.47
 4 -3 20 30.94 9.86
 -4 -3 -20 23.48 5.45
 4 3 20 22.35 5.86
 -4 3 -20 29.8 7.84
 -4 -3 -20 19.61 2.5
 -4 -3 -21 14.85 5.35
 4 3 21 16.48 5.03
 -4 -3 -21 21.39 10.38
 4 -3 21 13.1 9.29
 4 3 22 4.15 4.56
 -4 -3 -22 6.83 8.94
 -4 -3 -22 0.58 4.26
 4 3 23 -5.92 4.31
 -4 -3 -23 -6.4 8.64
 -4 -3 -23 -2.51 4.39
 -4 -3 -24 6.04 10.14
 -4 -3 -24 7.8 4.17
 -4 -3 -25 25.41 12.56
 -4 -3 -25 12.39 4.83
 -4 -3 -26 22.89 12.48
 -4 -3 -26 50.61 7.4
 -4 -3 -27 29.22 12.2
 4 -4 -33 8.39 8.31
 4 -4 -32 -5.53 7.75
 -4 -4 32 -2.54 11.07
 4 4 -32 6.4 14.86
 4 4 -31 -16.77 14.58
 4 -4 -31 -0.45 8.36
 4 -4 -31 10.74 7.92
 -4 4 31 3.39 12.79
 -4 -4 31 10.91 10.14
 4 4 -30 25.25 15.65
 4 -4 -30 17.89 8.55
 -4 -4 30 14.98 9.92
 -4 4 30 -0.66 13.28
 4 -4 -30 -2.91 7.12
 -4 -4 29 -10.29 10.24
 4 -4 -29 -3.37 7.32
 -4 4 29 12.85 11.99
 -4 -4 29 20.4 12.1
 4 -4 -29 -0.32 6.59
 -4 -4 28 15.15 10.16
 -4 -4 28 18.91 11.92
 4 -4 -28 11.49 8.09
 4 -4 -28 20.71 8.81
 -4 4 28 13.39 10.57
 -4 -4 27 4.34 10.4
 4 -4 -27 24.95 7.95
 -4 4 27 -2.28 9.94
 -4 -4 27 -1.28 7.95
 4 -4 -27 19.75 8.85
 -4 -4 26 20.96 11.46
 4 -4 -26 25.94 8.53
 -4 4 26 23.36 11.3
 -4 -4 26 18.4 7.79
 4 -4 -26 20.31 7.43
 -4 -4 25 9.19 9.99
 4 -4 -25 4.12 5.98
 -4 4 25 11.83 9.4
 -4 -4 25 6.54 6.7
 4 -4 -25 16.16 7.95
 -4 -4 24 141.65 18.04
 4 -4 -24 166.45 16.05
 -4 -4 24 145.11 15.61
 -4 4 24 156.76 18.55
 4 -4 -24 154.78 14.08
 4 -4 -23 -0.95 8.22
 4 -4 -23 1.01 5.91
 4 4 -23 4.4 1
 -4 -4 23 1.12 6.33
 -4 -4 23 5.24 7.85
 -4 4 23 -6.85 7.63
 4 -4 -23 -2.79 6.04
 4 -4 -22 114.28 12.37
 4 -4 -22 116.42 13.52
 -4 -4 22 129.5 16.3
 -4 -4 22 120.9 13.92
 4 4 -22 92.11 2.7
 -4 4 22 112.59 14.61
 4 -4 -22 107.02 11.47
 4 -4 -21 -6.55 5.83
 -4 -4 21 4.67 3.04
 4 -4 -21 10.98 7.2
 -4 -4 21 -0.45 8.17
 -4 -4 21 4.87 3.5
 -4 -4 21 12.5 7.24
 4 -4 -21 -5.72 6.35
 -4 4 21 -9.61 6.81
 -4 4 20 218.63 17.44
 -4 -4 20 246.26 10.04
 4 -4 -20 235.36 16.61
 -4 -4 20 225.46 20.33
 -4 -4 20 241.96 9.06
 4 -4 -20 233.59 10.94
 -4 -4 20 243.89 10.36
 4 -4 -20 225.66 15.68
 4 -4 -20 214.72 15.47
 -4 -4 19 564.94 14.3
 4 -4 -19 582.26 24.32
 -4 -4 19 558.77 29.83
 4 -4 -19 547.82 22.91
 -4 -4 19 572.28 16.09
 4 -4 -19 608.8 17.76
 -4 4 19 556.91 26.25
 4 -4 -19 565.39 22.58
 -4 -4 18 610.07 14.25
 4 -4 -18 597.83 23.93
 -4 -4 18 614.68 31.2
 4 -4 -18 560.97 23.01
 4 -4 -18 618.91 17.98
 -4 4 18 588.9 26.33
 4 -4 -18 580.64 21.49
 -4 -4 17 143.59 6.75
 4 -4 -17 155.96 12.15
 -4 -4 17 125.81 14.98
 4 -4 -17 148.23 12.13
 4 -4 -17 148.69 9.16
 -4 4 17 160.66 13.64
 4 -4 -17 163.28 10.89
 -4 -4 16 177.77 7.06
 4 -4 -16 178.45 12.56
 -4 -4 16 181.16 16.99
 4 -4 -16 150.03 11.98
 4 -4 -16 179.1 9.94
 4 -4 -16 166.51 10.04
 -4 4 16 180.71 13.96
 -4 4 15 145.79 12.14
 -4 -4 15 154.13 6.4
 4 -4 -15 158.74 11.54
 4 -4 -15 147.13 9.33
 4 -4 -15 134.15 10.99
 4 -4 -15 143.19 8.17
 -4 -4 15 147.94 15.25
 4 -4 -14 258.72 11.62
 -4 -4 14 264.04 19.17
 4 -4 -14 240.24 11.77
 4 4 -14 258.37 6.6
 -4 -4 14 250.43 7.42
 4 -4 -14 228.79 12.86
 4 4 -14 249.14 16.87
 4 -4 -14 237.61 8.41
 4 -4 -14 244.89 14.07
 4 4 -13 119.41 12.05
 4 4 -13 122.57 5.11
 -4 -4 13 124.77 13.84
 4 -4 -13 105 7.95
 -4 4 13 120.75 14.15
 -4 -4 13 115.13 4.89
 4 -4 -13 117.36 9.77
 4 4 -13 121.4 7.51
 4 -4 -13 126.1 4.63
 4 -4 -13 124.09 7.97
 4 -4 -13 117.29 9.06
 4 4 -12 819.76 17.47
 4 -4 -12 812.98 18.48
 4 -4 -12 810.3 21.31
 -4 4 12 836.01 30.21
 4 4 -12 884.72 14.56
 4 -4 -12 793.19 23.74
 4 4 -12 838.36 27.49
 -4 -4 12 866.15 40.58
 4 -4 -12 830.18 21.87
 4 -4 -11 143.82 8.93
 -4 -4 11 99.23 16.2
 4 4 -11 128.57 6.6
 4 4 -11 128.84 11.03
 4 -4 -11 135.24 7.42
 4 4 -11 125.74 10.76
 -4 4 11 132.66 12.07
 -4 -4 11 144.85 18.35
 4 -4 -11 129.46 9.68
 4 -4 -11 130.48 8.94
 4 4 -11 131.05 6.06
 4 -4 -10 661.15 15.02
 -4 4 10 664 21.86
 4 4 -10 668.31 13.58
 4 4 -10 669.7 22.98
 4 4 -10 662.59 22.7
 -4 4 10 677.76 23.08
 -4 -4 10 679.86 35.06
 4 -4 -10 643.4 18.84
 4 4 -10 680.2 14.15
 -4 -4 10 694.4 35
 -4 -4 9 205.98 19.01
 -4 -4 9 210.2 5.81
 -4 -4 9 198.54 21.3
 -4 -4 9 202.21 15.94
 4 -4 -9 207.96 8.03
 4 4 -9 199.87 6.69
 -4 4 9 225.47 12.31
 4 4 -9 217.06 13.34
 4 -4 -9 204.86 7.04
 -4 4 9 204.86 11.84
 4 -4 -9 201.21 10.83
 4 4 -9 203 12.59
 4 4 -9 200.44 8.17
 4 4 -8 713.04 23.65
 -4 -4 8 671.15 28.49
 4 4 -8 693.56 11.1
 -4 4 8 697.37 20.69
 4 4 -8 686.07 20.73
 4 4 -8 692.46 15.74
 -4 -4 8 710.04 10.84
 -4 -4 8 750.59 31.61
 4 4 -8 711.89 22.35
 4 -4 -8 663.18 13.14
 4 -4 -8 689.66 19.47
 -4 4 8 667 19.39
 -4 -4 8 693.27 37.14
 4 -4 -8 683.63 13.38
 -4 4 7 75.83 7.28
 4 4 -7 47.81 7.5
 4 4 -7 51.46 6.06
 4 4 -7 52.7 5
 -4 -4 7 45.41 2.94
 4 -4 -7 69.97 6.63
 -4 -4 7 52.66 13.51
 4 4 -7 54.28 7.17
 -4 -4 7 48.24 9.72
 4 -4 -7 67.49 4.49
 4 -4 -7 65.72 4.03
 -4 4 7 63.38 6.26
 4 -4 -6 3011.43 31.89
 4 4 -6 3194.57 37.44
 -4 4 6 3094.15 41.64
 -4 -4 6 3200.75 56.12
 4 4 -6 3194.8 45.68
 -4 4 6 3126.14 37.5
 4 -4 -5 1346.64 20.88
 4 4 -5 1324.61 24.13
 4 -4 -5 1340.7 25.61
 -4 -4 5 1194.19 48.78
 -4 4 5 1358.14 22.62
 -4 -4 5 1333.52 33.65
 4 4 -5 1294.6 27.81
 -4 4 5 1377.49 26.15
 -4 4 5 1326.28 27.14
 4 -4 -4 1326.41 21.27
 4 -4 -4 1344.46 25.15
 -4 -4 4 1449.51 57.56
 4 4 -4 1403.38 45.94
 4 4 -4 1443.54 28.24
 -4 -4 4 1443.81 33.25
 4 4 -4 1432.21 25.78
 -4 4 4 1330.02 26.59
 -4 -4 3 607.28 7.07
 4 4 -3 623.87 17.65
 4 -4 -3 642.64 14.88
 4 4 -3 626.15 7.73
 4 -4 -3 661.29 18.71
 -4 4 3 637.84 17.88
 -4 -4 3 594.23 36.42
 -4 4 3 541.83 25.25
 4 4 -3 608.31 32.87
 4 -4 -3 623.22 16.74
 -4 -4 3 644.7 20.89
 4 4 -3 626.51 17.44
 4 4 -2 3167.95 39.04
 4 -4 -2 2987.48 34.98
 4 4 -2 3185.47 23.77
 4 -4 -2 3082.08 41.46
 -4 -4 2 3273.12 45.46
 4 4 -2 3123.44 29.44
 4 4 -2 3196.99 50.65
 -4 4 2 2896.84 55.29
 4 4 -2 2985.77 75.06
 4 -4 -2 3098.43 37.89
 -4 4 1 608.61 22.81
 4 4 -1 574.76 21.23
 4 -4 -1 595.39 15.22
 -4 4 1 604.51 16.06
 4 -4 -1 595.97 17.68
 4 4 -1 545.25 12.4
 4 4 -1 548.37 9.88
 4 4 -1 556.88 14.74
 -4 -4 1 554.78 17.87
 4 -4 -1 608.2 15.94
 4 4 0 2171.22 72.28
 -4 4 0 2160.83 31.93
 4 -4 0 2144.14 34.29
 4 4 0 2215.07 29.11
 4 4 0 2245.21 42.25
 4 4 0 2227.11 23
 4 -4 0 2144.93 30.7
 4 4 0 2254.05 28.12
 4 4 1 139.4 6.26
 -4 4 -1 146.46 8.65
 4 -4 1 145.51 9.1
 4 4 1 129.5 7.8
 4 4 1 154.98 22.89
 4 4 1 134.32 5.95
 4 -4 1 138.84 7.72
 -4 4 -1 151.82 8.44
 4 -4 2 1491.3 25.6
 4 4 2 1529.82 18.15
 -4 4 -2 1490.12 27.41
 4 -4 2 1421.39 42.39
 4 4 2 1534.48 30.24
 -4 4 -2 1534.03 25.26
 4 -4 2 1542.4 28.56
 4 4 2 1495.45 21.05
 4 4 2 1563.58 29.65
 4 4 3 12.79 1.61
 -4 4 -3 5.35 3.48
 4 -4 3 7.93 3.58
 -4 4 -3 5.89 3.36
 4 4 3 16.68 5.04
 4 -4 3 13.45 3.84
 -4 4 -3 6.09 2.99
 4 4 3 19.73 3.56
 -4 -4 -3 15.44 3.16
 4 -4 3 -3.48 7.61
 4 4 3 15.11 4.38
 4 4 4 2682.77 41.75
 4 4 4 2632.72 47.21
 4 -4 4 2728.05 36.35
 -4 4 -4 2711.36 38.96
 -4 4 -4 2736.07 38.01
 4 4 4 2694.71 31.86
 -4 4 -4 2702.17 35.04
 -4 4 -4 2740.41 34.58
 4 -4 4 2692.48 38.45
 -4 -4 -4 2716.07 35.34
 4 -4 4 2706.72 55.62
 4 -4 5 298.73 18.53
 4 4 5 268.78 13.33
 -4 4 -5 296.81 11.36
 4 -4 5 272.06 12.19
 -4 4 -5 282.87 12.62
 -4 4 -5 268.41 12.03
 -4 -4 -5 257.3 11.31
 4 4 5 258.46 10.17
 -4 4 -5 259.35 10.37
 -4 4 -6 858.96 19.29
 -4 -4 -6 941.4 26.2
 4 -4 6 967.21 32.61
 -4 4 -6 870.64 21.29
 -4 -4 -6 894.96 22.52
 4 -4 6 849.02 21.12
 4 4 6 892.44 24.31
 -4 4 -6 862.99 18.92
 4 -4 6 850.77 23.98
 4 4 6 900.08 19.42
 4 -4 7 302.48 15.25
 -4 4 -7 320.04 11.6
 -4 -4 -7 269.31 14.97
 -4 4 -7 303.8 13.09
 4 4 7 277.32 11.33
 4 -4 7 295.44 12.53
 -4 4 -7 328.17 12.02
 -4 -4 -7 275.34 13.59
 4 4 7 281.5 14.1
 -4 -4 -8 3095.48 50.8
 -4 4 -8 2895.11 36.78
 -4 4 -8 2946.04 41.91
 -4 -4 -8 3079.73 48.05
 4 4 8 2982.4 38.63
 4 -4 8 2956.3 40.36
 4 -4 8 2929.55 49.39
 -4 4 -8 2959.42 36.55
 4 4 8 2964.61 46.35
 4 -4 9 864.69 27.11
 -4 4 -9 913.38 19.85
 4 -4 9 920.82 21.91
 -4 4 -9 912.15 24.39
 -4 -4 -9 848.46 26.31
 4 4 9 878.28 20.95
 -4 4 -9 917.19 13.96
 4 4 9 873.16 25.07
 -4 4 -9 955.39 20.46
 -4 -4 -9 878.76 27.54
 -4 -4 -10 1227.65 33.27
 4 4 10 1213.09 25.56
 4 -4 10 1068.67 30.63
 -4 4 -10 1137.39 22.48
 4 -4 10 1136.98 24.26
 -4 4 -10 1164.29 28.23
 4 4 10 1205.53 29.58
 -4 4 -10 1119.78 22.49
 -4 4 -11 437.25 14.09
 -4 4 -11 410.61 13.68
 4 -4 11 374.22 19.44
 4 -4 11 404.32 14.37
 -4 4 -11 398.87 16.57
 4 4 11 405.88 17.57
 -4 -4 -11 385.32 19.66
 -4 4 -12 1239.6 23.99
 -4 4 -12 1263.45 24.38
 4 -4 12 1152.36 35.05
 4 -4 12 1270.27 25.17
 -4 4 -12 1209.96 29.85
 -4 -4 -12 1246.02 36.52
 4 4 12 1213.28 30.16
 4 -4 13 58.3 6
 4 4 13 43.95 6.46
 -4 4 -13 51.92 5.41
 -4 -4 -13 44.41 8.67
 4 -4 13 51.42 8.49
 -4 4 -13 58.21 5.87
 -4 4 -14 1256.23 24.96
 4 -4 14 1235.19 38.8
 4 -4 14 1258.03 24.93
 4 4 14 1232.02 30.67
 -4 -4 -14 1283.43 39.98
 -4 4 -14 1241.66 24.64
 4 -4 15 329.93 12.62
 -4 4 -15 342.98 13.11
 4 4 15 305.73 15.5
 -4 -4 -15 300.02 20.49
 4 -4 15 342.22 21.31
 4 -4 16 999.94 37.17
 -4 -4 -16 1052.34 21.84
 -4 4 -16 997.33 22.86
 -4 -4 -16 1025.85 37.87
 4 4 16 1010.13 27.86
 -4 4 -17 180.95 13.6
 4 -4 17 183.67 16.76
 -4 -4 -17 169.69 8.7
 -4 4 -17 183.16 10.46
 -4 -4 -17 159.37 16.31
 4 4 17 163.81 11.59
 -4 4 -18 667.66 26.16
 4 4 18 675.61 22.85
 4 -4 18 655.58 32.06
 -4 -4 -18 716.26 33.58
 -4 -4 -18 724.34 16.79
 -4 4 -19 114.16 12.07
 4 4 19 83.06 8.87
 4 -4 19 100.39 13.47
 -4 -4 -19 77.64 12.52
 -4 -4 -19 90.5 5.85
 4 4 20 484.91 19.69
 4 -4 20 454.68 28.11
 -4 4 -20 471.21 23.38
 -4 -4 -20 517.01 30.19
 -4 -4 -21 55.26 7.44
 -4 -4 -21 52.13 12.29
 4 4 21 52.41 7.59
 4 -4 21 60.35 12.88
 -4 4 -21 53.5 9.48
 4 4 22 281.07 14.83
 -4 -4 -22 285.15 23.72
 4 -4 22 288.08 23.78
 -4 -4 -22 310.22 15.45
 4 4 23 46.84 6.88
 -4 -4 -23 55.08 12.4
 4 -4 23 65.61 12.89
 -4 -4 -23 53.21 7.2
 4 4 24 337.87 16.26
 -4 -4 -24 383.59 27.94
 -4 -4 -24 367.21 16.67
 4 -4 24 380.24 28.06
 -4 -4 -25 102.82 16.09
 -4 -4 -25 102.88 9.52
 4 -4 25 127.61 18.37
 -4 -4 -26 295.97 26.26
 -4 -4 -27 94.38 16.69
 4 -5 -33 218.68 18.38
 -4 -5 32 83.16 15.94
 4 5 -32 47.54 19.36
 4 -5 -32 74.38 12.4
 -4 5 32 63.32 15.37
 -4 -5 31 152.73 20.4
 4 -5 -31 181.24 17.8
 -4 5 31 124.25 21.85
 4 -5 -31 150.85 15.89
 -4 -5 30 17.82 10.16
 4 -5 -30 9.09 7.5
 -4 5 30 -1.96 12.28
 4 -5 -30 11.13 8
 4 -5 -29 110.29 13.79
 -4 5 29 153.93 21.54
 4 -5 -29 117.61 14.62
 -4 -5 29 153.28 17.9
 -4 -5 28 -2.75 8.67
 -4 5 28 14.5 10.91
 4 -5 -28 1.7 6.74
 4 -5 -28 -10.16 8.48
 4 -5 -27 182.71 16.97
 -4 5 27 190.96 22.09
 -4 -5 27 199.32 19.58
 4 -5 -27 173.47 15.98
 -4 -5 26 40.47 10.62
 -4 5 26 48.42 12.02
 4 -5 -26 30.39 8.34
 4 -5 -26 41.42 8.92
 4 -5 -25 358.92 22.01
 -4 5 25 357.4 25.53
 4 -5 -25 337.7 20.64
 -4 -5 25 347.18 23.98
 4 -5 -24 -3.68 5.82
 -4 5 24 7.05 7.72
 4 -5 -24 -4.66 6.27
 -4 -5 24 -7.74 7.5
 4 -5 -23 521.85 24.84
 4 -5 -23 575.95 16.95
 -4 -5 23 602.72 29.9
 4 -5 -23 550.04 26.31
 -4 5 23 592.89 30.99
 4 -5 -22 70.07 10.56
 4 -5 -22 67.5 10.87
 4 -5 -22 62.63 10.29
 -4 5 22 72.26 12.29
 -4 -5 22 58.33 13.17
 4 -5 -22 72.42 6.71
 4 -5 -21 327.04 19.22
 4 -5 -21 305.79 18.74
 4 -5 -21 290.24 17.08
 -4 5 21 280.48 20.71
 -4 -5 21 264.07 22.89
 4 -5 -21 321.37 13.48
 4 -5 -20 253.48 12.09
 4 -5 -20 224.01 15.94
 -4 -5 20 232.05 9.72
 4 -5 -20 243.52 15.04
 4 -5 -20 246.52 16.77
 -4 -5 20 256.76 10.43
 -4 -5 20 208.62 20.53
 -4 5 20 259.97 18.77
 -4 5 19 598.54 27.37
 4 -5 -19 559.78 23.53
 4 -5 -19 592.67 18.56
 4 -5 -19 568.3 24.66
 4 -5 -19 591.14 20.88
 -4 -5 19 519.81 13.74
 -4 -5 19 536.17 31.43
 -4 5 18 54.57 8.88
 -4 -5 18 60.75 12.69
 4 -5 -18 57.19 7.15
 4 -5 -18 61.97 8.97
 4 -5 -18 76.16 9.11
 4 -5 -18 67.09 7
 4 -5 -17 1143.86 26.19
 4 -5 -17 1105.88 30.87
 -4 -5 17 1093.12 43.28
 4 -5 -17 1066.56 22.75
 4 -5 -17 1083.69 32.44
 4 -5 -17 1141.33 27.93
 -4 5 17 1123.48 35.06
 4 -5 -16 57.86 7.01
 4 -5 -16 52.24 7.76
 4 -5 -16 64.26 5.66
 4 -5 -16 50.62 6.25
 4 -5 -16 50.18 7.83
 -4 -5 16 50.85 10.84
 4 -5 -15 1573.73 30.91
 4 -5 -15 1489.02 33.43
 4 -5 -15 1487.24 36.56
 4 -5 -15 1499.5 29.44
 -4 -5 15 1394.21 46.87
 4 -5 -15 1419 17.68
 4 5 -15 1444.31 16.44
 4 -5 -14 793.07 26.33
 4 -5 -14 839.21 24.03
 4 -5 -14 860.14 21.54
 4 5 -14 806.87 13.34
 -4 5 14 827.12 33.75
 4 -5 -14 844.73 22.74
 -4 5 13 690.54 28.88
 4 -5 -13 656.99 11.51
 4 -5 -13 637.09 19.75
 4 -5 -13 633.39 23.04
 4 5 -13 615.28 12.63
 4 -5 -13 659.87 18.34
 4 5 -12 7.46 2.13
 4 -5 -12 -3.44 3.92
 -4 -5 12 10.82 12.12
 4 5 -12 7.34 2.56
 4 5 -12 6.07 6.77
 4 5 -12 -4.74 5.88
 4 -5 -12 5.17 1.91
 -4 -5 12 1.64 10.3
 4 -5 -12 5.2 3.08
 -4 5 12 10.15 6.19
 4 -5 -12 2.96 2.99
 4 5 -11 792.04 15.39
 4 -5 -11 870.63 19.46
 4 -5 -11 859.13 14.73
 4 -5 -11 840.26 22.65
 -4 5 11 866.16 28.18
 -4 -5 11 823.47 41.3
 -4 -5 11 803.94 42.74
 4 5 -11 788.22 26.71
 4 5 -11 812.75 16.54
 4 5 -11 806.52 27.63
 4 5 -10 206.77 14.29
 -4 -5 10 220.91 24.7
 -4 -5 10 207.36 21.91
 4 5 -10 210.16 7.08
 -4 5 10 205.66 13.03
 4 5 -10 219.97 14.53
 4 -5 -10 192.53 7.27
 4 -5 -10 204.89 11.38
 -4 5 10 204.32 13.08
 4 5 -10 209.68 13.78
 4 5 -10 211.61 8.88
 4 -5 -10 207.46 9.19
 4 5 -9 1141.52 31.77
 -4 -5 9 1110.19 49.71
 -4 -5 9 1145.53 44.38
 -4 -5 9 1151.97 12.49
 4 5 -9 1142.9 14.92
 -4 5 9 1205.49 29.34
 4 5 -9 1168.75 32.23
 4 -5 -9 1205.44 18.9
 4 -5 -9 1207.44 27.37
 -4 5 9 1197.44 28.49
 4 5 -9 1155.4 21.64
 4 5 -9 1067.49 28.49
 4 -5 -9 1225.41 21.11
 4 5 -8 384.51 18.6
 -4 -5 8 368.95 30.74
 -4 -5 8 366.7 24.93
 -4 -5 8 393.86 7.56
 -4 5 8 342.1 15.02
 4 5 -8 374.9 18.39
 4 -5 -8 328.95 10.09
 4 -5 -8 372.76 15.31
 -4 5 8 356.89 14.64
 4 5 -8 343.09 12.37
 4 -5 -8 351.57 10.79
 -4 5 7 2064.09 36.33
 4 5 -7 2024.56 42.75
 4 -5 -7 2074.13 26.74
 4 -5 -7 2156.93 37.16
 -4 5 7 2160.68 33.94
 4 -5 -7 2104.17 35.91
 4 5 -7 2007.05 31.23
 4 5 -7 2037.92 41.01
 -4 -5 7 2035.79 52.02
 4 -5 -6 366.92 11.3
 -4 -5 6 420.4 22.73
 -4 5 6 382.49 13.41
 4 5 -6 419.81 19.67
 4 -5 -6 361.66 14.53
 4 5 -6 409.9 18.25
 -4 -5 6 384.32 31.58
 4 5 -5 1629.07 54.02
 -4 -5 5 1531.03 39.23
 -4 5 5 1583.04 16.13
 4 -5 -5 1629.51 24.56
 -4 -5 5 1559.65 63.59
 4 5 -5 1515.16 33.97
 4 -5 -5 1591.21 29.97
 -4 -5 4 96.69 11.06
 4 -5 -4 107.2 7.85
 4 5 -4 118.07 17.57
 4 5 -4 117.03 3.43
 4 -5 -4 101.13 6.58
 -4 -5 4 130.95 21.55
 4 5 -4 123.48 10.23
 -4 5 4 103.59 7.21
 -4 -5 3 346.02 17.24
 4 -5 -3 376.73 15.53
 4 5 -3 332.23 6.85
 -4 5 3 386.58 28
 4 5 -3 352.14 27.91
 4 -5 -3 361.63 13.4
 4 5 -3 333.63 15
 4 -5 -3 342.05 11.65
 -4 5 2 12.05 7.03
 4 5 -2 22.3 7.82
 4 5 -2 16.52 4.42
 4 -5 -2 16.07 3.77
 4 -5 -2 17.61 4.85
 4 5 -2 14.36 10.06
 4 5 -2 20.09 2.28
 4 -5 -2 15.35 3.91
 -4 -5 2 17.02 5.59
 4 5 -1 1217.67 25.87
 4 5 -1 1223.56 16.73
 4 -5 -1 1260.12 23.1
 4 -5 -1 1365.65 29.07
 -4 -5 1 1281.8 29.59
 -4 5 1 1337.84 40.37
 4 5 -1 1143.57 52.08
 4 5 -1 1230.48 33.72
 4 5 -1 1264.18 20.72
 4 -5 -1 1269.41 24.44
 4 -5 0 35.62 4.66
 4 5 0 43.52 3.74
 4 -5 0 35.69 5.05
 -4 5 0 37.76 5.69
 4 5 0 38.41 15.5
 -4 -5 0 45.45 6.41
 -4 5 0 36.35 8.7
 4 -5 0 39.73 5.96
 4 5 0 47.87 5.39
 4 5 0 47.86 4.78
 4 5 1 1558.43 68.3
 4 5 1 1384.82 25.56
 4 -5 1 1379.06 25.13
 -4 5 -1 1455.5 26.7
 4 5 1 1338.34 19.92
 4 -5 1 1514.24 30.51
 4 5 1 1360.15 24.39
 4 5 2 22.99 3.27
 4 -5 2 21.23 9.41
 4 5 2 17.43 11.47
 -4 5 -2 35.19 4.91
 4 -5 2 26.81 4.81
 4 -5 2 37.27 4.66
 4 5 2 20.67 4.68
 4 5 3 890.24 17.59
 4 5 3 911.74 24.51
 4 -5 3 859.46 36.83
 -4 5 -3 878.64 20.2
 4 -5 3 910.11 23.37
 4 -5 3 856.29 19.85
 -4 5 -4 13.03 4.04
 4 5 4 4.44 4.81
 4 5 4 4.88 3.02
 -4 5 -4 11 3.12
 4 -5 4 1.55 8.38
 4 -5 4 7.03 3.42
 4 -5 4 8.9 3.69
 -4 5 -5 227.53 11.58
 4 5 5 232.6 9.96
 -4 5 -5 252.57 10.79
 -4 -5 -5 217.72 10.42
 4 -5 5 254.76 19.83
 4 5 5 232.81 15.59
 4 -5 5 244.53 12.05
 4 -5 5 238.38 11.37
 -4 5 -6 199.96 9.8
 4 -5 6 207.72 10.58
 -4 5 -6 194.39 10.72
 4 -5 6 200.6 11.17
 4 5 6 217.71 9.88
 -4 5 -6 207.2 9.79
 4 -5 6 198.32 18.44
 4 5 6 209.8 16.16
 -4 -5 -6 223.95 11.28
 -4 -5 -7 263.73 15.26
 4 -5 7 277.8 12.66
 -4 -5 -7 272.41 13.01
 4 5 7 268.25 11.49
 -4 5 -7 287.52 11.7
 -4 5 -7 298.65 11.64
 4 -5 7 286.8 13.06
 4 -5 7 307.38 22.4
 4 -5 8 44.13 6.02
 4 -5 8 40.49 5.56
 4 -5 8 43.34 10.33
 4 5 8 41.84 5.78
 -4 -5 -8 49.54 6.42
 -4 5 -8 43.81 5.33
 -4 5 -8 38.95 5.11
 4 -5 9 560.76 22.66
 -4 5 -9 524.41 15.6
 -4 -5 -9 511.33 19.83
 4 -5 9 503.42 17.06
 -4 5 -9 529.15 15.24
 -4 5 -9 532.14 15.6
 4 5 9 528.85 16.88
 -4 -5 -10 -5.2 4.91
 4 -5 10 1.33 3.48
 -4 5 -10 1.7 3.04
 -4 5 -10 -2.12 3.16
 4 -5 10 4.57 5.3
 -4 5 -10 1.62 3.35
 4 5 10 -1.69 4.32
 -4 -5 -11 196.58 13.61
 4 -5 11 242.48 11.89
 -4 5 -11 230.41 10.54
 -4 5 -11 223.56 7.92
 4 -5 11 234.06 16.49
 -4 5 -11 238.06 10.61
 4 5 11 212.62 13.49
 4 -5 12 49.62 5.99
 4 5 12 49.29 7.86
 4 -5 12 48.92 8.85
 -4 5 -12 57.69 6.06
 -4 5 -12 55.55 5.84
 -4 -5 -12 43.11 8.12
 4 -5 13 12.85 5.22
 -4 5 -13 17.28 4.12
 -4 5 -13 15.53 4.21
 4 5 13 20.01 5.61
 -4 -5 -13 9.35 5.73
 4 -5 13 10.72 3.69
 4 -5 14 5.99 6.24
 -4 5 -14 6.96 3.42
 -4 5 -14 8.97 4.79
 4 5 14 10.35 5.57
 -4 5 -14 10.19 3.69
 -4 -5 -14 5.58 5.74
 4 -5 14 12.1 4.06
 4 -5 15 11.79 7.28
 -4 5 -15 7.67 5.33
 4 5 15 4.87 5.04
 -4 5 -15 6.19 3.32
 -4 -5 -15 10.33 5.63
 4 -5 15 9.34 3.83
 4 -5 16 11 8.4
 -4 5 -16 3.1 4.78
 4 5 16 0.67 4.66
 -4 5 -16 1.29 3.31
 -4 -5 -16 0.67 5.62
 4 -5 16 -3.97 3.58
 4 -5 17 126.97 14.56
 -4 -5 -17 125.5 14.06
 -4 5 -17 155.07 12.82
 4 5 17 124.38 10.92
 -4 5 -17 132.09 8.79
 4 -5 17 130.14 8.35
 4 -5 18 1.59 7.57
 4 5 18 -3.55 4.67
 -4 5 -18 5.88 3.64
 -4 -5 -18 -5.21 7.64
 -4 5 -18 -1.86 5.64
 4 -5 19 76.44 12.99
 -4 5 -19 101.12 11.65
 -4 -5 -19 101.01 13.04
 4 5 19 86.6 9.64
 4 -5 20 57.16 12.1
 4 5 20 64.68 8.49
 -4 5 -20 59.39 9.48
 -4 -5 -20 64.89 11.29
 4 -5 21 49.44 12.44
 4 5 21 16.08 5.32
 -4 5 -21 44.23 9.24
 -4 -5 -21 29.06 9.42
 4 -5 22 3.81 8.48
 4 5 22 10.07 4.78
 -4 -5 -22 15.37 7.97
 -4 5 -22 21.92 8.07
 -4 -5 -23 -4.33 4.98
 4 -5 23 -0.99 8.08
 4 5 23 0.65 4.74
 -4 5 -23 3.01 6.6
 -4 -5 -23 -15.38 8.8
 4 -5 24 12.24 9.49
 -4 -5 -24 5.63 9.45
 -4 -5 -24 13.3 5.61
 4 5 24 10.45 5.43
 4 -5 25 -2.11 9.86
 -4 -5 -25 1.74 4.59
 -4 -5 -25 -14.94 11.27
 -4 -5 -26 29.13 11.45
 4 -5 26 10.34 9.77
 -4 -5 -27 1.01 9.63
 4 -6 -32 -1.51 7.92
 -4 6 32 -6.16 12.42
 -4 -6 31 6.81 11.75
 4 -6 -31 -9.39 8.46
 -4 6 31 -18.49 14.48
 4 -6 -30 3.6 7.3
 -4 -6 30 3.04 9.39
 4 -6 -30 -5.95 9.55
 -4 6 30 -1.25 11.51
 4 -6 -29 50.71 11.54
 -4 -6 29 47.14 12.74
 4 -6 -29 26.05 8.64
 -4 6 29 37.15 12.98
 4 -6 -28 5.07 7.11
 -4 -6 28 13.36 10.34
 4 -6 -28 11.02 7.45
 -4 6 28 2.22 10.64
 4 -6 -27 60.21 11.23
 -4 -6 27 77.04 13.51
 4 -6 -27 67.26 10.68
 -4 6 27 63.52 13.63
 4 -6 -26 22.04 9.06
 -4 -6 26 27.69 9.87
 4 -6 -26 13.83 6.29
 -4 6 26 4.85 8.43
 4 -6 -25 91.46 12.74
 -4 -6 25 101.72 14.39
 4 -6 -25 81.06 11.54
 -4 6 25 101.69 14.97
 4 -6 -24 23.16 7.3
 -4 -6 24 13.34 8.34
 4 -6 -24 22.7 8.49
 4 -6 -24 24.9 4.72
 -4 6 24 29.83 10.08
 4 -6 -23 170.31 15.64
 4 -6 -23 196.51 16.16
 4 -6 -23 168.15 10.18
 -4 6 23 200.05 18.42
 4 -6 -22 88.34 11.9
 4 -6 -22 106.25 12.17
 4 -6 -22 99.88 8.34
 -4 6 22 82.71 11.9
 4 -6 -21 175.71 11.82
 4 -6 -21 164.97 14.96
 4 -6 -21 187.36 14.84
 4 -6 -21 187.47 11.06
 -4 6 21 191.54 16.55
 4 -6 -20 73.49 7.73
 4 -6 -20 88.09 10.79
 4 -6 -20 69.88 10.49
 -4 6 20 79.68 11.62
 4 -6 -20 83.75 7.87
 4 -6 -19 22.8 6.37
 -4 6 19 19.81 6.83
 4 -6 -19 22.88 5.27
 4 -6 -19 16.69 4.73
 4 -6 -19 22.28 8.3
 4 -6 -18 0.39 5.2
 4 -6 -18 2.64 4.08
 -4 6 18 -4.52 5.64
 4 -6 -18 2.92 3.96
 4 -6 -18 12.62 6.29
 4 -6 -18 1.39 3.57
 4 -6 -17 63.9 8.46
 4 -6 -17 54.66 4.16
 4 -6 -17 74.15 7.72
 4 -6 -17 67.08 7.38
 4 -6 -17 63.99 9.56
 4 6 -16 47.57 3.03
 4 -6 -16 36.9 7.36
 4 -6 -16 46.24 6.62
 4 -6 -16 50.34 6.81
 4 -6 -15 343.17 15.28
 4 -6 -15 317.3 17.78
 4 -6 -15 337.19 14.81
 4 -6 -15 340.24 8.45
 4 6 -15 348.48 9.1
 4 -6 -14 70.03 7.6
 4 -6 -14 72.66 9.15
 4 6 -14 78.06 4.83
 4 -6 -14 82.97 4.6
 4 -6 -14 76.14 7.48
 4 -6 -13 30.96 3.33
 4 -6 -13 40.52 6.06
 4 -6 -13 25.52 5.27
 4 6 -13 36.16 3.93
 4 -6 -12 221.07 8.02
 4 -6 -12 219.25 12.6
 4 6 -12 231.13 9.36
 -4 6 12 209.56 15.25
 -4 -6 12 194.94 23.84
 4 -6 -12 206.27 10.68
 4 6 -11 391.45 20.97
 4 -6 -11 391 10.97
 4 -6 -11 402.27 17.07
 -4 6 11 396.45 19.18
 4 6 -11 395.95 12.8
 4 6 -11 386.21 10
 -4 -6 11 380.46 31.36
 4 -6 -11 381.41 13.78
 4 6 -10 336.79 18.81
 -4 -6 10 324.13 30.13
 4 6 -10 343.64 12.57
 4 6 -10 337.59 8.18
 4 6 -10 340.21 19.55
 4 -6 -10 355.7 10.76
 4 -6 -10 349.16 16.04
 -4 -6 10 346.72 28.99
 4 -6 -10 346.13 12.62
 -4 6 10 360.79 17.14
 4 6 -9 533.24 23.73
 4 6 -9 516.87 8.42
 -4 -6 9 477.05 36.39
 -4 -6 9 513.74 32.3
 -4 -6 9 525.65 7.54
 4 -6 -9 492.29 13.09
 4 -6 -9 502.49 19
 -4 6 9 506.05 19.34
 4 -6 -9 507.63 14.64
 4 6 -9 539.71 23.47
 4 6 -9 516.06 6.87
 4 -6 -9 490.62 19.17
 4 -6 -8 457.85 12.88
 4 -6 -8 423.66 17.23
 -4 6 8 457.01 17.16
 -4 -6 8 398.64 26.98
 4 6 -8 474.14 22.06
 -4 -6 8 358.01 32.42
 4 6 -8 453.83 21.88
 4 6 -8 407.12 5.53
 4 -6 -8 437.42 17.81
 -4 6 7 563.69 18.04
 4 -6 -7 543.28 14.38
 4 6 -7 522.23 6.34
 4 6 -7 536.19 23.55
 -4 -6 7 552.41 39.7
 4 -6 -7 550.87 19.39
 -4 -6 7 527.72 30.18
 4 6 -7 555.68 23.32
 4 -6 -7 537.99 19.37
 4 6 -6 3.1 5.48
 4 -6 -6 9.39 3.32
 4 6 -6 3.71 1.04
 4 6 -6 -7.19 5.45
 4 -6 -6 7.18 3.85
 -4 -6 6 5.31 7.58
 -4 6 6 5.14 3.52
 -4 -6 6 -1.53 14.87
 4 -6 -5 228.46 9.98
 -4 -6 5 224.74 28.89
 4 -6 -5 223.04 11.85
 4 6 -5 252.79 24.95
 4 6 -5 227.07 14.79
 -4 6 5 223.82 6.07
 -4 -6 5 230.76 17.24
 -4 -6 4 452.15 37.09
 4 6 -4 495.3 34.62
 -4 6 4 414.16 30.73
 4 -6 -4 471.43 14.18
 4 6 -4 467.79 19.8
 4 -6 -4 480.5 16.75
 -4 -6 4 501.49 23.97
 -4 6 4 486.24 13.23
 4 -6 -3 550.36 15.53
 4 -6 -3 561.05 17.67
 -4 -6 3 529.21 23.35
 4 6 -3 605.89 39.54
 -4 6 3 548.11 35.08
 -4 6 3 533.16 17.64
 4 -6 -3 557.27 19.24
 4 -6 -2 248.48 10.81
 -4 6 2 259.18 12.81
 4 -6 -2 263.15 13.55
 4 -6 -2 254.78 12
 -4 -6 2 227.7 15.05
 -4 6 2 260.96 15.12
 -4 6 2 215 20.08
 4 6 -2 257.46 28.27
 4 6 -2 245.38 16.63
 4 -6 -1 1448.47 27.63
 4 6 -1 1345.96 60.04
 -4 6 1 1406.37 46.93
 4 6 -1 1513.14 24.55
 4 -6 -1 1455.4 31.32
 4 -6 -1 1417.59 26.22
 -4 6 1 1398.1 34.7
 -4 6 1 1477.76 29.93
 4 -6 0 647.29 17.87
 4 6 0 632.75 16.55
 -4 6 0 623.46 19.02
 4 -6 0 632.18 18.04
 4 -6 0 646.77 20.56
 -4 -6 0 641.18 9.14
 4 6 0 620.12 43.58
 -4 6 0 630.89 29.85
 4 -6 1 851.41 23.66
 -4 6 -1 960.68 34.72
 -4 6 -1 863.88 21.75
 4 -6 1 865.79 20.64
 4 6 1 925.49 21.57
 4 6 1 969.89 59.14
 4 -6 2 466.43 17.62
 4 -6 2 462.37 15.14
 -4 6 -2 494.35 16.48
 4 6 2 476.65 16.68
 4 6 2 543.35 45.31
 4 -6 3 1107.63 27.3
 4 -6 3 1081.64 23.09
 -4 6 -3 1131.92 24.33
 4 6 3 1146.57 27.82
 4 -6 3 1184.05 50.47
 4 -6 4 329.81 26.78
 4 -6 4 349.23 15.26
 4 -6 4 351.08 13.13
 -4 6 -4 344.93 13.27
 4 -6 4 357.35 14.16
 4 6 4 330.63 16.61
 4 -6 5 761.84 22.88
 4 6 5 748.23 18.47
 4 6 5 788.22 26.81
 -4 6 -5 737.27 19.21
 4 -6 5 705.54 36.58
 4 -6 5 709.99 19.81
 4 -6 6 770.54 23.07
 4 6 6 765.25 19.03
 4 6 6 735.09 28
 -4 6 -6 783.86 19.55
 4 -6 6 709.34 36.99
 4 -6 6 754.92 20.89
 -4 -6 -7 778.54 21.93
 4 -6 7 733.42 37.29
 4 6 7 772.11 30.42
 4 -6 7 738.13 21.91
 4 6 7 766.17 19.8
 -4 6 -7 740.72 18.82
 -4 6 -8 429.43 14.25
 4 -6 8 421.88 29.29
 -4 -6 -8 410.26 16.62
 4 6 8 432.55 15.17
 -4 6 -8 438.06 14.93
 4 6 8 397.64 7.39
 4 -6 8 433.6 16.7
 4 6 8 384.38 22.91
 4 -6 9 649.72 36.29
 -4 -6 -9 643.49 21.51
 4 -6 9 637.39 20.18
 4 6 9 603.7 9.33
 -4 6 -9 608.02 17
 -4 6 -9 604.66 17.49
 -4 6 -10 556.92 16.75
 -4 6 -10 550.53 16.22
 -4 6 -10 544.66 17.43
 4 6 10 475.92 8.82
 4 -6 10 545.65 18.57
 -4 -6 -10 525.46 20.3
 4 -6 10 569.54 33.09
 4 -6 11 605.75 25.73
 -4 6 -11 578.13 17.01
 -4 -6 -11 647.01 23.46
 4 -6 11 639.76 35.58
 4 -6 11 627.67 19.72
 -4 6 -11 596.92 16.8
 -4 6 -11 606.31 17.13
 -4 6 -12 275.35 11.69
 4 -6 12 260.96 12.91
 4 -6 12 288.06 25.35
 -4 6 -12 293.3 12.02
 -4 6 -12 295.35 15.48
 -4 6 -12 272.64 10.65
 -4 -6 -12 233.31 14.94
 4 -6 12 275.39 17.98
 -4 6 -13 1134.21 29.84
 -4 -6 -13 1136.5 33.59
 -4 6 -13 1045.32 22.86
 4 -6 13 1085 25.88
 -4 6 -13 1107.62 23.36
 4 -6 13 1126.01 37.45
 4 6 13 1052.55 31.53
 -4 6 -14 268.49 15.18
 -4 -6 -14 258.52 17.14
 -4 6 -14 291.66 12.35
 4 -6 14 274.99 13.06
 -4 6 -14 280.11 12
 4 6 14 269.17 16.6
 4 -6 14 269.28 19.05
 -4 -6 -15 705.6 28.23
 4 -6 15 706.6 20.36
 -4 6 -15 643.29 18.18
 4 -6 15 660.71 29.61
 4 6 15 689.7 25.74
 -4 6 -15 700.34 24.94
 -4 6 -16 441.1 20.47
 4 -6 16 410.12 24.09
 -4 6 -16 438.62 14.98
 4 6 16 393.49 19.39
 -4 -6 -16 378.99 21.69
 4 -6 16 414.58 15.46
 -4 6 -17 400.14 20.2
 4 -6 17 381.65 24.46
 -4 6 -17 372.76 14.04
 4 6 17 390.31 19.66
 -4 -6 -17 429.57 23.43
 4 -6 17 411.68 15.26
 4 -6 18 447.31 26.99
 -4 6 -18 457.31 22.12
 4 6 18 464.24 21.29
 -4 -6 -18 416.89 23.98
 4 -6 18 431.93 15.22
 -4 6 -19 655.66 26.95
 -4 -6 -19 681.69 30.65
 4 -6 19 682.43 34
 4 6 19 674.16 25.41
 -4 6 -20 224.5 17.03
 -4 -6 -20 211.09 18.41
 4 -6 20 217.31 20.45
 4 6 20 221.13 14.97
 -4 -6 -21 280.6 21.05
 4 6 21 274.24 16.59
 4 -6 21 279.28 23.19
 -4 6 -21 292.38 18.98
 4 -6 22 82.61 14.16
 -4 -6 -22 98.16 13.65
 -4 6 -22 111.76 13.61
 4 6 22 69.34 9.07
 -4 -6 -23 418.45 26.7
 4 6 23 377.4 19.05
 4 -6 23 399.53 28.55
 -4 6 -23 388.28 23.14
 4 6 24 82.94 10.16
 4 -6 24 89.98 14.7
 -4 -6 -24 84.67 8.81
 -4 6 -24 103.98 13.98
 -4 -6 -24 80.88 12.66
 -4 -6 -25 108.24 14.9
 4 -6 25 105.21 17.2
 -4 -6 -26 29.69 10.17
 4 -6 26 63.14 15.23
 4 -7 -31 11.52 9.72
 -4 7 31 15.27 13.56
 -4 7 30 241.24 25.11
 4 -7 -30 252.49 20.54
 -4 -7 30 232.53 22.67
 4 -7 -30 248.93 20.01
 -4 7 29 -2.85 10.59
 4 -7 -29 7.82 7.91
 -4 -7 29 16.95 11.8
 4 -7 -29 0.76 7.69
 -4 7 28 301.43 25.64
 4 -7 -28 329.08 22.74
 -4 -7 28 273.09 23.99
 4 -7 -28 317.17 21.86
 -4 7 27 7.03 10.14
 4 -7 -27 9.12 8.1
 -4 -7 27 10.61 10.31
 4 -7 -27 8.96 7.25
 -4 7 26 169.72 19.26
 4 -7 -26 145.51 15.9
 -4 -7 26 143.73 18.05
 4 -7 -26 147.73 15.33
 4 -7 -25 -0.15 3.63
 4 -7 -25 -2.33 6.55
 4 -7 -25 -11.68 8.62
 -4 7 25 -12.03 9.12
 4 -7 -24 232.73 12.09
 4 -7 -24 244.39 18.1
 4 -7 -24 212.31 18.01
 -4 7 24 251.78 21.13
 4 -7 -23 25 4.92
 4 -7 -23 35.25 8.03
 4 -7 -23 22.3 8.49
 -4 7 23 26.05 9.9
 4 -7 -22 441.94 17.42
 4 -7 -22 446.43 22.85
 4 -7 -22 382.74 22.83
 -4 7 22 444.02 25.76
 4 -7 -21 2.36 3.8
 -4 7 21 -4.96 7.23
 4 -7 -21 -2.85 5.02
 4 -7 -21 -0.33 6.98
 4 -7 -20 797.51 31.49
 4 -7 -20 826.2 24.32
 -4 7 20 833.24 32.94
 4 -7 -19 8.4 6.31
 4 -7 -19 12.85 4.81
 4 -7 -19 5.96 1.31
 4 -7 -19 7.24 2.39
 -4 7 19 16.48 6.89
 4 -7 -18 509.65 19.44
 4 -7 -18 471.93 23.89
 4 7 -17 4.33 1.49
 4 -7 -17 1.76 4.9
 4 -7 -17 6.51 1.82
 4 -7 -17 2.92 5.83
 4 -7 -17 13.62 4.87
 4 -7 -16 1074.03 34.59
 4 -7 -16 1151.4 29.31
 4 -7 -16 1145.99 28.82
 4 7 -16 1070.08 17.02
 4 -7 -16 1131.89 17.01
 4 -7 -15 2.19 2.01
 4 -7 -15 -0.59 4.3
 4 -7 -15 -0.9 4.27
 4 7 -15 1.74 2.01
 4 -7 -14 1051.29 26.18
 4 -7 -14 1041.65 17.99
 4 7 -14 1007.82 19.62
 4 -7 -14 1111.77 29.42
 4 -7 -13 59.99 4.95
 4 7 -13 50.52 5.09
 4 -7 -13 67.26 8.71
 4 -7 -13 65.37 7.17
 4 -7 -12 1930.77 38.87
 4 7 -12 1829.44 19.89
 4 -7 -12 1909.27 33.82
 4 -7 -12 1832.62 25.92
 4 7 -12 1751.4 29.2
 -4 -7 12 1788.64 67.62
 4 7 -11 76.68 3.67
 4 -7 -11 58.13 5.03
 -4 -7 11 56.37 16
 4 7 -11 64.8 4.03
 4 -7 -11 67.06 6.86
 4 -7 -11 67.94 7.97
 4 -7 -10 829.51 25.24
 4 -7 -10 839.69 27.06
 4 7 -10 807.99 11.07
 -4 -7 10 832.26 44.52
 4 7 -10 770.33 11.03
 4 -7 -10 870.33 21.39
 4 -7 -10 855.04 18.22
 -4 -7 9 4.51 11.37
 -4 -7 9 13.97 1.66
 4 7 -9 8.17 7.08
 4 7 -9 17.45 1.74
 -4 7 9 10.75 4.44
 4 -7 -9 7.05 4.29
 4 -7 -9 12.31 4.37
 4 -7 -9 12.62 3.29
 4 -7 -8 454.47 13.89
 4 7 -8 476.98 7.81
 -4 7 8 480.33 18.17
 -4 -7 8 418.36 39.02
 4 -7 -8 475.58 19.29
 4 7 -8 454.51 23.02
 4 -7 -8 470.84 19.05
 -4 -7 8 402.59 29.7
 4 7 -7 346.38 19.7
 -4 -7 7 289 33.69
 4 7 -7 343.96 6.9
 4 -7 -7 324.5 15.77
 4 -7 -7 356.81 12.52
 -4 7 7 320.53 14.27
 4 -7 -7 315.85 15.7
 -4 -7 7 327.66 25.49
 4 -7 -6 1004.87 21.33
 4 7 -6 1068.74 35.13
 4 -7 -6 984 26.63
 4 7 -6 1175.04 53.5
 -4 -7 6 1007.88 40.2
 -4 7 6 1029.72 24.73
 -4 -7 6 1124.56 64.77
 -4 7 5 56.81 15.11
 -4 -7 5 51.05 20.77
 -4 7 5 75.37 4.29
 4 -7 -5 63.38 7.4
 4 7 -5 50.49 15.07
 -4 7 5 77.39 7.82
 -4 -7 5 60.54 12.63
 4 -7 -5 75.86 6.59
 -4 7 4 1161.1 20.12
 4 -7 -4 1182.64 23.96
 -4 7 4 1193.98 27.47
 4 7 -4 1202.79 57.47
 -4 7 4 1284.99 60.11
 4 -7 -4 1220.63 28.22
 -4 7 3 66.05 16.58
 4 -7 -3 44.33 6.89
 4 7 -3 40.43 14.79
 4 -7 -3 49.15 5.54
 -4 7 3 57.7 7.15
 4 -7 -3 55.51 6.69
 -4 7 2 901.85 43.43
 4 7 -2 937.75 53.36
 4 -7 -2 1000.05 27.05
 4 -7 -2 950.3 21.9
 -4 7 2 931.69 25.87
 4 -7 -2 970.25 24.04
 4 7 -1 3.13 3.24
 4 7 -1 -10.49 13.74
 4 -7 -1 4.77 3.72
 -4 7 1 7.8 9.57
 4 -7 -1 -0.66 3.25
 -4 7 1 -0.7 7.15
 4 -7 -1 -3.69 3.21
 4 -7 0 540.39 20.04
 4 -7 0 514.2 16.76
 -4 7 0 559.55 19.18
 4 -7 0 548.65 17.39
 -4 7 0 553.3 31.08
 4 7 0 475.97 41.16
 -4 7 0 548.11 24.47
 4 7 0 525.11 16.19
 -4 7 -1 3.95 7.31
 4 -7 1 2.65 3.69
 4 -7 1 3.07 3.47
 -4 7 -1 -1.59 4.33
 -4 7 -1 0.6 8.06
 -4 -7 -1 0.49 1.51
 4 -7 1 -1.67 2.95
 4 7 1 -0.14 3.32
 4 -7 2 314.08 15.34
 4 -7 2 286.34 12.3
 -4 7 -2 295.01 20.61
 4 7 2 309.68 37.57
 4 7 2 305.59 13.99
 -4 -7 -2 285.58 8.17
 -4 7 -2 288.99 13.53
 -4 7 -3 40.08 5.64
 -4 -7 -3 35.05 3.61
 4 -7 3 36.57 5.25
 4 -7 3 20.95 11.75
 4 7 3 36.71 17.57
 4 -7 3 27.49 5.84
 4 7 3 32.54 5.98
 -4 -7 -3 25.94 5.79
 4 7 4 277.17 15.17
 4 -7 4 288.53 29.7
 4 -7 4 292.89 14.69
 4 -7 4 291.71 12.51
 -4 7 -4 290.64 13
 -4 7 -5 72.42 6.94
 4 -7 5 68.73 16.7
 4 -7 5 83.01 8.3
 4 7 5 83.46 9.91
 -4 7 -6 220.55 11.33
 4 -7 6 234.35 24.67
 4 7 6 236.03 16.38
 4 -7 6 232.07 13.25
 -4 7 -7 173.21 9.89
 4 -7 7 160.88 21.64
 4 -7 7 196.97 12.37
 4 7 7 159.78 14.55
 -4 7 -8 172.58 10
 4 -7 8 176.55 11.98
 4 -7 8 160.8 21.78
 4 -7 9 12.1 4.88
 4 -7 9 16.12 12.82
 -4 7 -9 13.21 3.85
 -4 7 -9 16.69 4.42
 -4 7 -9 22.98 5.01
 -4 7 -10 18 5.1
 -4 -7 -10 9.43 4.3
 4 -7 10 17.05 5.01
 4 -7 10 23.22 15.11
 4 7 10 13.8 2.29
 -4 7 -10 13.94 4.19
 -4 7 -10 19.94 4.58
 -4 7 -11 5.04 4.24
 -4 7 -11 4.58 4.37
 -4 -7 -11 8.96 4.84
 4 -7 11 12.05 4.72
 -4 7 -11 9.64 4.21
 4 7 11 7.64 1.84
 -4 7 -11 12.51 3.99
 4 7 12 3.73 2.29
 -4 7 -12 1.88 3.49
 -4 7 -12 10.79 5.11
 -4 7 -12 6.01 3.75
 4 -7 12 2.49 3.89
 -4 7 -12 2.05 4.1
[truncated: 1,015,844 more chars]
