# Supplementary material for: Zwitterionic Heavier Pnictinidenes in Redox Catalysis
Source: Angew Chem Int Ed Engl. 2025 Jun 30;64(34):e202505697. doi: 10.1002/anie.202505697 (PMC12363621; doi:10.1002/anie.202505697)
Supplement: Supplementary file 2 — Supporting Information [file ANIE-64-e202505697-s002.zip › 4b.cif]

data_4b

#2024ncs0301y

_audit_creation_date               2024-05-02
_audit_creation_method
;
Olex2 1.5-alpha
(compiled 2024.02.16 svn.r378c4104 for OlexSys, GUI svn.r6928)
;
loop_
  _audit_author_name
  _audit_author_email
  _audit_author_address
 'Planas Fabrega, O.' o.planasfabrega@qmul.ac.uk
;
University of London Queen Mary
Chemistry
Mile End Road, School of Physical & Chemical Sciences, Joseph Priestley Building
London
E1 4NS
UK
;
 'Tizzard, G.J.' Graham.Tizzard@soton.ac.uk
;
University of Southampton
UK National Crystallography Service, Chemistry, Faculty of Engineering and Physical Sciences
Highfield
Southampton
SO17 1BJ
UK
;

_audit_contact_author_address      ?
_audit_contact_author_email        ?
_audit_contact_author_name         ''
_audit_contact_author_phone        ?
_publ_contact_author_id_orcid      ?
_publ_section_references
;
Bourhis, L.J., Dolomanov, O.V., Gildea, R.J., Howard, J.A.K., Puschmann, H.
 (2015). Acta Cryst. A71, 59-75.

Dolomanov, O.V., Bourhis, L.J., Gildea, R.J, Howard, J.A.K. & Puschmann, H.
 (2009), J. Appl. Cryst. 42, 339-341.

Kleemiss, F., Dolomanov, O.V., Bodensteiner, M., Peyerimhoff, N., Midgley, L.,
Bourhis, L.J., Genoni, A., Malaspina, L.A., Jayatilaka, D., Spencer, J.L.,
White, F., Grundkoetter-Stock, B., Steinhauer, S., Lentz, D., Puschmann, H.,
Grabowsky, S. (2021), Chem. Sci., 12, 1675-1692.

Sheldrick, G.M. (2015). Acta Cryst. A71, 3-8.
;
_chemical_formula_moiety           'C38 H40 B N4 Sb'
_chemical_formula_sum              'C38 H40 B N4 Sb'
_chemical_formula_weight           685.352
_chemical_oxdiff_formula           'C38 H40 B N4 Sb'
_chemical_oxdiff_usercomment       'JSF-03-007(Mes Sb(I))'
loop_
  _atom_type_symbol
  _atom_type_scat_dispersion_real
  _atom_type_scat_dispersion_imag
  _atom_type_scat_source
  _atom_type_scat_dispersion_source
 B 0.00156 0.00068 'NoSpherA2: Chem.Sci. 2021, DOI:10.1039/D0SC05526C'
 'Brennan, Cowan, Rev. Sci. Instrum., 1992, 63, 850'
 C 0.00313 0.00162 'NoSpherA2: Chem.Sci. 2021, DOI:10.1039/D0SC05526C'
 'Brennan, Cowan, Rev. Sci. Instrum., 1992, 63, 850'
 H 0.00000 0.00000 'NoSpherA2: Chem.Sci. 2021, DOI:10.1039/D0SC05526C'
 'Brennan, Cowan, Rev. Sci. Instrum., 1992, 63, 850'
 N 0.00612 0.00332 'NoSpherA2: Chem.Sci. 2021, DOI:10.1039/D0SC05526C'
 'Brennan, Cowan, Rev. Sci. Instrum., 1992, 63, 850'
 Sb -0.55470 1.55289 'NoSpherA2: Chem.Sci. 2021, DOI:10.1039/D0SC05526C'
 'Brennan, Cowan, Rev. Sci. Instrum., 1992, 63, 850'

_space_group_crystal_system        'monoclinic'
_space_group_IT_number             14
_space_group_name_H-M_alt          'P 1 21/n 1'
_space_group_name_Hall             '-P 2yn'
loop_
  _space_group_symop_id
  _space_group_symop_operation_xyz
 1 x,y,z
 2 -x+1/2,y+1/2,-z+1/2
 3 -x,-y,-z
 4 x-1/2,-y-1/2,z-1/2

_symmetry_Int_Tables_number        14
_cell_length_a                     8.0754(2)
_cell_length_b                     22.7176(5)
_cell_length_c                     18.7799(5)
_cell_angle_alpha                  90
_cell_angle_beta                   98.925(3)
_cell_angle_gamma                  90
_cell_volume                       3403.53(15)
_cell_formula_units_Z              4
_cell_measurement_reflns_used      37135
_cell_measurement_temperature      100(2)
_cell_measurement_theta_max        37.6200
_cell_measurement_theta_min        2.0800
_exptl_absorpt_coefficient_mu      0.842
_exptl_absorpt_correction_T_max    1.00000
_exptl_absorpt_correction_T_min    0.83401
_exptl_absorpt_correction_type     multi-scan
_exptl_absorpt_process_details
;
CrysAlisPro 1.171.43.119a (Rigaku Oxford Diffraction, 2024)
Empirical absorption correction using spherical harmonics,
implemented in SCALE3 ABSPACK scaling algorithm.
;
_exptl_crystal_colour              yellow
_exptl_crystal_colour_primary      yellow
_exptl_crystal_density_diffrn      1.337
_exptl_crystal_description         lath
_exptl_crystal_F_000               1406.295
_exptl_crystal_recrystallization_method 
 'The material was recrystallised from hexane'
_exptl_crystal_size_max            0.13
_exptl_crystal_size_mid            0.03
_exptl_crystal_size_min            0.02
_diffrn_reflns_av_R_equivalents    0.0735
_diffrn_reflns_av_unetI/netI       0.0427
_diffrn_reflns_Laue_measured_fraction_full  0.9997
_diffrn_reflns_Laue_measured_fraction_max  0.9998
_diffrn_reflns_limit_h_max         12
_diffrn_reflns_limit_h_min         -12
_diffrn_reflns_limit_k_max         34
_diffrn_reflns_limit_k_min         -34
_diffrn_reflns_limit_l_max         28
_diffrn_reflns_limit_l_min         -28
_diffrn_reflns_number              98108
_diffrn_reflns_point_group_measured_fraction_full  0.9997
_diffrn_reflns_point_group_measured_fraction_max  0.9998
_diffrn_reflns_theta_full          25.2417
_diffrn_reflns_theta_max           33.14
_diffrn_reflns_theta_min           2.10
_diffrn_ambient_environment        N~2~
_diffrn_ambient_temperature        100(2)
_diffrn_detector                   'hybrid pixel array detector'
_diffrn_detector_area_resol_mean   10
_diffrn_detector_dtime             0.000
_diffrn_detector_type              'Rigaku, HyPix 6000HE'
_diffrn_measured_fraction_theta_full  0.9997
_diffrn_measured_fraction_theta_max  0.9998
_diffrn_measurement_details
;
List of Runs (angles in degrees, time in seconds):

  # Type    Start    End  Width  t~exp~   \w     \q     \k     \f   Frames
--------------------------------------------------------------------------
  1  \w    -45.00 -11.00   0.50   16.00    --  -26.14 -65.00-160.73   68
  2  \w     21.00  52.00   0.50   16.00    --  -26.14  19.00 150.00   62
  3  \w     21.00  52.00   0.50   16.00    --  -26.14  19.00  60.00   62
  4  \w    -73.00 -14.00   0.50   16.00    --  -26.14 130.00 -66.98  118
  5  \w     21.00  52.00   0.50   16.00    --  -26.14  19.00-180.00   62
  6  \w    -17.00  49.00   0.50   16.00    --  -26.14  38.00  60.00  132
  7  \w     14.00  48.00   0.50   16.00    --   28.64  66.00-178.99   68
  8  \w     23.00 104.00   0.50   16.00    --   28.64  38.00 150.00  162
  9  \w     23.00 104.00   0.50   16.00    --   28.64  38.00-150.00  162
 10  \w     17.00  62.00   0.50   16.00    --   28.64  57.00   0.00   90
 11  \w     13.00  39.00   0.50   16.00    --   28.64  69.00-129.94   52
 12  \w    -49.00 -17.00   0.50   16.00    --   28.64 -19.00-120.00   64
 13  \w     13.00  39.00   0.50   16.00    --   28.64  69.00  55.90   52
 14  \w     17.00  62.00   0.50   16.00    --   28.64  57.00 -60.00   90
 15  \w     17.00  62.00   0.50   16.00    --   28.64  57.00-120.00   90
 16  \w     13.00  39.00   0.50   16.00    --   28.64  69.00 149.00   52
 17  \w    -49.00 -17.00   0.50   16.00    --   28.64 -19.00 -90.00   64
 18  \w     13.00  39.00   0.50   16.00    --   28.64  69.00  99.07   52
 19  \w     13.00  39.00   0.50   16.00    --   28.64  69.00 -68.94   52
 20  \w     13.00  39.00   0.50   16.00    --   28.64  69.00-147.84   52
 21  \w      0.00  59.00   0.50   16.00    --   28.64 -99.00  30.00  118
 22  \w     13.00  39.00   0.50   16.00    --   28.64  69.00 -11.64   52
 23  \w   -101.00 -20.00   0.50   16.00    --  -26.14 -38.00   0.00  162
 24  \w     21.00  52.00   0.50   16.00    --  -26.14  19.00-150.00   62
 25  \w    -80.00 -21.00   0.50   16.00    --  -26.14 140.00-162.05  118
 26  \w     21.00  52.00   0.50   16.00    --  -26.14  19.00 120.00   62
 27  \w    -49.00 -17.00   0.50   16.00    --   28.64 -19.00-150.00   64
 28  \w    -18.00  48.00   0.50   16.00    --   28.64 -77.00  90.00  132
 29  \w    -18.00  48.00   0.50   16.00    --   28.64 -77.00-180.00  132
;
_diffrn_measurement_device         'four-circle diffractometer'
_diffrn_measurement_device_details  'Rigaku, UG2 \k goniometer'
_diffrn_measurement_device_type   
 'Rigaku FRE+ diffractometer with Arc)Sec VHF Varimax confocal mirrors, a UG2 goniometer and HyPix 6000HE detector'
_diffrn_measurement_method         'profile data from \w-scans'
_diffrn_measurement_specimen_support  'MiTeGen MicroLoop'
_diffrn_orient_matrix_type        
 'CrysAlisPro convention (1999,Acta A55,543-557)'
_diffrn_orient_matrix_UB_11        -0.0535767000
_diffrn_orient_matrix_UB_12        0.0055703000
_diffrn_orient_matrix_UB_13        -0.0329614000
_diffrn_orient_matrix_UB_21        0.0689627000
_diffrn_orient_matrix_UB_22        -0.0031098000
_diffrn_orient_matrix_UB_23        -0.0189382000
_diffrn_orient_matrix_UB_31        -0.0167486000
_diffrn_orient_matrix_UB_32        -0.0305646000
_diffrn_orient_matrix_UB_33        -0.0040714000
_diffrn_radiation_collimation      0.2
_diffrn_radiation_monochromator    'Confocal mirrors, Arc)Sec VHF Varimax'
_diffrn_radiation_probe            x-ray
_diffrn_radiation_type             'Mo K\a'
_diffrn_radiation_wavelength       0.71073
_diffrn_radiation_xray_symbol      K-L~3~
_diffrn_source                     'Rotating Anode'
_diffrn_source_current             55.0
_diffrn_source_power               2.475
_diffrn_source_target              Mo
_diffrn_source_type                'Rigaku FRE+'
_diffrn_source_voltage             45.0
_reflns_Friedel_coverage           0.0
_reflns_limit_h_max                10
_reflns_limit_h_min                -12
_reflns_limit_k_max                34
_reflns_limit_k_min                0
_reflns_limit_l_max                28
_reflns_limit_l_min                -9
_reflns_number_gt                  9961
_reflns_number_total               12980
_reflns_threshold_expression       I>=2u(I)
_computing_cell_refinement         'CrysAlisPro 1.171.43.119a (Rigaku OD, 2024)'
_computing_data_collection        
 'CrysAlisPro system (CCD 43.121a 64-bit (release 24-04-2024))'
_computing_data_reduction          'CrysAlisPro 1.171.43.119a (Rigaku OD, 2024)'
_computing_molecular_graphics      'Olex2 1.5-alpha (Dolomanov et al., 2009)'
_computing_publication_material    'Olex2 1.5-alpha (Dolomanov et al., 2009)'
_computing_structure_refinement   
 'olex2.refine 1.5-alpha (Bourhis et al., 2015)'
_computing_structure_solution      'SHELXT 2018/2 (Sheldrick, 2018)'
_refine_diff_density_max           1.0774
_refine_diff_density_min           -0.6495
_refine_diff_density_rms           0.1243
_refine_ls_d_res_high              0.6500
_refine_ls_d_res_low               9.6873
_refine_ls_goodness_of_fit_ref     0.9365
_refine_ls_hydrogen_treatment      constr
_refine_ls_matrix_type             full
_refine_ls_number_constraints      0
_refine_ls_number_parameters       757
_refine_ls_number_reflns           12980
_refine_ls_number_restraints       741
_refine_ls_R_factor_all            0.0446
_refine_ls_R_factor_gt             0.0255
_refine_ls_restrained_S_all        0.9093
_refine_ls_shift/su_max            -0.0008
_refine_ls_shift/su_mean           0.0001
_refine_ls_structure_factor_coef   Fsqd
_refine_ls_weighting_details      
 'w=1/[\s^2^(Fo^2^)+(0.0195P)^2^] where P=(Fo^2^+2Fc^2^)/3'
_refine_ls_weighting_scheme        calc
_refine_ls_wR_factor_gt            0.0444
_refine_ls_wR_factor_ref           0.0496
_olex2_refinement_description
;
1. Fixed Uiso
 At 1.2 times of:
  All C(H) groups
 At 1.5 times of:
  All C(H,H,H) groups
2. Rigid body (RIGU) restrains
 B1, Sb1, C1, C13, N1, N2, N3, N4, C2, C3, C4, C14, C15, C16, H2, C25, C32, H3,
  C5, C9, H14, H15, C17, C21, C26, C30, C33, C37, C6, C10, C8, C12, C18, C22,
 C20, C24, H26, C27, C29, H30, H33, C34, C36, H37, H6, C7, H10a, H10b, H10c, H8,
  H12a, H12b, H12c, H18, C19, H22a, H22b, H22c, H20, H24a, H24b, H24c, H27, C28,
  H29, H34, C35, H36, C11, C23, C31, C38, H11a, H11b, H11c, H23a, H23b, H23c,
 H31a, H31b, H31c, H38a, H38b, H38c
 with sigma for 1-2 distances of 0.004 and sigma for 1-3 distances of 0.004
;
_olex2_refine_details
;
Refinement using NoSpherA2, an implementation of
NOn-SPHERical Atom-form-factors in Olex2.
Please cite:
F. Kleemiss et al. Chem. Sci. DOI 10.1039/D0SC05526C - 2021
NoSpherA2 implementation of HAR makes use of
tailor-made aspherical atomic form factors calculated
on-the-fly from a Hirshfeld-partitioned electron density (ED) - not from
spherical-atom form factors.

The ED is calculated from a gaussian basis set single determinant SCF
wavefunction - either Hartree-Fock or DFT using selected funtionals
 - for a fragment of the crystal.
This fragment can be embedded in an electrostatic crystal field by employing cluster charges
or modelled using implicit solvation models, depending on the software used.
The following options were used:
   SOFTWARE:       ORCA 5.0
   PARTITIONING:   NoSpherA2
   INT ACCURACY:   Normal
   METHOD:         R2SCAN
   BASIS SET:      x2c-TZVP
   CHARGE:         0
   MULTIPLICITY:   1
   RELATIVISTIC:   DKH2
   DATE:           2024-05-02_14-39-30
;
_atom_sites_solution_primary       dual
loop_
  _atom_site_label
  _atom_site_type_symbol
  _atom_site_fract_x
  _atom_site_fract_y
  _atom_site_fract_z
  _atom_site_U_iso_or_equiv
  _atom_site_adp_type
  _atom_site_occupancy
  _atom_site_refinement_flags_posn
  _atom_site_refinement_flags_adp
 Sb1 Sb 0.538914(10) 0.577616(3) 0.695837(4) 0.01878(2) Uani 1.000000 . U
 N1 N 0.25044(11) 0.67232(4) 0.67371(5) 0.01506(17) Uani 1.000000 . U
 N2 N 0.17150(12) 0.58896(4) 0.62117(5) 0.01868(19) Uani 1.000000 . U
 N3 N 0.48265(11) 0.69651(4) 0.77608(5) 0.01484(17) Uani 1.000000 . U
 N4 N 0.65155(12) 0.63672(4) 0.84408(5) 0.01563(17) Uani 1.000000 . U
 C1 C 0.30307(14) 0.61811(4) 0.65888(6) 0.0161(2) Uani 1.000000 . U
 C2 C 0.08169(15) 0.67701(5) 0.64505(7) 0.0206(2) Uani 1.000000 . U
 H2 H 0.0130(17) 0.7170(5) 0.6498(8) 0.034(4) Uani 1.000000 . U
 C3 C 0.03203(15) 0.62523(5) 0.61220(7) 0.0226(2) Uani 1.000000 . U
 H3 H -0.0861(17) 0.6105(6) 0.5852(8) 0.037(4) Uani 1.000000 . U
 C4 C 0.18524(15) 0.53036(4) 0.59439(6) 0.0194(2) Uani 1.000000 . U
 C5 C 0.14513(15) 0.48266(5) 0.63563(7) 0.0226(2) Uani 1.000000 . U
 C6 C 0.17578(16) 0.42616(5) 0.61145(7) 0.0255(3) Uani 1.000000 . U
 H6 H 0.1485(18) 0.3889(6) 0.6436(8) 0.034(4) Uani 1.000000 . U
 C7 C 0.24509(17) 0.41724(5) 0.54864(7) 0.0273(3) Uani 1.000000 . U
 C8 C 0.27745(17) 0.46592(5) 0.50775(7) 0.0273(3) Uani 1.000000 . U
 H8 H 0.326(2) 0.4597(6) 0.4583(8) 0.048(5) Uani 1.000000 . U
 C9 C 0.24800(15) 0.52314(5) 0.52959(6) 0.0223(2) Uani 1.000000 . U
 C10 C 0.0753(2) 0.49213(6) 0.70423(8) 0.0332(3) Uani 1.000000 . U
 H10a H 0.150(2) 0.5193(7) 0.7401(9) 0.057(4) Uani 1.000000 . U
 H10b H -0.038(2) 0.5146(7) 0.6977(9) 0.057(4) Uani 1.000000 . U
 H10c H 0.058(2) 0.4500(7) 0.7316(9) 0.051(4) Uani 1.000000 . U
 C11 C 0.2886(3) 0.35612(6) 0.52667(9) 0.0411(4) Uani 1.000000 . U
 H11a H 0.325(2) 0.3543(7) 0.4729(9) 0.056(4) Uani 1.000000 . U
 H11b H 0.393(2) 0.3384(7) 0.5635(10) 0.067(4) Uani 1.000000 . U
 H11c H 0.180(2) 0.3285(7) 0.5277(9) 0.057(4) Uani 1.000000 . U
 C12 C 0.28182(19) 0.57522(6) 0.48448(8) 0.0299(3) Uani 1.000000 . U
 H12a H 0.173(2) 0.5980(7) 0.4629(9) 0.054(4) Uani 1.000000 . U
 H12b H 0.370(2) 0.6066(7) 0.5139(9) 0.045(4) Uani 1.000000 . U
 H12c H 0.346(2) 0.5619(7) 0.4410(9) 0.053(4) Uani 1.000000 . U
 C13 C 0.55937(13) 0.64367(4) 0.77746(6) 0.01491(19) Uani 1.000000 . U
 C14 C 0.52944(15) 0.72335(5) 0.84253(6) 0.0179(2) Uani 1.000000 . U
 H14 H 0.4797(19) 0.7664(6) 0.8529(8) 0.034(4) Uani 1.000000 . U
 C15 C 0.63518(15) 0.68658(5) 0.88501(6) 0.0187(2) Uani 1.000000 . U
 H15 H 0.6955(19) 0.6906(6) 0.9387(7) 0.035(4) Uani 1.000000 . U
 C16 C 0.74362(13) 0.58423(4) 0.86692(6) 0.01497(19) Uani 1.000000 . U
 C17 C 0.91106(14) 0.58013(4) 0.85712(6) 0.01665(19) Uani 1.000000 . U
 C18 C 0.99792(14) 0.52839(5) 0.87874(6) 0.0180(2) Uani 1.000000 . U
 H18 H 1.1236(17) 0.5249(6) 0.8688(8) 0.037(4) Uani 1.000000 . U
 C19 C 0.92158(14) 0.48140(4) 0.90839(6) 0.0175(2) Uani 1.000000 . U
 C20 C 0.75352(15) 0.48691(5) 0.91714(6) 0.0192(2) Uani 1.000000 . U
 H20 H 0.6924(19) 0.4491(6) 0.9394(7) 0.031(3) Uani 1.000000 . U
 C21 C 0.66236(14) 0.53801(5) 0.89680(6) 0.0179(2) Uani 1.000000 . U
 C22 C 0.99455(17) 0.62985(5) 0.82406(8) 0.0266(3) Uani 1.000000 . U
 H22a H 0.936(2) 0.6379(7) 0.7704(9) 0.044(3) Uani 1.000000 . U
 H22b H 0.985(2) 0.6711(7) 0.8513(10) 0.054(4) Uani 1.000000 . U
 H22c H 1.1264(19) 0.6193(7) 0.8249(9) 0.050(4) Uani 1.000000 . U
 C23 C 1.01785(17) 0.42579(5) 0.92984(7) 0.0246(2) Uani 1.000000 . U
 H23a H 0.970(2) 0.3904(6) 0.8960(9) 0.046(3) Uani 1.000000 . U
 H23b H 1.148(2) 0.4293(6) 0.9212(10) 0.049(4) Uani 1.000000 . U
 H23c H 1.018(2) 0.4145(6) 0.9854(9) 0.053(4) Uani 1.000000 . U
 C24 C 0.48035(16) 0.54282(6) 0.90464(9) 0.0289(3) Uani 1.000000 . U
 H24a H 0.453(2) 0.5792(7) 0.9352(10) 0.054(4) Uani 1.000000 . U
 H24b H 0.401(2) 0.5471(8) 0.8533(10) 0.055(4) Uani 1.000000 . U
 H24c H 0.4356(19) 0.5043(6) 0.9287(9) 0.042(3) Uani 1.000000 . U
 C25 C 0.48644(14) 0.74470(4) 0.64939(6) 0.0150(2) Uani 1.000000 . U
 C26 C 0.64803(14) 0.76713(5) 0.67102(6) 0.0185(2) Uani 1.000000 . U
 H26 H 0.6984(18) 0.7682(6) 0.7284(7) 0.030(3) Uani 1.000000 . U
 C27 C 0.74543(15) 0.78840(5) 0.62153(7) 0.0205(2) Uani 1.000000 . U
 H27 H 0.8735(18) 0.8053(7) 0.6400(8) 0.039(4) Uani 1.000000 . U
 C28 C 0.68565(16) 0.78809(5) 0.54787(7) 0.0214(2) Uani 1.000000 . U
 C29 C 0.52468(16) 0.76599(5) 0.52520(7) 0.0217(2) Uani 1.000000 . U
 H29 H 0.4747(19) 0.7650(7) 0.4682(8) 0.040(4) Uani 1.000000 . U
 C30 C 0.42774(15) 0.74493(5) 0.57508(6) 0.0189(2) Uani 1.000000 . U
 H30 H 0.3037(18) 0.7275(6) 0.5551(7) 0.036(4) Uani 1.000000 . U
 C31 C 0.7899(2) 0.81153(7) 0.49450(9) 0.0351(3) Uani 1.000000 . U
 H31a H 0.782(2) 0.7878(7) 0.4452(9) 0.059(4) Uani 1.000000 . U
 H31b H 0.746(3) 0.8558(8) 0.4752(10) 0.069(4) Uani 1.000000 . U
 H31c H 0.916(2) 0.8142(9) 0.5145(10) 0.073(4) Uani 1.000000 . U
 C32 C 0.25268(14) 0.77630(4) 0.73093(6) 0.0155(2) Uani 1.000000 . U
 C33 C 0.23559(15) 0.83145(5) 0.69715(7) 0.0197(2) Uani 1.000000 . U
 H33 H 0.3113(19) 0.8427(5) 0.6581(8) 0.037(4) Uani 1.000000 . U
 C34 C 0.11791(16) 0.87273(5) 0.71257(7) 0.0237(2) Uani 1.000000 . U
 H34 H 0.101(2) 0.9143(5) 0.6847(9) 0.042(4) Uani 1.000000 . U
 C35 C 0.01020(15) 0.86044(5) 0.76205(7) 0.0221(2) Uani 1.000000 . U
 C36 C 0.02846(15) 0.80623(5) 0.79724(7) 0.0203(2) Uani 1.000000 . U
 H36 H -0.054(2) 0.7966(6) 0.8365(9) 0.050(5) Uani 1.000000 . U
 C37 C 0.14817(14) 0.76580(4) 0.78256(6) 0.0180(2) Uani 1.000000 . U
 H37 H 0.1543(18) 0.7228(6) 0.8102(8) 0.038(4) Uani 1.000000 . U
 C38 C -0.1229(2) 0.90327(6) 0.77624(10) 0.0365(3) Uani 1.000000 . U
 H38a H -0.080(3) 0.9329(8) 0.8193(12) 0.071(4) Uani 1.000000 . U
 H38b H -0.153(3) 0.9353(8) 0.7360(12) 0.077(4) Uani 1.000000 . U
 H38c H -0.222(2) 0.8831(8) 0.7969(11) 0.079(5) Uani 1.000000 . U
 B1 B 0.36990(15) 0.72401(5) 0.70746(7) 0.0145(2) Uani 1.000000 . U

loop_
  _atom_site_aniso_label
  _atom_site_aniso_U_11
  _atom_site_aniso_U_22
  _atom_site_aniso_U_33
  _atom_site_aniso_U_12
  _atom_site_aniso_U_13
  _atom_site_aniso_U_23
 Sb1 0.01780(3) 0.01748(3) 0.01958(4) 0.00505(3) -0.00181(3) -0.00490(3)
 N1 0.0143(4) 0.0132(4) 0.0172(4) -0.0004(3) 0.0008(4) -0.0004(3)
 N2 0.0175(4) 0.0160(4) 0.0208(5) 0.0003(3) -0.0025(4) -0.0039(3)
 N3 0.0167(4) 0.0136(4) 0.0139(4) 0.0002(3) 0.0013(4) 0.0001(3)
 N4 0.0167(4) 0.0156(4) 0.0142(4) 0.0009(3) 0.0010(4) 0.0015(3)
 C1 0.0154(5) 0.0144(4) 0.0176(5) 0.0013(4) -0.0000(4) -0.0012(4)
 C2 0.0161(5) 0.0173(5) 0.0268(6) 0.0020(4) -0.0014(5) -0.0018(4)
 H2 0.019(6) 0.021(5) 0.057(11) 0.005(2) -0.005(5) -0.010(3)
 C3 0.0165(5) 0.0194(5) 0.0293(6) 0.0008(4) -0.0050(5) -0.0042(4)
 H3 0.021(4) 0.039(7) 0.046(10) 0.002(3) -0.009(3) -0.016(5)
 C4 0.0191(5) 0.0168(5) 0.0207(6) 0.0005(4) -0.0020(4) -0.0039(4)
 C5 0.0239(6) 0.0180(5) 0.0247(6) -0.0016(4) -0.0000(5) -0.0025(4)
 C6 0.0294(6) 0.0176(5) 0.0266(6) 0.0008(5) -0.0045(5) -0.0036(4)
 H6 0.035(9) 0.030(5) 0.031(7) -0.008(3) -0.012(4) 0.001(2)
 C7 0.0338(6) 0.0205(5) 0.0236(6) 0.0082(5) -0.0082(5) -0.0074(4)
 C8 0.0316(7) 0.0270(6) 0.0210(6) 0.0090(5) -0.0030(5) -0.0063(5)
 H8 0.072(12) 0.043(7) 0.031(5) 0.013(5) 0.016(4) -0.007(3)
 C9 0.0240(6) 0.0225(5) 0.0187(6) 0.0039(4) -0.0023(5) -0.0045(4)
 C10 0.0405(9) 0.0264(6) 0.0355(8) -0.0025(6) 0.0143(7) -0.0015(5)
 H10a 0.068(7) 0.059(7) 0.048(6) -0.017(3) 0.017(3) -0.014(3)
 H10b 0.057(5) 0.056(7) 0.060(9) 0.009(2) 0.019(3) -0.006(4)
 H10c 0.062(9) 0.045(5) 0.049(7) -0.006(3) 0.019(4) 0.003(2)
 C11 0.0625(11) 0.0259(6) 0.0285(8) 0.0186(7) -0.0134(8) -0.0098(6)
 H11a 0.078(9) 0.047(8) 0.037(4) 0.021(4) -0.007(3) -0.012(3)
 H11b 0.085(6) 0.055(8) 0.051(7) 0.034(3) -0.019(3) -0.007(3)
 H11c 0.078(6) 0.036(6) 0.053(9) 0.011(3) -0.002(3) -0.014(3)
 C12 0.0333(7) 0.0311(6) 0.0247(6) 0.0033(6) 0.0030(6) 0.0023(5)
 H12a 0.047(5) 0.055(7) 0.058(8) 0.011(2) 0.004(3) 0.015(3)
 H12b 0.050(6) 0.044(6) 0.042(7) -0.002(3) 0.005(3) -0.001(3)
 H12c 0.066(8) 0.052(7) 0.045(6) 0.006(3) 0.020(3) 0.000(3)
 C13 0.0158(5) 0.0145(4) 0.0139(5) 0.0004(4) 0.0006(4) 0.0002(3)
 C14 0.0220(5) 0.0166(5) 0.0144(5) 0.0009(4) 0.0007(4) -0.0016(4)
 H14 0.044(9) 0.025(4) 0.028(8) 0.014(3) -0.009(5) -0.011(3)
 C15 0.0208(5) 0.0194(5) 0.0149(5) 0.0002(4) -0.0002(5) -0.0010(4)
 H15 0.046(9) 0.031(7) 0.022(4) 0.012(5) -0.010(3) -0.007(2)
 C16 0.0133(4) 0.0168(4) 0.0147(5) -0.0003(4) 0.0019(4) 0.0023(4)
 C17 0.0142(5) 0.0174(4) 0.0191(5) -0.0014(4) 0.0046(4) 0.0026(4)
 C18 0.0133(5) 0.0194(5) 0.0218(5) 0.0001(4) 0.0043(4) 0.0012(4)
 H18 0.019(4) 0.037(7) 0.058(10) 0.003(2) 0.016(3) 0.010(5)
 C19 0.0175(5) 0.0164(4) 0.0185(5) 0.0005(4) 0.0023(4) 0.0003(4)
 C20 0.0181(5) 0.0174(5) 0.0226(6) -0.0003(4) 0.0046(5) 0.0041(4)
 H20 0.040(7) 0.030(5) 0.022(8) -0.013(3) 0.001(4) 0.007(3)
 C21 0.0145(5) 0.0189(5) 0.0207(5) -0.0007(4) 0.0046(4) 0.0042(4)
 C22 0.0229(6) 0.0239(6) 0.0347(7) -0.0045(5) 0.0096(6) 0.0073(5)
 H22a 0.039(7) 0.050(7) 0.045(4) -0.009(4) 0.009(2) 0.018(2)
 H22b 0.056(9) 0.036(4) 0.073(7) -0.009(3) 0.024(4) -0.002(2)
 H22c 0.028(4) 0.048(7) 0.076(9) -0.003(2) 0.016(2) 0.011(4)
 C23 0.0270(6) 0.0185(5) 0.0280(6) 0.0056(5) 0.0030(5) -0.0000(5)
 H23a 0.054(7) 0.030(5) 0.054(7) 0.003(3) 0.007(3) -0.006(3)
 H23b 0.036(4) 0.037(7) 0.076(9) 0.010(2) 0.014(2) 0.005(4)
 H23c 0.074(9) 0.044(8) 0.044(4) 0.024(4) 0.013(2) 0.011(2)
 C24 0.0175(6) 0.0306(6) 0.0405(8) 0.0020(5) 0.0109(6) 0.0114(6)
 H24a 0.041(8) 0.049(5) 0.078(7) -0.002(3) 0.029(3) -0.003(3)
 H24b 0.035(6) 0.073(9) 0.057(5) -0.001(3) 0.005(2) 0.017(2)
 H24c 0.031(7) 0.043(5) 0.054(8) -0.006(3) 0.015(3) 0.011(3)
 C25 0.0143(5) 0.0151(4) 0.0157(5) 0.0003(4) 0.0026(4) 0.0009(4)
 C26 0.0161(5) 0.0207(5) 0.0186(5) -0.0020(4) 0.0024(4) 0.0012(4)
 H26 0.028(7) 0.041(8) 0.022(4) -0.018(5) 0.001(2) 0.004(2)
 C27 0.0174(5) 0.0218(5) 0.0233(6) -0.0008(4) 0.0063(5) 0.0014(4)
 H27 0.027(4) 0.059(10) 0.032(7) -0.016(3) 0.005(2) 0.004(4)
 C28 0.0238(6) 0.0201(5) 0.0221(6) 0.0006(4) 0.0095(5) 0.0011(4)
 C29 0.0253(6) 0.0235(5) 0.0170(5) -0.0004(4) 0.0055(5) 0.0007(4)
 H29 0.034(7) 0.063(10) 0.022(4) -0.012(5) 0.003(2) 0.005(2)
 C30 0.0191(5) 0.0221(5) 0.0151(5) -0.0014(4) 0.0015(4) 0.0005(4)
 H30 0.028(4) 0.054(9) 0.022(7) -0.014(3) -0.004(2) 0.007(4)
 C31 0.0377(8) 0.0390(7) 0.0336(8) -0.0066(7) 0.0217(7) 0.0024(6)
 H31a 0.069(9) 0.068(7) 0.045(5) -0.006(4) 0.028(3) -0.002(3)
 H31b 0.081(9) 0.060(5) 0.073(9) 0.002(3) 0.034(4) 0.017(3)
 H31c 0.049(4) 0.114(10) 0.060(8) -0.011(2) 0.020(2) 0.009(4)
 C32 0.0177(5) 0.0119(4) 0.0174(5) -0.0007(4) 0.0042(4) 0.0015(4)
 C33 0.0219(5) 0.0137(4) 0.0248(6) 0.0006(4) 0.0074(5) 0.0036(4)
 H33 0.044(7) 0.026(6) 0.047(7) 0.008(4) 0.028(4) 0.014(4)
 C34 0.0266(6) 0.0131(5) 0.0323(7) 0.0022(4) 0.0075(5) 0.0027(4)
 H34 0.047(9) 0.023(5) 0.062(9) 0.011(3) 0.023(5) 0.019(3)
 C35 0.0229(6) 0.0157(5) 0.0282(6) 0.0020(4) 0.0058(5) -0.0037(4)
 C36 0.0206(5) 0.0185(5) 0.0230(6) 0.0003(4) 0.0069(5) -0.0029(4)
 H36 0.054(8) 0.046(8) 0.061(8) 0.011(4) 0.041(4) 0.013(4)
 C37 0.0199(5) 0.0147(4) 0.0206(5) -0.0001(4) 0.0070(4) 0.0014(4)
 H37 0.039(9) 0.025(4) 0.056(9) 0.012(3) 0.030(5) 0.018(3)
 C38 0.0359(8) 0.0230(6) 0.0539(10) 0.0103(6) 0.0176(8) -0.0044(6)
 H38a 0.073(9) 0.055(7) 0.088(6) 0.011(3) 0.025(3) -0.020(3)
 H38b 0.090(10) 0.057(6) 0.088(6) 0.030(4) 0.029(3) 0.013(3)
 H38c 0.064(6) 0.060(8) 0.125(10) 0.008(3) 0.050(3) 0.003(4)
 B1 0.0152(5) 0.0134(5) 0.0153(5) 0.0003(4) 0.0030(5) 0.0010(4)

loop_
  _geom_bond_atom_site_label_1
  _geom_bond_atom_site_label_2
  _geom_bond_distance
  _geom_bond_site_symmetry_2
  _geom_bond_publ_flag
 Sb1 C1 2.1319(11) . ?
 Sb1 C13 2.1332(10) . ?
 N1 C1 1.3459(13) . ?
 N1 C2 1.3895(14) . ?
 N1 B1 1.5878(14) . ?
 N2 C1 1.3548(14) . ?
 N2 C3 1.3846(14) . ?
 N2 C4 1.4335(13) . ?
 N3 C13 1.3492(13) . ?
 N3 C14 1.3877(14) . ?
 N3 B1 1.5861(15) . ?
 N4 C13 1.3621(13) . ?
 N4 C15 1.3868(14) . ?
 N4 C16 1.4352(13) . ?
 C2 H2 1.076(12) . ?
 C2 C3 1.3595(15) . ?
 C3 H3 1.063(13) . ?
 C4 C5 1.3989(16) . ?
 C4 C9 1.3985(17) . ?
 C5 C6 1.3962(16) . ?
 C5 C10 1.4999(19) . ?
 C6 H6 1.083(14) . ?
 C6 C7 1.3966(19) . ?
 C7 C8 1.3940(19) . ?
 C7 C11 1.5056(17) . ?
 C8 H8 1.071(15) . ?
 C8 C9 1.3947(16) . ?
 C9 C12 1.5047(18) . ?
 C10 H10a 1.037(16) . ?
 C10 H10b 1.039(17) . ?
 C10 H10c 1.106(15) . ?
 C11 H11a 1.095(18) . ?
 C11 H11b 1.082(17) . ?
 C11 H11c 1.078(19) . ?
 C12 H12a 1.048(16) . ?
 C12 H12b 1.097(16) . ?
 C12 H12c 1.076(17) . ?
 C14 H14 1.085(13) . ?
 C14 C15 1.3609(15) . ?
 C15 H15 1.054(13) . ?
 C16 C17 1.3957(15) . ?
 C16 C21 1.4008(15) . ?
 C17 C18 1.3965(15) . ?
 C17 C22 1.4985(16) . ?
 C18 H18 1.063(13) . ?
 C18 C19 1.3914(15) . ?
 C19 C20 1.3978(16) . ?
 C19 C23 1.5051(15) . ?
 C20 H20 1.104(13) . ?
 C20 C21 1.3958(15) . ?
 C21 C24 1.5037(17) . ?
 C22 H22a 1.062(16) . ?
 C22 H22b 1.077(16) . ?
 C22 H22c 1.090(15) . ?
 C23 H23a 1.060(15) . ?
 C23 H23b 1.095(16) . ?
 C23 H23c 1.075(17) . ?
 C24 H24a 1.049(16) . ?
 C24 H24b 1.077(17) . ?
 C24 H24c 1.073(14) . ?
 C25 C26 1.4011(15) . ?
 C25 C30 1.4026(15) . ?
 C25 B1 1.6169(16) . ?
 C26 H26 1.091(13) . ?
 C26 C27 1.3938(16) . ?
 C27 H27 1.107(14) . ?
 C27 C28 1.3926(17) . ?
 C28 C29 1.3969(17) . ?
 C28 C31 1.5032(18) . ?
 C29 H29 1.085(14) . ?
 C29 C30 1.3953(16) . ?
 C30 H30 1.089(14) . ?
 C31 H31a 1.064(17) . ?
 C31 H31b 1.108(17) . ?
 C31 H31c 1.034(19) . ?
 C32 C33 1.4015(14) . ?
 C32 C37 1.4011(16) . ?
 C32 B1 1.6220(16) . ?
 C33 H33 1.056(14) . ?
 C33 C34 1.3970(16) . ?
 C34 H34 1.078(12) . ?
 C34 C35 1.3960(18) . ?
 C35 C36 1.3946(16) . ?
 C35 C38 1.5039(18) . ?
 C36 H36 1.089(15) . ?
 C36 C37 1.3917(16) . ?
 C37 H37 1.104(12) . ?
 C38 H38a 1.067(19) . ?
 C38 H38b 1.049(19) . ?
 C38 H38c 1.046(19) . ?

loop_
  _geom_angle_atom_site_label_1
  _geom_angle_atom_site_label_2
  _geom_angle_atom_site_label_3
  _geom_angle
  _geom_angle_site_symmetry_1
  _geom_angle_site_symmetry_3
  _geom_angle_publ_flag
 C13 Sb1 C1 84.03(4) . . ?
 C2 N1 C1 108.19(9) . . ?
 B1 N1 C1 124.57(9) . . ?
 B1 N1 C2 126.62(9) . . ?
 C3 N2 C1 109.26(9) . . ?
 C4 N2 C1 122.71(9) . . ?
 C4 N2 C3 128.01(9) . . ?
 C14 N3 C13 108.27(9) . . ?
 B1 N3 C13 124.75(9) . . ?
 B1 N3 C14 126.83(8) . . ?
 C15 N4 C13 109.20(9) . . ?
 C16 N4 C13 123.71(9) . . ?
 C16 N4 C15 127.05(9) . . ?
 N1 C1 Sb1 128.48(8) . . ?
 N2 C1 Sb1 123.21(7) . . ?
 N2 C1 N1 107.96(9) . . ?
 H2 C2 N1 121.3(7) . . ?
 C3 C2 N1 108.18(10) . . ?
 C3 C2 H2 130.5(7) . . ?
 C2 C3 N2 106.41(10) . . ?
 H3 C3 N2 121.6(8) . . ?
 H3 C3 C2 132.0(8) . . ?
 C5 C4 N2 119.21(11) . . ?
 C9 C4 N2 118.19(10) . . ?
 C9 C4 C5 122.49(10) . . ?
 C6 C5 C4 117.65(12) . . ?
 C10 C5 C4 120.97(11) . . ?
 C10 C5 C6 121.37(11) . . ?
 H6 C6 C5 118.4(8) . . ?
 C7 C6 C5 121.50(12) . . ?
 C7 C6 H6 120.0(8) . . ?
 C8 C7 C6 118.95(11) . . ?
 C11 C7 C6 120.43(13) . . ?
 C11 C7 C8 120.60(14) . . ?
 H8 C8 C7 119.9(8) . . ?
 C9 C8 C7 121.49(13) . . ?
 C9 C8 H8 118.7(8) . . ?
 C8 C9 C4 117.81(11) . . ?
 C12 C9 C4 121.31(10) . . ?
 C12 C9 C8 120.88(12) . . ?
 H10a C10 C5 112.5(9) . . ?
 H10b C10 C5 114.3(10) . . ?
 H10b C10 H10a 101.6(13) . . ?
 H10c C10 C5 111.5(9) . . ?
 H10c C10 H10a 108.4(13) . . ?
 H10c C10 H10b 107.9(13) . . ?
 H11a C11 C7 113.2(8) . . ?
 H11b C11 C7 111.1(9) . . ?
 H11b C11 H11a 106.4(14) . . ?
 H11c C11 C7 108.0(9) . . ?
 H11c C11 H11a 109.1(13) . . ?
 H11c C11 H11b 109.0(13) . . ?
 H12a C12 C9 113.0(9) . . ?
 H12b C12 C9 112.9(9) . . ?
 H12b C12 H12a 108.4(12) . . ?
 H12c C12 C9 110.9(9) . . ?
 H12c C12 H12a 108.7(13) . . ?
 H12c C12 H12b 102.3(13) . . ?
 N3 C13 Sb1 128.90(8) . . ?
 N4 C13 Sb1 123.28(7) . . ?
 N4 C13 N3 107.74(9) . . ?
 H14 C14 N3 120.0(7) . . ?
 C15 C14 N3 108.42(10) . . ?
 C15 C14 H14 131.6(7) . . ?
 C14 C15 N4 106.35(10) . . ?
 H15 C15 N4 122.1(7) . . ?
 H15 C15 C14 131.5(7) . . ?
 C17 C16 N4 118.92(9) . . ?
 C21 C16 N4 119.30(10) . . ?
 C21 C16 C17 121.76(9) . . ?
 C18 C17 C16 118.10(10) . . ?
 C22 C17 C16 120.78(10) . . ?
 C22 C17 C18 121.12(10) . . ?
 H18 C18 C17 117.5(7) . . ?
 C19 C18 C17 121.89(10) . . ?
 C19 C18 H18 120.5(7) . . ?
 C20 C19 C18 118.49(10) . . ?
 C23 C19 C18 120.56(11) . . ?
 C23 C19 C20 120.95(10) . . ?
 H20 C20 C19 118.3(8) . . ?
 C21 C20 C19 121.52(10) . . ?
 C21 C20 H20 120.2(8) . . ?
 C20 C21 C16 118.24(10) . . ?
 C24 C21 C16 120.69(10) . . ?
 C24 C21 C20 121.05(10) . . ?
 H22a C22 C17 111.0(8) . . ?
 H22b C22 C17 112.9(9) . . ?
 H22b C22 H22a 104.3(12) . . ?
 H22c C22 C17 109.3(8) . . ?
 H22c C22 H22a 110.2(12) . . ?
 H22c C22 H22b 109.2(12) . . ?
 H23a C23 C19 110.5(8) . . ?
 H23b C23 C19 111.6(8) . . ?
 H23b C23 H23a 103.8(12) . . ?
 H23c C23 C19 112.4(8) . . ?
 H23c C23 H23a 110.2(12) . . ?
 H23c C23 H23b 107.9(13) . . ?
 H24a C24 C21 113.9(9) . . ?
 H24b C24 C21 112.0(9) . . ?
 H24b C24 H24a 105.7(13) . . ?
 H24c C24 C21 112.3(8) . . ?
 H24c C24 H24a 107.3(12) . . ?
 H24c C24 H24b 104.9(12) . . ?
 C30 C25 C26 116.29(10) . . ?
 B1 C25 C26 121.57(10) . . ?
 B1 C25 C30 122.01(10) . . ?
 H26 C26 C25 118.8(7) . . ?
 C27 C26 C25 121.96(11) . . ?
 C27 C26 H26 119.2(7) . . ?
 H27 C27 C26 120.5(8) . . ?
 C28 C27 C26 121.07(11) . . ?
 C28 C27 H27 118.5(8) . . ?
 C29 C28 C27 117.87(11) . . ?
 C31 C28 C27 121.12(12) . . ?
 C31 C28 C29 121.01(12) . . ?
 H29 C29 C28 119.7(8) . . ?
 C30 C29 C28 120.73(11) . . ?
 C30 C29 H29 119.6(8) . . ?
 C29 C30 C25 122.08(11) . . ?
 H30 C30 C25 119.5(7) . . ?
 H30 C30 C29 118.4(7) . . ?
 H31a C31 C28 115.7(9) . . ?
 H31b C31 C28 110.7(10) . . ?
 H31b C31 H31a 101.7(13) . . ?
 H31c C31 C28 113.7(10) . . ?
 H31c C31 H31a 105.8(14) . . ?
 H31c C31 H31b 108.5(15) . . ?
 C37 C32 C33 115.97(10) . . ?
 B1 C32 C33 123.53(10) . . ?
 B1 C32 C37 120.19(9) . . ?
 H33 C33 C32 120.2(7) . . ?
 C34 C33 C32 121.91(11) . . ?
 C34 C33 H33 117.9(7) . . ?
 H34 C34 C33 121.6(9) . . ?
 C35 C34 C33 121.19(10) . . ?
 C35 C34 H34 117.2(9) . . ?
 C36 C35 C34 117.46(11) . . ?
 C38 C35 C34 121.65(11) . . ?
 C38 C35 C36 120.88(12) . . ?
 H36 C36 C35 117.9(8) . . ?
 C37 C36 C35 120.96(11) . . ?
 C37 C36 H36 121.2(8) . . ?
 C36 C37 C32 122.43(10) . . ?
 H37 C37 C32 119.2(7) . . ?
 H37 C37 C36 118.2(7) . . ?
 H38a C38 C35 112.8(10) . . ?
 H38b C38 C35 114.3(10) . . ?
 H38b C38 H38a 96.8(14) . . ?
 H38c C38 C35 112.9(10) . . ?
 H38c C38 H38a 99.8(15) . . ?
 H38c C38 H38b 117.9(15) . . ?
 N3 B1 N1 105.65(8) . . ?
 C25 B1 N1 109.08(9) . . ?
 C25 B1 N3 109.98(9) . . ?
 C32 B1 N1 107.82(9) . . ?
 C32 B1 N3 110.69(9) . . ?
 C32 B1 C25 113.31(8) . . ?

loop_
  _geom_torsion_atom_site_label_1
  _geom_torsion_atom_site_label_2
  _geom_torsion_atom_site_label_3
  _geom_torsion_atom_site_label_4
  _geom_torsion
  _geom_torsion_site_symmetry_1
  _geom_torsion_site_symmetry_2
  _geom_torsion_site_symmetry_3
  _geom_torsion_site_symmetry_4
  _geom_torsion_publ_flag
 Sb1 C1 N1 C2 -172.83(10) . . . . ?
 Sb1 C1 N1 B1 15.67(12) . . . . ?
 Sb1 C1 N2 C3 173.34(10) . . . . ?
 Sb1 C1 N2 C4 -8.50(11) . . . . ?
 Sb1 C13 N3 C14 177.68(10) . . . . ?
 Sb1 C13 N3 B1 -6.47(12) . . . . ?
 Sb1 C13 N4 C15 -178.21(9) . . . . ?
 Sb1 C13 N4 C16 -0.56(11) . . . . ?
 N1 C1 N2 C3 -0.36(11) . . . . ?
 N1 C1 N2 C4 177.80(9) . . . . ?
 N1 C2 C3 N2 0.12(11) . . . . ?
 N1 B1 N3 C13 45.43(11) . . . . ?
 N1 B1 N3 C14 -139.49(8) . . . . ?
 N1 B1 C25 C26 -149.59(8) . . . . ?
 N1 B1 C25 C30 34.78(10) . . . . ?
 N1 B1 C32 C33 -112.24(9) . . . . ?
 N1 B1 C32 C37 61.12(10) . . . . ?
 N2 C4 C5 C6 -173.75(11) . . . . ?
 N2 C4 C5 C10 4.91(14) . . . . ?
 N2 C4 C9 C8 173.43(11) . . . . ?
 N2 C4 C9 C12 -6.95(13) . . . . ?
 N3 C13 N4 C15 -1.15(10) . . . . ?
 N3 C13 N4 C16 176.51(8) . . . . ?
 N3 C14 C15 N4 -0.49(10) . . . . ?
 N3 B1 C25 C26 -34.16(10) . . . . ?
 N3 B1 C25 C30 150.20(8) . . . . ?
 N3 B1 C32 C33 132.66(9) . . . . ?
 N3 B1 C32 C37 -53.99(10) . . . . ?
 N4 C16 C17 C18 -179.10(10) . . . . ?
 N4 C16 C17 C22 0.67(13) . . . . ?
 N4 C16 C21 C20 178.60(10) . . . . ?
 N4 C16 C21 C24 0.36(13) . . . . ?
 C4 C5 C6 C7 0.44(14) . . . . ?
 C4 C9 C8 C7 0.28(14) . . . . ?
 C5 C6 C7 C8 -2.78(15) . . . . ?
 C5 C6 C7 C11 175.50(13) . . . . ?
 C6 C7 C8 C9 2.41(15) . . . . ?
 C7 C8 C9 C12 -179.34(12) . . . . ?
 C16 C17 C18 C19 0.90(12) . . . . ?
 C16 C21 C20 C19 0.12(13) . . . . ?
 C17 C18 C19 C20 -0.63(13) . . . . ?
 C17 C18 C19 C23 178.83(11) . . . . ?
 C18 C19 C20 C21 0.10(13) . . . . ?
 C19 C20 C21 C24 178.35(12) . . . . ?
 C25 C26 C27 C28 -0.15(13) . . . . ?
 C25 C30 C29 C28 -0.22(13) . . . . ?
 C25 B1 C32 C33 8.58(12) . . . . ?
 C25 B1 C32 C37 -178.06(9) . . . . ?
 C26 C27 C28 C29 0.26(13) . . . . ?
 C26 C27 C28 C31 179.42(11) . . . . ?
 C27 C28 C29 C30 -0.07(12) . . . . ?
 C32 C33 C34 C35 -0.74(14) . . . . ?
 C32 C37 C36 C35 -1.78(14) . . . . ?
 C33 C34 C35 C36 2.12(14) . . . . ?
 C33 C34 C35 C38 -176.79(13) . . . . ?
 C34 C35 C36 C37 -0.90(14) . . . . ?

loop_
  _diffrn_refln_index_h
  _diffrn_refln_index_k
  _diffrn_refln_index_l
  _diffrn_refln_intensity_net
  _diffrn_refln_intensity_u
 0 0 2 3535.34 22.09
 0 0 -2 3242.36 32.26
 0 0 -2 3202.39 24.7
 0 0 -2 3664.55 24.96
 0 0 -2 3023.27 31.13
 0 0 3 2.15 1.88
 0 0 -3 -0.14 1.73
 0 0 3 1.83 3.24
 0 0 -3 -0.5 2.69
 0 0 3 -0.26 2
 0 0 -3 -0.62 2.15
 0 0 -3 2.69 2.83
 0 0 3 0.44 0.85
 0 0 4 238.38 8.11
 0 0 -4 233.67 8.52
 0 0 -4 202.03 11.63
 0 0 4 210.39 7.49
 0 0 -4 243.51 9.29
 0 0 4 208.23 5.99
 0 0 -4 202.6 11.4
 0 0 4 223.36 7.01
 0 0 -5 -7.9 5.96
 0 0 -5 -9.26 8.43
 0 0 5 -1.8 1.49
 0 0 -5 -0.12 3.61
 0 0 6 955.61 15.24
 0 0 -6 936.44 29.04
 0 0 6 947.08 14.37
 0 0 -6 1108.4 30.15
 0 0 -6 952.29 29.43
 0 0 6 947.98 15.88
 0 0 -6 1022.03 20.53
 0 0 -6 1137.9 24.2
 0 0 6 1037.61 20.43
 0 0 -7 2.27 4.83
 0 0 7 1.05 2.07
 0 0 7 0.65 1.44
 0 0 -7 3.71 4.65
 0 0 7 -6.87 4.81
 0 0 -7 -0.17 4.11
 0 0 7 -3.82 5.78
 0 0 7 -1.89 3.6
 0 0 -8 434.98 21.91
 0 0 -8 408.26 21.9
 0 0 8 419.38 11.65
 0 0 -8 425.6 16.58
 0 0 8 402.8 14.42
 0 0 -9 5.26 5.68
 0 0 9 -0.71 1.71
 0 0 9 13.95 7.4
 0 0 9 -3.98 2.64
 0 0 -9 18.56 9.58
 0 0 -10 1792.66 49.75
 0 0 10 1871.67 32.39
 0 0 10 1758.71 24.7
 0 0 -11 20.2 12.25
 0 0 -11 0.45 4.41
 0 0 -12 708.9 24.01
 0 0 12 740.07 17.47
 0 0 -12 724.49 33.68
 0 0 -12 735.52 33.59
 0 0 -13 -5 9.75
 0 0 13 -1.4 2.71
 0 0 -13 -1.04 4.99
 0 0 -13 -3.1 6.69
 0 0 14 37.62 4.7
 0 0 -14 42.94 9.56
 0 0 -14 39.67 8.93
 0 0 15 14.65 4.07
 0 0 -15 9.21 9.02
 0 0 -15 0.28 4.88
 0 0 -16 5.35 11.7
 0 0 -16 16.04 7.89
 0 0 -16 18.62 7.51
 0 0 16 19.78 4.21
 0 0 -17 -0.32 6.59
 0 0 -17 -2.04 6.64
 0 0 -17 -9.44 13.15
 0 0 17 7.08 3.76
 0 0 -18 280.56 25.1
 0 0 -18 280.26 24.17
 0 0 -18 226.28 23.02
 0 0 18 245.88 12.22
 0 0 -19 -1.71 6.76
 0 0 -19 16.42 9.08
 0 0 -19 -5.11 13.34
 0 0 19 3.62 3.75
 0 0 -20 157.31 19.09
 0 0 20 148.25 10.22
 0 0 -20 168.66 20.18
 0 0 -20 122.71 20.23
 0 0 -21 0.37 6.05
 0 0 21 -16.85 27.62
 0 0 -21 1.7 8.28
 0 0 -21 10.52 18.53
 0 0 21 -1.61 3.55
 0 0 -22 65.13 13.26
 0 0 -22 71.83 13.65
 0 0 -22 78.53 21.26
 0 0 22 68.85 8.09
 0 0 -23 -4.83 7.76
 0 0 23 -5.5 4.21
 0 0 -23 -17.9 16.36
 0 0 -23 -0.36 7.63
 0 0 24 9.26 3.84
 0 0 -24 -0.73 7.33
 0 0 -24 15.78 17.07
 0 0 25 3.34 7.22
 0 0 -25 3.8 7.3
 0 0 -25 -5.01 17.42
 0 0 26 129.04 16.29
 0 0 -26 137.21 18.92
 0 0 -26 102.93 23.16
 0 0 27 -5.13 20.58
 0 0 27 11.51 6.66
 0 0 -27 5.12 7.59
 0 0 28 120.83 16.49
 0 0 28 90.12 24.16
 0 0 -28 129.44 19.13
 0 1 2 614.88 14.39
 0 -1 2 840.39 9.38
 0 -1 -2 756.73 15.61
 0 1 -2 881.62 9.83
 0 1 -2 758.82 15.39
 0 -1 2 824 8.88
 0 -1 -2 834.06 16.42
 0 1 2 746.2 16.06
 0 -1 2 884.3 11.52
 0 1 2 862.39 9.03
 0 -1 -2 836.81 12.59
 0 1 2 944.42 13.94
 0 -1 2 864.29 10.02
 0 -1 2 853.19 10.74
 0 1 -2 831.2 11.36
 0 -1 2 867.06 11.1
 0 -1 3 327.93 7.04
 0 -1 -3 308.08 12.03
 0 1 -3 330.88 7.15
 0 1 -3 307.22 12.13
 0 -1 3 346.3 6.8
 0 -1 -3 366.8 10.43
 0 1 3 340.45 10.72
 0 -1 -3 327.55 12.36
 0 1 -3 321.78 12.68
 0 1 3 309.89 12.99
 0 1 3 322.79 7.36
 0 -1 3 355.3 8.31
 0 -1 3 320.76 7.39
 0 -1 -3 379.59 10.3
 0 -1 3 335.57 8.53
 0 1 3 349.49 8.75
 0 1 -3 337.77 9.05
 0 -1 -4 206.81 11.55
 0 -1 4 221.43 6.49
 0 1 -4 196.51 11.36
 0 -1 4 238.64 6.67
 0 1 4 218.61 10.49
 0 1 -4 226.73 9.93
 0 1 -4 214.44 12.15
 0 -1 -4 227.82 12.08
 0 1 4 225.17 7.26
 0 1 -4 225.73 8.76
 0 -1 4 206 7.61
 0 -1 -4 229.06 9.08
 0 1 -4 233.86 8.74
 0 1 4 214.81 7.92
 0 -1 4 223.12 8.1
 0 1 -5 5069.41 62.46
 0 -1 5 5282.23 34.15
 0 -1 -5 5099.17 61.51
 0 -1 5 5319.69 32.86
 0 1 -5 5524.77 52.06
 0 -1 -5 5846.98 52.95
 0 1 5 5435.4 57.2
 0 -1 -5 6220.57 45.16
 0 1 5 5544.27 36.96
 0 1 5 5392.5 42.39
 0 -1 5 6786.83 50.24
 0 1 -5 5584.56 47.01
 0 1 -5 5800.78 51.56
 0 -1 5 6090.3 42.72
 0 -1 -5 5813.67 49.53
 0 1 -5 5291.8 63.67
 0 1 5 5009.27 67.39
 0 -1 -5 5114.71 61.08
 0 -1 6 197.54 7.11
 0 1 -6 176.21 12.73
 0 -1 -6 195.37 13.7
 0 -1 6 188.08 7.02
 0 -1 -6 190.96 13.51
 0 1 -6 177.3 13.07
 0 -1 7 208.68 8.03
 0 1 7 212.43 7.59
 0 1 -7 210.11 15.1
 0 -1 -7 206.67 15.01
 0 -1 7 210.8 7.74
 0 -1 -7 184.31 9.89
 0 1 -7 217.74 13.02
 0 -1 -7 214.52 15.24
 0 1 -7 208.32 15.18
 0 1 7 222.95 8.84
 0 1 -7 232.73 11.14
 0 -1 -7 251.35 12.18
 0 1 -7 259.86 12.21
 0 -1 7 212.16 9.73
 0 1 7 216.65 10.26
 0 -1 7 211.25 10.07
 0 1 -7 236.21 11.65
 0 -1 -8 4.77 5.49
 0 1 -8 0.34 7.57
 0 1 8 -1.57 2.13
 0 1 8 -1.68 4.95
 0 -1 -8 -13.65 6.49
 0 -1 8 -7.7 5.53
 0 1 8 -5.58 4.52
 0 -1 8 -1.51 4.62
 0 -1 -8 0.17 3.93
 0 -1 8 0.71 1.47
 0 1 -8 0.34 4.37
 0 1 8 2.76 1.87
 0 -1 9 34.67 3.42
 0 1 9 46.64 4.25
 0 1 9 41.6 4.04
 0 1 -9 31.09 7.35
 0 -1 -9 39.73 7.54
 0 -1 -9 49.73 9.08
 0 1 9 19.74 6.69
 0 1 -9 49.32 9.77
 0 -1 -10 358.9 22.63
 0 1 -10 349.74 22.62
 0 1 -10 352.94 17.36
 0 -1 10 373.15 15.88
 0 -1 10 354.7 11.58
 0 1 10 347.22 10.77
 0 -1 11 145.87 7.86
 0 1 11 138.72 7.3
 0 -1 -11 148.6 15.24
 0 1 -11 162.49 15.87
 0 -1 -11 162.94 15.25
 0 -1 -12 253.81 14.9
 0 1 -12 254.46 14.83
 0 1 12 265.3 10.25
 0 -1 12 263.33 10.95
 0 -1 -12 264.54 20.17
 0 1 -12 262.41 20.63
 0 -1 -12 261.36 20.84
 0 1 -12 278.09 21.17
 0 1 -13 984.79 30.63
 0 -1 -13 1013.73 29.72
 0 -1 13 1146.81 22.98
 0 1 13 1112.22 21.34
 0 -1 -13 1165.55 43.98
 0 1 -13 1209.45 45.85
 0 -1 -13 1186.19 43.67
 0 1 -13 1216.83 44.64
 0 -1 -14 331.21 21.05
 0 -1 14 316.5 12.67
 0 1 14 319.6 11.96
 0 1 -14 345.66 24.86
 0 -1 -14 325.37 24.63
 0 1 -14 339.02 24.19
 0 -1 -14 311.38 23.67
 0 -1 -15 429.13 27.91
 0 1 -15 406.01 27.31
 0 -1 15 418.27 15.13
 0 1 15 386.2 13.46
 0 1 -15 423.19 23.73
 0 -1 -15 380.91 27.27
 0 1 -15 424.61 28.44
 0 -1 16 115.17 8.55
 0 1 16 100.36 7.47
 0 1 -16 103.93 15.15
 0 -1 -16 102.64 14.81
 0 1 -16 99.97 14.43
 0 -1 -16 106.62 15.1
 0 -1 -17 77.01 13.01
 0 1 -17 59.09 12
 0 1 -17 62.73 12.22
 0 1 -17 73.1 13.48
 0 -1 -17 85.18 20.03
 0 -1 17 70.06 7.21
 0 1 17 61.64 6.38
 0 -1 -18 -2.64 6.47
 0 1 -18 7.91 5.57
 0 1 18 -1.66 3.11
 0 -1 18 -1.51 3.52
 0 1 -18 -2.78 7.8
 0 -1 -18 -6.1 7.58
 0 -1 -18 -2.37 13.5
 0 -1 -19 -0.34 6.01
 0 1 -19 3.76 6.03
 0 -1 19 -26.15 30.86
 0 1 19 3.05 3.69
 0 -1 19 1.28 4.1
 0 1 -19 5.41 7.16
 0 -1 -19 4.41 6.14
 0 -1 -19 -22.41 17.98
 0 1 -20 37.53 10.17
 0 -1 -20 53.14 12.35
 0 -1 20 44.91 27.92
 0 -1 -20 40.19 11.04
 0 1 -20 44.85 11.57
 0 -1 -20 39.76 18.48
 0 1 -20 36.94 15.3
 0 -1 20 32.62 5.79
 0 1 20 35.86 5.75
 0 -1 -21 118.73 17.44
 0 1 -21 116.06 17.73
 0 -1 21 105.42 9.25
 0 1 21 97.76 8.36
 0 -1 -21 113.13 17.04
 0 1 -21 103.58 15.97
 0 -1 -21 116.87 20.39
 0 1 -21 84.36 19.25
 0 1 -22 25.19 10.63
 0 -1 -22 32.98 11.27
 0 1 22 19.58 30.54
 0 -1 -22 22.09 8.57
 0 1 -22 27.1 10.64
 0 -1 -22 12.56 14.73
 0 1 -22 14.62 16.55
 0 -1 22 21.48 5.45
 0 1 22 21.56 5.15
 0 1 -23 262.1 27.04
 0 -1 -23 254.42 26.77
 0 1 -23 236.45 23.69
 0 -1 -23 262.12 25.11
 0 1 -23 165.42 26.62
 0 -1 -23 233.89 26.34
 0 -1 23 237.66 13.69
 0 1 23 222.83 12.65
 0 -1 -24 63.9 13.57
 0 1 -24 97.99 17.32
 0 -1 -24 70.46 19.49
 0 1 -24 70.22 19.83
 0 -1 24 74.24 8.38
 0 -1 -25 74.29 21.85
 0 1 -25 42.96 17.91
 0 1 25 105.21 15.71
 0 -1 25 85.01 14.6
 0 -1 -25 102.39 17.15
 0 1 -25 121.39 18.93
 0 1 -26 25.5 18.59
 0 1 26 17.39 8.25
 0 -1 26 3.05 19.42
 0 -1 26 12.59 7.53
 0 -1 -26 27.78 11.76
 0 1 -26 15.72 9.62
 0 1 -27 2.95 19.6
 0 -1 -27 9.96 6.4
 0 1 -27 14.81 8.63
 0 -1 -27 15.91 9.81
 0 1 27 18.08 8.03
 0 -1 27 41.71 22.73
 0 -1 27 20.39 8.71
 0 -1 -28 1.21 7.52
 0 1 -28 3.55 7.3
 0 -1 28 4.39 6.47
 0 1 28 -10.21 20.86
 0 1 28 -6.21 8.03
 0 -1 28 18.51 21.92
 0 2 -1 4086.39 18.62
 0 2 -1 3938.06 18.73
 0 -2 -1 4006.4 20.35
 0 2 2 364.33 6.84
 0 -2 2 347.42 6.48
 0 2 -2 364.05 6.58
 0 2 -2 347.93 8.44
 0 2 2 344.76 11.09
 0 -2 2 356.9 6.62
 0 2 -2 311.06 9.89
 0 2 -2 345.46 6.79
 0 -2 2 348.25 8.05
 0 2 2 383.46 9.77
 0 2 2 345.76 6.99
 0 2 -2 335.59 7.79
 0 2 2 338.82 7.22
 0 2 -2 354.94 7.27
 0 -2 -3 3.18 2.99
 0 2 -3 2.56 1.28
 0 2 -3 5.81 2.99
 0 -2 3 4.94 1.47
 0 -2 3 3.4 1.35
 0 2 3 2.36 3.82
 0 2 -3 11.01 4.75
 0 2 3 -3.39 4.71
 0 2 -3 5.37 3.1
 0 -2 3 7.02 2.89
 0 -2 3 6.79 2.61
 0 2 3 6.94 3.04
 0 2 3 3.04 2.04
 0 2 -3 3.62 1.95
 0 -2 3 5.35 2.08
 0 2 -4 397.27 15.69
 0 2 -4 445.49 9.96
 0 -2 4 435.66 9.35
 0 -2 4 464.96 9.65
 0 2 4 474.87 14.9
 0 2 -4 433.31 12.94
 0 -2 4 424.45 11.31
 0 2 4 441.52 11.36
 0 -2 4 441.91 11.3
 0 2 -4 429.83 11.91
 0 -2 4 474.02 11.3
 0 2 -4 422.99 16.68
 0 2 4 372.06 16.85
 0 -2 -4 427.84 15.91
 0 2 -5 3593.82 52.81
 0 -2 5 3732.74 29.53
 0 2 -5 3714.33 53.41
 0 -2 -5 3705.47 51.29
 0 -2 5 3858.37 29.48
 0 -2 5 4070.74 39.83
 0 2 5 3836.7 30.05
 0 -2 5 4161.01 36.46
 0 2 -5 3758.57 37.58
 0 2 -5 3760.43 38.94
 0 -2 5 3773.65 35.98
 0 2 5 4126.72 38.82
 0 -2 6 242.85 8.22
 0 2 -6 212.86 13.9
 0 2 6 230.33 15.97
 0 2 -6 190.54 9.83
 0 2 -6 233.27 10.51
 0 2 6 209.88 9.97
 0 -2 6 235.03 9.75
 0 2 -6 229.9 14.53
 0 -2 6 226.13 8.13
 0 2 -7 307.08 18.01
 0 -2 7 303 9.81
 0 -2 7 316.65 9.99
 0 2 7 281.28 15.57
 0 2 -7 275.98 14.04
 0 2 -7 285.57 17.47
 0 -2 7 294.95 12.1
 0 2 7 301.75 10.21
 0 2 -7 312.7 13.08
 0 -2 -7 289.93 11.94
 0 2 -7 308.82 13.13
 0 2 7 293.3 11.51
 0 -2 7 314.53 12.23
 0 -2 8 80.38 6.15
 0 2 -8 83.8 10.84
 0 2 8 77.6 4.98
 0 2 -8 65.96 9.63
 0 -2 8 79.36 5.4
 0 2 -8 106.35 11.14
 0 2 8 58.29 7.71
 0 -2 8 70.24 9.82
 0 -2 -8 76.54 7.14
 0 2 -8 102.8 10.1
 0 -2 8 78.91 7.48
 0 2 -8 65.7 8.14
 0 2 8 66.08 6.82
 0 -2 9 557.2 14.25
 0 2 -9 608.66 28.96
 0 2 9 557.08 13.51
 0 2 -9 575.59 27.63
 0 2 -9 764.27 21.8
 0 2 9 611.94 19.14
 0 2 -9 640.71 22.21
 0 2 -9 709.27 26.22
 0 -2 10 1239.92 22.17
 0 2 10 1299.85 19.85
 0 2 -10 1308.74 42.25
 0 -2 -10 1330.11 41.91
 0 2 -10 1289.76 41.97
 0 2 -10 1302.19 30.35
 0 2 -11 237.72 19.3
 0 -2 -11 253.9 19.15
 0 2 11 239.18 9.09
 0 -2 11 247.05 10.51
 0 -2 -12 103.39 13.15
 0 2 -12 87.39 12.36
 0 -2 12 81.99 6.66
 0 2 12 105.14 6.54
 0 -2 -12 89.12 12.67
 0 2 -12 86.02 12.27
 0 -2 -12 76.66 11.86
 0 -2 -13 18.23 6.67
 0 2 -13 28.43 8.42
 0 2 -13 7.54 10.01
 0 2 13 14.95 3.18
 0 -2 -13 17.21 7.53
 0 2 -13 21.9 7.93
 0 -2 -13 8.31 8.62
 0 -2 -14 35.12 9.16
 0 2 -14 26.81 7.65
 0 2 -14 13.62 12.13
 0 -2 -14 31.32 9.3
 0 2 -14 28.53 7.62
 0 -2 -14 26.04 10.33
 0 -2 14 34.16 5.21
 0 2 14 26.78 3.68
 0 -2 -15 63.1 11.66
 0 2 -15 71.31 12.5
 0 2 15 52.84 5.18
 0 -2 15 52.67 6.32
 0 -2 -15 61.8 12.6
 0 2 -15 60.01 11.45
 0 -2 -15 69.04 18.3
 0 2 -16 165.1 18.36
 0 -2 -16 174.82 18.74
 0 -2 16 170.29 10.41
 0 2 16 152.31 8.66
 0 2 -16 167.78 17.5
 0 -2 -16 168.65 18.51
 0 2 -16 171.87 18.9
 0 -2 -16 127.71 16.43
 0 2 -17 120.86 16.01
 0 -2 -17 132.96 17.15
 0 -2 17 115.11 9.13
 0 2 17 110.55 7.76
 0 -2 -17 103.05 16.35
 0 2 -17 121.68 16.48
 0 -2 -17 137.72 17.7
 0 2 -18 426.73 30.69
 0 -2 -18 364.68 28.6
 0 2 -18 362.99 27.55
 0 -2 18 316.99 33.55
 0 -2 -18 388.63 28.44
 0 -2 -18 412.64 30.46
 0 2 18 369.04 13.88
 0 -2 18 368.93 15.81
 0 2 -19 205.56 22.39
 0 -2 -19 203.14 21.99
 0 -2 -19 191.7 20.83
 0 2 -19 192.94 20.88
 0 -2 -19 132.06 18.86
 0 2 19 178.87 10.22
 0 -2 19 186.35 11.8
 0 2 -20 168.46 20.29
 0 -2 -20 156.99 20.06
 0 -2 -20 146.42 18.46
 0 2 -20 157.03 19.01
 0 -2 -20 118.38 18.95
 0 2 20 156.51 9.96
 0 -2 20 146.05 10.8
 0 -2 -21 45.93 11.9
 0 2 -21 64.19 12.9
 0 2 -21 60.92 12.81
 0 -2 -21 73.43 14.43
 0 -2 -21 28.23 12.48
 0 2 21 47.75 6.01
 0 -2 21 48.15 6.8
 0 2 -22 -1.94 6.8
 0 -2 -22 0.38 5.63
 0 -2 -22 8.86 6.67
 0 2 -22 5.42 7.19
 0 2 -22 -18.94 17.71
 0 -2 -22 8.49 13.51
 0 -2 22 0.95 4.12
 0 2 22 4.19 4.05
 0 -2 -23 -2.82 6.02
 0 2 -23 -2.81 6.07
 0 2 23 -1.03 3.53
 0 -2 23 -4.86 4.58
 0 -2 -23 -1.38 16.49
 0 2 -23 -4.17 7.47
 0 -2 -23 -6.52 7.73
 0 -2 24 0.87 3.89
 0 -2 -24 -15.19 11.87
 0 2 -24 -7.65 9.6
 0 -2 -24 9.8 17.3
 0 -2 25 69.17 8.11
 0 2 -25 78.06 15.32
 0 -2 -25 60.94 13.99
 0 2 -25 35.29 18.64
 0 2 25 50.93 10.99
 0 -2 25 48.58 10.89
 0 -2 25 45.14 22.9
 0 2 -26 -6.07 9.67
 0 -2 -26 0.38 4.97
 0 -2 -26 -5.53 7.28
 0 2 -26 -4.47 17.62
 0 -2 26 4.7 6.82
 0 2 26 -1.44 6.29
 0 -2 26 -20.65 20.89
 0 -2 -27 82.69 15.74
 0 2 -27 67.45 14.89
 0 -2 -27 63.54 10.14
 0 2 -27 55.52 20.82
 0 -2 27 62.99 13.03
 0 2 27 64.38 12.68
 0 -2 27 29.13 20.63
 0 -2 -28 50.34 13.96
 0 2 -28 48.3 14.08
 0 2 28 55.51 23.89
 0 -2 28 1.66 22.68
 0 2 28 40.44 10.22
 0 -2 28 40.01 10.53
 0 2 -28 91.34 29.01
 0 3 0 -0.65 0.82
 0 3 0 -0.58 1.29
 0 3 0 -1.73 1.16
 0 -3 0 0.25 1
 0 3 0 -2.49 1.77
 0 -3 0 -0.66 1.78
 0 3 -1 125.19 3.8
 0 3 -1 128.46 3.86
 0 3 1 128.45 3.1
 0 3 1 112.61 4.49
 0 -3 1 121.42 3.86
 0 3 -1 118.24 4.77
 0 3 1 125.69 5.33
 0 3 -1 117.2 4
 0 -3 -1 141.97 5.9
 0 3 1 124.57 4.63
 0 3 -1 112.61 4.73
 0 3 -1 122.64 3.85
 0 3 1 123.51 4.31
 0 3 -1 121.65 4.27
 0 3 -2 4.1 1.29
 0 -3 2 5.22 1.37
 0 3 -2 4.63 1.57
 0 3 -2 3.39 1.86
 0 3 2 4.61 2.54
 0 3 -2 3.58 1.26
 0 3 -2 4.57 1.93
 0 3 2 2.2 1.04
 0 3 -2 5.01 2.61
 0 3 -2 3.87 1.76
 0 3 2 3.86 1.29
 0 3 2 4.14 1.56
 0 -3 3 12.15 1.95
 0 3 -3 11.31 3.4
 0 3 -3 11.05 1.96
 0 -3 3 -0.03 2.48
 0 3 3 9.86 4.21
 0 3 -3 11.71 3
 0 3 -3 11.23 3.31
 0 3 -3 13.83 3.37
 0 3 3 7.43 3.08
 0 3 3 11.13 2.32
 0 3 -3 6.77 2.5
 0 3 -3 9.99 2.61
 0 3 -4 2193.48 36.3
 0 -3 4 2305.13 22.39
 0 3 -4 2401.43 24.27
 0 -3 4 2489.9 23.63
 0 3 4 2488 34.38
 0 3 -4 2461.38 31.72
 0 3 -4 2336.4 29.06
 0 3 4 2252.74 25.82
 0 3 4 2444.86 33.96
 0 3 -4 2232.8 37
 0 3 4 2181.81 40.82
 0 -3 4 2310.58 25.26
 0 3 4 2285.24 25.57
 0 3 -4 2345.08 27.99
 0 3 -5 1608.74 34.49
 0 -3 5 1696.34 20.7
 0 3 -5 1713.88 22.31
 0 -3 5 1787.05 21.3
 0 3 5 1585.1 38.26
 0 3 -5 1634.61 34.55
 0 -3 -5 1674.92 23.12
 0 3 5 1757.13 32.91
 0 -3 5 1731.21 24.89
 0 3 -5 1698.41 26.45
 0 3 -6 1499.94 36.65
 0 -3 6 1497.33 20.82
 0 -3 6 1569.32 21.12
 0 3 6 1499.04 36.84
 0 -3 -6 1471.84 34.04
 0 3 -6 1441.5 35.94
 0 3 6 1554.7 20.48
 0 -3 6 1453.15 26.17
 0 -3 6 1484.77 24.32
 0 -3 -6 1526.28 24.22
 0 3 -6 1515.79 25.64
 0 3 6 1556.49 25.14
 0 3 -6 1469.02 26.59
 0 -3 6 1506.52 24.9
 0 -3 6 1520.32 25.17
 0 3 -7 -0.61 3.99
 0 -3 7 -0.74 1.95
 0 3 -7 -6.24 5.41
 0 3 -7 10.94 12.5
 0 3 7 -11.71 9.04
 0 3 -7 2.75 5.07
 0 3 7 -11 6.45
 0 3 7 -6.1 9.67
 0 -3 7 -3.5 6.97
 0 -3 -7 -2.15 3.05
 0 3 -7 0.78 5.11
 0 -3 7 -9.65 5.36
 0 -3 -7 -1.13 4.31
 0 -3 8 1208.22 20.79
 0 3 -8 1130.37 35.61
 0 -3 -8 1166.88 34.98
 0 3 -8 1097.41 35.11
 0 3 8 1143.93 20.78
 0 -3 8 1065.37 25.78
 0 3 -8 1093.41 26.04
 0 -3 8 1170.52 23.84
 0 3 -8 1275.81 26.54
 0 -3 -8 1100.94 23.91
 0 3 -8 1123.66 27.51
 0 3 8 1115.98 24.39
 0 3 -9 83.78 10.96
 0 3 -9 80.21 10.68
 0 -3 9 86.98 6.03
 0 -3 -9 69.62 10.12
 0 3 -9 71.24 7.16
 0 3 9 79.64 9.12
 0 -3 -9 47.07 8.72
 0 3 -10 405.44 24.1
 0 -3 10 399.37 13.12
 0 -3 -10 451.81 24.11
 0 3 -10 413.35 24.06
 0 3 -10 375.16 15.7
 0 3 -10 419.86 19.35
 0 -3 -11 51.48 9.2
 0 3 -11 63.91 10.44
 0 -3 11 51.12 5.22
 0 3 11 54.13 4.24
 0 3 -11 59.19 7.6
 0 3 11 32.38 7.99
 0 3 -11 76.6 11.04
 0 3 12 910.71 17.64
 0 -3 12 903.35 21.07
 0 3 12 818.57 38.2
 0 -3 -12 838.49 31.38
 0 3 -12 882 30.57
 0 3 -12 926.68 37.74
 0 3 -12 940 37.27
 0 -3 -12 991.85 38.05
 0 3 -13 6.19 5.08
 0 3 13 7.4 2.34
 0 -3 13 3.52 3.01
 0 3 -13 -0.14 9.09
 0 -3 -13 10.04 6.76
 0 3 -13 9.47 6.18
 0 -3 -13 15.41 9.37
 0 3 -13 1.25 6.87
 0 -3 -14 915 38.62
 0 3 -14 933.66 39.47
 0 3 -14 1011.3 36.07
 0 3 14 904.36 18.54
 0 -3 14 893.93 22.31
 0 -3 -14 844.61 32.79
 0 3 -14 915.86 40.65
 0 3 -15 33.33 8.9
 0 -3 15 32.31 5.29
 0 3 15 34.58 4.25
 0 3 -15 23.63 16.2
 0 3 -15 36.55 9.36
 0 -3 -15 34.14 10.69
 0 -3 -15 0.41 14.4
 0 3 -16 375.62 27.12
 0 -3 -16 360.66 26.1
 0 3 -16 363.16 26.49
 0 -3 -16 347.24 27.44
 0 -3 16 335.74 14.64
 0 3 16 327.11 11.96
 0 3 -17 5.52 6.17
 0 3 17 5.28 3.57
 0 -3 17 7.55 4.27
 0 3 -17 -3.49 6.45
 0 -3 -17 -0.58 7.46
 0 -3 -17 22.3 14.29
 0 3 -18 50.02 10.92
 0 3 -18 39.89 14.74
 0 3 -18 37.83 10.99
 0 -3 -18 50.52 11.68
 0 -3 -18 77.3 18.05
 0 3 18 44.71 5.53
 0 -3 18 44.74 6.52
 0 3 -19 13.99 7.16
 0 -3 19 5.98 3.79
 0 3 19 4.6 3.08
 0 -3 -19 1.61 6.53
 0 3 -19 17.02 7.85
 0 -3 -19 0.27 12.74
 0 3 -20 21.21 8.08
 0 3 -20 7.04 17.16
 0 3 20 25.04 4.73
 0 -3 20 28.75 6.15
 0 -3 -20 13.56 7.23
 0 3 -20 14.35 7.26
 0 -3 -20 6.07 12.93
 0 3 -21 0.37 5.69
 0 3 -21 -3.83 14.12
 0 3 -21 -5.56 6.79
 0 -3 -21 -9.16 7.42
 0 -3 -21 -15.66 15.55
 0 3 21 0.73 3.3
 0 -3 21 -7.46 5.13
 0 3 -22 138.56 19.58
 0 -3 -22 150.88 20.41
 0 3 -22 141.93 18.64
 0 -3 -22 115.05 19.48
 0 3 22 110.73 8.54
 0 -3 22 124.74 11.63
 0 -3 23 -0.77 4.16
 0 3 -23 -3.21 7.6
 0 3 -23 -4.12 7.02
 0 -3 -23 -3.66 7.41
 0 3 -24 271.05 26.05
 0 -3 -24 249.41 25.18
 0 -3 -24 227.16 17.32
 0 -3 24 229.5 14.49
 0 -3 25 -1.35 3.85
 0 3 -25 1.84 6.86
 0 -3 -25 -1.91 7.84
 0 -3 -25 3.2 5.5
 0 3 -25 11.95 18.87
 0 3 25 1.09 6.58
 0 -3 25 -17.65 20.74
 0 -3 25 3.95 6.16
 0 3 -26 47.22 11.73
 0 -3 -26 39.72 11.63
 0 -3 -26 41.35 7.98
 0 3 -26 45.72 21.56
 0 -3 26 25.38 7.67
 0 -3 26 31.96 20.79
 0 3 26 24.04 7.95
 0 3 -27 3.81 8.85
 0 -3 -27 5.14 7.01
 0 -3 -27 3.06 4.54
 0 3 -27 -13.2 17.89
 0 3 27 0.89 7.09
 0 -3 27 0.92 6.04
 0 -3 27 -32.08 25.29
 0 3 -28 2.31 7.21
 0 -3 -28 16.37 9.31
 0 3 -28 -19.42 21.41
 0 3 28 9.28 22.26
 0 3 28 3.07 5.9
 0 -3 28 -2.53 6.24
 0 -3 28 4.57 23.17
 0 4 0 0.71 1.47
 0 4 0 -0.66 0.96
 0 -4 0 0.41 2.34
 0 4 0 1.32 1.02
 0 4 0 -0.26 1.48
 0 -4 0 -0.3 1.39
 0 4 1 1896.03 20.56
 0 4 1 2068.92 14.51
 0 4 -1 2060.34 17.12
 0 4 -1 2086.87 20.83
 0 -4 1 2029.88 22.05
 0 4 -1 1964.86 15.77
 0 4 1 2063.18 23.32
 0 -4 1 2208.16 23.69
 0 -4 -1 2144.14 24.45
 0 4 -1 2006.82 16.97
 0 4 1 2072.62 19.89
 0 4 1 2102.59 19.67
 0 4 -1 1968.8 19.54
 0 4 -2 1252.52 15.05
 0 4 -2 1220.6 18.09
 0 -4 2 1293.19 15.37
 0 4 2 1296.18 11.08
 0 4 -2 1247.4 14.53
 0 4 2 1363.51 20.01
 0 4 2 1235.1 21.42
 0 -4 2 1230.39 14.62
 0 4 -2 1291.86 19.09
 0 4 2 1271.69 13.59
 0 4 -2 1274.63 16.7
 0 4 2 1288.7 13.63
 0 4 -2 1267.44 14.91
 0 4 2 1339.67 16.38
 0 4 3 397.79 9.52
 0 4 -3 370.93 9.17
 0 4 -3 352.86 12.49
 0 4 3 351.04 14.28
 0 4 -3 343.25 10.96
 0 -4 3 399.44 9.92
 0 -4 -3 402.42 8.25
 0 4 3 370.35 8.55
 0 4 3 362.3 8.8
 0 -4 -3 366.54 8.15
 0 -4 3 379.67 9.2
 0 4 -3 377.48 9.28
 0 4 -3 358.19 10.19
 0 4 -4 93.87 5.19
 0 4 -4 90.59 7.73
 0 -4 4 92.17 4.86
 0 -4 4 83.98 4.43
 0 4 4 77.51 8.93
 0 4 4 85.92 5.9
 0 -4 4 93.95 5.67
 0 4 -5 180.17 11.6
 0 4 -5 180.81 7.74
 0 -4 5 175.91 7.03
 0 -4 5 191.52 7.5
 0 4 5 218.22 12.49
 0 4 -5 166.04 11.79
 0 4 -5 153.06 9.18
 0 -4 -5 186.13 7.86
 0 -4 -6 508.48 13.6
 0 -4 6 512.42 12.53
 0 4 -6 535.84 13.99
 0 4 -6 515.81 20.89
 0 -4 6 518.75 12.64
 0 4 -6 520.91 21.72
 0 4 6 506.62 11.33
 0 -4 -6 509.09 13.78
 0 4 6 549.32 20.36
 0 -4 6 519.1 14.79
 0 4 -6 533.28 16.55
 0 4 -7 359.61 12.26
 0 -4 7 366.99 11.33
 0 4 -7 395 19.83
 0 -4 7 366.7 11.43
 0 4 7 353.64 19.94
 0 4 -7 360.64 19.77
 0 4 7 325.44 21.06
 0 4 -7 351.18 13.19
 0 -4 -7 392.93 13.32
 0 -4 7 364.58 14.67
 0 4 7 456.64 15.87
 0 4 -7 434.28 17.43
 0 -4 8 107.45 6.83
 0 4 -8 95.32 11.06
 0 4 -8 109.2 11.47
 0 4 8 44.23 15.15
 0 -4 8 55.86 14.67
 0 4 8 77.91 6.4
 0 -4 -8 104.41 7.78
 0 4 -8 79.8 6.67
 0 4 -8 92.21 8.55
 0 -4 -8 88.08 7.1
 0 4 8 76.34 6.76
 0 -4 8 91.18 7.17
 0 -4 9 1101.93 21.54
 0 4 -9 1091.79 36.34
 0 -4 -9 1277.61 42.68
 0 4 9 1060.34 23.36
 0 -4 9 1125.92 26.6
 0 4 -9 1368.54 36.18
 0 -4 -9 1096.05 28.7
 0 4 -9 1169.87 26.92
 0 4 -9 1267.78 32.81
 0 4 -9 1098.62 36.63
 0 -4 10 16.84 3.75
 0 4 -10 11.7 5.2
 0 4 -10 12.16 7.21
 0 -4 -10 16.4 7.06
 0 -4 11 1415.47 26.3
 0 -4 -11 1391.01 44.25
 0 4 -11 1393.22 44.88
 0 4 11 1257.61 25.77
 0 4 -11 1507.42 34.5
 0 4 -11 1444.3 32.51
 0 -4 -11 1361.82 35.98
 0 4 -11 1371.25 36.68
 0 -4 -12 62.64 10.51
 0 4 12 60.65 4.71
 0 -4 12 55.68 5.79
 0 4 -12 59.27 10.49
 0 -4 12 34.9 15.69
 0 4 -12 41.32 9.6
 0 4 -12 48.64 7.83
 0 4 13 111.7 6.45
 0 -4 -13 97.48 13.21
 0 4 -13 117.2 13.97
 0 4 -13 116.32 14.35
 0 -4 13 92.4 17.01
 0 4 13 90.2 19.68
 0 4 -13 88.86 13.04
 0 4 -13 102.16 12.23
 0 -4 -13 81.4 10.26
 0 4 -14 31.13 8.71
 0 -4 -14 22.32 13.72
 0 -4 14 21.63 4.81
 0 4 14 28.18 4.05
 0 4 -14 32.75 9.47
 0 4 -14 7.91 8.95
 0 -4 -15 272.6 22.57
 0 4 -15 237.46 20.62
 0 -4 15 251.93 13.04
 0 4 15 229.07 9.42
 0 4 -15 263.24 22.42
 0 4 -15 206.11 18.34
 0 4 -16 119.02 15.71
 0 -4 -16 124.69 16.13
 0 4 16 111.78 6.94
 0 -4 16 114.57 9.17
 0 4 -16 88.6 13.92
 0 4 -16 114.45 19.42
 0 -4 -16 145.55 18.57
 0 4 -16 129.81 16.31
 0 4 -17 479.49 31.1
 0 4 -17 445.77 29.7
 0 4 -17 368.04 24.68
 0 -4 -17 458.98 30.79
 0 -4 -17 436.75 27.58
 0 -4 17 437.99 17.81
 0 4 17 415.89 13.37
 0 4 -18 9.24 6.61
 0 -4 18 3.13 3.96
 0 4 18 4.26 2.69
 0 4 -18 9.17 7.27
 0 -4 -18 1.83 5.78
 0 -4 -18 0.25 11.43
 0 4 -19 738.37 40.75
 0 4 -19 612.34 33
 0 4 19 647.13 17.3
 0 -4 19 665.63 22.78
 0 -4 -19 696.93 37.97
 0 4 -19 745.69 38.69
 0 -4 -19 554.57 32.85
 0 4 -20 36.34 10.44
 0 4 -20 12.83 16.32
 0 4 20 18.76 3.74
 0 -4 20 27.64 6.49
 0 4 -20 29.86 8.83
 0 -4 -20 22.37 9.2
 0 -4 -20 25.61 14.03
 0 4 -21 59.59 12.83
 0 4 -21 30.49 15.66
 0 -4 21 52.75 7.51
 0 4 21 57.45 6.09
 0 -4 -21 61.65 14.19
 0 4 -21 62.56 12.64
 0 -4 -21 55.31 18.81
 0 -4 22 -2.5 5.28
 0 -4 -22 13.65 6.17
 0 -4 -22 3.87 6.72
 0 4 -22 8.92 7.97
 0 4 -22 17.14 8.74
 0 4 -22 10.05 16.02
 0 -4 23 9.2 5.19
 0 -4 -23 8.56 5.58
 0 -4 -23 10.82 9.49
 0 4 -23 2.71 7.49
 0 4 -23 3.6 5.95
 0 -4 -24 17.73 10.39
 0 4 -24 23.82 10.32
 0 -4 -24 18.64 6.26
 0 -4 24 12.84 5.28
 0 -4 24 29.97 21.48
 0 4 -25 35.93 11.13
 0 -4 -25 50.87 13.42
 0 -4 -25 35.94 7.73
 0 -4 25 32.8 6.32
 0 -4 25 47.56 11.41
 0 4 25 26.64 8.13
 0 -4 25 42.19 18.42
 0 4 -26 22.56 10.35
 0 -4 -26 24.77 9.02
 0 -4 -26 19.6 6.71
 0 -4 26 16.99 20.54
 0 -4 26 24.59 9.03
 0 4 26 17.35 7.74
 0 -4 -27 59.41 14
 0 -4 -27 56.25 9.58
 0 4 -27 72.09 14.93
 0 4 -27 78 21.63
 0 4 27 55.26 12.06
 0 -4 27 66.52 13.13
 0 4 -28 15.16 9.01
 0 -4 -28 9.69 8.8
 0 4 -28 -13.3 19.29
 0 4 28 25.29 22.04
 0 4 28 18.87 8.65
 0 -4 28 6.35 7.14
 0 -4 28 14.66 25.05
 0 -5 0 -2.2 3.18
 0 5 0 -6.69 3.37
 0 5 0 -0.17 1.07
 0 5 0 0.95 1.3
 0 5 0 -0.89 1.55
 0 -5 0 0.31 1.8
 0 5 1 1912.97 24.97
 0 -5 1 1918.09 25.15
 0 -5 -1 1965.86 26.57
 0 5 1 1808.21 21.69
 0 5 -1 1927.02 18.35
 0 5 1 1940.13 15.87
 0 5 1 1937.69 23.2
 0 5 -1 1994.25 23.02
 0 -5 1 1867.41 17.69
 0 5 1 2010.19 20.71
 0 5 -1 2142.44 21.03
 0 -5 -1 1903.61 16.57
 0 -5 1 1963.18 19.88
 0 5 1 1937.2 21.09
 0 5 -1 1939.88 21.5
 0 5 -2 342.61 8.44
 0 5 -2 317.47 8.83
 0 -5 -2 340.59 8.9
 0 5 -2 400.34 12.73
 0 -5 2 357.44 9.19
 0 5 -2 499.02 10.28
 0 -5 -2 339.97 6.87
 0 5 2 340.74 6.33
 0 5 2 211.4 8.89
 0 5 2 417.2 13.37
 0 5 -2 339.3 8.38
 0 5 -2 358.47 10.92
 0 -5 2 357.21 8.66
 0 5 2 265.36 10.88
 0 5 -2 344.23 9.61
 0 5 2 348.45 9.24
 0 -5 -2 316.28 9.18
 0 5 3 353.63 9.71
 0 5 3 330.14 6.13
 0 5 -3 335 8.91
 0 -5 3 311.35 8.55
 0 -5 3 326.24 9.08
 0 5 3 298.67 13.64
 0 5 -3 344.85 11.68
 0 5 -3 332.95 11.69
 0 5 -3 337.01 9.16
 0 -5 -3 327.67 11.34
 0 5 3 325.31 8.29
 0 5 -3 313 11.96
 0 5 3 337.44 8.62
 0 -5 -3 307.38 7.56
 0 5 -3 330.41 8.96
 0 5 -3 323.89 10.08
 0 5 4 294.81 9.34
 0 5 -4 274.48 12.66
 0 -5 -4 282.75 12.56
 0 5 -4 294.62 9.29
 0 -5 4 293.09 9.04
 0 5 -4 275.96 8.45
 0 -5 -4 264.89 11.72
 0 5 4 272.17 14.7
 0 5 -4 288.64 14.1
 0 5 4 278.4 8.98
 0 5 4 318.01 14.14
 0 -5 -4 265.98 7.92
 0 5 -4 267 10.25
 0 5 -4 294.34 10.24
 0 -5 4 288.68 10.82
 0 5 4 292.05 10.38
 0 -5 -5 223.88 8.94
 0 5 -5 218.05 8.76
 0 -5 -5 214.53 12.37
 0 -5 5 204.04 7.85
 0 5 -5 205.91 12.12
 0 -5 5 207.32 7.93
 0 5 5 158.35 7.79
 0 5 -5 210.17 12.78
 0 5 5 207.58 14.67
 0 -5 -5 210.23 7.86
 0 -5 -5 211.17 7.96
 0 5 5 207.52 8.74
 0 5 5 223.73 12.98
 0 5 5 176.18 7.95
 0 5 -5 201.22 9.67
 0 -5 5 211.35 8.8
 0 -5 -6 2311.49 29.63
 0 -5 6 2252.25 26.98
 0 5 -6 2261.44 43.65
 0 5 -6 2372.39 30.38
 0 -5 -6 2214.28 42.69
 0 -5 6 2400.1 28.68
 0 5 -6 2197.52 43.37
 0 5 6 2142.66 48.45
 0 -5 -6 2226.15 27.26
 0 5 -6 2218.59 35.59
 0 5 6 2387.13 42.31
 0 -5 -6 2253.06 27.79
 0 5 6 2348.33 32.47
 0 5 -6 2309.16 34.77
 0 -5 6 2279.02 30.5
 0 -5 -7 425.52 13.82
 0 5 -7 438.71 20.72
 0 5 -7 467.72 14.46
 0 -5 -7 465.08 21.24
 0 -5 7 456.07 13.36
 0 5 -7 467.26 21.63
 0 5 7 424.06 12.53
 0 -5 -7 446.98 13.43
 0 -5 -7 469.59 13.93
 0 5 7 462.69 20.62
 0 -5 7 468.33 15.16
 0 5 -7 460.3 16.95
 0 -5 -8 96.39 7.25
 0 5 -8 86.55 10.77
 0 -5 8 92.75 6.4
 0 5 -8 92.24 7.04
 0 -5 -8 94.19 10.09
 0 5 -8 108 11.39
 0 -5 -8 103.65 8.14
 0 -5 8 102.35 8.08
 0 -5 -9 311.24 13.15
 0 -5 9 335.38 12.61
 0 5 -9 327.82 19.68
 0 5 -9 329.87 20.43
 0 -5 -9 331.45 20.02
 0 5 -9 322.48 18.03
 0 -5 9 338.62 15.08
 0 -5 10 98.49 7.27
 0 5 -10 103.29 12.47
 0 5 -10 117.86 12.95
 0 -5 -10 101.4 11.85
 0 5 -10 115.84 12.72
 0 5 -10 127.93 10.99
 0 -5 -10 77.77 12.48
 0 5 -10 86.67 9.62
 0 -5 11 174.23 9.7
 0 5 -11 188.3 16.58
 0 -5 -11 192.69 16.94
 0 5 11 185.84 10.53
 0 5 -11 164.69 12.57
 0 5 -11 205.93 12.73
 0 5 -11 197.86 14.92
 0 5 12 84.48 5.06
 0 -5 12 90.51 7.61
 0 -5 -12 89.08 12.09
 0 5 -12 100.56 12.84
 0 5 -12 105.98 13.24
 0 5 -12 71.8 11.3
 0 -5 -12 70.7 8.98
 0 5 -12 93.16 11.91
 0 5 -13 645.2 31.41
 0 -5 -13 613.16 30.95
 0 5 -13 602.44 25.76
 0 -5 13 611.79 19.37
 0 5 13 556.56 13.25
 0 -5 -13 582.15 26.3
 0 5 -13 656.68 32.97
 0 5 -14 67.51 11.53
 0 5 14 62.18 20.83
 0 -5 14 71.29 7.21
 0 5 14 54.28 4.64
 0 5 -14 66.04 11.47
 0 -5 -14 51.2 10.51
 0 5 -14 58.02 13.12
 0 5 -15 46.58 9.82
 0 5 15 36.34 3.94
 0 -5 15 37.45 5.75
 0 5 -15 25.2 13.56
 0 5 -15 33.35 9.06
 0 -5 -15 39.58 10.04
 0 5 -15 47.14 11.84
 0 5 -16 135.59 16.52
 0 5 -16 136.68 16.3
 0 -5 16 116.81 9.82
 0 5 16 119.65 6.82
 0 -5 -16 125.75 15.93
 0 -5 -16 118.92 16.46
 0 5 -17 26.26 7.9
 0 5 -17 1.62 15.16
 0 -5 17 20.24 5.61
 0 5 17 20.58 3.43
 0 -5 -17 32.84 9.17
 0 5 -17 25.92 8.78
 0 -5 -17 20.17 12.07
 0 5 -17 21.17 10.09
 0 5 -18 -5.08 7.04
 0 5 18 10.27 24.81
 0 -5 -18 -3.08 7.89
 0 5 -18 -6.41 6.92
 0 -5 -18 -9.32 13.77
 0 -5 18 1.3 4.58
 0 5 18 -0.06 2.45
 0 -5 19 1.72 4.49
 0 5 19 -2.1 2.96
 0 5 -19 -0.9 6.58
 0 -5 -19 0.77 3.92
 0 -5 -19 3.18 6.82
 0 5 -19 3.64 6.45
 0 -5 20 78.78 8.98
 0 5 20 74.12 6.29
 0 -5 -20 98.09 15.53
 0 5 -20 88.26 14.66
 0 -5 -20 87.78 10.52
 0 5 -20 87.19 15.22
 0 5 -20 74.64 19.21
 0 -5 21 55.83 7.96
 0 5 21 62.88 5.99
 0 -5 -21 71.48 13.92
 0 5 -21 76.28 14.19
 0 -5 -21 67.36 9.77
 0 5 -21 60.51 13.18
 0 5 -21 47.18 18.73
 0 -5 22 38.26 7.21
 0 5 -22 38.12 17.45
 0 5 -22 27.69 9.73
 0 -5 -22 32.96 10.75
 0 -5 -22 20.03 5.66
 0 5 -22 30.75 9.99
 0 -5 23 141.81 12.14
 0 5 -23 108.11 19.17
 0 -5 -23 133.57 12.82
 0 -5 -23 150.93 20.63
 0 5 -23 167.75 19.86
 0 -5 23 120.69 23.09
 0 5 -23 172.57 21.82
 0 5 -24 167.44 20.14
 0 -5 -24 195.96 22.65
 0 -5 -24 151.43 13.88
 0 -5 24 139.78 23.83
 0 -5 24 157.9 12.65
 0 -5 -25 144.79 13.66
 0 -5 -25 155.95 20.56
 0 5 -25 149.2 19.99
 0 5 25 150.82 17.13
 0 -5 25 106.93 22.23
 0 -5 25 143.75 12.46
 0 -5 -26 3.96 7.42
 0 -5 -26 4.88 5.11
 0 5 -26 13.48 7.7
 0 5 26 2.54 6.07
 0 -5 26 -3.88 19.89
 0 -5 26 7.79 4.66
 0 -5 -27 -4.83 7.79
 0 5 -27 7.4 7.85
 0 -5 -27 4.91 5.26
 0 -5 27 11.36 22.83
 0 -5 27 11.74 7.85
 0 5 27 2.93 6.01
 0 5 -28 -0.37 7.37
 0 -5 -28 0.41 7.28
 0 -5 28 2.94 25.15
 0 -5 28 -0.95 6.18
 0 5 28 -0.3 6.07
 0 5 28 39.99 25.33
 0 -6 0 3495.16 37.67
 0 6 0 3182.18 23.97
 0 6 0 3379.22 31.01
 0 6 0 3239.12 24.66
 0 6 0 3203.92 29.6
 0 6 0 3240.81 19.56
 0 6 0 3176.46 24.05
 0 -6 0 3069.25 30.39
 0 6 1 13.74 3.43
 0 -6 1 4.84 4.84
 0 -6 -1 20.43 5.01
 0 6 1 17.64 3.17
 0 -6 -1 14.42 1.5
 0 6 1 7.83 1.61
 0 6 -1 29.68 4.97
 0 6 -1 4.23 3.81
 0 -6 -1 15.06 1.83
 0 6 1 15.52 2.56
 0 -6 1 15.97 2.27
 0 6 1 13.91 2.33
 0 6 -1 11.56 2.21
 0 6 -2 760.74 13.34
 0 6 -2 761.89 12.53
 0 -6 -2 788.06 12.99
 0 6 -2 821.1 17.16
 0 6 2 727.59 16.98
 0 -6 -2 798.96 11.89
 0 6 2 783.43 10.68
 0 6 -2 743.11 12.79
 0 6 2 743.82 17.92
 0 -6 2 794.51 20.65
 0 6 -2 757.86 13.4
 0 6 -2 748.65 17.01
 0 -6 2 726.39 12.24
 0 6 2 760.49 11.58
 0 -6 -2 741.7 13.89
 0 6 2 768.65 14.73
 0 6 3 46.09 4.06
 0 6 -3 45.34 4.56
 0 -6 -3 47.3 4.39
 0 6 -3 49.22 3.8
 0 6 3 44.37 2.31
 0 6 -3 45.75 3.6
 0 6 3 42.14 4.67
 0 6 3 34.53 4.93
 0 6 3 39.42 2.4
 0 6 3 48.27 3.45
 0 6 -3 41.77 3.99
 0 -6 3 34.51 3.5
 0 6 4 7.25 2.57
 0 -6 -4 2.26 3.14
 0 6 -4 8.07 3.22
 0 6 -4 5.11 2.05
 0 -6 -4 6.23 3.21
 0 6 -4 11.28 3.03
 0 -6 4 -3.57 3.78
 0 6 4 -0.23 1.85
 0 -6 -4 -0.93 4.33
 0 6 4 1.37 4.88
 0 6 -4 -0.45 3.02
 0 -6 4 0.85 3.96
 0 6 4 3.14 1.78
 0 6 4 1.1 2.5
 0 6 4 8.65 4.64
 0 -6 4 -4 4.47
 0 6 -4 0.92 4.04
 0 -6 -5 76.56 5.65
 0 6 5 79.66 5.66
 0 -6 5 89.69 6.45
 0 6 -5 64.61 7.9
 0 -6 -5 65.22 6.77
 0 6 5 78.74 9.87
 0 6 -5 72.01 6.68
 0 6 -5 67.31 6.96
 0 6 -5 77.75 5.55
 0 -6 -5 73.45 7.41
 0 -6 -5 56.45 4.36
 0 6 5 89.12 9.21
 0 -6 -5 73.97 5
 0 6 5 77.83 5.65
 0 -6 5 70.79 5.59
 0 6 -5 77.71 6.6
 0 -6 -6 247.91 10.28
 0 -6 6 304.19 11.24
 0 6 -6 234.09 14.56
 0 6 6 256.77 18.3
 0 6 -6 253.34 10.37
 0 6 -6 242.96 14.08
 0 -6 -6 238.61 14.08
 0 6 -6 233.97 13.88
 0 6 -6 308.78 12.73
 0 6 6 280.36 12.24
 0 -6 -6 241.99 9.26
 0 -6 6 262.26 10.77
 0 6 6 339.79 16
 0 6 -6 231.48 11.74
 0 -6 -7 42.31 4.97
 0 6 -7 41.59 7.12
 0 6 -7 42.11 4.72
 0 -6 -7 45.56 7.08
 0 -6 7 44.01 5.07
 0 6 -7 42.62 8.41
 0 6 -7 34.76 7.97
 0 -6 -7 28.25 3.48
 0 -6 -7 40.87 4.53
 0 6 7 19.89 8.49
 0 -6 7 45.91 5.72
 0 6 -7 45.32 6.25
 0 -6 -8 970.24 22.16
 0 6 -8 1009.64 32.41
 0 -6 -8 971.06 31.15
 0 6 -8 915.91 22.17
 0 -6 8 981.41 21.18
 0 6 -8 1004.24 30.32
 0 6 -8 930.22 31.51
 0 -6 -8 884.43 19.94
 0 6 8 967.96 30.9
 0 -6 -8 1196.46 24.59
 0 6 -8 1167.88 32.75
 0 -6 8 960.94 23.03
 0 -6 9 87.83 7.23
 0 6 -9 71.44 9.62
 0 6 -9 78.43 7.03
 0 6 -9 72.92 9.48
 0 -6 -9 69.97 9.58
 0 -6 9 73.13 7.46
 0 6 -9 105.49 12.49
 0 -6 -9 70.7 6.67
 0 -6 -10 360.55 14.72
 0 -6 10 344.97 13.66
 0 6 -10 359.06 21.48
 0 6 10 379.4 14.62
 0 6 -10 353.95 18.36
 0 6 -10 367.06 19.44
 0 6 -10 386.3 16.04
 0 6 -10 384.89 22.58
 0 -6 -10 357.14 21.14
 0 -6 -11 150.37 10.16
 0 -6 11 140.35 9.8
 0 6 -11 146.8 14.66
 0 -6 -11 147.97 14.51
 0 6 11 141.96 18.26
 0 6 11 159.74 9.94
 0 6 -11 114.3 10.99
 0 6 -11 163.2 11.91
 0 6 -11 126.97 12.57
 0 -6 -12 465.87 17.97
 0 -6 12 436 16.41
 0 6 -12 461.26 25.71
 0 6 12 458.65 17.41
 0 6 -12 367.12 20.48
 0 6 -12 529.03 20.07
 0 -6 -12 450.38 25.61
 0 6 -12 457.01 26.21
 0 6 -12 399.59 21.86
 0 6 -13 8.28 6.19
 0 -6 -13 5.58 3.35
 0 -6 13 1.15 4.07
 0 6 13 0.13 2.36
 0 -6 -13 5.78 4.94
 0 6 -13 1.72 4.24
 0 6 -13 -1.71 10.79
 0 6 -13 18.91 7.99
 0 6 14 18.39 30.37
 0 -6 -14 9.1 6.11
 0 6 -14 9.53 6
 0 -6 14 14.63 5.44
 0 6 14 9.3 2.25
 0 6 -14 -18.16 11.52
 0 -6 -14 7.49 4.27
 0 6 -14 4.48 5.7
 0 -6 15 1.07 4.11
 0 6 15 -0.49 2.07
 0 -6 -15 -3.01 5.42
 0 6 -15 5.13 4.52
 0 6 -15 3.27 11.86
 0 -6 -15 -3.92 4.5
 0 6 -15 -0.49 6.23
 0 6 -16 293.23 23.72
 0 -6 -16 331.43 25.08
 0 6 -16 307.45 23.11
 0 -6 16 293.25 15.11
 0 6 16 291.12 10.02
 0 -6 -16 312.97 24.88
 0 -6 -16 282.77 15.97
 0 6 -16 296.14 22.93
 0 -6 -17 -1.19 5.8
 0 6 -17 6.69 6.25
 0 -6 17 6.75 5.2
 0 6 17 2.44 2.17
 0 6 -17 7.92 19.24
 0 6 -17 11.92 8.27
 0 -6 -17 10.19 10.16
 0 -6 -17 4.94 4.35
 0 6 -17 -12.83 10.76
 0 6 -18 313.87 24.59
 0 6 18 250.34 35.33
 0 6 18 306.86 10.83
 0 -6 18 293.1 15.83
 0 -6 -18 289.67 17.08
 0 -6 -18 287.25 24.23
 0 6 -18 307.35 25.75
 0 -6 -18 324.92 26.12
 0 6 -19 41.16 15.24
 0 6 -19 67.42 12.74
 0 -6 -19 62.21 13.11
 0 -6 -19 58.98 8.44
 0 6 -19 73.16 13.51
 0 -6 -19 67.76 12.92
 0 6 19 59.45 5.39
 0 -6 19 91.84 9.79
 0 6 -20 173.33 20.41
 0 -6 -20 157.25 19.26
 0 6 20 139.34 7.79
 0 -6 20 137.12 11.47
 0 -6 -20 156.93 19.78
 0 6 -20 163.99 18.53
 0 -6 -20 135.91 12.51
 0 6 -20 110.31 18.09
 0 6 -21 15.61 8.29
 0 -6 -21 13.37 7.86
 0 6 -21 14.21 16.53
 0 6 -21 8.76 6.64
 0 -6 -21 6.52 4.51
 0 -6 -21 8.15 6.22
 0 6 -21 14.23 13.55
 0 -6 21 10.51 4.58
 0 -6 22 61.29 8.77
 0 -6 -22 72.22 9.6
 0 6 -22 80.83 14.51
 0 -6 -22 56.12 12.74
 0 -6 -22 62.94 13.33
 0 6 -22 78.34 14.66
 0 -6 -23 6.03 4.61
 0 -6 -23 4.76 8.12
 0 6 -23 3.95 6.46
 0 -6 23 -0.3 4.46
 0 -6 -24 37.84 11.22
 0 6 -24 33.02 10.57
 0 -6 -24 36.46 7.71
 0 6 24 42.17 10.4
 0 -6 24 44.74 8.06
 0 -6 -25 14.56 9.9
 0 6 -25 9.29 7.31
 0 -6 -25 7.61 5.01
 0 6 25 -1.34 5.84
 0 -6 25 3.77 4.17
 0 6 -26 102.02 16.15
 0 -6 -26 101.11 17.25
 0 -6 -26 83.01 11.07
 0 6 26 77.2 13.23
 0 -6 26 74.75 9.74
 0 6 -27 4.26 7.54
 0 -6 -27 -0.41 7.71
 0 -6 -27 7.72 5.1
 0 6 27 7.81 7.5
 0 6 -28 73.03 14.77
 0 -6 -28 68.1 14.61
 0 6 28 75.98 13.31
 0 7 0 -3.49 2.97
 0 7 0 2.16 1.81
 0 -7 0 1.7 2.47
 0 7 0 1.13 1.57
 0 7 1 -4.49 4.39
 0 -7 1 -0.75 0.91
 0 7 1 -4.61 3.63
 0 -7 -1 5.53 4.6
 0 -7 -1 -2.35 2.17
 0 7 -1 -4.7 2.3
 0 7 -1 -0.27 2.95
 0 7 1 4.09 2.69
 0 7 -1 -2.35 2.54
 0 -7 -1 2.55 1.31
 0 -7 1 -0.04 1.43
 0 7 1 -3.23 2.24
 0 7 1 2.39 2.28
 0 7 1 0.34 1.47
 0 7 -1 -1.8 2.13
 0 -7 1 -0.5 1.36
 0 7 -2 555.72 12.1
 0 -7 -2 578.84 10.49
 0 7 -2 581.47 9.94
 0 7 -2 559.49 11.92
 0 7 2 531.69 15.37
 0 7 2 566.85 9.89
 0 7 -2 558.53 14.59
 0 -7 -2 588.83 11.27
 0 -7 2 584.21 17.02
 0 7 -2 651.47 14.98
 0 7 2 595.49 16.35
 0 7 2 609.39 17.01
 0 7 2 519.61 15.79
 0 -7 2 540.7 11.5
 0 7 -2 572.54 12.94
 0 -7 2 550.94 13.35
 0 7 2 563.03 13.58
 0 -7 -2 560.79 11.93
 0 7 -2 558.68 15.77
 0 -7 -3 1906.68 24.56
 0 7 -3 1874.34 24.27
 0 7 -3 1909.79 23.96
 0 7 3 1856.51 17.07
 0 -7 -3 1881.5 28.58
 0 7 -3 1946.38 23.47
 0 7 -3 1768.91 27.53
 0 7 3 1889.99 30.68
 0 7 -3 1961.2 30.36
 0 7 3 1780.17 33.54
 0 -7 3 1916.54 22.96
 0 7 3 1869.22 21.26
 0 7 -3 1866.69 23.18
 0 7 -3 1882.59 26.5
 0 7 3 1827.09 20.73
 0 -7 -3 1898.5 26.19
 0 7 3 1941.29 25.51
 0 -7 -4 36.05 4.76
 0 7 4 33.7 3.85
 0 7 -4 34.3 4.68
 0 7 -4 33.18 3.82
 0 -7 -4 33.69 4.55
 0 7 -4 35.04 3.67
 0 7 4 37.09 2.64
 0 -7 4 -3.46 7.84
 0 7 4 5.46 5.45
 0 -7 4 30 3.94
 0 7 -4 28.57 4.58
 0 -7 4 25.82 3.88
 0 7 4 35.15 6.84
 0 7 4 35.51 3.77
 0 7 4 35.69 3.56
 0 7 -4 35.41 4.29
 0 7 -4 29.04 4.5
 0 -7 4 35.53 4.37
 0 7 5 1956.9 27.41
 0 -7 -5 1975.77 28.81
 0 7 -5 1919.74 34.14
 0 -7 -5 1871.31 33.27
 0 7 -5 1972.25 27.79
 0 7 -5 1991.58 26.52
 0 -7 -5 2033.04 36.68
 0 -7 5 1999.79 28.17
 0 7 5 1948.96 17.16
 0 -7 5 1971.29 30.83
 0 7 -5 1904.15 34.27
 0 -7 5 1888.7 30.84
 0 -7 5 1930.77 27.13
 0 7 -5 1899.07 35.4
 0 -7 -5 1907.73 34
 0 7 5 1908.31 44.52
 0 7 -5 1886.98 32.46
 0 -7 -5 1981.11 23.09
 0 7 5 2015.07 39.2
 0 7 5 1892.96 26.88
 0 7 5 2054.42 29.17
 0 -7 5 1917.13 28.39
 0 7 -5 1947.07 27.81
 0 -7 -5 2013.2 23.68
 0 7 -5 1975.99 31.48
 0 -7 -6 0.45 2.9
 0 7 -6 1.16 2.1
 0 7 -6 1.59 3.13
 0 -7 6 -0.94 3.48
 0 -7 -6 0.35 1.82
 0 7 -6 -1.5 4.57
 0 -7 6 10.2 7.28
 0 -7 6 -4.93 3.69
 0 7 -6 2.29 4.46
 0 7 6 1.43 7.06
 0 -7 6 2.24 3.18
 0 7 -6 5.39 11.13
 0 7 6 -2.67 3.43
 0 -7 -6 -0.44 3.83
 0 -7 -6 0.48 2.14
 0 -7 -7 1580.04 27.75
 0 -7 7 1734.6 28.8
 0 -7 -7 1557.54 36.7
 0 7 -7 1545.14 37.81
 0 7 -7 1601.13 28.21
 0 -7 -7 1552.78 36.89
 0 7 -7 1604.4 37.72
 0 7 -7 1655.35 35.57
 0 -7 -7 1558.41 24.05
 0 -7 -7 1518.99 24.23
 0 7 7 1513.64 28.87
 0 7 7 1697.44 44.17
 0 -7 7 1536.32 27.32
 0 7 7 1489.02 27.59
 0 7 -7 1557.8 31.97
 0 -7 -8 163.81 9.48
 0 -7 8 157.02 8.97
 0 7 -8 160.16 13.52
 0 -7 -8 148.57 11.69
 0 -7 8 164.44 9.93
 0 7 -8 158.22 10.94
 0 7 8 130.05 16.78
 0 -7 -8 160.52 9.03
 0 7 -8 174.27 13.51
 0 -7 -8 162.06 12.58
 0 7 -8 165.77 9.75
 0 -7 9 36.29 4.73
 0 7 -9 38.97 5.15
 0 -7 -9 46.04 8.17
 0 7 -9 40.06 7.91
 0 7 9 55.28 16.12
 0 7 -9 35.58 7.42
 0 7 -9 37.55 8.17
 0 -7 -9 43.33 5.52
 0 -7 -10 72.16 7.05
 0 -7 10 90.7 8.51
 0 7 -10 78.52 10.66
 0 7 10 76.07 16.83
 0 7 10 75.75 8.64
 0 7 -10 75.44 9.33
 0 -7 -10 96.28 3.36
 0 7 -10 46.95 8.23
 0 7 -10 76.74 7.93
 0 -7 -10 74.02 10.03
 0 7 -10 75.28 7.38
 0 7 -10 78.31 10.41
 0 -7 -11 694.88 21.6
 0 -7 11 678.41 20.1
 0 7 -11 736.49 31.09
 0 -7 -11 718.21 30.85
 0 7 11 664.52 19.16
 0 7 -11 685.5 27.86
 0 7 -11 729.46 22.38
 0 7 -11 682.56 26.78
 0 -7 -12 100.96 8.7
 0 -7 12 82.92 7.72
 0 7 -12 103.57 13.36
 0 -7 -12 112.05 13.03
 0 7 -12 112.74 13.18
 0 7 -12 98.6 13.45
 0 7 -12 69.22 10.9
 0 -7 -13 774.93 34.58
 0 7 -13 762.27 34.7
 0 7 -13 775.3 33.9
 0 7 -13 804.27 36.72
 0 -7 13 746.81 22.48
 0 -7 -13 743.82 23.76
 0 7 -13 714.17 31.35
 0 7 -14 95.67 13.16
 0 -7 -14 97.98 13.64
 0 7 14 76.92 4.96
 0 -7 14 85.11 8.83
 0 -7 -14 79.93 8.39
 0 7 -14 75.6 11.32
 0 7 -14 61.19 12.91
 0 -7 15 667.3 22.53
 0 7 15 638.39 13.68
 0 7 15 635.41 41.9
 0 7 -15 567.56 28.01
 0 7 -15 712.16 35.46
 0 -7 -15 645.66 33.84
 0 -7 -15 647.74 23.33
 0 7 -15 687.1 33.18
 0 -7 -16 17.47 8.23
 0 7 -16 14.63 6.03
 0 7 16 12.53 2.68
 0 -7 16 9.52 4.68
 0 7 -16 4.64 14.86
 0 7 -16 10.34 6.49
 0 -7 -16 12.01 4.28
 0 7 -16 15.3 9.5
 0 7 -17 177.45 19.06
 0 -7 -17 192.47 20.09
 0 7 -17 211.81 19.82
 0 7 -17 190.47 20.49
 0 7 17 170.76 7.51
 0 -7 17 190.2 13.04
 0 -7 -17 173.93 12.93
 0 7 -17 170.05 19.59
 0 7 -18 19.22 8.88
 0 -7 -18 9.01 6.88
 0 7 -18 7.75 17.66
 0 7 18 5.82 2.33
 0 -7 18 16.55 5.53
 0 7 -18 34.5 12.58
 0 -7 -18 8.04 3.95
 0 7 -18 13.13 11.4
 0 7 19 -18.75 28
 0 7 -19 -21.59 20.34
 0 7 19 13.35 3.25
 0 -7 19 13.48 4.97
 0 -7 -19 13.39 5.14
 0 7 -19 17.15 6.94
 0 -7 -19 17.26 8.44
 0 7 -19 12.47 6.89
 0 -7 -19 17.86 7.75
 0 7 -20 -1.26 16.87
 0 7 -20 42.86 10.77
 0 -7 -20 26.53 6.14
 0 -7 -20 37.6 10.94
 0 -7 -20 42.41 11.99
 0 7 -20 34.53 10.39
 0 -7 20 28.57 6.44
 0 7 -21 83.97 15.13
 0 -7 -21 88.69 15.19
 0 -7 21 91.78 10.32
 0 -7 -21 111.19 16.97
 0 -7 -21 86.87 10.3
 0 7 -21 115.44 16.37
 0 -7 -22 10.64 6.02
 0 7 -22 9.42 6.47
 0 -7 -22 17.32 5.28
 0 7 -22 10.1 6.36
 0 -7 -22 25.69 9.99
 0 7 -22 1.81 15.09
 0 7 -22 4.72 17.55
 0 -7 23 119.2 11.55
 0 -7 -23 141.81 18.82
 0 7 -23 139.78 17.89
 0 -7 -23 120.48 12.52
 0 7 -23 138.69 25.26
 0 -7 24 53.07 8.11
 0 7 -24 61.15 25.23
 0 7 24 55.99 11.4
 0 -7 -24 67.59 14.93
 0 -7 -24 45.1 8.1
 0 7 -24 65.65 13.46
 0 7 -24 29.87 20.24
 0 7 25 86.41 12.98
 0 -7 -25 92.9 11.36
 0 -7 -25 98.12 15.79
 0 7 -25 100.5 16.15
 0 -7 25 85.8 10.49
 0 7 -25 85.25 22.29
 0 -7 26 0.17 4.5
 0 7 26 4.44 5.92
 0 -7 -26 5.11 7.35
 0 7 -26 4.13 6.29
 0 -7 -26 5.05 4.64
 0 -7 27 9.9 5.93
 0 -7 -27 -4 6.93
 0 -7 -27 4.51 4.48
 0 7 -27 6.98 7.09
 0 7 27 -5.44 5.66
 0 -8 0 525.11 16.81
 0 8 0 521.46 14.53
 0 8 0 456.44 10.37
 0 -8 0 472.66 11.45
 0 8 0 485.08 12.49
 0 8 0 492.03 9.22
 0 8 0 462.69 10.79
 0 8 0 503.32 13.45
 0 -8 0 472.43 14.18
 0 -8 1 240.78 4.75
 0 -8 1 240.69 11.24
 0 -8 -1 253.68 12.02
 0 8 1 230.84 9.22
 0 8 -1 245.59 7.86
 0 8 1 234.3 7.12
 0 -8 -1 243.4 7.95
 0 8 1 261.32 10.22
 0 8 -1 225.47 8.2
 0 -8 1 243.8 8.22
 0 8 1 256.25 9.7
 0 -8 -1 252.8 6.68
 0 8 1 248.24 8.31
 0 8 -1 252.87 9.7
 0 -8 1 248.24 7.7
 0 8 -2 53.57 2.72
 0 8 -2 50.35 4.04
 0 -8 -2 50.55 5.12
 0 8 2 38.67 5.07
 0 8 2 44.27 2.96
 0 8 -2 42.11 5.08
 0 8 -2 50.37 4.17
 0 -8 -2 50.93 3.73
 0 8 2 61.26 6.42
 0 8 2 50.57 5.7
 0 8 2 43.89 5.38
 0 8 -2 41.43 3.94
 0 8 -2 49.11 5.41
 0 -8 2 45.17 3.89
 0 -8 -2 48.92 3.77
 0 8 2 52.55 4.68
 0 -8 2 44.29 4.02
 0 8 -2 52.39 4.89
 0 8 -3 540.28 13.45
 0 8 -3 546.43 12.36
 0 -8 -3 559.96 13.01
 0 8 3 546.54 10.1
 0 8 -3 524.46 15.58
 0 -8 -3 603.86 17.41
 0 8 -3 542.72 12.86
 0 8 3 577.73 18.34
 0 8 3 554.46 17.77
 0 8 3 484.46 18.43
 0 8 -3 521.31 12.93
 0 8 -3 514.87 16.66
 0 8 3 542.63 12.92
 0 -8 -3 502.62 13.81
 0 8 3 544.71 14.49
 0 8 -3 544.06 14.76
 0 8 3 551.43 11.76
 0 8 -4 24.69 3.86
 0 8 -4 24.02 3.47
 0 -8 -4 18.17 3.43
 0 8 -4 21.74 3.2
 0 -8 -4 14.59 4.22
 0 8 4 28.01 2.58
 0 8 -4 37.48 6.52
 0 8 4 10.02 5.44
 0 8 -4 22.71 3.62
 0 8 4 20.63 5.98
 0 8 -4 16.92 3.37
 0 8 -4 17.68 3.02
 0 8 4 18.3 2.93
 0 8 4 27.41 3.93
 0 -8 -4 21.37 3.75
 0 8 5 324.43 11.69
 0 -8 -5 323.05 12.29
 0 -8 -5 320.07 13.94
 0 8 -5 312.86 13.65
 0 8 -5 323.86 11.71
 0 -8 -5 288.16 12.99
 0 8 5 304.89 7.28
 0 8 -5 331.24 12.7
 0 -8 -5 325.28 15.64
 0 -8 5 300.68 11.46
 0 8 5 284.07 13.91
 0 8 -5 306.4 14.29
 0 8 5 303.76 18.41
 0 8 -5 322.14 14.82
 0 -8 5 300.26 10.98
 0 -8 5 328.76 13.41
 0 8 5 336.32 11.48
 0 8 5 287.94 17.86
 0 8 5 313.06 11.21
 0 -8 -5 313.24 9.45
 0 -8 5 310.82 12.05
 0 8 -5 302.72 12.95
 0 8 -5 294.06 11.22
 0 8 6 129.99 7.87
 0 -8 -6 137.63 8.43
 0 -8 -6 139.07 10.44
 0 -8 -6 126.09 9.85
 0 8 -6 129.72 10.11
 0 8 -6 142.38 8.41
 0 -8 -6 123.04 10.37
 0 8 6 120.38 4.55
 0 -8 6 135.64 9.38
 0 8 -6 137.93 10.27
 0 -8 6 130.36 8.02
 0 8 -6 134.17 10.87
 0 8 6 120.72 14.92
 0 8 -6 111.16 9.49
 0 8 6 162.83 14.14
 0 8 6 131.43 7.99
 0 -8 6 131.43 8.55
 0 8 -6 135.51 9.8
 0 -8 -7 353.49 13.76
 0 -8 -7 337.24 16.9
 0 8 -7 364.95 13.97
 0 8 -7 372.43 17.95
 0 -8 -7 383.38 17.83
 0 8 7 328.86 7.52
 0 -8 7 420.84 15.11
 0 -8 7 344.07 15.03
 0 -8 7 350.29 13.29
 0 8 -7 340.19 17.46
 0 8 -7 319.65 18.97
 0 -8 -7 349.08 11.63
 0 8 7 357.46 14.21
 0 8 7 362.25 21.09
 0 8 -7 368.34 15.93
 0 -8 -7 361.19 11.72
 0 -8 -8 300.91 16.89
 0 -8 -8 294.4 13.01
 0 8 -8 302.34 13.36
 0 8 -8 316.67 17.43
 0 -8 -8 290.2 16.44
 0 -8 8 311.39 12.72
 0 8 -8 312.08 18.21
 0 -8 -8 268.61 10.73
 0 -8 -8 313.13 11.7
 0 8 8 284.7 17.59
 0 -8 8 282.19 12.81
 0 8 -8 287.03 15.47
 0 -8 -9 595.31 18.99
 0 -8 -9 610.77 25.52
 0 8 -9 618.91 19.7
 0 8 -9 643.75 26.18
 0 -8 9 589.1 18.31
 0 8 9 556.01 25.97
 0 8 -9 611.17 25.73
 0 8 9 523.27 26.12
 0 -8 9 595.2 19.35
 0 8 -9 589.82 22.46
 0 -8 -10 836.97 31.02
 0 -8 -10 844.48 23.42
 0 -8 10 872.37 22.91
 0 8 -10 864.54 31.97
 0 8 10 825.09 21.13
 0 8 -10 825.48 28.02
 0 8 -10 862.22 23.46
 0 8 -10 867.17 24.2
 0 8 -10 835.69 31.55
 0 -8 -10 835.58 31.43
 0 -8 -11 164.87 14.91
 0 -8 -11 175.54 11.12
 0 -8 11 191.28 12.01
 0 8 -11 190.3 16.1
 0 -8 -11 177.41 15.56
 0 8 11 168.89 18.55
 0 8 11 168.29 10.98
 0 8 -11 176.83 11.51
 0 8 -11 172.65 14.07
 0 -8 -12 397.74 17.15
 0 -8 -12 407.41 24.1
 0 8 -12 432.85 24.68
 0 -8 12 412.19 16.8
 0 8 -12 406.78 23.77
 0 8 -12 453.67 17.96
 0 8 -12 400.01 21.67
 0 8 -12 377.07 21.98
 0 8 -13 132.83 14.87
 0 -8 -13 127.35 14.14
 0 -8 13 130.83 10.55
 0 8 -13 140.62 15.08
 0 -8 -13 120.15 4.18
 0 8 -13 94.53 12.01
 0 8 -13 107.22 10.94
 0 -8 -13 130.71 10.24
 0 -8 -14 -1.12 3.3
 0 8 -14 -3.17 7.12
 0 -8 -14 4.4 4.25
 0 8 -14 3.44 4.71
 0 8 14 -1.28 1.94
 0 -8 14 18.15 6.71
 0 8 -14 14.08 13.62
 0 -8 -14 -8 3.4
 0 8 -14 10.78 11.38
 0 -8 -15 2.36 3.22
 0 8 -15 -0.47 6.26
 0 8 15 7.88 2.25
 0 -8 15 0.36 4.43
 0 8 -15 6.21 5.87
 0 -8 -15 1.03 5.28
 0 8 -15 28.75 13.93
 0 8 -15 32.78 14.08
 0 8 -16 536.34 31.59
 0 -8 -16 500.09 30.01
 0 -8 16 471.36 20.1
 0 8 16 461.43 11.25
 0 8 16 439.63 38.16
 0 8 -16 478.92 29.99
 0 -8 -16 488.12 21.03
 0 8 -16 518.03 29.17
 0 8 -17 633.19 35.14
 0 -8 -17 613.44 34.6
 0 8 -17 632.3 32.75
 0 8 -17 544.71 31.61
 0 8 17 536.62 12.23
 0 -8 17 570.14 22.37
 0 -8 -17 586.07 23.75
 0 8 -17 503.27 30.52
 0 -8 -18 168.02 19.18
 0 8 -18 150.02 17.94
 0 8 -18 126.42 16.92
 0 8 18 137.47 6.53
 0 -8 18 147.4 12.19
 0 8 -18 164.99 17.46
 0 -8 -18 126.8 11.64
 0 8 -18 118.93 17.4
 0 -8 -19 381.92 28.75
 0 8 -19 395.03 28.96
 0 8 -19 303.67 26.04
 0 8 19 334.36 39.9
 0 8 19 338.31 9.99
 0 -8 19 338.87 18.16
 0 8 -19 389.84 27.01
 0 -8 -19 346.79 18.97
 0 8 -19 304.42 24.48
 0 8 -20 250.98 25.91
 0 -8 20 192.07 14.53
 0 -8 -20 203.52 14.98
 0 8 -20 211.85 20.84
 0 -8 -20 211.98 22.73
 0 8 -20 198.95 21.7
 0 8 -21 45.1 17.7
 0 -8 21 68.12 9.02
 0 -8 -21 83.88 10.54
 0 8 -21 98.59 14.66
 0 8 -21 87.82 15.33
 0 -8 -21 83.38 15.15
 0 8 -22 3.37 5.92
 0 -8 22 3.97 4.8
 0 8 -22 -0.29 18.35
 0 8 -22 -1.24 7.17
 0 -8 -22 4.01 4.44
 0 8 -22 -14.53 18.47
 0 8 -23 6.04 8.26
 0 -8 -23 -13.45 9.71
 0 -8 -23 -1.25 4.54
 0 8 23 -5.73 6.57
 0 -8 23 7.55 4.83
 0 -8 24 2.19 6.94
 0 8 24 8.55 5.75
 0 -8 24 10.95 6.04
 0 -8 -24 15.17 5.89
 0 -8 -24 11.53 8.04
 0 8 -24 19.53 8.84
 0 8 -24 -12.43 18.17
 0 8 25 18.16 7.16
 0 -8 25 9.18 6.28
 0 -8 25 16.73 6.14
 0 8 -25 -2.57 20.19
 0 -8 -25 23.73 10.8
 0 -8 -25 8.17 4.8
 0 8 -25 17.94 9.93
 0 8 -25 29.28 18.25
 0 8 26 24.71 8.6
 0 -8 26 32.89 9.86
 0 -8 26 39.59 7.76
 0 8 26 29.4 38
 0 -8 -26 29.69 11.72
 0 8 -26 56.12 12.45
 0 -8 -26 31.23 7.25
 0 8 -26 3.91 20.07
 0 -8 -27 69.18 15.34
 0 8 -27 85.18 15.47
 0 -8 -27 67.32 10.16
 0 8 27 68.61 12.45
 0 -8 27 68.3 13.06
 0 -8 27 63.83 9.68
 0 -9 0 -3.65 5.32
 0 -9 0 -0.43 1.94
 0 9 0 -3.96 4.14
 0 9 0 -0.14 1.52
 0 9 0 -0.9 1.52
 0 -9 0 0.14 2.13
 0 9 0 4.04 2.85
 0 -9 1 109.97 3.27
 0 9 1 107 6.94
 0 -9 1 130.46 9.18
 0 -9 -1 119.26 10.17
 0 9 -1 107.54 6.98
 0 9 1 109.15 7.45
 0 -9 -1 107.01 5.7
 0 9 1 102.92 6.01
 0 9 1 114.53 7.02
 0 9 1 113.51 5.68
 0 9 -1 119.91 3.55
 0 -9 -1 120.7 5.01
 0 9 1 108.3 5.86
 0 9 -1 114.53 6.97
 0 -9 1 108.16 5.33
 0 9 -2 348.48 10.69
 0 9 2 317.56 12.88
 0 -9 2 330.1 7.22
 0 9 2 358.65 14.14
 0 9 -2 327.29 9.6
 0 -9 2 343.06 14.66
 0 9 -2 336.05 10.54
 0 9 2 315.02 8.43
 0 9 -2 329.92 12.69
 0 -9 -2 363.44 13.48
 0 -9 -2 337.31 9.89
 0 9 2 302.64 12.86
 0 9 -2 401.6 11.95
 0 9 -2 334.52 13.75
 0 9 2 350.61 15.2
 0 -9 2 345.27 11.36
 0 9 2 339.31 11.91
 0 -9 -2 345.11 9.38
 0 9 -2 360.62 11.74
 0 9 -3 18.45 2.51
 0 -9 -3 15.45 2.37
 0 9 -3 13.88 2.68
 0 -9 -3 18.79 3.1
 0 9 -3 4.03 3.34
 0 9 3 12.76 4.7
 0 9 3 8.27 4.28
 0 9 3 13.74 4.09
 0 9 3 8.19 6.58
 0 -9 3 6.09 3.68
 0 9 -3 21 4.56
 0 9 -3 19.91 4.93
 0 9 3 18.29 3.43
 0 -9 -3 11.34 2.24
 0 -9 3 15.12 2.87
 0 -9 -4 2407.46 33.09
 0 9 4 2522.09 33.12
 0 9 -4 2509.81 30.39
 0 -9 -4 2492.25 31.38
 0 9 -4 2451.24 31.39
 0 -9 -4 2313.09 35.77
 0 9 -4 2432.18 30.09
 0 9 4 2198.11 39.21
 0 9 4 2410.74 21.7
 0 -9 4 2514.94 39.09
 0 -9 4 2407.14 28.68
 0 9 4 2331.07 44.97
 0 9 -4 2285.34 31.81
 0 9 4 2442.06 28.77
 0 9 4 2402.86 27.97
 0 9 -4 2404.49 29.92
 0 9 -4 2390.87 34.46
 0 -9 -5 285.23 12.98
 0 -9 -5 284.29 12.05
 0 9 5 286.46 11.58
 0 -9 5 291.94 11.35
 0 -9 -5 342.62 14.86
 0 9 5 288.94 7.45
 0 9 5 241.96 16.6
 0 9 -5 264.75 13.63
 0 -9 5 273.48 11.4
 0 9 -5 286.71 13.1
 0 -9 5 321.07 14.02
 0 9 -5 271.73 12.06
 0 -9 -5 283.93 12.32
 0 9 -5 294.34 11.61
 0 9 5 294.08 11.04
 0 9 5 280.13 10.46
 0 9 5 346.03 18.14
 0 9 5 261.26 5.28
 0 9 -5 267.58 12.43
 0 9 -5 257.42 10.83
 0 -9 -6 591.33 20.24
 0 -9 -6 598.61 17.9
 0 -9 -6 584.01 19.8
 0 9 -6 571.5 19.27
 0 9 -6 593.5 17.3
 0 9 6 602.02 10.38
 0 -9 6 601.06 17.09
 0 9 -6 598.35 21.48
 0 9 -6 565.25 19.76
 0 -9 6 561.21 15.84
 0 9 6 531.49 25.98
 0 9 6 621.36 24.97
 0 9 6 581.7 16.64
 0 9 6 563.59 18.47
 0 9 -6 585.06 17.02
 0 -9 -6 578.49 13.97
 0 -9 -7 4.33 3.74
 0 9 -7 3.71 3.53
 0 9 -7 2.97 2.23
 0 9 7 -4.46 2.22
 0 -9 7 3.66 3.59
 0 9 7 -6.77 15
 0 -9 -7 -13.23 8.34
 0 9 -7 2.71 4.41
 0 9 -7 -7.37 14.9
 0 9 7 -22.39 9.94
 0 -9 -7 2.34 3.32
 0 -9 -7 0.6 2.22
 0 -9 -8 61.94 6.32
 0 -9 -8 61.86 8
 0 -9 -8 67.17 8.19
 0 9 -8 68.22 6.6
 0 9 -8 63.93 8.24
 0 -9 8 84.83 7.79
 0 9 8 72.93 4.34
 0 -9 8 57.92 6.55
 0 9 -8 66.97 8.57
 0 9 8 59.6 7.2
 0 9 -8 36.2 10.66
 0 -9 -8 65.17 5.49
 0 9 8 71.35 7.46
 0 9 -9 68.17 8.74
 0 -9 -9 68.29 8.64
 0 -9 -9 67.81 7.02
 0 -9 9 61.11 5.92
 0 -9 9 62.2 11.28
 0 -9 -9 72.46 9.04
 0 9 -9 76.22 9.34
 0 9 -9 70.25 7.03
 0 9 9 53.5 12.85
 0 9 -9 48.43 8.58
 0 9 9 52.67 9.84
 0 9 -9 66.82 8.68
 0 -9 9 69.21 7.09
 0 -9 -10 81.94 7.77
 0 -9 -10 71.47 9.4
 0 -9 10 92.55 8.95
 0 -9 10 64.18 8.99
 0 9 -10 77.64 7.69
 0 -9 -10 75.28 9.8
 0 9 -10 85.23 10.44
 0 9 10 58.21 12.05
 0 9 10 57.77 7.69
 0 9 -10 73.01 8.09
 0 9 10 69.9 11.5
 0 9 -10 78.83 10.12
 0 9 -11 42.94 6
 0 -9 -11 42.89 7.98
 0 9 -11 32.87 6.83
 0 -9 11 59.47 7.56
 0 -9 11 26.44 9.4
 0 9 11 23.53 13.77
 0 9 -11 74.45 10.46
 0 -9 -11 36.03 5.7
 0 -9 -11 39.73 7.4
 0 9 -11 41.27 7.76
 0 -9 -12 424.84 17.99
 0 -9 -12 449.8 24.9
 0 9 -12 472.39 25.53
 0 -9 -12 442.61 24.66
 0 -9 12 442.2 17.88
 0 -9 12 454.98 24
 0 9 -12 461.46 24.43
 0 9 12 528.99 18.57
 0 9 -12 440.87 17.68
 0 9 -12 453.33 24.26
 0 9 -13 18.89 7.31
 0 -9 -13 15.97 4.37
 0 -9 -13 26.18 7.22
 0 9 -13 25.03 7.42
 0 -9 -13 27.96 7.85
 0 -9 13 21.51 5.09
 0 -9 13 21.2 12.53
 0 9 13 -14.49 22.06
 0 9 -13 16.63 6.71
 0 9 -13 25.16 14.87
 0 -9 -14 784.18 25.68
 0 -9 -14 753.16 34.38
 0 9 -14 808.86 35.8
 0 -9 -14 785.6 35.32
 0 -9 14 744.56 24.45
 0 9 14 780.85 13.59
 0 -9 14 680.64 31.39
 0 9 -14 793.95 33.26
 0 9 -14 619.58 31.42
 0 9 -14 618.68 32.26
 0 9 -14 697.33 33.35
 0 -9 -15 -0.26 4.15
 0 9 -15 6.95 5.97
 0 -9 15 0.88 4.21
 0 9 15 0.51 1.5
 0 9 -15 3.65 10.25
 0 9 -15 2.09 5.54
 0 -9 -15 2.69 3.57
 0 -9 -16 107.5 10.35
 0 9 -16 110.96 14.54
 0 -9 -16 110.3 14.45
 0 9 16 93.24 4.76
 0 -9 16 100.03 10.14
 0 -9 16 108.81 16.97
 0 9 -16 115.79 14.66
 0 -9 16 67.55 5.88
 0 9 16 106.64 25.72
 0 9 -16 95.8 18.5
 0 9 -16 107.52 17.19
 0 9 -17 -3.02 6.15
 0 -9 -17 2.5 3.45
 0 9 17 -0.65 1.75
 0 -9 17 -3.02 5.11
 0 -9 17 -2.21 14.94
 0 -9 -17 -0.29 4.92
 0 9 -17 -6.23 5.87
 0 9 -17 -6.58 15.27
 0 9 -17 20.02 18.75
 0 -9 -18 3.03 5.28
 0 9 -18 9.72 7.58
 0 -9 18 -11.28 13.86
 0 9 18 5.53 1.95
 0 -9 18 2.88 4.7
 0 9 -18 -14.71 21.14
 0 9 -18 8.62 6.47
 0 -9 -18 4.31 4.07
 0 9 -18 -0.28 11.67
 0 9 -19 19.41 7.67
 0 -9 -19 25.84 8.77
 0 -9 19 19.77 14.67
 0 -9 19 20.22 6.52
 0 9 -19 17.61 16.99
 0 9 -19 20.55 7.97
 0 -9 -19 21.58 5.87
 0 9 -19 21.79 17.63
 0 -9 20 48.93 18.78
 0 -9 20 42.56 8.16
 0 9 -20 30.26 17.28
 0 9 20 13.74 28.81
 0 9 -20 55.24 11.92
 0 -9 -20 43.46 7.33
 0 -9 -20 51.45 11.83
 0 9 -20 62.13 13.01
 0 -9 21 -3.12 17.37
 0 -9 21 10.44 5.23
 0 9 -21 16.39 8.15
 0 -9 -21 15.56 4.61
 0 -9 -21 8.59 7.06
 0 9 -21 20.86 9.51
 0 -9 22 160.38 13.84
 0 -9 22 141.64 24.36
 0 -9 -22 154.29 13.74
 0 9 -22 191.79 19.78
 0 -9 23 5.47 4.94
 0 9 -23 -16.17 21.25
 0 -9 23 -10.36 20.66
 0 -9 23 2.61 6.97
 0 9 23 6.63 5.35
 0 9 -23 -6.08 6.77
 0 -9 -23 -1.62 4.71
 0 9 -23 -14.69 23.06
 0 9 -24 122.88 25.37
 0 -9 24 107.34 25.67
 0 9 24 123.11 14.73
 0 -9 24 115.65 15.21
 0 9 -24 149.67 18.61
 0 -9 -24 120.5 12.53
 0 -9 24 129.25 12.62
 0 -9 25 2.16 4.95
 0 9 -25 -5.26 21.08
 0 -9 25 8.32 5.64
 0 9 25 6.25 6.13
 0 -9 25 9.09 24.43
 0 9 -25 9.23 7.14
 0 -9 -25 6.35 4.37
 0 9 -25 5.06 19.1
 0 -9 26 26.59 7.09
 0 -9 26 30.22 10.41
 0 -9 26 39.73 29.44
 0 9 26 35.39 9.65
 0 -9 -26 34.2 7.71
 0 -9 -26 26.9 10.92
 0 9 -26 44.06 11.33
 0 9 -26 25.83 19.56
 0 -9 27 9.1 5.51
 0 -9 27 26.89 10.63
 0 -9 27 4.08 31.82
 0 9 27 9.26 7.24
 0 -9 -27 6.07 7.08
 0 9 -27 10.72 8.49
 0 -9 -27 8.27 4.73
 0 9 -27 7.24 21.13
 0 -10 0 131.76 12.12
 0 10 0 122.52 8.98
 0 -10 0 123.02 6.95
 0 10 0 117.62 7.06
 0 10 0 109.28 5.82
 0 -10 0 110.85 7.81
 0 -10 1 1873.69 35.85
 0 -10 1 1747.72 12.73
 0 -10 -1 1760.24 36.94
 0 10 -1 1699.15 23.08
 0 10 1 1792.75 30.03
 0 -10 -1 1793.12 31.22
 0 -10 1 1742 25.45
 0 10 -1 1790.3 30.59
 0 -10 -1 1698.78 23.95
 0 10 1 1733.46 21.87
 0 10 1 1646.69 25.64
 0 10 -1 1612.09 24.42
 0 10 -1 1710.78 15.25
 0 10 1 1737.19 22.7
 0 -10 1 1778.39 21.88
 0 10 1 1715.86 23.59
 0 10 -2 80.13 5.55
 0 10 2 83.03 5.82
 0 -10 2 78.88 5.2
 0 10 -2 67.11 5.01
 0 10 2 63.51 7.21
 0 -10 2 64.19 8.71
 0 -10 2 82.96 3.88
 0 -10 -2 71.92 6.97
 0 -10 -2 72.87 4.97
 0 10 2 86.25 7.79
 0 10 2 71.48 4.39
 0 10 -2 76.9 5.42
 0 10 -2 63.92 5.47
 0 10 2 75.72 7.11
 0 -10 2 84.35 5.87
 0 -10 -2 85.7 4.8
 0 10 -2 82.03 6.76
 0 10 -3 1152.57 21.23
 0 10 3 1191.09 27.68
 0 10 3 1174.62 17.09
 0 -10 -3 1083.55 18.45
 0 -10 3 1147.26 28.02
 0 10 3 1135.68 27.13
 0 10 3 1124.48 9.63
 0 10 -3 1088.44 20.25
 0 10 3 1083 29.02
 0 10 -3 1173.9 27.68
 0 -10 3 1093.23 19.2
 0 10 -3 1115.84 22.91
 0 10 3 1083.5 17.84
 0 -10 -3 1115.47 19.66
 0 -10 3 1108.41 22.78
 0 -10 -4 18.12 3.26
 0 10 -4 18.78 2.87
 0 -10 -4 17.39 2.91
 0 10 -4 18.07 3.17
 0 -10 -4 7.5 5.48
 0 10 4 15.71 2.2
 0 10 4 18.09 6.02
 0 -10 4 23.93 7.46
 0 10 -4 17.94 5.37
 0 -10 4 4.97 4.03
 0 10 4 23.2 6.68
 0 10 4 17.34 3.78
 0 10 4 17.22 2.95
 0 10 -4 10.83 3.6
 0 10 -4 18.26 4.84
 0 -10 -5 52.35 5.71
 0 -10 -5 55.4 5.9
 0 -10 -5 19.66 7.28
 0 10 5 46.74 3.38
 0 10 -5 58 7.05
 0 10 -5 49.53 6.71
 0 -10 5 18.43 5.78
 0 10 -5 55.76 5.39
 0 10 -5 58.24 5.5
 0 -10 -5 54.6 5.58
 0 10 5 48.2 3.58
 0 10 5 50.99 5.37
 0 10 -5 42.68 5.03
 0 10 -5 52.31 6.88
 0 10 -6 -0.32 2.16
 0 -10 -6 1.3 2.23
 0 10 -6 -0.09 2.94
 0 -10 -6 -14.92 6.15
 0 10 6 -3.46 1.92
 0 -10 6 -1.6 2.93
 0 10 -6 -2.16 3.97
 0 -10 6 -12.03 4.73
 0 10 6 -5.94 4.28
 0 10 6 -4.29 4.13
 0 10 6 0.32 7.67
 0 -10 -6 2.91 2.34
 0 -10 -6 -0.41 3.36
 0 -10 -7 356.25 16.96
 0 -10 -7 329.55 14.25
 0 10 -7 349.66 16
 0 -10 -7 351.09 16.11
 0 10 -7 343.51 14.31
 0 10 7 339.51 8.24
 0 -10 7 350.39 14.43
 0 -10 -7 313.05 17.77
 0 -10 7 296.63 14.3
 0 10 -7 331.39 15.82
 0 -10 7 377.1 15.04
 0 10 7 349.54 8.44
 0 10 7 343.91 14.59
 0 10 7 332.79 21.28
 0 10 -7 349.15 16.95
 0 -10 -7 384.96 12.41
 0 -10 -8 2.23 2.6
 0 -10 -8 1.64 3.41
 0 10 -8 5.27 2.8
 0 10 -8 4.89 3.8
 0 -10 -8 8.85 4.29
 0 -10 8 2 3.78
 0 10 8 3.62 1.52
 0 -10 8 3.39 10.82
 0 -10 -8 0.43 5.52
 0 10 -8 1.8 4.37
 0 -10 8 3.44 3.88
 0 10 -8 -0.3 9.53
 0 10 8 1.59 11.85
 0 10 8 4.81 3.55
 0 10 -8 -3.45 8.8
 0 10 -8 2.74 4.7
 0 -10 -8 1.17 2.09
 0 -10 -9 504.71 18.5
 0 -10 -9 518.34 22.87
 0 10 -9 530.71 22.74
 0 -10 -9 521.94 22.55
 0 10 -9 526.98 19.06
 0 -10 9 503.03 18.01
 0 -10 -9 489.87 22.95
 0 10 9 498.78 9.81
 0 -10 9 536.43 21.42
 0 -10 9 510.21 18.37
 0 10 -9 559.88 23.1
 0 10 -9 534.15 28.17
 0 10 9 529.16 27.54
 0 10 -9 517.43 22.46
 0 -10 -10 45.31 7.91
 0 -10 -10 50.78 6.56
 0 10 -10 55.47 6.89
 0 10 -10 58.45 8.56
 0 -10 -10 49.03 7.75
 0 -10 10 44.34 6.35
 0 10 10 46.74 3.3
 0 -10 10 45.49 12.47
 0 10 10 51.61 13.55
 0 10 10 56.02 11.53
 0 10 -10 45.28 8.11
 0 10 11 532.21 10.24
 0 -10 11 550.39 20.1
 0 -10 11 534.01 25.02
 0 10 -11 587.12 26.44
 0 10 -11 555.78 21.33
 0 -10 -11 577.33 26.48
 0 10 -11 545.94 24.97
 0 10 -11 548.07 19.46
 0 -10 -11 551.98 20.32
 0 -10 -11 553.25 26.56
 0 -10 -12 170.42 11.81
 0 -10 -12 173.35 15.7
 0 -10 -12 182.31 16.08
 0 10 -12 157.09 14.94
 0 -10 12 189.93 12.95
 0 -10 12 156.32 17.82
 0 10 -12 190.28 15.76
 0 10 -12 150.71 11.43
 0 10 -12 139.18 16.71
 0 10 12 107.6 16.55
 0 10 -12 148.99 15.11
 0 -10 -13 171.09 12.1
 0 -10 -13 175.66 16.59
 0 -10 -13 173.25 16.27
 0 10 -13 181.24 16.52
 0 -10 13 172.97 12.36
 0 10 -13 180.5 15.62
 0 10 -13 183.44 12
 0 10 13 145.48 19.19
 0 10 -13 163.04 18.41
 0 10 -13 145.47 14.43
 0 -10 14 -8.61 14.66
 0 -10 14 3.03 4.7
 0 -10 -14 1.89 4.65
 0 10 -14 1.17 5.1
 0 10 -14 4.9 13.55
 0 -10 -14 1.58 3.02
 0 10 -14 4.13 5.78
 0 -10 -14 2.37 5.68
 0 -10 -15 33.31 6.11
 0 10 -15 36.98 8.25
 0 -10 -15 41.39 9.8
 0 10 -15 34.69 8.84
 0 -10 -15 40.29 8.96
 0 -10 15 40.44 7.15
 0 10 15 33.61 2.88
 0 -10 15 18.98 14.2
 0 10 -15 31.82 13.88
 0 10 -15 18.04 9.99
 0 -10 -16 111.71 14.51
 0 -10 -16 111.56 10.67
 0 -10 -16 103.24 13.93
 0 10 -16 104.25 13.47
 0 -10 16 104.55 10.69
 0 10 16 101.07 4.6
 0 -10 16 129.88 19.01
 0 10 -16 120.44 14.29
 0 10 16 97.96 25.65
 0 10 -16 98.2 18.83
 0 10 -16 97.31 15.22
 0 -10 -17 564.8 32.58
 0 10 -17 586.23 32.86
 0 -10 17 510.67 22.19
 0 10 17 468.73 9.55
 0 -10 17 543.18 32.43
 0 10 -17 543.72 29.19
 0 10 -17 413.53 28.71
 0 -10 -17 517.08 31.11
 0 -10 -17 509.8 22.55
 0 10 -17 432.18 28.79
 0 10 -18 9.17 6.61
 0 -10 -18 3.62 5.25
 0 -10 18 -4.49 14.35
 0 -10 18 8.3 5.38
 0 10 -18 -11.2 18.34
 0 10 -18 2.47 5.31
 0 -10 -18 5.61 5.8
 0 -10 -18 5.49 3.72
 0 10 -18 -7.16 14.07
 0 -10 19 224.06 25.65
 0 -10 19 237.36 16.33
 0 10 -19 219.89 23.8
 0 10 -19 291.1 22.81
 0 -10 -19 237.65 16.1
 0 -10 -19 267.17 24.03
 0 10 -19 270.09 23.93
 0 10 -20 4.65 5.44
 0 -10 -20 10.1 7.04
 0 -10 20 1.78 5.09
 0 10 -20 -15.71 17.97
 0 10 20 -9.8 28.83
 0 -10 20 -3.56 17.3
 0 -10 -20 3.02 4.12
 0 10 -20 8.73 7.13
 0 10 -20 -12.08 13.49
 0 10 -21 -25.28 21.39
 0 -10 21 -11.63 18.31
 0 10 -21 -5.35 7.4
 0 -10 -21 -1.56 4.09
 0 -10 21 -2.01 4.9
 0 10 -22 -5.69 18.51
 0 10 -22 13.03 8.02
 0 -10 -22 3.56 3.97
 0 -10 22 -2.08 4.79
 0 10 22 5.33 5.31
 0 -10 22 13.93 8.11
 0 -10 22 0.99 20.07
 0 -10 23 17.34 6.46
 0 -10 23 13.11 7.21
 0 10 23 18.54 7.16
 0 10 -23 19.05 8.56
 0 -10 -23 22.36 6.9
 0 10 -23 3.89 16.05
 0 -10 24 8.77 4.54
 0 10 -24 12.97 21.19
 0 -10 -24 7.23 4.64
 0 10 -24 4.88 7.42
 0 10 -24 -16.31 17.63
 0 10 24 6.65 5.89
 0 -10 24 -3.3 5.97
 0 -10 25 9.16 5.37
 0 -10 25 5.75 6.66
 0 -10 25 4.54 26.33
 0 10 25 11.53 7.62
 0 -10 -25 9.57 5.76
 0 10 -25 4.05 7.19
 0 10 -25 -25.91 20.94
 0 -10 26 5.15 5.05
 0 -10 26 48.85 30.93
 0 -10 26 5.95 6.22
 0 10 26 11.48 7.59
 0 10 -26 5.37 6.16
 0 -10 -26 7.34 5.04
 0 10 -26 -33.92 23.73
 0 -10 27 45.18 8.97
 0 -10 27 26.79 32.81
 0 10 27 48.47 10.54
 0 -10 27 38.62 10.08
 0 10 27 55.43 42.01
 0 10 -27 73.34 25.03
 0 10 -27 55.02 11.51
 0 10 -27 -5 21.14
 0 11 0 0.72 1.87
 0 -11 0 -0.72 2.54
 0 11 0 0.05 1.58
 0 -11 -1 270.71 16.41
 0 -11 1 285.95 15.89
 0 11 -1 264.99 9.87
 0 -11 -1 252.97 9.61
 0 11 1 267.12 9.2
 0 11 1 250.38 11.01
 0 11 -1 268.55 6.9
 0 11 -1 234.91 9.56
 0 11 1 276.67 9.63
 0 11 1 268.43 9.84
 0 -11 2 349.9 10.75
 0 11 2 365.24 12.17
 0 11 -2 357.49 11.77
 0 11 -2 372.73 10.42
 0 -11 2 383.66 8.03
 0 -11 2 388.08 17.13
 0 11 2 330.32 13.98
 0 -11 2 342.99 12.3
 0 -11 -2 336.9 14.02
 0 -11 -2 360.26 11.52
 0 11 2 385.92 15.69
 0 11 2 342.77 9.67
 0 11 -2 345.71 13.35
 0 11 2 305.48 14.9
 0 -11 2 355.36 11.98
 0 -11 -2 366.16 10.04
 0 11 -2 358.42 13.85
 0 11 -3 1692.3 26.68
 0 11 3 1681.35 34.42
 0 -11 -3 1659.56 24.24
 0 -11 -3 1670.9 31.22
 0 11 3 1710 21.06
 0 -11 3 1684.13 36.7
 0 11 3 1655.7 33.09
 0 -11 3 1645.17 19.1
 0 11 -3 1643.75 26.18
 0 11 3 1613.72 35.87
 0 11 -3 1537.59 33.29
 0 11 3 1791.53 23.98
 0 11 -3 1679.02 29.19
 0 -11 -3 1700.48 24.36
 0 -11 3 1658.18 28.47
 0 -11 -4 2238.94 31.39
 0 -11 4 2267.7 36.06
 0 11 -4 2463.94 26.17
 0 11 -4 2265.29 32.43
 0 11 4 2226.05 23.32
 0 -11 -4 2461.61 39.58
 0 -11 4 2402.5 42.74
 0 11 4 2100.56 40.7
 0 11 -4 2229.7 26.64
 0 11 4 2150.77 45.56
 0 11 -4 2008.03 38.91
 0 -11 4 2266.01 29.38
 0 11 -4 2340.54 40.68
 0 11 4 2169.84 29
 0 11 4 2218.65 28.2
 0 11 -4 2170.68 30.51
 0 11 -4 2156.92 35.22
 0 -11 -5 879.14 21.88
 0 -11 -5 874.25 23.15
 0 -11 -5 941.13 20.8
 0 11 -5 946.22 19.69
 0 11 -5 915.9 21.59
 0 11 5 879.68 14.24
 0 -11 -5 833.45 23.81
 0 11 5 872.89 28.47
 0 -11 5 1008.21 31.64
 0 11 -5 753.64 25.45
 0 11 5 808.06 31.56
 0 11 -5 888.38 19.83
 0 -11 5 872.3 19.12
 0 11 5 845.1 19.34
 0 11 5 911.56 30.3
 0 11 5 931.84 19.75
 0 11 -5 845.23 19.94
 0 11 -5 855.17 23.15
 0 -11 -6 705.54 21.59
 0 -11 -6 732.6 21.44
 0 -11 -6 733.9 24.7
 0 11 6 724.44 12.58
 0 -11 6 742.4 20.6
 0 11 -6 718.85 19.73
 0 11 -6 699.84 25.29
 0 -11 6 686.72 18.1
 0 11 -6 731.96 20.16
 0 -11 -6 735.38 20.66
 0 11 -6 752.61 20.19
 0 11 6 690.75 18.38
 0 11 6 778.12 10.41
 0 11 6 783.74 29.13
 0 11 -6 722.18 19.39
 0 11 -6 698.12 22.3
 0 -11 -7 145.9 10.81
 0 -11 -7 135.01 9.62
 0 11 -7 153.37 10.45
 0 -11 -7 155.44 10.54
 0 11 -7 146.21 9.65
 0 11 7 139.2 5.46
 0 -11 -7 139.3 11.27
 0 -11 7 134.62 9.22
 0 11 -7 138.32 10.13
 0 -11 7 147.72 10.32
 0 11 -7 136.19 11.8
 0 11 7 131.05 8.8
 0 11 -7 136.28 13.48
 0 11 7 130.45 13.72
 0 11 -7 131.51 9.04
 0 11 -7 131.06 10.5
 0 11 7 117.55 10.85
 0 -11 -8 132.7 11.23
 0 -11 -8 111.89 9.17
 0 -11 -8 117.04 9.93
 0 11 -8 120.7 9.04
 0 11 -8 123.63 10.17
 0 -11 -8 101.41 10.48
 0 11 8 122.75 5.08
 0 -11 8 119.44 12.95
 0 11 -8 124.9 10.31
 0 -11 8 124.49 8.93
 0 11 -8 93.83 11.9
 0 11 -8 107.36 12.35
 0 11 8 109.63 9.06
 0 11 8 119.69 15.09
 0 11 -8 122.46 11.01
 0 -11 -9 52.68 6.51
 0 -11 -9 53.78 7.91
 0 11 -9 51.89 7.54
 0 -11 -9 53.23 7.75
 0 11 -9 50.99 6.47
 0 -11 9 51.96 7.4
 0 -11 -9 66.15 10.21
 0 11 9 53.85 3.42
 0 -11 9 57.94 11.88
 0 -11 9 46.42 6.58
 0 11 -9 43.5 11.2
 0 11 9 51.36 11.14
 0 11 -9 45.33 8.06
 0 -11 -10 162.88 13.49
 0 -11 -10 160.35 11.12
 0 11 -10 158.84 13.08
 0 11 -10 168.48 11.75
 0 -11 -10 152.94 12.95
 0 -11 10 137.82 10.37
 0 11 10 157.18 5.66
 0 -11 10 162.84 13.96
 0 11 -10 167.31 13.22
 0 11 -10 125.41 16.83
 0 11 10 188.77 20.02
 0 11 -10 145.85 13.29
 0 -11 -11 60.52 7.34
 0 -11 -11 63.66 9.93
 0 -11 -11 63.47 9.35
 0 11 -11 62.03 7.39
 0 11 -11 60.07 8.57
 0 11 11 54.66 3.42
 0 -11 11 55.7 7.3
 0 -11 11 49.56 11.96
 0 11 -11 52.26 8
 0 11 -11 43.98 8.7
 0 -11 -12 178.81 12.35
 0 -11 -12 177.16 16.02
 0 11 -12 183.25 12.95
 0 -11 -12 194.9 16.17
 0 11 -12 195.94 15.9
 0 -11 12 188.66 13.93
 0 11 12 169.83 5.77
 0 -11 12 189.69 18.21
 0 11 -12 169.24 14.26
 0 11 12 152.48 20.39
 0 11 -12 193.2 12.18
 0 11 -12 167.89 15.92
 0 -11 -13 321.48 16.72
 0 -11 -13 354.05 22.72
 0 -11 13 342 17.1
 0 11 13 322.46 7.87
 0 -11 13 365.62 23.84
 0 11 -13 348.81 22.13
 0 -11 -13 347.69 22.09
 0 11 -13 364.63 21.09
 0 11 13 296.53 27.89
 0 11 -13 340.45 18.01
 0 11 -13 329.96 23.29
 0 -11 -14 499.87 29.68
 0 11 14 499.12 9.67
 0 -11 14 514.84 21.53
 0 -11 14 487.67 29.16
 0 11 -14 581.88 29.51
 0 -11 -14 572.01 29.49
 0 11 -14 564 26.89
 0 11 -14 687.74 36.42
 0 11 -14 725.64 23.94
 0 -11 -14 549.44 29.49
 0 -11 -14 525.68 21.86
 0 11 -15 18.14 6.77
 0 -11 -15 14.62 4.52
 0 -11 -15 12.93 5.93
 0 -11 -15 11.89 5.04
 0 11 -15 19.4 7.58
 0 -11 15 7.8 4.23
 0 11 15 13.15 2.01
 0 -11 15 -11.56 17.67
 0 11 -15 5.89 15.75
 0 11 -15 5.61 10.2
 0 -11 -16 318.48 23.91
 0 11 -16 309 23.18
 0 -11 16 287.49 17.21
 0 11 16 273.26 6.53
 0 -11 16 288.83 23.33
 0 11 -16 314.85 21.94
 0 11 -16 214.16 21.97
 0 11 -16 248.73 23.15
 0 -11 -16 286.58 16.76
 0 -11 -16 299.51 23.24
 0 -11 -17 5.39 3.52
 0 11 -17 3.93 5.43
 0 -11 -17 -9.79 7.93
 0 -11 17 3.95 5.04
 0 11 -17 4.93 5.84
 0 -11 -17 5.27 4.62
 0 11 17 -24.8 28.07
 0 11 -17 21.66 16.77
 0 11 -17 -15.68 12.89
 0 -11 -18 7.56 7.5
 0 11 -18 12.04 7.06
 0 -11 -18 4.16 4.21
 0 -11 18 8.05 5.74
 0 -11 18 -24.02 17.33
 0 11 -18 19.96 8.39
 0 -11 -18 6.53 5.49
 0 11 -18 -5.35 17.46
 0 11 -18 0.58 12.53
 0 11 -19 0.62 6.42
 0 -11 -19 -1.89 5.29
 0 -11 19 9.62 17.85
 0 -11 19 -3.76 5.09
 0 11 -19 -18.85 18.99
 0 11 -19 0.5 6.52
 0 -11 -19 3.08 7.24
 0 -11 -19 0.66 3.94
 0 11 -19 -0.31 13.81
 0 11 -20 12.17 8.32
 0 -11 20 9.32 5.3
 0 11 -20 10.76 17.74
 0 11 20 -8.36 32.52
 0 -11 20 9.87 20.98
 0 11 -20 23.54 8.64
 0 -11 -20 9.24 6.84
 0 -11 -20 9.71 4.6
 0 11 -20 35.45 16.54
 0 11 -21 16.87 21.5
 0 11 21 31.54 8.75
 0 -11 21 9.79 21.86
 0 11 -21 32.13 9.21
 0 -11 -21 26.15 6.98
 0 -11 -21 30.91 10.44
 0 -11 21 34.8 7.73
 0 11 -22 75.94 23.09
 0 -11 22 84.56 22.2
 0 11 22 121.27 14.27
 0 -11 22 100.5 13.83
 0 -11 -22 110.99 11.76
 0 11 -22 131 16.33
 0 -11 -22 125.95 17.7
 0 -11 22 107.34 11.75
 0 -11 23 54.28 9.2
 0 11 -23 37.97 21.09
 0 -11 23 55.77 26.7
 0 11 23 45.42 9.24
 0 -11 23 48.34 10.4
 0 -11 -23 49.54 8.35
 0 11 -23 54.61 11.72
 0 11 -23 30.95 18.07
 0 -11 24 125.21 13.11
 0 11 -24 103.64 23.28
 0 -11 24 168.34 33.87
 0 -11 24 112.81 14.87
 0 11 24 119.24 14.59
 0 -11 -24 109.55 11.9
 0 11 -24 121.61 16.21
 0 11 -24 90.8 21.43
 0 -11 25 21.7 7.15
 0 11 -25 26.83 22.08
 0 11 -25 24 8.45
 0 -11 -25 22.12 6.31
 0 11 -25 1.28 19.86
 0 -11 25 39.15 32.31
 0 -11 25 14.38 6.23
 0 11 25 13.16 6.46
 0 -11 -25 -10.94 18
 0 -11 26 17.9 6.86
 0 -11 26 17.85 8.83
 0 11 26 9.49 6.82
 0 -11 26 -10.57 32.28
 0 -11 -26 -12.56 18.84
 0 -11 -26 11.03 5.87
 0 11 -26 22.79 8.51
 0 11 -26 -12.87 21.35
 0 -11 27 1.01 5.3
 0 -11 27 1.85 6.07
 0 11 27 1.36 5.46
 0 11 -27 -21.37 24.34
 0 11 27 -18.86 42.67
 0 11 -27 4.67 6.57
 0 11 -27 15.11 22.55
 0 12 0 1397.45 25.86
 0 12 0 1340.65 22.06
 0 -12 0 1392.9 24.69
 0 -12 0 1369.38 30.37
 0 12 0 1350.73 21.68
 0 12 0 1414.09 22.43
 0 -12 0 1402.5 35.48
 0 -12 -1 92.22 11.42
 0 -12 1 95.19 10.62
 0 12 1 95.58 6.05
 0 -12 -1 77.98 7.52
 0 -12 -1 70.42 5.04
 0 -12 1 80.2 6.82
 0 12 -1 81.58 4.45
 0 12 1 73.39 6.13
 0 12 -1 67.14 6.23
 0 12 1 81.55 5.56
 0 12 -1 86.75 5.89
 0 12 1 82.76 5.74
 0 -12 2 470.07 12.64
 0 12 2 481.94 14.36
 0 12 -2 465.59 13.99
 0 -12 2 472.85 20.15
 0 12 2 407.69 15.21
 0 -12 2 467.32 8.87
 0 12 -2 455.83 12.27
 0 12 2 464.1 12.01
 0 -12 -2 492.42 14.47
 0 -12 -2 471.9 17.42
 0 -12 2 467.13 15.19
 0 12 -2 468.46 15.48
 0 12 2 464.61 17.73
 0 -12 -2 503.26 12.4
 0 -12 2 487.36 14.34
 0 12 -2 468.31 15.86
 0 12 3 250.2 11.09
 0 12 -3 241.45 10.59
 0 -12 3 234.82 9.87
 0 12 3 226.88 8.21
 0 -12 -3 220.86 12.19
 0 -12 -3 232.84 9.51
 0 -12 3 248.74 15.79
 0 -12 3 243.19 7.48
 0 12 3 233.03 12.79
 0 12 -3 204.34 11.25
 0 12 3 220.78 14.82
 0 12 -3 211.08 13.07
 0 -12 -3 237.72 9.17
 0 -12 3 240.74 11.1
 0 12 3 235.82 9.18
 0 12 -3 209.3 10.89
 0 12 -4 -0.45 2.07
 0 12 4 -1.28 1.93
 0 -12 -4 -3.92 4.87
 0 12 4 0.87 4.16
 0 -12 4 0.75 1.79
 0 -12 4 -11.05 7
 0 12 4 0.1 0.94
 0 12 -4 -4.51 5.13
 0 12 -4 2.17 3.68
 0 12 -4 -7.99 5.13
 0 -12 4 2.64 3.94
 0 12 4 5.4 3.05
 0 12 4 0.06 1.32
 0 12 -4 -2.49 4.88
 0 -12 -4 1.08 2.06
 0 -12 4 1.36 2.16
 0 -12 -5 114.16 8.03
 0 -12 5 112.09 8.96
 0 -12 -5 119.46 9.03
 0 12 -5 117.69 8.18
 0 12 -5 129.88 7.01
 0 -12 -5 127.46 10.54
 0 12 5 120.65 6.03
 0 -12 5 138.76 12.31
 0 12 5 111.68 11.4
 0 12 -5 129.95 11.74
 0 -12 5 110.41 7.09
 0 12 -5 126.14 7.02
 0 12 5 120.04 7.94
 0 12 5 118.9 7.45
 0 12 -5 111.31 9.57
 0 -12 -6 400.38 16.12
 0 -12 -6 397.09 16.6
 0 12 -6 435.02 14.67
 0 -12 -6 433.24 15.67
 0 12 -6 420.35 15.75
 0 -12 -6 353.99 17.02
 0 12 6 411.49 10.01
 0 12 6 385.74 20.69
 0 -12 6 351.5 19.74
 0 12 -6 386.96 19.06
 0 12 -6 417.1 14.08
 0 -12 6 435.36 14.81
 0 12 6 387.79 14.16
 0 12 6 376.36 13.83
 0 12 6 411.6 22.88
 0 12 6 400.57 8.47
 0 12 -6 392.81 14.51
 0 12 -6 387.72 17.03
 0 -12 -7 152.06 10.6
 0 -12 -7 152.14 10.66
 0 12 -7 170.74 10.53
 0 -12 -7 158.42 10.36
 0 12 -7 158.67 10.25
 0 -12 7 147.28 10.33
 0 12 7 151.91 6.05
 0 -12 -7 157.89 11.8
 0 12 -7 162.56 10.11
 0 12 -7 154.58 12.9
 0 -12 7 137.67 9.25
 0 12 7 176.19 15.96
 0 12 -7 166.62 12.59
 0 12 7 147.53 9.64
 0 12 -7 158.68 12.73
 0 12 -7 155.52 9.9
 0 -12 -8 1018.08 27.2
 0 -12 -8 1027.29 29.56
 0 -12 -8 1044.15 28.33
 0 12 -8 1037.92 26.87
 0 12 -8 1072.82 27.9
 0 -12 8 985.51 26.45
 0 12 8 993.78 14.6
 0 -12 -8 991.01 30.43
 0 12 8 993.97 34.85
 0 -12 8 988.13 24.81
 0 12 -8 989.64 32.34
 0 12 -8 1020.17 32.84
 0 12 8 1047.11 12.93
 0 12 -8 913.37 30.86
 0 12 8 974 37.24
 0 12 8 950.6 25.14
 0 12 -8 989.71 29.7
 0 -12 -9 645.42 25.1
 0 -12 -9 608.3 21.61
 0 12 -9 660.72 23.58
 0 12 -9 653 22.26
 0 -12 -9 655.32 24.55
 0 12 9 630.46 11.38
 0 -12 9 618.34 21.22
 0 -12 9 672.49 30.06
 0 12 -9 644.82 23.34
 0 -12 9 592.09 19.71
 0 12 -9 591.24 27.39
 0 12 9 589 21.14
 0 12 9 659.36 31.83
 0 12 -9 626.1 24.8
 0 -12 -10 392.24 20.77
 0 -12 -10 387.36 17.61
 0 12 10 387.05 8.66
 0 -12 10 384.23 17.55
 0 12 10 343.93 26.48
 0 12 -10 372.33 17.48
 0 -12 -10 396.72 20.11
 0 12 -10 390.97 19.48
 0 12 -10 398.98 18.72
 0 12 10 367.44 25.76
 0 12 -10 399.24 21.18
 0 -12 -11 6.61 3.84
 0 -12 -11 9.88 4.63
 0 12 -11 -5.96 5.68
 0 -12 11 31.13 8.07
 0 12 11 10.7 2.26
 0 -12 -11 33.89 9.78
 0 -12 11 -20.98 17.81
 0 12 -11 8.35 4
 0 12 -11 10.14 4.51
 0 -12 -11 6.57 3.93
 0 12 11 10.05 12.4
 0 12 -11 13.59 5.48
 0 12 -11 67.6 13.78
 0 -12 -12 252.43 15.05
 0 -12 -12 241.68 18.02
 0 12 12 239.22 6.55
 0 -12 12 248.49 15
 0 -12 -12 250.63 18.99
 0 -12 12 182.1 17.87
 0 12 -12 264.51 18.04
 0 12 -12 254.39 15.39
 0 -12 -12 256.27 18.26
 0 12 -12 272.07 17.37
 0 12 -12 232.25 12.63
 0 12 -12 222.07 18.27
 0 12 -13 148.01 14.32
 0 -12 -13 138 14.07
 0 -12 -13 134.16 15.43
 0 -12 13 146.56 11.83
 0 12 13 140.67 4.95
 0 -12 13 102.67 14.11
 0 12 -13 152.21 13.62
 0 12 -13 127.02 15.96
 0 12 -13 146.57 10.63
 0 12 13 128.74 20.44
 0 -12 -13 146.46 14.81
 0 -12 -13 138.74 11.37
 0 -12 -14 27.83 5.88
 0 12 -14 27.68 6.99
 0 -12 -14 22.69 7.18
 0 12 14 25.57 2.41
 0 -12 14 38.93 7.53
 0 -12 14 -3.7 16.21
 0 -12 -14 26.53 6.96
 0 12 -14 29.21 7.72
 0 12 14 21.67 14.09
 0 12 -14 1.14 14.69
 0 12 -14 16.61 9.18
 0 -12 -15 31.54 8.51
 0 12 -15 28.65 7.39
 0 -12 -15 32.89 6.6
 0 -12 15 33.12 7.46
 0 12 15 27.84 2.3
 0 -12 15 30.31 16.47
 0 12 -15 25.39 7.53
 0 -12 -15 24.41 7.06
 0 12 -15 27.77 13.82
 0 12 -15 35.96 11.66
 0 -12 -16 362.29 19.24
 0 -12 -16 358.98 24.95
 0 12 -16 383.94 23.15
 0 -12 16 368.5 19.94
 0 -12 16 351.08 28.22
 0 -12 -16 363.33 25.11
 0 12 -16 407.76 26.33
 0 12 -16 286.45 24.51
 0 12 -16 285.17 25.21
 0 12 -16 304.13 25.77
 0 -12 -17 68.05 12.37
 0 -12 -17 54.41 8.03
 0 12 -17 51.75 9.1
 0 -12 17 64.19 9.56
 0 -12 -17 56.35 11.2
 0 12 -17 65.1 11.7
 0 12 17 45.44 26.12
 0 12 -17 33.95 15.8
 0 12 -17 33.97 12.3
 0 -12 18 580.61 25.35
 0 -12 18 596.79 35.96
 0 -12 -18 626.3 34.86
 0 12 -18 697.08 36.2
 0 12 -18 456.11 33.66
 0 12 -18 500.88 33.19
 0 -12 -18 636.22 35.22
 0 -12 -18 572.44 24.86
 0 12 -18 640.65 31.24
 0 12 -19 257.29 20.58
 0 -12 -19 235.95 16.28
 0 -12 -19 250.78 22.88
 0 -12 19 258.49 17.68
 0 -12 -19 192.44 22.37
 0 -12 19 250.38 24.46
 0 12 -19 285.15 24.56
 0 12 -19 192.51 24.34
 0 12 -19 232.8 24.6
 0 -12 20 77.88 10.28
 0 12 -20 56.28 23.42
 0 12 20 71.05 11.04
 0 -12 20 92.96 26.24
 0 -12 -20 53.58 18.1
 0 12 -20 94.23 13.49
 0 -12 -20 66.09 9.37
 0 -12 -20 68.3 13.33
 0 12 -20 81.07 21.32
 0 -12 21 55.8 9.3
 0 12 21 52.19 31.57
 0 12 -21 49.6 19.93
 0 12 21 56.47 9.9
 0 -12 -21 39.33 17
 0 -12 21 70.46 26.26
 0 -12 21 59.94 10.77
 0 12 -21 70.45 12.74
 0 -12 -21 70.7 9.95
 0 -12 -21 68.04 12.62
 0 12 -21 58.81 17.86
 0 12 -22 -5.38 20.68
 0 12 22 5 4.51
 0 -12 22 12.77 6.74
 0 12 -22 5.93 6.68
 0 -12 -22 12.87 7.34
 0 -12 -22 11.34 4.8
 0 -12 22 10.18 5.05
 0 12 -23 -7.2 20.73
 0 12 -23 6.37 6.26
 0 -12 -23 -2.84 7.46
 0 -12 -23 2.8 4.65
 0 -12 23 0.97 4.85
 0 -12 23 2.36 6.23
 0 12 23 3.2 5.41
 0 -12 23 -1.04 27.69
 0 -12 24 21.59 6.91
 0 -12 24 22.58 8.08
 0 12 24 25.79 7.56
 0 -12 24 16.97 29.01
 0 -12 -24 16.02 7.4
 0 12 -24 17.58 8.18
 0 -12 -24 22.31 6.48
 0 12 -24 21.94 17.85
 0 -12 25 -3.45 5.3
 0 12 -25 27.68 21.88
 0 -12 -25 1.53 4.78
 0 12 -25 0.58 5.67
 0 -12 -25 7.22 7.99
 0 -12 25 6 6.53
 0 12 25 -0.75 6.31
 0 12 -25 20.24 20.02
 0 -12 26 42.23 10.51
 0 12 26 39.37 9.65
 0 -12 26 62.03 10.28
 0 -12 -26 59.89 14.45
 0 12 -26 55.66 11.31
 0 -12 -26 49.3 8.83
 0 12 -26 46.41 20.41
 0 13 0 1.12 2.35
 0 13 0 -5.24 4.48
 0 -13 0 -4.29 3.42
 0 -13 0 -0.22 4.65
 0 -13 0 -0.59 5.45
 0 -13 -1 177.99 13.7
 0 -13 1 189.73 14.14
 0 -13 1 170.11 11.54
 0 -13 1 183.82 9.58
 0 -13 -1 178.85 9.06
 0 -13 -1 195.78 12.13
 0 13 -1 168.29 6.89
 0 13 -1 191.82 11.63
 0 13 1 172.87 10.01
 0 13 1 182.31 8.45
 0 13 -1 190.8 8.91
 0 13 2 205.33 9.67
 0 -13 2 202.11 8.3
 0 13 -2 211.99 9.81
 0 -13 2 211.87 5.79
 0 13 -2 205.61 10.06
 0 -13 2 212.03 15.56
 0 -13 -2 208.53 9.96
 0 13 2 204.6 8.63
 0 -13 2 211.52 10.82
 0 -13 -2 214.06 12.42
 0 13 -2 228.02 12.61
 0 13 2 202.21 12.88
 0 13 2 203.94 9.07
 0 13 -2 222.13 12.02
 0 -13 3 679.11 16.71
 0 13 3 684.49 18.55
 0 13 -3 667.55 18.06
 0 -13 -3 757.71 25.64
 0 -13 -3 675.13 17.25
 0 -13 3 687.52 19.52
 0 13 3 672.39 14.71
 0 -13 3 691.25 25.31
 0 -13 3 718.95 12.7
 0 13 3 637.62 21.21
 0 13 -3 649.02 23.39
 0 13 3 628.43 24.33
 0 13 -3 645.85 18.93
 0 -13 3 675.88 18.55
 0 -13 -3 665.45 15.62
 0 13 3 688.19 16.03
 0 13 -3 681.38 20.66
 0 13 -4 37.28 4.73
 0 13 4 34.84 3.83
 0 -13 -4 37.66 6.21
 0 13 4 34.6 6.81
 0 -13 4 36.77 3.43
 0 13 -4 30.08 5.94
 0 13 -4 33.44 4.91
 0 13 4 29.85 5.45
 0 13 4 39.21 4
 0 13 -4 37.15 5.72
 0 -13 -4 40.12 4.39
 0 -13 4 37.15 5
 0 -13 -5 904.8 22.03
 0 -13 -5 934.69 25.89
 0 -13 5 929.69 25.58
 0 13 -5 927.17 23.16
 0 -13 -5 902.67 25.89
 0 13 5 925.24 16.03
 0 -13 5 936.51 29.14
 0 13 5 871.14 28.93
 0 13 5 902.97 12.05
 0 -13 5 909.93 17.98
 0 -13 5 886.49 20.05
 0 13 -5 857.63 28.27
 0 13 -5 920.53 14.66
 0 13 5 833.73 33.13
 0 13 5 924.61 21.7
 0 13 5 987.01 33.27
 0 13 5 918.69 20.29
 0 13 -5 897.83 25.45
 0 13 -5 882.73 21.2
 0 -13 -6 10.64 3.11
 0 13 -6 16.41 3.46
 0 13 -6 14.85 3.65
 0 -13 -6 14.47 4.27
 0 -13 -6 25.83 9.6
 0 13 6 20.28 2.69
 0 13 6 19.43 7.7
 0 -13 6 9.37 5.79
 0 13 -6 15.14 4.96
 0 -13 6 4.57 4.13
 0 13 -6 -20.54 11.8
 0 13 6 15.73 4.03
 0 13 6 14.03 3.41
 0 13 6 12.08 3.1
 0 13 6 19.58 8.55
 0 13 -6 11.55 3.75
 0 13 -6 47.16 7.94
 0 -13 -7 844.66 25.06
 0 -13 -7 807.37 24.81
 0 13 -7 901.95 22.84
 0 13 -7 862.58 24.14
 0 -13 -7 803.82 26.12
 0 13 7 831.59 14.32
 0 -13 7 860.32 24.58
 0 -13 7 811.33 27.44
 0 13 -7 827.58 29.52
 0 13 -7 863.24 20.37
 0 -13 7 817.32 21.12
 0 13 7 770.07 21.36
 0 13 -7 690.78 26.39
 0 13 7 792.29 33.11
 0 13 7 815.25 22.12
 0 13 -7 824.04 21.87
 0 13 -7 826.31 26.6
 0 -13 -8 38.52 6.41
 0 -13 -8 32.37 5.54
 0 -13 -8 40.53 5.98
 0 13 -8 37.68 5.43
 0 13 -8 33.51 5.25
 0 -13 -8 52.14 9.71
 0 13 8 35.66 3.36
 0 -13 8 34.22 5.76
 0 13 8 55.3 19.66
 0 -13 8 49.17 10.78
 0 13 -8 34.22 7.1
 0 -13 8 34.37 6.23
 0 13 -8 46.21 10.73
 0 13 8 53.98 9.66
 0 13 -8 41.7 7.77
 0 13 8 40.25 6.42
 0 13 -8 41.83 8.27
 0 13 -9 290.96 15.48
 0 -13 -9 273.35 15.38
 0 13 -9 267.13 14.55
 0 13 9 261.14 7.57
 0 -13 -9 276.09 17.22
 0 -13 9 262.8 14.65
 0 13 -9 259.63 13.54
 0 13 9 260.52 14.48
 0 13 -9 247.95 15.91
 0 -13 -9 266.83 16.23
 0 -13 -9 253.15 14.45
 0 -13 -10 215.36 13.68
 0 -13 -10 222.37 15.65
 0 13 -10 241.4 14.98
 0 -13 -10 223.39 14.87
 0 13 -10 219.2 13.76
 0 -13 -10 180.19 14.86
 0 13 10 200.66 6.36
 0 -13 10 216.09 13.39
 0 13 10 246.41 23.51
 0 13 -10 236.28 14.14
 0 13 -10 193.91 21.01
 0 13 10 206.98 20.18
 0 13 -10 209.02 16.24
 0 -13 -11 180.01 14.37
 0 13 -11 182.93 12.95
 0 13 -11 191.38 14.35
 0 -13 -11 156.3 14.3
 0 13 11 166.77 5.65
 0 -13 11 164.28 12.72
 0 -13 11 162.74 22.65
 0 13 -11 179.59 13.21
 0 13 11 124.5 18.9
 0 13 -11 151.09 19.95
 0 13 -11 129 11.56
 0 -13 -11 172.95 14.38
 0 -13 -11 178.42 12.69
 0 -13 -12 47 8.92
 0 -13 -12 40.41 6.9
 0 13 -12 41.6 8.61
 0 13 -12 40.5 6.93
 0 13 -12 47.43 7.85
 0 -13 -12 32.49 6.87
 0 13 12 40.02 2.83
 0 -13 12 36 6.61
 0 -13 -12 118.78 14.5
 0 13 12 97.74 25.57
 0 13 12 8.32 13.79
 0 13 -12 62.43 11.6
 0 -13 -13 1007.04 30.53
 0 -13 -13 993.65 37.21
 0 -13 -13 1062.16 37.58
 0 13 -13 1059.76 36.75
 0 -13 13 1010.06 30.7
 0 13 13 928.39 11.86
 0 -13 13 927.96 36.63
 0 13 -13 1092.05 34.3
 0 13 -13 989.3 24.11
 0 13 13 888.35 45.74
 0 13 -13 950.41 36.48
 0 -13 -14 190.73 13.8
 0 -13 -14 191.39 17.35
 0 -13 -14 197.99 17.22
 0 13 -14 209.16 17.36
 0 -13 14 188.17 14.29
 0 -13 -14 197.14 19.29
 0 -13 14 221.07 22.77
 0 13 -14 200.83 15.92
 0 13 14 172.67 24.8
 0 13 14 164.88 21.48
 0 13 -14 184.74 18.8
 0 13 -15 425.59 23.03
 0 -13 -15 395.88 19.98
 0 -13 -15 433.41 26.78
 0 -13 15 362.86 28.09
 0 -13 15 397.08 20.4
 0 13 15 300.3 5.85
 0 -13 -15 419.56 25.92
 0 13 -15 440.46 25.65
 0 13 -15 368.22 26.42
 0 13 -15 321.41 24.93
 0 -13 -16 0.16 3.84
 0 13 -16 6.02 5.55
 0 -13 -16 11.94 7.63
 0 -13 16 -8.09 18.74
 0 -13 -16 -4.6 9.52
 0 -13 16 -6.87 5.74
 0 13 -16 -0.74 4.46
 0 -13 -16 0.26 4.3
 0 13 -16 -18.56 17.16
 0 13 -16 7.04 11.13
 0 -13 -17 21.96 8.44
 0 -13 -17 16.94 5.52
 0 13 -17 20.19 6.77
 0 -13 17 46.17 22.31
 0 -13 17 22.41 7.27
 0 13 -17 19.87 7.54
 0 13 -17 18.88 14.91
 0 13 -17 -6.4 11.6
 0 -13 -18 1.34 3.96
 0 13 -18 3.08 4.98
 0 -13 -18 -1.44 5.69
 0 -13 18 -2.93 4.97
 0 13 -18 22.6 17.93
 0 13 -18 -11.83 11.87
 0 -13 18 15.63 20.81
 0 -13 -19 -2.42 4.49
 0 -13 -19 0.9 5.13
 0 13 -19 2.06 5.56
 0 13 19 -5.53 5.63
 0 -13 19 20.26 22.34
 0 -13 19 -2.85 5.05
 0 13 -19 -7.38 16.52
 0 13 -19 6.28 12.04
 0 -13 20 33.26 7.62
 0 13 -20 32.51 19.25
 0 -13 20 30.12 23.62
 0 -13 20 23.35 7.03
 0 13 20 29.76 7.69
 0 -13 -20 26.31 6.48
 0 13 -20 38.13 8.67
 0 -13 -20 34.99 10.15
 0 13 -20 6.39 13.06
 0 -13 21 89.66 11.25
 0 13 -21 26.9 19.42
 0 13 21 75.83 36.7
 0 13 21 71.08 10.38
 0 -13 21 80.36 11.95
 0 -13 21 79.94 26.29
 0 -13 -21 84.06 10.61
 0 -13 -21 89.79 14.78
 0 13 -21 77.72 13.13
 0 13 -21 60.53 16.28
 0 13 -22 32.47 23.37
 0 -13 22 -17.83 28.21
 0 13 22 4.28 5.5
 0 -13 22 -4.51 5.56
 0 -13 -22 12.25 7.08
 0 -13 -22 13.18 5.92
 0 13 -22 -4.6 6.17
 0 -13 22 -2.15 4.57
 0 13 -23 120.78 27.28
 0 -13 23 91.24 29.02
 0 13 23 104.42 12.89
 0 -13 23 103.33 14.11
 0 13 -23 126.86 15.78
 0 -13 -23 120.44 17.95
 0 -13 -23 106.86 12.27
 0 -13 23 126.27 13.86
 0 -13 24 14.67 7.05
 0 13 -24 24.93 25.9
 0 -13 24 11.49 7.47
 0 13 24 8.7 6.38
 0 13 -24 19.59 8.38
 0 -13 -24 7.29 5.39
 0 -13 -24 12.07 6.67
 0 13 -24 5.82 16.3
 0 -13 25 57.81 10.21
 0 13 -25 16.85 22.54
 0 13 25 48.63 9.93
 0 -13 25 51.66 11.46
 0 -13 -25 59.27 13.4
 0 13 -25 64.59 11.67
 0 -13 -25 59.38 9.52
 0 13 -25 36.39 21.14
 0 -13 26 18.85 7.02
 0 -13 26 6.23 6.39
 0 13 26 4.07 5.82
 0 -13 -26 3.16 13.17
 0 13 -26 -14.01 24.92
 0 -13 -26 16.14 9.56
 0 13 -26 19.82 8.32
 0 -13 -26 4.24 5.07
 0 13 -26 44.85 21.76
 0 14 0 1166.18 25.68
 0 -14 0 1186.36 25
 0 -14 0 1168.7 30.91
 0 14 -1 50.11 7.79
 0 -14 1 49.47 9.26
 0 -14 -1 44.8 9.14
 0 -14 -1 57.68 9.22
 0 -14 1 50.52 7.32
 0 -14 1 50.37 5.49
 0 -14 -1 41.98 4.8
 0 14 1 43.33 5.86
 0 14 -1 42.07 5.48
 0 14 1 50.67 4.86
 0 14 -1 56.48 5.12
 0 14 2 743.43 18.71
 0 14 -2 741.23 19.01
 0 -14 2 737.34 27.36
 0 -14 2 741.6 20.79
 0 -14 -2 788.39 25.43
 0 -14 -2 735.26 19.06
 0 14 -2 680.87 18.68
 0 14 2 747.17 17.59
 0 14 -2 734.33 20.93
 0 14 3 71.98 6.42
 0 14 -3 72.68 6.37
 0 -14 3 74.83 5.61
 0 -14 -3 65.05 5.82
 0 -14 3 73.19 6.93
 0 14 3 67.7 5.38
 0 -14 3 64.57 3.86
 0 -14 3 46.13 7.79
 0 14 3 62.55 7.66
 0 14 -3 62.04 6.36
 0 14 -3 72.55 8.9
 0 -14 3 69.39 6.07
 0 -14 -3 75.06 5.59
 0 14 3 75.47 5.61
 0 14 -3 74.28 7.46
 0 14 -4 245.71 11.72
 0 -14 -4 241.18 13.72
 0 14 4 256.02 12.39
 0 -14 4 245.41 10.91
 0 14 4 243.15 8.97
 0 -14 -4 214.55 12.91
 0 -14 4 260.17 16.69
 0 14 4 231.31 14.43
 0 -14 4 237.7 8.36
 0 14 -4 242.62 15.47
 0 14 -4 245.73 11.57
 0 14 4 219.87 16.75
 0 14 4 237.84 10.99
 0 14 -4 241.67 13.38
 0 14 4 252.89 10.33
 0 -14 -4 242.77 10.5
 0 -14 4 248.4 12.49
 0 -14 -5 106.55 7.66
 0 -14 5 107.38 9.03
 0 -14 -5 99.38 9.15
 0 14 -5 111.92 8.34
 0 -14 -5 100.85 10.43
 0 14 5 108.5 6.19
 0 -14 5 131.16 13.2
 0 14 5 113.83 3.82
 0 14 5 97.45 10.66
 0 -14 5 107.7 6.43
 0 14 5 89.72 12.71
 0 -14 5 104.62 7.39
 0 14 -5 114.72 11.57
 0 14 5 104.56 7.13
 0 14 -5 112.02 9.41
 0 14 -5 97.33 7.88
 0 -14 6 63.6 7.36
 0 -14 -6 69.7 6.82
 0 -14 -6 75.43 8.07
 0 14 -6 70.43 6.98
 0 14 6 78.78 5.71
 0 14 6 65.83 3.9
 0 -14 6 70.24 9.97
 0 -14 6 66 5.46
 0 14 -6 75.4 4.74
 0 14 -6 69.04 9.84
 0 -14 6 74.16 6.36
 0 14 6 69.61 6.45
 0 14 6 66.73 10.66
 0 14 6 50.7 4.14
 0 14 6 69.96 6.92
 0 14 -6 77.01 8.55
 0 14 -6 69.16 6.97
 0 -14 -7 142.44 10.4
 0 -14 -7 146.45 11.04
 0 14 -7 155.47 10.67
 0 -14 -7 117.99 11.26
 0 14 7 146.44 6.65
 0 -14 7 157.09 13.58
 0 14 7 142.06 6.58
 0 14 -7 153.13 7.79
 0 14 -7 126.92 12.12
 0 -14 7 148.73 10.18
 0 14 7 139.9 9.69
 0 14 7 151.51 16.8
 0 14 7 134.24 9.41
 0 14 -7 150.65 10.04
 0 14 -7 142.16 11.87
 0 -14 -8 595.63 22.36
 0 -14 -8 584.85 22
 0 14 -8 680.96 20.87
 0 14 -8 613.51 21.67
 0 14 8 567.24 11.81
 0 -14 -8 574.52 23.59
 0 -14 8 586.23 21.44
 0 -14 8 581.1 25.65
 0 14 8 573.58 27.3
 0 14 -8 560.52 25.72
 0 -14 8 562.26 18.82
 0 14 -8 603.62 17.29
 0 14 8 607.16 11.37
 0 14 -8 561.15 24.99
 0 14 8 592.05 20.49
 0 14 8 721.39 33.66
 0 14 -8 578.14 24.64
 0 -14 -9 113.76 10.7
 0 -14 -9 105.14 9.95
 0 14 -9 114.83 9.96
 0 14 -9 121.89 10
 0 14 9 109.22 5.33
 0 -14 -9 87.94 10.72
 0 -14 9 105.31 9.7
 0 -14 9 92.95 13.51
 0 14 -9 118.4 8.88
 0 14 -9 98.68 16.65
 0 14 -9 116.45 13.71
 0 14 9 86.44 12.7
 0 14 9 107.53 9.39
 0 14 -9 153.16 16.2
 0 14 -9 97.44 10.9
 0 -14 -10 183.87 13.09
 0 -14 -10 189.18 14.28
 0 14 10 187.53 6.43
 0 -14 10 189.46 14.2
 0 14 -10 195.54 12
 0 14 -10 193.99 13.15
 0 14 -10 207.77 13.83
 0 14 10 174.24 18.68
 0 14 -10 207.32 16.67
 0 -14 -11 128.48 12.67
 0 -14 -11 134.35 11.3
 0 -14 -11 104.2 12.77
 0 14 11 118.8 5.03
 0 -14 11 143.93 12.35
 0 14 -11 134.31 11.09
 0 14 -11 135.64 11.41
 0 14 -11 151.99 12.64
 0 -14 -11 144.68 12.74
 0 14 -11 132.37 21.03
 0 14 11 133.08 19.58
 0 14 -11 127.62 13.99
 0 14 -12 426.19 21.8
 0 14 -12 405.5 20.14
 0 -14 -12 399.13 22.17
 0 -14 12 396.14 19.6
 0 14 12 370.23 8.06
 0 -14 -12 423.67 24.84
 0 14 -12 403.68 18.96
 0 14 -12 340.93 22.23
 0 14 -12 362.47 22.62
 0 -14 -12 384.99 19.11
 0 -14 -12 393.85 22.42
 0 -14 13 80.91 9.84
 0 -14 -13 62.43 12.21
 0 14 -13 103.53 11.97
 0 -14 -13 90.18 11.59
 0 14 -13 106.62 11.57
 0 14 13 61.47 16.61
 0 -14 -13 84.3 9.59
 0 -14 -13 83.73 11.9
 0 14 -14 2.73 4.09
 0 -14 -14 4.42 3.82
 0 -14 -14 0.22 4.62
 0 -14 -14 1.61 7.82
 0 -14 14 -14.54 19.36
 0 -14 14 -0.46 5.47
 0 14 -14 -1.85 4
 0 14 14 8.01 12.76
 0 14 -14 -0.23 10.34
 0 -14 -15 80.14 9.67
 0 14 -15 82.82 10.44
 0 -14 -15 60.09 10.54
 0 -14 15 47.89 19.57
 0 -14 -15 61.6 13.41
 0 -14 15 74.32 10.13
 0 14 -15 72.71 10.98
 0 14 -15 62.28 15.26
 0 14 -15 57.23 14.38
 0 14 -16 123.55 12.73
 0 -14 -16 95.22 13.48
 0 -14 -16 108.39 11.1
 0 -14 16 101.75 11.32
 0 -14 -16 61.06 12.27
 0 -14 16 106.87 27.18
 0 14 -16 113.35 14.25
 0 14 -16 85.93 21.08
 0 14 -16 79.72 16.77
 0 -14 17 208.13 26.86
 0 14 17 195.56 14.5
 0 -14 -17 182.07 19.67
 0 -14 17 212.7 16.29
 0 14 17 179.73 32.48
 0 14 -17 163.6 23.02
 0 -14 -17 203.03 19.37
 0 14 -17 221.01 16.96
 0 -14 -17 213.56 15.7
 0 -14 -18 191.66 15.05
 0 14 -18 204.29 17.13
 0 -14 -18 191.1 19.38
 0 -14 -18 210.24 21.4
 0 -14 18 218.01 16.99
 0 14 -18 134.65 19.9
 0 14 -18 184.61 21.84
 0 -14 18 187.87 16.76
 0 -14 18 154.95 27.54
 0 14 18 167.72 13.78
 0 -14 -19 128.56 12.6
 0 -14 -19 135.68 16.98
 0 14 -19 139.61 14.52
 0 -14 -19 122.74 17.78
 0 -14 19 143.11 28.05
 0 14 19 117.26 12.08
 0 -14 19 131.72 13.99
 0 -14 19 138.14 13.73
 0 14 -19 95.62 20.63
 0 14 -19 105.69 17.5
 0 -14 20 83 11.05
 0 14 -20 69.04 22.72
 0 14 20 74.27 9.98
 0 -14 -20 117.9 18.34
 0 -14 20 79.24 29.75
 0 -14 20 72.62 11.08
 0 14 -20 88.04 12.12
 0 -14 -20 77.91 10.25
 0 -14 -20 81.05 13.4
 0 14 -20 62.48 16.12
 0 -14 21 18.24 5.8
 0 14 -21 -2.25 22.52
 0 -14 -21 41.09 14.37
 0 -14 21 24.28 6.88
 0 14 21 29.46 7.21
 0 -14 -21 30.26 9.32
 0 -14 -21 27.13 6.96
 0 14 -21 32.97 8.8
 0 14 -21 35.77 16.29
 0 14 -22 8 21.41
 0 14 22 32.65 8.19
 0 -14 22 28.08 8.39
 0 -14 -22 21.64 13.47
 0 -14 -22 20.09 6.03
 0 -14 -22 36.43 9.96
 0 14 -22 40.56 8.79
 0 -14 22 39.21 8.35
 0 14 -23 -12.72 22.68
 0 14 23 9.48 6.28
 0 -14 23 4.19 5.92
 0 -14 -23 -1.42 10.84
 0 -14 -23 4.56 6.44
 0 14 -23 10.66 7.08
 0 -14 -23 6.92 5.4
 0 -14 23 1.88 5.13
 0 -14 24 7.91 6.21
 0 14 -24 -5.67 21.96
 0 -14 -24 -3.25 5.97
 0 -14 -24 5.44 5.26
 0 14 -24 1.3 5.42
 0 -14 24 -1.09 5.85
 0 -14 -24 -10.24 12.5
 0 14 24 2.31 4.89
 0 -14 25 13.96 7.53
 0 -14 -25 11.97 12.83
 0 14 25 11.06 6.44
 0 -14 25 16.26 7.86
 0 -14 -25 17.05 8.52
 0 14 -25 13.75 7.51
 0 -14 -25 7.4 5.42
 0 14 -25 -13.95 20.2
 0 -14 26 40.94 9.28
 0 -14 -26 13.36 12.66
 0 14 26 49.12 10.41
 0 -14 26 52.85 12.03
 0 14 -26 44.8 24.61
 0 -14 -26 56.17 13.22
 0 -14 -26 49.66 9.02
 0 14 -26 42.82 21.5
 0 15 0 3.79 4.4
 0 -15 0 2 2.97
 0 -15 0 4.5 7.23
 0 -15 1 -0.17 6.98
 0 15 -1 -0.7 5.28
 0 -15 -1 10.53 10.97
 0 -15 -1 -1.28 4.99
 0 -15 -1 5.65 4.99
 0 -15 1 3.72 6.11
 0 15 -1 5.69 5.6
 0 15 1 1.2 3.72
 0 15 1 0.39 1.67
 0 15 -1 1.23 1.87
 0 15 -2 120.14 7.92
 0 15 2 112.8 7.59
 0 -15 2 121.59 12.59
 0 -15 -2 105.15 9.61
 0 -15 2 115.68 8.66
 0 -15 -2 118.32 8.22
 0 15 -2 123.25 11.29
 0 15 2 115.72 7.2
 0 15 -2 116.5 9.3
 0 15 3 100.02 7.58
 0 -15 3 100.21 6.4
 0 15 -3 106.56 7.7
 0 -15 3 100.14 8.45
 0 -15 -3 110.48 7.92
 0 -15 -3 106.74 10.35
 0 -15 3 104.21 11.6
 0 -15 3 105.14 4.74
 0 15 3 96.95 9.48
 0 15 -3 91.46 7.86
 0 15 -3 99.86 10.3
 0 15 3 107.98 7
 0 15 -3 106.41 8.97
 0 15 3 101.2 6.99
 0 -15 4 218.32 11.93
 0 -15 -4 225.77 10.23
 0 -15 -4 218.49 13.61
 0 15 -4 229.9 11.75
 0 -15 4 230.05 10.53
 0 15 4 222.86 11.83
 0 -15 4 223.65 12.52
 0 -15 -4 207.73 13.34
 0 -15 4 219.74 16.09
 0 15 4 197.66 14.16
 0 -15 4 215.69 7.87
 0 15 -4 191.46 14.12
 0 15 -4 219.1 11.06
 0 15 4 253.8 12.47
 0 15 4 218.9 16.44
 0 15 4 230.39 10.22
 0 15 -4 215.66 12.85
 0 -15 5 135.17 10.08
 0 -15 -5 141.01 8.71
 0 -15 -5 141.51 11.31
 0 15 -5 150.02 9.93
 0 15 5 140.56 7.13
 0 15 5 121.92 11.51
 0 -15 5 157.98 13.94
 0 -15 5 144.92 7.25
 0 15 -5 152.27 13.08
 0 15 5 135.68 9.18
 0 15 5 131.66 8.14
 0 15 5 149.87 14.27
 0 15 -5 133.59 10.55
 0 15 -5 134.31 9.01
 0 -15 -6 645.69 23.71
 0 -15 -6 667.47 20.2
 0 -15 6 675.08 23.69
 0 15 -6 691.98 21.9
 0 -15 -6 707.01 25.06
 0 15 6 710.49 14.93
 0 -15 6 654.55 26.98
 0 15 6 684.06 10.91
 0 -15 6 675.1 16.9
 0 -15 6 662.79 18.55
 0 15 -6 727.48 9.95
 0 15 -6 648.39 26.76
 0 15 6 660.25 19.95
 0 15 6 679.06 19.26
 0 15 6 669.6 30.54
 0 15 6 649.32 13.02
 0 15 -6 669.12 19.82
 0 -15 7 58.41 7.7
 0 -15 -7 55.81 7.26
 0 -15 -7 51.74 6.49
 0 15 -7 52.46 6.69
 0 -15 -7 55.9 8.6
 0 15 7 53.52 4.45
 0 -15 7 63.98 10
 0 -15 7 50.5 5.33
 0 15 7 53.37 3.84
 0 15 -7 55.19 4.24
 0 -15 7 56.71 6.65
 0 15 -7 40.16 8.15
 0 15 7 47.09 6.07
 0 15 7 50.31 6.14
 0 15 7 63.06 12.4
 0 15 7 89.88 5.34
 0 15 -7 56.98 7.15
 0 -15 -8 579.63 21.78
 0 -15 -8 561.73 22.53
 0 15 -8 613.84 22.21
 0 -15 8 623.01 23.04
 0 15 8 578.72 12.43
 0 -15 -8 517.25 22.91
 0 -15 8 595.45 27.67
 0 15 8 561.92 13.66
 0 -15 8 597.97 18.5
 0 15 -8 597.75 15.12
 0 15 -8 586.05 27.06
 0 -15 8 574.03 18.54
 0 15 8 580.01 12.28
 0 15 -8 608.77 28.36
 0 15 8 572.49 19.86
 0 15 8 593.04 31.28
 0 15 -8 531.13 23.5
 0 15 -9 19.02 4.35
 0 -15 -9 14.95 4.43
 0 15 -9 20.17 4.97
 0 -15 -9 17.91 4.9
 0 -15 9 19.07 5.24
 0 -15 -9 17.66 6.64
 0 15 9 21.99 3.1
 0 -15 9 21.6 7.86
 0 15 9 19.07 3.32
 0 15 -9 41.02 9.19
 0 15 -9 -1.64 14.03
 0 15 9 13.2 4.28
 0 15 9 11.63 10.34
 0 15 -9 39.1 14.62
 0 15 -9 8.26 6.03
 0 -15 -10 69.29 9.1
 0 -15 -10 76.07 9.02
 0 15 -10 72.43 8.45
 0 -15 10 77.52 8.92
 0 -15 -10 69.31 12.32
 0 15 10 68.65 4.31
 0 -15 10 31.66 9.19
 0 15 10 77.8 6.47
 0 15 -10 78.28 7.27
 0 15 -10 44.77 13.7
 0 15 10 56.48 13.48
 0 15 -10 71.02 12.75
 0 -15 -11 123.16 12.16
 0 -15 -11 123.06 11.23
 0 15 -11 125.28 11.16
 0 -15 11 122.5 11.41
 0 15 11 119.63 5.22
 0 -15 -11 97.42 11.94
 0 -15 11 88.47 13.73
 0 15 11 118.14 8.35
 0 15 -11 130.02 9.7
 0 15 -11 78.49 14.12
 0 15 11 150.96 18.2
 0 15 11 173.83 24.09
 0 15 -11 128.7 14.16
 0 15 -12 758.07 27.96
 0 -15 12 722.15 26.95
 0 -15 -12 775.44 31.67
 0 15 -12 686.48 29.7
 0 15 -12 725.59 31.67
 0 15 -12 779.36 24.98
 0 -15 -12 739.52 27.03
 0 -15 -12 751.57 30.47
 0 -15 -13 459.64 24.87
 0 15 -13 500.8 20.98
 0 -15 -13 479.85 22.24
 0 -15 13 497.31 22.94
 0 -15 -13 429.25 24.81
 0 15 -13 485.17 23.11
 0 15 -13 495.27 26.71
 0 15 -13 505.88 28.43
 0 -15 -14 368.95 19.92
 0 15 -14 402.27 19.92
 0 -15 -14 380.65 23.7
 0 15 14 365.01 16.91
 0 -15 14 384.43 20.9
 0 -15 -14 383.05 25.16
 0 15 14 321.83 31.7
 0 15 14 316.87 31.33
 0 15 -14 336.32 23.3
 0 -15 -15 50.19 9.15
 0 -15 -15 41.7 7.5
 0 15 -15 49.05 7.62
 0 -15 15 47.65 8.24
 0 15 -15 34.48 17.02
 0 15 -15 51.94 12.27
 0 15 15 50.15 7.32
 0 -15 -15 46.99 11.41
 0 -15 -16 61.5 11.2
 0 -15 -16 58.53 8.77
 0 15 -16 55.41 8.44
 0 -15 16 59.21 9.04
 0 15 -16 32.42 15.05
 0 15 -16 44.98 14.79
 0 -15 16 52.75 9.28
 0 15 16 57.21 7.92
 0 -15 -16 46.53 12.27
 0 -15 17 27.64 7.39
 0 15 -17 15.44 14.29
 0 -15 -17 34.33 9.36
 0 -15 -17 36.3 7.25
 0 15 -17 38.24 7.55
 0 -15 17 28.22 7
 0 -15 -17 29.41 10.64
 0 -15 -18 -0.83 5.5
 0 -15 -18 -2.31 3.73
 0 15 -18 6.18 5.75
 0 -15 18 -2.26 5.34
 0 15 -18 -19.56 19.09
 0 15 -18 -4.25 11.96
 0 -15 -18 7.6 10.16
 0 -15 18 -1 5.34
 0 -15 -19 -1.18 5.31
 0 15 -19 -0.81 4.75
 0 -15 -19 1.28 4.27
 0 -15 19 4.48 5.42
 0 15 -19 -9.25 19.21
 0 15 -19 -12.58 14.86
 0 -15 19 -3.84 4.41
 0 -15 -19 6.75 9.89
 0 15 19 8.8 5.5
 0 15 -20 70.93 11.11
 0 -15 -20 53.13 8.68
 0 -15 -20 69.3 11.95
 0 15 20 59.14 9.1
 0 -15 -20 64.37 15.18
 0 -15 20 51.93 9.7
 0 -15 20 62.27 9.88
 0 15 -20 30.38 20.97
 0 15 -20 55.34 16.52
 0 -15 21 33.27 7.58
 0 15 -21 28.36 19.9
 0 15 21 27.78 6.67
 0 -15 -21 22.47 11.16
 0 -15 21 34.33 8.26
 0 -15 -21 36.76 10.38
 0 15 -21 28.17 7.6
 0 -15 -21 29.21 7.45
 0 15 -21 25.29 15.46
 0 -15 22 69.18 10.65
 0 15 -22 42.03 20.5
 0 -15 22 61.12 11.04
 0 15 22 66.96 10.68
 0 -15 -22 45.75 14.07
 0 -15 -22 76.22 13.76
 0 15 -22 77.87 11.5
 0 -15 -22 71.43 10.16
 0 15 -22 52.88 18
 0 15 -23 78.7 24.96
 0 15 23 123.05 13.75
 0 -15 23 139.09 16.28
 0 -15 -23 95.88 17.68
 0 -15 -23 156.69 19.55
 0 -15 -23 157.02 14.8
 0 15 -23 169.87 16.95
 0 -15 23 146.05 14.91
 0 -15 24 73.58 11.52
 0 15 -24 35.9 23.88
 0 -15 -24 70.18 13.45
 0 -15 -24 63.96 9.81
 0 15 24 62.99 10.82
 0 -15 -24 31.04 12.85
 0 -15 24 69.42 12.48
 0 15 -24 25.68 17.33
 0 -15 -25 62.61 16.3
 0 15 25 55.72 10.35
 0 -15 25 53.06 11.51
 0 -15 25 54.51 10.42
 0 -15 -25 53.78 12.97
 0 -15 -25 45.41 8.93
 0 15 -25 41.18 20.65
 0 16 0 5.68 4.2
 0 -16 0 5.65 2.9
 0 -16 0 -5.75 6.97
 0 16 0 5.75 1.89
 0 -16 0 0.37 7.44
 0 -16 1 707.49 29.71
 0 16 -1 699.01 16.89
 0 -16 1 728.75 21.79
 0 -16 -1 710.27 20.62
 0 -16 -1 672.41 24.59
 0 16 -1 692.86 21.68
 0 16 1 694 22.47
 0 16 1 693.59 17.39
 0 16 -1 724.02 19.08
 0 16 -2 41.14 4.99
 0 -16 2 45.08 7.83
 0 -16 2 38.02 5.37
 0 16 -2 53.66 7.59
 0 16 -2 52.33 9.06
 0 16 2 44.48 4.78
 0 16 -2 48.43 6.55
 0 16 3 1012.1 23.74
 0 16 -3 1018.87 24.3
 0 -16 3 1032.44 19.51
 0 -16 -3 962 23.3
 0 -16 3 1043.31 27.38
 0 -16 -3 996.37 30.35
 0 -16 3 1028.89 34.79
 0 -16 3 1015.55 14.11
 0 16 -3 965.91 23.64
 0 16 -3 961.55 31.92
 0 16 3 1068.98 21.9
 0 16 -3 1026.13 29.13
 0 16 3 1020.81 22.05
 0 -16 -4 1.43 1.78
 0 -16 4 2.38 2.28
 0 -16 -4 -0.14 2.93
 0 -16 4 0.92 1.59
 0 16 -4 1.05 1.96
 0 16 4 3.45 2.89
 0 -16 4 0.44 2.87
 0 -16 4 14.9 3
 0 16 4 -0.54 7.18
 0 -16 4 4.45 6.11
 0 16 -4 -0.64 3.92
 0 16 -4 6 3.97
 0 16 4 -5.19 5.04
 0 16 4 0.57 7.57
 0 16 -4 -3.12 4.37
 0 16 4 3.08 2.15
 0 -16 -5 38.31 4.75
 0 -16 5 30.69 5.09
 0 -16 -5 33.12 6.15
 0 16 5 34.14 5.4
 0 -16 5 34.45 4.56
 0 16 -5 33.99 5.03
 0 -16 -5 25.58 8.16
 0 -16 5 35.76 6.1
 0 16 5 29.69 7.64
 0 -16 5 34.11 3.63
 0 -16 5 20.89 6.75
 0 16 -5 29.91 5.38
 0 16 -5 39.59 7.91
 0 16 5 25.02 4.75
 0 16 5 34.61 4.39
 0 16 5 23.76 8.26
 0 16 -5 32.08 7.36
 0 -16 -6 8.57 3.38
 0 -16 6 11.92 3.62
 0 -16 -6 7.45 4.07
 0 16 -6 6.84 3.16
 0 -16 -6 6.48 6.29
 0 16 6 6.91 2.53
 0 -16 6 8.83 2.42
 0 -16 6 2.14 7.2
 0 16 6 9.56 1.46
 0 -16 6 1.34 3.86
 0 16 -6 6.94 4.88
 0 16 6 5.88 3.5
 0 16 6 8.43 3.3
 0 16 6 -1.05 4.04
 0 16 6 9.11 8.55
 0 16 -6 5.03 4.87
 0 16 -6 9.61 4.54
 0 -16 -7 485.88 21.43
 0 -16 -7 490.47 18.68
 0 16 -7 514.33 8.89
 0 -16 7 497.56 21.7
 0 16 -7 496.76 19.78
 0 16 7 467.49 12.31
 0 -16 -7 463.93 21.39
 0 -16 7 506.5 25.37
 0 -16 7 473.52 15.2
 0 16 7 475.02 10.23
 0 16 -7 494.55 24.72
 0 -16 7 510.18 17.22
 0 16 7 456.61 17.64
 0 16 7 491.2 17.73
 0 16 7 504.26 12.14
 0 16 -7 497.28 17.7
 0 16 -7 469.06 21
 0 -16 -8 37.73 5.87
 0 -16 -8 40.4 7.09
 0 16 -8 40.82 3.64
 0 -16 8 44.06 7.05
 0 16 -8 39.65 6.22
 0 16 8 42.34 4.16
 0 -16 -8 24.9 6.2
 0 -16 8 37 4.87
 0 16 8 39.39 3.68
 0 16 8 3.48 15.02
 0 -16 8 42 11.04
 0 16 -8 39.78 8.96
 0 -16 8 51.75 7.66
 0 16 8 23.71 5.1
 0 16 8 30.37 5.35
 0 16 8 28.16 10.17
 0 16 -8 12.62 16.7
 0 16 -8 31.4 8.26
 0 -16 -9 393.42 18.93
 0 16 -9 406.63 12.7
 0 -16 -9 386.78 19.66
 0 16 -9 412.67 19.18
 0 -16 -9 353.08 20.28
 0 16 9 398.01 11.49
 0 -16 9 393.89 19.23
 0 16 9 565.99 14.95
 0 -16 9 322.87 20.91
 0 -16 9 367.45 15.3
 0 16 -9 380.64 23.11
 0 16 9 351.38 11.13
 0 16 -9 396.02 23.67
 0 16 9 558.23 34.66
 0 16 9 389.86 17.51
 0 16 -9 403.81 22.79
 0 16 -9 385.11 21.07
 0 -16 -10 5.06 3.97
 0 16 -10 2.93 2.65
 0 -16 10 0.14 4
 0 -16 -10 6.35 6.99
 0 16 10 7.01 2.56
 0 16 10 7.98 2.87
 0 -16 10 26.57 12.13
 0 -16 10 6.11 3.7
 0 16 -10 5.07 3.56
 0 -16 -10 5.53 3.3
 0 16 10 7.32 12.04
 0 16 -10 -0.85 11.13
 0 16 -10 6.3 6.86
 0 -16 -11 513.56 22.77
 0 -16 -11 486.85 23.33
 0 16 -11 525.51 17.63
 0 -16 -11 496.29 25.24
 0 -16 11 507.28 22.74
 0 16 11 498.99 34.05
 0 -16 11 471.09 26.02
 0 16 11 479.62 15.9
 0 -16 11 504.32 19.73
 0 16 -11 534.49 23.2
 0 16 -11 520.04 37.22
 0 16 11 555.45 34.47
 0 16 -11 535.71 28.63
 0 16 -12 10.9 4.2
 0 -16 -12 10.02 4.89
 0 -16 -12 5.02 5.16
 0 -16 -12 1.54 7.71
 0 -16 12 5.01 5.02
 0 -16 12 -5.25 10.75
 0 16 12 9.6 3.32
 0 -16 12 5.82 3.77
 0 16 -12 8.82 3.95
 0 16 -12 -6.5 13.47
 0 16 -12 12.24 8.5
 0 16 -13 107.58 9.65
 0 -16 -13 100.02 11.78
 0 -16 -13 102.58 11.21
 0 -16 13 110.39 11.45
 0 -16 -13 99.67 13.43
 0 -16 13 88.43 9.44
 0 16 13 103.87 8.62
 0 -16 13 85.5 13.59
 0 16 -13 100.28 11.06
 0 16 -13 124.26 19.26
 0 16 13 71.43 18.04
 0 16 -13 96.47 13.95
 0 16 -14 42.12 6.55
 0 -16 -14 35.23 8.19
 0 -16 -14 38.39 7.15
 0 -16 14 37.34 15.46
 0 16 14 34.71 5.84
 0 -16 14 40.16 7.3
 0 -16 -14 46.69 10.39
 0 -16 14 37.96 8.29
 0 16 14 56.32 19.23
 0 16 -14 46.05 14.74
 0 -16 -15 27.97 10.08
 0 -16 15 29.69 6.82
 0 16 -15 28.9 13.33
 0 -16 -15 40.3 8.93
 0 16 -15 36.22 6.98
 0 -16 -15 34.48 6.78
 0 -16 15 -4.11 16.12
 0 -16 15 27.49 6.77
 0 16 15 32.18 5.88
 0 16 -16 -0.31 3.89
 0 -16 -16 -3.46 4.77
 0 -16 -16 -0.52 3.76
 0 -16 16 0.18 4.75
 0 16 -16 9.93 15.42
 0 16 -16 -7.08 12.22
 0 16 16 -0.41 3.47
 0 -16 16 0.2 13.02
 0 -16 16 -4.24 5.08
 0 -16 -16 -8.35 9.8
 0 16 -17 183.72 14.44
 0 -16 -17 163.95 17.48
 0 -16 -17 171.65 14.48
 0 -16 17 161.92 14.54
 0 -16 17 118.6 17.29
 0 16 17 150.83 12.47
 0 -16 17 190.7 15.95
 0 -16 -17 143.21 17.88
 0 16 -17 135.78 20.99
 0 16 -17 127.23 19.72
 0 16 -18 -0.18 5.08
 0 -16 -18 2.19 4.54
 0 -16 -18 0.55 5.26
 0 -16 18 -5.03 5.35
 0 16 18 2.66 3.96
 0 -16 18 -1.57 4.74
 0 16 18 -25.88 30.74
 0 16 -18 -15.91 19.35
 0 16 -18 -16.34 15.42
 0 -16 -19 100.66 14.87
 0 16 -19 111.8 12.36
 0 -16 -19 88.91 11.16
 0 -16 19 105.67 12.48
 0 16 -19 90.32 20.21
 0 16 -19 102.5 19.41
 0 -16 19 98.23 12.11
 0 -16 -19 84.85 13.98
 0 -16 19 70.72 15.28
 0 16 19 105.95 11.07
 0 16 -20 6.94 5.82
 0 -16 -20 7.62 7.01
 0 -16 -20 8.01 4.91
 0 -16 -20 24.71 12.66
 0 16 20 4.84 4.28
 0 -16 20 8.82 5.7
 0 -16 20 2.71 4.66
 0 16 -20 -33.16 24.18
 0 16 -20 -17.97 15.01
 0 -16 21 14.99 6.92
 0 16 21 -19.76 36.95
 0 16 -21 -0.34 21.06
 0 16 21 17.49 7
 0 -16 21 21.11 7.95
 0 -16 -21 19.92 12.54
 0 -16 -21 24.87 6.92
 0 16 -21 24.47 7.58
 0 -16 -21 18.59 8.6
 0 16 -21 9.49 15.97
 0 -16 22 40.76 8.8
 0 16 -22 32.22 21.49
 0 -16 -22 33.69 13.75
 0 16 22 47.06 9.38
 0 -16 22 42.89 10
 0 -16 -22 51.86 8.73
 0 -16 -22 44.33 11.39
 0 16 -22 54.1 17.51
 0 16 -23 10.84 23.26
 0 -16 -23 11.86 12.9
 0 -16 23 3.4 6.68
 0 16 23 8.85 5.88
 0 -16 -23 -2.59 4.89
 0 -16 -23 9.9 7.65
 0 -16 23 9.48 5.47
 0 16 -24 -5.93 23.4
 0 16 24 -2.64 5
 0 -16 -24 9.2 12.06
 0 -16 24 -6.8 7.2
 0 -16 -24 -1 4.46
 0 -16 -24 3.21 7.18
 0 -16 24 -2.06 5.58
 0 -16 25 80.22 12.9
 0 -16 -25 51.13 15.18
 0 16 25 62.04 10.93
 0 -16 25 68.12 12.36
 0 16 -25 46.73 23.67
 0 -16 -25 67.33 10.43
 0 -16 -25 94.83 16.53
 0 16 -25 90.32 23.95
 0 17 0 -8.38 6.19
 0 -17 0 -0.5 3.06
 0 -17 0 13.16 7.63
 0 17 0 -1.07 1.62
 0 -17 0 -5.41 8.96
 0 -17 1 13.09 6.92
 0 17 -1 13.2 7.41
 0 -17 1 13.19 4.25
 0 -17 -1 15.75 3.97
 0 -17 -1 8.82 5.83
 0 17 1 11.53 4.22
 0 17 -1 24.1 7.91
 0 17 -1 18.04 4.75
 0 17 -1 18.05 3.48
 0 17 -2 132.16 8.78
 0 -17 2 121.88 13.77
 0 -17 -2 128.71 9.09
 0 -17 2 117.54 9.75
 0 17 -2 103.19 9.05
 0 17 -2 122.49 11.82
 0 17 2 120.23 10.17
 0 17 2 126.56 7.82
 0 17 -2 119.98 9.91
 0 17 -3 24.34 4.22
 0 17 3 23 4.1
 0 -17 -3 19.73 6.13
 0 -17 -3 19.4 4.15
 0 -17 3 20.39 4.9
 0 -17 3 22.84 7.75
 0 17 -3 12.99 4.17
 0 17 -3 22.62 5.7
 0 17 -3 24.46 5.99
 0 17 3 19.25 3.53
 0 17 3 20.88 3.64
 0 -17 4 140.24 7.82
 0 17 -4 144.12 9.85
 0 17 4 136.44 9.45
 0 -17 -4 129.23 11.24
 0 -17 -4 123.07 11.44
 0 -17 4 143.04 11
 0 -17 4 140.78 6.24
 0 17 4 134.69 12.75
 0 -17 4 140.29 14.3
 0 17 -4 129.4 12.81
 0 17 -4 137.64 10.01
 0 17 4 139.92 9.89
 0 17 4 137.96 14.65
 0 17 -4 144.15 11.29
 0 17 4 145 8.56
 0 -17 5 319.4 15.26
 0 -17 -5 336.96 13.65
 0 -17 -5 296.73 16.91
 0 17 5 324.01 15.34
 0 -17 5 321.08 13.06
 0 17 -5 329.7 15.28
 0 -17 5 321.01 16.13
 0 17 5 300.2 18.71
 0 -17 5 272.27 20.11
 0 -17 5 307.2 10.32
 0 17 -5 274.88 18.31
 0 17 5 294.88 13.9
 0 17 5 325.6 22.82
 0 17 5 312.11 12.77
 0 17 -5 291.31 13.49
 0 17 -5 294.96 16.37
 0 -17 -6 311.24 13.9
 0 -17 6 308.13 16.1
 0 -17 -6 295.38 17.2
 0 17 -6 328.91 15.96
 0 -17 -6 285.36 16.81
 0 -17 6 308.45 11.41
 0 -17 6 323.62 21.34
 0 17 -6 285.54 19.14
 0 -17 6 285 7.92
 0 17 6 311.53 14.46
 0 17 6 311.39 10.4
 0 17 -6 294.28 14.27
 0 17 -6 319.82 17.5
 0 -17 -7 64.68 7.06
 0 -17 7 64.93 8.14
 0 -17 -7 64.05 8.41
 0 17 -7 69.4 7.76
 0 -17 -7 57.31 8.38
 0 -17 7 63.46 5.79
 0 17 7 66.06 3.37
 0 -17 7 83.14 13.35
 0 17 -7 61.14 10.42
 0 -17 7 46.61 5.03
 0 17 7 59.84 6.65
 0 17 7 75.19 5.82
 0 17 7 70.25 12.6
 0 17 -7 69.56 11.24
 0 17 -7 69.07 8.18
 0 -17 8 212.84 15.18
 0 -17 -8 205.29 14.66
 0 17 -8 219.22 6
 0 -17 -8 214.49 13.31
 0 17 -8 212.42 13.73
 0 -17 -8 202.35 15.56
 0 17 8 198.5 8.17
 0 17 8 206.04 7.32
 0 17 8 149.62 19.71
 0 -17 8 218.94 18.69
 0 -17 8 207.42 10.92
 0 -17 8 206.47 11.87
 0 17 -8 210.52 17.2
 0 17 8 200.91 12.33
 0 17 8 203.5 20
 0 17 -8 212.18 16
 0 17 -9 1.19 1.95
 0 -17 9 1.07 2.92
 0 -17 -9 0.14 3.15
 0 17 -9 0.85 2.77
 0 -17 -9 -2.33 4.5
 0 17 9 1.49 2
 0 -17 -9 -2.91 6.3
 0 -17 9 0.96 2.52
 0 -17 9 4.87 7.29
 0 17 9 2.08 1.8
 0 17 -9 0.64 6.76
 0 17 9 29.06 5.64
 0 17 9 29.15 16.47
 0 17 9 1.55 4.24
 0 17 -9 -19.24 12.63
 0 17 -9 -15.96 13.29
 0 17 -9 3.11 7.2
 0 -17 -10 225.14 15.73
 0 17 -10 241.89 9.79
 0 -17 -10 224.66 15.01
 0 -17 10 223.67 15.29
 0 -17 -10 198.6 16.31
 0 -17 10 221.77 12.49
 0 17 10 221.86 9.74
 0 -17 10 188.28 16.36
 0 17 -10 236 15.27
 0 17 -10 192.89 21.77
 0 17 10 174.94 22.54
 0 17 10 199.03 21.34
 0 17 -10 222.01 17.67
 0 -17 11 174.27 14.23
 0 -17 -11 153.47 15
 0 17 11 165.74 9.16
 0 -17 11 138.4 15.33
 0 -17 11 174.59 11.93
 0 17 -11 181.16 13.93
 0 17 -11 136.37 20
 0 17 11 142.24 21.19
 0 17 -11 187.21 9.72
 0 -17 -11 173.06 13.89
 0 -17 -11 184.53 14.58
 0 17 -12 242.06 12.21
 0 -17 -12 218.78 16.59
 0 -17 -12 215.34 15.47
 0 -17 12 221.69 16.07
 0 -17 -12 203.86 17.53
 0 -17 12 224.97 19.61
 0 -17 12 214.19 13.6
 0 17 12 230.09 11.49
 0 17 -12 229.44 16.05
 0 17 -12 228.12 20.19
 0 17 -12 223.28 23.18
 0 17 -12 217.73 18.8
 0 -17 -13 159.06 14.84
 0 17 -13 170.84 11.08
 0 -17 -13 166.33 14.17
 0 -17 13 149.43 11.84
 0 -17 13 153.86 15.64
 0 17 13 150.16 10.02
 0 -17 13 164.77 14.44
 0 -17 -13 158.33 16.3
 0 17 -13 175.64 14.53
 0 17 -13 142.51 18.28
 0 17 13 158.66 23.05
 0 17 -13 150.35 16.88
 0 -17 -14 122.47 12.29
 0 -17 -14 127.73 13.66
 0 17 -14 139.32 10.81
 0 -17 14 129.79 13.09
 0 -17 -14 132.97 15.01
 0 17 14 127.86 21.97
 0 17 -14 127.56 17.09
 0 -17 14 104.14 14.58
 0 -17 14 124.83 11.84
 0 17 14 122.56 9.59
 0 -17 -15 12.11 8.15
 0 -17 15 14.61 5.53
 0 17 -15 8.86 12.84
 0 -17 -15 18.4 5.96
 0 -17 -15 12.79 5.68
 0 17 -15 16.6 4.97
 0 -17 15 13.52 4.95
 0 17 15 15.73 4.27
 0 -17 15 -1.02 10.57
 0 -17 -16 253.87 20.57
 0 17 -16 261.69 15.76
 0 -17 -16 245.5 17.25
 0 -17 16 251.98 18.09
 0 -17 -16 225.13 19.82
 0 17 -16 234.43 26.25
 0 17 -16 200.36 21.95
 0 -17 16 225.21 16.39
 0 17 16 224.74 14.09
 0 -17 16 200.82 18.6
 0 -17 -17 4.59 5.58
 0 -17 -17 -0.55 4.64
 0 17 -17 -0.31 4.1
 0 -17 17 -6.57 9.7
 0 -17 17 -1.7 4.06
 0 17 17 2.12 4.16
 0 -17 17 13.64 6.44
 0 -17 -17 -7.26 9.35
 0 17 -17 -17.67 18.37
 0 -17 18 62.03 14.17
 0 -17 18 49.65 9.05
 0 17 18 37.05 6.54
 0 -17 -18 49.84 12.04
 0 -17 18 49.58 9.3
 0 17 18 36.23 28.86
 0 -17 -18 40.84 9.95
 0 -17 -18 43.24 7.95
 0 17 -18 51.83 8.24
 0 17 -18 35.95 15.21
 0 -17 19 47.39 9.22
 0 17 19 40.24 7.09
 0 -17 19 41.69 11.03
 0 -17 -19 29.93 11.84
 0 -17 19 51 9.41
 0 17 -19 35.07 30.89
 0 17 -19 42.85 15.02
 0 -17 -19 55.15 10.91
 0 17 -19 61.71 9.15
 0 -17 -19 48.35 8.78
 0 -17 -20 44.13 8.75
 0 -17 -20 44.84 11.14
 0 -17 20 35.73 8.39
 0 17 20 40.36 7.97
 0 -17 -20 21.11 10.48
 0 -17 20 34.41 8.39
 0 17 -20 67.17 21.87
 0 17 -20 20.83 15.05
 0 -17 21 39.02 9.3
 0 17 -21 33.14 23.52
 0 17 21 51.66 36.45
 0 17 21 34.17 6.97
 0 -17 21 38.41 8.81
 0 -17 -21 14 10.26
 0 -17 -21 39.57 11.03
 0 -17 -21 37.26 8.03
 0 17 -21 42.38 18.9
 0 -17 22 84.01 12.42
 0 17 -22 46.26 23.45
 0 -17 -22 53.56 14.56
 0 17 22 71.91 10.68
 0 -17 22 68.19 11.84
 0 -17 -22 83.56 11.36
 0 -17 -22 85 14.83
 0 17 -22 84.72 20.65
 0 -17 -23 27.88 12.61
 0 -17 23 32.73 9.3
 0 17 23 45.57 9.52
 0 -17 -23 44.4 8.7
 0 -17 -23 50.5 12.4
 0 -17 23 44.52 9.92
 0 17 -23 61 26.73
 0 17 24 76.62 11.11
 0 -17 24 95.3 13.73
 0 -17 -24 61.25 16.18
 0 17 -24 93.58 26.87
 0 -17 -24 94.18 11.58
 0 -17 -24 106.38 17.11
 0 -17 24 92.16 13.26
 0 18 0 1714.06 35.35
 0 -18 0 1642.73 42.84
 0 -18 0 1775.55 35.98
 0 18 0 1849.54 31.15
 0 18 0 1704.33 25.81
 0 -18 0 1843.22 51.73
 0 -18 1 183.26 17.5
 0 -18 1 174.87 11.66
 0 -18 -1 177.5 14.52
 0 -18 -1 163.7 11.03
 0 18 -1 161.76 10.74
 0 18 1 166.69 11.97
 0 18 -1 165.39 11.19
 0 18 1 174.05 9.53
 0 18 -1 172.87 9.9
 0 18 -2 89.6 7.67
 0 -18 2 91.93 13.83
 0 -18 -2 85.49 10.31
 0 -18 2 84.17 8.53
 0 -18 -2 83.54 7.88
 0 18 -2 63.02 6.18
 0 18 2 82.13 8.95
 0 18 -2 91.77 11.59
 0 18 2 87.15 6.76
 0 18 -2 85.48 9.13
 0 18 3 89.13 7.49
 0 18 -3 91.15 7.84
 0 -18 3 86.98 8.65
 0 -18 -3 85.51 10.37
 0 -18 -3 94.5 8.74
 0 -18 3 94.44 13.38
 0 18 -3 84.33 10.55
 0 18 -3 81.58 8.16
 0 18 3 89.68 6.8
 0 18 -3 90.48 10.79
 0 18 3 94.1 7.12
 0 18 4 -0.83 2.11
 0 -18 4 0.67 1.64
 0 18 4 0.1 2.21
 0 -18 -4 2.02 4.26
 0 18 -4 1.37 2.63
 0 -18 4 -3.78 3.87
 0 -18 -4 2.31 6.37
 0 -18 4 3.7 6.26
 0 -18 4 0.27 1.49
 0 18 -4 1.81 5.28
 0 18 -4 -1.21 4.89
 0 18 4 13.77 6.73
 0 18 4 -0.85 9.86
 0 18 4 0.63 2.1
 0 -18 5 70.78 7.32
 0 18 -5 70.99 7.53
 0 18 5 69.75 7.62
 0 -18 5 65.39 5.89
 0 -18 -5 62.17 8.45
 0 -18 -5 60.62 9.33
 0 -18 5 56.9 7.51
 0 18 5 61.17 9.18
 0 -18 5 54.85 10.28
 0 -18 5 60.57 4.66
 0 18 -5 61.22 10.35
 0 18 5 56.44 6.98
 0 18 5 63.18 5.99
 0 18 5 89.81 16.04
 0 18 -5 70.33 8.31
 0 18 -5 63.49 7.27
 0 -18 6 31.51 5.49
 0 -18 -6 34.1 4.97
 0 18 -6 37.71 5.94
 0 -18 6 33.59 4.8
 0 -18 -6 34.2 7.33
 0 -18 6 30.22 5.62
 0 -18 -6 28.61 7.12
 0 -18 6 32.94 10.18
 0 -18 6 34.9 3.95
 0 18 -6 18.64 6.47
 0 18 6 24.42 5.14
 0 18 6 35.54 10.85
 0 18 -6 31.41 7.54
 0 -18 7 291.14 16.57
 0 -18 -7 300.49 14.6
 0 -18 -7 288.95 17.77
 0 18 -7 309.95 16.28
 0 -18 -7 305.66 18.68
 0 -18 7 272.63 19.92
 0 -18 7 299.29 12.1
 0 18 -7 276.15 19.55
 0 18 7 284.43 14.37
 0 -18 7 253.03 9.03
 0 18 7 312.47 10.26
 0 18 7 296.99 24.16
 0 18 7 302.7 14.46
 0 18 -7 290.81 17.92
 0 18 -7 319.29 14.46
 0 -18 -8 43.46 6.42
 0 -18 8 47.39 7.33
 0 18 -8 51.86 7.28
 0 -18 -8 40.45 7.54
 0 -18 -8 29.23 7.28
 0 -18 8 41.26 9.49
 0 18 8 20.15 16.43
 0 18 8 68.17 4.36
 0 -18 8 41.67 5.14
 0 18 -8 48.68 9.69
 0 18 8 50.34 6.24
 0 18 8 41.2 6.51
 0 18 8 37.23 2.88
 0 18 -8 8.19 12.37
 0 18 8 47.04 12.75
 0 18 -8 44.04 8.34
 0 -18 -9 39.78 6.43
 0 -18 9 39.28 6.93
 0 18 -9 39.13 2.74
 0 18 -9 39.61 6.55
 0 -18 -9 38.81 7.38
 0 -18 -9 41.55 9.6
 0 -18 9 38.3 5.1
 0 -18 9 30.21 9.73
 0 18 9 35.47 3.5
 0 18 -9 30.09 8.49
 0 18 9 62.35 6.84
 0 18 -9 63.58 18.6
 0 18 -9 40.07 13.16
 0 18 -9 74.3 16.86
 0 18 9 46.34 13.93
 0 18 9 28.96 5.9
 0 18 -9 39.62 8.73
 0 -18 -10 299.56 18.25
 0 -18 10 313.14 20.11
 0 -18 -10 306.39 17.5
 0 18 -10 326 9.56
 0 -18 10 300.86 18.06
 0 -18 -10 279.42 19.31
 0 -18 10 256.83 20.32
 0 -18 10 298.87 14.41
 0 18 10 303.48 26.16
 0 18 10 303.67 10.71
 0 18 -10 312.23 17.87
 0 18 10 293.39 26.17
 0 18 -10 235.64 19.62
 0 18 -10 275.44 19.54
 0 -18 -11 37.38 8.71
 0 -18 11 26.31 6.18
 0 18 11 37.16 4.88
 0 -18 11 44.42 11.91
 0 18 -11 32.81 6.5
 0 -18 -11 37.91 7.29
 0 18 -11 21.02 15.68
 0 18 11 48.94 18.31
 0 18 -11 22.83 8.4
 0 -18 11 31.96 7.41
 0 18 -11 38.11 4.28
 0 -18 -11 27.61 6.22
 0 -18 -12 127.76 12.68
 0 18 -12 136.45 8.39
 0 -18 -12 121.01 12.14
 0 -18 -12 125.02 14.88
 0 -18 12 125.24 12.33
 0 -18 12 130.34 10.81
 0 18 12 122.14 8.21
 0 -18 12 91.74 13.56
 0 18 -12 127.27 12.33
 0 18 -12 134.73 25.09
 0 18 -12 123.58 20.73
 0 18 12 97.49 19.38
 0 18 -12 113.98 15.9
 0 18 -13 33.74 5.03
 0 -18 -13 30.98 7.45
 0 -18 13 33.93 7.43
 0 -18 -13 25.57 8.76
 0 18 13 37.13 5.32
 0 -18 13 33.26 9.31
 0 -18 13 32.75 6.23
 0 18 -13 37.66 7.57
 0 -18 -13 36.6 7.5
 0 18 -13 23.94 14.14
 0 18 -13 33.02 10.61
 0 18 -14 0.51 2.78
 0 -18 -14 -0.62 4.16
 0 -18 14 -0.37 4.6
 0 -18 -14 -13.37 9.53
 0 18 14 2.89 3.1
 0 -18 14 -5.33 9.21
 0 -18 14 -3.96 4.3
 0 -18 -14 -0.72 3.89
 0 18 14 10.07 21.66
 0 18 14 7.41 14.66
 0 18 -14 3.72 9.64
 0 18 -15 63.09 7.56
 0 -18 -15 59.69 10.39
 0 -18 15 55.61 8.54
 0 18 15 51.98 6.83
 0 -18 15 35.75 11.8
 0 -18 15 51.42 8.88
 0 -18 -15 43.55 11.46
 0 -18 -15 50.3 8.37
 0 18 -15 54.1 18.4
 0 18 -15 33.2 12.34
 0 18 -16 115.86 10.38
 0 -18 -16 106.85 13.61
 0 -18 -16 109.77 12.17
 0 18 16 101.93 9.67
 0 -18 16 71.54 13.62
 0 -18 16 105.02 11.59
 0 -18 -16 99.96 15.79
 0 -18 16 101.2 12.06
 0 18 -16 85.69 22.87
 0 18 -16 89.41 17.86
 0 18 -17 51.19 7.28
 0 -18 -17 50.06 9.07
 0 -18 -17 34.95 11.12
 0 -18 17 59.25 10.21
 0 18 17 55.04 7.97
 0 -18 17 62.38 9.65
 0 -18 17 41.69 10.86
 0 -18 -17 57.64 8.93
 0 18 -17 52.67 19.85
 0 18 -17 53.05 16.22
 0 -18 -18 161.71 14.62
 0 -18 -18 159.43 17.37
 0 -18 -18 116.77 15.93
 0 -18 18 144.97 14.91
 0 -18 18 105.25 14.46
 0 -18 18 155.51 14.68
 0 18 18 140.82 12.02
 0 18 18 171.37 36.43
 0 18 -18 126.73 24.27
 0 18 -18 157.86 25.44
 0 -18 19 58.54 12.35
 0 18 19 64.36 8.98
 0 -18 19 53.31 9.91
 0 -18 -19 56.5 13.46
 0 -18 19 67.96 10.97
 0 -18 -19 57.39 9.32
 0 18 -19 56.4 15.9
 0 -18 -19 69.02 12.25
 0 -18 -20 54.78 11.65
 0 -18 -20 45.46 12.73
 0 -18 20 41.24 9.34
 0 18 20 49 8.43
 0 -18 20 34.13 7.98
 0 -18 -20 50.24 9.44
 0 18 -20 8.09 19.52
 0 18 -20 25.27 14.59
 0 18 21 68.1 9.75
 0 -18 21 61.53 10.47
 0 -18 21 73.68 11.51
 0 -18 -21 46.69 14
 0 18 -21 86.73 25.19
 0 18 21 93.13 39.24
 0 -18 -21 71.13 10.45
 0 -18 -21 76.19 13.47
 0 18 -21 74.91 18.39
 0 -18 -22 -5.37 5.67
 0 18 22 -0.19 4.46
 0 -18 22 -2.23 6.04
 0 -18 -22 1.48 10.15
 0 -18 22 -1.65 5.92
 0 18 -22 16.15 22.82
 0 -18 -22 2.92 6.87
 0 18 -22 -21.83 17.26
 0 -18 23 2.9 5.79
 0 -18 -23 2.71 9.88
 0 -18 23 11.1 7.89
 0 -18 -23 4.08 6.64
 0 -18 -23 3.75 4.84
 0 -18 -24 29.32 11.13
 0 -18 24 37.67 9.76
 0 -18 24 29.03 8.78
 0 18 -24 -1.94 23.41
 0 -18 -24 40.39 10.6
 0 -18 -24 26.85 7.29
 0 -19 0 -6.42 4.78
 0 19 0 -2.49 2.54
 0 -19 1 119.76 15.39
 0 19 1 141.95 11.38
 0 19 1 132.88 8.43
 0 19 -1 133 8.95
 0 19 1 120.87 10.86
 0 19 -1 125.49 10.18
 0 -19 1 127.43 11.06
 0 -19 -1 112.23 12.19
 0 -19 -1 125.54 10.11
 0 19 -1 127.94 10.51
 0 19 2 209 10.18
 0 -19 -2 207.12 12.41
 0 -19 2 216.49 13.77
 0 -19 -2 188.84 15.41
 0 -19 2 205.06 18.52
 0 19 -2 215.65 11.77
 0 19 2 194.53 13.46
 0 19 -2 164.68 11
 0 19 -2 197.68 16.12
 0 19 2 208.79 16.89
 0 19 -2 213.62 13.29
 0 19 3 258.18 11.66
 0 19 -3 267 13.6
 0 -19 -3 231.34 13.33
 0 -19 3 255.87 15.15
 0 -19 -3 253.91 17.87
 0 -19 3 246.69 19.74
 0 19 3 257.28 15.94
 0 19 -3 252.68 18.08
 0 19 -3 238.25 13.48
 0 19 3 209.96 19.06
 0 19 -3 264.07 15.66
 0 19 3 267.36 11.93
 0 19 4 74.44 6.54
 0 19 4 72.74 7.23
 0 19 -4 71.23 7.4
 0 -19 -4 72.1 9.49
 0 -19 4 77.34 8.76
 0 -19 -4 75.01 11.31
 0 -19 4 88.9 14.2
 0 19 -4 72.84 10.76
 0 19 -4 65.68 7.4
 0 19 -4 87.59 12.96
 0 19 4 77.91 8.72
 0 19 4 79.9 16.93
 0 19 4 74.61 6.54
 0 19 -4 74.95 9.25
 0 19 5 483.01 16.98
 0 -19 5 479.18 14.65
 0 19 -5 467.05 19.15
 0 -19 -5 449.75 22.37
 0 19 5 467.24 18.61
 0 -19 -5 458.94 22.59
 0 -19 5 447.83 20.71
 0 -19 5 398.45 24.77
 0 -19 5 442.9 11.74
 0 19 5 451.49 17.64
 0 19 5 386.4 24.92
 0 19 5 465 16.21
 0 19 -5 453.37 17.04
 0 19 -5 479.29 21.78
 0 -19 6 221.1 13.47
 0 19 -6 207.2 13.21
 0 -19 6 209.08 11.01
 0 -19 -6 197.96 15.07
 0 -19 6 214.69 14.79
 0 -19 6 212.54 18.78
 0 -19 6 212.22 9.25
 0 19 -6 183.87 16.21
 0 19 6 218.71 12.8
 0 19 6 191.48 8.79
 0 19 6 249.62 23.1
 0 19 6 205.09 11.19
 0 19 -6 210.27 15.46
 0 19 -6 208.62 12.04
 0 -19 -7 344.95 15.88
 0 -19 7 340.26 17.81
 0 -19 -7 343.01 19.79
 0 19 -7 356.05 17.8
 0 -19 7 337.41 15.29
 0 -19 -7 322.7 19.9
 0 -19 7 316.45 18.21
 0 -19 7 300.3 22.34
 0 -19 7 342.36 12.8
 0 19 -7 318.35 21.34
 0 19 7 319.28 15.54
 0 19 7 312.71 10.92
 0 19 7 297.47 23.99
 0 19 -7 293.98 18.69
 0 19 -7 325.66 14.61
 0 -19 8 105.86 10.57
 0 -19 -8 96.73 8.98
 0 -19 -8 101.21 11.13
 0 19 -8 108.34 10.41
 0 -19 -8 99.18 12.01
 0 -19 8 106.69 7.79
 0 -19 8 120.87 15.16
 0 -19 8 97 6.01
 0 19 -8 104.54 12.95
 0 -19 8 111.23 7.09
 0 19 8 98.27 9.16
 0 19 -8 125.45 16.38
 0 19 8 100.65 4.46
 0 19 8 143.42 18.3
 0 19 -8 94.38 11.4
 0 -19 9 8.83 4.52
 0 -19 -9 11.9 4.51
 0 19 -9 10.23 4.22
 0 -19 -9 10.69 4.55
 0 -19 -9 5.03 6.71
 0 -19 9 4.84 7.89
 0 19 9 9.62 2.14
 0 -19 9 11.82 3.33
 0 19 -9 3.02 6.33
 0 19 -9 12.61 14.03
 0 19 9 -2.21 5.09
 0 19 9 12.94 12.93
 0 19 -9 16.28 13.27
 0 19 9 6.02 4.66
 0 19 -9 18.84 11.03
 0 19 -9 7.92 6.55
 0 -19 -10 36.23 6.6
 0 19 -10 34.11 2.56
 0 -19 10 36.26 7.76
 0 -19 -10 29.72 8.39
 0 -19 10 35.46 10.43
 0 -19 10 34.32 5.54
 0 19 10 31.02 3.52
 0 19 -10 40.46 7.19
 0 -19 -10 31.2 6.67
 0 19 -10 5.15 17.06
 0 19 10 37.35 6.4
 0 19 10 26.19 17.5
 0 19 -10 65.05 17.63
 0 19 -10 75.07 16.46
 0 19 -10 25.13 6.63
 0 -19 -11 75.55 11.67
 0 -19 11 97.31 10.96
 0 -19 11 91.02 8.76
 0 -19 11 79.66 12.42
 0 19 11 80.69 5.93
 0 19 -11 90.15 10.43
 0 19 11 59.83 17.28
 0 19 -11 50.41 19
 0 19 -11 82.61 12.83
 0 -19 -11 89.17 10.11
 0 -19 -11 90.53 10.69
 0 19 -11 99.98 5.44
 0 -19 11 86.04 11.45
 0 -19 12 1.4 3.9
 0 -19 -12 0.18 3.89
 0 19 -12 -0.06 1.95
 0 -19 -12 3.66 7.45
 0 -19 12 3.63 4.59
 0 -19 12 2.67 10.98
 0 19 12 4.18 2.86
 0 -19 12 0.77 3.63
 0 -19 -12 0.36 3.73
 0 19 -12 3.24 3.87
 0 19 12 -30.84 20.39
 0 19 -12 -18.95 18.32
 0 19 12 -7.98 15.44
 0 19 -12 3.21 13.49
 0 19 -12 8.91 9.78
 0 -19 -13 406.8 22.56
 0 -19 -13 404.02 22.7
 0 19 -13 445.43 14.53
 0 -19 13 387.04 22.28
 0 -19 -13 368.91 22.94
 0 19 13 387.54 14.79
 0 -19 13 388.98 18.83
 0 -19 13 319.07 23.43
 0 19 -13 438.19 23.38
 0 19 -13 370.26 26.19
 0 19 13 352.58 34.28
 0 19 -13 385.7 25.78
 0 -19 -14 12.23 5.4
 0 -19 -14 13.29 8.33
 0 -19 14 15.97 5.44
 0 19 14 10.43 3.78
 0 -19 14 5.37 8.33
 0 -19 14 16.56 4.92
 0 -19 -14 27.16 7.64
 0 19 14 27.01 18.55
 0 19 -14 16.97 9.73
 0 -19 -15 224.13 18.37
 0 -19 -15 217.91 16.77
 0 -19 15 201.91 15.12
 0 19 15 208.92 12.47
 0 -19 15 196.48 18.95
 0 -19 15 221.27 17.39
 0 -19 -15 219.48 19.37
 0 19 -15 182.63 22.27
 0 19 -15 210.75 21.58
 0 -19 -16 -5.91 5.39
 0 -19 16 -4.94 9.56
 0 19 16 2.15 3.01
 0 -19 16 2.64 4.35
 0 -19 -16 -2.09 9.67
 0 -19 16 -0.42 5.19
 0 -19 -16 2.54 5.37
 0 19 -16 21.23 18.23
 0 -19 -17 63.64 10.07
 0 -19 -17 54.59 9.6
 0 -19 17 42.23 7.86
 0 19 17 47.14 7.02
 0 -19 17 46.17 11.25
 0 -19 17 71.83 11.33
 0 -19 -17 35.32 10.88
 0 19 -17 36.54 13.61
 0 -19 -18 5.86 5.45
 0 19 18 4.1 3.76
 0 -19 18 3.79 10.43
 0 -19 18 4.78 4.55
 0 -19 18 15.98 7.56
 0 -19 -18 23.5 10.85
 0 -19 -18 10.71 5.32
 0 19 -18 7.36 19.09
 0 19 -18 4.18 13.9
 0 -19 19 1.14 5.9
 0 -19 -19 17.67 10.85
 0 -19 -19 6.57 4.74
 0 -19 19 8.65 5.88
 0 19 19 2.13 4.37
 0 -19 -19 -5.06 6.75
 0 19 -19 4.73 14.85
 0 -19 20 -3.28 6.67
 0 -19 -20 -13.39 12.43
 0 -19 20 -3.35 5.16
 0 -19 -20 -3.74 4.94
 0 19 -20 -4.96 14.46
 0 -19 -20 2.96 6.6
 0 -19 -21 160.54 15.25
 0 -19 -21 149.18 18.44
 0 -19 -21 122.82 19.35
 0 -19 21 151.95 16.43
 0 -19 21 137.66 15.44
 0 19 21 159.93 44.62
 0 19 -21 112.69 23.09
 0 19 -21 139.55 23.06
 0 -19 -22 9.12 6.14
 0 -19 22 6.36 5.75
 0 -19 -22 9.13 10.85
 0 19 -22 3.38 23.05
 0 -19 22 -3.44 5.65
 0 -19 -22 2.91 6.06
 0 19 -22 7.07 16.43
 0 -19 23 102.1 14.35
 0 19 -23 71.49 25.67
 0 -19 -23 109 15.71
 0 -19 -23 111.09 13.24
 0 -19 -23 93.07 17.53
 0 -19 23 107.3 13.95
 0 20 0 1828.84 32.73
 0 20 0 1727.37 37.19
 0 -20 0 1820.56 38.62
 0 20 0 1868.05 37.64
 0 -20 1 306.55 16.69
 0 -20 -1 301.7 16.03
 0 -20 -1 310.17 19.8
 0 20 1 251.75 11.63
 0 -20 1 252.16 21.53
 0 20 -1 315.34 14.1
 0 20 1 309.22 13.23
 0 20 -1 287.86 15.43
 0 20 1 311.48 16.57
 0 20 1 243.76 18.39
 0 20 -1 299.13 15.64
 0 -20 -2 310.57 16.09
 0 -20 -2 301.92 19.28
 0 -20 2 330.61 17.45
 0 -20 2 303.08 23.15
 0 20 2 315.03 12.88
 0 20 -2 337 15.05
 0 20 2 302.26 17.56
 0 20 -2 297.47 15.37
 0 20 -2 290.83 19.57
 0 20 2 315.51 20.72
 0 20 -2 298.36 16.51
 0 20 3 113.78 7.76
 0 20 -3 115.54 9.21
 0 -20 3 120.05 11.46
 0 -20 3 130.4 15.56
 0 20 -3 96.85 11.72
 0 20 3 121.62 11.74
 0 20 -3 105.25 10.07
 0 20 3 144.19 16.68
 0 20 -3 117.32 11.06
 0 20 3 114.25 8.03
 0 20 4 10.18 3.06
 0 20 -4 8.14 3.04
 0 -20 -4 12.37 5.58
 0 20 4 8.01 3.33
 0 -20 4 7.27 4.16
 0 -20 -4 3.13 7.75
 0 -20 4 10.86 8.41
 0 20 -4 11.57 4.64
 0 20 -4 9.92 6.15
 0 20 4 16.86 6.83
 0 20 -4 6.23 8.95
 0 20 4 27.25 13.56
 0 20 4 8.53 3.14
 0 20 5 92.96 7.73
 0 20 -5 95.69 9.16
 0 -20 -5 91.86 10.82
 0 20 5 96.74 8.78
 0 -20 5 94.63 10.2
 0 -20 -5 94.66 11.79
 0 -20 5 97.87 13.89
 0 20 -5 99.05 12.15
 0 20 5 94.93 9.03
 0 20 5 104.44 7.92
 0 20 -5 86.93 8.39
 0 -20 6 271.72 14.79
 0 -20 6 260.18 11.53
 0 -20 -6 248.14 17.3
 0 20 -6 266.54 15.31
 0 -20 6 258.4 16.51
 0 -20 -6 307.12 22.63
 0 -20 6 242.3 9.59
 0 -20 6 246.84 20.22
 0 20 -6 225.73 18.31
 0 20 6 252.89 13.99
 0 20 6 238.07 10.77
 0 20 6 260.82 22.31
 0 20 6 238.97 12.24
 0 20 -6 252.06 13.04
 0 20 -6 244.6 16.53
 0 -20 -7 18.73 4.17
 0 -20 7 21.43 5.33
 0 20 -7 20.68 5
 0 -20 7 19.51 3.83
 0 -20 -7 20.86 6.18
 0 20 7 -6.62 16.35
 0 -20 7 26.21 9.82
 0 -20 7 24.3 3.91
 0 20 -7 19.29 6.66
 0 20 7 21.69 4.73
 0 20 7 40.16 7.2
 0 20 7 33.63 12.42
 0 20 7 18.49 4.8
 0 20 -7 15.12 4.56
 0 20 -7 13.75 6.31
 0 -20 -8 319.85 16.22
 0 -20 8 316.12 18.09
 0 20 -8 319.64 17.77
 0 -20 -8 284.97 18.69
 0 -20 8 301.4 15.13
 0 -20 -8 312.61 19.51
 0 -20 8 289.86 12.51
 0 20 8 325.08 25.26
 0 -20 8 278.42 22.2
 0 20 -8 262.48 20.76
 0 -20 8 272.49 7.63
 0 20 8 267.35 14.97
 0 20 8 303.01 12.37
 0 20 8 287.49 15.02
 0 20 8 278.13 25.21
 0 20 8 285.78 7.25
 0 20 -8 285.71 18.91
 0 -20 9 76.74 9.81
 0 -20 -9 77.94 8.45
 0 -20 -9 77.77 10.61
 0 20 -9 87.31 9.75
 0 -20 -9 69.44 10.81
 0 -20 9 45.91 10.4
 0 -20 9 71.79 7.06
 0 -20 9 70.34 5.72
 0 20 -9 71.59 12.59
 0 -20 9 65.73 6.83
 0 20 9 61.16 8.06
 0 20 -9 36.99 14.13
 0 20 -9 77.56 16.86
 0 20 9 65.18 16.93
 0 20 9 78.44 8.58
 0 20 -9 77.87 10.98
 0 -20 10 358.85 21.55
 0 -20 -10 348.28 18.55
 0 -20 -10 340.77 20.61
 0 20 -10 375.1 20.24
 0 -20 -10 390.25 23.36
 0 -20 10 320.08 23.42
 0 20 10 328.25 9.21
 0 -20 10 350.39 15.69
 0 20 10 330.35 29.83
 0 20 -10 321.22 23.84
 0 20 10 351.35 10.73
 0 20 10 312.3 27.98
 0 20 -10 292.06 24.23
 0 20 -10 358.96 26.96
 0 20 -10 338.4 22.13
 0 -20 -11 34.53 9.4
 0 -20 11 29 9.78
 0 -20 11 46.5 6.47
 0 20 11 44.07 4.5
 0 20 -11 53.84 8.33
 0 -20 -11 51.98 8.43
 0 20 -11 36.27 9.9
 0 -20 -11 48.84 7.94
 0 -20 11 45.42 8.93
 0 -20 -12 103.07 11.48
 0 -20 12 101.79 12.57
 0 -20 -12 101.67 11.84
 0 -20 12 93.41 11.21
 0 -20 -12 96.43 12.72
 0 -20 12 89.68 9.09
 0 -20 12 104.71 15.24
 0 20 12 90.98 6.49
 0 20 -12 105.22 11.87
 0 20 12 115.78 24.07
 0 20 -12 63.89 16.98
 0 20 -12 105.01 17.67
 0 20 12 117.11 24.45
 0 20 -12 90.89 14.66
 0 20 -12 75.07 13.08
 0 -20 13 13.01 5.35
 0 -20 -13 15.19 5.02
 0 -20 -13 22.82 9.76
 0 -20 13 14.8 5.46
 0 -20 13 14.19 4.71
 0 20 13 15.94 3.54
 0 -20 13 4.92 8.53
 0 20 -13 10.88 5.2
 0 -20 -13 14.87 6.08
 0 20 -13 1.51 17.63
 0 20 13 10.98 16
 0 20 -13 11.14 14.35
 0 20 -13 4.37 8.75
 0 -20 -14 6.61 5.24
 0 -20 14 9.44 5.89
 0 -20 -14 9.84 8.91
 0 -20 14 11.22 5.37
 0 20 14 6.88 3.05
 0 -20 14 -0.47 8
 0 -20 14 6.33 3.9
 0 -20 -14 7.3 5.13
 0 20 14 -5.57 23.52
 0 20 14 -2.32 17.93
 0 20 -14 14.2 10.65
 0 -20 -15 12.59 5.89
 0 -20 15 17.83 8.63
 0 -20 15 20.82 5.94
 0 20 15 17.6 4.36
 0 -20 15 12.43 5.2
 0 -20 -15 27.69 9.08
 0 -20 -15 17.44 6.95
 0 20 -15 26.81 17.87
 0 20 -15 24.51 12.39
 0 -20 -16 87.2 11.51
 0 -20 -16 88.37 12.57
 0 -20 16 82.53 11.7
 0 -20 -16 67.41 14.36
 0 -20 16 70.53 9.33
 0 -20 16 68.77 13.87
 0 20 -16 42.03 18.22
 0 20 -16 94.73 16.34
 0 -20 -17 33.31 8.72
 0 -20 -17 20.68 10.37
 0 -20 17 27.95 7.66
 0 -20 17 31.89 10.78
 0 -20 17 29.63 7.69
 0 -20 -17 25.8 6.79
 0 20 17 27.33 32.16
 0 20 -17 -6.94 21.05
 0 20 -17 64.03 18.02
 0 -20 18 141.05 15.8
 0 -20 -18 130.99 17.46
 0 -20 18 114.44 15.3
 0 -20 18 147.63 14.48
 0 -20 -18 133.1 14.15
 0 -20 -18 140.22 16.31
 0 20 -18 123.65 21.17
 0 -20 -19 24.49 11.86
 0 -20 19 29.57 7.92
 0 -20 -19 33.94 7.92
 0 -20 -19 40.01 10.18
 0 20 -19 43.36 16.54
 0 -20 19 34.64 8.52
 0 -20 20 131.58 15.41
 0 -20 -20 106.54 16.52
 0 -20 20 123.27 14.09
 0 20 -20 151 21.94
 0 -20 -20 129.4 17.23
 0 -20 -20 120.1 13.95
 0 -20 -21 -5.56 6.21
 0 -20 21 5.7 5.84
 0 -20 -21 -13.18 12.08
 0 -20 21 -3.73 5.34
 0 -20 -21 -1.3 4.57
 0 20 21 -6.65 35.65
 0 20 -21 1.84 21.57
 0 20 -21 5.63 14.76
 0 -20 -22 22.84 7.52
 0 -20 22 20.04 7.26
 0 -20 22 33.51 8.9
 0 -20 -22 32.53 12.46
 0 -20 -22 32.11 10.06
 0 20 -22 47.52 19.31
 0 -20 -23 7.19 11
 0 -20 23 -3.09 8.05
 0 -20 23 4.59 5.49
 0 20 -23 17.75 24
 0 -20 -23 14.74 8.16
 0 -20 -23 0.44 4.8
 0 21 0 1.6 1.68
 0 21 0 4.7 6.34
 0 -21 0 6.37 5.74
 0 21 0 0.92 5.55
 0 21 0 -1.7 4.81
 0 -21 1 45.76 7.19
 0 -21 -1 55.37 7.47
 0 -21 -1 52.82 10.88
 0 21 -1 53.77 8.9
 0 21 1 49.69 8.82
 0 21 -1 51.56 7.74
 0 21 1 55.53 5.82
 0 21 -1 51.81 6.18
 0 21 2 35.33 4.69
 0 21 -2 35.6 5.25
 0 -21 2 27.31 10.96
 0 -21 -2 32.16 8.22
 0 -21 -2 30.41 6.98
 0 -21 2 34.87 7.71
 0 21 2 32.94 6.77
 0 21 -2 42.88 8.15
 0 21 -2 42.09 9.75
 0 21 2 35.71 9.35
 0 21 -2 28.02 6.57
 0 21 3 136.26 8.51
 0 21 -3 138.04 10.3
 0 -21 -3 130.93 13.95
 0 -21 3 131.58 11.73
 0 -21 3 130.01 17.33
 0 21 3 128.02 12.61
 0 21 -3 113.85 10.04
 0 21 -3 139.95 14.6
 0 21 3 165.97 17.03
 0 21 -3 135.88 12.51
 0 21 -4 599.1 21.81
 0 -21 -4 534.52 26.47
 0 -21 4 589.75 24.3
 0 -21 4 566.93 31.36
 0 21 4 585.01 25.87
 0 21 -4 471 26.12
 0 21 4 573.85 20.95
 0 21 4 504.05 28.6
 0 21 -4 555.6 23.29
 0 21 -4 575.65 20.1
 0 21 4 589.36 18.48
 0 -21 -5 217.51 16.62
 0 21 -5 245.27 14.53
 0 -21 -5 236.31 18.01
 0 -21 5 278.74 18.99
 0 -21 5 260.48 22.11
 0 21 -5 237.46 19.34
 0 21 5 237.62 14.08
 0 21 5 270.88 22.61
 0 21 5 248.9 12.34
 0 21 -5 242.91 15.9
 0 21 -5 230.88 12.78
 0 21 -6 516.17 21.55
 0 -21 6 496.91 14.41
 0 -21 -6 469.27 24.26
 0 -21 -6 453.3 24.24
 0 -21 6 490.72 23.03
 0 -21 6 478.71 28.32
 0 -21 6 458.02 12.75
 0 21 -6 410 25.18
 0 21 6 453.8 18.81
 0 21 6 463.74 17.19
 0 21 6 461.01 30.49
 0 21 6 445.75 14.67
 0 21 -6 483.61 23.26
 0 21 -6 475.49 17.69
 0 -21 7 6.48 3.52
 0 -21 7 5.74 2.75
 0 21 -7 4.7 3.01
 0 -21 -7 5.09 4.85
 0 -21 -7 17.72 9.15
 0 -21 7 7.02 4.38
 0 -21 7 0.94 2.52
 0 -21 7 13.54 8.12
 0 21 7 15.62 15.69
 0 21 -7 -0.46 5.77
 0 21 7 2.2 3
 0 21 7 1.23 12.19
 0 21 7 5.26 5.19
 0 21 7 3.84 4.71
 0 21 -7 4.86 6.88
 0 21 -7 6.23 4.14
 0 -21 8 108.32 10.6
 0 -21 -8 126.4 10.85
 0 -21 -8 105.89 11.95
 0 21 -8 120.48 11.28
 0 -21 8 114.35 9.15
 0 -21 8 119.87 12.16
 0 -21 8 109.34 7.93
 0 -21 8 101.17 14.13
 0 21 -8 87.05 12.42
 0 21 8 101.13 9.51
 0 21 8 121.99 19.56
 0 21 -8 86.44 15.28
 0 21 -8 81.85 14.01
 0 21 8 117.56 10.28
 0 21 -8 108.48 14.04
 0 -21 9 4.45 3.2
 0 -21 -9 6.67 4.14
 0 -21 -9 1.53 3.74
 0 -21 9 5.66 2.97
 0 21 -9 6.06 4.04
 0 -21 -9 6.47 6.52
 0 -21 9 3.75 2.66
 0 -21 9 6.14 7.44
 0 21 -9 9.56 8.81
 0 21 9 10.59 13.64
 0 21 -9 27.68 14.49
 0 21 9 1 4.44
 0 21 -9 -9.54 13.42
 0 21 -9 6.45 6.87
 0 -21 -10 1.35 3.47
 0 -21 10 4.58 5
 0 -21 -10 0.19 4.57
 0 21 -10 -0.69 4.23
 0 -21 -10 -5.43 7.68
 0 -21 10 6.87 8.54
 0 -21 10 3.3 2.96
 0 21 -10 4.18 7.49
 0 21 -10 14.26 16.98
 0 21 10 8.06 5.93
 0 21 10 1.34 22.2
 0 21 -10 32.44 16.29
 0 21 -10 15.76 10.88
 0 21 -11 104.91 15.32
 0 -21 11 120.1 10.01
 0 -21 11 88.15 13.76
 0 21 -11 130.47 12.91
 0 -21 -11 115 12.95
 0 21 -11 74.64 19.41
 0 21 11 92.32 19.11
 0 -21 -11 128.47 12.13
 0 -21 11 122.14 13.55
 0 -21 12 146.75 15.15
 0 -21 -12 138.91 13.11
 0 -21 12 124.77 13.35
 0 -21 -12 125.47 14.69
 0 -21 12 101.49 14.43
 0 -21 12 139.37 11.18
 0 -21 -12 141.4 14.19
 0 21 -12 138.33 13.52
 0 21 12 128.71 25.14
 0 21 -12 94.03 21.68
 0 21 -12 79.03 15.99
 0 21 -12 137.91 18.79
 0 21 12 95.32 21.51
 0 21 -12 121.74 15.82
 0 -21 -13 100.31 11.61
 0 -21 13 89.12 12.65
 0 -21 13 74.52 11.47
 0 -21 -13 95.26 14.3
 0 -21 13 89.37 14.21
 0 -21 13 80.55 9.24
 0 -21 -13 92.93 11.64
 0 21 -13 57.47 17.53
 0 21 13 78.83 19.17
 0 21 -13 100.03 18.64
 0 21 -13 68.47 15.2
 0 21 -13 90.05 15.72
 0 -21 -14 209.17 17.02
 0 -21 14 207.85 19.31
 0 -21 -14 199.86 16.76
 0 -21 14 219.2 18.14
 0 -21 -14 192.4 18.22
 0 -21 14 194.34 20.05
 0 -21 14 210.85 14.86
 0 21 14 203.64 33.26
 0 21 14 155.93 26.55
 0 21 -14 207.18 21.04
 0 -21 -15 5.5 5.04
 0 -21 15 13.17 7.75
 0 -21 15 4.66 8.6
 0 -21 15 1.13 4.34
 0 -21 15 6.37 5.86
 0 -21 -15 0.22 8.81
 0 -21 -15 22.41 6.8
 0 21 -15 16.14 21.13
 0 21 -15 -3.08 11.93
 0 -21 -16 43.4 9.4
 0 -21 16 46.85 10.85
 0 -21 -16 34.73 10.86
 0 -21 16 43.9 9.82
 0 -21 16 32.48 11.26
 0 -21 16 47.38 8.16
 0 -21 -16 51.76 9.22
 0 21 -16 21.66 18.49
 0 21 -16 26.86 13.59
 0 -21 -17 18.26 9.61
 0 -21 17 23.02 7.51
 0 -21 17 16.95 10.01
 0 -21 17 20.4 6.25
 0 -21 -17 20.9 6.69
 0 21 17 20.47 29.1
 0 21 -17 40.7 20.09
 0 -21 -17 16.19 6.59
 0 -21 17 16.92 6.87
 0 -21 -18 -1.85 5.08
 0 -21 18 4.79 9.96
 0 -21 18 3.75 4.53
 0 -21 18 1.43 6.06
 0 -21 -18 -0.73 8.53
 0 -21 -18 -3.9 5.42
 0 21 -18 34.05 22.77
 0 21 -18 1.32 14.58
 0 -21 -19 0.88 5.25
 0 -21 19 5.64 7.36
 0 -21 -19 -5.55 9.95
 0 -21 -19 11.12 7.35
 0 -21 19 3.97 4.51
 0 -21 -20 27.86 8.01
 0 -21 20 40.33 9.14
 0 -21 20 44.31 9.94
 0 -21 -20 28.27 10.74
 0 -21 -20 35.09 9.99
 0 21 -20 37.9 15.71
 0 -21 -21 6.01 5.35
 0 -21 21 9.23 6.41
 0 -21 21 1.03 6.43
 0 -21 -21 21.93 12.33
 0 -21 -21 4.6 6.02
 0 21 -21 26.43 16.31
 0 -21 -22 24.76 8.26
 0 -21 22 18.52 8.7
 0 -21 -22 2.11 11.33
 0 -21 22 24.61 7.92
 0 21 -22 23.68 18.25
 0 -21 -22 25.86 8.77
 0 22 0 3.07 2.09
 0 22 0 4.37 5.73
 0 -22 0 3.68 5.01
 0 22 0 -2.12 6.76
 0 22 0 2.66 5.08
 0 22 -1 776.16 23.12
 0 22 1 796.63 21.95
 0 22 1 749.59 26.5
 0 22 -1 718.94 24.44
 0 22 -1 746.85 32.98
 0 -22 -1 742.04 26.16
 0 -22 1 768.79 27.64
 0 22 1 730.85 31.74
 0 22 -1 748.96 29.84
 0 22 -1 779.55 26.04
 0 22 2 19.62 3.5
 0 22 -2 21.01 4.61
 0 -22 -2 17.79 5.21
 0 -22 2 23.68 6.15
 0 -22 -2 21.89 8.21
 0 22 -2 16.43 6.87
 0 22 -2 12.38 4.89
 0 22 2 25.55 7.81
 0 22 2 12.79 7
 0 22 2 21.28 4.32
 0 22 -2 20.38 6.67
 0 22 3 56.17 5.81
 0 22 -3 53.29 6.82
 0 -22 3 51.06 8.16
 0 -22 -3 41.46 9.52
 0 -22 3 71.46 14.51
 0 22 -3 52.56 9.9
 0 22 3 60.48 10.05
 0 22 3 43.69 9.95
 0 22 -3 61.62 9.08
 0 22 3 52.95 5.84
 0 22 4 2.68 1.76
 0 22 -4 4.69 3.23
 0 -22 -4 8.86 8.5
 0 -22 4 0.48 5.06
 0 -22 4 -4.27 9.05
 0 22 -4 6.48 5.36
 0 22 -4 5.55 4.68
 0 22 4 0.17 5.83
 0 22 4 9.22 6.16
 0 22 4 5.95 9.89
 0 22 4 2.38 2.71
 0 22 -4 4.98 5.11
 0 22 -5 175.79 12.62
 0 -22 -5 187.62 17.61
 0 -22 5 174.07 14.33
 0 -22 5 162.09 18.43
 0 22 -5 167.5 16.44
 0 22 5 159.67 11.89
 0 22 5 159.51 9.97
 0 22 5 163.65 19.44
 0 22 -5 140.81 13.28
 0 22 -5 174.29 12.07
 0 22 -6 3.58 3.23
 0 -22 -6 -1.78 3.97
 0 -22 -6 -5.84 6.46
 0 -22 6 1.2 4.11
 0 -22 6 7.65 9.24
 0 22 -6 2.83 5.74
 0 22 6 1.83 4.28
 0 22 6 2.8 6.57
 0 22 6 7.22 12.59
 0 22 6 -0.81 2.67
 0 22 -6 2.68 4.67
 0 22 -6 2.54 7.06
 0 -22 7 203.61 9.69
 0 22 -7 225.68 15.17
 0 -22 -7 205.34 17.08
 0 -22 -7 212.85 17.64
 0 -22 7 196.68 15.64
 0 -22 7 191.27 8.98
 0 22 7 211.88 22.78
 0 -22 7 186.83 19.81
 0 22 -7 198.47 18.72
 0 22 7 197.32 12.97
 0 22 7 216.09 13.04
 0 22 7 167.22 21.02
 0 22 -7 184.8 16
 0 -22 8 49.61 7.41
 0 -22 8 40.85 5.31
 0 22 -8 43.73 7.34
 0 -22 -8 36.77 8.14
 0 -22 8 45.18 8.1
 0 -22 -8 39.77 9.94
 0 -22 8 38.58 4.86
 0 -22 8 41.57 10.8
 0 22 -8 37.91 9.16
 0 22 8 51.3 7.99
 0 22 8 70.21 10.5
 0 22 -8 49.53 15.9
 0 22 8 53.7 16.67
 0 22 -8 23.01 13.03
 0 22 -8 49.45 10.58
 0 -22 -9 373.95 22.57
 0 22 -9 374.14 20.36
 0 -22 9 370.12 16.66
 0 22 -9 352.02 22.53
 0 22 9 313.2 27.72
 0 -22 9 342.53 14.17
 0 -22 9 322.57 24.69
 0 22 -9 342.09 24.93
 0 22 9 405.09 15.29
 0 22 -9 346.67 24.74
 0 22 9 361.89 17.61
 0 22 -9 298.84 25.82
 0 22 9 283.1 28.1
 0 -22 9 360.68 19.95
 0 -22 10 28.03 6.41
 0 -22 -10 31.01 6.58
 0 -22 10 28.33 5.55
 0 22 -10 32.25 6.71
 0 -22 -10 18.84 5.94
 0 -22 -10 30.49 9.06
 0 -22 10 30.77 8.97
 0 -22 10 26.66 4.88
 0 22 -10 25.16 8.52
 0 22 -10 27.07 17.35
 0 22 10 13.09 17.9
 0 22 -10 10.26 13.96
 0 22 -10 30.26 8.84
 0 -22 11 187.67 16.14
 0 -22 -11 187.27 14.29
 0 -22 -11 183.82 16.75
 0 -22 11 163.57 18.64
 0 -22 11 197.18 12.4
 0 -22 -11 171.18 15.65
 0 22 -11 192.88 15.56
 0 22 -11 161.93 24.16
 0 22 11 179.44 27.38
 0 22 -11 181.97 17.72
 0 -22 -12 13.32 5.35
 0 -22 12 13.67 5.7
 0 -22 -12 12.75 8.54
 0 -22 12 12.34 4.26
 0 -22 12 6.7 8.84
 0 -22 -12 15.33 5.97
 0 22 -12 12.74 5.53
 0 22 -12 14.95 20.22
 0 22 12 8.84 21.31
 0 22 -12 19.4 13.65
 0 22 12 8.01 15.4
 0 22 -12 57.51 21.27
 0 22 -12 13.38 9.38
 0 -22 -13 3.43 4.06
 0 -22 13 3.17 5.24
 0 -22 13 3.66 5.62
 0 -22 -13 -0.64 7.62
 0 -22 13 -2.32 3.28
 0 -22 13 -5.4 7.82
 0 -22 -13 -3.78 4.71
 0 22 -13 -0.97 17.48
 0 22 13 -3.97 23.25
 0 22 13 -13.16 17.85
 0 22 -13 18.59 15.79
 0 22 -13 -11.89 11.34
 0 -22 14 -2.06 8.28
 0 -22 14 4.15 4.27
 0 -22 14 4.89 5.93
 0 -22 -14 1.1 7.3
 0 -22 -14 7.22 5.21
 0 22 -14 0.8 14
 0 -22 14 5.53 5.69
 0 -22 -14 7.98 5.04
 0 -22 -15 17.53 6.34
 0 -22 15 20.66 7.66
 0 -22 15 16.76 5.25
 0 -22 15 6.91 8.81
 0 -22 15 19.22 7.7
 0 -22 -15 8.58 8.02
 0 -22 -15 14.22 6.09
 0 22 -15 34.51 21.77
 0 22 -15 1.71 11.7
 0 -22 -16 4.2 4.71
 0 -22 16 5.75 5.93
 0 -22 -16 2.09 9.09
 0 -22 16 5.64 6.41
 0 -22 16 6.51 5.02
 0 -22 16 12.69 9.33
 0 -22 -16 -1.09 4.96
 0 22 -16 -9.43 20.04
 0 22 -16 27.25 14.23
 0 -22 17 124.09 14.81
 0 -22 -17 127.01 17.52
 0 -22 17 129.77 13.08
 0 -22 17 94.74 14.9
 0 22 17 162.26 36.85
 0 22 -17 113.25 19.81
 0 -22 17 129.61 17.15
 0 -22 -17 138.06 14.73
 0 -22 -17 134.87 15.59
 0 -22 18 43.9 10.48
 0 -22 -18 52.98 10.59
 0 -22 18 42.25 8.98
 0 -22 18 39.32 9.26
 0 -22 -18 34.36 10.28
 0 -22 -18 41.66 8.41
 0 22 -18 12.94 20.2
 0 22 -18 62.07 22.75
 0 22 -18 44.96 17.1
 0 -22 19 231.59 20.42
 0 -22 -19 205.81 20.35
 0 -22 19 254.71 25.04
 0 -22 -19 229.49 18.67
 0 -22 -19 221.78 20.58
 0 22 -19 194.31 24.93
 0 -22 19 229.09 18.43
 0 -22 -20 10.63 5.85
 0 -22 20 37.38 9.59
 0 -22 -20 5.28 9.42
 0 -22 20 22.07 8.06
 0 -22 20 13.22 7.41
 0 -22 -20 18.03 7.06
 0 22 -20 10.91 14.18
 0 -22 -21 14.31 6.62
 0 -22 21 18.98 7.58
 0 -22 21 21.65 8.19
 0 -22 -21 23.18 12.45
 0 22 21 37.21 38.92
 0 -22 -21 13.71 7.17
 0 -22 21 25.3 9.98
 0 22 -21 40.29 16.75
 0 -22 -22 6.13 5.37
 0 -22 22 5.67 7.25
 0 -22 -22 10.15 10.52
 0 -22 22 5.02 6.46
 0 22 -22 9.91 17.15
 0 -22 -22 8.9 7.61
 0 -22 22 3.71 7.98
 0 23 0 0.1 1.71
 0 23 0 -8.08 7.45
 0 -23 0 -1.2 4.36
 0 23 0 -1.81 6.09
 0 23 0 0.53 4.88
 0 23 1 -0.39 2.17
 0 23 -1 1.54 1.98
 0 23 1 -5.18 6.56
 0 23 -1 -2.13 7.32
 0 23 -1 -1.85 5.9
 0 -23 -1 -1.02 4.31
 0 -23 1 2.47 4.59
 0 23 1 8.29 5.99
 0 23 -1 -9.66 8.28
 0 23 1 0.26 4.98
 0 23 -1 19.11 6.72
 0 23 2 318.72 13.89
 0 23 -2 323.29 15.78
 0 -23 -2 297.99 16.88
 0 -23 -2 314.06 21.86
 0 -23 2 315.15 18.39
 0 23 2 296.57 17.9
 0 23 -2 300.49 15.79
 0 23 -2 327.28 22.81
 0 23 2 266.09 20.92
 0 23 2 329.78 14.49
 0 23 -2 306.87 17.56
 0 23 -3 -1.48 3.04
 0 23 3 -2.08 2.51
 0 -23 3 0.16 4.41
 0 -23 -3 -2.56 7.4
 0 -23 3 1.7 10.96
 0 23 3 -3.26 6.87
 0 23 -3 2.08 5.43
 0 23 3 -9.86 7.85
 0 23 -3 -4.35 6.98
 0 23 -3 4.19 6.25
 0 23 3 5.49 3.15
 0 23 -4 569.48 22.26
 0 23 4 572.76 17.48
 0 -23 -4 550.66 27.47
 0 -23 4 547.64 25.08
 0 -23 4 499.01 32.27
 0 23 4 532.98 25.49
 0 23 -4 672.4 32.49
 0 23 4 563.39 22.25
 0 23 -4 495.57 21.96
 0 23 4 590.49 19
 0 23 4 485.18 30.48
 0 23 -4 569.12 20.14
 0 23 -4 540.69 24.06
 0 23 -5 11.12 4.42
 0 23 5 12.13 2.96
 0 -23 -5 35.59 10.09
 0 -23 5 3.15 4.45
 0 -23 5 6.46 9.4
 0 23 -5 9.67 4.69
 0 23 5 7.5 5.92
 0 23 -5 8.41 7.43
 0 23 5 6.27 5.73
 0 23 -5 1.02 16.35
 0 23 -5 1.99 5.83
 0 23 5 18.86 11.3
 0 23 -5 4.58 6.69
 0 23 5 13.33 3.73
 0 23 -6 493.64 22.01
 0 -23 6 458.99 23.51
 0 -23 -6 451.92 25.5
 0 23 6 482.23 28.85
 0 -23 6 408.87 28.64
 0 23 -6 442.48 27.52
 0 23 6 422 18.96
 0 23 6 380.09 29.23
 0 23 6 476.74 15.49
 0 23 -6 365.9 17.1
 0 23 6 440.67 17.16
 0 23 -6 434.79 23.13
 0 23 -6 423.95 16.77
 0 -23 -7 10.89 4.95
 0 23 -7 8.39 4.02
 0 -23 7 4.26 4.56
 0 -23 7 3.61 7.99
 0 23 -7 6.31 5.77
 0 23 7 4.72 3.42
 0 23 7 13.74 16.05
 0 23 7 6.09 3.95
 0 23 7 3.69 13.07
 0 23 7 -2.12 6.68
 0 23 -7 6.28 7.16
 0 23 -7 0.38 4.28
 0 -23 8 80.89 6.41
 0 23 -8 88.46 10.09
 0 -23 -8 74.38 10.76
 0 -23 8 70.9 10.56
 0 -23 -8 72.25 11.98
 0 -23 8 78.64 6.33
 0 -23 8 68.92 13.64
 0 23 -8 65.31 12.24
 0 23 8 68.78 8.31
 0 23 8 127.13 10.95
 0 23 -8 34.41 13.98
 0 23 8 72.19 8.42
 0 23 8 84.7 19.79
 0 23 -8 89.92 17.84
 0 23 -8 72.63 11.67
 0 -23 9 -1.13 3.73
 0 -23 9 -1.38 2.08
 0 23 -9 -2.96 3.27
 0 -23 -9 0.63 4.4
 0 -23 -9 -9 8.08
 0 -23 9 -1.38 6.71
 0 -23 9 0.55 8.31
 0 -23 9 0.08 2.88
 0 23 -9 -1.36 7.41
 0 23 -9 -30.75 16.79
 0 23 9 5.71 17.61
 0 23 9 14.5 6.62
 0 23 -9 -35.92 18.75
 0 23 9 2.41 4.22
 0 23 -9 -2.27 7.47
 0 -23 10 19.7 4.66
 0 -23 -10 21.05 6.57
 0 23 -10 19.98 5.73
 0 23 -10 24.9 10.05
 0 -23 10 16.4 3.86
 0 -23 10 15.79 8.35
 0 23 -10 23.53 9.72
 0 23 10 18.68 16.46
 0 23 -10 62.32 25.05
 0 23 10 17.66 16.37
 0 23 -10 -18.78 13.59
 0 -23 10 25.95 6.4
 0 -23 -11 41.08 7.8
 0 -23 11 42.08 8.41
 0 -23 -11 30.1 9.13
 0 -23 11 31.25 5.56
 0 -23 11 37.75 12.03
 0 23 -11 34.98 7.38
 0 -23 11 32.75 5.9
 0 -23 -11 30.88 8.21
 0 23 -11 27.64 17.9
 0 23 11 68.83 22.81
 0 23 11 83.28 25.92
 0 23 -11 51.58 12.3
 0 -23 12 51.34 9.33
 0 -23 -12 59 9.3
 0 -23 -12 54.76 11.6
 0 -23 12 61.07 12.38
 0 -23 12 48.87 7.19
 0 23 -12 62.3 9.56
 0 -23 -12 51.45 9.36
 0 23 -12 47.4 20.54
 0 23 -12 28.03 15.04
 0 23 -12 65.66 18.16
 0 23 12 18.8 17.07
 0 23 -12 55.1 12.57
 0 -23 13 15.77 5.79
 0 -23 -13 16.92 5.72
 0 -23 -13 7.94 7.61
 0 -23 13 2.15 7.56
 0 -23 13 13.27 4.64
 0 -23 -13 16.39 6.96
 0 23 -13 -2.67 23.23
 0 23 13 21.17 28.51
 0 23 13 30.47 20.6
 0 23 -13 25.31 18.08
 0 23 -13 64.42 21.02
 0 23 -13 26.55 13.62
 0 -23 14 166.3 17.09
 0 -23 -14 170.76 15.75
 0 -23 14 138.55 17.61
 0 -23 14 164.11 12.82
 0 -23 14 153.11 15.96
 0 -23 -14 142.92 16.46
 0 -23 -14 156.8 15.93
 0 23 -14 103.46 22.28
 0 23 -14 172.42 23.55
 0 -23 -15 -2.2 4.2
 0 -23 15 -1.94 5.81
 0 -23 15 -5.05 8.2
 0 -23 15 -0.63 4.16
 0 -23 -15 -7.53 8.64
 0 -23 15 -3.32 6.04
 0 -23 -15 -2.23 5.36
 0 23 -15 37.1 22.25
 0 23 -15 33.25 15.61
 0 -23 16 100.39 13.63
 0 -23 -16 90.08 14.26
 0 -23 16 90.81 10.69
 0 -23 16 93.18 15.99
 0 -23 -16 110.26 13.67
 0 -23 -16 101.64 13.27
 0 -23 16 85.44 13.55
 0 23 -16 71.97 15.97
 0 -23 17 43.94 11.04
 0 -23 -17 31.64 9.78
 0 -23 17 33.84 7.67
 0 -23 17 38.19 11.64
 0 -23 -17 35.73 8.06
 0 23 17 39.17 31.56
 0 23 -17 40.11 16.03
 0 -23 -17 31.9 8.07
 0 -23 17 32.27 9.84
 0 -23 18 27.08 9.39
 0 -23 -18 27.72 7.98
 0 -23 18 23.48 7.12
 0 -23 -18 13.42 9.59
 0 -23 18 15.16 7.42
 0 -23 -18 19.51 6.94
 0 23 -18 27.59 21.57
 0 23 -18 24.22 15.07
 0 -23 -19 6.61 6.71
 0 -23 19 4.24 5.96
 0 -23 19 12.64 6.38
 0 -23 19 18.09 8.98
 0 -23 -19 22.48 10.12
 0 -23 -19 9.47 7
 0 23 -19 18.17 21.04
 0 23 -19 -7.02 13.56
 0 -23 -20 3.02 4.69
 0 -23 20 3.22 5.58
 0 -23 -20 5.55 9.21
 0 -23 20 21.24 9.2
 0 -23 -20 6.95 5.89
 0 -23 20 3.71 6.53
 0 23 -20 6.59 14.23
 0 -23 -21 0.93 5.59
 0 -23 21 6.01 6.85
 0 -23 -21 -8.13 9.95
 0 -23 21 2.93 6.01
 0 23 21 -26.91 37.96
 0 23 -21 7.64 15.53
 0 -23 -21 3.64 5.83
 0 -23 21 -5.81 7.58
 0 24 0 209.42 12.29
 0 -24 0 191.89 14.94
 0 24 0 172.15 15.93
 0 24 0 196.71 14.22
 0 24 0 180.05 13.28
 0 24 -1 247.89 13.68
 0 24 1 248.37 12.8
 0 -24 -1 239.75 16.27
 0 -24 1 224.11 16.29
 0 24 1 244.11 19.49
 0 24 -1 239.79 18.29
 0 24 1 243.26 15.41
 0 24 -1 231.33 15.21
 0 24 1 232.97 16.15
 0 24 -1 220.3 14.84
 0 24 -1 271.24 21.84
 0 24 2 66.02 6.61
 0 24 -2 60.08 7.32
 0 24 -2 65.64 10.69
 0 24 -2 66.03 9.07
 0 24 2 55.65 9.35
 0 -24 2 51.27 8.5
 0 24 -2 40.15 10.41
 0 24 2 53.87 10.28
 0 24 2 60.81 6.72
 0 24 -2 58.75 9.28
 0 24 3 77.08 6.84
 0 24 -3 78.51 8.33
 0 -24 3 74.83 10.07
 0 -24 -3 85.63 12.9
 0 24 -3 78.81 9
 0 24 -3 77.25 11.77
 0 24 3 77.77 10.28
 0 24 -3 60.33 14.19
 0 24 -3 80.6 11.44
 0 24 3 57.81 10.46
 0 24 -3 87.14 10.99
 0 24 3 76.78 7.13
 0 24 4 45.12 5.19
 0 24 -4 49.11 7.25
 0 -24 -4 38.08 8.84
 0 -24 4 54.53 9.26
 0 -24 4 34.23 12.79
 0 24 -4 40.25 9.47
 0 24 4 43.92 9.23
 0 24 -4 42.19 6.42
 0 24 4 49.13 9.15
 0 24 4 44.09 5.53
 0 24 -4 52.6 9.82
 0 24 4 55.28 12.33
 0 24 -4 47.92 8.93
 0 24 5 15.44 3.34
 0 24 -5 12.96 4.19
 0 -24 -5 42.08 11.16
 0 -24 5 15.11 5.78
 0 -24 5 5.92 10.09
 0 24 -5 10.52 6.38
 0 24 5 14.54 7.02
 0 24 -5 22.26 5.36
 0 24 -5 36.69 17.83
 0 24 5 22.94 6.76
 0 24 -5 15.17 6.7
 0 24 5 10.09 11.21
 0 24 5 20.32 3.98
 0 24 -5 20.55 8.1
 0 24 6 58.98 5.56
 0 24 -6 61.42 8.26
 0 -24 6 63.12 9.86
 0 -24 -6 61.72 12.41
 0 -24 6 60.43 13.34
 0 24 6 57.15 16.06
 0 24 -6 69.63 11.66
 0 24 6 56.46 7.22
 0 24 -6 28.23 19.24
 0 24 -6 67.21 8.93
 0 24 6 48.76 5.98
 0 24 6 65.69 14.86
 0 24 -6 52.73 7.15
 0 24 -6 58.26 10.76
 0 24 -7 7.17 4.26
 0 -24 -7 31.05 13.8
 0 -24 7 7.41 5.72
 0 -24 7 2.34 8.53
 0 24 -7 0.26 6.15
 0 24 7 8.97 4.7
 0 24 7 8.67 5.52
 0 24 7 -0.7 12.61
 0 24 -7 -17.08 14.63
 0 24 -7 10.64 8.08
 0 -24 -8 162.98 15.76
 0 24 -8 189.87 14.78
 0 -24 -8 158.86 16.86
 0 -24 8 186.94 16.5
 0 -24 8 154.4 19.19
 0 24 -8 160.93 17.91
 0 24 8 158.64 12.46
 0 24 8 139.11 22.59
 0 24 8 181.35 12.73
 0 24 -8 187.17 20.34
 0 24 -8 166.83 16.36
 0 -24 9 167.96 13.2
 0 -24 -9 168.95 16.01
 0 24 -9 172.96 14.68
 0 -24 -9 181.93 17.51
 0 -24 9 167.79 15.88
 0 -24 9 173.9 9.57
 0 -24 9 167.22 20.01
 0 24 -9 149.22 17.29
 0 24 9 204.65 25.17
 0 24 -9 179.1 24.33
 0 24 -9 166.51 20.49
 0 24 -9 117.29 19.84
 0 24 -9 166.19 16.73
 0 -24 10 74.79 9.88
 0 -24 -10 73.88 10.99
 0 24 -10 83.63 10.55
 0 -24 10 74.97 7.26
 0 -24 -10 74.26 12.08
 0 -24 10 86.92 12.9
 0 -24 10 65.21 7.11
 0 -24 10 63.75 14.04
 0 24 -10 68.36 12.14
 0 24 -10 46.18 19.61
 0 24 -10 45.11 15.8
 0 24 10 64.81 19.71
 0 24 -10 70.15 12.99
 0 -24 11 97.99 11.32
 0 -24 -11 115.15 16.56
 0 -24 11 107.53 15.78
 0 -24 11 92.23 8.53
 0 24 -11 103.71 12.02
 0 -24 -11 100.14 12.88
 0 24 11 126.39 25.8
 0 24 -11 93.35 23.66
 0 24 11 83.28 22.7
 0 24 -11 108.58 15.51
 0 24 -12 50.24 12.78
 0 -24 12 25.9 10.92
 0 -24 12 36.5 6.42
 0 24 -12 38.11 7.64
 0 -24 -12 30.94 8.31
 0 24 -12 43.04 20.85
 0 24 -12 39.08 15.5
 0 24 -12 30.81 16.2
 0 24 12 21.85 16.69
 0 -24 12 40.63 8.21
 0 -24 13 27.7 7.23
 0 -24 -13 34.07 7.49
 0 -24 -13 28.43 10.26
 0 -24 13 32.7 6.79
 0 -24 13 44.18 12.7
 0 -24 -13 27.8 8.2
 0 24 13 16.96 25.14
 0 24 -13 10.34 21.14
 0 24 -13 6.28 16.09
 0 24 -13 20.83 17.05
 0 24 13 6.96 19.61
 0 24 -13 24.93 12.11
 0 -24 -14 6.04 5.76
 0 -24 14 8.79 5.18
 0 -24 14 7.28 4.74
 0 -24 14 8.1 8.52
 0 -24 14 16.56 7.32
 0 -24 -14 3 8.17
 0 -24 -14 8.72 5.61
 0 24 -14 -1.05 19.98
 0 24 -14 15.35 10.9
 0 -24 15 2.43 4.3
 0 -24 -15 1.11 4.68
 0 -24 -15 -7.74 10.38
 0 -24 15 13.31 7.77
 0 -24 15 -5.53 8.6
 0 -24 15 -1.39 3.63
 0 -24 -15 5.09 4.94
 0 24 -15 -1.1 22.28
 0 24 -15 0.32 19.73
 0 24 -15 6.75 12.03
 0 -24 -16 172.66 16.92
 0 -24 16 159.04 17.98
 0 -24 16 155.99 17.02
 0 -24 -16 149.91 16.83
 0 -24 16 155.25 13.77
 0 -24 16 124.64 16.95
 0 -24 -16 166.16 16.45
 0 24 16 105.99 32.93
 0 24 -16 169.08 26.68
 0 24 -16 133.09 19.77
 0 -24 17 53.53 12.24
 0 -24 17 40.71 7.39
 0 -24 17 49.69 11.44
 0 -24 -17 58.86 12.96
 0 -24 -17 52.64 10.19
 0 24 -17 54.5 18.38
 0 -24 -17 59.14 11.15
 0 -24 17 43.38 10.47
 0 -24 18 75.08 13.91
 0 -24 -18 58.33 11.26
 0 -24 18 59.4 9.94
 0 -24 18 55.64 11.57
 0 -24 -18 46.84 12.62
 0 -24 -18 51.55 10.35
 0 24 -18 77.97 24.15
 0 24 -18 59.73 18.51
 0 -24 -19 119.3 15.77
 0 -24 19 107.23 15.92
 0 -24 -19 114.72 15.37
 0 -24 19 109.43 14.8
 0 -24 19 111.77 12.99
 0 -24 -19 121.36 14.4
 0 24 -19 64.04 21.91
 0 24 -19 91.9 24.32
 0 24 -19 83.08 19.12
 0 -24 -20 65.44 11.43
 0 -24 -20 61.01 13.63
 0 -24 20 66.26 11.68
 0 -24 20 71.71 10.91
 0 24 20 76.23 40.32
 0 24 -20 41.58 15.03
 0 -24 -20 79.79 13.37
 0 -24 20 80.7 15.22
 0 25 0 0.67 1.94
 0 -25 0 1.51 4.43
 0 25 0 -3.77 7.47
 0 25 0 3.4 5.13
 0 25 0 2.63 7.44
 0 25 0 5.82 6.91
 0 25 -1 57.36 7.01
 0 25 1 56.7 6.49
 0 -25 1 52.91 8.88
 0 -25 -1 55.03 8.7
 0 25 -1 52.99 10.12
 0 25 1 51.97 10.51
 0 25 1 50.51 8.38
 0 25 -1 56 9.09
 0 25 -1 51.65 8.92
 0 25 -1 64.61 12.14
 0 25 1 56.75 9.76
 0 25 -2 14.91 4.11
 0 25 2 11.94 3.32
 0 -25 2 8.92 5.72
 0 25 -2 1.5 7.77
 0 25 2 11.39 6.82
 0 25 -2 9.67 5.49
 0 25 2 6.61 4.93
 0 25 -2 8.87 6.01
 0 25 2 6.91 6.42
 0 25 -2 11.15 6.1
 0 25 3 220.41 11.77
 0 25 -3 233.94 14.5
 0 25 -3 221.52 19.84
 0 25 -3 228.46 13.43
 0 25 3 213.75 16.55
 0 -25 3 224.15 16.97
 0 -25 -3 213.35 20.7
 0 25 3 183.71 18.76
 0 25 -3 211.04 16.72
 0 25 -3 210.92 16.64
 0 25 3 234.53 12.22
 0 25 4 29.61 4.27
 0 25 -4 32.94 5.95
 0 -25 -4 40.39 11.44
 0 -25 4 29.84 7.28
 0 25 -4 42.5 10.24
 0 25 -4 32.74 6.15
 0 25 4 36.28 8.6
 0 25 4 40.16 8.77
 0 25 4 6.26 12.05
 0 25 -4 32.58 8.57
 0 25 4 33.47 5.2
 0 25 -4 35.36 8.57
 0 25 -5 224.89 15.08
 0 25 5 220.38 10.87
 0 -25 5 236.73 18.47
 0 -25 -5 203.68 18.8
 0 -25 5 182.34 21.71
 0 25 5 204.51 20.52
 0 25 -5 198.53 19.48
 0 25 5 205.79 17.63
 0 25 5 215.29 14.78
 0 25 5 215.26 11.99
 0 25 -5 175.32 13.73
 0 25 5 181 22.98
 0 25 -5 250.51 19.13
 0 25 -6 53.09 7.7
 0 25 6 62.15 5.88
 0 -25 -6 89.9 14.51
 0 -25 6 64.95 10.01
 0 -25 6 74.94 13.75
 0 25 -6 66.4 12.47
 0 25 6 66.91 11.43
 0 25 -6 65.78 21.66
 0 25 6 59.52 7.7
 0 25 6 60.64 6.5
 0 25 6 75.36 19.26
 0 25 -6 67.51 11.15
 0 25 -7 115 11.62
 0 25 7 112.47 7.33
 0 -25 -7 112.71 14.22
 0 -25 7 106.97 13.06
 0 -25 7 94.59 16.39
 0 25 -7 101.31 14.89
 0 25 7 100.94 10.17
 0 25 7 90.84 19.03
 0 25 -7 115.57 19.49
 0 25 -7 137.03 19.28
 0 25 7 103.18 9.47
 0 25 -7 105.33 13.98
 0 25 -8 -2.29 3.48
 0 -25 -8 -0.45 8.25
 0 -25 8 0.21 5.17
 0 -25 8 5.21 10.92
 0 25 -8 4.79 6.93
 0 25 8 14.99 18.56
 0 25 -8 -0.3 12.74
 0 25 -8 -22.36 16.16
 0 25 -8 -5.76 8.19
 0 25 -9 0.18 3.33
 0 -25 -9 2.56 5.01
 0 -25 -9 -4.54 8.3
 0 -25 9 7.6 5.47
 0 -25 9 2.74 8.91
 0 25 -9 6.98 7.96
 0 25 9 -14.45 20.52
 0 25 -9 -18.98 18.55
 0 25 -9 20.37 13.94
 0 25 9 -9.55 16.83
 0 25 -9 0.43 8.06
 0 -25 10 30.54 6.24
 0 25 -10 34.27 7.51
 0 -25 -10 31.64 8.67
 0 -25 -10 23.8 9.55
 0 -25 10 34.75 9.11
 0 -25 10 26.11 4.37
 0 -25 10 23.91 11.67
 0 25 -10 26.32 10.8
 0 25 -10 -8.8 18.99
 0 25 10 42.84 19.93
 0 25 -10 27.81 15.61
 0 25 -10 39.27 12.02
 0 -25 11 131.58 12.75
 0 -25 11 133.62 15.06
 0 -25 -11 121.61 15.74
 0 -25 11 113.12 17.31
 0 -25 11 117.03 9.18
 0 -25 -11 124.84 14.57
 0 25 -11 120.93 13.22
 0 25 -11 59.99 20.16
 0 25 -11 80.38 16.82
 0 25 11 99.13 25.09
 0 25 -11 119.17 16.31
 0 -25 12 -1.82 3.94
 0 -25 -12 2.33 8.37
 0 -25 12 13.42 10.93
 0 -25 12 9.63 4.12
 0 -25 -12 3.77 5.9
 0 25 -12 0.34 22.34
 0 25 12 -50.34 28.6
 0 25 12 -20.5 18.62
 0 25 -12 39.31 20.5
 0 25 -12 -14.97 17.33
 0 25 -12 -8.35 10.86
 0 25 -13 72.98 14.15
 0 -25 13 100.14 9.46
 0 -25 13 92.48 16.46
 0 -25 -13 101.21 13.05
 0 25 -13 92.09 22.9
 0 25 -13 93.65 20.97
 0 25 -13 117.75 23.97
 0 -25 13 114.53 13.32
 0 -25 14 0.14 4.18
 0 -25 14 4.67 9.22
 0 25 -14 -8.21 11.8
 0 -25 -14 5.49 5.37
 0 -25 14 5.77 4.86
 0 -25 15 89.83 13.41
 0 -25 -15 80.54 11.75
 0 -25 -15 74.66 13.11
 0 -25 15 93.27 13.61
 0 -25 15 88.11 9.76
 0 -25 15 70.91 13.72
 0 -25 -15 98.94 13.42
 0 25 -15 46.35 20.17
 0 25 -15 88.51 22.35
 0 25 -15 100.47 23.02
 0 -25 -16 29.97 8.07
 0 -25 16 22.08 8.09
 0 -25 -16 28.38 10.51
 0 -25 16 41.21 9.77
 0 -25 16 31.96 6.71
 0 -25 16 9.66 9.93
 0 -25 -16 25.38 7.98
 0 25 -16 10.23 19.9
 0 25 -16 40.22 15.59
 0 -25 17 3.65 4.78
 0 -25 17 0.54 7.08
 0 -25 -17 8.33 8.68
 0 -25 -17 4.38 5.38
 0 25 -17 3.93 14.47
 0 -25 -17 8.53 6.93
 0 -25 17 6.85 6.03
 0 -25 -18 5.73 5.35
 0 -25 18 9.74 7.54
 0 -25 18 6.29 5.51
 0 -25 -18 2.72 9.3
 0 -25 18 10.4 7.66
 0 -25 -18 7.57 5.44
 0 25 -18 21.75 23.26
 0 25 -18 10.26 14.99
 0 -25 -19 12.35 7.53
 0 -25 19 6.31 5.39
 0 -25 -19 -0.73 5.63
 0 -25 19 3.13 5
 0 -25 19 4.5 7.72
 0 -25 -19 7.97 10.56
 0 25 -19 -5.35 22.85
 0 25 -19 18.14 16.61
 0 26 0 353.5 16.37
 0 -26 0 327.18 19.96
 0 26 0 315.46 22.58
 0 26 0 343.44 18.65
 0 26 0 368 25.66
 0 26 0 328.61 19.02
 0 26 1 0.76 1.98
 0 26 -1 0.12 2.25
 0 -26 1 -1.82 5.05
 0 26 1 -3.05 6.66
 0 26 -1 -7.94 9.19
 0 26 -1 -2.44 6.15
 0 26 1 0.62 3.14
 0 26 1 5.39 5.45
 0 26 -1 -1.56 6.28
 0 26 1 -1.65 7.04
 0 26 -1 3.42 5.91
 0 26 -2 154.01 11.72
 0 26 2 134.32 9.49
 0 26 -2 132.03 15.62
 0 26 2 138.49 14.07
 0 -26 2 136.49 13.67
 0 26 -2 157.64 17.31
 0 26 2 132.68 16.5
 0 26 2 142.3 12.63
 0 26 2 134.31 10.17
 0 26 -2 148.48 13.42
 0 26 3 1.34 2.23
 0 26 -3 -0.28 3.2
 0 -26 3 -1.34 5.02
 0 26 -3 -0.53 6.3
 0 26 3 -4.8 7.33
 0 26 3 1.77 6.36
 0 26 3 7.94 12.46
 0 26 -3 9.27 8.35
 0 26 -3 6.72 7.34
 0 26 3 11.87 6.57
 0 26 3 2.98 2.72
 0 26 -4 56.49 7.73
 0 26 4 49 5.7
 0 -26 4 56.36 9.42
 0 -26 -4 38.97 11.84
 0 26 4 48.8 15.26
 0 26 -4 36.52 9.66
 0 26 4 53.49 10.16
 0 26 4 43.78 9.1
 0 26 4 41.58 15.48
 0 26 4 52.11 5.76
 0 26 -4 42.98 9.83
 0 26 -4 39.11 9.23
 0 26 -5 3.44 2.92
 0 26 5 4.16 2.38
 0 -26 5 0.4 5.38
 0 -26 -5 7.31 8.46
 0 26 5 2.14 14.51
 0 26 5 5.63 6.09
 0 26 -5 -2.54 7.82
 0 26 5 19.1 7.84
 0 26 5 4.37 14.25
 0 26 -5 -4.62 7.03
 0 26 5 -3.18 7.4
 0 26 -6 52.17 7.93
 0 -26 6 57.46 11
 0 -26 -6 55.94 11.61
 0 26 -6 49.69 12.5
 0 26 6 69.72 13.17
 0 26 6 49.58 6.96
 0 26 -6 55.45 20.66
 0 26 6 31.96 15.94
 0 26 -6 55.46 11.32
 0 26 -7 0.52 3.23
 0 -26 -7 3.11 8.22
 0 -26 7 5.36 6.09
 0 -26 7 -6.77 11.06
 0 26 -7 -2.83 7.87
 0 26 7 -5.21 8.39
 0 26 7 9.45 17.6
 0 26 7 1.71 3.55
 0 26 -7 -1.2 13.75
 0 26 -7 -10.45 15.38
 0 26 -7 12.99 8.81
 0 26 -8 155.27 13.7
 0 -26 8 155.12 15.69
 0 -26 -8 147.51 16.43
 0 -26 8 129.19 19.5
 0 26 -8 166.68 18.83
 0 26 8 135.44 21.72
 0 26 -8 101 18.23
 0 26 -8 123.06 19.46
 0 26 8 106.6 20.19
 0 26 -8 168.87 16.61
 0 26 -9 6.83 4.08
 0 -26 -9 10.91 8.45
 0 -26 9 8.39 7.63
 0 -26 9 4.14 11.18
 0 26 -9 6.61 7.43
 0 26 -9 1.97 20.05
 0 26 -9 13.58 14.67
 0 26 9 3.42 16.61
 0 26 -9 -0.89 9.47
 0 -26 -10 327.05 23.14
 0 26 -10 359.95 21.87
 0 -26 10 358.4 23.91
 0 -26 -10 332.57 23.21
 0 -26 10 305.5 27.25
 0 26 10 398.99 34.34
 0 26 -10 344.12 27.14
 0 26 -10 286.79 30.14
 0 26 10 273.36 32.25
 0 26 -10 356.74 24.92
 0 -26 11 15.8 8.37
 0 -26 -11 17.66 8.9
 0 -26 11 13.18 10.13
 0 -26 -11 3.17 5.15
 0 26 -11 12.21 5.57
 0 26 -11 17.23 21.25
 0 26 11 21.54 16.73
 0 26 -11 -12.38 17.84
 0 26 -11 1.72 11.52
 0 -26 12 83.04 10.72
 0 -26 -12 73.67 12.9
 0 -26 12 84.37 16.01
 0 -26 -12 88.5 12.44
 0 26 -12 91.05 26.91
 0 26 12 87.76 25.22
 0 26 -12 99.87 21.36
 0 26 -12 140.73 27.61
 0 26 -12 86.35 16.71
 0 -26 13 16.54 5.62
 0 -26 -13 33.81 11.98
 0 -26 13 15.05 4.7
 0 -26 13 3.39 10.17
 0 -26 -13 6.89 6.15
 0 26 -13 9.89 20.4
 0 26 -13 -13.95 19.42
 0 26 -13 16.5 17.74
 0 26 -13 11.99 10.34
 0 -26 14 -1.38 3.55
 0 -26 14 5.49 10.54
 0 -26 14 -1.32 4.03
 0 -26 -14 -10.04 10.88
 0 -26 -14 -0.5 5.74
 0 26 -14 6.74 21.1
 0 26 -14 -11.19 12.86
 0 -26 15 23.52 7.32
 0 -26 -15 28.09 7.58
 0 -26 15 29.69 12.35
 0 -26 15 16.95 5.22
 0 -26 -15 36.75 10.88
 0 -26 15 24.78 9.22
 0 26 -15 -9.32 19.95
 0 26 -15 5.04 19.06
 0 26 -15 17.46 12.99
 0 -26 -16 33.22 8.88
 0 -26 16 18.58 11.39
 0 -26 16 30.4 6.85
 0 -26 16 36.52 10.73
 0 26 16 83.76 36.63
 0 26 -16 42.98 26
 0 26 -16 44.06 17.41
 0 -26 -17 23.82 7.18
 0 -26 -17 19.72 9.56
 0 -26 17 21.97 9.17
 0 26 -17 24.38 22.07
 0 26 -17 14.18 15.81
 0 -26 17 21.19 6.34
 0 -26 -18 38.45 9.4
 0 26 -18 46.68 23.07
 0 26 -18 20.64 15.34
 0 -26 18 40.22 10.89
 0 -26 -18 36.58 11.17
 0 -26 -19 2.76 6.24
 0 -26 -19 -25.59 13.08
 0 -26 19 8.92 8.52
 0 26 -19 23.77 23.01
 0 26 -19 1.79 15.23
 0 27 0 2.03 2.5
 0 -27 0 -1.84 4.89
 0 27 0 3.2 7.33
 0 27 0 1.66 6.01
 0 27 0 4.41 7.58
 0 27 1 8.95 2.71
 0 27 -1 15.69 4.35
 0 27 -1 10.99 5.96
 0 27 1 8.44 8.17
 0 -27 1 7.83 5.18
 0 27 -1 4.78 7.96
 0 27 1 10.62 8.59
 0 27 1 11.02 3.64
 0 27 1 12.39 6.34
 0 27 -1 25.34 8.5
 0 27 2 2.41 2.01
 0 27 -2 2.17 3.07
 0 -27 2 15.06 7.29
 0 27 -2 4.91 6
 0 27 2 12.27 8.49
 0 27 -2 5.37 11.59
 0 27 2 1.71 7.48
 0 27 -2 -5.41 10.37
 0 27 2 3.69 4.99
 0 27 -2 1.46 6.35
 0 27 -3 71.82 8.56
 0 27 3 75.59 7.07
 0 -27 3 78.77 11.23
 0 27 3 74.93 15.84
 0 27 3 66.03 10.92
 0 27 -3 78.03 13.15
 0 27 3 81.7 11.13
 0 27 3 43.96 8.86
 0 27 3 80.71 9.94
 0 27 -3 81.14 11.62
 0 27 -4 90.55 9.75
 0 27 4 96.75 7.86
 0 -27 4 95.24 12.7
 0 27 4 132.72 19.47
 0 27 -4 84.26 22.24
 0 27 4 96.23 11.28
 0 27 -4 102.17 12.59
 0 27 4 59.44 17.75
 0 27 -4 92.04 13.97
 0 27 4 95.26 12.26
 0 27 5 364.6 22.31
 0 -27 5 327.42 21.91
 0 -27 -5 326.51 24.79
 0 27 5 343.81 18.81
 0 27 -5 349.5 21.62
 0 27 -5 342.46 19.17
 0 27 -6 43.73 7.5
 0 27 6 45.42 10.4
 0 27 -6 36.85 10.51
 0 -27 6 37.68 8.57
 0 -27 -6 28.16 11.09
 0 27 6 22.49 5.47
 0 27 -6 1.21 16.28
 0 27 -6 14.84 14.52
 0 27 -6 43.9 11.05
 0 27 -7 143.57 13.22
 0 -27 7 128.99 14.49
 0 -27 -7 132.85 16.35
 0 27 7 148.5 16.93
 0 27 -7 112.38 16.04
 0 27 7 141.59 21.2
 0 27 7 132.66 11.69
 0 27 7 121.25 22.31
 0 27 -7 115.56 20.01
 0 27 -7 84.38 18.48
 0 27 -7 140.5 15.23
 0 27 -8 4.81 4.1
 0 -27 8 14.25 7.34
 0 -27 -8 1.75 8.76
 0 -27 8 13.37 12.33
 0 27 -8 5.14 6.57
 0 27 8 12.21 9.07
 0 27 -8 -12.47 16.08
 0 27 8 3.76 16.54
 0 27 -8 -3.23 8.18
 0 27 -9 -0.39 3.76
 0 -27 -9 4.22 8.52
 0 -27 9 -1.9 6.19
 0 -27 9 0.66 11.1
 0 27 -9 -1.24 8.05
 0 27 -9 11.22 19.57
 0 27 9 35.58 23.16
 0 27 -9 -13.72 15.77
 0 27 9 -3.11 17.87
 0 27 -9 13.79 10.26
 0 27 -10 17.62 6.16
 0 -27 -10 10.13 8.64
 0 -27 10 9.69 6.41
 0 -27 10 19.77 12.76
 0 27 -10 16.85 9.56
 0 27 -10 37.84 23.79
 0 27 10 5.63 18.43
 0 27 -10 12.33 15.17
 0 -27 11 106.92 17.87
 0 -27 11 104.17 14.13
 0 -27 -11 98.84 14.53
 0 27 -11 83.15 23.02
 0 27 11 100.06 26.71
 0 27 -11 73.94 18.21
 0 27 11 99.62 22.14
 0 27 -11 103 15.76
 0 -27 -12 63.06 11.67
 0 -27 12 50.24 13.38
 0 -27 -12 70.75 13.49
 0 -27 12 55.11 11.98
 0 27 -12 50.46 24.27
 0 27 -12 50.34 17.71
 0 27 -12 62.46 20.57
 0 27 -12 49.56 13.12
 0 -27 -13 146.58 16.45
 0 -27 13 127.59 19.57
 0 -27 -13 153.57 17.33
 0 27 -13 141.6 25.91
 0 27 -13 97.5 22.18
 0 27 -13 99.93 21.04
 0 27 -13 140.92 18.67
 0 -27 -14 7.96 5.27
 0 -27 14 4.74 10.4
 0 -27 -14 -5.27 9.21
 0 27 -14 -5.3 21.19
 0 27 -14 -11.93 13.1
 0 -27 -15 104.9 14.07
 0 -27 15 90.6 15.52
 0 27 15 107.68 31.95
 0 27 -15 71.62 23.41
 0 27 -15 76.96 21.22
 0 27 -15 98.07 18.63
 0 -27 -15 99.46 15.37
 0 -27 -16 -4.64 5.03
 0 27 -16 9.51 15.46
 0 -27 16 1.41 7.15
 0 -27 -16 3.81 9.49
 0 -27 -17 91.18 13.44
 0 27 -17 105.55 26.73
 0 27 -17 59.36 18.14
 0 -27 -17 84.15 14.41
 0 -27 17 86.86 14.58
 0 -27 -18 12.91 5.61
 0 -27 18 11.11 7.56
 0 -27 -18 29.74 11.35
 0 27 -18 25.71 23.23
 0 27 -18 -2.77 15.69
 0 28 0 52.43 8.49
 0 28 0 32.55 8.79
 0 28 0 43.48 6.16
 0 28 0 43.34 9.89
 0 28 1 199.96 12.28
 0 28 -1 191.12 12.93
 0 -28 1 187.24 16.21
 0 28 -1 144.72 17.02
 0 28 1 151.15 17.36
 0 28 -1 200.93 15.83
 0 28 -1 162.18 18.05
 0 28 1 202.9 20.1
 0 28 2 -1.18 2.37
 0 28 -2 1.68 3.05
 0 28 -2 1.42 6.2
 0 -28 2 -0.21 5.13
 0 28 2 9.48 9.17
 0 28 -2 -0.83 5.9
 0 28 2 0.15 5.54
 0 28 -3 106.52 15.22
 0 -28 3 92.9 12.42
 0 28 3 87.18 11.8
 0 28 -3 98.52 10.02
 0 28 3 104.51 8.43
 0 28 3 103.15 11.14
 0 28 -3 99.88 12.86
 0 28 4 -0.19 7.06
 0 28 -4 2.9 7.35
 0 -28 4 3.04 5.19
 0 28 4 -1.44 7.64
 0 28 -4 8.34 19.53
 0 28 -4 0.16 2.7
 0 28 -4 -1.81 7.79
 0 28 4 0.14 4.06
 0 28 -5 13.2 7.56
 0 28 5 18.28 7.67
 0 -28 5 21.09 7.61
 0 28 5 28.61 9.55
 0 28 -5 22.26 9.92
 0 28 -5 22.63 5.71
 0 28 -6 6.36 3.56
 0 28 -6 4.47 6.82
 0 28 6 8 7.57
 0 -28 -6 -1.33 10.38
 0 -28 6 7.58 6.99
 0 28 6 -0.15 5.2
 0 28 6 -1.33 16.53
 0 28 -6 -13.33 16.07
 0 28 -6 24.85 16.18
 0 28 6 -2.71 16.17
 0 28 -6 2.59 8.2
 0 28 -7 62.72 9.32
 0 28 -7 51.24 12.57
 0 28 7 49.7 10.6
 0 -28 7 50.65 9.99
 0 -28 -7 60.27 14.15
 0 28 7 17.24 19.44
 0 28 -7 45.16 17.32
 0 28 -7 59.01 18.22
 0 28 7 44.62 16.6
 0 28 -7 56.41 10.43
 0 28 -8 13.46 5.54
 0 28 -8 14.97 9.75
 0 28 8 8.34 9.06
 0 -28 8 14.13 7.51
 0 -28 -8 8.6 8.86
 0 28 8 1.08 18.28
 0 28 8 23.02 20.36
 0 28 -8 11.89 14.98
 0 28 -8 8.54 9.59
 0 28 -9 131.52 13.43
 0 -28 -9 114 15.84
 0 -28 9 125.23 15.72
 0 28 9 130.43 16.52
 0 28 -9 116.14 17.28
 0 28 -9 84.98 24.11
 0 28 -9 125.05 22.73
 0 28 9 109.65 23.25
 0 28 -9 124.15 16.04
 0 28 -10 20.86 6.12
 0 -28 10 17.11 12.61
 0 -28 -10 9.79 8.99
 0 -28 10 14.13 6.96
 0 28 10 0.32 22.17
 0 28 -10 15.77 21.78
 0 28 10 33.63 18.18
 0 28 -10 22.21 10.14
 0 -28 11 118.09 20.12
 0 -28 -11 132.34 17.56
 0 -28 11 135.93 16.47
 0 28 -11 99.98 25.12
 0 28 -11 107.7 21.34
 0 28 -11 113.01 16.08
 0 -28 12 -11.42 11.08
 0 -28 12 2.93 6.43
 0 -28 -12 -8.2 9.21
 0 28 -12 1.88 22.95
 0 28 -12 15.19 18.83
 0 28 -12 -2.6 17.28
 0 28 -12 -2.4 9.95
 0 -28 13 15.25 11.22
 0 -28 -13 19.23 11.81
 0 -28 13 15.04 7.8
 0 28 -13 15.47 24.83
 0 28 -13 26.02 20.06
 0 28 -13 8.98 10.78
 0 -28 14 7.51 11.06
 0 -28 -14 -1.54 9.43
 0 28 14 29.32 29.88
 0 28 -14 11.49 21.36
 0 28 -14 3.39 20.58
 0 28 -14 5.28 12.38
 0 -28 -15 20.56 7.83
 0 -28 -15 23.42 10.87
 0 28 -15 24.95 22.16
 0 28 -15 0.61 13.15
 0 -28 15 16.68 10.69
 0 -28 -16 7.18 6.65
 0 28 -16 13.7 15.62
 0 -28 -16 13.42 10.19
 0 -28 -17 70.47 12.32
 0 -28 17 74.88 14.08
 0 -28 -17 57.18 13.19
 0 28 -17 100.73 27.84
 0 28 -17 78.41 28.06
 0 28 -17 37.77 17.48
 0 29 0 6.15 6.15
 0 29 0 -2.78 2.4
 0 29 0 3.25 5.21
 0 29 1 -4.79 7.07
 0 29 -1 4.71 6.34
 0 -29 1 7.05 6.49
 0 29 1 1.77 2.43
 0 29 -1 4.99 3.27
 0 29 1 1.37 5.76
 0 29 -1 5.05 5.77
 0 29 -2 41.24 10.92
 0 -29 2 51.17 9.83
 0 29 2 54.73 10.61
 0 29 -2 48.07 9.57
 0 29 -2 54.11 7.71
 0 29 -3 0.61 2.65
 0 29 -3 5.35 8.45
 0 -29 3 0.22 5.82
 0 29 3 6.07 7.41
 0 29 -3 10.38 8.2
 0 29 -4 265.63 16.62
 0 29 -4 245.03 23.16
 0 -29 4 250.34 20.07
 0 29 4 234.32 16.75
 0 29 4 212.07 26.33
 0 29 -4 286.35 20.94
 0 29 -5 -0.67 3
 0 29 -5 0.6 6.93
 0 -29 5 -4.42 6.26
 0 29 5 1.13 16.12
 0 29 -5 -1.75 16.78
 0 29 -5 17.17 14.3
 0 29 -5 1.55 7.69
 0 29 -6 159.38 14.02
 0 -29 6 146.47 15.8
 0 29 -6 122.34 22.12
 0 29 6 128.15 23.22
 0 29 -6 122.5 19.6
 0 29 -6 152.29 15.63
 0 29 -6 152.81 18.69
 0 29 -7 6.47 4.1
 0 -29 7 2.94 6.37
 0 -29 -7 -0.82 9.03
 0 29 -7 -34.07 15.9
 0 29 7 15.23 15.65
 0 29 -7 -46.33 21.65
 0 29 -7 5.31 7.83
 0 29 7 2.55 8.52
 0 29 -7 -3.75 7.46
 0 29 -8 27.27 7.01
 0 29 -8 29.22 11.38
 0 29 8 25.46 10.55
 0 -29 8 32.73 9.34
 0 -29 -8 37.31 12.79
 0 29 -8 39.97 16.13
 0 29 8 22.82 17.5
 0 29 -8 20.5 9.62
 0 29 -9 13.51 5.1
 0 29 9 19.36 10.16
 0 29 -9 6.56 8.58
 0 -29 -9 25.35 11.06
 0 -29 9 10.29 6.68
 0 29 -9 5.41 21.53
 0 29 -9 6.64 16.31
 0 29 9 -4.22 18.83
 0 29 -9 16.08 10.4
 0 29 10 61.94 12.8
 0 -29 -10 30.83 10.25
 0 -29 10 41.41 10.51
 0 29 -10 14.26 18.05
 0 29 -10 38.36 12.52
 0 29 -10 24.72 22.35
 0 -29 -11 0.8 9.17
 0 -29 11 -0.54 7.14
 0 29 -11 -6.43 17.15
 0 29 -11 -13 17.16
 0 29 -11 -1.28 9.94
 0 29 -11 17.7 21.6
 0 -29 12 8.84 9.21
 0 -29 -12 16.47 11.09
 0 29 -12 4.97 18.45
 0 29 -12 3.18 18.3
 0 29 -12 1.62 10.45
 0 -29 -13 66.08 14.71
 0 -29 13 60.87 12.54
 0 29 -13 37.73 20.73
 0 29 -13 56.57 15.14
 0 29 -13 25.76 25.83
 0 -29 -14 117.91 16.99
 0 29 -14 119.75 19.11
 0 29 -14 113.86 24.51
 0 -29 -15 21.52 11.94
 0 29 -15 -24.32 22.97
 0 29 -15 37.28 24.08
 0 29 -15 -3.39 13.34
 0 30 0 82.61 26.62
 0 30 0 50.26 10.93
 0 30 0 55.58 7.32
 0 30 -1 115.82 10.5
 0 30 1 95.01 14.98
 0 30 -1 105.33 15.58
 0 30 1 121.71 16.91
 0 30 2 -11.49 9.16
 0 30 -2 -4.86 7.67
 0 -30 2 0.89 6.79
 0 30 2 -1.85 7.18
 0 30 2 -2.23 6.87
 0 30 -2 2.04 2.73
 0 30 -3 140 12.25
 0 30 -3 99.78 16.17
 0 -30 3 132.84 15.54
 0 30 -3 145.17 26.77
 0 30 -3 137.9 13.91
 0 30 -4 29.77 6.01
 0 -30 4 27.42 8.2
 0 30 4 45.83 18.24
 0 30 -4 29.75 15.82
 0 30 -4 39.91 10.61
 0 30 -4 36.47 11.38
 0 30 -5 13.31 5.12
 0 -30 5 16.48 7.92
 0 30 5 -0.39 16.07
 0 30 -5 14.53 15.82
 0 30 -5 14.17 14.97
 0 30 -5 21.4 8.92
 0 30 -5 7.47 9.36
 0 30 -6 6.1 3.27
 0 -30 6 6.44 7.05
 0 30 -6 -5.39 16.62
 0 30 6 1.65 15.93
 0 30 -6 -25.8 21.04
 0 30 -6 4.73 8.08
 0 30 -6 19.33 9.7
 0 30 -7 72.86 10.11
 0 30 -7 55.6 13.27
 0 -30 7 69.04 12.69
 0 30 7 27.83 15.77
 0 30 -7 45.41 17.25
 0 30 -7 58.77 10.76
 0 30 -8 8.05 3.75
 0 30 -8 19.5 10.61
 0 -30 -8 1.13 10.11
 0 -30 8 7.81 6.76
 0 30 -8 23.66 20.22
 0 30 -8 15.11 16.35
 0 30 -8 11.27 10.25
 0 30 -9 146.69 20.31
 0 -30 9 147.92 16.83
 0 -30 -9 148.84 18.46
 0 30 -9 91.08 19.26
 0 30 -9 154.79 17.91
 0 30 -9 105.16 25.04
 0 -30 10 10.89 7.62
 0 -30 -10 -1.4 10.35
 0 30 -10 16.16 17.93
 0 30 -10 -7.65 11.99
 0 30 -10 12.44 21.52
 0 -30 11 3.63 6.67
 0 -30 -11 18.27 11.41
 0 30 -11 15.66 18.23
 0 30 -11 18.34 18.55
 0 30 -11 -1.29 10.09
 0 30 -11 52.18 30.88
 0 -30 12 8.88 8.17
 0 -30 -12 5.22 9.51
 0 30 -12 20.01 18.35
 0 30 -12 7.92 11.21
 0 30 -12 -18.59 24.9
 0 -30 13 15.09 6.6
 0 -30 -13 15.59 11.81
 0 30 -13 8.84 12.11
 0 30 -13 7.66 20.9
 0 30 -13 28.95 22.01
 0 -30 -14 8.12 10.14
 0 -30 14 11.55 9.35
 0 30 -14 -13 23.56
 0 30 -14 -32.09 21.97
 0 30 -14 8.6 14.69
 0 31 0 -10.06 7.63
 0 31 1 27.52 9.41
 0 31 -1 8.15 6.75
 0 31 -2 -6.9 7.51
 0 31 2 -2.25 7.77
 0 31 -2 0.15 2.73
 0 31 -3 112.07 16.85
 0 -31 3 133.94 15.47
 0 31 3 74.1 11.38
 0 31 -3 111.4 17.94
 0 31 -3 139.58 12.34
 0 31 -4 22.65 9.05
 0 -31 4 29.44 9.44
 0 31 -4 23.5 22.38
 0 31 4 44.68 19.97
 0 31 -4 25.61 15.28
 0 31 -4 49.14 18.46
 0 31 -4 35.52 6.77
 0 31 -5 174.63 20.79
 0 31 -5 127.98 20.56
 0 31 5 150.42 24.72
 0 31 -5 148.44 25.19
 0 31 -5 198.96 15.3
 0 -31 5 180.74 18.3
 0 31 -6 48.56 12.58
 0 31 -6 29.55 16.08
 0 31 -6 37.96 7.25
 0 -31 6 35.8 9.72
 0 31 -7 13.28 8.47
 0 -31 7 7.7 7.51
 0 31 -7 5.71 5.15
 0 31 -8 2.03 8.48
 0 -31 8 -6.23 7.89
 0 31 -8 -3.75 23.26
 0 31 -8 23.18 17.22
 0 31 -8 1.82 9.47
 0 31 -9 7.22 9.09
 0 -31 -9 15.7 11.53
 0 -31 9 16.77 7.38
 0 31 -9 -3.03 17.74
 0 31 -9 20.93 11.41
 0 31 -9 13.31 21.88
 0 -31 10 29.38 9.66
 0 -31 -10 34.06 11.48
 0 31 -10 30.9 20.01
 0 31 -10 33.69 11.16
 0 31 -10 11.6 22.56
 0 -31 -11 13.45 11.74
 0 -31 11 13.32 8.89
 0 31 -11 -0.39 18.06
 0 31 -11 16.21 11.36
 0 31 -11 1.58 25.38
 0 -31 12 18.47 7.9
 0 -31 -12 7.63 10.16
 0 31 -12 27.47 21.32
 0 31 -12 17.81 12.45
 0 31 -12 25.49 23.83
 0 31 -13 5.98 21.69
 0 31 -13 33.13 13.97
 0 -31 -13 35.36 13.25
 0 -31 13 30.54 9.26
 0 32 0 264.98 24.52
 0 32 -1 7.74 8.01
 0 32 1 11.42 7.79
 0 32 -2 72.35 18.07
 0 32 -2 42.64 21.96
 0 32 2 119.3 17.57
 0 32 -2 88.56 15.51
 0 32 -3 -2.83 15.6
 0 -32 3 5.17 7.11
 0 32 -3 2.92 7.89
 0 32 3 -1 8.81
 0 -32 4 12.19 7.13
 0 32 -4 9.05 18.87
 0 32 -4 15.1 18.51
 0 32 -4 6.82 3.5
 0 32 -4 12.06 9.46
 0 -32 5 8.08 7.42
 0 32 -5 -1.75 17.43
 0 32 -5 1.75 3.75
 0 32 -5 -5.29 7.07
 0 -32 6 49.89 11.42
 0 32 -6 46.04 18.31
 0 32 -6 57.49 8.89
 0 32 -6 31.06 10.85
 0 32 -7 -3.41 7.69
 0 32 -7 -8.37 17.14
 0 -32 7 3.54 7.79
 0 32 -8 124.48 18.41
 0 -32 8 162.79 18.75
 0 32 -8 148.93 28.27
 0 32 -9 7.37 9.1
 0 32 -9 -0.93 18.25
 0 -32 9 -3.99 7.6
 0 32 -9 15.2 23.86
 0 32 -10 81.39 22.96
 0 32 -10 30.18 21.76
 0 -32 10 43.55 11.92
 0 32 -10 43.15 24.66
 0 32 -11 8.05 19.34
 0 -32 11 1.2 7.63
 0 -32 -11 -3.53 9.9
 0 32 -11 1.21 25.22
 0 33 0 -1.99 7.07
 0 33 -1 1.47 16.04
 0 33 -1 -3.3 7.68
 0 33 1 -5.32 7.39
 0 33 -1 22.8 23.07
 0 33 -2 41.57 17.99
 0 33 -2 27.58 11.36
 0 33 2 23.81 9.07
 0 33 2 -4.35 27.68
 0 33 -3 39.37 16.89
 0 33 -3 -5.18 17.36
 0 33 3 26.87 9.53
 0 33 -3 30.36 11.35
 0 33 -3 33.33 23.48
 0 33 4 26.08 10.79
 0 33 -4 32.71 12.22
 0 -33 4 22.22 9.4
 0 33 -4 -9.55 20.44
 0 33 -4 15.18 18.03
 0 33 -5 119.28 17.59
 0 -33 5 118.78 15.82
 0 33 -5 91.07 21.08
 0 33 -6 -3.09 8.88
 0 33 -6 7.34 16.63
 0 -33 6 0.83 6.87
 0 33 -7 53.93 14.45
 0 33 -7 25.77 17.63
 0 -33 7 34.31 10.53
 0 33 -7 37.38 24.67
 0 33 -8 0.35 9.34
 0 33 -8 -26.14 20.57
 0 -33 8 10.12 7.28
 0 33 -8 -32.54 26.73
 0 33 -9 2.53 18.49
 0 -33 9 14.4 8.87
 0 33 -9 28.3 25.21
 0 34 0 67.08 18.48
 0 34 0 68.37 14.34
 0 34 -1 51.37 17.4
 0 34 1 34.52 14.56
 0 34 1 76.26 14.38
 0 34 -1 56.7 13.18
 0 34 -1 21.29 21.96
 0 34 -2 25 16.92
 0 34 -2 1.04 21.19
 0 34 2 30.94 9.64
 0 34 -2 58.28 14.72
 0 34 -2 39.35 25.27
 0 34 -3 28.03 18.52
 0 34 3 52.41 12.58
 0 34 -3 54.89 13.2
 0 34 3 66.5 33.02
 0 34 -4 0.69 8.94
 0 34 4 0.7 7.04
 0 34 -4 9.4 17.12
 0 34 5 11.66 8.41
 0 34 -5 5.17 8.41
 0 -34 5 8.82 8.9
 0 34 -5 14.34 17.57
 0 34 -6 -3.14 8.97
 0 34 -6 -23.59 18.25
 0 34 -6 -35.53 20.45
 0 -34 6 1.41 7.92
 -1 0 28 3.1 6.16
 1 0 -28 7.89 11.37
 -1 0 27 5.98 7.53
 1 0 -27 2.88 8.09
 1 0 -27 -1.3 8.2
 -1 0 26 -0.86 5.81
 1 0 -26 6.02 10.98
 1 0 -26 6.06 9.58
 -1 0 25 82.97 12.97
 1 0 -25 100.07 19.27
 1 0 -25 89.62 17.32
 -1 0 24 -0.53 5.77
 1 0 -24 1.27 9.71
 1 0 -24 7.14 6.8
 1 0 -23 184.3 23.62
 -1 0 23 167.7 10.77
 1 0 -23 195.53 24.12
 -1 0 23 148.12 16.38
 -1 0 22 7.67 4.71
 -1 0 22 -1.9 5.31
 1 0 -22 -9.51 10.83
 1 0 -22 -3.89 7.25
 1 0 -21 178.41 23.67
 -1 0 21 148.97 9.78
 1 0 -21 151.64 21.58
 -1 0 21 137.28 15.14
 -1 0 20 -1.59 2.7
 -1 0 20 -7.6 5.52
 1 0 -20 -1.61 9.26
 1 0 -20 -5.42 8.53
 1 0 -19 302.77 29.01
 1 0 -19 286.28 28.53
 -1 0 19 251.13 12.06
 1 0 -18 -1.6 7.13
 1 0 -18 -7.35 10.11
 -1 0 18 0.96 2.87
 -1 0 18 -12.3 25.56
 -1 0 17 49.1 5.66
 1 0 -17 57.66 12.57
 1 0 -16 4.82 9.43
 -1 0 16 -1.21 3.06
 1 0 -16 4.16 7.68
 -1 0 15 501.86 14.91
 1 0 -15 500.45 35.07
 1 0 -15 532.92 37.25
 1 0 -14 1.06 5.76
 1 0 -14 3.85 9.88
 -1 0 14 -0.74 2.88
 1 0 -13 775.15 42.37
 1 0 -13 731.71 40.97
 -1 0 13 816.61 17.94
 1 0 -12 -0.32 6.19
 1 0 -12 2.03 8.15
 -1 0 12 8.2 3.19
 1 0 -11 334.83 26.26
 -1 0 11 388.61 11.07
 1 0 -11 405.98 30.25
 -1 0 10 -2.83 2.22
 1 0 -10 -10.98 10.76
 1 0 -9 464.69 18.17
 -1 0 9 470.65 12.28
 1 0 -9 435.69 29.9
 -1 0 8 -1.3 1.69
 1 0 -8 1.21 1.73
 1 0 -8 -5.14 2.27
 -1 0 8 -6.03 5.68
 -1 0 7 1856 19.08
 -1 0 7 1790.13 27.39
 -1 0 7 1785.71 21.02
 1 0 -7 1827.47 23.13
 -1 0 7 1782.87 30.49
 1 0 -7 1762.19 33.32
 -1 0 6 -1.23 2.67
 -1 0 6 1.3 1.32
 1 0 -6 0.42 1.27
 1 0 -6 0.04 1.26
 -1 0 6 -0.56 1.2
 1 0 -6 5.39 6.5
 -1 0 5 2794.67 32.73
 1 0 -5 2648.14 18.54
 -1 0 5 2736.15 19.8
 -1 0 5 2617.11 31.83
 1 0 -5 2662.63 36.39
 -1 0 5 2594.83 28.65
 1 0 -4 -3.56 1.46
 -1 0 4 -1.23 1.26
 -1 0 4 -2.79 1.94
 1 0 -3 458.76 15.72
 -1 0 3 456.22 9.84
 1 0 -3 464.81 9.43
 -1 0 2 0.2 1.5
 1 0 -2 -2.06 2.88
 1 0 -2 1.04 1.17
 -1 0 2 -0.54 1.08
 -1 0 2 0.13 2.85
 -1 0 2 0.7 1.36
 -1 0 1 196.2 5.25
 1 0 -1 208.26 5.42
 1 0 -1 223.28 7.54
 -1 0 1 215.3 7.4
 1 0 0 1.29 2.26
 -1 0 0 -0.03 2.1
 1 0 0 -0.64 1.33
 -1 0 0 -0.36 1.34
 1 0 0 0.56 1.16
 1 0 0 0.74 1.03
 -1 0 -1 1619.73 15.03
 1 0 1 1671.19 19.82
 -1 0 -1 1611.66 19.07
 -1 0 -1 1629.81 14.99
 1 0 1 1605.41 20.51
 1 0 1 1621.14 18.58
 1 0 1 1664.86 14.89
 1 0 2 0.92 1.44
 -1 0 -2 -1.11 2.05
 -1 0 -2 -0.9 1.41
 1 0 2 0.4 2.09
 1 0 2 0.13 1.57
 -1 0 -2 -1.34 1.41
 1 0 3 1089.6 15.44
 -1 0 -3 1117.87 19.92
 1 0 3 1109.22 18.88
 1 0 3 1173.87 19.27
 -1 0 -3 1093 23.72
 -1 0 -3 1118.19 16.72
 1 0 3 1100.09 18.14
 -1 0 -3 1158.49 17.28
 1 0 4 -1.58 3.83
 1 0 4 -1.98 2.62
 1 0 4 -0.13 2.11
 1 0 4 -0.71 2.42
 -1 0 -4 1.03 2.16
 -1 0 -4 -0.26 1.89
 1 0 5 6592.64 51.35
 1 0 5 5408.06 49.44
 -1 0 -5 5366.74 58.98
 1 0 5 6536.76 48.39
 -1 0 -5 5581.7 49.24
 -1 0 -5 5248.04 36.23
 -1 0 -5 5538.62 46.78
 1 0 5 5499.28 55.01
 1 0 6 -0.77 3.09
 -1 0 -6 0.95 2.38
 1 0 6 0.55 3.45
 1 0 6 -0.06 3.02
 1 0 6 -9.08 11.35
 1 0 6 -0.77 4.28
 1 0 6 -8.79 4.5
 -1 0 -6 -9.17 5.01
 -1 0 -6 2.37 2.62
 -1 0 -6 0.25 2.67
 -1 0 -7 853.72 25.04
 1 0 7 799.59 26.56
 1 0 7 829.96 19.35
 1 0 7 951.44 21.45
 -1 0 -7 867.86 18.3
 1 0 7 779.18 31.66
 -1 0 -7 860.96 21.49
 1 0 7 879.51 22.85
 -1 0 -7 840.14 23.36
 -1 0 -8 -2.29 3.55
 1 0 8 -7.95 4.83
 -1 0 -8 2.24 2.94
 1 0 8 -1.1 4.19
 -1 0 -9 32.52 6.39
 -1 0 -9 31.6 5.79
 -1 0 -10 -1.6 2.99
 -1 0 -10 3.06 8.3
 1 0 10 -1 7.43
 -1 0 -10 2.48 3.6
 -1 0 -11 688.27 28.21
 -1 0 -11 618.7 24.52
 -1 0 -11 621.82 20.48
 1 0 11 580.74 26.07
 1 0 11 705.35 19.63
 -1 0 -11 659.76 26.85
 -1 0 -12 -1.17 9.21
 -1 0 -12 -5.04 7.54
 -1 0 -12 -1.38 4.69
 -1 0 -12 -1.17 4.01
 -1 0 -13 632.82 29.74
 -1 0 -13 651.18 24.11
 1 0 13 603.1 18.6
 -1 0 -13 598.5 27.45
 -1 0 -13 623.91 27.67
 -1 0 -14 -0.92 4.37
 -1 0 -14 6.76 11.72
 -1 0 -14 -4.53 4.82
 -1 0 -14 -5.94 9.54
 1 0 14 5.31 4.35
 1 0 15 911.91 24.22
 -1 0 -15 953.41 37.54
 -1 0 -15 943.44 39.5
 -1 0 -16 11.53 11.94
 -1 0 -16 -3.99 6.24
 -1 0 -16 -1.87 5.04
 1 0 16 -2.91 3.63
 -1 0 -17 320.97 24.93
 1 0 17 298.36 14.3
 -1 0 -17 308.7 23.36
 -1 0 -17 341.84 26.87
 1 0 18 2.45 3.74
 -1 0 -18 8.19 7.49
 -1 0 -18 -9.11 14.01
 -1 0 -18 -11.54 12.69
 1 0 19 27.08 5.38
 -1 0 -19 33.54 9.58
 -1 0 -19 11.16 13.29
 -1 0 -19 26.93 14.23
 1 0 20 -1.68 4.38
 -1 0 -20 2.43 15.35
 -1 0 -20 -5.56 7.09
 1 0 21 89.86 8.9
 -1 0 -21 109.66 15.66
 -1 0 -21 102.78 20.31
 1 0 22 -7.53 4.91
 -1 0 -22 -0.95 6.24
 -1 0 -22 -11.21 14.97
 1 0 22 9.25 18.05
 1 0 23 235 14.16
 -1 0 -23 272.8 24.48
 -1 0 -23 207.88 25.96
 1 0 23 203.51 25.56
 1 0 24 -0.49 4.35
 -1 0 -24 -5.35 5.93
 1 0 24 -1.76 18.55
 -1 0 -25 154.83 19.38
 1 0 25 110.72 22.9
 -1 0 -25 117.68 24.59
 -1 0 -26 -1.08 7.32
 1 0 26 5.4 22.29
 -1 0 -26 35 22.92
 -1 0 -27 77.45 14.94
 1 0 27 23.26 25.19
 -1 0 -27 35.71 18.77
 -1 0 -28 0.38 7.51
 1 0 28 6.66 8.88
 1 0 28 -4.15 27.41
 -1 0 -28 28.39 22.43
 -1 -1 28 68.84 12.92
 -1 1 28 61.65 12.74
 1 -1 -28 98.88 18.81
 1 1 -28 74.65 16.67
 1 1 -27 65.05 15.7
 1 -1 -27 50.84 14.18
 -1 -1 27 34.58 9.42
 -1 1 27 47.3 10.88
 1 -1 -27 51.19 13.61
 1 1 -27 58.04 14.74
 1 -1 -26 84.37 17.6
 1 1 -26 99.99 18.57
 1 -1 -26 109.48 18.63
 1 1 -26 100.08 18.33
 1 -1 -26 78.09 9.6
 -1 1 26 91.41 13.41
 -1 -1 26 93.55 14.15
 -1 1 25 31.84 33.85
 1 -1 -25 55.53 14.28
 1 1 -25 39.97 13.58
 1 -1 -25 53.18 14.62
 1 -1 -25 42.18 7.5
 1 1 -25 52.32 14.92
 -1 1 25 44.7 10.31
 -1 -1 25 42.09 9.74
 -1 -1 24 62.85 11.17
 -1 1 24 58.31 10.77
 -1 -1 24 56.33 7.16
 -1 -1 24 62.63 35.06
 1 -1 -24 63.39 15.87
 1 1 -24 83.98 17.7
 1 -1 -24 61.66 14.84
 1 1 -24 74.07 15.59
 -1 -1 23 12.39 4.09
 1 1 -23 13.66 10.06
 1 -1 -23 15.45 10.58
 1 -1 -23 14.5 9.84
 1 1 -23 12.73 8.49
 -1 -1 23 20.19 7.65
 -1 1 23 12.98 6.64
 1 1 -22 -6.04 6.96
 1 -1 -22 -0.43 6.75
 -1 -1 22 -1.45 2.95
 -1 1 22 2.3 2.84
 1 1 -22 2.46 10.08
 1 -1 -22 7.64 9.68
 1 -1 -22 -10.97 18.5
 -1 1 22 7.1 4.96
 -1 -1 22 -5.98 6
 1 -1 -21 9.77 7.84
 1 1 -21 8.07 7.44
 -1 1 21 6.93 5.96
 -1 -1 21 7.68 4.81
 -1 -1 21 8.26 3.48
 -1 1 21 5.9 3.24
 1 -1 -21 20.6 11.22
 1 1 -21 16.97 11.44
 1 -1 -21 -11.3 15.48
 -1 -1 20 187.24 16.35
 -1 1 20 201.5 17.45
 1 -1 -20 199.76 24.15
 1 1 -20 250.6 27
 1 -1 -20 215.66 25.1
 1 1 -20 226.09 25.93
 -1 -1 20 212.69 11.7
 -1 1 20 197.35 10.38
 1 1 -19 42.89 12.86
 1 -1 -19 48.23 13.95
 -1 1 19 28.34 24.67
 1 -1 -19 25.25 11.26
 1 1 -19 40.97 13.88
 -1 -1 19 36.89 5.27
 -1 1 19 33.87 4.71
 1 -1 -18 165.38 22.64
 1 -1 -18 145.83 20.14
 1 1 -18 155.3 20.8
 -1 1 18 175.77 9.62
 -1 -1 18 139.84 9.07
 1 1 -18 138.61 20.17
 1 1 -17 13.63 8.4
 1 -1 -17 26.11 10.11
 1 -1 -17 14.24 10.71
 -1 -1 17 15.22 4.04
 -1 1 17 11.84 3.64
 -1 -1 16 198.63 31.54
 1 -1 -16 187.33 22.49
 1 1 -16 202.55 22.82
 1 1 -16 162.19 21.13
 -1 -1 16 169.14 9.65
 -1 1 16 166.49 8.72
 1 1 -15 13.93 9.71
 1 -1 -15 4.02 6.42
 1 1 -15 -4.38 7.51
 1 1 -15 24.16 12.67
 -1 1 15 10.27 21.87
 1 -1 -15 7.31 9.53
 -1 -1 15 5.29 3.56
 -1 1 15 -1.7 3.04
 1 -1 -14 59.07 14.82
 1 1 -14 59.44 15.18
 -1 1 14 56.12 5.09
 -1 -1 14 64.73 6.59
 1 1 -14 60.23 12.01
 1 -1 -14 76.1 14.32
 1 1 -14 70.68 13.59
 1 1 -14 32.45 9.89
 1 -1 -13 69.99 13.37
 1 1 -13 74.6 14.88
 -1 -1 13 61.38 5.63
 -1 1 13 72.4 5.73
 -1 -1 13 45.68 15.31
 1 1 -13 49.91 10.75
 1 -1 -13 54.58 12.24
 1 1 -13 62.7 14.02
 1 1 -13 36.05 8.77
 1 -1 -12 93.55 16.85
 1 1 -12 71.01 14.64
 1 1 -12 86.84 13.7
 1 -1 -12 80.57 14.58
 1 1 -12 74.44 10.33
 -1 -1 12 82.49 5.88
 -1 1 12 85.21 5.37
 1 1 -11 4.57 10.44
 1 -1 -11 6.79 8.34
 -1 -1 11 21.81 3.57
 -1 1 11 5.08 2.32
 1 1 -11 8.99 7.58
 1 -1 -11 7.21 6.81
 1 1 -11 5.15 8.58
 1 -1 -10 446.16 31.48
 -1 -1 10 476.45 12.21
 -1 1 10 459.78 10.73
 1 1 -10 519.29 20.43
 1 1 -10 472.16 14.9
 -1 1 10 464.52 12.5
 1 1 -9 218.48 8.15
 -1 -1 9 234.86 8.24
 -1 1 9 228.46 6.92
 -1 1 9 239.78 8.55
 -1 -1 9 249.48 9.22
 1 1 -9 250.16 10.33
 1 -1 -9 259.86 25.72
 -1 1 8 1900.14 22.44
 1 1 -8 1969.68 26.79
 -1 -1 8 1927.86 24.03
 -1 1 8 1885 29.83
 -1 -1 8 1904.35 22.15
 1 1 -8 1972.65 22.26
 -1 1 8 1884.44 18.64
 -1 -1 8 2022.09 32.31
 1 -1 -8 1966.73 39.56
 -1 1 8 1910.54 32.96
 1 -1 -8 1934.91 36.55
 -1 -1 8 1984.44 32.45
 1 1 -7 494.45 10.42
 -1 -1 7 499.16 10.86
 -1 1 7 479.7 8.77
 1 -1 -7 454.54 8.67
 -1 1 7 497.81 14.28
 -1 -1 7 471.21 14.73
 -1 -1 7 470.34 11.36
 -1 1 7 461.46 10.31
 1 -1 -7 473.28 11.34
 1 1 -7 489.74 12.55
 1 -1 -7 463.93 17.29
 1 1 -7 498.05 17.78
 -1 1 6 2014.68 27.09
 -1 -1 6 1974.98 27.14
 1 -1 -6 2052.1 21.28
 -1 -1 6 2027.69 21.99
 -1 1 6 2022.25 19.77
 1 -1 -6 1931.77 31.43
 -1 1 6 2093.85 31.44
 1 1 -6 2048.67 19.36
 -1 1 6 2048.59 16.37
 -1 -1 6 2031.53 20.18
 1 -1 -6 2027.48 16.1
 1 -1 -5 9.27 1.23
 -1 -1 5 12.96 2.41
 1 -1 -5 14.02 1.93
 -1 1 5 14.02 1.83
 -1 -1 5 16.44 3.15
 -1 -1 4 260.61 8.27
 -1 1 4 262.96 8.15
 -1 1 4 263 13.03
 -1 1 4 258.98 5.04
 1 -1 -4 255.22 4.54
 -1 -1 4 249.49 6.39
 -1 -1 4 236.53 9.05
 1 -1 -4 257.34 5.92
 1 1 -4 229.41 9.81
 -1 1 3 729.05 8.56
 -1 -1 3 757.67 14.17
 1 1 -3 747.09 13.96
 1 1 -3 811.99 19.93
 -1 1 3 768.67 12.56
 -1 -1 3 776.01 12.96
 1 1 -3 800.88 12.55
 1 -1 -3 766.54 20.85
 -1 1 3 725.06 19.75
 1 -1 -3 755.97 7.7
 -1 -1 3 769 10.79
 1 1 -3 720.07 13.67
 1 -1 -2 9692.88 65.91
 -1 1 2 9295.43 32.89
 1 1 -2 9890.79 39.67
 1 -1 -2 9225.88 65.57
 -1 1 2 9528.23 65.38
 -1 -1 2 9591.37 41.13
 1 1 -2 9342.98 60.57
 1 1 -1 643.29 9.04
 -1 1 1 629.1 11.66
 1 1 -1 648.15 11.91
 -1 1 1 650.02 13.54
 1 -1 -1 643.73 13.5
 -1 -1 1 620.19 8.6
 1 1 -1 606.51 9.16
 -1 1 1 645.38 8.79
 1 1 -1 632.65 9.5
 -1 -1 1 627.95 9.07
 -1 -1 1 636.99 7.68
 -1 1 0 1173.74 15.85
 1 -1 0 1159.52 15.02
 1 1 0 1125.4 13.08
 1 -1 0 1227.6 14.1
 -1 1 0 1264.23 16.72
 -1 -1 0 1136.62 12.05
 -1 1 0 1178.57 9.84
 1 1 0 1195.94 15.83
 -1 -1 0 1079.43 12.34
 1 1 0 1177.97 12.93
 1 -1 0 1178.63 16.77
 -1 1 0 1182.12 16.54
 1 1 0 1165.92 14.28
 1 1 1 1013.87 14.08
 1 1 1 1031.09 13.17
 1 1 1 971.38 12.83
 -1 -1 -1 1038.68 12.21
 1 -1 1 998.23 15.33
 -1 1 -1 1025.6 16.01
 1 -1 1 1029.3 13.36
 -1 1 -1 1044.06 11.67
 1 -1 1 988.23 17.04
 -1 -1 -2 11.91 2.1
 1 1 2 13.32 1.92
 1 1 2 10.48 2.29
 1 1 2 14.85 2.47
 1 -1 2 12.29 2.33
 -1 1 -2 13.51 3.04
 1 -1 2 13.35 3
 1 1 2 16.11 2.71
 -1 -1 -2 13.76 2.36
 -1 1 -2 13.62 2.1
 -1 -1 -2 16.03 2.41
 1 1 2 11.01 2.02
 1 1 3 1454.15 21.63
 1 -1 3 1449.83 18.65
 1 1 3 1448.2 16.94
 -1 1 -3 1459.84 22.99
 1 -1 3 1480.19 22.02
 1 -1 3 1614.53 21.71
 1 1 3 1567.17 20.93
 1 1 3 1626.63 14.99
 1 -1 3 1454.41 20.73
 -1 -1 -3 1431.13 18.98
 1 1 3 1525.73 14.99
 -1 1 -3 1478.78 19.71
 1 1 3 1448.89 20.64
 -1 -1 -3 1462.51 19.05
 -1 1 -3 1488.56 19.08
 -1 -1 -3 1481.1 20.4
 1 1 3 1445.09 20.36
 1 1 4 4307.05 42.02
 1 -1 4 4165.34 38.83
 1 1 4 4051.91 26.39
 1 -1 4 4137.52 34.71
 -1 1 -4 4085.94 42.09
 1 -1 4 4011.98 39.49
 1 1 4 4128.74 32.49
 1 1 4 4191.79 40.14
 1 1 4 4144.36 51.87
 -1 1 -4 4582.37 54.39
 1 -1 4 4539.62 34.71
 1 1 4 4058.8 39.19
 -1 -1 -4 4178.11 38.4
 -1 1 -4 4222.13 37.12
 1 1 4 4145.93 39.48
 -1 -1 -4 4048.99 35.04
 1 1 5 32.67 4.92
 -1 -1 -5 30.59 4.53
 -1 1 -5 29.82 4.05
 1 -1 6 141.62 8.1
 1 1 6 134.93 7.58
 1 1 6 130.69 10.03
 1 -1 6 122.15 7.78
 -1 1 -6 122.75 12.92
 -1 -1 -6 127.23 7.95
 1 -1 6 139.11 8.02
 -1 1 -6 122.78 7.94
 1 1 6 136.05 6.02
 -1 1 -6 134.15 7.04
 -1 -1 -6 141.03 8.99
 -1 1 -6 136.24 8.71
 1 1 7 311.14 11.84
 -1 -1 -7 330.06 15.83
 1 -1 7 320.43 12.63
 1 -1 7 310.22 16.55
 1 1 7 316.81 16.85
 -1 -1 -7 343.69 15.72
 -1 1 -7 333.36 15.89
 -1 1 -7 306.73 10.46
 1 -1 7 330.51 14.17
 1 1 7 295.08 13.63
 -1 1 -7 303.02 12.87
 -1 1 -7 326.3 14.43
 -1 -1 -7 325.54 14.56
 -1 -1 -8 602.2 19.4
 1 -1 8 646.99 18.41
 1 1 8 640.5 17.99
 1 -1 8 597.13 25.67
 -1 -1 -8 622.17 16.72
 1 -1 8 586.22 19.84
 1 1 8 596.1 20.62
 1 1 8 637.66 15.11
 -1 1 -8 641.79 17.38
 -1 1 -8 682.49 23.85
 -1 -1 -8 690.21 23.81
 -1 -1 -8 647.48 22.37
 -1 1 -8 621.18 21.11
 -1 -1 -9 214.59 14.47
 -1 1 -9 219.26 14.31
 -1 -1 -9 253.12 15
 1 1 9 183.61 8.82
 1 -1 9 203.33 14.92
 -1 1 -9 209.73 13.43
 -1 -1 -9 213.93 13.67
 -1 1 -10 1503.66 39.93
 -1 -1 -10 1454.92 39.86
 -1 -1 -10 1515.9 34.4
 -1 1 -10 1728.51 35.9
 -1 -1 -10 1470.64 28.5
 1 -1 10 1535.96 39.52
 1 1 10 1740.95 31.43
 -1 -1 -10 1418.97 37.23
 -1 1 -10 1450.24 36.65
 -1 1 -11 71.38 9.78
 -1 -1 -11 68.36 9.51
 -1 -1 -11 40.68 7.01
 -1 -1 -11 37.84 8.2
 1 1 11 50.43 9.69
 1 1 11 66.37 6.95
 -1 1 -11 39.98 8.15
 -1 -1 -11 60.73 8.52
 -1 1 -11 68.6 9.04
 -1 1 -12 246.46 17.21
 -1 -1 -12 251.77 17.34
 -1 -1 -12 263.1 18.53
 -1 1 -12 287.1 18.83
 1 -1 12 255.35 12.08
 -1 1 -12 257.78 14.74
 -1 -1 -12 276.03 14.76
 1 1 12 226.46 17.97
 -1 -1 -12 243.64 17.12
 -1 1 -13 78.03 10.87
 1 -1 13 118.65 8.73
 -1 1 -13 114.77 12.76
 -1 -1 -13 116.76 12.77
 -1 1 -13 116.52 13.15
 -1 -1 -13 125.86 13.91
 -1 -1 -14 56.88 9.95
 -1 1 -14 67.92 10.79
 -1 -1 -14 89.62 14.03
 -1 1 -14 41.34 10.94
 1 -1 14 54.07 6.07
 1 1 14 50.31 5.55
 -1 1 -14 52.03 9.17
 -1 -1 -14 66.13 10.95
 -1 1 -14 46.7 10.03
 -1 1 -15 19.93 10.42
 1 -1 15 27.32 4.67
 1 1 15 18.99 4.45
 -1 -1 -15 25.62 7.5
 -1 1 -15 4.17 7.33
 -1 1 -15 23.29 6.68
 -1 -1 -15 16.65 7.2
 -1 -1 -16 6.97 5.26
 -1 1 -16 8.29 5.6
 -1 -1 -16 23.23 15.02
 1 -1 16 8 3.66
 1 1 16 1.75 3.15
 -1 1 -16 6.47 4.86
 -1 -1 -16 10.48 6.48
 -1 -1 -16 8.22 11.46
 -1 1 -16 -7.34 11.42
 -1 1 -17 23.74 12.31
 -1 -1 -17 11.93 11.9
 1 1 17 19.03 4.02
 1 -1 17 27.96 5.11
 -1 -1 -17 47.75 10.3
 -1 1 -17 33.29 8.99
 -1 -1 -17 34.5 8.91
 1 1 18 253.04 13.17
 1 -1 18 266.74 14.23
 -1 -1 -18 299.33 23.39
 -1 1 -18 263.11 21.46
 -1 -1 -18 242.46 23.24
 -1 1 -18 211.1 19.27
 1 -1 19 29.04 5.77
 1 1 19 32.1 5.48
 -1 1 -19 49.48 10.62
 -1 -1 -19 33.79 8.28
 -1 -1 -19 27.73 15.14
 1 1 20 222.14 12.79
 1 -1 20 223.21 13.36
 -1 1 -20 203.33 19.48
 -1 -1 -20 250.27 22.34
 -1 1 -20 251.96 22.5
 -1 1 -20 201.02 24.85
 -1 -1 -20 212.54 23.9
 1 -1 21 68.93 8.94
 1 1 21 47.65 6.68
 -1 -1 -21 60.57 11.27
 -1 1 -21 59.07 11.93
 -1 1 -21 41.75 15.66
 -1 -1 -21 36.91 15.52
 1 -1 21 70.72 20.49
 1 -1 22 83.91 8.72
 1 1 22 88.28 9.08
 -1 1 -22 98.75 14.41
 -1 -1 -22 95.68 15.31
 -1 -1 -22 86.96 18.61
 -1 1 -22 128.7 22.92
 1 1 22 107.52 22.51
 1 -1 22 88.93 21.24
 1 1 23 -0.11 4.23
 1 -1 23 5.32 4.8
 -1 1 -23 5.48 5.67
 -1 -1 -23 1.65 6.69
 -1 -1 -23 43.82 22.4
 -1 1 -23 -7.96 17.4
 1 1 23 -9.65 18.91
 1 -1 23 18.24 20.17
 1 1 24 5.13 5
 1 -1 24 -0.78 4.68
 -1 1 -24 8.27 6.01
 -1 -1 -24 -0.34 6.13
 -1 1 -24 15.47 18.46
 -1 -1 -24 2.19 17.25
 1 1 24 -6.99 19.84
 1 -1 24 -24.77 20.89
 1 -1 25 41.35 7.26
 -1 -1 -25 31.44 9.84
 -1 1 -25 47.69 12.14
 1 -1 25 27.37 20.25
 1 1 25 37.31 19.9
 -1 -1 -25 35.93 18.2
 -1 1 -25 78.17 25.78
 -1 1 -26 82.23 15.02
 -1 -1 -26 80.47 14.64
 1 -1 26 84.84 25.14
 1 1 26 43.1 22.67
 -1 1 -26 51.54 20.45
 -1 -1 -26 61.01 21.51
 -1 -1 -27 48.22 12.2
 -1 1 -27 35.91 10.72
 1 1 27 50.15 27.03
 1 -1 27 38.28 25.06
 -1 1 -27 15.92 17.33
 -1 -1 -27 44.96 19.65
 -1 -1 -28 106 17.76
 -1 1 -28 96.98 16.8
 -1 -1 -28 59.89 10.43
 1 -1 28 102.24 34.64
 1 1 28 89.3 14.81
 1 1 28 71.75 26.83
 1 -1 28 94.32 16.14
 -1 1 -28 37.75 20.35
 -1 -2 28 -5.64 7.57
 -1 2 28 12.86 7.77
 1 -2 -28 4.36 8.14
 1 2 -28 12.02 10.06
 -1 -2 27 4.23 7.51
 -1 2 27 -5.03 6.94
 1 2 -27 -1.28 8.6
 1 -2 -27 0.43 8.81
 1 2 -27 6.68 7.74
 1 -2 -27 10.56 8.56
 1 -2 -26 9.31 5.08
 1 2 -26 15.18 10.1
 1 -2 -26 7.22 9.37
 1 -2 -26 8.86 9.01
 1 2 -26 -0.93 7.23
 -1 -2 26 9.6 6.82
 -1 2 26 -2.28 7.05
 1 -2 -25 13.83 5.34
 1 -2 -25 17.18 10.32
 1 2 -25 23.4 10.81
 1 2 -25 19.5 10.41
 1 -2 -25 14.11 9.08
 -1 2 25 25.08 8.68
 -1 -2 25 24.21 8.67
 -1 -2 24 27.02 5.41
 -1 2 24 25.73 8
 -1 -2 24 26.54 8.44
 1 2 -24 13.65 10.35
 1 -2 -24 28.08 6.71
 1 -2 -24 27.39 10.32
 1 -2 -24 23.68 11.49
 1 2 -24 17.82 9.86
 -1 -2 23 23.59 5.24
 -1 -2 23 26.63 8.07
 -1 2 23 15.64 6.91
 1 2 -23 26.22 11.79
 1 -2 -23 31.59 12.91
 1 2 -23 25.44 11.68
 1 -2 -23 21.1 9.35
 1 -2 -22 134.13 19.79
 1 2 -22 149.13 20.91
 -1 2 22 148.08 15.66
 -1 -2 22 126.45 14.77
 1 2 -22 157.27 21.15
 1 -2 -22 154.47 21.22
 -1 -2 22 143.01 10.6
 -1 2 22 143.11 8.97
 -1 -2 21 62.91 10.57
 -1 2 21 60.42 10.12
 -1 -2 21 64.45 7.2
 -1 2 21 61.35 6.08
 1 2 -21 73.16 16.03
 1 -2 -21 54.36 13.6
 1 -2 -21 65.79 14.52
 1 2 -21 64.03 14.66
 -1 -2 20 209.73 12
 -1 2 20 225.29 10.68
 -1 -2 20 208.84 18.02
 -1 2 20 225.58 18.13
 1 -2 -20 187.12 22.25
 1 -2 -20 227.56 25.18
 1 2 -20 252.46 26.33
 1 -2 -20 260.69 27.57
 1 2 -20 238.14 25.46
 1 -2 -19 40.45 12.78
 1 2 -19 34.69 12.31
 1 -2 -19 52.53 14.27
 1 2 -19 30.86 11.08
 1 -2 -19 41.3 16.63
 -1 2 19 33.01 4.42
 -1 -2 19 31.87 5.19
 -1 2 18 14.78 3.24
 -1 -2 18 17.83 4.17
 1 -2 -18 14.7 11.14
 1 2 -18 10.98 9.47
 1 -2 -18 21.57 10.49
 1 2 -18 16.75 8.28
 1 -2 -17 19.49 9.26
 1 2 -17 7.39 6.96
 -1 -2 17 11.29 3.48
 -1 2 17 9.88 2.89
 1 2 -17 -13.25 13.07
 1 -2 -17 15.86 11.04
 1 2 -17 2.02 13.56
 -1 2 16 245.02 10.08
 -1 -2 16 242.76 11.71
 1 2 -16 242.69 25.86
 1 2 -16 195.44 17.53
 1 -2 -16 232.41 24.82
 1 2 -16 249.17 25.3
 1 2 -16 200.16 19.43
 -1 -2 15 403.65 14.5
 -1 2 15 396.87 12.01
 -1 -2 15 376.4 31.01
 1 2 -15 416.21 25.12
 1 -2 -15 396.66 31.03
 1 2 -15 417.67 31.97
 1 2 -15 423.42 26.24
 1 2 -15 436.56 33.9
 1 -2 -15 397.73 31.55
 -1 -2 14 995.42 22.04
 -1 2 14 959.46 17.73
 1 -2 -14 1051.46 49.01
 1 2 -14 994.83 48.24
 -1 -2 13 124.86 7.92
 -1 2 13 129 6.73
 1 2 -13 139.45 14.35
 1 -2 -13 125.81 17.98
 1 2 -13 134.98 19.01
 1 2 -13 115.51 17.52
 1 2 -13 110.52 12.67
 -1 2 12 1441.92 19.8
 -1 -2 12 1481.29 24.63
 1 2 -12 1352.23 35.16
 1 2 -12 1507.14 58.87
 1 -2 -12 1556.36 58.16
 1 2 -12 1425.71 55.65
 1 2 -12 1423.24 39.84
 -1 -2 11 37 4.17
 -1 2 11 33.49 3.02
 -1 -2 11 22.34 14.06
 1 2 -11 39.59 5.07
 1 2 -11 42.45 11.27
 1 2 -11 56.98 14.31
 1 -2 -11 38.46 10.47
 -1 2 10 473.16 9.97
 -1 -2 10 479.44 13.07
 1 2 -10 497.74 15.72
 -1 2 10 487.12 12.47
 1 2 -10 448.66 32.21
 -1 2 9 219.46 6.4
 1 2 -9 239.39 8.94
 1 2 -9 235.34 10.33
 -1 2 9 225.42 8.06
 -1 -2 8 72.29 13.71
 -1 2 8 65.35 8.55
 -1 -2 8 78.2 5.22
 1 2 -8 84.24 6.06
 -1 2 8 80.67 4.64
 -1 -2 8 75.53 7.84
 1 -2 -8 70.32 14.01
 -1 -2 7 -0.24 2.08
 1 2 -7 -2.24 2.13
 -1 -2 7 2.1 1.56
 -1 2 7 2.36 1.29
 -1 -2 7 -12.91 9.97
 -1 -2 7 -6.62 5.26
 -1 -2 7 -8.84 6.84
 1 -2 -7 -1.82 7.86
 1 2 -6 973.9 14.48
 -1 2 6 946.84 9.57
 -1 -2 6 969.58 15.07
 -1 -2 6 856.25 20.74
 -1 -2 6 898.22 18.55
 -1 2 6 946.94 18.33
 -1 2 6 944.45 12.85
 -1 2 6 971.65 19.58
 -1 -2 6 987.89 21.69
 -1 2 6 885.8 19.98
 1 -2 -5 690.38 9.9
 1 -2 -5 676.42 6.83
 -1 2 5 699.18 7.56
 -1 -2 5 693.87 12.17
 1 2 -5 691.1 11.45
 -1 2 5 701.95 14.38
 -1 2 5 700.92 22.91
 -1 -2 5 640.22 14.87
 -1 2 5 657.91 9.72
 1 -2 -5 699.7 10.36
 -1 2 5 669.29 17.91
 1 -2 -4 2357.17 15.97
 -1 -2 4 2489.7 21.92
 -1 2 4 2490.15 24.52
 -1 2 4 2452.14 40.89
 1 -2 -4 2548.91 16.67
 1 2 -4 2512.81 29.37
 -1 -2 4 2456.2 26.77
 1 -2 -4 2455.28 17.44
 -1 -2 4 2459.95 28.88
 1 2 -4 2441.07 29.38
 1 -2 -3 1995.29 12.73
 -1 2 3 1932.32 12.76
 -1 -2 3 2008.92 18.93
 1 2 -3 1992.24 19.9
 -1 2 3 1975.24 19.66
 1 2 -3 2025.31 30.29
 1 -2 -3 1983.37 33.97
 -1 2 3 1866.49 32.36
 1 2 -3 1928.27 14.81
 1 -2 -3 1959.28 11.78
 1 2 -3 2025.74 23.7
 -1 -2 3 1974.44 22.28
 -1 -2 3 1918.35 23.05
 -1 2 3 1843.85 13.78
 1 2 -3 2178.89 25.38
 -1 -2 2 335.63 6.21
 -1 2 2 335.29 5.35
 -1 -2 2 343.23 7.71
 -1 2 2 319.14 12.93
 1 2 -2 315.03 11.1
 1 -2 -2 301.06 12.71
 1 2 -2 338.85 7.57
 1 2 -2 330.23 9.04
 -1 2 2 317.55 6.1
 1 2 -2 320.26 7.72
 -1 2 1 149.07 6.34
 1 2 -1 148.41 5.33
 1 -2 -1 144.53 6.84
 -1 2 1 153.86 7
 1 2 -1 149.89 5.27
 1 2 -1 153.76 5.13
 -1 -2 1 148.87 4.46
 1 -2 0 255.79 8.35
 -1 2 0 248.75 8.2
 1 2 0 252.8 5.97
 -1 -2 0 256.39 6.48
 1 2 0 250.23 5.73
 -1 2 0 239.99 7.94
 1 -2 0 234.59 7.58
 1 -2 0 259.34 7.29
 -1 2 0 271.75 7.99
 1 2 0 258.73 7.41
 1 2 0 235.38 6
 1 2 0 242.61 6.23
 -1 2 0 247.56 4.31
 1 2 1 245.61 6.78
 1 2 1 245.25 6.79
 -1 2 -1 242.19 8.5
 1 -2 1 242.09 7.93
 1 2 1 252.61 6.37
 -1 2 -1 243.87 5.79
 -1 2 -1 248.64 8.84
 1 -2 1 244.24 9.01
 -1 2 -2 102.15 5.26
 1 2 2 100.9 5.38
 1 2 2 99.39 4.97
 1 2 2 100.3 3.66
 -1 2 -2 102.44 6.13
 -1 -2 -2 100.14 4.7
 1 -2 2 95.35 5.32
 -1 -2 -2 84.11 4.04
 1 2 2 92.16 4.9
 -1 2 -2 94.9 4.66
 -1 -2 -2 106.69 5.54
 1 2 2 98.87 4.96
 1 -2 3 11.79 2.69
 1 2 3 13.14 2.21
 -1 -2 -3 14.62 2.25
 -1 -2 -3 11.02 2.27
 1 2 3 11.21 2.63
 1 2 3 11.73 2.45
 -1 2 -3 -1.4 4.74
 1 -2 3 12.07 2.74
 -1 2 -3 11.23 2.93
 -1 -2 -3 10.47 2.64
 -1 2 -3 13.88 2.69
 -1 -2 -3 13.01 2.45
 -1 2 -3 10.58 1.93
 1 2 3 12.62 2.66
 1 2 4 2307.08 30.98
 1 2 4 2241.36 23.28
 -1 2 -4 2259.6 31.7
 -1 -2 -4 2203.92 25.04
 1 -2 4 2214.53 26.58
 1 -2 4 2049.71 28.3
 1 2 4 2255.62 22.7
 -1 -2 -4 2389.94 18.05
 -1 2 -4 2301.9 28.05
 1 2 4 2185.35 28.8
 1 2 4 2385.4 16.7
 -1 2 -4 2274.3 26.35
 1 2 4 2261.97 30.04
 -1 -2 -4 2239.54 29.03
 1 -2 4 2202.81 28.46
 1 -2 4 2255.73 29.65
 -1 2 -5 69.73 5.66
 -1 -2 -5 57.53 5.48
 1 -2 5 65.89 6.54
 1 -2 5 85.46 7.17
 1 2 5 63.24 6.2
 -1 2 -5 57.16 5.42
 1 2 5 58.57 6.17
 1 2 5 66.25 6.6
 1 2 6 768.07 23.66
 1 2 6 758.96 16.71
 1 -2 6 730.17 17.84
 -1 -2 -6 751.34 18.63
 1 -2 6 826.35 20.83
 1 2 6 753.37 23.06
 1 -2 6 720.92 22.56
 -1 -2 -6 760.39 14.09
 1 2 6 758.21 13.05
 1 2 6 709.27 19.98
 1 -2 6 836.19 18.59
 -1 2 -6 717.74 18.65
 -1 2 -6 753.18 19.56
 -1 -2 -6 754.19 20.75
 1 2 7 53.1 5.53
 1 -2 7 37.32 5.15
 1 2 7 55.2 7.82
 -1 2 -7 51.92 6.92
 1 2 7 51.51 4.97
 -1 2 -7 46.38 5.98
 1 2 7 29.99 5.77
 1 -2 7 35.84 4.88
 -1 2 -7 30.12 8.32
 -1 2 -7 50.98 6.14
 -1 -2 -7 49.51 6.27
 -1 -2 -8 64.54 7.12
 1 2 8 68.99 6.56
 1 -2 8 83.32 11.87
 -1 -2 -8 45.25 7.11
 -1 2 -8 83.5 9.18
 -1 -2 -8 57.87 7.09
 -1 2 -8 65.33 7.56
 1 2 8 57 10.83
 1 -2 8 52.32 8.54
 -1 2 -8 66.68 7.85
 -1 2 -9 418.81 18.49
 -1 -2 -9 414.81 19.28
 -1 2 -9 448.07 20.64
 -1 -2 -10 113.07 10.79
 -1 2 -10 106.55 10.2
 -1 -2 -10 112.88 11.44
 -1 2 -10 114.29 11.5
 -1 2 -11 46.82 7.62
 -1 -2 -11 49.35 8.26
 -1 2 -11 61.67 8.76
 -1 -2 -11 47.67 7.84
 1 -2 11 52.23 5.92
 -1 -2 -11 50.72 7.4
 -1 2 -11 42.94 8.69
 -1 -2 -11 47.26 6.66
 -1 -2 -12 163.02 14.32
 -1 2 -12 165.03 14.82
 1 -2 12 155.88 9.85
 -1 2 -12 140.26 12.11
 -1 -2 -12 155.84 12.15
 1 2 12 136 15.05
 -1 2 -12 163.34 14.14
 -1 -2 -12 160.28 13.97
 -1 -2 -13 77.46 11.03
 -1 2 -13 71.49 10.61
 1 -2 13 66.34 6.83
 -1 2 -13 57.45 9.86
 1 2 13 66.07 15.81
 -1 2 -13 66.86 9.63
 -1 -2 -13 69.85 10.43
 -1 -2 -14 713.53 33.14
 -1 2 -14 737.46 33.43
 -1 -2 -14 582.73 21.88
 -1 2 -14 620.65 26.46
 1 -2 14 653.01 20.48
 -1 2 -14 699.34 30.04
 -1 -2 -14 716.93 31.09
 -1 -2 -14 634.85 29.73
 -1 -2 -15 37.54 9.03
 -1 2 -15 28.45 7.45
 -1 2 -15 46.08 14.85
 -1 -2 -15 28.86 9.96
 1 -2 15 37.97 5.92
 1 2 15 32.24 4.65
 -1 2 -15 38.43 8.05
 -1 -2 -15 25.11 7.35
 -1 -2 -15 39.15 12.09
 -1 -2 -16 400.05 26.8
 -1 2 -16 433.09 27.82
 -1 2 -16 381.76 22.96
 1 -2 16 379.89 16.34
 1 2 16 366.68 15.1
 -1 -2 -16 402.26 25.89
 -1 2 -16 405.52 25.09
 -1 2 -16 373.42 24.38
 -1 -2 -16 358.97 26.63
 -1 2 -17 38.42 9.72
 1 -2 17 30.02 5.43
 1 2 17 25.74 4.82
 -1 -2 -17 33.71 9.09
 -1 2 -17 33.53 8.31
 -1 2 -17 22.25 11.9
 -1 2 -17 33.91 16.44
 1 -2 18 89.74 8.61
 1 2 18 92.75 7.96
 -1 -2 -18 103.85 14.3
 -1 2 -18 105.64 14.18
 -1 -2 -18 85.69 16.4
 1 -2 19 3.66 4.12
 1 2 19 2.38 3.24
 -1 -2 -19 -0.85 6.97
 -1 2 -19 -5.48 6.52
 1 -2 20 3.78 18.82
 1 2 20 7.03 3.22
 1 -2 20 14.24 5.31
 -1 2 -20 12.53 6.15
 -1 -2 -20 5.39 6.08
 -1 -2 -20 2.67 15.69
 -1 2 -20 45.1 18.13
 1 -2 21 43.24 18.05
 1 2 21 47.07 6.8
 1 -2 21 52.33 7.81
 -1 2 -21 85.49 22.9
 -1 -2 -21 54.45 11.73
 -1 2 -21 54.74 11.29
 -1 2 -21 52.45 17.32
 -1 -2 -21 63.9 19.56
 1 -2 22 79.67 19.83
 -1 -2 -22 87.12 14.88
 -1 2 -22 98.7 15.18
 -1 2 -22 75.94 18.21
 -1 -2 -22 82.72 21.58
 1 2 22 82.86 8.41
 1 -2 22 86.83 9.51
 1 -2 23 62.61 20.77
 1 2 23 65.86 20.9
 -1 2 -23 76.77 13.54
 -1 -2 -23 100.42 15.88
 -1 2 -23 43.2 17.76
 -1 -2 -23 74.04 18.61
 1 2 23 77.04 8.32
 1 -2 23 78.35 9.76
 1 2 24 127.1 24.05
 1 -2 24 96.09 23.51
 -1 -2 -24 140.04 18.69
 -1 2 -24 146.36 18.73
 -1 2 -24 127.31 22.61
 1 -2 24 138.56 12.12
 1 -2 25 51.96 23.1
 1 2 25 50.81 21.17
 -1 -2 -25 57.21 12.01
 -1 2 -25 53.94 12.35
 -1 -2 -25 35.07 17.68
 1 -2 25 55.86 8.53
 -1 2 -26 101.66 25.25
 -1 -2 -26 31.86 18.08
 1 -2 26 104.63 28.06
 1 2 26 70.91 23.08
 -1 -2 -26 82.02 15.03
 -1 2 -26 71.07 13.86
 -1 2 -27 8.5 20.43
 1 2 27 15.43 25.24
 1 -2 27 -32.83 29.65
 -1 2 -27 -2.51 6.16
 -1 -2 -27 2.74 6.27
 -1 -2 -27 5.99 8.14
 -1 2 -28 0.44 18.07
 -1 -2 -28 -0.92 6.39
 -1 -2 -28 -1.92 8.35
 -1 2 -28 5.14 7.71
 1 -2 28 9.59 9.02
 1 2 28 -16.4 26.56
 1 2 28 2.2 8.08
 1 3 -28 15.71 10.42
 1 -3 -28 4.39 8.2
 -1 3 28 7 6.44
 -1 -3 28 5.97 7.06
 1 3 -27 77.43 15.89
 1 -3 -27 71.13 15.59
 -1 -3 27 64 12.02
 -1 3 27 48.16 10.48
 1 3 -27 84.7 17.8
 1 3 -26 19.18 12.17
 1 -3 -26 1.69 3.41
 1 -3 -26 3.42 8.49
 -1 -3 26 -2.04 5.62
 -1 3 26 -1.42 5.51
 1 3 -26 10.19 7.62
 -1 -3 25 98.12 14.32
 -1 3 25 108.6 14.71
 1 -3 -25 104.01 10.43
 1 -3 -25 103.14 18.26
 1 3 -25 110.76 18.57
 1 3 -25 90.94 18
 -1 -3 25 92.67 9.57
 -1 -3 24 25.86 8.95
 -1 3 24 21.68 8.5
 1 -3 -24 8.37 9.13
 1 3 -24 11.87 8.34
 1 -3 -24 22.06 5.52
 1 3 -24 17.79 10.35
 -1 -3 24 18.43 5.27
 -1 -3 23 49.18 10.33
 -1 3 23 54.03 10.45
 -1 -3 23 44.35 6.73
 1 3 -23 65.26 15.54
 1 -3 -23 48.66 7.89
 1 -3 -23 63.67 14.75
 1 3 -23 66.07 15.19
 -1 -3 22 7.97 6.52
 -1 3 22 3.27 5.48
 -1 -3 22 5.21 3.47
 -1 -3 22 3.38 27.1
 1 -3 -22 8.17 7.87
 1 3 -22 12.02 8.22
 1 -3 -22 8.48 5.04
 1 3 -22 -0.43 6.52
 -1 3 21 20.31 6.02
 -1 -3 21 27.85 7.38
 -1 -3 21 23.68 4.95
 -1 3 21 22.11 4.03
 1 -3 -21 30.58 5.06
 1 -3 -21 28.61 10.12
 1 -3 -21 22.58 5.34
 1 3 -21 28.86 12.1
 1 3 -21 16.09 7.83
 1 3 -20 58.26 13.91
 -1 3 20 58.73 5.39
 -1 -3 20 57.86 6.93
 -1 -3 20 62.48 10.11
 -1 3 20 46.87 9.17
 1 -3 -20 50.96 6.38
 1 3 -20 69.76 15.22
 1 -3 -20 66.63 15.62
 1 3 -20 66.05 19.47
 -1 -3 19 384.79 16.44
 -1 3 19 367.42 12.42
 -1 -3 19 373.48 22.95
 -1 3 19 333.58 21.05
 1 3 -19 411.75 33.59
 1 3 -19 423.59 33.29
 1 -3 -19 412.22 33.41
 1 3 -19 378.7 30.22
 -1 3 18 6.64 2.4
 -1 -3 18 5.16 3.34
 1 3 -18 9.56 7.82
 1 3 -18 26.5 15.83
 1 -3 -18 -2.93 5.06
 1 3 -18 18.7 10.67
 1 -3 -18 9.89 9.83
 1 3 -18 -9.53 12.66
 1 -3 -17 477.79 35.34
 1 3 -17 400.08 25.02
 -1 3 17 420.55 12.5
 -1 -3 17 451.21 16.88
 1 -3 -17 408.89 26.37
 1 3 -17 457.56 34.71
 -1 -3 16 -5.28 3.87
 -1 3 16 3.21 2.22
 1 3 -16 -1.13 6.87
 1 3 -16 -6.02 9.56
 1 3 -16 0.71 11.38
 1 -3 -16 0.22 10.68
 1 3 -15 302.51 28.71
 1 -3 -15 296.39 27.43
 1 3 -15 301.17 27.58
 1 3 -15 269.51 22.26
 -1 -3 15 284.55 12.86
 -1 3 15 279.84 9.61
 1 3 -15 288.6 22.98
 1 3 -14 151.81 15.9
 1 3 -14 126.2 18.33
 -1 -3 14 129.7 8.7
 -1 3 14 127.88 6.32
 1 -3 -14 129.77 18.03
 1 3 -14 106.81 15.74
 1 -3 -13 -6.66 8.6
 1 3 -13 11.36 11.18
 1 3 -13 -2.34 8.52
 -1 -3 13 -5.89 16.41
 -1 -3 13 -2.9 3.83
 -1 3 13 1.32 2.95
 1 3 -13 0.55 8.2
 1 -3 -12 2.56 8.15
 1 3 -12 -3.04 9.23
 1 3 -12 -1.94 7.59
 1 3 -12 -6.76 10.28
 -1 3 12 -0.21 2.05
 -1 -3 12 -5.41 3.69
 1 3 -12 4.55 7.39
 1 3 -11 364.03 14.5
 -1 3 11 338.17 10.75
 1 3 -11 341.4 26.3
 -1 3 11 346.95 8.43
 -1 -3 11 356.63 12.4
 1 -3 -11 380.98 28.09
 -1 3 10 13.25 2.47
 1 3 -10 14.49 3.3
 1 -3 -10 13.59 8.5
 1 3 -10 11.82 2.47
 -1 3 10 12.29 1.8
 -1 3 9 2147.68 36.01
 1 -3 -9 1944.7 17.14
 -1 3 9 1954.5 22.93
 1 -3 -9 1978.23 59.94
 -1 -3 9 2023.11 26.83
 -1 3 9 1936.72 16.66
 1 3 -9 2073.54 26.45
 -1 -3 8 145.34 7.26
 -1 3 8 135.7 5.75
 -1 -3 8 163.88 7.88
 1 3 -8 151.41 7.08
 -1 3 8 172.63 4.92
 1 -3 -8 133.31 4.34
 -1 3 8 129.35 10.23
 -1 -3 8 146.98 9.77
 1 -3 -8 181.04 14.69
 1 3 -8 135.19 10.29
 -1 3 8 135.24 10.02
 1 3 -7 2007.01 23.04
 -1 3 7 1958.69 12.97
 -1 -3 7 1968.91 24.19
 -1 3 7 1905.35 19.23
 1 -3 -7 1958.96 14.88
 -1 3 7 1853.88 28.01
 -1 3 7 1917.38 32.41
 1 3 -7 1896.67 33.63
 1 -3 -7 1986.38 22.29
 1 -3 -6 17.68 2.21
 -1 -3 6 11.39 2.02
 1 3 -6 6.69 2.07
 -1 3 6 13.19 2.49
 -1 3 6 8.4 4.66
 -1 3 6 17.86 1.91
 -1 -3 6 -1.71 6.49
 1 3 -6 -7.08 7.92
 -1 -3 6 13.88 4.9
 1 -3 -6 19.6 6.11
 1 3 -6 6.14 5.09
 -1 3 6 0.65 5.38
 -1 -3 5 13.03 2.45
 1 3 -5 4.88 1.7
 -1 3 5 8.47 2.13
 -1 3 5 4.17 4.99
 -1 3 5 8.77 1.27
 1 3 -5 31.21 9.68
 1 -3 -5 -14.98 7.02
 1 -3 -5 11 1.98
 1 -3 -4 593.41 9.23
 -1 3 4 609.83 9.31
 -1 -3 4 607.02 11.8
 -1 -3 4 602.13 14.12
 -1 -3 4 642.43 18.08
 -1 3 4 596.79 11.88
 -1 3 4 573.21 19.81
 -1 3 4 586.03 6.89
 1 3 -4 603.32 15.92
 -1 -3 4 597.08 14.14
 -1 3 4 661.24 7.88
 1 -3 -4 587.82 7.98
 -1 -3 4 537.18 13.56
 1 3 -4 609.66 14.48
 -1 3 3 1005.67 11.26
 1 3 -3 1014.87 12.62
 1 -3 -3 1009.94 11.46
 -1 -3 3 1009.65 14.7
 -1 3 3 938.36 23.68
 -1 -3 3 949.24 19.35
 -1 3 3 1028.64 13.95
 1 3 -3 1000.47 14.35
 1 3 -3 1013.93 17.44
 -1 3 3 1095.21 11.9
 1 3 -3 968.45 18.17
 1 3 -3 1005.01 16.19
 1 3 -2 940.49 12.84
 1 -3 -2 884.79 19.78
 -1 -3 2 939.8 14.03
 1 3 -2 942.42 12.7
 -1 3 2 883.4 21.56
 1 3 -2 892.99 17.08
 1 3 -2 909.3 15.08
 -1 3 2 954.09 11.06
 -1 3 2 970.81 18.64
 -1 -3 2 931.9 12.29
 1 3 -2 945.03 15.89
 -1 -3 2 898.34 11.39
 1 -3 -1 1360.95 20.26
 1 3 -1 1371.82 15.58
 -1 3 1 1357.76 19.89
 1 3 -1 1357.52 14.16
 -1 3 1 1353.9 21.3
 -1 -3 1 1315.77 14.35
 1 3 -1 1397.38 16.08
 1 3 -1 1368.09 14.87
 1 3 -1 1357.7 11.84
 -1 -3 1 1391.64 11.36
 -1 -3 1 1390.09 15.31
 -1 -3 0 1142.98 15.07
 -1 3 0 1136.91 18.32
 -1 3 0 1101.44 17.79
 1 -3 0 1166.56 16.7
 1 3 0 1203.85 12.08
 1 3 0 1200.17 15.65
 1 3 0 1097.13 13.03
 1 3 0 1170.45 11.02
 -1 3 0 1304.15 17.25
 1 3 0 1157.43 13.78
 1 3 0 1195.64 12.88
 1 3 0 1118.98 11.25
 -1 -3 -1 68.27 4.29
 -1 3 -1 71.22 5.04
 1 -3 1 65.83 4.43
 -1 3 -1 67.09 4.76
 -1 3 -1 63.85 5.08
 1 3 1 52.03 2.3
 1 3 1 52.88 2.97
 -1 3 -1 68.07 3.31
 1 3 1 70.92 3.89
 1 3 2 308.96 8.79
 1 -3 2 303.43 6.89
 -1 -3 -2 306.56 9.28
 1 -3 2 291.4 8.72
 -1 3 -2 342.41 6.64
 -1 3 -2 316.08 10.65
 -1 3 -2 298.06 10.09
 1 -3 2 327.54 10.11
 -1 -3 -2 339.02 8.69
 1 3 2 316.49 7.96
 -1 3 -2 310.05 8.22
 1 3 2 314.69 5.81
 -1 -3 -2 325.34 6.37
 -1 3 -3 217.19 8.54
 -1 3 -3 212.84 9.42
 1 3 3 203.72 6.1
 -1 -3 -3 222.6 6.62
 1 3 3 222.7 7.99
 1 -3 3 244.65 5.59
 1 -3 3 183.22 8.31
 -1 3 -3 212.64 9.22
 1 3 3 222.09 8.61
 1 3 3 201.7 7.99
 -1 -3 -3 255.96 6.86
 1 3 3 216.73 8.43
 -1 3 -3 215.69 6.79
 1 -3 3 205 7.2
 1 3 4 -0.07 2.06
 1 -3 4 -5.03 3.23
 -1 3 -4 -1.42 3.41
 1 3 4 8.39 4.43
 1 -3 4 -6.39 3.77
 1 3 4 -5.99 3.61
 -1 -3 -4 -1.72 2.56
 -1 3 -4 0.65 1.8
 1 3 4 -0.77 2.5
 1 -3 4 -2.94 2.73
 -1 3 -5 40.32 5.18
 1 3 5 53.5 4.39
 -1 3 -5 41.11 5
 1 -3 5 33.1 3.64
 1 3 5 46.84 4.42
 1 3 5 49.58 5.99
 1 -3 5 44.87 4.86
 1 -3 5 49.25 5.62
 -1 -3 -5 48.18 5.5
 -1 3 -5 51.81 4.8
 1 -3 5 55.71 6.11
 1 3 5 51.14 5.98
 1 -3 6 234.83 13.52
 1 3 6 263.61 14.22
 1 -3 6 257.8 9.27
 1 -3 6 248.51 10.83
 -1 -3 -6 254.76 11.05
 1 3 6 258.9 10.17
 1 3 6 222.9 15.92
 1 -3 6 166.75 9.95
 1 3 6 265.47 14.06
 1 -3 6 258.31 11.85
 1 -3 6 254.93 13.65
 1 3 6 265.63 6.94
 1 3 6 250.83 12.24
 1 -3 6 249.93 10.31
 -1 3 -6 234.94 10.61
 -1 -3 -6 192.85 10.91
 -1 3 -6 274.17 11.62
 -1 3 -7 44.04 6.02
 1 -3 7 31.35 6.42
 1 3 7 30.39 6.62
 1 3 7 40.58 5.25
 1 -3 7 35.99 5.07
 1 -3 7 31.51 5.78
 -1 -3 -7 36.05 5.7
 1 -3 7 -0.58 11.61
 1 -3 7 40.29 8.74
 1 -3 7 35.8 5.54
 1 -3 7 22.64 7.13
 1 -3 7 27.5 6.37
 1 3 7 5.25 3.91
 1 3 7 38.92 5.44
 -1 -3 -7 39.46 5.69
 -1 -3 -8 657.86 21.06
 1 3 8 679.87 19.37
 -1 3 -8 666.7 21.71
 -1 -3 -8 679.51 22.79
 -1 3 -8 707.03 19.68
 1 3 8 660.38 15.31
 -1 3 -8 702.87 24.06
 -1 3 -9 2819.1 51.25
 1 -3 9 2402.91 34.65
 -1 3 -9 3016.25 41.77
 -1 -3 -9 2634.83 32.92
 1 3 9 2897.5 33.25
 -1 -3 -9 2642.96 48.39
 -1 3 -9 2899.46 50.1
 -1 -3 -10 4.79 7.86
 1 -3 10 8.43 3.66
 -1 -3 -10 4.27 3.93
 -1 3 -10 -6.52 5.31
 -1 3 -10 3.64 3.19
 -1 3 -11 1273 38.54
 1 -3 11 1205.53 26.61
 -1 3 -11 1225.49 28.29
 -1 -3 -11 1235.92 25.73
 1 3 11 1197.63 23.67
 -1 3 -11 1239.68 35.08
 -1 -3 -11 1260.19 37.07
 -1 -3 -12 61.06 9.33
 -1 3 -12 63.57 9.88
 1 3 12 73.18 7.08
 -1 -3 -12 82.87 10.64
 -1 3 -12 91.86 10.81
 -1 3 -12 92.82 11.53
 -1 -3 -13 232.23 17.68
 -1 3 -13 220.43 16.63
 1 -3 13 223.74 12.25
 1 3 13 218.92 18.78
 -1 -3 -13 192.34 15.87
 -1 3 -13 234.16 18.33
 -1 3 -14 27.91 7.57
 -1 -3 -14 27.57 7.02
 -1 3 -14 28.47 7.32
 1 -3 14 21.89 6.55
 -1 3 -14 0.14 13.21
 1 3 14 18.86 10.38
 -1 -3 -14 10.85 9.59
 -1 3 -15 14.32 6.16
 -1 3 -15 8.29 11.34
 -1 -3 -15 19.79 7.49
 -1 3 -15 12.09 5.56
 -1 -3 -15 -0.83 11.33
 1 3 15 11.91 3.61
 1 -3 15 15.58 4.28
 -1 3 -16 151.45 16.88
 1 -3 16 132.73 10.25
 1 3 16 108.69 8.28
 -1 -3 -16 162.28 18.88
 -1 3 -16 127.47 14.37
 -1 -3 -16 126.34 14.65
 1 3 17 290.99 13.45
 1 -3 17 296.14 15.05
 -1 -3 -17 313.49 23.58
 -1 3 -17 327.53 23.07
 -1 -3 -17 287.62 23.2
 1 -3 18 39.89 18.16
 1 -3 18 18.1 4.6
 1 3 18 17.84 4.72
 -1 3 -18 4.4 14.82
 -1 -3 -18 17.71 7.04
 -1 3 -18 13.13 6.61
 -1 -3 -18 -6.2 15.93
 1 3 19 454.77 17.02
 1 -3 19 473.99 19.75
 -1 3 -19 531.46 31.4
 -1 -3 -19 504.62 30.8
 1 -3 19 444.52 30.67
 1 -3 20 -8.2 16.02
 1 3 20 6.65 3.85
 1 -3 20 3.95 3.97
 -1 3 -20 7.09 19.04
 -1 -3 -20 5.33 6.29
 -1 3 -20 6.45 6.47
 -1 3 -20 -0.63 12.12
 1 -3 21 276.04 26.83
 1 3 21 268.76 13.41
 1 -3 21 289.49 16.14
 -1 -3 -21 311.4 25.36
 -1 3 -21 281.05 23.37
 -1 -3 -21 250.86 26.49
 -1 3 -21 231.38 24.74
 1 -3 22 13.7 18.76
 1 3 22 10.01 4.35
 1 -3 22 0.54 5.27
 -1 3 -22 -12.36 17.63
 -1 -3 -22 6.43 6.75
 -1 3 -22 5.82 7.33
 -1 -3 -22 -22 15.22
 1 -3 23 -2.05 19.09
 1 3 23 -1.98 19.41
 -1 -3 -23 26.63 9.57
 -1 3 -23 13.2 8.18
 -1 -3 -23 40.01 16.73
 -1 3 -23 17.79 16.01
 1 3 23 16.73 4.49
 1 -3 23 13.65 5.98
 1 3 24 28.22 31.86
 1 -3 24 10.06 20.62
 -1 -3 -24 -0.34 6.02
 -1 3 -24 4.51 5.91
 -1 3 -24 -24.45 21.17
 -1 -3 -24 30.35 18.76
 1 -3 24 -3.28 5.24
 1 -3 25 -18.42 21.76
 1 3 25 12.63 18.14
 -1 3 -25 0.34 6.37
 -1 -3 -25 12.05 7.31
 -1 -3 -25 14.59 17.48
 -1 3 -25 -24.28 19.85
 1 -3 25 5.24 5.5
 -1 3 -26 -20.54 22.74
 1 -3 26 -42.02 28.57
 1 3 26 -6.78 19.28
 -1 3 -26 -1.04 6.39
 -1 -3 -26 4.06 7.28
 -1 -3 -26 -1.12 6.05
 -1 3 -27 102.11 26.42
 -1 -3 -27 88.12 12.7
 -1 3 -27 112.06 17.84
 -1 -3 -27 97.59 16.58
 1 3 27 87.7 25.05
 1 -3 27 71.15 32.5
 1 -4 -28 -3.98 8.59
 1 4 -28 15.09 11.53
 -1 4 28 1.81 6.95
 -1 -4 28 9.78 5.95
 -1 -4 28 18.55 22.22
 1 4 -27 4.99 8.41
 1 -4 -27 -1.75 8.12
 1 4 -27 -1.9 7.6
 -1 4 27 7.29 6.63
 -1 -4 27 8.22 8.1
 1 4 -26 35.05 12.98
 1 -4 -26 20.29 10.68
 1 -4 -26 27.1 6.09
 1 4 -26 33.24 11.64
 -1 4 26 23.82 8.88
 -1 -4 26 29.92 8.96
 -1 -4 25 0.14 4.18
 1 -4 -25 0.43 9.69
 1 -4 -25 -1.66 3.38
 1 4 -25 35.15 14.42
 1 4 -25 6.32 8.42
 -1 4 25 30.94 10.17
 -1 -4 25 0.28 5.63
 -1 -4 24 183.3 12.91
 1 -4 -24 180.51 13.48
 1 -4 -24 221.42 26.44
 1 4 -24 213.61 24.97
 1 4 -24 226.98 26.37
 -1 4 24 208.28 19.29
 -1 -4 24 195.75 19.2
 1 4 -23 8.3 7.45
 -1 -4 23 4.8 4.31
 1 -4 -23 8.06 10.07
 1 4 -23 12.82 11.31
 1 -4 -23 3.9 3.45
 1 4 -23 3.99 18.16
 -1 4 23 1.22 4.6
 -1 -4 23 3.84 5.44
 1 4 -22 109.93 18.75
 -1 -4 22 83.98 12.56
 -1 4 22 94.44 12.98
 -1 -4 22 86.18 9.15
 1 -4 -22 83.53 9.2
 1 -4 -22 69.87 15.54
 1 4 -22 93.07 17.68
 1 4 -22 71.29 20.48
 1 4 -21 124.72 19.65
 -1 4 21 97.95 6.65
 -1 -4 21 98.12 9.35
 -1 -4 21 99.15 12.93
 -1 4 21 92.73 12.61
 1 4 -21 127 21.42
 1 -4 -21 109.83 18.59
 1 -4 -21 93.9 9.41
 1 4 -21 63.23 17.93
 1 4 -20 216.06 24.56
 -1 4 20 159.31 8.09
 -1 -4 20 171.01 11.66
 -1 -4 20 181.04 16.45
 -1 4 20 167.52 15.8
 1 -4 -20 187.58 23.12
 1 4 -20 193.54 23.06
 1 -4 -20 190.37 7.39
 -1 -4 20 135.31 28.71
 1 4 -20 149.86 20.22
 1 -4 -20 166.03 12.18
 1 4 -20 129.49 22.39
 1 4 -19 36.23 11.97
 -1 -4 19 21.5 6.72
 -1 4 19 29.95 8.09
 1 4 -19 8.4 14.54
 1 -4 -19 35.11 5.14
 -1 -4 19 26.44 5.1
 -1 4 19 31.49 3.81
 1 -4 -19 42.98 13.77
 1 -4 -19 35.63 6.3
 1 4 -19 42.71 19.84
 1 4 -18 11.13 8.23
 1 -4 -18 -7.43 4.62
 -1 4 18 8.17 2.42
 -1 -4 18 4.15 3.15
 1 -4 -18 10.33 8.74
 1 4 -18 27.7 13.7
 1 -4 -18 13.32 4.47
 1 4 -18 -18.68 16.45
 1 4 -17 11.24 7.47
 1 -4 -17 3.82 4.04
 1 4 -17 -9.76 17
 -1 4 17 8.29 1.99
 -1 -4 17 18.87 4.88
 1 4 -17 11.79 10.81
 1 -4 -17 12.93 7.91
 1 -4 -17 12 4.25
 1 4 -17 13.86 11.87
 -1 -4 16 29.89 5.2
 -1 4 16 26.31 3.28
 1 4 -16 28 12.79
 1 -4 -16 35.06 12.43
 1 4 -16 45.31 14.36
 1 4 -16 25.96 10.27
 -1 -4 15 188.65 11.08
 -1 4 15 188.19 7.43
 1 4 -15 196.25 22.22
 1 4 -15 205.91 23.45
 1 -4 -14 760.18 40.77
 1 4 -14 706.48 41.23
 -1 4 14 705.2 13.29
 -1 -4 14 719.05 20.13
 1 -4 -14 673.02 11.2
 1 4 -14 705.55 30.89
 1 4 -14 741.19 41.55
 1 4 -14 705.13 31.48
 1 4 -13 180.79 14.62
 -1 4 13 210.6 7.02
 -1 -4 13 234.75 11.62
 1 4 -13 216.54 22.85
 1 -4 -13 211.8 22.36
 1 4 -13 234.04 24.08
 1 -4 -12 383.2 28.81
 1 4 -12 401.87 30.8
 -1 -4 12 391.93 14.14
 -1 4 12 367.53 8.52
 1 4 -12 375.42 20.52
 1 -4 -12 424.15 8
 1 -4 -12 368.49 13.55
 1 4 -12 394.75 16.09
 1 4 -12 374.34 28.76
 1 4 -11 204.22 11.27
 -1 4 11 198.37 8.14
 1 4 -11 184.32 19.81
 1 -4 -11 175.72 19.57
 -1 4 11 189.9 5.7
 -1 -4 11 189.14 9.44
 1 -4 -11 199.14 5.28
 -1 -4 11 175.57 19.29
 -1 4 11 165.01 16.23
 1 -4 -11 197.01 9.68
 1 4 -11 206.92 14.75
 -1 4 10 11.96 2.27
 1 -4 -10 19.64 2.84
 1 -4 -10 13.32 3.08
 -1 4 10 11.89 1.99
 -1 -4 10 14.76 3.38
 1 4 -9 9.4 2.8
 -1 -4 9 4.6 2.62
 -1 4 9 11.42 1.56
 -1 4 9 -9.76 11.89
 -1 4 9 -12.29 10.58
 -1 4 9 7.83 1.74
 1 -4 -9 8.11 2.19
 -1 4 8 -1.78 1.16
 1 4 -8 -5.04 2.47
 -1 4 8 2.04 1.23
 -1 4 8 -2.64 7.42
 1 4 -8 -0.74 5.7
 1 -4 -8 2.51 1.72
 1 -4 -7 148.19 6.51
 1 4 -7 115.56 5.79
 -1 -4 7 119.91 6.36
 -1 4 7 134.39 7.65
 -1 4 7 138.54 5.07
 1 4 -7 100.29 9.94
 1 -4 -7 112.56 4.27
 1 -4 -7 158.64 11.27
 -1 -4 7 137.08 9.87
 1 4 -7 125.66 9.19
 1 -4 -6 375.66 9.48
 1 4 -6 374.57 9.98
 -1 -4 6 398.77 11.29
 -1 4 6 470.1 23.47
 -1 -4 6 350.28 15.33
 -1 4 6 449.68 12.7
 -1 4 6 356.33 7.08
 1 4 -6 401.71 14.1
 1 -4 -6 363.03 6.49
 1 -4 -6 460.59 18.63
 -1 4 6 345.2 12.81
 1 4 -6 368.75 14.17
 -1 4 5 906.34 13.71
 1 -4 -5 901.35 13.63
 -1 4 5 877.84 9.37
 1 4 -5 859.86 16.41
 -1 -4 5 908.85 16.14
 -1 4 5 901.11 15.95
 -1 4 5 898.84 26.95
 1 4 -5 1018.53 22.14
 -1 4 5 1013.33 9.74
 1 4 -5 1070.36 26.82
 -1 -4 5 895.16 18.35
 1 4 -5 933.89 20.65
 1 -4 -4 3242.28 24.41
 -1 4 4 3291.82 24.36
 -1 -4 4 3252.18 29.62
 -1 4 4 3053.51 46.48
 -1 -4 4 3497.91 40.47
 -1 4 4 3358.87 27.72
 -1 -4 4 3167.03 31.01
 1 4 -4 3415.7 40.12
 -1 4 4 3287.37 16.85
 1 4 -4 3232.38 33.66
 -1 -4 4 3204.05 31.05
 -1 4 3 1587.19 16.33
 1 -4 -3 1559.78 16.66
 1 4 -3 1549.48 17.67
 -1 -4 3 1554.19 19.79
 -1 4 3 1424.08 30.39
 1 -4 -3 1550.02 16.02
 1 4 -3 1937.38 21.8
 -1 -4 3 1958.7 29.81
 -1 4 3 1551.23 16.77
 -1 -4 3 1515.14 18.8
 1 -4 -3 1602.97 11.55
 -1 4 3 1541.96 12.57
 1 4 -3 1502.16 23.23
 -1 -4 3 1494.79 18.48
 1 4 -3 1510.72 19.84
 -1 4 2 1634.29 24.99
 -1 -4 2 1575.43 18.31
 -1 4 2 1637.9 16.77
 -1 -4 2 1638.5 19.71
 1 4 -2 1612.98 18.09
 1 -4 -2 1386.79 24.16
 1 -4 -2 1537.3 14.32
 -1 4 2 1406.36 28
 1 4 -2 1469.06 20.37
 1 4 -2 1645.45 16.98
 1 4 -2 1629.76 17.32
 -1 -4 2 1674.56 17.01
 1 4 -2 1511.6 19.88
 1 4 -2 1252.59 17.69
 1 4 -2 1574.37 21.44
 1 4 -2 1610.39 17.13
 -1 -4 2 1583.32 15.96
 -1 4 1 1.91 2.25
 -1 -4 1 0.64 1.62
 -1 -4 1 1.92 1.77
 1 4 -1 3.63 1.56
 -1 4 1 -4.74 3.87
 1 4 -1 3.32 1.3
 -1 4 1 1.49 2.58
 1 4 -1 2.05 2.27
 1 4 -1 3.34 1.29
 -1 -4 1 2.78 1.15
 -1 -4 0 476.92 10.79
 -1 4 0 488.52 12.62
 1 -4 0 491.59 7.09
 1 4 0 496.02 8.97
 -1 4 0 466.41 11.45
 1 4 0 463.22 9.74
 -1 4 0 466.29 12.06
 1 4 0 447.96 7.84
 -1 4 0 473.42 10.48
 1 4 0 459.83 9.57
 1 4 0 481 9.36
 1 4 0 484.31 7.39
 -1 -4 -1 218.85 5.45
 1 -4 1 219.79 7.88
 -1 4 -1 271.56 8.15
 -1 -4 -1 237.35 7.25
 -1 4 -1 232.29 10.44
 1 -4 1 222.6 7.55
 1 4 1 241.96 7.81
 -1 4 -1 237.8 9.42
 1 4 1 259.1 7.83
 -1 -4 -1 245.17 8.17
 -1 -4 -2 1776.93 23.06
 1 -4 2 1771.99 15.33
 1 4 2 1761.83 21.44
 1 4 2 1901.96 18.75
 -1 -4 -2 1839.53 15.17
 1 -4 2 1912.5 26.02
 -1 4 -2 1848.44 18.44
 -1 -4 -2 1764.25 23.09
 1 4 2 1614.46 25.02
 1 4 2 1747.85 23.56
 1 4 2 1728.69 15.11
 1 -4 2 1895.46 19.58
 -1 4 -2 1756.1 25.82
 -1 4 -2 1702.32 25.23
 1 4 2 1694.95 17.68
 1 4 2 1758.73 22.77
 -1 -4 -2 1839.31 16.15
 1 4 2 2240 21.16
 1 4 2 1780.72 21.71
 -1 -4 -2 2220.08 16.3
 1 4 2 1680.95 13.21
 -1 4 -3 31.54 2.7
 1 -4 3 22.02 2.59
 1 4 3 36.09 4.1
 1 -4 3 35.13 3.69
 1 -4 3 36.85 3.01
 -1 4 -3 26.47 5.11
 1 -4 3 35.37 4.49
 -1 4 -3 35.08 4.87
 1 4 3 24.37 3.05
 -1 -4 -3 19.35 3.5
 -1 -4 -3 52.77 4.24
 1 -4 4 5808.66 48.73
 1 4 4 5787.78 50.59
 1 4 4 5924.47 37.31
 -1 -4 -4 5709.9 40.79
 -1 4 -4 6212.97 54.3
 1 -4 4 5833.53 45.76
 -1 4 -4 5719.08 48.84
 -1 4 -4 5774.79 47.54
 1 4 4 6117.88 45.68
 -1 -4 -4 5494.62 51.61
 1 -4 4 6156.08 33.58
 1 -4 4 5689.98 45.3
 -1 4 -4 5720.82 53.31
 1 -4 4 5807.82 49.84
 -1 -4 -4 6163.29 31.63
 1 4 4 5669.39 46.65
 1 -4 4 6668.04 33.53
 -1 -4 -4 5641.2 30.17
 1 4 4 5847.6 47.02
 -1 4 -4 5909.22 39.56
 1 4 4 5969.15 50.98
 1 -4 5 254.55 12.33
 1 4 5 266.77 12.79
 1 -4 5 266.39 10.6
 1 -4 5 250.59 11.36
 -1 4 -5 263.38 11.98
 1 4 5 254.4 9.08
 -1 -4 -5 250.13 10.3
 -1 4 -5 248.02 11.27
 1 4 5 237.95 9.82
 1 -4 5 248.6 11.99
 1 4 5 259.6 12.55
 1 -4 5 282.62 12.02
 1 4 5 262.35 11.13
 -1 -4 -5 218.55 5.86
 -1 4 -5 262.23 9.79
 1 4 6 2815.13 45.3
 1 -4 6 2684.2 45.65
 1 -4 6 2758.59 30.35
 -1 -4 -6 2710.61 35.49
 1 -4 6 2789.16 38.49
 -1 4 -6 2824.95 39.19
 -1 4 -6 2815.26 41.2
 1 4 6 3016.38 33.72
 1 -4 6 2838.1 36.22
 1 4 6 2713.52 33.37
 1 -4 6 2652.32 44.78
 1 -4 6 2876.27 39.87
 1 4 6 2782.23 44.53
 -1 -4 -6 2765.03 33.58
 1 4 6 3029.9 22.06
 1 4 6 2728.32 38.47
 -1 -4 -6 2682.96 33
 -1 4 -6 2806.02 35.89
 -1 4 -6 2837.98 36.16
 -1 -4 -7 50.2 6.28
 -1 4 -7 48.96 5.7
 1 -4 7 49.61 7.53
 1 4 7 51.62 7.81
 -1 4 -7 57.12 6.73
 1 -4 7 39.76 4.14
 1 -4 7 49.3 6.67
 1 -4 7 50.29 8.63
 1 -4 7 49.96 6.4
 -1 -4 -7 47.33 5.94
 1 4 7 41.14 3.77
 -1 4 -7 46.14 6.25
 1 4 7 49.3 6.5
 -1 -4 -7 45.68 5.19
 -1 -4 -7 39.91 5
 1 4 7 45.63 5.03
 -1 4 -7 49.14 6.12
 -1 4 -8 179.81 11.23
 -1 -4 -8 183.78 12.2
 1 -4 8 198.2 10.29
 -1 4 -8 193.39 12.75
 1 -4 8 152.31 14.1
 -1 4 -8 146.78 9.57
 -1 -4 -8 179.76 10.59
 1 4 8 189.38 10.49
 1 -4 9 30.97 10.8
 1 -4 9 48.45 5.91
 -1 4 -9 50.56 6.78
 -1 -4 -9 49.14 7.16
 -1 4 -9 51.79 7.49
 -1 4 -10 47.37 7.43
 1 -4 10 44.75 5.42
 -1 4 -10 59.64 11.01
 1 4 10 30.93 6.68
 -1 -4 -10 54.88 8.16
 -1 -4 -11 36.06 6.71
 -1 4 -11 38.01 6.67
 1 -4 11 47.39 6.61
 1 4 11 27.2 8.95
 -1 -4 -11 43.51 9.13
 -1 4 -11 37.1 7.32
 -1 4 -12 125.27 12.13
 -1 -4 -12 115.42 12.46
 1 -4 12 108.17 8.56
 1 4 12 60.34 13.31
 -1 4 -12 90.08 10.99
 1 4 12 114.97 10.09
 -1 -4 -12 86.39 10.52
 -1 4 -12 119.22 12.74
 -1 4 -13 3.33 4.37
 -1 -4 -13 7.68 5.84
 -1 4 -13 4.8 4.96
 1 -4 13 -0.71 2.84
 1 4 13 -12.17 11.3
 1 4 13 -22.4 9.03
 -1 4 -13 9.88 9.94
 -1 -4 -13 -8.94 10.4
 -1 -4 -14 671.98 31.15
 -1 4 -14 738.58 30.89
 -1 4 -14 708.41 32.71
 1 -4 14 668.61 21.6
 -1 4 -14 538.09 25.3
 1 4 14 604.67 33.05
 -1 -4 -14 754.05 34.22
 -1 4 -15 1.72 5.62
 1 -4 15 -1.44 3.53
 -1 4 -15 -1.46 4.81
 -1 -4 -15 -1.8 4.66
 -1 -4 -15 -16.56 14.33
 -1 4 -16 642.68 33.67
 1 -4 16 576.73 33.87
 1 -4 16 610.7 21.53
 1 4 16 622.25 18.76
 -1 4 -16 503.12 26.97
 -1 -4 -16 629.09 31.99
 -1 4 -16 622.72 30.06
 -1 -4 -16 535.98 29.24
 1 -4 17 23.46 14.26
 1 4 17 22.63 4.32
 1 -4 17 27.36 5.57
 -1 4 -17 15.55 15.47
 -1 -4 -17 29.37 8.59
 -1 4 -17 23.21 7.03
 -1 -4 -17 18.22 13.12
 1 -4 18 9.39 14.5
 1 4 18 22.5 4.28
 1 -4 18 12.3 3.82
 -1 4 -18 23.28 14.59
 -1 4 -18 29.3 8.12
 -1 -4 -18 20.36 7.71
 -1 -4 -18 13.98 14.33
 1 -4 19 -22.28 17.22
 1 -4 19 3.59 4.09
 1 4 19 -1.89 2.7
 -1 4 -19 -1.47 17.4
 -1 4 -19 2.12 5.23
 -1 -4 -19 6.07 5.61
 1 -4 20 -18.58 18.53
 1 4 20 3.13 3.1
 1 -4 20 0.4 4.09
 1 4 20 -54.51 33.19
 -1 4 -20 -9.95 6.45
 -1 -4 -20 4.19 6.11
 -1 -4 -20 -40.23 17.27
 1 -4 21 84.49 19.61
 1 4 21 81.29 7.64
 1 -4 21 82.61 9.84
 -1 4 -21 71.23 17.87
 -1 -4 -21 98.56 15.31
 -1 4 -21 97.84 14.43
 -1 4 -21 68.2 16.29
 -1 -4 -21 64.45 15.95
 1 -4 22 209.04 27.03
 1 4 22 223.35 12.22
 1 -4 22 224.13 15.07
 -1 -4 -22 251.01 23.67
 -1 4 -22 280.2 23.75
 -1 -4 -22 196.61 24.31
 -1 4 -22 189.7 25.36
 1 -4 23 87.78 24.21
 1 -4 23 79.64 9.78
 -1 4 -23 73.75 19.19
 -1 4 -23 100.72 15.37
 -1 -4 -23 91.56 14.69
 -1 4 -23 70.42 19.78
 -1 -4 -23 23.24 15.53
 1 4 24 119.3 23.19
 1 -4 24 117.49 26.98
 -1 -4 -24 138.53 18.82
 -1 -4 -24 107.38 13.25
 -1 4 -24 150.44 18.56
 -1 -4 -24 111.2 20.73
 -1 4 -24 130.72 26.77
 1 -4 24 122.37 11.84
 1 4 25 20.44 19.45
 1 -4 25 -1.89 25.41
 -1 -4 -25 24.71 9.93
 -1 -4 -25 25.28 7.52
 -1 4 -25 29.74 9.08
 -1 4 -25 19.66 20.58
 1 -4 25 29.26 7.66
 1 -4 26 27.95 30.8
 1 4 26 0.37 20.89
 -1 4 -26 9.87 6.26
 -1 -4 -26 28.31 10.38
 -1 -4 -26 23.64 8.17
 -1 4 -26 -16.16 20.98
 1 -4 26 24.76 7.16
 -1 4 -27 30.26 26.12
 1 4 27 -26.43 24.09
 1 -4 27 28.6 33.84
 -1 -4 -27 11.69 5.9
 -1 4 -27 8.01 7.62
 -1 -4 -27 1.53 7.06
 1 -5 -28 109.57 18.93
 1 5 -28 75.08 15.57
 -1 -5 28 104.98 15.97
 -1 5 28 76.31 12.68
 1 -5 -27 27.98 12
 1 5 -27 4.1 8.4
 1 5 -27 16.08 9.34
 -1 -5 27 2.75 6.18
 -1 5 27 14.74 7.29
 1 -5 -26 21.47 5.4
 1 5 -26 39.49 14.29
 1 -5 -26 33.07 11.04
 1 5 -26 32.22 12.38
 -1 -5 26 25.02 8.61
 -1 5 26 16.68 7.4
 1 5 -25 92.61 17.38
 -1 -5 25 79.2 9.41
 1 5 -25 103.78 17.82
 1 -5 -25 83.81 17.08
 1 -5 -25 81.54 9.67
 1 5 -25 54.11 19.89
 -1 5 25 68.63 12.14
 1 5 -24 -0.86 7.94
 -1 -5 24 3.38 4
 1 -5 -24 0.3 3.42
 1 -5 -24 8.63 7.65
 1 5 -24 0.4 9.44
 1 5 -24 -5.75 19.23
 -1 5 24 13.74 7.16
 1 5 -23 11.83 6.8
 -1 -5 23 8.92 4.52
 1 -5 -23 11.84 4.34
 1 -5 -23 4.87 8.01
 1 5 -23 17.02 11.81
 -1 5 23 7.5 6.25
 1 5 -22 -0.41 6.67
 -1 -5 22 2.92 3.84
 1 -5 -22 1.54 3.33
 1 5 -22 14.47 9.95
 1 -5 -22 4.8 8.01
 1 5 -22 5.6 15.96
 -1 5 22 5.07 5.77
 1 5 -21 76.81 15.34
 -1 -5 21 80.7 8.6
 1 -5 -21 79.76 8.76
 1 5 -21 82.92 16.61
 1 -5 -21 83.5 16.88
 1 5 -21 59.12 23.19
 -1 5 21 70.47 10.69
 1 5 -20 117.24 18.14
 -1 -5 20 104.42 9.68
 -1 5 20 105.65 6.13
 -1 5 20 108.18 12.54
 1 5 -20 110.54 17.13
 1 -5 -20 104.21 9.84
 1 -5 -20 115.8 17.23
 1 5 -20 72.04 17.81
 1 5 -19 463.65 34.61
 -1 5 19 400.04 11.36
 -1 -5 19 439.96 18.57
 -1 5 19 418.86 23.03
 1 -5 -19 433.31 34.29
 1 5 -19 465.21 34.18
 -1 -5 19 332.03 33.39
 1 -5 -19 408.06 18.3
 1 5 -19 436.52 31.47
 1 5 -18 451.37 33.98
 -1 5 18 436.74 11.46
 -1 -5 18 434.45 17.97
 -1 5 18 432.64 23
 1 5 -18 353.78 26.72
 -1 -5 18 342.66 37.11
 1 5 -18 484.32 32.82
 1 -5 -18 438.24 18.44
 1 -5 -18 468.18 34.69
 1 5 -18 490.73 35.81
 1 5 -17 150.37 20.01
 1 5 -17 149.69 20.36
 1 -5 -17 149.31 20.32
 -1 5 17 125.12 6.06
 -1 -5 17 133.79 10.41
 1 5 -17 114.39 17.11
 1 -5 -17 135.22 10.14
 1 5 -17 127.99 17.44
 1 5 -16 287.49 27.33
 1 -5 -16 236.99 23.69
 1 5 -16 241.51 25.18
 -1 5 16 237.75 7.89
 -1 -5 16 256.52 13.38
 1 -5 -16 236.45 12.95
 1 5 -16 195.87 19.69
 1 5 -15 58.35 14.07
 -1 5 15 57.16 4.09
 -1 -5 15 51.92 7.08
 1 5 -15 26.67 14.18
 1 -5 -15 49.01 12.39
 1 -5 -15 51 6.23
 1 5 -15 46.76 12.58
 -1 -5 14 20.25 4.99
 1 5 -14 24.42 9.1
 1 5 -14 18 10.58
 1 5 -13 0.35 10.49
 -1 5 13 7.45 1.72
 1 5 -13 1.3 10.76
 1 -5 -13 10.86 3.34
 1 5 -13 13.13 3.64
 1 -5 -13 10.7 7.03
 1 5 -13 7 7.77
 1 -5 -12 3.7 5.57
 1 5 -12 0.53 2.21
 1 5 -12 12.55 8.1
 1 5 -12 2.38 9.37
 -1 -5 12 14.22 4.64
 -1 5 12 0.65 13.53
 1 -5 -12 -2.03 2.24
 1 5 -12 -9.79 8.04
 -1 5 11 81.26 3.34
 -1 -5 11 91.3 7.42
 1 -5 -11 92.37 14.64
 -1 5 11 86.95 5.32
 1 5 -11 84.14 13.93
 1 -5 -11 90.17 6.72
 1 5 -11 77.14 9.49
 -1 5 10 312.91 5.73
 -1 -5 10 303.71 12.28
 1 5 -10 337.51 18.96
 1 -5 -10 290.48 11.24
 1 5 -10 243.63 21.76
 -1 5 10 288.79 8.97
 1 -5 -10 274.39 22.37
 1 -5 -9 434.39 13.02
 -1 -5 9 446.89 13.95
 -1 5 9 444.82 10.38
 1 -5 -9 472.24 16.32
 1 5 -9 472.85 19.98
 1 5 -8 1391.12 22.22
 -1 -5 8 1374.56 23.4
 1 5 -8 1428.79 27.23
 -1 5 8 1346.23 16.57
 1 -5 -8 1361.58 25.18
 1 -5 -8 1339.11 12.49
 1 -5 -8 1362.56 21.61
 1 -5 -7 705.33 14.67
 -1 5 7 681.25 10.61
 -1 -5 7 737.36 16.81
 -1 5 7 730.38 28.6
 1 5 -7 771.18 20.55
 -1 5 7 714.01 16.87
 1 -5 -7 764.72 24.1
 -1 -5 7 673.05 18.76
 1 5 -7 704.88 23.3
 1 -5 -7 718.22 9.44
 -1 -5 7 715.49 19.91
 1 -5 -7 697.44 16.77
 1 5 -7 731.92 21.48
 -1 5 7 668.98 19.59
 -1 -5 7 703.91 18.69
 1 -5 -6 1474.73 19.98
 1 5 -6 1445.36 23.39
 -1 5 6 1394.32 13.42
 -1 -5 6 1433.78 22.25
 1 5 -6 1539.03 21.28
 -1 5 6 1434.26 21.76
 -1 5 6 1450.23 36.88
 -1 -5 6 1543.89 26.73
 1 5 -6 1297.31 26.61
 -1 -5 6 1380.96 24.45
 1 -5 -6 1481.37 11.53
 1 5 -6 1409.13 29.06
 -1 -5 6 1401.07 26.46
 1 -5 -6 1477.38 21.82
 -1 -5 6 1454.66 24.9
 1 5 -6 1417.04 26.85
 -1 5 5 273.53 8.21
 1 -5 -5 264.47 8.26
 1 5 -5 261.98 9.72
 -1 5 5 256.34 4.77
 -1 -5 5 264.02 9.31
 1 5 -5 230.09 7.53
 -1 5 5 251.48 15
 -1 5 5 270.38 8.7
 -1 -5 5 278.52 10.55
 1 -5 -5 257.52 8.1
 -1 -5 5 257.89 10.9
 -1 -5 5 261.46 9.94
 1 5 -5 264.98 10.99
 -1 5 4 147.05 5.88
 1 -5 -4 146.5 6.01
 1 5 -4 142.13 6.27
 -1 -5 4 140.05 6.58
 -1 -5 4 138.09 6.49
 -1 5 4 140.91 5.68
 -1 -5 4 154.07 8.68
 -1 5 4 137.12 10.77
 -1 -5 4 139.02 7.37
 1 -5 -4 154.14 4.7
 1 5 -4 180.03 8.9
 -1 5 3 1409.81 17.47
 1 5 -3 1411.96 18.62
 1 -5 -3 1394.14 17.85
 -1 -5 3 1394.99 20.28
 1 5 -3 1457.7 18.56
 1 -5 -3 1411.78 10.45
 -1 -5 3 1399.39 22.94
 -1 5 3 1384.37 31.06
 -1 -5 3 1369.75 18.35
 1 -5 -3 1440.23 14.97
 -1 5 3 1376.62 15.74
 1 5 -3 1381.97 17.41
 1 5 -3 1439.92 20.35
 1 5 -3 1405.96 23.86
 1 -5 -3 1399.73 11.93
 1 5 -3 1465.01 21.09
 -1 -5 3 1430.08 18.73
 -1 -5 2 55.9 4.11
 -1 5 2 60.21 3.91
 -1 5 2 52.65 4.97
 1 -5 -2 59.52 3.16
 -1 -5 2 49.79 3.92
 -1 -5 2 52.08 3.41
 1 -5 -2 29.25 5.77
 1 5 -2 53.12 3.23
 1 5 -2 50.81 3.81
 1 -5 -2 48.16 2.54
 1 5 -2 46.53 3.32
 1 -5 -2 51.21 5.62
 -1 -5 2 54.2 3.19
 -1 -5 1 2680.17 26.6
 1 -5 -1 2640.52 14.19
 -1 5 1 2581.71 24.31
 -1 5 1 2620.99 32.26
 1 -5 -1 2623.16 20.48
 1 5 -1 2694.14 24.05
 1 -5 -1 2830.04 32.05
 -1 5 1 2830.56 32.83
 1 5 -1 2539.95 19.67
 -1 5 1 2574.38 31.04
 -1 -5 1 2549.48 22.62
 1 5 -1 2488.6 24.82
 1 5 -1 2656.26 26.67
 1 -5 -1 2530 27.74
 -1 -5 1 2527.41 16.66
 1 5 -1 2575.39 17.7
 1 -5 0 871.1 10.1
 -1 5 0 835.49 16.76
 1 5 0 862.05 13.87
 1 5 0 786.24 11.02
 -1 5 0 813.88 17.59
 -1 5 0 848.52 13.88
 1 5 0 856.14 12.87
 1 5 0 782.9 11.28
 1 -5 0 854.18 13.52
 -1 5 0 832.94 17.31
 -1 -5 0 835.29 15.31
 1 -5 1 3684.88 24.26
 1 -5 1 3787.57 36.08
 -1 -5 -1 3693.86 26.23
 -1 5 -1 4003.14 33.09
 -1 5 -1 3644.6 36.68
 1 -5 1 3716.85 29.07
 1 -5 1 3936.96 21.79
 1 5 1 3832.93 27.15
 -1 -5 -1 3664.52 33.28
 -1 5 -1 3621.26 37.64
 1 5 1 3990.2 30.79
 1 5 1 3705.62 32.46
 1 -5 2 2447.22 22.13
 -1 -5 -2 2450.23 20.51
 1 5 2 2890.16 25.34
 1 -5 2 2482.66 30.04
 1 5 2 2783.97 32.77
 -1 5 -2 2542.87 25.39
 -1 -5 -2 2667.85 29.94
 1 -5 2 2548.24 26.09
 1 5 2 2615.93 34.63
 -1 5 -2 2650.97 33.56
 -1 5 -2 2454.32 32.24
 1 5 2 2333.38 20.75
 1 5 2 2341.47 20.91
 1 5 2 2496.23 26.3
 1 -5 2 2465.03 17.45
 1 5 2 2506.41 27.77
 -1 -5 -2 2441.83 28.49
 -1 5 -3 1142.13 13.88
 1 5 3 1076.14 19.64
 -1 -5 -3 1080.28 19.99
 1 5 3 1153.15 20.02
 1 -5 3 1109.13 18.47
 1 -5 3 1039.91 18.33
 1 5 3 1072.55 20.2
 1 -5 3 1172.55 17.16
 -1 5 -3 1259.21 24.55
 -1 -5 -3 1101.18 20.74
 -1 5 -3 913.09 20.78
 1 -5 3 1062.92 15.72
 -1 5 -3 1038.16 21.33
 1 -5 3 972.74 20.4
 1 5 3 1155.53 19.18
 1 5 3 1020.2 14.01
 1 5 3 1030.75 13.56
 -1 -5 -3 1058.78 12.73
 1 5 3 1057.55 18.75
 1 5 3 1131.55 13.94
 -1 5 -3 1054.11 20.09
 -1 5 -4 275.21 8.23
 1 5 4 273.38 11.32
 1 5 4 278.08 11.39
 1 -5 4 285.69 11.28
 1 -5 4 273.25 9.84
 -1 -5 -4 265.96 9.43
 1 5 4 262.64 10.46
 1 -5 4 260.81 8.16
 -1 -5 -4 229.17 10.53
 -1 5 -4 223.01 8.13
 1 5 4 206.2 11.25
 -1 5 -4 293.18 12.67
 1 -5 4 262.85 11.07
 1 -5 4 270.2 11.18
 1 5 4 251.24 9.71
 -1 -5 -4 321.78 8.05
 1 5 4 259.17 10.2
 -1 5 -4 263.09 10.86
 -1 -5 -4 263.91 9
 -1 5 -4 268.42 11.82
 -1 -5 -4 250.24 7.79
 1 5 4 249.9 7.87
 -1 5 -5 235.48 8.91
 1 -5 5 231.24 11.99
 1 5 5 235.55 12.11
 1 -5 5 236.24 9.98
 1 5 5 228.7 10.45
 1 5 5 217.6 14.96
 1 5 5 231.43 12.15
 1 -5 5 198.39 10.56
 -1 5 -5 242.83 12.38
 1 -5 5 230.24 11.1
 1 -5 5 218.32 11.39
 -1 -5 -5 232.81 10.39
 -1 -5 -5 253.55 7.87
 1 5 5 235.33 10.67
 -1 -5 -5 236.41 9.28
 -1 5 -5 247.04 11.83
 1 5 5 227.51 8.64
 -1 5 -5 233.57 11.23
 -1 -5 -5 244.6 10.02
 1 -5 5 218.85 10.1
 -1 5 -6 -1.04 2.36
 1 5 6 1.79 4.09
 1 5 6 3.23 3.62
 1 -5 6 0.96 3.61
 1 -5 6 0.07 2.08
 1 5 6 11.4 5.18
 1 -5 6 -4.58 5.14
 1 -5 6 -2.17 4.16
 1 -5 6 2.36 4.51
 1 5 6 -9.7 4.67
 1 5 6 7.57 3.67
 -1 5 -6 4.6 4.16
 1 -5 6 -3.66 3.59
 -1 5 -6 6.17 5.41
 1 5 6 -2.41 4.04
 -1 -5 -6 -0.12 2.32
 -1 5 -7 279.94 12.54
 1 -5 7 254.98 16.36
 1 5 7 275.9 16.5
 1 -5 7 300.39 12.69
 1 5 7 267.58 12.27
 1 -5 7 259.17 16.64
 1 5 7 257.89 7.52
 -1 -5 -7 263.93 11.41
 1 5 7 264.56 13.5
 -1 -5 -7 266.43 11.3
 -1 5 -7 263.11 12.62
 -1 -5 -7 229.97 11.31
 -1 5 -7 256.51 13.55
 1 -5 7 264.41 12.96
 1 5 7 301.32 11.89
 -1 5 -8 268.43 13.25
 1 -5 8 266.46 11.73
 1 5 8 261.52 13.17
 1 5 8 318.97 13.95
 -1 -5 -8 270.16 13.23
 1 5 8 275.43 14.53
 -1 5 -8 308.19 16.15
 -1 5 -9 1129.85 29.12
 -1 -5 -9 1178.2 33.4
 -1 5 -9 1194.89 33.08
 1 -5 9 1137.15 25.08
 1 5 9 1249.53 18.98
 -1 5 -9 1185.34 30.4
 -1 -5 -9 1063.8 28.44
 1 5 9 1162.23 26.96
 -1 5 -9 1105.36 31.02
 -1 5 -10 577.87 22
 -1 -5 -10 535.24 23.01
 1 -5 10 574.77 18.56
 -1 5 -10 603.53 25.04
 -1 5 -10 536.91 18.14
 -1 5 -10 548.74 21.02
 -1 -5 -10 533.1 20.89
 -1 5 -10 542.52 22.13
 -1 -5 -11 278.28 17.66
 -1 5 -11 277.44 16.36
 1 -5 11 280.65 13.45
 1 5 11 304.08 27.52
 -1 5 -11 294 15.04
 -1 -5 -11 286.62 19.08
 -1 5 -11 262.25 17.33
 1 5 11 298.02 12.16
 -1 5 -11 291.51 18.39
 -1 5 -12 519.44 23.77
 -1 -5 -12 500.57 24.35
 -1 5 -12 553 26.54
 1 -5 12 527.73 18.87
 -1 5 -12 520.62 21.23
 1 5 12 514.33 14.52
 -1 5 -12 500.22 23.75
 -1 -5 -12 485.51 23.3
 1 -5 13 11.03 4.04
 -1 5 -13 3.33 3.91
 -1 -5 -13 10.95 5.95
 -1 5 -13 14.91 5.63
 -1 5 -14 0.38 4.7
 -1 -5 -14 -5.51 5.13
 1 -5 14 3.57 12.93
 1 -5 14 -0.55 3.42
 -1 5 -14 6.34 5.87
 1 5 14 -10.05 10.68
 -1 -5 -14 -8.85 13.2
 -1 5 -15 7.56 4.87
 -1 -5 -15 0.23 5.14
 1 -5 15 -2.36 13.58
 1 -5 15 -1.95 3.57
 -1 5 -15 8.1 5.77
 1 5 15 -16.11 12.77
 -1 5 -15 2.82 11.95
 -1 -5 -15 -14.85 14.04
 -1 5 -16 29.13 7.94
 -1 -5 -16 15.72 6.89
 1 -5 16 19.89 5.24
 1 5 16 10.54 3.28
 -1 5 -16 16.04 13.64
 -1 -5 -16 20.11 14.89
 1 -5 17 207.57 24.82
 1 -5 17 201.98 13.2
 1 5 17 186.36 10.31
 -1 -5 -17 224.52 19.72
 -1 5 -17 235.02 19.46
 -1 -5 -17 188.18 20.74
 1 -5 18 274.29 25.22
 1 -5 18 289.89 15.99
 1 5 18 278.67 12.71
 -1 5 -18 238.7 21.91
 -1 -5 -18 318.56 24.12
 -1 5 -18 337.35 23.64
 -1 -5 -18 286.74 24.53
 1 -5 19 74.01 18.86
 1 5 19 92.18 7.69
 1 -5 19 98.43 10.47
 -1 5 -19 83.9 16.35
 -1 -5 -19 99.33 14.12
 -1 5 -19 108.4 14.43
 -1 -5 -19 66.5 14.32
 1 -5 20 142.1 22.84
 1 -5 20 155.47 12.5
 1 5 20 158.27 9.72
 1 5 20 108.12 35.47
 -1 5 -20 175.02 18.3
 -1 -5 -20 161.43 18.44
 -1 -5 -20 140.04 19.44
 1 -5 21 114.46 22.71
 1 5 21 97.67 7.91
 1 -5 21 119.66 11.49
 -1 5 -21 113.48 15.06
 -1 -5 -21 104.91 15.57
 -1 -5 -21 56.83 16.88
 1 -5 22 -0.66 20.12
 1 5 22 -4.51 3.93
 1 -5 22 2.22 5.44
 -1 5 -22 -32.93 19.84
 -1 -5 -22 -5.57 7.81
 -1 -5 -22 -4.07 5.87
 -1 5 -22 5.81 6.82
 -1 -5 -22 -1.27 15.87
 1 -5 23 -12.17 20.8
 1 -5 23 8.36 5.76
 -1 -5 -23 12.44 7.34
 -1 5 -23 11.6 6.55
 -1 -5 -23 9.21 6.28
 -1 5 -23 17.79 20.69
 1 -5 24 -11.65 26.02
 1 5 24 -16.31 19.1
 1 -5 24 5.91 5.49
 -1 5 -24 43.64 20.43
 -1 -5 -24 12.87 7.38
 -1 5 -24 7.2 7.33
 -1 -5 -24 13 8.9
 -1 5 -24 -29.76 22.16
 1 -5 25 -34.18 26.64
 1 5 25 -34.43 22.42
 -1 -5 -25 6.14 7.02
 -1 -5 -25 5.02 5.38
 -1 5 -25 -7.39 7.86
 -1 5 -25 19.47 20.89
 1 -5 25 -3.35 5.93
 1 5 26 -11.13 19.87
 1 -5 26 17.81 29.8
 -1 -5 -26 18.14 6.42
 -1 5 -26 26.08 9.38
 -1 -5 -26 10.02 8.1
 -1 5 -26 -4.3 21.44
 1 -5 26 -1.94 5.29
 -1 5 -27 -17.68 23.09
 -1 -5 -27 9.15 5.74
 -1 -5 -27 3.05 6.84
 -1 5 -27 20.54 9.15
 1 -5 27 -13.87 32.62
 1 5 27 -10.03 21.91
 -1 6 28 12.72 43.44
 1 6 -28 10.33 8.74
 1 -6 -28 1.75 8.12
 1 6 -28 5.81 19.07
 -1 6 28 3.27 7.06
 1 -6 -27 -4.33 8.12
 1 6 -27 -2.36 7.52
 1 -6 -27 -0.95 7.32
 1 6 -27 -3.76 7.23
 -1 6 27 -2.58 6.98
 1 6 -26 -0.45 6.77
 1 -6 -26 -0.92 7.27
 -1 -6 26 0.62 4.5
 1 -6 -26 0.9 3.97
 1 6 -26 2.34 8.05
 1 -6 -26 2.13 8.93
 1 6 -26 -2.5 17.83
 -1 6 26 0.55 6.12
 1 -6 -25 33.73 12.58
 1 6 -25 29.89 10.35
 -1 -6 25 32.94 7.04
 1 6 -25 48.18 13.65
 1 -6 -25 31.15 6.49
 1 -6 -25 22.26 9.29
 1 6 -25 32.27 21.02
 -1 6 25 19.6 6.82
 1 6 -24 11.59 8.48
 1 -6 -24 4.76 7.73
 -1 6 24 10.87 7.34
 -1 -6 24 9.51 5.32
 1 6 -24 3.94 8.07
 1 -6 -24 -0.41 8.66
 1 -6 -24 9.3 4.42
 1 6 -24 24.41 23.52
 1 6 -23 150.67 20.82
 1 -6 -23 144.47 20.78
 -1 -6 23 130.92 11.7
 -1 6 23 140.96 15.7
 1 6 -23 131.2 19.53
 1 6 -23 93.23 22.35
 1 -6 -23 130.81 11.67
 1 -6 -23 141.44 21.08
 1 -6 -22 11.13 3.93
 1 -6 -22 12.48 10
 1 6 -22 14.66 10.61
 -1 -6 22 7.57 4.11
 -1 6 22 14.18 6.97
 1 -6 -22 17.86 9.76
 1 6 -22 12.81 8.92
 1 6 -22 26.97 19.62
 1 -6 -22 11.53 6.12
 1 6 -22 16.56 15.82
 1 -6 -21 154.68 21.36
 1 6 -21 140.87 20.36
 -1 6 21 111.62 12.91
 -1 -6 21 128.39 11.15
 1 6 -21 176.66 26.35
 1 -6 -21 119.76 10.74
 1 6 -21 128.23 18.4
 1 -6 -21 136.9 19.48
 1 6 -21 102.29 21.03
 1 -6 -20 20.35 9.29
 1 6 -20 15.9 9.62
 -1 6 20 5.08 4.93
 -1 -6 20 12.72 5.42
 1 -6 -20 7.99 3.51
 1 6 -20 13.11 8.79
 1 -6 -20 21.41 8.72
 1 6 -20 -5.69 15.17
 1 6 -19 99.05 16.82
 1 -6 -19 121.1 17.8
 -1 6 19 100.54 12.25
 -1 6 19 92.44 5.13
 -1 -6 19 94.35 9.24
 1 6 -19 165.69 26.71
 1 -6 -19 95.32 9.22
 1 -6 -19 104.28 17.17
 1 6 -19 117.3 17.51
 1 6 -19 125.64 23.27
 1 -6 -18 4.96 6.05
 1 6 -18 -4.55 6.83
 -1 6 18 12.82 5.93
 -1 -6 18 2.39 3.55
 -1 6 18 -0.15 1.72
 1 6 -18 8.33 13.65
 -1 -6 18 -9.45 11.12
 1 6 -18 15.1 13.44
 1 -6 -18 -2.15 2.72
 1 -6 -18 4.32 11.2
 1 6 -18 -2.51 12.73
 1 6 -17 16.23 8.1
 1 -6 -17 15.7 8.39
 -1 6 17 12.76 5.52
 -1 -6 17 9.96 3.39
 -1 6 17 14.45 2.29
 1 6 -17 10 13.27
 1 -6 -17 12.35 3.47
 1 6 -17 21.1 10.06
 1 6 -17 21.05 11.74
 1 -6 -16 4.51 7.55
 1 6 -16 1.08 6.76
 1 6 -16 -8.31 10.36
 1 -6 -16 1.18 2.71
 -1 6 16 -0.9 1.54
 -1 -6 16 0.76 3.36
 1 6 -15 699.21 41.09
 1 6 -15 697.24 40.01
 1 -6 -15 699.73 39.59
 1 6 -15 716.89 33.79
 1 -6 -15 681.89 21.15
 -1 6 15 636.29 10.85
 -1 -6 15 672.72 21.47
 -1 6 14 145.54 4.91
 -1 -6 14 156.9 10.49
 1 6 -14 149 19.74
 1 -6 -14 153.98 19.11
 1 6 -14 163.37 20.13
 -1 6 14 130 25.65
 1 -6 -14 157.88 9.94
 1 6 -14 147.55 17.91
 1 6 -13 242.7 24.22
 1 6 -13 254.93 24.29
 1 -6 -13 248.11 23.67
 1 -6 -13 237.44 11.75
 -1 6 13 224.89 5.69
 -1 -6 13 222.64 11.95
 -1 -6 12 -4.01 4.15
 -1 6 12 8.65 1.62
 1 6 -12 -3.01 8.72
 -1 6 12 -9.98 14.6
 -1 6 12 1.93 1.51
 1 6 -12 -1.56 6.15
 1 -6 -12 -0.31 5.64
 1 6 -12 2.04 6.32
 1 -6 -12 -0.32 1.99
 1 -6 -11 387.47 13.8
 -1 -6 11 373.79 14.5
 -1 6 11 367.91 5.59
 1 -6 -11 378.21 27.18
 -1 6 11 380.3 10.68
 1 6 -11 373.13 27.23
 1 -6 -11 391.03 8.08
 1 6 -11 349.65 19.25
 -1 -6 10 4.55 2.62
 1 6 -10 4.31 5.44
 -1 6 10 7 1.77
 1 -6 -10 9.36 6.99
 1 6 -10 13.78 10.17
 1 -6 -10 7.46 2.32
 1 -6 -9 10.71 2.42
 -1 -6 9 12.58 3.94
 1 6 -9 8.18 8.86
 1 -6 -9 11.34 6.5
 -1 6 9 9.28 1.74
 1 -6 -9 0.38 3.93
 -1 -6 8 88.28 6.44
 -1 -6 8 90.82 7.34
 -1 6 8 89.13 6.59
 -1 6 8 94.4 4.33
 -1 -6 8 84.23 7.24
 1 -6 -8 82.28 6.45
 1 -6 -8 89.94 5.96
 1 -6 -7 9.24 2.15
 1 6 -7 -4.63 3.98
 -1 -6 7 2.15 3.23
 -1 -6 7 3.55 2.84
 -1 6 7 -2.63 7.57
 -1 6 7 7.19 2.51
 1 6 -7 10.43 2.77
 -1 6 7 7.5 1.44
 -1 -6 7 0.5 3.17
 1 -6 -7 4.9 6.41
 1 6 -7 -10.74 9.84
 1 -6 -7 3.67 2.46
 -1 -6 7 5.02 2.76
 1 6 -7 -6.33 7.74
 -1 -6 7 4.62 4.35
 -1 6 6 1.48 2.09
 1 -6 -6 2.27 1.81
 1 6 -6 2.96 2.11
 -1 6 6 1.35 0.8
 -1 -6 6 0.83 2.21
 -1 6 6 -2.98 6.95
 -1 -6 6 -0.12 2.2
 -1 6 6 -0.89 2.06
 1 -6 -6 -2.79 8.44
 1 6 -6 0.17 6.45
 1 -6 -6 10.46 3.67
 -1 -6 6 1.8 3.85
 1 -6 -5 1941.8 23.86
 -1 6 5 1953.31 23.32
 1 6 -5 1918.37 26.86
 -1 -6 5 1921.91 26.29
 -1 -6 5 1913.24 31.69
 -1 -6 5 1892.36 25.45
 -1 6 5 1894.22 22.66
 -1 6 5 1895.22 40.4
 1 -6 -5 1891.21 18.88
 1 6 -5 1929.73 32.69
 1 6 -5 1960.18 32.78
 1 -6 -5 1916.06 20.6
 -1 -6 5 1924.11 21.02
 1 6 -5 1921.82 29.42
 -1 -6 5 1872.79 26.41
 -1 6 4 18.2 2.54
 1 -6 -4 18.38 2.71
 1 6 -4 17.14 2.79
 1 -6 -4 14.75 1.16
 -1 -6 4 14.2 2.13
 -1 6 4 12.46 1.67
 -1 -6 4 15.99 2.64
 -1 -6 4 14.1 3.39
 -1 6 4 14.71 5.18
 -1 -6 4 15.99 3.06
 -1 -6 4 16.2 2.07
 1 -6 -4 5.66 2.36
 1 6 -4 2.67 6.14
 -1 -6 4 15.61 3.06
 1 6 -4 11.14 2.89
 1 -6 -4 15.8 1.9
 -1 6 3 4130.89 32.72
 1 6 -3 4114.24 34.42
 1 -6 -3 4126.22 33.9
 1 -6 -3 4174.26 21.02
 1 6 -3 4229.39 33.13
 -1 -6 3 4170.41 36.14
 1 6 -3 4266.11 30.69
 1 -6 -3 4159.72 24.83
 1 6 -3 4208.86 23.25
 -1 -6 3 4209.09 32.15
 -1 -6 3 4047.14 35.58
 -1 6 3 3812.5 51.15
 1 -6 -3 4166.16 54.69
 1 6 -3 4329.73 37.79
 -1 -6 3 4481.78 36.6
 1 6 -3 3790.95 39.89
 1 6 -3 4310.77 38.78
 1 -6 -3 4337.45 46.22
 1 6 -3 4111.52 35.36
 -1 -6 3 4014.95 31.5
 -1 6 2 33.38 3.46
 -1 -6 2 33.15 3.66
 -1 6 2 35.8 4.42
 1 -6 -2 27.02 1.83
 1 6 -2 28.9 2.98
 1 6 -2 33.99 2.57
 1 -6 -2 26.92 4.51
 -1 6 2 23.18 3.74
 1 -6 -2 26.98 1.89
 1 6 -2 26.25 2.87
 1 6 -2 46.73 4.53
 1 -6 -2 46.31 6.75
 -1 -6 2 25.43 2.39
 -1 -6 1 3084.99 31.4
 1 -6 -1 3055.63 36.48
 -1 6 1 3105.2 17.9
 -1 6 1 3112.71 36.68
 -1 6 1 3306.87 29.99
 1 6 -1 3012.79 29.29
 1 6 -1 3137.04 27.91
 1 -6 -1 3179.4 23.87
 1 -6 -1 3192.35 36.15
 1 6 -1 3384.88 23.15
 1 -6 -1 3003.9 41.99
 -1 6 1 3229.04 37.39
 -1 -6 1 3121.4 24.78
 1 6 -1 3228.84 27.98
 1 -6 -1 3147.31 31.64
 1 6 -1 3031.75 21.08
 -1 6 0 269.85 6.38
 1 -6 0 278.15 6.14
 1 -6 0 277.76 11.2
 1 -6 0 287.58 10.49
 1 6 0 268.84 8.43
 -1 6 0 294.4 11.09
 1 6 0 263.43 8.12
 -1 6 0 264.09 10.58
 -1 -6 0 282.2 9.76
 -1 6 0 266.42 10.3
 1 6 0 289.95 5.41
 1 -6 1 322.11 11.14
 -1 6 -1 316.12 10.56
 1 6 1 328.29 8.68
 -1 -6 -1 318.86 8.71
 1 6 1 332.13 8.85
 1 6 1 330.51 11.23
 -1 6 -1 371.02 11.22
 1 -6 1 294.06 10.64
 -1 6 -1 353.15 14.03
 1 -6 1 325.78 8.87
 -1 -6 -1 331.97 10.77
 1 6 1 353.06 9.37
 1 6 1 326.86 10.27
 1 -6 1 321.49 11.93
 -1 6 -1 339.08 11.96
 1 -6 1 323.53 7.61
 -1 6 -1 319.46 7.97
 1 6 2 479.54 12.9
 -1 -6 -2 467.35 13.37
 1 6 2 479.32 12.02
 1 -6 2 465.11 15.35
 1 -6 2 473.74 7.4
 -1 6 -2 441.14 10.54
 1 -6 2 454.01 10.05
 -1 -6 -2 456.28 10.13
 1 6 2 541.5 12.45
 1 -6 2 480.42 14.29
 1 6 2 495.97 16.84
 1 -6 2 468.99 13.2
 -1 6 -2 454.75 12.48
 -1 6 -2 490.17 16.48
 -1 6 -2 586.36 17.52
 1 -6 2 443.68 12.85
 1 -6 2 598.09 14.66
 1 6 2 438.35 9.57
 1 6 2 486.63 8.52
 1 6 3 993.78 19.65
 1 6 3 982.79 19.21
 1 -6 3 922.75 23.05
 1 -6 3 953.91 15.74
 1 -6 3 1022.81 17.97
 1 6 3 1023.7 19.07
 -1 -6 -3 1184.3 18.93
 1 6 3 1068.92 21.43
 1 -6 3 1050.81 18.39
 -1 6 -3 987.86 22.78
 -1 6 -3 930.56 21.26
 1 -6 3 1009.14 21
 1 -6 3 978.37 15.39
 1 6 3 995.03 18.3
 1 6 3 935.8 13.22
 1 6 3 930.82 13.75
 1 6 3 1034.57 19.2
 -1 6 -3 979.39 20.38
 1 6 3 962.14 13.38
 1 6 4 77.59 6.56
 -1 6 -4 68.76 4
 1 -6 4 66 5.81
 1 6 4 71.57 6.23
 1 -6 4 63.33 4.86
 1 6 4 83.19 7.1
 -1 6 -4 68.55 6.31
 1 -6 4 84.12 5.81
 1 -6 4 71.4 6.49
 -1 6 -4 69.14 6.98
 1 -6 4 67.68 5.85
 1 -6 4 59.61 5.74
 1 6 4 77.02 6.56
 1 6 4 57.05 5.29
 1 6 4 83.01 5.09
 -1 -6 -4 72.04 3.69
 1 6 4 72.6 4.61
 -1 6 -4 65.44 6.33
 -1 6 -4 65.61 6.62
 -1 6 -5 4088.09 34.93
 1 -6 5 3943.72 49.01
 1 6 5 4121.58 50.43
 1 -6 5 4132.52 41.59
 1 6 5 4095.14 44.18
 1 -6 5 4290.5 36.64
 1 -6 5 3880.78 48.94
 1 -6 5 4089.19 45.34
 1 6 5 4171.53 51.4
 1 -6 5 4111.06 47.22
 -1 6 -5 3936.27 51.28
 1 6 5 4152.38 43.8
 -1 -6 -5 3895.81 37.23
 1 6 5 3992.78 43.04
 1 6 5 4158.86 36.22
 -1 -6 -5 3993.53 37.88
 -1 6 -5 3976.73 47.03
 -1 6 -5 4071.23 46.75
 1 6 6 18.39 4.76
 -1 6 -6 23.93 3.71
 1 6 6 23.29 5.9
 1 -6 6 17.17 5.1
 1 -6 6 13.05 3.07
 1 6 6 14.46 5.66
 1 -6 6 17.3 5.35
 1 -6 6 20.32 5.2
 -1 6 -6 21.54 4.98
 1 -6 6 22.11 4.68
 -1 -6 -6 40.08 6.54
 1 6 6 23.24 4.91
 -1 -6 -6 14.85 3.82
 -1 6 -6 16.11 4.3
 -1 6 -6 19.02 3.85
 -1 -6 -6 11.69 7.17
 1 6 6 11.27 3.48
 -1 -6 -6 20.52 3.76
 -1 -6 -7 3063.56 41.84
 -1 6 -7 3148.92 39.68
 1 6 7 3026.32 55.35
 1 -6 7 3009.89 54.39
 1 -6 7 3217.17 40.28
 1 6 7 3058.72 41.18
 1 6 7 3077 58.91
 1 -6 7 2819.01 53.23
 1 6 7 3097.28 26.77
 -1 -6 -7 3091.59 36.97
 -1 6 -7 3107.33 43.55
 -1 -6 -7 3192.04 24.34
 1 6 7 3067.98 44.67
 -1 6 -7 3059.82 45.87
 -1 6 -7 3291.46 49.41
 1 -6 7 3234.23 45.29
 -1 -6 -7 3120.13 37.39
 -1 -6 -8 12.02 4.08
 -1 6 -8 11.61 3.78
 1 6 8 4.87 4.39
 1 -6 8 6.29 2.63
 -1 -6 -8 5.63 6.2
 1 6 8 7.63 5.17
 -1 6 -8 22.65 6.55
 -1 -6 -9 0.83 3.14
 -1 6 -9 -0.21 2.91
 1 -6 9 9.09 4.45
 1 6 9 15.39 6.28
 1 6 9 -6.71 6.37
 1 6 9 4.54 8.07
 -1 6 -9 3.71 3.23
 -1 6 -10 110 9.74
 -1 -6 -10 109.86 10.98
 -1 6 -10 115.37 11.45
 1 -6 10 95.3 7.86
 1 6 10 124.35 6.77
 -1 -6 -10 108.26 5.35
 -1 6 -10 96.25 9.38
 -1 -6 -10 113.53 12.56
 -1 6 -10 94.09 10.24
 -1 6 -11 1.12 3.36
 -1 6 -11 4.63 4.08
 -1 -6 -11 2.65 3.63
 1 -6 11 -0.88 2.93
 -1 6 -11 -2.88 7.69
 -1 6 -11 -0.36 7.56
 -1 6 -11 0.78 5.91
 -1 6 -12 2.43 3.84
 -1 6 -12 1.7 3.61
 -1 -6 -12 4.84 4.42
 1 -6 12 -1.95 2.71
 1 6 12 3.74 22.18
 1 6 12 0.23 9.34
 1 6 12 6.31 6.52
 -1 -6 -12 -9.94 9.51
 -1 6 -12 -0.17 6.19
 -1 -6 -13 387.62 22.34
 -1 6 -13 406.74 21.32
 -1 6 -13 414.52 23.85
 -1 -6 -13 417.62 24.37
 1 -6 13 363.21 16.18
 1 6 13 309.12 28.9
 -1 6 -13 367.66 20.18
 -1 6 -13 316.52 19.54
 1 6 13 389.62 26.3
 1 6 13 362.17 14.49
 1 6 13 427.27 14.94
 -1 6 -13 376.68 22.05
 -1 -6 -14 107.64 12.43
 -1 6 -14 114.83 12.56
 -1 6 -14 124.13 14.31
 1 -6 14 112.24 9.88
 1 6 14 85.81 13.84
 -1 -6 -14 99.82 12.21
 -1 6 -15 485.34 26.05
 1 -6 15 577.24 21.29
 1 6 15 568.84 37.19
 -1 6 -15 595.8 27.75
 -1 -6 -15 593.37 29.78
 1 -6 16 56.1 7.49
 -1 6 -16 62.22 9.66
 -1 -6 -16 64.18 11.91
 -1 -6 -16 52.9 11.1
 1 -6 17 641.29 23.3
 1 6 17 634.1 18.37
 -1 6 -17 702.18 32.22
 -1 -6 -17 685.67 34.25
 -1 -6 -17 539.84 29.32
 -1 6 -17 586.02 29.09
 1 6 18 31.81 4.79
 1 -6 18 22.01 5.46
 -1 6 -18 34.27 8.92
 -1 -6 -18 27.15 8.24
 -1 -6 -18 18.84 17.77
 -1 6 -18 -3.2 16.57
 1 6 19 7.09 3.31
 1 -6 19 17.97 6.26
 -1 6 -19 23.7 17.89
 -1 -6 -19 12.4 8.33
 -1 6 -19 6.26 5.5
 -1 -6 -19 0.92 4.47
 -1 -6 -19 -1.84 14.11
 1 -6 20 -9.96 5.83
 1 6 20 -8.22 3.44
 -1 6 -20 -26.05 19.13
 1 -6 20 7.81 17.82
 -1 -6 -20 -3.97 7.13
 -1 6 -20 6.41 6.56
 -1 -6 -20 3.43 5.32
 -1 -6 -20 -3.36 13.67
 -1 6 -21 51.6 17.62
 1 6 21 86.64 34.81
 1 -6 21 77.97 22.58
 -1 6 -21 94.68 13.94
 -1 -6 -21 80.43 13.65
 -1 -6 -21 70.11 10.3
 1 -6 21 78.6 9.78
 1 6 21 73.84 6.71
 -1 -6 -22 2.44 5.24
 -1 -6 -22 -1.29 5.67
 -1 6 -22 -0.57 5.82
 1 -6 22 -0.62 5.18
 -1 6 -23 248.37 27.17
 1 -6 23 297.73 18.19
 -1 6 -23 318.17 25.1
 -1 -6 -23 316.38 26.75
 -1 -6 -23 277.37 19.87
 1 6 24 44.27 20.92
 1 -6 24 67.59 27.15
 -1 -6 -24 60.48 9.9
 -1 -6 -24 72.55 13.93
 -1 6 -24 67.72 13.09
 1 -6 24 55.17 8.92
 -1 6 -25 4.68 18.99
 -1 -6 -25 22.69 7.23
 -1 6 -25 18.97 7.49
 -1 -6 -25 24.07 9.24
 1 -6 25 18.28 6.7
 1 -6 25 20.24 28.43
 1 6 25 20.44 19
 1 -6 26 26.8 7.79
 -1 -6 -26 13.95 5.89
 -1 6 -26 24.66 9.28
 -1 -6 -26 24.69 9.65
 -1 6 -26 6.07 23.02
 1 6 26 26.14 18.76
 1 -6 26 -5.92 31.61
 1 -6 27 13.5 5.38
 1 -6 27 9.02 33.66
 1 6 27 2.68 21.16
 -1 6 -27 9.42 20.46
 -1 -6 -27 9.58 5.78
 -1 6 -27 24.99 8.84
 -1 -6 -27 25.37 9.72
 -1 7 28 75.31 12.97
 1 7 -28 62.59 22.82
 1 7 -28 95.29 17.4
 1 -7 -28 84.73 17.99
 -1 7 27 18.43 7.27
 1 -7 -27 10.47 9.45
 1 7 -27 18.59 8.04
 1 7 -27 20.88 18.72
 -1 -7 26 61.3 8.96
 1 -7 -26 73.51 16.98
 1 7 -26 74.46 16.16
 -1 7 26 44.8 10.46
 1 -7 -26 80.81 16.68
 1 7 -26 57.09 13.86
 1 7 -26 58.75 23.52
 -1 -7 25 2.56 4.49
 1 -7 -25 10.62 9.47
 1 7 -25 8.76 7.5
 -1 7 25 3.4 5.85
 1 -7 -25 -1.5 3.74
 1 7 -25 -8.35 9.12
 1 -7 -25 10.99 9.01
 1 7 -25 -2.03 20.37
 -1 -7 24 28.46 6.91
 -1 7 24 27.31 8.19
 1 7 -24 27.37 10.12
 1 -7 -24 29.75 11.81
 1 -7 -24 31.5 6.4
 1 -7 -24 21.42 10.45
 1 7 -24 30.04 11.46
 1 7 -24 13.25 20.22
 -1 -7 23 -5.94 5.12
 -1 7 23 -1.19 4.85
 1 7 -23 6.71 8.01
 1 -7 -23 9.46 8.15
 1 7 -23 11.81 18.22
 1 7 -23 -1.54 9.52
 1 -7 -23 -1.89 3.67
 1 -7 -23 -0.4 7.33
 1 7 -23 20.17 17.98
 -1 -7 22 -2.51 3.99
 -1 7 22 4.96 5.91
 1 7 -22 -2.06 6.25
 1 -7 -22 2.01 6.24
 1 7 -22 -5.81 17.42
 1 7 -22 -14.94 15.44
 1 7 -22 7.99 8.22
 1 -7 -22 -1.56 3.49
 1 -7 -22 -0.78 8.1
 1 7 -21 27.75 11.46
 1 -7 -21 32.35 12.91
 1 -7 -21 26.29 5.7
 1 -7 -21 29.08 10.1
 1 7 -21 25.81 10.44
 -1 -7 21 20.32 5.72
 -1 7 21 10.28 4.98
 1 -7 -21 14.02 4.76
 1 7 -21 33.07 18.48
 1 -7 -20 146.84 11.62
 1 -7 -20 148.13 20.27
 1 7 -20 178.03 21.71
 -1 -7 20 143.72 11.76
 -1 7 20 134.9 13.75
 1 7 -20 156.94 20.31
 1 7 -20 156.47 20.18
 1 -7 -20 152.95 7.87
 1 7 -20 187.16 24.64
 1 7 -19 54.19 13.7
 1 -7 -19 47.26 6.73
 1 7 -19 65.77 13.75
 1 -7 -19 46.14 12.13
 -1 -7 19 49.72 7.19
 -1 7 19 47.51 8.21
 -1 7 19 46.49 24.59
 1 -7 -19 39.26 5.12
 1 7 -19 29.4 18.86
 1 -7 -18 295.07 15.42
 1 -7 -18 290.49 26.94
 1 7 -18 303.79 28.04
 -1 7 18 266.07 6.99
 -1 -7 18 293.5 15.86
 -1 7 18 293.13 18.88
 1 7 -18 299.36 26.97
 1 -7 -18 263.4 9.05
 1 7 -18 228.67 23.18
 1 7 -17 126.04 18.3
 1 -7 -17 124.68 17.66
 -1 7 17 105.2 4.31
 -1 -7 17 109.33 9.88
 -1 7 17 106.41 11.42
 1 7 -17 78.52 15.24
 1 -7 -17 110 6.14
 1 -7 -17 114.99 9.58
 1 7 -16 457.42 32.89
 1 -7 -16 460.63 32.63
 -1 7 16 390.24 7.72
 -1 -7 16 413.7 17.87
 -1 7 16 397.44 20.33
 -1 7 16 429.92 40.01
 1 7 -16 442.85 32.49
 1 -7 -16 393.73 10.2
 1 -7 -16 435.54 17.7
 -1 7 15 32.76 2.23
 -1 -7 15 37.64 5.78
 1 7 -15 49.42 12.28
 1 7 -15 49 12.39
 1 -7 -15 33.55 10.07
 1 7 -15 10.93 14.19
 1 7 -15 38.05 12.78
 1 -7 -15 35.46 5.46
 -1 7 14 98.55 3.43
 -1 -7 14 90.96 8.21
 1 7 -14 95.72 16.51
 1 -7 -14 92.53 14.82
 1 7 -14 105.85 16.02
 1 -7 -14 117.12 5.31
 1 -7 -14 95.82 7.95
 -1 -7 13 85.37 7.89
 -1 7 13 88.13 2.85
 1 7 -13 96.49 17.42
 1 7 -13 93.42 14.41
 1 -7 -13 89.64 14.68
 -1 7 13 98.72 18.53
 1 7 -13 127.98 14.44
 1 -7 -13 85.7 7.27
 1 -7 -12 143.59 9.12
 -1 -7 12 140.49 9.61
 1 7 -12 151.64 20.07
 1 -7 -12 138.64 17.28
 -1 7 12 146.06 6.89
 1 7 -12 145.55 17.78
 -1 -7 12 115.59 16.56
 1 -7 -12 174.97 5.05
 1 7 -12 130.26 13.18
 1 7 -11 77.7 15.11
 -1 -7 11 80.49 7.2
 -1 7 11 95.24 18.16
 -1 -7 11 109.42 19.17
 1 -7 -11 86.26 6.99
 1 -7 -11 68.96 11.95
 1 7 -11 68.4 12.62
 -1 7 11 74.93 4.83
 1 7 -10 1112.73 44.65
 -1 7 10 1223.57 17.49
 1 -7 -10 1176.48 45.21
 -1 -7 10 1216.8 26.08
 1 -7 -10 1181.02 44.76
 -1 -7 10 1075.23 35.68
 -1 -7 10 1275.21 27.48
 1 7 -10 1198.76 33.45
 1 -7 -10 1224.18 24.29
 -1 7 9 29.34 2.67
 1 -7 -9 31.1 8.54
 -1 -7 9 33.96 4.71
 -1 7 9 27.17 4.25
 1 -7 -9 24.03 4.22
 1 -7 -9 27.6 3.95
 1 -7 -8 1299.51 22.99
 1 -7 -8 1162.71 40.55
 -1 7 8 1261.25 14.93
 1 7 -8 1303.9 26.39
 -1 -7 8 1271.91 24.92
 -1 -7 8 1322.24 26.84
 -1 7 8 1244.55 23.46
 1 -7 -8 1353.24 47.17
 1 -7 -8 1286.99 21.4
 1 -7 -8 1374.3 23.55
 1 7 -8 1371.51 41.63
 1 7 -8 1470.7 33.83
 -1 -7 8 1318.27 24.28
 -1 7 7 1102.7 19.96
 1 -7 -7 1119.49 20.94
 1 7 -7 1136.16 23.71
 -1 -7 7 1151.14 22.8
 -1 7 7 1133.04 20.74
 -1 -7 7 1099.37 22.87
 1 -7 -7 1163.93 39.6
 -1 -7 7 1008.66 23.89
 1 7 -7 1173.03 27.51
 -1 7 7 1031.2 24.44
 -1 -7 7 1144.16 24.57
 -1 7 6 1433.26 22.04
 1 -7 -6 1441.44 22.61
 1 7 -6 1454.36 25.21
 -1 -7 6 1373.88 24.32
 1 7 -6 1363.33 23.18
 -1 7 6 1462.67 38.82
 -1 -7 6 1410.99 24.12
 -1 7 6 1394.48 21.11
 -1 -7 6 1272.69 25.08
 1 -7 -6 1390.56 41.24
 1 -7 -6 1331.95 17.78
 1 7 -6 1420.87 30.48
 1 -7 -6 1375.92 19.2
 1 7 -6 1398.24 27.76
 -1 -7 6 1433.29 20.46
 -1 -7 6 1369.98 24.63
 -1 7 5 144.84 6.96
 1 -7 -5 144.23 7.18
 1 7 -5 148.14 7.84
 1 7 -5 145.97 7.51
 -1 -7 5 144.83 7.67
 -1 7 5 130.65 11.53
 -1 -7 5 154.76 7.52
 -1 7 5 148.55 6.37
 -1 -7 5 146.42 8.81
 -1 -7 5 134.24 7.98
 1 -7 -5 146.08 5.52
 1 7 -5 149.52 9.26
 -1 -7 5 141.64 7.77
 -1 -7 5 146.76 6.05
 -1 7 4 47.34 4.22
 1 7 -4 52.57 4.54
 1 -7 -4 51.1 4.48
 1 7 -4 40.07 3.93
 -1 -7 4 51.41 4.61
 1 -7 -4 50.89 2.46
 -1 -7 4 50.32 4.24
 -1 7 4 46.91 3.38
 -1 -7 4 50.5 4.97
 -1 7 4 50.45 7.74
 1 -7 -4 41.34 7.27
 -1 -7 4 51.13 3.2
 1 7 -4 45.68 4.9
 -1 -7 4 47.58 4.77
 1 7 -4 58.37 7.81
 -1 7 4 38.69 6.86
 1 7 -4 39.3 5.36
 1 -7 -4 46.94 6.19
 1 -7 -4 48.23 2.83
 -1 -7 4 45.24 4.51
 1 7 -4 36.92 4.14
 -1 7 3 148.84 6.86
 1 7 -3 150.27 7.28
 1 -7 -3 140.82 7.06
 -1 7 3 156.91 9.27
 -1 -7 3 150.08 7.43
 1 7 -3 153.15 6.7
 1 -7 -3 147.01 4.5
 1 -7 -3 158.79 11.25
 -1 7 3 121.29 10.25
 -1 -7 3 136.98 5.98
 1 7 -3 116.16 6.92
 -1 7 3 139.73 4.06
 -1 7 3 134.86 10.08
 -1 7 3 136.7 4.22
 -1 -7 3 137.22 6.37
 1 7 -3 143.69 6.89
 -1 7 2 2378 26.96
 -1 7 2 2252 32.88
 -1 -7 2 2291.06 29.15
 -1 7 2 2257.28 14.01
 -1 7 2 2086.26 34.06
 1 7 -2 2332.37 25.18
 1 -7 -2 2289.79 19.69
 1 7 -2 2317.31 20.69
 1 -7 -2 2217.5 37.99
 1 -7 -2 2270.91 15.74
 1 7 -2 2274.74 27.39
 1 7 -2 2164.28 29.09
 -1 7 2 2152.13 34.64
 1 7 -2 2160.91 26.83
 -1 -7 2 2254.49 21.56
 1 7 -2 2201.67 22.72
 -1 7 1 204.23 9.16
 -1 -7 1 217.56 9.05
 1 -7 -1 216.04 10.17
 -1 7 1 210.36 10.07
 -1 7 1 222.67 8.5
 -1 7 1 208.25 5.22
 1 -7 -1 241.27 7.43
 -1 7 1 145.28 8.85
 1 7 -1 198.01 8.11
 1 7 -1 211.33 7.69
 1 -7 -1 180.43 11.13
 1 7 -1 207.82 5.82
 -1 7 1 198.95 10.13
 -1 -7 1 170.58 5.55
 -1 7 1 152.65 8.14
 1 7 -1 201.1 5.98
 -1 7 0 2614 33.03
 -1 -7 0 2635.6 31.58
 -1 7 0 2591.09 21.13
 1 -7 0 2587.67 34.89
 1 -7 0 2777.18 34.71
 1 -7 0 2628.51 25.35
 1 7 0 2707 26.56
 -1 7 0 2595.31 32.89
 1 7 0 2577.72 27.15
 -1 7 0 2736.65 33.49
 -1 7 0 2585.73 34.02
 -1 7 0 2702.09 24.98
 -1 7 0 2629.21 30.3
 1 7 0 2649.95 18.41
 1 -7 1 4.55 4.59
 1 7 1 -0.04 1.52
 -1 7 -1 0.91 3.83
 -1 -7 -1 0.27 2.25
 -1 7 -1 -0.83 4.01
 1 7 1 0.04 1.5
 1 7 1 -0.27 1.79
 -1 7 -1 -0.55 2.11
 1 -7 1 1.48 2.29
 -1 -7 -1 -0.67 2.22
 -1 7 -1 0.7 1.15
 1 -7 1 -0.21 1.15
 1 -7 1 0.52 2.06
 1 -7 2 1791.71 20.32
 -1 7 -2 1711.83 21.45
 1 -7 2 1808.82 29.39
 1 7 2 1664.72 23.21
 -1 -7 -2 1742.92 22.13
 1 7 2 1806.7 21.67
 1 7 2 1711.07 25.41
 1 7 2 1627.47 29.68
 -1 7 -2 1761.57 25.41
 1 -7 2 1825.49 27.64
 -1 7 -2 1682.04 30.31
 1 -7 2 1683.67 26.21
 -1 7 -2 1615.2 27.91
 1 -7 2 1811.83 22.25
 1 7 2 1757.12 19.88
 -1 -7 -2 1833.57 27.56
 1 7 2 1813.46 26.02
 1 7 2 1786.01 23.89
 1 -7 2 1742.4 30.27
 1 -7 3 83.65 5.38
 1 -7 3 81.01 4.92
 1 7 3 89.91 5.98
 -1 7 -3 82.15 5.22
 -1 -7 -3 71.74 4.68
 1 -7 3 86.99 7.03
 1 7 3 68.28 6.86
 -1 7 -3 81.2 7.14
 1 -7 3 79.26 5.05
 -1 7 -3 82.75 7.25
 1 -7 3 63.35 4.97
 -1 7 -3 90.66 6.93
 1 7 3 84.34 5.77
 1 -7 3 83.08 7.41
 -1 -7 -3 87.35 5.92
 1 7 3 91.78 6.59
 1 7 3 87.24 6.35
 1 7 4 106.74 7.66
 -1 -7 -4 110.05 7.28
 -1 7 -4 115.67 4.82
 1 -7 4 111.29 6.04
 1 -7 4 113.74 7.68
 1 7 4 113.15 7.78
 1 -7 4 100.09 6.11
 -1 -7 -4 111.38 7.44
 1 7 4 109.4 7.48
 1 7 4 142.68 12.64
 1 -7 4 127.43 7.37
 -1 7 -4 102.48 7.99
 1 -7 4 112.78 7.7
 1 7 4 110.39 6.94
 -1 7 -4 107.14 7.71
 1 7 4 133.73 6.74
 -1 7 -4 108 8.08
 -1 7 -5 147.33 6.47
 -1 -7 -5 147.65 8.95
 1 7 5 145.92 10.24
 1 -7 5 139.76 7.12
 1 -7 5 131.65 9.5
 -1 -7 -5 179.83 10.34
 1 -7 5 135.15 8.16
 1 -7 5 129.96 7.72
 1 7 5 157.92 10.63
 -1 7 -5 135.07 10.11
 1 -7 5 141.76 8.93
 1 7 5 136.22 9.82
 1 7 5 151.6 9.94
 1 7 5 126.67 8.15
 -1 7 -5 138.58 9.7
 -1 7 -5 138.36 9.07
 1 7 5 119.51 7.02
 -1 7 -6 4.15 2.16
 1 7 6 3.3 3.69
 1 -7 6 1.93 3.59
 1 -7 6 0.88 2.83
 -1 -7 -6 10.06 3.94
 1 -7 6 1.08 5.02
 1 7 6 4.36 4.2
 1 -7 6 7.16 4.47
 -1 7 -6 1.65 4.1
 -1 -7 -6 0.24 4.69
 1 7 6 1.52 3.02
 -1 -7 -6 -2.53 2.82
 -1 -7 -6 -1.5 2.71
 -1 7 -6 0.88 4
 -1 7 -6 1.93 3.87
 1 7 6 2.19 3.87
 -1 -7 -7 175.81 10.67
 -1 7 -7 174.78 9.27
 1 7 7 181.99 13.98
 1 -7 7 172.1 13.78
 1 -7 7 189.17 10.92
 -1 -7 -7 161.52 12.24
 1 7 7 189.89 11.65
 1 -7 7 158.22 11.41
 1 7 7 174.27 7.61
 1 7 7 183.04 11.88
 -1 -7 -7 222.26 7.38
 -1 7 -7 170.95 11.71
 1 7 7 233.92 11.49
 -1 7 -7 155.6 11.39
 -1 7 -8 1196.6 26.04
 -1 -7 -8 1197.41 27.9
 1 7 8 1096.79 39.59
 1 7 8 1122.41 16.26
 1 7 8 1123.85 29.35
 -1 -7 -8 1217.18 15.48
 1 7 8 1171.34 24.6
 -1 7 -8 1199.73 31.23
 1 -7 8 1212.92 25.93
 -1 7 -9 106.2 8.69
 -1 -7 -9 106.2 9.01
 1 -7 9 99.6 7.89
 1 7 9 104.8 10
 1 7 9 83.93 5.35
 -1 -7 -9 104.71 10.29
 1 7 9 112.46 8.82
 -1 -7 -10 2160.81 40.51
 -1 7 -10 2276.87 41.73
 1 -7 10 2138.81 37.05
 1 7 10 2252.65 25.64
 -1 -7 -10 2024.49 16.25
 -1 7 -10 2118.02 42.58
 -1 -7 -10 2250.13 22.09
 -1 7 -10 2098.71 40.06
 -1 -7 -10 1987.43 40.15
 -1 7 -10 2239.69 47.86
 -1 -7 -11 18.76 4.78
 -1 7 -11 17.87 4.77
 -1 7 -11 11.06 4.62
 1 -7 11 17.86 5.89
 1 7 11 26.64 6.09
 -1 -7 -11 10.11 3.63
 -1 7 -11 8.12 7.44
 -1 7 -11 17.68 6.3
 -1 -7 -11 6.11 7.35
 -1 -7 -12 566.71 22.14
 -1 7 -12 603.43 24.55
 -1 7 -12 656.21 28.56
 1 7 12 598.09 15.63
 -1 -7 -12 592.55 10.18
 -1 7 -12 571.19 22.52
 -1 -7 -12 596.38 13.08
 -1 7 -12 580.76 27.23
 -1 7 -12 569.53 27.15
 1 -7 12 607.37 20.85
 -1 7 -13 228.08 15.84
 -1 -7 -13 193.18 13.84
 1 -7 13 206.09 12.91
 1 7 13 191.75 12.33
 -1 7 -13 184.59 16.68
 1 7 13 204.65 21.99
 -1 7 -13 187.47 17.46
 -1 -7 -13 163.14 13.83
 -1 7 -14 109.54 11.62
 -1 -7 -14 103.69 10.48
 1 7 14 83.87 26.16
 1 -7 14 108.96 9.83
 -1 7 -14 112.75 14.89
 -1 -7 -14 65.28 10.04
 -1 7 -14 118.38 14.33
 -1 -7 -15 33.05 6.89
 -1 7 -15 33.81 7.64
 -1 -7 -15 44.02 3.72
 -1 7 -15 25 12.93
 1 7 15 42.14 16.07
 -1 7 -15 31.14 10.83
 -1 -7 -15 22.48 17.85
 1 -7 15 32.9 6.17
 -1 7 -16 32.34 7.78
 -1 -7 -16 36.72 7.74
 -1 7 -16 37.74 14.01
 1 7 16 12.8 11.8
 -1 -7 -16 54.35 16.29
 -1 7 -16 34.63 14.5
 1 -7 16 33.15 6.21
 -1 7 -17 90.33 12.56
 -1 -7 -17 94.68 11.42
 -1 -7 -17 80.8 12.13
 1 7 17 72.4 6.21
 1 -7 17 87.49 9.78
 -1 7 -17 83.62 16.59
 -1 7 -17 60.22 12.25
 1 -7 18 339.63 18.16
 1 7 18 320.83 13.02
 -1 -7 -18 329.86 19.87
 -1 -7 -18 341.13 25.25
 -1 7 -18 364.61 23.74
 -1 7 -19 47.09 20.32
 1 -7 19 48.11 7.57
 1 7 19 45.89 5.65
 -1 7 -19 60.5 11.23
 -1 -7 -19 60.57 11.66
 -1 -7 -19 52.18 8.76
 1 7 20 398.15 14.3
 1 -7 20 399.77 20.35
 -1 -7 -20 441.12 29.4
 -1 -7 -20 394.37 22.5
 -1 7 -20 445.35 27.65
 -1 7 -21 29.47 18.26
 1 -7 21 41.34 7.88
 -1 -7 -21 32.67 9.4
 -1 -7 -21 24.5 6.76
 -1 7 -21 39.13 10.41
 -1 7 -22 65.26 18.8
 1 -7 22 96.71 10.86
 -1 -7 -22 96.28 11.89
 -1 -7 -22 103.42 15.92
 -1 7 -22 117.88 15.69
 1 -7 23 34.94 7.94
 -1 -7 -23 24.49 7.48
 -1 7 -23 35.2 9.13
 -1 -7 -23 34.54 10.62
 -1 7 -24 17.46 19.7
 -1 7 -24 5.74 5.62
 -1 -7 -24 -4.22 7.43
 -1 -7 -24 8.36 6.17
 1 -7 24 9.65 5.27
 -1 7 -25 46.99 21.76
 1 -7 25 46.52 9.25
 -1 7 -25 51.23 11.25
 -1 -7 -25 38.05 10.56
 -1 -7 -25 44.07 8.97
 1 7 25 24.46 18.5
 -1 7 -26 86.92 14.94
 -1 -7 -26 48.17 9.55
 -1 -7 -26 68.31 15.06
 1 -7 26 67.1 9.97
 1 7 26 65.67 22.08
 -1 7 -27 26.8 9.93
 -1 -7 -27 12.86 6.86
 -1 -7 -27 26.35 10.71
 1 -7 27 19.58 6.6
 1 7 27 26.25 10.87
 1 7 27 9.85 20.22
 1 8 -28 0.38 7.97
 1 -8 -28 9.31 10.25
 1 8 -28 24.2 20.68
 -1 -8 28 24.04 23.59
 -1 -8 28 -7.63 7.45
 -1 8 28 -4.36 7.42
 -1 -8 27 8.53 5.57
 1 -8 -27 9.86 9.86
 1 8 -27 20.92 10.27
 1 8 -27 -13.1 19.52
 -1 8 27 16.59 7.38
 -1 -8 27 20.89 9.41
 -1 -8 27 14.01 21.66
 1 8 -26 10.77 9
 1 -8 -26 12.26 9.13
 -1 -8 26 5.66 5.11
 1 -8 -26 -1.69 8.44
 1 8 -26 -3.39 9.2
 1 8 -26 -1.7 19.77
 -1 -8 26 -31.89 23.13
 -1 -8 26 10.06 7.4
 -1 8 26 3.24 6.09
 1 8 -25 44 13.77
 1 -8 -25 33.52 11.15
 -1 -8 25 29 20.67
 -1 8 25 40.7 9.74
 -1 -8 25 27.51 9.05
 -1 -8 25 35.99 7.13
 1 -8 -25 36.08 12.17
 1 8 -25 42.9 12.57
 1 -8 -25 31.84 6.54
 1 8 -25 8.19 20.27
 1 8 -24 17.46 9.51
 1 -8 -24 20.2 9.79
 -1 8 24 7.94 6.02
 -1 -8 24 12.5 6.87
 -1 -8 24 7.55 4.8
 1 8 -24 5.17 8.31
 1 -8 -24 11.01 4.55
 1 8 -23 153.11 21.13
 1 -8 -23 146.39 20.68
 -1 8 23 131.99 14.75
 -1 -8 23 140.75 15.92
 -1 -8 23 123.81 12.05
 1 8 -23 112.4 22.9
 -1 8 23 78.51 34.74
 1 8 -23 148.09 20.6
 1 -8 -23 127.79 11.36
 1 8 -23 92.32 23.27
 1 8 -22 90.06 16.06
 1 -8 -22 95.36 16.33
 -1 -8 22 96.45 10.49
 -1 -8 22 105.39 14.15
 -1 8 22 82.76 11.31
 1 8 -22 107.69 16.57
 1 -8 -22 92.39 9.8
 1 8 -22 50.25 17.62
 1 8 -21 118.11 18.37
 1 -8 -21 123.42 18.8
 -1 -8 21 103.89 10.75
 -1 -8 21 90.26 12.36
 -1 8 21 107.29 13.14
 1 8 -21 119.61 18.86
 1 8 -21 67.29 17.99
 1 -8 -21 94.63 9.53
 1 8 -21 87.48 19.96
 1 8 -20 132.77 18.86
 1 -8 -20 142.33 19.37
 -1 -8 20 120.09 11
 -1 -8 20 120.51 13.93
 -1 8 20 114.76 12.91
 1 8 -20 145.71 19.96
 1 8 -20 86.46 18.66
 1 8 -20 85.51 19.12
 1 -8 -20 116.73 10.42
 1 8 -19 6.05 9.99
 1 -8 -19 1.42 2.87
 -1 -8 19 2.64 3.74
 -1 -8 19 -2.08 4.54
 -1 8 19 -0.56 4.63
 1 -8 -19 3.37 5.89
 1 8 -19 -4.45 7.78
 -1 8 19 -21.04 26.36
 1 -8 -19 0.71 4.02
 1 8 -19 -16.59 12.81
 1 8 -18 2.89 6.29
 1 -8 -18 4.38 7.25
 -1 -8 18 6.83 4.64
 -1 8 18 1.93 4.43
 -1 -8 18 -0.27 3.32
 1 8 -18 9 19.64
 1 -8 -18 -4.56 3.73
 1 -8 -18 0.12 2.78
 1 8 -18 -10.46 9.9
 1 8 -17 44.88 11.24
 1 -8 -17 47.25 12.85
 -1 -8 17 46.65 7.23
 -1 8 17 34.47 7.03
 -1 -8 17 38.81 7.9
 1 8 -17 35.07 14.9
 1 -8 -17 36.53 3.73
 1 -8 -17 39.28 6.02
 1 -8 -16 163.76 11.15
 1 -8 -16 169.22 19.7
 1 8 -16 167.39 19.89
 -1 -8 16 171.78 12.25
 -1 8 16 157.71 13.16
 -1 -8 16 158.98 13.78
 1 8 -16 171.37 21.37
 -1 8 16 135.89 24.52
 1 8 -16 175.5 23.34
 1 -8 -16 148.55 5.14
 1 8 -16 153.15 16.7
 1 -8 -15 579.43 20.11
 1 8 -15 665.2 38.66
 1 -8 -15 552.91 34.52
 -1 -8 15 582.19 21.38
 -1 8 15 545.17 22.53
 -1 -8 15 572.42 24.54
 -1 8 15 571.43 37.61
 1 8 -15 620.09 38.31
 1 8 -15 584.01 29.56
 1 -8 -15 574.78 8.16
 1 8 -15 603.86 31.3
 1 -8 -14 132.45 17
 1 8 -14 143.28 18.33
 -1 8 14 126.1 11.19
 -1 -8 14 120.07 10.53
 1 8 -14 133.48 18.41
 1 -8 -14 131.42 9.72
 1 8 -14 114.76 14.66
 1 8 -13 949.42 44.6
 1 -8 -13 904.19 42.26
 -1 8 13 890.18 45.45
 -1 8 13 1018.52 28.34
 -1 -8 13 871.79 24.82
 1 8 -13 939.15 45.52
 1 -8 -13 927.23 42.81
 1 -8 -13 908.36 23.71
 1 8 -13 836.89 31.85
 1 8 -12 208.84 20.77
 1 -8 -12 204.66 20.29
 -1 8 12 209.66 8.05
 -1 8 12 210.81 12.8
 -1 -8 12 225.52 12.54
 1 -8 -12 207.47 19.9
 1 8 -12 219.51 22.75
 1 -8 -12 211.57 11.25
 1 8 -12 187.35 16.12
 -1 8 11 434.91 10.95
 1 8 -11 457.48 29.24
 1 -8 -11 438.97 28.03
 -1 -8 11 437.87 16.87
 -1 8 11 470.38 27.08
 -1 8 11 429.72 16.65
 1 8 -11 411.26 20.86
 1 -8 -11 446 15.72
 1 -8 -10 135.49 8.68
 1 -8 -10 133.81 15.83
 1 8 -10 128.59 15.84
 -1 8 10 135.75 5.75
 1 8 -10 131.68 9.5
 -1 -8 10 136.95 9.39
 -1 8 10 133.96 8.97
 -1 -8 10 127.38 9.51
 1 -8 -10 130.89 15.9
 1 -8 -10 131.6 8.57
 1 8 -10 99.47 12.04
 1 8 -10 127.61 12.01
 -1 -8 10 159.99 10.29
 1 -8 -9 20.35 8.06
 1 -8 -9 12.32 2.99
 1 8 -9 8.3 5.64
 1 -8 -9 12.39 6.53
 -1 8 9 10.4 1.74
 1 8 -9 15.26 3.94
 -1 -8 9 11.78 3.23
 -1 8 9 14.38 3.49
 -1 -8 9 13.96 3.75
 1 -8 -9 11.92 3.33
 1 -8 -9 10.45 5.17
 -1 -8 9 11.69 3.39
 1 -8 -8 28.12 4.1
 1 8 -8 27.97 4.51
 1 -8 -8 32.2 8.36
 -1 -8 8 36.6 4.85
 -1 -8 8 29.7 4.42
 -1 8 8 30.95 3.92
 1 -8 -8 28.74 8.41
 1 -8 -8 26.99 3.41
 1 -8 -8 27.2 3.71
 -1 -8 8 23.78 3.79
 1 -8 -7 482.32 14.4
 -1 8 7 483.33 13.88
 1 8 -7 483.2 15.73
 -1 -8 7 503.41 16.35
 -1 -8 7 501.9 15.58
 -1 8 7 506.85 13.73
 1 -8 -7 529.82 27.53
 1 -8 -7 529.44 12.63
 1 8 -7 495.46 25.25
 1 -8 -7 479.58 12.48
 -1 -8 7 484.12 13.42
 1 8 -7 458.45 16.96
 -1 -8 7 492.61 17.89
 1 -8 -6 703.64 16.9
 -1 8 6 695.02 16.24
 1 8 -6 704.76 18.38
 -1 -8 6 714.49 18.41
 1 8 -6 718.41 19.53
 -1 8 6 689.34 14.64
 -1 8 6 684.43 26.97
 -1 -8 6 683.07 16.87
 1 -8 -6 678.09 28.48
 -1 -8 6 734.03 19.55
 1 -8 -6 719.51 12.88
 1 8 -6 821.56 28.65
 -1 8 6 844.47 34.34
 1 -8 -6 690.95 13.31
 -1 -8 6 708.46 14.46
 1 8 -6 713.02 20.2
 -1 -8 6 734.02 18.57
 1 -8 -5 1166.21 21.82
 -1 8 5 1203.54 20.82
 1 8 -5 1212.74 23
 1 8 -5 1244.92 22.14
 -1 -8 5 1235.89 23.23
 -1 8 5 1180.43 33.61
 -1 -8 5 1261.97 24.44
 -1 8 5 1258.33 17.71
 -1 -8 5 1179.41 20.7
 1 8 -5 1148.33 19.12
 1 8 -5 1242.16 26.2
 -1 -8 5 1259.06 24.21
 1 -8 -5 1156.53 34.9
 -1 -8 5 1210.8 16.52
 1 8 -5 1305.71 29.42
 1 8 -5 1343.46 27.16
 -1 8 5 1267.28 35.07
 1 8 -5 1197.3 23.98
 1 -8 -5 1163.92 15.17
 -1 -8 5 1212.32 21.96
 -1 8 4 310.92 10.51
 1 8 -4 318.28 11.11
 1 -8 -4 300.52 10.96
 -1 8 4 307.18 6.63
 1 8 -4 285.25 9.45
 -1 -8 4 307.37 11.46
 1 -8 -4 315.09 6.83
 -1 -8 4 304.48 9.81
 -1 -8 4 312.17 10.44
 -1 8 4 309.76 7.77
 -1 8 4 276.3 16.15
 1 -8 -4 311.33 16.89
 -1 -8 4 289.35 11.11
 1 8 -4 300.13 12.07
 -1 8 4 288.39 7.36
 -1 8 4 274.14 15.14
 1 8 -4 308.19 11.29
 -1 -8 4 334.93 11.17
 -1 8 3 799.46 16.67
 1 8 -3 809.81 17.54
 -1 8 3 819.68 20.95
 1 -8 -3 774.68 17.53
 -1 -8 3 776.89 17.63
 1 -8 -3 796.51 11.86
 -1 8 3 783.9 11.7
 1 8 -3 854.44 16.8
 1 -8 -3 869.82 26.14
 -1 -8 3 799.62 14.28
 -1 8 3 730.97 24.12
 1 8 -3 826.09 18.71
 1 -8 -3 734.37 22.93
 -1 8 3 816.53 11.51
 1 8 -3 716.45 19.47
 -1 8 3 770.02 23.65
 -1 8 3 795.86 10.39
 1 8 -3 844.63 18.55
 -1 -8 3 753.95 14.75
 1 8 -3 778.75 16.1
 -1 8 2 636.21 14.96
 -1 -8 2 595.72 16.08
 -1 8 2 603.11 17.54
 -1 8 2 604.48 8.31
 -1 8 2 585.46 11.03
 1 8 -2 640.82 14.05
 1 8 -2 568.96 15.07
 1 -8 -2 655.08 12.15
 1 -8 -2 559.49 19.96
 1 -8 -2 612.16 7.85
 1 8 -2 622.23 10.93
 1 -8 -2 581.36 18.42
 1 8 -2 677.2 16.13
 -1 8 2 609.68 19.48
 1 8 -2 592.9 12.49
 -1 8 2 613.82 7.49
 -1 -8 1 84.72 6.35
 1 -8 -1 88.59 6.83
 -1 8 1 82.72 3.64
 -1 8 1 84.91 5.84
 -1 8 1 89.48 7.03
 1 -8 -1 89.2 4.57
 -1 8 1 69.11 6.76
 -1 8 1 76.54 4.4
 1 8 -1 90.08 5.37
 1 8 -1 78.2 5.3
 1 -8 -1 91.18 9.11
 -1 -8 1 59.5 7.63
 1 8 -1 92.45 3.99
 1 -8 -1 89.95 6.09
 -1 8 1 88 7.21
 -1 -8 1 84.21 4.52
 -1 8 1 88.55 6.41
 1 8 -1 87.08 4.29
 -1 8 0 42.17 2.93
 1 -8 0 43.21 5.09
 -1 8 0 48.16 4.54
 -1 8 0 43.45 4.87
 1 -8 0 41.57 5.15
 -1 8 0 54.78 6.41
 -1 -8 0 63.05 7.51
 -1 8 0 35.56 3.78
 -1 8 0 48.46 4.33
 1 8 0 44.64 2.91
 -1 -8 0 43.79 4.82
 -1 8 0 42.1 4.59
 1 8 0 53.48 4.11
 -1 8 -1 100.09 5.07
 1 -8 1 97.16 7.18
 1 -8 1 102.63 4.94
 1 8 1 104.77 6.1
 1 -8 1 121.16 7.57
 1 8 1 99.88 5.39
 -1 8 -1 94.32 7.04
 1 -8 1 107.53 7.78
 -1 -8 -1 98.21 6.06
 -1 8 -1 98.17 7.46
 -1 -8 -1 102.23 8.67
 1 -8 1 94.83 6.56
 1 8 1 104.17 5.35
 -1 8 -1 97.12 5.78
 1 -8 1 102.85 7.29
 1 8 1 99.3 6.37
 -1 8 -1 100.97 7.21
 1 8 1 108.66 5.67
 -1 -8 -1 104.79 7.11
 -1 8 -2 93.64 5.38
 1 -8 2 98.57 4.73
 1 -8 2 93.42 5.04
 1 8 2 83.93 6.23
 1 8 2 87.16 5.26
 1 -8 2 95.45 8.57
 -1 8 -2 82.36 6.59
 -1 -8 -2 84.43 5.21
 1 -8 2 95.02 7.42
 -1 8 -2 88.25 5.79
 1 -8 2 113.03 8.06
 -1 8 -2 90.58 7.69
 1 8 2 72.04 6.61
 1 -8 2 74.24 4.74
 -1 8 -2 85.42 4.34
 1 8 2 87.17 6.08
 -1 -8 -2 104.73 7.32
 1 -8 2 95.7 7.47
 1 8 2 95.08 5.95
 -1 8 -3 458.43 12.61
 1 -8 3 477.58 12.85
 1 -8 3 471.69 11.67
 1 8 3 492.84 13.97
 1 8 3 471.69 11.56
 -1 -8 -3 515.07 13.31
 1 8 3 428.09 13.37
 1 8 3 477.17 17.24
 1 -8 3 475.69 15.06
 -1 8 -3 493.77 17.84
 1 -8 3 465.57 15.22
 1 8 3 526.26 15.54
 1 8 3 477.21 11.54
 -1 8 -3 471.16 15.73
 -1 -8 -3 482.44 14.08
 1 8 3 471.98 14.56
 1 8 3 461.34 14.3
 1 -8 3 466.1 17.39
 1 8 4 752.15 18.83
 -1 8 -4 790.74 11.42
 1 8 4 737.48 20.21
 -1 -8 -4 707.64 18.1
 1 8 4 710.91 19.5
 -1 8 -4 699.83 16.66
 1 -8 4 695.82 18.66
 1 -8 4 723.11 15.31
 -1 -8 -4 751.17 16.67
 1 8 4 800.1 21.47
 1 8 4 723.26 22.6
 1 -8 4 762.1 19.47
 -1 8 -4 673.14 18.14
 1 -8 4 717.61 19.04
 -1 8 -4 684.72 20.09
 -1 8 -4 806.05 23.63
 1 8 4 698.92 12.6
 -1 8 -4 809.28 21.92
 1 8 4 748.2 18.12
 1 8 4 756.15 15.5
 -1 -8 -5 809.84 20.75
 -1 8 -5 835.74 14.16
 1 -8 5 786.55 23.16
 1 8 5 815.11 23.88
 1 -8 5 839.28 19.92
 1 -8 5 828.66 19.62
 1 8 5 790.01 25.39
 1 8 5 839.18 22.43
 1 8 5 834.8 24.21
 -1 8 -5 795.39 24.37
 1 -8 5 819.35 22.01
 1 8 5 797.82 20.14
 1 8 5 778.5 13.68
 1 8 5 827.83 20.28
 1 8 5 758.52 12.2
 -1 8 -5 800.89 22.25
 -1 8 -5 791.93 22.19
 1 -8 6 81.5 6.78
 1 8 6 75.94 9.01
 1 -8 6 80.47 8.81
 1 8 6 57.88 6.44
 -1 -8 -6 61.25 5.18
 -1 8 -6 81.69 5.53
 -1 -8 -6 89.33 7.62
 -1 -8 -7 551.44 18.9
 -1 -8 -7 525.37 19.4
 -1 8 -7 546.6 15.43
 1 -8 7 562.31 17.47
 -1 -8 -7 556.77 19.47
 -1 8 -7 550.87 22.84
 1 -8 7 529.93 19.02
 1 8 7 607.56 12.42
 1 8 7 606.57 17.27
 -1 8 -7 557.69 20.92
 -1 8 -7 619.85 23.51
 1 8 7 549.24 19.17
 -1 -8 -7 560.54 9.54
 1 -8 7 489.43 22.44
 -1 8 -8 654.4 19.08
 -1 -8 -8 630.9 22.53
 -1 -8 -8 632.69 20.92
 1 8 8 671.81 14.65
 1 -8 8 622.41 19.13
 1 8 8 641.73 22.37
 -1 8 -8 663.24 23.48
 -1 8 -8 648.67 24.29
 1 8 8 617.08 18.13
 -1 -8 -9 0.67 2.82
 -1 8 -9 -1.25 2.67
 1 8 9 -3.69 4.82
 1 -8 9 1.97 2.86
 -1 8 -9 -12.99 9.57
 1 8 9 2.92 3.7
 1 8 9 -0.76 4.74
 -1 8 -9 -1.66 5.56
 -1 8 -10 99.03 8.94
 -1 -8 -10 105.63 9.37
 1 8 10 77.68 14.98
 1 8 10 86.19 6.33
 1 8 10 93.31 9.88
 -1 8 -10 105.88 11.25
 -1 8 -10 99.01 10.6
 1 -8 10 106.05 8.61
 -1 -8 -11 0.75 3.2
 -1 8 -11 0.77 3.03
 1 -8 11 2.73 4.15
 -1 8 -11 -8.84 9.67
 -1 8 -11 -3.79 6.25
 -1 -8 -12 350.48 17.65
 -1 8 -12 389.81 19.3
 1 8 12 360.39 11.98
 -1 8 -12 309.9 18.85
 1 -8 12 340.32 16.08
 -1 -8 -12 389.03 9.66
 -1 8 -12 324.06 20.17
 -1 -8 -13 253.57 15.55
 -1 8 -13 246.11 16.13
 -1 8 -13 212.02 17.37
 1 -8 13 246.85 14.04
 -1 -8 -13 228.23 8
 -1 8 -13 237.52 19.04
 -1 8 -14 199.5 15.14
 -1 -8 -14 184.67 13.76
 1 8 14 161.71 29.6
 -1 8 -14 168.73 16.62
 -1 8 -14 167.72 17.14
 -1 -8 -14 200.63 8.17
 -1 8 -14 162.79 17.16
 1 -8 14 188.77 12.73
 -1 -8 -15 469.54 22.13
 -1 -8 -15 455.31 11.68
 1 8 15 439.61 31.1
 1 -8 15 510.45 21.01
 -1 8 -16 127.59 13.32
 -1 -8 -16 116.36 11.5
 1 -8 16 113.6 10.34
 -1 8 -16 112.23 17.45
 -1 -8 -16 126.83 7.23
 1 8 16 108.04 20.22
 -1 8 -16 95.34 16.48
 1 -8 17 189.6 13.77
 -1 -8 -17 188.84 15.08
 -1 8 -17 207.35 17.67
 -1 8 -17 150.38 21.21
 -1 8 -17 182.61 20.05
 1 8 18 134.48 8.3
 1 -8 18 151.05 12.78
 -1 8 -18 174.8 16.59
 -1 -8 -18 142.56 13.19
 -1 8 -18 121.81 17.72
 -1 8 -18 141.3 23.63
 1 -8 19 20.51 5.99
 1 8 19 17.22 3.79
 -1 -8 -19 18.35 6.05
 -1 8 -19 22.88 7.29
 -1 8 -19 10.89 17.8
 1 -8 20 69.46 9.78
 1 8 20 66.1 6.06
 -1 -8 -20 64.32 12.17
 -1 -8 -20 73.85 10.48
 -1 8 -20 75.28 12.01
 -1 8 -20 63.67 16.42
 -1 8 -20 47.32 16.56
 -1 8 -21 16.17 18.14
 1 -8 21 22.18 7.08
 -1 -8 -21 23.24 6.93
 -1 8 -21 29.39 8.73
 -1 -8 -21 32.24 9.48
 -1 8 -22 267.35 28.08
 1 8 22 397.27 49.52
 1 -8 22 317.59 19.22
 -1 -8 -22 339.53 27.45
 -1 8 -22 354.99 26
 -1 -8 -22 319.87 21.02
 1 -8 23 75.51 10.58
 -1 -8 -23 68.1 10.77
 -1 -8 -23 75.55 13.8
 -1 8 -23 81.99 13.28
 -1 8 -24 41.78 19.53
 1 -8 24 83.47 11.77
 -1 -8 -24 78.4 11.51
 -1 -8 -24 62.13 13.49
 -1 8 -24 78.98 13.4
 1 -8 25 107.38 12.36
 -1 -8 -25 98.69 15.94
 -1 -8 -25 95.07 12.27
 -1 8 -25 90.89 13.84
 1 8 25 103.12 23.64
 -1 8 -26 6.68 19.18
 -1 -8 -26 -1.51 7
 -1 -8 -26 1.33 5.17
 -1 8 -26 -0.62 6.34
 1 -8 26 2.92 5.5
 1 8 26 -14.8 22.43
 -1 -8 -27 7.81 8.14
 -1 -8 -27 7.55 5.93
 -1 8 -27 22.4 9.12
 1 -8 27 11.46 5.78
 1 8 27 19.93 9.68
 1 -8 27 13.16 9.41
 -1 -9 27 72.66 10.58
 1 9 -27 79.46 15.35
 1 9 -27 61.42 23.41
 -1 -9 27 63.15 24.17
 -1 9 27 63.96 11.95
 -1 -9 27 59.94 12.31
 1 9 -26 20.94 10.51
 -1 -9 26 12.44 6.87
 -1 9 26 25.13 8.34
 -1 -9 26 13.08 19.92
 -1 -9 26 30.68 7.97
 1 9 -26 28.84 11.12
 1 9 -26 16.71 23.63
 1 -9 -25 120.97 19.29
 1 9 -25 114.32 19.35
 -1 9 25 87.67 13.37
 -1 -9 25 103.74 15.19
 -1 -9 25 73.69 21.51
 -1 -9 25 104.01 11.64
 1 9 -25 90.2 23.71
 1 9 -25 128.23 18.96
 1 -9 -25 100.74 10.53
 1 9 -25 93.19 23.43
 1 9 -24 2.9 6.38
 1 -9 -24 2.51 6.79
 -1 -9 24 30.88 20.65
 -1 9 24 0.98 5.19
 -1 -9 24 4.9 6.01
 -1 -9 24 9.96 6.07
 1 9 -24 0.33 19.91
 1 -9 -24 7.97 4.2
 1 9 -24 4.35 8.19
 1 9 -24 -18.69 20.68
 1 -9 -23 23.28 9.54
 1 9 -23 17.79 8.19
 -1 -9 23 14.54 7.06
 -1 -9 23 25.82 20.56
 -1 9 23 23.14 7.77
 -1 -9 23 19.15 5.88
 1 9 -23 37.99 13.03
 1 -9 -23 20.53 5.1
 1 9 -22 1.18 6.24
 1 -9 -22 -3.59 6.21
 -1 9 22 3.99 4.99
 -1 -9 22 1.97 5.29
 -1 -9 22 0.49 4.48
 1 9 -22 6.07 19.88
 1 9 -22 20.17 11.69
 1 -9 -22 6.37 4.06
 1 9 -22 -13.74 17.12
 1 9 -21 5.02 7.72
 1 -9 -21 9.08 7.2
 -1 -9 21 9.11 7.84
 -1 9 21 6.49 4.93
 -1 -9 21 -0.16 4.49
 1 9 -21 -24.35 21.55
 1 -9 -21 6.33 3.73
 1 9 -21 5.93 9.22
 1 9 -21 12.01 15.04
 1 9 -20 28.68 9.9
 1 -9 -20 22.51 8.27
 -1 -9 20 22.45 7.36
 -1 -9 20 20.84 8.31
 -1 9 20 23.45 6.68
 -1 9 20 12.21 27.72
 1 9 -20 26.01 10.46
 1 -9 -20 22.18 5.49
 1 9 -20 21.08 14.49
 1 9 -19 233.66 24.63
 1 -9 -19 230.61 23.57
 -1 -9 19 215.87 14.92
 -1 -9 19 213.41 17.53
 -1 9 19 214.44 16.55
 1 9 -19 249.2 24.63
 1 9 -19 212.32 23.79
 1 -9 -19 219.25 13.99
 1 9 -19 193.04 23.86
 -1 -9 18 92.65 9.95
 -1 -9 18 92.43 11.31
 -1 9 18 87.52 10.55
 1 9 -18 78.4 22.77
 1 -9 -18 98.3 9.46
 1 9 -18 97.38 16.99
 1 -9 -18 90.27 15.36
 1 9 -18 107.98 17.13
 -1 -9 17 354.61 17.86
 -1 9 17 339.66 19.15
 -1 -9 17 343.45 20.6
 1 -9 -17 375.16 28.95
 1 9 -17 289.75 24.77
 1 -9 -17 361.74 17.04
 1 9 -17 368.27 29.28
 1 -9 -17 396.03 30.02
 -1 -9 16 163.65 12.07
 -1 9 16 154.12 12.62
 -1 -9 16 161.36 13.84
 1 -9 -16 171.73 20
 1 9 -16 176.43 23.28
 1 -9 -16 155.85 11.08
 1 9 -16 167.12 19.85
 1 -9 -16 164.4 19.54
 1 -9 -15 335.44 26.99
 1 9 -15 341.06 27.62
 -1 -9 15 321.38 16.3
 -1 9 15 306.28 16.8
 -1 -9 15 320.93 18.67
 -1 9 15 305.04 31.77
 1 9 -15 346.88 28.32
 1 -9 -15 338.85 26.92
 1 -9 -15 329.1 15.48
 1 9 -15 282.46 21.43
 1 -9 -14 210.45 21.14
 1 9 -14 198.35 21.37
 -1 -9 14 185.28 12.35
 -1 -9 14 174.85 13.37
 -1 9 14 182.89 12.54
 1 -9 -14 174.54 18.62
 1 9 -14 187.61 20.45
 -1 9 14 159.11 20.58
 1 -9 -14 181.65 11.31
 1 9 -14 151.7 16.97
 -1 9 13 3.39 1.89
 1 9 -13 6.02 6.59
 1 -9 -13 5.63 6.4
 -1 -9 13 2.36 3.09
 -1 9 13 0.46 3.62
 -1 -9 13 4.34 5.85
 1 9 -13 6.47 10.76
 1 -9 -13 2.38 2.62
 1 -9 -13 -0.84 9.96
 1 9 -13 -11.1 10.06
 -1 9 12 34.95 5.35
 -1 -9 12 40.64 6.54
 -1 -9 12 40.96 5.82
 1 9 -12 39.26 11.8
 1 -9 -12 44.24 5.75
 1 -9 -12 50.41 13.69
 1 -9 -12 35.88 8.85
 1 9 -12 44.42 10.71
 -1 9 12 41.5 3.67
 1 9 -11 532.54 31.41
 1 -9 -11 515.94 30.21
 1 9 -11 517.84 19.96
 -1 9 11 500.81 11.45
 -1 -9 11 521.99 18.69
 -1 9 11 575.89 33.12
 -1 -9 11 513.94 19.64
 -1 9 11 514.06 17.94
 1 -9 -11 519.81 29.93
 1 -9 -11 521.53 17.32
 1 9 -11 492.91 23.45
 -1 -9 10 304.83 14.47
 -1 -9 10 277.02 13.83
 -1 9 10 266.89 12.2
 -1 9 10 269.86 7.82
 1 -9 -10 269.5 21.75
 1 9 -10 282.63 14.13
 1 9 -10 279 21.92
 1 -9 -10 297.56 11.69
 -1 -9 10 286.15 13.09
 1 9 -10 269 17.16
 1 -9 -10 279.93 12.48
 1 -9 -9 750.19 19.95
 1 9 -9 709.38 33.41
 1 9 -9 813.43 22.73
 1 -9 -9 754.69 34
 -1 -9 9 809.86 22.06
 1 -9 -9 796.81 32.49
 -1 -9 9 747.88 21.43
 1 9 -9 753.28 22.95
 -1 9 9 766.25 19.26
 1 -9 -9 816.88 17.48
 1 -9 -9 791.64 18.67
 1 9 -9 750.82 26.18
 -1 -9 9 783.12 19.94
 1 9 -8 38.46 5.22
 1 -9 -8 35.93 8.7
 -1 -9 8 43.74 5.76
 -1 -9 8 35.34 4.65
 -1 9 8 44.13 4.66
 -1 -9 8 39.89 4.68
 1 -9 -8 51.14 5.01
 1 -9 -8 40.41 4.03
 1 -9 -8 41.42 5.06
 1 -9 -8 38.29 9.17
 -1 9 8 39.74 4.9
 1 -9 -7 1105.9 22.91
 -1 9 7 1125.88 22.08
 1 9 -7 1113.3 24.85
 1 -9 -7 970.62 34.28
 -1 -9 7 1100.13 24.41
 1 -9 -7 930.81 32.17
 1 9 -7 987.96 24.74
 -1 9 7 1113.7 19.94
 -1 -9 7 1061.71 22.67
 1 -9 -7 1071.4 35.29
 1 -9 -7 1257.5 19.81
 1 -9 -7 1107 18.13
 -1 9 7 1062.24 35.78
 -1 -9 7 1107.2 20.09
 -1 9 6 39.04 4.44
 1 -9 -6 31.3 6.94
 1 9 -6 37.65 4.79
 1 -9 -6 33.95 4.19
 -1 9 6 27.72 1.85
 -1 -9 6 42.85 5.39
 -1 -9 6 45.98 6.93
 -1 -9 6 38.01 4.67
 1 -9 -6 22.47 6.47
 -1 9 6 33.63 3.7
 -1 9 6 36.91 9.46
 -1 -9 6 37.95 5.01
 -1 -9 6 27.74 3.37
 -1 9 6 29.42 10.39
 1 -9 -6 31.78 3
 1 9 -6 28.28 7.12
 -1 9 5 4.74 2.41
 1 9 -5 7.95 2.7
 1 -9 -5 5.92 2.61
 1 9 -5 6.88 2.58
 1 -9 -5 1.32 1.89
 -1 -9 5 12.55 3.14
 -1 9 5 16.12 7.97
 -1 9 5 2.38 1.69
 -1 -9 5 7.59 2.63
 -1 -9 5 11.12 4.56
 1 -9 -5 12.15 7.26
 -1 -9 5 34 6.27
 1 9 -5 46.21 9.09
 1 9 -5 -3.01 6.8
 1 9 -5 2.76 4.18
 -1 -9 5 6.25 3.66
 -1 9 4 1.08 2
 1 -9 -4 0.68 2.28
 1 9 -4 1.43 2.2
 -1 -9 4 -4.76 3.27
 -1 -9 4 -8.65 3.83
 -1 9 4 -11.07 8.3
 -1 -9 4 -0.67 1.95
 1 -9 -4 -0.12 4.28
 1 9 -4 2.41 2.7
 1 9 -4 -4.3 6.53
 -1 9 4 -14.85 10.68
 1 9 -4 18.67 8.88
 -1 9 4 -0.26 1.39
 -1 -9 4 -2.83 2.86
 1 9 -4 -2.28 3.65
 1 9 -3 487.03 14.34
 -1 9 3 505.79 14.12
 -1 9 3 487.79 16.74
 1 -9 -3 494.75 14.82
 1 9 -3 512.59 17.85
 -1 9 3 474.16 9.92
 1 9 -3 532.05 14.42
 1 -9 -3 485.7 10.07
 -1 9 3 507.27 19.84
 -1 9 3 445.59 19.67
 -1 -9 3 484.23 11.54
 -1 -9 3 480.38 11.12
 1 -9 -3 463.88 17.59
 1 9 -3 473.2 15.13
 -1 9 3 545.66 11.51
 1 9 -3 490.22 10.77
 -1 9 3 491.35 8.46
 1 9 -3 503.57 16.18
 1 9 -3 476.26 7.4
 1 9 -3 454.7 13.11
 -1 9 2 154.86 4.76
 -1 9 2 156.77 9.42
 -1 -9 2 162.55 9.05
 -1 9 2 146.35 5.94
 1 9 -2 214.6 10.93
 -1 9 2 95.02 9.26
 1 -9 -2 136.36 10.32
 1 -9 -2 150.92 3.64
 1 9 -2 129.66 7.7
 1 -9 -2 155.64 8.91
 1 9 -2 147.03 4.25
 -1 -9 2 128.74 5.52
 -1 9 2 174.1 4.58
 1 9 -2 149.08 6.64
 -1 -9 2 156.03 5.1
 -1 9 2 173.82 8.42
 -1 9 1 964.28 21.03
 1 9 -1 992.48 17.61
 -1 9 1 904.76 23.17
 1 9 -1 1105.95 21.51
 -1 9 1 943.69 15.8
 1 -9 -1 1001.06 16.89
 1 9 -1 988.78 12.62
 -1 -9 1 1015.62 27.09
 1 -9 -1 919.56 25.38
 -1 9 1 970.16 13.12
 -1 9 1 938.76 22.02
 -1 -9 1 955.85 21.58
 -1 9 1 1030.68 20.28
 1 -9 -1 957.11 16.8
 -1 9 1 1045.69 24.64
 1 9 -1 984.7 12.87
 -1 9 1 976.91 22.72
 1 9 -1 964.21 15.1
 -1 9 0 396.47 12.96
 1 -9 0 373.85 14.02
 -1 9 0 382.21 9.25
 1 9 0 402.61 13.04
 -1 -9 0 384.73 12.54
 1 -9 0 380.86 10.89
 -1 9 0 368.53 10.51
 -1 9 0 401.56 14.57
 1 9 0 391.69 10.91
 -1 -9 0 369.94 15.84
 1 9 0 394.38 7.48
 -1 9 0 375.81 14.36
 -1 9 0 361.59 13.44
 -1 9 0 372.84 12.7
 -1 -9 0 404.45 14.02
 -1 9 0 390.92 13.83
 1 9 0 410.55 10.31
 1 -9 1 956.74 23.09
 -1 9 -1 988.98 16.31
 1 9 1 986.12 17.17
 1 9 1 935.19 18.66
 -1 9 -1 956.25 23.02
 -1 -9 -1 995.97 20.44
 1 -9 1 1019.08 24.62
 1 -9 1 991.37 18.96
 -1 -9 -1 916.52 24.86
 1 9 1 1095.43 20.91
 -1 9 -1 1066.84 23.06
 -1 9 -1 950.62 23.23
 1 9 1 928.01 14.71
 -1 9 -1 862.88 28.97
 -1 9 -1 985 17.92
 1 -9 1 991.43 22.9
 1 9 1 1028.91 17.48
 -1 -9 -1 981.18 22.28
 -1 9 -1 987.58 22.16
 1 9 1 1017.39 20.91
 -1 9 -2 189.36 7.75
 1 -9 2 198.58 6.83
 1 -9 2 203.33 7.52
 1 9 2 201.55 7.9
 -1 9 -2 180.8 9.47
 1 -9 2 242.84 14.33
 1 9 2 198.23 7.84
 -1 -9 -2 193.76 8.8
 -1 9 -2 214.35 10.51
 1 -9 2 232.19 12.91
 -1 9 -2 233.56 13.45
 -1 9 -2 201.4 12.27
 1 -9 2 183.88 9.35
 1 -9 2 212.29 7.09
 -1 9 -2 234.64 8.11
 -1 -9 -2 196.38 10.26
 1 9 2 201.66 9.46
 1 9 2 215.38 9.36
 1 -9 2 185.87 10.67
 1 9 3 875.47 18.99
 -1 9 -3 868.37 17.85
 1 -9 3 885.6 16.61
 1 -9 3 860.12 17.73
 -1 -9 -3 842.27 17.96
 1 9 3 878.25 20.85
 1 9 3 870.6 16.21
 -1 9 -3 844.71 19.44
 1 9 3 925.5 22.17
 1 -9 3 932.73 22.98
 -1 9 -3 853.18 22.05
 -1 9 -3 844.39 24.27
 1 -9 3 837.98 19.99
 1 -9 3 884.93 17.04
 -1 9 -3 866.96 21.63
 1 9 3 904.98 19.33
 -1 -9 -3 936.88 20.39
 1 -9 3 858.54 24.17
 1 9 3 932 21.03
 -1 -9 -4 15.81 3.29
 1 -9 4 20.64 4.72
 1 9 4 14.17 3.49
 1 -9 4 16.02 3.59
 1 -9 4 14.46 2.61
 -1 9 -4 15.15 2.93
 1 9 4 18.84 3.06
 1 -9 4 25.28 5.21
 -1 9 -4 15.33 7.26
 -1 9 -4 14.39 3.97
 -1 9 -4 5.09 4.09
 1 9 4 41.67 4.42
 1 9 4 11.48 4.01
 1 9 4 9.67 3.07
 1 9 4 -1.49 4.94
 1 9 4 17.69 3.53
 -1 9 -4 5.16 3.43
 -1 -9 -5 220.82 11.15
 -1 9 -5 228.46 6.99
 -1 9 -5 216.08 10.19
 1 9 5 212.48 12.75
 1 -9 5 218.29 12.75
 -1 -9 -5 254.19 11.28
 1 -9 5 218.03 12.74
 1 -9 5 275.88 14.5
 -1 9 -5 247.63 15.3
 1 9 5 214.88 12.65
 1 9 5 209.08 10.99
 1 9 5 212.34 10.69
 1 9 5 217.08 7.21
 -1 9 -5 222.49 12.69
 -1 9 -5 225.27 12.74
 -1 -9 -6 8.93 4.58
 1 -9 6 3.36 3.07
 1 -9 6 14.86 7.01
 1 9 6 6.59 4.04
 1 -9 6 6.08 4.35
 -1 9 -6 5.94 4.69
 -1 9 -6 4.68 7.19
 -1 9 -6 10.9 7.59
 1 9 6 2.8 3.69
 -1 9 -6 6.73 2.01
 -1 -9 -6 5.42 2.67
 -1 -9 -7 5.22 3.09
 -1 9 -7 4.71 2.27
 -1 -9 -7 3.13 3.06
 1 -9 7 1.41 4.47
 1 -9 7 3.01 3.07
 1 -9 7 -4.87 7.24
 -1 9 -7 -6.61 5.34
 1 -9 7 -3.53 5.49
 1 9 7 -2.19 4.18
 -1 9 -7 0.35 5.98
 -1 9 -7 -1.22 5.6
 -1 -9 -8 102 8.85
 -1 9 -8 109.47 7.86
 -1 -9 -8 96.88 9.15
 1 9 8 96.1 5.98
 1 -9 8 104.25 8.01
 1 9 8 97.26 9.15
 -1 9 -8 94.35 9.14
 -1 9 -8 97.91 9.58
 -1 9 -9 1307.48 27.88
 -1 -9 -9 1258.55 31.09
 -1 -9 -9 1357.51 35.54
 1 -9 9 1213.83 28.2
 1 9 9 1209.93 19
 -1 9 -9 1261.49 33.26
 1 9 9 1244.53 40.42
 1 9 9 1248.16 32.73
 -1 9 -9 1277.58 35.01
 1 9 9 1222.14 26.78
 -1 9 -10 354.78 15.94
 -1 -9 -10 330.83 18.47
 -1 -9 -10 341.7 16.72
 1 9 10 358.13 26.5
 1 -9 10 337.08 22.59
 1 -9 10 353.13 15.88
 1 9 10 364.58 11.5
 -1 -9 -10 320.23 7.9
 1 9 10 339.45 18.17
 -1 9 -10 337.73 19.23
 -1 -9 -11 965.5 28.82
 -1 9 -11 996.59 28.14
 -1 -9 -11 979.81 33.03
 1 -9 11 862.39 33.67
 1 -9 11 973.22 26.59
 -1 -9 -11 955.5 13.19
 -1 9 -11 909.78 30.25
 -1 9 -11 934.25 32.74
 -1 -9 -12 94 9.79
 -1 -9 -12 80.06 10.39
 -1 9 -12 95.76 9.58
 1 -9 12 103.59 18.1
 1 -9 12 87.61 8.5
 -1 -9 -12 112.6 5.83
 -1 9 -12 100.05 13.96
 -1 9 -13 168.76 13.41
 -1 -9 -13 157.53 12.54
 1 -9 13 180.28 23.45
 1 9 13 176.64 9.96
 -1 9 -13 148.88 14.01
 -1 9 -13 115.29 12.46
 -1 9 -13 151.98 15.46
 1 -9 13 161.61 12.07
 -1 -9 -14 12.88 5.03
 -1 9 -14 5.36 4.21
 1 -9 14 2.42 3.85
 -1 9 -14 -8.83 13.29
 -1 9 -14 -1.3 7.77
 -1 9 -15 399.15 21.9
 -1 -9 -15 377.54 20.19
 1 9 15 330.06 39.71
 -1 9 -15 339.51 23.33
 -1 -9 -15 361.69 9.37
 -1 9 -15 370.96 25.21
 1 -9 15 386.94 18.58
 -1 9 -16 2.13 5.06
 -1 -9 -16 4.83 4.73
 -1 -9 -16 -7.02 4.72
 1 9 16 -1.44 12.94
 -1 9 -16 -9.03 11.44
 1 -9 16 1.68 4.36
 -1 -9 -17 179.17 14.57
 -1 9 -17 200.73 16.88
 -1 9 -17 156.69 18.49
 -1 9 -17 150.59 21.07
 1 -9 17 171.77 13.3
 -1 9 -18 9.23 5.16
 -1 -9 -18 14.97 5.62
 -1 9 -18 2.56 16.57
 -1 9 -18 -3.74 11.66
 1 -9 18 14.81 6.37
 1 9 18 2.86 2.2
 -1 -9 -19 4.69 4.21
 -1 9 -19 7.37 5.55
 1 -9 19 10.68 6.57
 1 9 19 4.42 2.68
 1 -9 20 8.96 6.45
 -1 9 -20 -3.19 5.36
 -1 -9 -20 6.02 5.1
 -1 9 -20 2.29 12.58
 -1 9 -20 3.66 16.51
 1 -9 21 128.49 12.47
 -1 -9 -21 121.44 12.94
 -1 9 -21 139.86 15.88
 -1 9 -21 97.91 19.84
 -1 9 -21 108.81 22.18
 1 -9 22 -5.37 6.25
 -1 -9 -22 3.71 4.62
 -1 9 -22 -4.73 6.47
 -1 9 -22 -0.37 14.61
 -1 9 -22 -16.24 21.4
 -1 9 -23 50.48 25.38
 1 9 23 3.71 35.05
 -1 9 -23 39.75 9.52
 -1 -9 -23 41.13 8.61
 1 -9 23 49.84 9
 -1 -9 -24 8.46 6.68
 -1 9 -24 5.71 6.42
 -1 -9 -24 2.81 4.76
 1 -9 24 4.76 5.97
 -1 9 -25 36.84 22.81
 1 -9 25 10.08 6.89
 1 9 25 2.74 20.46
 -1 -9 -25 6.13 5.54
 -1 9 -25 2.35 5.85
 -1 -9 -25 -1.47 6.04
 1 -9 26 16.28 6.29
 -1 -9 -26 8.4 5.94
 -1 -9 -26 21.24 8.76
 -1 9 -26 14.51 7.82
 1 9 26 0.71 19.77
 -1 9 -27 103.78 21.69
 -1 9 -27 141.42 17.79
 -1 -9 -27 103.9 13.3
 -1 -9 -27 136.86 19.79
 1 9 27 95.17 22.48
 1 9 27 101.31 15.04
 1 -9 27 113.36 17.1
 1 -9 27 119.31 13.08
 -1 -10 27 14.44 23.58
 -1 10 27 2.47 7.54
 -1 -10 27 1.54 6.32
 1 10 -27 8.21 9.44
 1 10 -27 27.91 23.82
 -1 -10 27 8.17 5.93
 -1 -10 26 3.08 21.35
 -1 10 26 8.46 6
 -1 -10 26 0.89 5.89
 -1 -10 26 3.93 5.02
 1 10 -26 0.35 8.64
 1 10 -26 9.46 20.39
 1 10 -25 0.85 6.41
 1 -10 -25 7.75 8.4
 -1 10 25 0.51 5.42
 -1 -10 25 7.75 20.84
 -1 -10 25 -0.28 6.05
 -1 -10 25 -1.65 5.72
 1 10 -25 -11.13 19.98
 1 10 -25 0.7 7.06
 1 -10 -25 -2.6 4.19
 1 10 -25 -18.73 19.05
 1 10 -24 177.2 22.63
 1 -10 -24 157.75 21.94
 -1 -10 24 146.19 23.55
 -1 10 24 149.27 16.45
 -1 -10 24 140.75 16.66
 -1 -10 24 152.1 14.2
 1 10 -24 121.32 23.3
 1 10 -24 178.92 21.44
 1 -10 -24 138.46 12.13
 1 10 -24 150.73 26.36
 1 -10 -23 0.4 7.15
 1 10 -23 0.8 6.34
 -1 -10 23 -2.81 5.32
 -1 -10 23 -0.26 5.5
 -1 -10 23 -28.17 20.17
 -1 10 23 -0.69 4.55
 1 10 -23 -34.93 24.57
 1 -10 -23 2.1 3.8
 1 10 -23 -0.7 9.16
 1 10 -23 3.44 18.42
 1 -10 -22 362.05 30.7
 1 10 -22 394.69 32.13
 -1 -10 22 321.56 19.39
 -1 -10 22 323.95 23.41
 -1 -10 22 304.39 29.74
 -1 10 22 307.11 21.59
 1 10 -22 389.58 29.92
 1 10 -22 250.05 27.55
 1 -10 -22 319.72 17.68
 1 10 -22 252.59 29.53
 1 -10 -21 15.45 9.16
 1 10 -21 16.5 8.98
 -1 -10 21 6.11 4.43
 -1 10 21 4.35 5.27
 -1 -10 21 9.14 6.79
 1 -10 -21 -7.34 10.88
 1 10 -21 2.39 7.49
 1 -10 -21 5.45 3.68
 1 10 -21 1.04 13.74
 1 -10 -20 256.07 25.38
 1 10 -20 266.97 25.93
 -1 -10 20 216.98 15.26
 -1 10 20 223.2 17.34
 -1 -10 20 228.55 18.74
 1 10 -20 257.96 25.11
 -1 10 20 226.83 37.17
 1 10 -20 192.61 23.83
 1 -10 -20 240.16 24.6
 1 -10 -20 239.17 14.89
 1 10 -20 215.21 25.27
 -1 10 19 5.49 5.26
 -1 -10 19 0.63 4.36
 -1 -10 19 -0.31 3.87
 1 10 -19 -19.44 16.93
 1 10 -19 1.32 8.63
 1 -10 -19 1.35 2.95
 1 -10 -19 3.51 6.87
 1 -10 -19 1.07 5.6
 1 10 -19 3.88 6.02
 -1 -10 18 5.13 4.69
 -1 10 18 1.38 4.06
 -1 -10 18 1.63 3.54
 1 10 -18 -13.4 19.07
 1 10 -18 16.06 11.03
 1 -10 -18 5.19 3.33
 1 -10 -18 3.31 6.69
 1 10 -18 6.52 7.27
 1 -10 -18 5.71 6.3
 1 -10 -17 -0.65 5.88
 1 10 -17 -3.33 5.88
 -1 10 17 9.93 6.37
 -1 -10 17 0.37 3.9
 -1 -10 17 0.14 4.36
 1 10 -17 -18.07 17.68
 1 -10 -17 -0.12 2.76
 1 10 -17 10.1 10.93
 1 -10 -16 49.28 11.52
 1 10 -16 61.56 12.21
 -1 -10 16 65.18 9.35
 -1 10 16 47.05 7.67
 -1 -10 16 63.89 8.33
 1 -10 -16 55.99 7.42
 1 -10 -16 58.5 12.06
 1 10 -16 92.4 13.41
 -1 -10 15 -0.8 4.27
 -1 10 15 4.25 3.46
 -1 -10 15 7.59 4.35
 1 10 -15 6.26 9.19
 1 -10 -15 5.5 3.39
 1 -10 -15 3.5 6.76
 1 10 -15 12.45 7.48
 1 -10 -15 -0.31 4.9
 1 -10 -14 73.58 13.03
 1 10 -14 65.65 12.39
 -1 -10 14 71.06 8.92
 -1 10 14 66.34 7.98
 -1 -10 14 66.74 8.03
 1 10 -14 102.93 19.27
 1 -10 -14 70.67 7.54
 1 -10 -14 71.22 13.13
 1 10 -14 80.84 12.86
 1 -10 -13 44.12 10.53
 1 10 -13 47.03 10.79
 -1 10 13 42.77 3.91
 -1 10 13 40.23 6.06
 -1 -10 13 44.86 6.93
 -1 -10 13 41.46 6.5
 1 10 -13 58.58 13.88
 1 -10 -13 46.27 6.25
 1 -10 -13 46.66 10.77
 1 10 -13 55.65 16.07
 1 -10 -12 1262.22 47.3
 1 10 -12 1258.59 32.99
 1 10 -12 1332.33 49.73
 -1 10 12 1227.9 18.56
 -1 -10 12 1203.63 31.45
 -1 10 12 1182.49 28.38
 -1 -10 12 1238.98 30.67
 1 -10 -12 1221.16 45.13
 1 10 -12 1217.97 49.07
 1 -10 -12 1234.97 28.33
 1 10 -12 1184.47 37.95
 1 10 -11 150.7 16.81
 1 -10 -11 146.56 16.42
 -1 10 11 133.96 5.84
 1 10 -11 151.43 11.18
 1 -10 -11 151.09 17.49
 -1 -10 11 166.38 12.24
 -1 10 11 136.97 9.44
 1 -10 -11 146.24 16.23
 1 -10 -11 143.82 9.68
 1 10 -11 121.58 13.39
 1 10 -10 189.41 17.87
 -1 10 10 182.21 6.3
 1 -10 -10 194.03 18.19
 1 10 -10 203.29 12.29
 -1 -10 10 190.09 11.56
 -1 10 10 203.08 10.86
 -1 -10 10 175.26 11.29
 1 -10 -10 183.11 17.15
 1 -10 -10 180.11 9.22
 1 10 -10 166.64 14.05
 -1 -10 10 195.52 10.9
 1 -10 -10 202.26 11.26
 1 -10 -9 12.69 6.5
 1 -10 -9 6.55 2.39
 1 -10 -9 12.54 7.19
 1 10 -9 11.39 3.58
 1 10 -9 14.44 7.4
 -1 -10 9 8.89 3.58
 -1 -10 9 10.22 3.63
 -1 10 9 13.62 3.2
 -1 -10 9 10.44 3.52
 1 10 -9 8.6 8.34
 1 -10 -9 12.05 4.07
 1 10 -9 4.36 8.33
 1 -10 -9 14.07 3.12
 1 10 -9 3.32 5.33
 1 -10 -8 31.49 7.26
 1 10 -8 21.87 7.34
 1 -10 -8 22.79 4.35
 1 -10 -8 18.36 6.39
 1 10 -8 26.1 4.67
 -1 -10 8 17.96 3.44
 -1 -10 8 25.63 4.36
 1 -10 -8 30 8.08
 -1 10 8 23.31 3.49
 -1 -10 8 17.27 3.51
 1 10 -8 8.13 9.47
 -1 10 8 11.79 7.85
 1 -10 -8 21.84 3.1
 1 10 -8 20.33 5.41
 1 -10 -7 58.27 5.77
 -1 -10 7 62.27 6.19
 1 -10 -7 67.56 11.85
 -1 10 7 63.89 4.95
 -1 -10 7 57.75 5.63
 1 10 -7 60.12 6.07
 1 -10 -7 51.86 8.21
 -1 -10 7 67.6 5.87
 -1 10 7 52.44 11.64
 1 10 -7 32.57 8.88
 1 10 -7 36.25 8.17
 1 10 -7 49.49 6.42
 1 -10 -6 1186.55 24.66
 -1 10 6 1188.02 12.83
 1 -10 -6 1118.58 32.64
 -1 -10 6 1191.55 25.94
 -1 -10 6 1189.51 24.86
 -1 10 6 1135 35.19
 -1 10 6 1224.59 18.77
 -1 -10 6 1156.41 22.37
 1 -10 -6 1046.3 32.97
 1 10 -6 1171.81 25.28
 -1 -10 6 1263.38 19.9
 1 10 -6 1232.73 29.47
 -1 -10 6 1017.7 24.6
 -1 10 6 1187.77 37.14
 -1 -10 6 1173.72 23.83
 1 10 -6 1395.81 31.44
 1 -10 -5 82.43 6.79
 1 10 -5 87.65 6.99
 -1 10 5 89.66 4.24
 1 -10 -5 64.3 6.77
 1 -10 -5 71.06 3.44
 -1 -10 5 70.46 6.9
 -1 -10 5 87.78 7.64
 -1 -10 5 79.06 6.3
 -1 10 5 78.54 10.39
 -1 10 5 83.46 4.35
 -1 -10 5 66.74 3.89
 1 10 -5 75.54 7.49
 1 10 -5 63.27 10.41
 -1 10 5 86.75 6.54
 -1 10 4 273.35 10.99
 -1 10 4 278.09 13.46
 1 -10 -4 268.29 11.62
 -1 10 4 261.69 7.64
 1 -10 -4 279.78 7.97
 -1 -10 4 272.39 9.51
 -1 -10 4 304.55 7.57
 1 10 -4 265.6 12.59
 -1 10 4 249.7 8.12
 -1 10 4 260.6 7.53
 1 10 -4 254.37 11.71
 1 -10 -3 1.85 2.4
 -1 10 3 -0.82 2.51
 -1 10 3 0.68 0.9
 -1 -10 3 0.37 1.47
 1 10 -3 -0.65 2.03
 1 10 -3 -1.14 1.67
 -1 10 3 -0.1 1.1
 1 10 -3 -0.41 2.79
 1 -10 -3 -2.68 3.57
 -1 10 3 0.13 2.06
 -1 -10 2 502.62 9.09
 -1 10 2 534.78 15.22
 -1 -10 2 512.13 16.82
 -1 10 2 503.52 17.01
 -1 10 2 496.89 9.2
 -1 10 2 463.31 10.95
 1 10 -2 508.58 13.91
 1 10 -2 465.52 15.44
 1 -10 -2 494.81 11.67
 1 -10 -2 486.02 20.17
 -1 -10 2 485.82 19.14
 1 10 -2 474.98 9.01
 1 10 -2 471.32 15.68
 1 -10 -2 499.36 13.9
 -1 -10 2 394.68 7.07
 -1 10 2 456.58 17.47
 1 10 -2 484.63 12.57
 -1 10 1 1.44 1.21
 -1 10 1 -0.16 2.49
 -1 -10 1 0.99 2.82
 -1 10 1 -0.2 2.18
 1 10 -1 -6.68 3.16
 1 -10 -1 -8.06 5.93
 -1 10 1 -5.11 4.81
 1 10 -1 -2.17 1.5
 -1 -10 1 -8.87 7.97
 1 10 -1 -1.24 1.77
 -1 10 1 -8.08 5.34
 1 10 -1 0.42 1.65
 1 -10 -1 -1.78 1.95
 -1 10 1 -2.55 2.03
 -1 -10 0 310.87 13.14
 1 -10 0 333.23 13.5
 -1 10 0 309.64 8.81
 1 10 0 350.33 13.07
 1 10 0 323.05 10.3
 -1 -10 0 318.55 11.61
 -1 10 0 308.62 10.13
 1 -10 0 337.32 12.19
 1 10 0 350.28 7.02
 -1 -10 0 321.07 16.03
 1 -10 0 293.58 13.5
 -1 10 0 347.24 14.47
 -1 10 0 348.7 14.73
 -1 10 0 316.64 8.44
 -1 10 0 326.83 12.6
 1 10 0 335.43 9.4
 -1 10 0 308.33 12.61
 -1 10 -1 81.59 5.04
 1 -10 1 87.87 3.5
 1 -10 1 79.49 7.07
 1 -10 1 59.59 5.14
 1 10 1 76.53 4.99
 1 10 1 69.6 5.88
 -1 10 -1 77.69 5.49
 -1 -10 -1 71.63 6.01
 -1 10 -1 65.57 6.38
 -1 -10 -1 62.63 5.28
 -1 10 -1 80.7 9.15
 1 10 1 50.79 3.6
 -1 10 -1 70.57 4.26
 -1 -10 -1 83.2 6.98
 1 10 1 83.43 5.39
 -1 10 -1 81.16 6.77
 1 -10 2 666.74 16.42
 1 10 2 673.6 14.52
 -1 -10 -2 623.04 17.06
 1 -10 2 686.15 22.17
 1 10 2 722.53 19.22
 1 -10 2 652.51 20.71
 -1 10 -2 681.5 20.15
 -1 10 -2 654.8 15.01
 1 10 2 674.98 14.58
 1 -10 2 671.45 20.19
 1 -10 2 670.34 13.12
 1 -10 2 717.03 19.52
 -1 10 -2 613.9 20.01
 -1 10 -2 698.28 14.4
 1 10 2 676.26 16.57
 1 -10 2 647.57 19.89
 -1 -10 -2 654.6 19.13
 1 -10 3 76.22 7.58
 1 10 3 86.92 7.14
 1 -10 3 78.03 5.93
 1 10 3 77.57 6.21
 -1 10 -3 80.25 5.78
 1 -10 3 82.36 5.3
 1 10 3 96.68 6.79
 1 -10 3 73.44 8.3
 1 10 3 52.69 5.08
 1 -10 3 70.03 7.05
 -1 10 -3 69.49 7.27
 -1 10 -3 80.01 8.17
 -1 10 -3 56.16 3.57
 1 10 3 70.49 5.56
 1 -10 4 1966.43 38.84
 -1 -10 -4 2021.31 31.38
 1 10 4 1985.38 34.45
 -1 10 -4 1984.43 29.44
 1 -10 4 1823.87 32.37
 -1 -10 -4 1980.63 29.56
 1 10 4 1919.17 24.59
 1 -10 4 2129.1 37.55
 -1 10 -4 2003.53 31.81
 1 10 4 1909.71 36.04
 1 10 4 2064.28 36.14
 -1 10 -4 1907.99 34.92
 1 -10 4 1953.18 32.34
 1 10 4 2013.99 31.68
 1 10 4 1879.99 22.25
 1 10 4 1653.37 23.11
 1 10 4 1936.06 30.37
 -1 10 -4 1927.2 35.51
 1 -10 5 16.26 4.5
 -1 -10 -5 11.41 3.14
 -1 10 -5 15.32 1.95
 1 10 5 16.2 4.4
 1 -10 5 11.22 3.93
 -1 10 -5 14.76 3.12
 1 10 5 13.56 4.43
 -1 -10 -5 17.75 4.13
 1 10 5 7.77 2.12
 1 -10 5 3.57 6.17
 -1 10 -5 11.36 5.63
 -1 10 -5 22.51 7.06
 1 -10 5 34.42 6.61
 1 10 5 4.64 5.77
 1 10 5 6.5 4.13
 1 10 5 7.07 3.5
 1 10 5 2.53 4.62
 -1 10 -5 14.96 6.39
 -1 -10 -6 447.82 16.89
 -1 10 -6 479.21 11.2
 1 10 6 430 20.37
 -1 10 -6 452.31 15.8
 1 -10 6 462.38 16.07
 -1 -10 -6 448.44 16.22
 1 10 6 441.43 12.4
 1 -10 6 464.87 16.91
 1 10 6 473.58 17.39
 1 10 6 415.93 10.72
 -1 10 -6 428.93 18.07
 1 10 6 461.61 14.56
 -1 10 -6 439.12 17.88
 1 10 6 467.42 16.75
 1 -10 6 405.41 16.99
 -1 10 -6 430.79 19.92
 -1 -10 -7 36.25 5.63
 -1 10 -7 31.66 3.63
 -1 -10 -7 34.66 5.5
 1 -10 7 31.41 5.36
 -1 -10 -7 18.07 4.19
 1 10 7 18.54 16.43
 1 10 7 29.58 6.56
 1 10 7 46.82 6.58
 -1 10 -7 29.73 6.19
 -1 10 -7 42.81 7.56
 1 10 7 19.7 4.15
 -1 -10 -8 802.23 24.63
 -1 -10 -8 819.35 25.7
 -1 10 -8 855.73 19.59
 1 -10 8 829.86 23.31
 -1 -10 -8 832.12 24.3
 1 -10 8 830.74 22.6
 -1 10 -8 796.17 29.58
 1 10 8 811.3 25.19
 1 10 8 773.98 20.04
 -1 10 -8 818.97 26.61
 -1 10 -8 821.83 27.24
 1 -10 9 13.43 8.88
 -1 -10 -9 15.64 6.4
 -1 10 -9 5.78 5.17
 1 10 9 12.61 5
 1 10 9 -5.29 7.3
 1 10 9 2.21 4.29
 -1 10 -9 25.21 8.97
 -1 10 -9 6.86 3.09
 -1 -10 -9 11.52 4.59
 -1 -10 -9 9.38 3.87
 -1 -10 -10 6.09 3.97
 -1 10 -10 2.78 2.51
 -1 -10 -10 0.75 3.32
 -1 -10 -10 8.87 7.12
 1 -10 10 3.15 7.1
 -1 10 -10 -6.96 7.23
 1 10 10 -9.53 9.76
 1 10 10 -0.29 4.2
 -1 10 -10 0.16 5.99
 -1 10 -11 20.78 4.83
 -1 -10 -11 21.91 6.02
 -1 -10 -11 22.99 5.73
 1 -10 11 23.89 5.57
 1 10 11 40.44 18.19
 1 10 11 5.8 6.67
 -1 10 -11 24.62 11.09
 -1 -10 -12 259.76 15.66
 -1 10 -12 255.64 14.88
 -1 -10 -12 243.51 17.22
 1 -10 12 245.46 14.46
 -1 10 -12 227.91 18.98
 -1 10 -12 229.34 18.72
 1 -10 12 203.13 20.07
 -1 -10 -13 42.98 7.15
 -1 -10 -13 41.06 8.74
 -1 10 -13 45.65 7.55
 -1 -10 -13 42.14 10.51
 1 -10 13 23.04 17.29
 1 -10 13 34.51 6.02
 -1 10 -13 25.39 11.8
 -1 10 -13 53.02 15.52
 -1 10 -13 39.67 9.56
 -1 -10 -14 408.48 24.23
 -1 10 -14 444.65 21.62
 -1 -10 -14 417.33 20.67
 1 -10 14 478.46 32.45
 1 -10 14 403.25 19
 -1 10 -14 363.44 21.48
 1 10 14 421.13 14.45
 -1 -10 -14 397.01 7.05
 -1 10 -14 385.14 24.59
 -1 -10 -15 0.16 3.53
 -1 -10 -15 5.23 5.41
 -1 10 -15 0.86 4.11
 1 -10 15 -19.64 19.99
 1 -10 15 -1.12 4.88
 1 10 15 -12.4 34.1
 -1 10 -15 -4.99 12.6
 -1 10 -15 -20.79 13.85
 -1 10 -15 -8.79 9.65
 -1 -10 -16 172.86 14.16
 -1 10 -16 190.66 15.45
 1 -10 16 129.84 22.75
 1 -10 16 174.05 13.27
 1 10 16 158.43 32.81
 -1 10 -16 147.26 19.67
 1 10 16 156.78 22.33
 -1 10 -16 150.89 19
 -1 -10 -17 52.49 8.56
 -1 10 -17 53.54 9.51
 1 -10 17 41.96 7.8
 -1 10 -17 39.44 13.85
 1 10 17 42.47 16.18
 -1 10 -17 48.95 13.9
 1 -10 17 57.97 22.49
 -1 -10 -18 235.57 17.27
 -1 10 -18 280.49 19.89
 1 -10 18 263.5 17.06
 1 10 18 231.74 9.97
 -1 10 -18 249.32 25.48
 1 -10 18 225.18 29.73
 -1 -10 -19 10.43 5.69
 -1 10 -19 -2.02 4.97
 1 -10 19 -7.84 22.49
 1 -10 19 10.8 6.25
 -1 10 -19 -6.81 17.09
 -1 10 -19 -1.24 11.16
 1 -10 20 -5.21 25.45
 1 -10 20 6.44 6.19
 -1 10 -20 -9.12 18.56
 -1 10 -20 2.81 4.67
 -1 -10 -20 9.81 5.37
 -1 10 -20 5.26 12.47
 1 -10 21 78.3 29.74
 1 -10 21 67.68 10.22
 -1 -10 -21 68.61 10.26
 -1 10 -21 66.86 11.57
 -1 10 -21 37.97 15.64
 -1 10 -21 71.5 22.47
 1 -10 22 164.23 14.98
 -1 -10 -22 166.16 15.49
 -1 10 -22 165.66 17.15
 -1 10 -22 135.25 24.28
 -1 10 -23 15.8 19.31
 -1 10 -23 0.27 5.6
 -1 -10 -23 -0.21 4.59
 1 -10 23 7.8 6.66
 -1 10 -24 81.03 13.15
 -1 -10 -24 69.82 10.49
 1 -10 24 64.78 10.55
 1 10 25 -0.34 19.76
 1 -10 25 2.71 5.49
 -1 10 -25 -26.63 22.27
 -1 -10 -25 5.49 5.61
 -1 10 -25 7.16 6.9
 -1 10 -25 -7.34 20.36
 -1 10 -26 14.37 22.6
 -1 -10 -26 54.39 9.74
 -1 10 -26 62.18 12.21
 1 10 26 13.75 18.65
 1 -10 26 43.51 10.95
 1 10 26 59.42 11.45
 -1 -10 -26 0.39 17.26
 1 -10 26 54.61 9.34
 -1 11 27 43.45 10.35
 -1 -11 27 31.37 9.6
 1 -11 -27 39.55 23.99
 -1 -11 27 39.69 8.19
 1 11 -27 61.96 14.2
 1 11 -27 50.93 25.78
 -1 11 26 30.78 9.13
 -1 -11 26 21.99 23.15
 -1 -11 26 26.36 8.88
 -1 -11 26 24.98 7.06
 1 11 -26 31.41 22.07
 1 11 -26 40.7 11.68
 1 11 -26 20.86 21.05
 1 11 -25 65.65 14.73
 -1 -11 25 70.02 26.07
 -1 11 25 51.09 9.88
 -1 -11 25 54.64 11.38
 -1 -11 25 48 8.91
 1 11 -25 62.42 21.45
 1 -11 -25 56.89 8.38
 1 11 -25 66.17 13.5
 1 -11 -25 53.04 13.5
 1 11 -25 44 19.52
 1 11 -24 18.98 10.14
 1 -11 -24 32.33 10.58
 -1 11 24 20.32 7.92
 -1 -11 24 23.28 20.07
 -1 -11 24 21.53 8.24
 -1 -11 24 24.3 7.18
 -1 11 24 -8.7 36.51
 1 -11 -24 18.36 5.17
 1 11 -24 22.58 9.21
 1 -11 -24 9.84 9.56
 1 11 -24 48.26 21.32
 1 -11 -23 7.91 7.33
 1 11 -23 14.45 9.15
 -1 -11 23 -0.34 18.37
 -1 -11 23 0.78 5.66
 -1 11 23 4.33 4.68
 -1 -11 23 16.31 6.98
 1 11 -23 30.11 22.36
 1 -11 -23 -8.07 8.64
 1 -11 -23 0.15 3.54
 1 11 -23 -3.99 9.24
 1 11 -23 26.97 20.35
 1 11 -22 10.63 7.34
 1 -11 -22 2.26 6.17
 -1 -11 22 2.67 4.74
 -1 -11 22 2.57 17.56
 -1 11 22 9.94 5.01
 -1 -11 22 11.66 6.99
 1 11 -22 21.95 10.17
 1 -11 -22 9.28 4.5
 1 -11 -22 15.05 10.08
 1 11 -22 19.11 19.02
 1 11 -21 108.21 17.54
 1 -11 -21 105.47 16.8
 -1 -11 21 102.64 11.53
 -1 11 21 95.21 11.84
 -1 -11 21 98.52 20.37
 -1 -11 21 91.55 13.02
 1 11 -21 108.87 16.92
 1 11 -21 130.31 24.13
 1 -11 -21 104.41 17.38
 1 -11 -21 92.73 9.66
 1 11 -21 103.6 23.75
 1 -11 -20 42.51 10.92
 1 11 -20 45.02 11.93
 -1 -11 20 28.3 6.7
 -1 -11 20 37.12 8.54
 -1 -11 20 28.82 15.64
 -1 11 20 32.78 7.09
 -1 11 20 44.66 29.69
 1 11 -20 22.65 18.35
 1 -11 -20 42.33 11.72
 1 11 -20 34.52 11.23
 1 -11 -20 34.57 6.31
 1 11 -20 10.86 14.07
 -1 -11 19 176.26 14.16
 -1 -11 19 178.95 16.24
 -1 11 19 173.11 14.8
 1 11 -19 195.4 21.17
 1 11 -19 128.13 21.05
 1 -11 -19 165.12 12.44
 1 -11 -19 183.49 20.64
 1 -11 -19 170.87 20.16
 1 11 -19 175.09 20.69
 1 -11 -18 158.71 19.01
 1 11 -18 185.91 20.95
 -1 -11 18 149.94 12.92
 -1 -11 18 143.67 14.09
 -1 11 18 155.13 13.81
 1 11 -18 150.04 18.55
 1 11 -18 143.28 24.87
 1 -11 -18 145.99 11.5
 1 -11 -18 160.89 20.22
 1 11 -18 126.72 17.62
 1 11 -17 398.6 29.72
 1 -11 -17 381.89 29.06
 -1 -11 17 345.14 18.81
 -1 11 17 389.8 41.78
 -1 -11 17 340.47 20.69
 -1 11 17 348.2 19.28
 1 11 -17 388.38 29.01
 1 11 -17 302.52 28.07
 1 -11 -17 345.77 17.21
 1 -11 -17 352.43 27.63
 1 11 -17 295.86 24.23
 1 11 -16 366.12 28.5
 1 -11 -16 346.91 26.69
 -1 -11 16 350.03 18.32
 -1 -11 16 341 19.79
 -1 11 16 332.18 18.03
 1 11 -16 365.34 28.65
 1 -11 -16 379.93 28.17
 -1 11 16 276.58 30.75
 1 -11 -16 351.14 17.02
 1 -11 -15 3.79 6.29
 1 11 -15 6.18 6.89
 -1 -11 15 -0.28 3.64
 -1 -11 15 2.1 3.56
 -1 11 15 -0.94 3.47
 1 11 -15 -9.49 9.4
 1 -11 -15 1.18 7.31
 1 -11 -15 1.91 3.28
 1 11 -15 -1.61 9.8
 1 -11 -14 46.06 9.97
 1 11 -14 38.94 10.87
 -1 -11 14 42.69 6.66
 -1 11 14 38.11 6.37
 -1 -11 14 38.91 6.69
 1 11 -14 41.93 11.79
 -1 11 14 15.85 17.72
 1 -11 -14 43.68 10.29
 1 -11 -14 41.89 6.05
 1 11 -14 37.08 11.46
 1 -11 -13 4.31 5.67
 1 11 -13 1.14 5.94
 1 11 -13 1.58 2.66
 -1 11 13 0.05 1.36
 -1 -11 13 -1.77 3.59
 -1 11 13 1.91 3.15
 1 -11 -13 -18.68 13.05
 -1 -11 13 -2.63 3.93
 1 11 -13 -10.09 11.4
 1 11 -13 -3.74 9.42
 1 -11 -13 -0.77 2.42
 1 -11 -13 -2.89 6.12
 1 -11 -12 5.56 6.36
 1 -11 -12 3.89 2.61
 1 11 -12 4.32 5.16
 -1 11 12 5.7 1.64
 1 -11 -12 -1.29 5.94
 1 11 -12 4.88 2.73
 -1 -11 12 3.38 2.86
 -1 -11 12 6.73 3.8
 -1 11 12 7.62 3.59
 1 11 -12 12.32 9.74
 -1 11 12 3.07 17.6
 1 11 -12 -10.4 11.65
 1 -11 -11 353.95 24.09
 1 11 -11 339.71 24.14
 -1 11 11 316.22 8.68
 1 11 -11 347.47 17.1
 -1 -11 11 317.01 15.64
 -1 11 11 339.87 23.77
 -1 11 11 340.25 14.3
 -1 -11 11 317.68 15.73
 1 -11 -11 352.35 23.38
 1 11 -11 340.59 22.58
 1 11 -11 330.48 21.12
 1 -11 -11 327.47 14.88
 1 -11 -10 365.91 15.42
 1 -11 -10 340.27 22.2
 1 11 -10 362.19 24.2
 1 11 -10 375.52 17.13
 1 -11 -10 400.65 26.03
 -1 -11 10 341.71 15.88
 -1 -11 10 362.35 15.81
 1 11 -10 351.29 18.54
 -1 11 10 342.58 13.66
 1 -11 -10 347.56 22.33
 1 -11 -10 366.98 13.02
 1 11 -10 330.06 19.52
 -1 -11 10 357.21 14.55
 1 11 -10 343.15 19.76
 1 -11 -9 877.94 23.3
 1 11 -9 845.32 34.77
 1 11 -9 899.25 25.19
 1 -11 -9 832.5 33.62
 1 -11 -9 923.57 33.84
 -1 -11 9 881.58 24.64
 -1 11 9 905.63 20.38
 1 11 -9 822.79 22.3
 -1 -11 9 881.23 23.54
 -1 -11 9 901.03 21.25
 1 -11 -9 903.97 34.41
 1 11 -9 854.17 30.64
 1 11 -9 843.13 28.02
 1 -11 -9 877.58 18.6
 1 -11 -8 424.53 16.03
 1 11 -8 447.24 17.29
 1 11 -8 390.73 22.82
 1 -11 -8 418.29 22.84
 1 -11 -8 439.77 23.44
 -1 11 8 428.05 13.04
 1 11 -8 377.95 15.36
 -1 -11 8 455.23 14.57
 1 -11 -8 433.55 22.66
 1 11 -8 356.29 20.95
 -1 11 8 388.53 25.22
 1 11 -8 423.37 18.45
 1 -11 -8 427.56 12.11
 1 -11 -7 815.01 21.87
 1 11 -7 832.58 22.8
 1 -11 -7 784.55 29.62
 1 11 -7 732.35 29.02
 1 -11 -7 919.43 30.01
 -1 11 7 808.27 10.51
 -1 -11 7 831.68 22.92
 -1 11 7 800.41 16.38
 -1 -11 7 841.1 22.79
 -1 -11 7 836.19 20.34
 1 11 -7 761.45 20.09
 1 -11 -7 800.51 28.99
 -1 -11 7 807.89 17.12
 1 11 -7 803.78 27.58
 -1 11 7 800.95 33.01
 1 11 -7 824.53 24.21
 1 -11 -6 796.47 28.21
 1 11 -6 854.38 22.18
 1 -11 -6 851.5 21.97
 -1 11 6 851.62 12.06
 -1 -11 6 900.49 23.16
 1 -11 -6 943.7 30.12
 -1 11 6 895.15 15.64
 -1 -11 6 808.39 19.79
 -1 -11 6 871.74 19.56
 1 11 -6 818 25.17
 1 -11 -6 846.75 27.7
 -1 -11 6 857.14 15.89
 -1 11 6 793.53 32.67
 1 11 -6 868.84 24.06
 1 11 -5 103.15 7.65
 1 -11 -5 77.71 8.54
 1 -11 -5 103.59 7.83
 1 -11 -5 78.29 7.22
 -1 11 5 94.69 4.47
 1 -11 -5 83.02 4.07
 -1 -11 5 99.56 8.2
 -1 -11 5 84.86 5.44
 -1 -11 5 96.97 6.14
 1 11 -5 95.23 8.6
 -1 -11 5 89.73 4.8
 1 -11 -5 107.47 9.32
 -1 11 5 88.18 5.29
 -1 11 5 99.76 5.71
 1 11 -5 112.18 8.54
 -1 11 4 5.93 1.72
 1 -11 -4 6.1 2.11
 -1 -11 4 14.97 3.88
 -1 11 4 7.12 2.91
 1 -11 -4 8.09 3.49
 1 -11 -4 6.64 2.49
 1 11 -4 7.58 3.23
 -1 11 4 7.89 1.6
 1 -11 -4 5.91 3.53
 -1 -11 3 55.12 4.1
 -1 11 3 59.22 4.63
 1 -11 -3 45.89 3.5
 -1 -11 3 34.89 9.96
 -1 11 3 55.53 6.15
 -1 11 3 50.77 3.04
 1 -11 -3 48.59 5.55
 1 11 -3 52.2 6.05
 1 -11 -3 59.11 6.5
 -1 11 3 50.19 3.12
 1 11 -3 56.8 5.94
 1 11 -3 49.05 3.11
 -1 11 2 119.56 8.72
 -1 -11 2 110.63 8.72
 -1 11 2 117.28 4.9
 -1 11 2 97.95 5.22
 1 -11 -2 112.68 6.03
 1 -11 -2 104.34 9.21
 -1 -11 2 146.13 13.86
 1 -11 -2 120.15 6.4
 1 11 -2 110.52 7.94
 1 11 -2 108.9 4.57
 1 11 -2 118.95 6.78
 -1 11 2 120.58 8.13
 1 -11 -1 1347.91 15.75
 -1 11 1 1323.19 26.14
 1 11 -1 1477.61 19.59
 -1 -11 1 1326.41 28.01
 -1 11 1 1310.49 17.48
 -1 11 1 1296.65 20.41
 -1 -11 1 1396.47 26.45
 1 -11 -1 1360.88 21.76
 -1 -11 1 1378.78 34.67
 1 -11 -1 1306.74 29.9
 1 11 -1 1283.02 17.58
 -1 11 1 1380.24 30.55
 -1 11 1 1460.69 19.83
 -1 11 1 1356.4 28.91
 1 11 -1 1309.82 20.02
 1 11 0 72.2 5.02
 1 -11 0 78.88 5.54
 -1 -11 0 71.71 6.64
 1 11 0 67.44 6.23
 -1 -11 0 38.75 6.91
 1 11 0 81.09 3.33
 1 -11 0 74.67 6.79
 -1 11 0 78.78 4.78
 -1 -11 0 79.12 7.17
 -1 11 0 68.79 6.98
 -1 11 0 38.55 4.4
 1 11 0 83.79 4.9
 -1 11 0 80.02 6.99
 1 11 1 765.42 19.48
 -1 11 -1 713.61 16.63
 -1 -11 -1 750.73 19.8
 1 11 1 749.81 16.14
 1 -11 1 779.16 17.71
 -1 -11 -1 708.3 24.18
 1 11 1 816.06 13.81
 -1 11 -1 754.87 15.52
 1 11 1 757.35 11.84
 1 -11 1 743.34 20.95
 -1 11 -1 752.35 21.92
 -1 11 -1 771 18.08
 -1 -11 -1 749.6 21.53
 1 11 1 813.75 16.85
 -1 11 -1 751.55 20.52
 1 11 2 107.69 6.15
 1 -11 2 121.07 10.12
 -1 -11 -2 108.25 7.98
 1 -11 2 100.59 9.8
 1 -11 2 122.22 8.99
 1 11 2 127.25 6.8
 1 -11 2 117.82 6
 -1 11 -2 127.72 6.91
 -1 11 -2 117.58 10.56
 1 -11 2 86.62 6.33
 -1 11 -2 167.62 9.24
 -1 -11 -2 117.42 8.94
 1 -11 2 119.56 9.05
 1 11 2 133.91 8.03
 1 -11 3 159.71 10.76
 1 11 3 173.6 10
 -1 11 -3 166.46 8.51
 1 11 3 170.81 9.7
 1 -11 3 149.01 8.14
 1 11 3 168.85 10.21
 1 11 3 166.27 7.67
 -1 -11 -3 155.62 9.33
 1 -11 3 167.42 11.86
 -1 11 -3 175 12.25
 1 -11 3 186.42 11.05
 -1 11 -3 175.99 11
 1 11 3 169.76 8.1
 -1 11 -3 140.64 10.1
 -1 11 -4 348.07 12.75
 1 11 4 324.95 14.73
 1 11 4 303.28 9.9
 -1 -11 -4 284.57 11.8
 1 -11 4 326.31 15.17
 -1 11 -4 304.12 16.91
 1 11 4 332.91 15.08
 1 -11 4 325.73 15
 -1 11 -4 328.09 15.34
 1 11 4 301.77 12.55
 1 -11 4 276.17 10.62
 1 11 4 334.47 13.1
 -1 -11 -4 333.94 13.19
 1 -11 4 335.65 16.25
 1 -11 5 6.79 3.92
 -1 -11 -5 10.94 3.37
 -1 11 -5 5.86 2.36
 1 11 5 6.83 3.78
 -1 -11 -5 7.47 3.34
 1 11 5 13.81 3.53
 1 -11 5 8.42 4.37
 -1 11 -5 -0.94 5.1
 -1 11 -5 17.04 7.61
 1 -11 5 0.27 4.39
 1 11 5 8.67 4.88
 1 11 5 5.9 5.53
 1 11 5 7.31 4.09
 1 11 5 6.66 5.23
 -1 11 -5 -3.66 6.36
 1 11 6 6.22 4.09
 -1 11 -6 5.84 2.47
 -1 -11 -6 -2.29 4.21
 1 11 6 1.78 1.76
 -1 11 -6 2.37 4.47
 1 -11 6 1.82 4.67
 -1 11 -6 4.33 4.24
 1 11 6 20 5.26
 -1 11 -6 1.81 5.01
 1 11 6 5.8 4.72
 1 11 6 2.94 4.06
 -1 11 -6 5.1 1.6
 -1 -11 -6 5.57 2.88
 -1 -11 -7 120.15 9.56
 -1 11 -7 121.48 6.35
 -1 -11 -7 122.67 9.9
 -1 11 -7 127.9 9.11
 -1 -11 -7 111.17 9.63
 1 11 7 118.62 6.56
 1 -11 7 125.12 9.23
 1 -11 7 112.11 8.81
 -1 11 -7 125.66 11.76
 1 11 7 108.81 9.31
 1 11 7 122.96 9.81
 -1 11 -7 124.54 10.7
 -1 11 -7 118.9 10.41
 -1 11 -8 432.44 13.35
 -1 -11 -8 404.76 17.92
 -1 -11 -8 409.83 18.43
 -1 -11 -8 391.16 17.93
 1 11 8 377.86 11.41
 1 -11 8 400.29 16.58
 1 11 8 370.9 23.95
 1 -11 8 382.09 16.69
 -1 11 -8 404.18 21.62
 1 11 8 387.08 17.51
 -1 11 -8 392.89 18.28
 1 11 8 380.15 14.6
 -1 11 -8 389.89 19.54
 -1 -11 -9 666.6 23.71
 -1 11 -9 716.44 19.08
 -1 -11 -9 696.61 24.99
 1 -11 9 724.11 22.65
 -1 -11 -9 673.33 23.48
 1 -11 9 681.6 22.2
 1 11 9 771.44 17.83
 1 11 9 780.99 33.21
 1 11 9 694.86 24.68
 -1 11 -9 670.64 26.29
 -1 11 -9 693.69 25.19
 -1 11 -10 608.72 19.29
 -1 -11 -10 530.79 23.36
 -1 -11 -10 573.75 22.53
 1 -11 10 500.11 19.1
 1 11 10 537.31 13.57
 1 11 10 571.89 23.82
 1 11 10 602.54 30.28
 -1 11 -10 535.13 24.22
 -1 11 -10 542.66 25.05
 1 -11 10 558.33 20.65
 -1 -11 -11 368.36 18.7
 -1 -11 -11 353.81 19.79
 -1 11 -11 393.86 16.76
 1 -11 11 374.12 17.77
 1 11 11 373.08 20.45
 1 11 11 411.51 26.56
 -1 11 -11 387.48 22.51
 -1 -11 -12 302.52 17.2
 -1 -11 -12 299.06 19.06
 -1 11 -12 320.49 16.07
 1 11 12 279.02 11.13
 1 -11 12 239.79 11.48
 1 11 12 284.06 29.2
 -1 -11 -12 285.78 18.87
 1 -11 12 303.33 16.47
 1 11 12 304.25 23.91
 -1 11 -12 314.97 20.96
 -1 11 -13 205.44 13.72
 -1 -11 -13 186.79 13.8
 -1 -11 -13 192.97 16.22
 1 11 13 183.47 11.56
 1 -11 13 196.58 13.54
 -1 11 -13 176.51 17.53
 -1 11 -13 193.72 17.4
 -1 -11 -14 186.1 16.26
 -1 11 -14 207.88 14.48
 -1 -11 -14 213.7 15.14
 -1 11 -14 191.14 18.58
 -1 11 -14 208.3 19
 -1 11 -14 186.57 18.9
 1 -11 14 194.54 13.97
 -1 11 -15 189.97 14.74
 -1 -11 -15 182.5 16.91
 -1 -11 -15 189.64 14.54
 1 -11 15 175.14 13.41
 -1 11 -15 151.01 18.79
 -1 11 -15 163.04 17.73
 -1 -11 -16 98.94 10.98
 -1 11 -16 108.71 11.58
 -1 -11 -16 99.39 12.99
 1 -11 16 72.04 21.75
 1 -11 16 102.07 11.28
 1 11 16 136.31 32.37
 -1 11 -16 80.93 14.92
 -1 11 -16 65.38 14.53
 -1 11 -16 86.85 14.7
 -1 -11 -17 147.65 13.54
 -1 -11 -17 164.74 17.15
 -1 11 -17 168.63 14.85
 1 -11 17 144.69 13.09
 1 11 17 138.73 22.96
 -1 11 -17 142.36 19.58
 -1 11 -17 159.11 19.66
 1 -11 17 180.15 27.56
 -1 -11 -17 142.62 17.93
 1 11 18 18.69 3.18
 1 -11 18 30.22 7.31
 -1 11 -18 21.58 16.49
 -1 -11 -18 28.54 7.35
 -1 -11 -18 20.71 7.15
 -1 11 -18 25.27 6.72
 -1 -11 -19 48.21 10.18
 -1 -11 -19 39.58 7.89
 -1 11 -19 39.05 8.26
 1 -11 19 34.41 7.85
 -1 11 -19 38.32 16.61
 -1 -11 -19 49.91 14.54
 -1 11 -19 42.19 14.53
 1 -11 20 4.23 6.07
 -1 11 -20 4.68 4.59
 -1 -11 -20 -4.97 4.78
 -1 11 -20 -14.01 14.66
 -1 -11 -21 52.04 16.45
 1 -11 21 75.26 10.7
 -1 11 -21 54.53 19.51
 -1 -11 -21 69.74 10.3
 -1 11 -21 76.02 11.62
 -1 11 -21 78.05 19.35
 -1 -11 -22 26.45 14.66
 1 -11 22 22.69 7.5
 -1 11 -22 16.74 6.78
 -1 -11 -22 27.54 7.53
 -1 11 -22 8.97 15.56
 -1 11 -23 51.35 19.89
 1 -11 23 95.53 12.28
 -1 -11 -23 95.34 12.44
 -1 11 -23 97.56 13.71
 -1 -11 -23 79.15 17.37
 -1 11 -24 -25.14 20.65
 1 11 24 0.66 35.75
 -1 -11 -24 -2.18 4.64
 -1 11 -24 -4.81 5.84
 1 -11 24 0.39 5.7
 1 11 25 32.74 20.74
 1 -11 25 25.45 7.31
 -1 11 -25 36.45 9.76
 -1 -11 -25 21.43 7.09
 -1 11 -25 3.05 16.97
 1 -11 26 17.81 7.91
 1 11 26 19.67 7.9
 1 -11 26 17.74 7.04
 -1 11 -26 32.22 23.95
 -1 11 -26 27.57 8.76
 -1 -11 -26 25.11 7.87
 -1 11 -26 -13.57 19.48
 -1 12 27 18.91 8.95
 -1 -12 27 7.67 7.19
 -1 -12 27 12.43 7.26
 1 -12 -27 -0.42 9.3
 1 12 -27 8.28 7.9
 1 12 -27 -1.34 22.36
 -1 12 26 8.97 6.9
 -1 -12 26 16.01 9.86
 -1 -12 26 -15.82 25.98
 -1 -12 26 -1.84 5.65
 1 12 -26 -30.17 23.39
 1 -12 -26 1.23 8.08
 1 12 -26 5.91 9.07
 1 12 -26 13.08 20.25
 1 -12 -25 -1.46 18.8
 -1 12 25 21.23 7.22
 -1 -12 25 17.79 22.98
 -1 -12 25 5.12 5.65
 -1 -12 25 3.61 5.24
 1 -12 -25 14.02 5.05
 1 -12 -25 13.71 10.25
 1 12 -25 23.61 9.64
 1 12 -25 15.59 20.73
 1 -12 -24 3.26 7.73
 1 12 -24 5.99 7.33
 -1 -12 24 25.52 22.56
 -1 12 24 -0.94 6.28
 1 -12 -24 -13.27 21.28
 -1 -12 24 -0.82 5.82
 -1 -12 24 1.96 5
 1 12 -24 45.5 23.54
 -1 12 24 16.37 35.67
 1 -12 -24 -2.98 3.94
 1 -12 -24 -5.13 7.8
 1 12 -24 2.63 6.91
 1 12 -24 14.18 18.54
 1 -12 -23 114.35 18.21
 1 12 -23 113.3 17.96
 -1 -12 23 80.16 22.15
 1 -12 -23 74.7 24.25
 -1 -12 23 89.38 13.43
 -1 12 23 97.67 12.79
 -1 -12 23 103.07 12.04
 1 12 -23 89.02 23.77
 1 -12 -23 93.78 10.27
 1 -12 -23 123.58 18.99
 1 12 -23 119.33 16.73
 1 12 -23 72.56 19.76
 1 12 -22 26.3 9.39
 1 -12 -22 33.01 11.04
 -1 -12 22 22.39 6.39
 -1 -12 22 35.35 18.59
 -1 12 22 27.91 7.57
 1 -12 -22 6.63 16.65
 -1 -12 22 30.01 7.72
 1 12 -22 34.57 10.44
 1 -12 -22 32.45 6.56
 1 -12 -22 31.3 11.46
 1 12 -22 0.37 18.44
 1 -12 -21 127.12 18.11
 1 12 -21 121.6 17.57
 -1 -12 21 106.76 11.99
 -1 12 21 124.79 13.46
 -1 -12 21 123.57 22.49
 -1 -12 21 106.41 13.41
 1 12 -21 140.85 18.37
 1 12 -21 94.45 23.89
 1 -12 -21 110.3 10.85
 1 -12 -21 123.71 18.56
 1 12 -21 90.81 20.18
 -1 -12 20 2.9 4.63
 -1 12 20 2.09 4.43
 -1 -12 20 -5.21 16.05
 -1 -12 20 4.57 4.89
 1 12 -20 -5.96 19.41
 1 -12 -20 2.93 3.83
 1 -12 -20 7.03 7.44
 1 12 -20 -3.4 8.26
 1 -12 -20 7.9 7.03
 1 12 -20 6.92 7.05
 -1 12 19 24.81 6.42
 -1 -12 19 24.83 6.98
 -1 -12 19 21.8 14.91
 1 -12 -19 20.64 14.38
 -1 -12 19 34.43 7.35
 1 12 -19 39.97 28.08
 1 12 -19 34.14 10.32
 1 -12 -19 29.59 9.73
 1 -12 -19 28.21 5.89
 1 12 -19 37.64 9.98
 1 -12 -19 29.58 10.12
 1 -12 -18 18.99 8.36
 1 12 -18 23.42 8.34
 1 -12 -18 17.84 15
 -1 -12 18 24.13 14.94
 -1 12 18 16.52 5.23
 -1 -12 18 15.04 5.49
 -1 -12 18 18.7 6.08
 1 12 -18 0.54 20.53
 1 -12 -18 19.08 5.35
 1 -12 -18 27.54 10.02
 1 12 -18 21.21 9.52
 1 12 -18 13.05 16.99
 1 -12 -17 15.56 14.86
 -1 -12 17 11.8 14.35
 -1 12 17 17.39 5.64
 -1 -12 17 12.44 5.07
 -1 -12 17 15.1 5.2
 -1 12 17 -3.9 23.95
 1 -12 -17 17.76 4.67
 1 12 -17 11.41 9.55
 1 -12 -17 18.27 8.65
 1 12 -17 22.37 7.99
 1 -12 -17 18.35 8.3
 1 -12 -16 290.38 24.26
 1 12 -16 281.54 24.18
 -1 12 16 285.94 32.56
 -1 12 16 271.11 16.17
 -1 -12 16 287.23 19.25
 -1 -12 16 282.8 17.01
 1 -12 -16 278.76 26.76
 1 -12 -16 250.51 14.81
 1 -12 -16 278.97 24.01
 1 12 -16 268.45 22.91
 1 12 -15 505.27 23.63
 1 -12 -15 523.78 31.37
 1 12 -15 538.25 32.14
 -1 -12 15 501.87 23.18
 -1 12 15 527.41 21.49
 -1 -12 15 504.79 22.18
 1 12 -15 518.7 31.49
 1 -12 -15 524.1 32.15
 1 -12 -15 509.81 20.48
 1 12 -15 453.86 27.06
 -1 12 14 146.25 6.88
 1 12 -14 166.4 13.19
 1 -12 -14 159.9 17.29
 1 12 -14 168.58 18.12
 -1 12 14 177.99 28.36
 -1 12 14 161.92 11.86
 -1 -12 14 149.29 12.45
 -1 -12 14 154.05 12.29
 1 -12 -14 150.96 16.93
 1 12 -14 162.71 19.61
 1 -12 -14 148.62 11.1
 1 12 -14 146.03 16.19
 -1 -12 13 117.11 10.69
 1 12 -13 104.81 15.6
 1 -12 -13 113.02 14.67
 -1 -12 13 106.39 10.3
 -1 12 13 106.23 9.2
 1 -12 -13 100.48 9.08
 -1 12 13 102.11 5.49
 1 12 -13 118.74 11.04
 1 12 -13 116.21 15.08
 1 -12 -13 103.72 13.87
 -1 -12 12 67.65 8.27
 -1 12 12 66.15 7.01
 -1 -12 12 73.39 8.61
 1 12 -12 74.5 14.29
 1 -12 -12 63.51 7.34
 1 -12 -12 66.83 11.16
 1 -12 -12 69.26 11.29
 -1 12 12 64.41 4.15
 1 12 -12 71.98 8.52
 1 12 -12 73.46 11.59
 1 12 -11 336.76 23.3
 1 12 -11 323.08 16.85
 -1 12 11 295.61 8.18
 1 -12 -11 320.6 21.68
 1 -12 -11 332.97 22.92
 -1 -12 11 316.23 16.23
 -1 -12 11 308.97 15.55
 -1 12 11 295.6 13.46
 1 12 -11 287.83 23.7
 1 -12 -11 313.95 21.49
 -1 -12 11 380.74 18.3
 1 12 -11 284.33 20.58
 1 12 -11 344.92 20.19
 1 -12 -11 311.07 14.95
 1 -12 -10 15.66 5.46
 1 12 -10 18.08 4.59
 1 12 -10 19.59 6.51
 1 -12 -10 16.72 6.12
 1 -12 -10 15.81 4.24
 -1 -12 10 15.8 4.69
 -1 12 10 15.55 3.46
 -1 -12 10 18.07 9.64
 1 -12 -10 3.1 7.58
 -1 -12 10 20.4 4.85
 1 12 -10 18 9.15
 -1 -12 10 11.29 5.75
 1 12 -10 3.87 9.56
 1 12 -10 -8.23 9.43
 1 12 -10 22.99 8.3
 1 -12 -9 -0.74 4.57
 1 -12 -9 2.13 2.46
 1 -12 -9 1.36 4.26
 1 12 -9 0.8 2.59
 1 12 -9 3.32 6.24
 -1 -12 9 1.24 2.93
 -1 12 9 -0.41 1.96
 -1 -12 9 2.2 9.31
 1 -12 -9 22.01 10.38
 -1 -12 9 -0.77 2.57
 -1 -12 9 3.65 4.12
 1 12 -9 -24.13 13.95
 1 12 -9 -12.12 9.91
 -1 12 9 -12.18 12.03
 1 12 -9 -10.55 6.81
 1 -12 -9 0.24 2.13
 1 -12 -8 292.89 13.99
 1 12 -8 274.29 18.62
 1 -12 -8 295.78 18.74
 1 12 -8 295.99 14.39
 -1 -12 8 320.17 15.75
 -1 -12 8 300.86 13.11
 -1 -12 8 325.59 16.44
 -1 12 8 297.81 10.77
 -1 -12 8 308.74 12.78
 1 -12 -8 303.8 18.51
 1 12 -8 272.55 19.59
 -1 12 8 291.51 22.73
 1 12 -8 280.17 17.94
 1 12 -8 286.72 15.85
 1 -12 -7 402.66 16.14
 1 12 -7 370.83 20.29
 1 -12 -7 397.82 20.17
 1 12 -7 419.71 16.48
 -1 12 7 399.54 8.2
 1 -12 -7 421.06 20.81
 -1 -12 7 414.14 16.81
 -1 -12 7 376.95 16.81
 -1 -12 7 429.93 15.91
 -1 -12 7 399.71 14.3
 -1 12 7 385.8 11.32
 1 -12 -7 394.48 19.63
 1 12 -7 388.81 18.59
 -1 -12 7 369.68 11.52
 1 12 -7 389.25 20.44
 -1 12 7 386.83 24.94
 1 12 -7 385.11 17.1
 1 -12 -6 153.95 9.9
 1 -12 -6 140.89 11.55
 1 12 -6 153.5 9.79
 -1 -12 6 165.72 10.38
 -1 12 6 150.59 5.57
 1 -12 -6 196.25 14.28
 -1 12 6 157.28 6.37
 1 12 -6 147.01 10.79
 -1 -12 6 157.78 8.43
 -1 -12 6 184.27 11.62
 -1 -12 6 159.08 8.6
 -1 -12 6 139.29 6.47
 1 -12 -6 151.91 11.74
 1 12 -6 158.48 11.62
 -1 12 6 161.97 15.21
 1 12 -6 152.29 10.68
 1 -12 -5 646.06 19.9
 1 -12 -5 603.55 21.89
 -1 12 5 659.85 22.29
 1 12 -5 632.29 19.17
 -1 12 5 615.83 12.01
 1 -12 -5 624.47 24.04
 1 -12 -5 635.58 13.18
 -1 12 5 570.81 25.33
 -1 -12 5 651.02 15.77
 -1 -12 5 610.45 11.8
 1 -12 -5 627.01 20.9
 1 12 -5 591.09 21.04
 -1 12 5 639.88 14.58
 -1 12 5 622.72 13.91
 1 12 -5 622.14 20.49
 1 -12 -4 326.51 14.1
 1 -12 -4 289.23 13.69
 -1 12 4 329.64 15.26
 -1 12 4 320.75 9.22
 1 -12 -4 347.18 19.42
 1 -12 -4 319.48 9.76
 -1 -12 4 315.42 10.2
 -1 12 4 317.76 20.49
 1 -12 -4 324.45 13.41
 1 12 -4 327.41 15.21
 -1 12 4 349.9 10.55
 1 12 -4 306.7 11.89
 -1 12 4 319.35 8.74
 -1 12 4 374.93 19.31
 1 12 -4 384.46 10.29
 1 12 -4 324.22 13.34
 1 -12 -3 1785.88 27.54
 -1 -12 3 1736.77 22.11
 -1 12 3 1743.8 33.82
 1 -12 -3 1621.12 27.72
 -1 12 3 1719.63 18.29
 1 -12 -3 1759.05 23.52
 -1 12 3 1655.38 21.78
 -1 -12 3 1737.49 40.2
 1 12 -3 1823.3 34.29
 -1 -12 3 1741.53 16.86
 -1 12 3 1737.35 39.21
 -1 12 3 1720.67 18.47
 1 12 -3 1712.97 18.67
 1 12 -3 1644.62 27.32
 -1 12 2 177.61 10.73
 1 -12 -2 166.5 7.26
 -1 12 2 170.1 6.25
 1 -12 -2 186.66 8.23
 -1 12 2 167 7.39
 -1 -12 2 214.37 17.18
 1 12 -2 161.1 6.09
 1 12 -2 173.88 10.65
 1 12 -2 169.24 8.31
 -1 12 2 178.95 10.14
 1 -12 -2 180.86 7.35
 1 12 -1 508.86 11.57
 -1 12 1 469.46 16.2
 1 -12 -1 471.26 8.8
 -1 -12 1 465.04 17.68
 -1 12 1 467.12 11.1
 -1 -12 1 483.09 16.29
 -1 12 1 442.35 12.46
 1 -12 -1 472.15 13.49
 1 -12 -1 462.32 18.28
 -1 -12 1 412.62 19.37
 1 12 -1 469.85 11.57
 -1 12 1 417.01 9.39
 -1 12 1 448.17 17.09
 1 12 -1 446.29 12.66
 -1 12 0 421 15.47
 1 12 0 461.38 11.74
 -1 -12 0 447.32 17.38
 -1 12 0 425.43 11.32
 1 -12 0 438.94 16.08
 -1 12 0 392.33 12.35
 1 -12 0 432.73 13.44
 -1 -12 0 434.11 15.22
 1 -12 0 441.08 18.45
 -1 -12 0 414.88 18.01
 1 12 0 482.46 7.96
 -1 12 0 444.88 17.09
 -1 12 0 398.84 15.34
 1 12 0 429.26 11.61
 1 12 1 363.24 8.31
 1 12 1 393.36 10.06
 1 -12 1 367.24 15
 -1 12 -1 367.65 11.38
 1 -12 1 383.4 13.08
 -1 -12 -1 354.32 14.91
 1 12 1 385.24 14.38
 -1 -12 -1 366.74 18.17
 1 12 1 378.39 11.35
 1 12 1 365.4 6.62
 -1 12 -1 373.88 17.21
 1 12 1 364.9 8.77
 -1 12 -1 382.71 14.76
 1 12 1 379.19 12.09
 -1 -12 -1 374.14 15.83
 1 12 2 36.72 3.88
 1 12 2 39.79 5.69
 1 -12 2 36.1 6.09
 -1 -12 -2 45.9 5.88
 -1 -12 -2 44.45 7.92
 1 -12 2 45.04 6.64
 -1 12 -2 25.55 6.16
 1 12 2 45.26 5.24
 1 -12 2 38.48 5.2
 -1 -12 -2 37.67 5.47
 -1 12 -2 39.24 4.22
 1 12 2 39.65 4.38
 1 -12 2 41.11 5.69
 1 -12 3 278.48 14.29
 -1 12 -3 286.68 11.35
 1 12 3 280.65 12.54
 -1 -12 -3 263.31 12.37
 1 12 3 304.02 13.93
 1 12 3 280.98 10.22
 1 -12 3 309.69 13.29
 1 -12 3 288 15.76
 -1 12 -3 218.73 12
 1 12 3 303.26 13.5
 1 -12 3 314.79 14.02
 -1 12 -3 280.85 15.39
 -1 12 -3 385.54 19.46
 1 -12 3 286.6 9.05
 -1 12 -3 345.64 11.43
 -1 12 -3 255.53 13.08
 1 -12 4 70.43 7.95
 1 12 4 69.26 7.37
 -1 12 -4 72.04 6.19
 1 12 4 85.5 8.37
 -1 -12 -4 69.84 6.63
 1 12 4 69.89 5.09
 1 -12 4 78.95 8.98
 1 12 4 74.24 7.88
 -1 12 -4 75.58 9.63
 1 -12 4 68.57 6.51
 1 12 4 60.42 6.04
 1 -12 4 69.82 5.11
 -1 12 -4 86.66 4.44
 -1 12 -4 69.44 7.98
 1 -12 5 504.84 21.23
 -1 -12 -5 522.14 17.44
 -1 12 -5 504.52 16.72
 1 12 5 458.55 20.35
 -1 -12 -5 476.06 16.74
 1 12 5 493.84 13.07
 1 12 5 460.47 20.53
 1 -12 5 520.81 20.27
 -1 12 -5 439.13 21
 1 -12 5 503.99 17.51
 1 12 5 483.31 12.35
 1 12 5 488.44 17.76
 1 12 5 494.23 14.58
 1 12 5 525.24 17.37
 -1 12 -5 474.89 18.74
 -1 12 -5 504.77 19.7
 1 12 5 447.07 13.42
 1 -12 6 70.27 8.63
 -1 12 -6 86.68 4.21
 -1 -12 -6 74.47 7.05
 1 12 6 67.61 9.13
 -1 12 -6 71.99 6.89
 1 12 6 79.34 5.58
 -1 -12 -6 65.44 6.98
 1 -12 6 81.81 8.38
 -1 12 -6 73.88 9.63
 1 -12 6 77.16 8.43
 1 12 6 66.68 5.47
 1 12 6 69.71 7.53
 1 12 6 72.27 7.08
 1 12 6 103.45 9.24
 -1 12 -6 69.76 8.05
 -1 12 -6 65.19 8.18
 -1 12 -7 690.36 13.6
 -1 -12 -7 601.97 22.21
 -1 -12 -7 659.21 22
 -1 12 -7 661.37 20.71
 1 12 7 643.22 14.95
 -1 -12 -7 606.26 19.84
 1 -12 7 651.84 21.37
 1 -12 7 659.11 24.18
 -1 12 -7 630.44 26.64
 1 12 7 605.02 21.22
 1 12 7 605.4 13.99
 -1 12 -7 604.99 24.47
 1 12 7 648.49 21.51
 1 12 7 625.16 17.97
 -1 12 -7 643.41 22.7
 -1 12 -7 618.39 24.26
 -1 -12 -8 243.38 14.23
 -1 12 -8 251.56 9.57
 -1 -12 -8 242.85 14.44
 1 12 8 243.77 23.13
 1 -12 8 256.07 14.28
 -1 12 -8 228.29 17.01
 1 12 8 253.87 14.44
 -1 12 -8 241.8 15.75
 -1 12 -8 232.08 14.34
 -1 -12 -8 258.42 14.26
 1 -12 8 246.04 13.51
 1 12 8 256.86 9.69
 -1 12 -9 62.6 5.71
 -1 -12 -9 56.24 7.59
 -1 -12 -9 59.69 7.51
 1 -12 9 49.58 6.65
 -1 -12 -9 89.09 8.84
 1 12 9 64.49 5.21
 1 12 9 73.87 13.41
 1 12 9 60.63 8.1
 -1 12 -9 62.34 8.86
 -1 12 -9 65.55 11.18
 -1 -12 -10 3.3 3.66
 -1 -12 -10 0.61 3.16
 -1 12 -10 2.5 2.3
 -1 -12 -10 -6.15 5.31
 1 -12 10 -3.12 4.95
 1 12 10 0.38 2.34
 1 12 10 -2.64 5.69
 1 12 10 -8.97 10.31
 -1 12 -10 -1.57 8.51
 -1 12 -10 1.72 8.83
 -1 -12 -11 85.06 9.81
 -1 12 -11 84.64 7.67
 -1 -12 -11 90.92 9.64
 -1 -12 -11 59.64 9.23
 1 -12 11 97.62 10.59
 1 -12 11 83.45 9.06
 1 12 11 85.83 7.18
 -1 12 -11 89.2 13.29
 1 12 11 83.92 11.25
 -1 12 -11 97.51 11.61
 -1 12 -12 169.49 11.56
 -1 -12 -12 169.31 14.32
 -1 -12 -12 167.94 13.16
 1 -12 12 136.74 11.51
 1 -12 12 163.42 12.39
 1 12 12 142.37 23.57
 1 12 12 209.69 21.26
 -1 12 -12 183.3 16.6
 1 -12 13 201.03 13.64
 -1 12 -13 288.97 19.5
 -1 -12 -13 116.38 12.36
 1 -12 13 200.39 14.2
 1 12 13 179.43 21.88
 -1 12 -13 198.05 19.05
 -1 -12 -13 193.35 16.26
 -1 -12 -13 206.42 14.9
 -1 12 -13 206.93 13.34
 -1 -12 -14 140.52 12.61
 -1 12 -14 147.84 12.19
 -1 -12 -14 128.92 14.04
 1 -12 14 140.2 12.43
 -1 -12 -14 145.49 13.89
 -1 12 -14 162.47 18.18
 -1 12 -14 114.37 16.25
 -1 12 -14 141.58 16.33
 -1 -12 -15 27.11 9.67
 1 -12 15 37.35 7.41
 -1 12 -15 22.14 8.94
 -1 12 -15 36.6 7.19
 -1 -12 -15 44.84 8.7
 -1 -12 -15 40.69 7.33
 -1 -12 -16 -0.53 3.97
 -1 12 -16 -1.69 4.43
 -1 -12 -16 0.97 4.47
 1 12 16 -16.64 26.06
 -1 12 -16 -1.85 9.65
 1 -12 16 4.59 5.61
 -1 -12 -17 325.76 20.07
 -1 12 -17 366.48 20.89
 -1 -12 -17 329.29 23.72
 -1 12 -17 279.16 26.47
 -1 12 -17 290.24 25.17
 1 -12 17 334.94 19.42
 -1 12 -18 52.09 9.14
 -1 -12 -18 52.43 11.07
 -1 -12 -18 50.85 8.8
 -1 12 -18 46.88 15.39
 1 -12 18 59 10.16
 -1 12 -19 0.41 4.21
 -1 -12 -19 -0.57 5.51
 -1 -12 -19 4.11 4.42
 -1 12 -19 3.2 15.57
 -1 12 -19 -19.13 13.94
 1 -12 19 2.48 6.05
 -1 -12 -20 5.25 4.73
 -1 -12 -20 17.54 7.95
 -1 12 -20 17.11 6.4
 1 -12 20 15.18 6.7
 -1 12 -20 8.99 17.49
 -1 12 -20 13.81 13.26
 1 -12 21 79.6 11.39
 -1 -12 -21 76.05 11.1
 -1 12 -21 80.59 11.61
 -1 -12 -21 74.07 12.89
 -1 12 -21 51.86 16.77
 -1 12 -21 33.87 21.12
 1 -12 22 40.7 9.14
 -1 -12 -22 61.62 12.56
 -1 -12 -22 40.28 8.8
 -1 12 -22 46.2 9.38
 -1 12 -22 30.42 20.5
 1 -12 23 210.93 17.54
 -1 -12 -23 212.24 22.52
 -1 -12 -23 198.46 17.25
 -1 12 -23 236.75 20.19
 -1 12 -23 152.99 24.42
 -1 12 -23 132.88 24.88
 1 12 24 30.45 37.66
 -1 12 -24 14.57 22.1
 -1 -12 -24 27.49 7.52
 -1 12 -24 24.93 7.93
 -1 -12 -24 19.95 8.81
 1 -12 24 27.93 8.11
 1 12 25 21.42 19.15
 1 -12 25 30.75 10.58
 1 12 25 20.68 8.43
 1 -12 25 28.73 8.05
 -1 -12 -25 32.62 8.43
 -1 12 -25 22.33 8.32
 -1 12 -25 40.36 21.62
 1 12 26 14.39 18.66
 1 -12 26 34.69 9.7
 1 12 26 24.16 7.69
 1 -12 26 27.04 7.98
 -1 12 -26 47.22 23.8
 -1 -12 -26 25.26 7.73
 -1 12 -26 39.14 9.64
 -1 12 -26 9.56 19.03
 -1 -13 26 138.91 35.23
 -1 13 26 135.05 16.15
 -1 -13 26 123.08 16.26
 -1 -13 26 117.53 13.73
 1 13 -26 120.99 27.79
 1 13 -26 133.87 18.19
 1 -13 -26 135.56 19.98
 1 13 -26 80.93 24.35
 -1 -13 25 19.97 26.23
 -1 13 25 4.6 5.21
 -1 -13 25 4.56 5.72
 -1 -13 25 4.58 5.81
 1 -13 -25 2.72 3.44
 1 13 -25 -5.36 8.2
 1 -13 -25 1.58 9.03
 1 13 -25 -10.57 18.79
 1 13 -24 59.59 13.56
 -1 -13 24 30.14 22.29
 -1 13 24 52.27 10.58
 -1 -13 24 35.7 9.37
 -1 -13 24 40.82 8.67
 -1 13 24 70.06 42.19
 1 13 -24 49.74 23.71
 1 -13 -24 48.39 7.65
 1 -13 -24 60.78 14.01
 1 13 -24 54.06 12.26
 1 13 -24 57.85 23.64
 1 13 -23 0.38 6.01
 1 -13 -23 1.55 7.26
 -1 -13 23 8.45 21.24
 -1 -13 23 -0.26 6.01
 -1 13 23 3.1 5.07
 -1 -13 23 -1.2 5.29
 1 13 -23 2.45 6.98
 1 -13 -23 4.92 9.03
 1 -13 -23 -3.49 4.01
 1 13 -23 28.11 19.89
 1 -13 -22 32.05 10.32
 1 13 -22 25.85 10.07
 -1 -13 22 17.13 7.19
 -1 13 22 19.52 7.16
 -1 -13 22 5.81 19.98
 -1 -13 22 16.12 6.25
 1 13 -22 -4.97 21.37
 1 -13 -22 22.02 9.14
 1 13 -22 21.72 9.35
 1 -13 -22 20.86 5.51
 1 13 -22 24.61 21.11
 1 -13 -21 10.27 6.1
 1 13 -21 8.47 7.19
 -1 -13 21 9.85 5.89
 -1 -13 21 14.68 18.15
 -1 13 21 8.33 5.02
 -1 -13 21 4.48 5.25
 -1 13 21 5.75 30.4
 1 13 -21 0.64 20.25
 1 -13 -21 10.93 4.83
 1 -13 -21 10.2 8
 1 13 -21 13.91 9.45
 1 13 -21 19.44 15.79
 -1 -13 20 124.8 12.83
 -1 -13 20 152.29 22.76
 -1 -13 20 124.65 14.12
 -1 13 20 126.71 12.94
 1 13 -20 151.48 18.55
 1 13 -20 110.93 23.31
 1 -13 -20 136.89 12.05
 1 -13 -20 145.32 19.01
 1 13 -20 141.71 18.4
 1 -13 -20 134.66 18
 -1 -13 19 39.35 8.19
 -1 13 19 35.79 7.68
 -1 -13 19 18.1 14.6
 -1 -13 19 26.84 6.8
 1 13 -19 10.56 18.98
 1 13 -19 24.44 9.19
 1 -13 -19 29.39 6.04
 1 -13 -19 31.44 9.87
 1 13 -19 41.23 10.51
 1 -13 -19 26.45 8.44
 1 -13 -18 256.24 23.53
 1 13 -18 258.55 23.4
 -1 -13 18 217.17 22.73
 -1 -13 18 224.24 17.42
 -1 13 18 215.27 15.32
 -1 -13 18 251.01 17.12
 1 13 -18 267.56 23.23
 1 -13 -18 244.6 23.35
 1 -13 -18 241.73 15.28
 1 13 -18 214.9 24.03
 1 -13 -17 74.31 13.29
 1 13 -17 63.65 12.17
 -1 -13 17 52.54 14.23
 -1 13 17 60.99 8.56
 -1 -13 17 60.22 9.12
 -1 -13 17 67.33 9.34
 1 13 -17 72.34 13.55
 1 -13 -17 72.37 8.47
 1 -13 -17 64.28 13.12
 1 13 -17 49.53 15.36
 1 13 -16 233.04 16.72
 1 -13 -16 240.3 21.81
 1 13 -16 253.42 22.08
 -1 -13 16 183.65 17.89
 -1 13 16 208.54 14.07
 -1 -13 16 224.71 16.2
 -1 -13 16 231.53 16.02
 -1 13 16 231.44 29.74
 1 -13 -16 235.8 14.56
 1 -13 -16 234.18 21.39
 1 13 -16 208.49 20.94
 1 -13 -15 22.22 7.29
 1 13 -15 20.75 5.32
 1 13 -15 19.22 7.14
 -1 -13 15 21.58 6.25
 -1 -13 15 -4.43 15.91
 -1 13 15 28.44 5.69
 -1 -13 15 24.36 5.91
 1 13 -15 16.05 8.08
 1 -13 -15 21.51 5.39
 1 -13 -15 14.11 7.72
 1 13 -15 17.25 10.61
 1 13 -14 2.46 3.9
 1 -13 -14 4.1 5.41
 1 13 -14 5.6 5.24
 -1 -13 14 4.86 4.6
 -1 -13 14 -17.8 14.17
 1 -13 -14 -9.46 10.37
 -1 -13 14 -2.71 4.05
 -1 13 14 0.83 2.94
 1 13 -14 11.22 8.84
 -1 13 14 -4.21 18.89
 1 13 -14 -0.88 9.25
 1 -13 -14 1.39 3.38
 1 -13 -14 4.12 6.52
 1 -13 -13 27.85 9.91
 1 -13 -13 11 4.14
 -1 -13 13 9.89 4.38
 -1 13 13 15.12 3.93
 1 -13 -13 1.54 8.21
 -1 -13 13 8.51 3.95
 -1 -13 13 -1.63 13.86
 1 13 -13 7.64 5.84
 1 -13 -13 9.8 5.35
 -1 13 13 10.79 2.04
 1 13 -13 10.06 4.5
 1 13 -13 2.69 8.9
 1 13 -13 -2.46 18.82
 1 13 -13 18.71 9.98
 -1 -13 12 12.33 4.69
 -1 13 12 9.52 3.39
 1 -13 -12 15.46 7.59
 -1 -13 12 15.27 11.08
 -1 -13 12 9.76 3.92
 1 13 -12 8.71 5.98
 1 13 -12 7.63 3.57
 1 -13 -12 11.65 6.47
 -1 13 12 11.76 2
 1 13 -12 8.53 8.69
 1 13 -12 1.53 13.99
 1 -13 -12 9.1 6.06
 1 -13 -12 11.24 3.85
 1 -13 -11 7.09 6.39
 -1 -13 11 11.75 4.52
 -1 -13 11 16.53 11.07
 -1 13 11 12.03 3.37
 1 -13 -11 16.47 8.95
 -1 -13 11 7.29 3.66
 1 -13 -11 4.48 3.01
 1 -13 -11 6.97 4.84
 1 13 -11 12.33 4.27
 1 13 -11 5.46 5.33
 -1 -13 11 7.34 5.14
 1 13 -11 7.37 11.96
 1 13 -11 -6.01 7.91
 1 -13 -10 300.66 15
 1 -13 -10 302.56 20.07
 1 13 -10 296.19 20.59
 1 13 -10 301.89 16.13
 -1 -13 10 285 15.72
 1 -13 -10 257.07 20.92
 -1 13 10 293.34 12.1
 -1 -13 10 287.53 14.28
 1 13 -10 258.82 13.52
 -1 -13 10 269.7 18.89
 -1 -13 10 266.13 12.31
 1 -13 -10 276.87 18.96
 1 13 -10 282.44 22.34
 1 13 -10 288.38 19.39
 1 -13 -9 26.61 6.65
 1 13 -9 32.13 5.61
 1 13 -9 26.79 6.54
 1 -13 -9 24.92 4.85
 1 -13 -9 26.29 6.31
 -1 -13 9 28.64 5.72
 1 -13 -9 8.17 8.03
 -1 -13 9 24.33 4.3
 -1 -13 9 24.12 5.11
 -1 -13 9 14.32 9.28
 -1 13 9 24.54 3.52
 -1 -13 9 12.95 5.03
 1 13 -9 -2.89 13.45
 1 13 -9 -0.09 10.51
 -1 13 9 3.18 12.36
 1 13 -9 16.18 9.33
 1 13 -9 0.53 9.13
 1 13 -9 21.6 6.76
 1 -13 -8 844.85 24.46
 1 -13 -8 874.41 30.5
 1 13 -8 892.44 25.49
 1 13 -8 892.43 32.17
 -1 -13 8 864.89 25.52
 1 -13 -8 821.14 31.56
 -1 13 8 869.09 11.89
 -1 13 8 849.34 17.73
 -1 -13 8 754.5 25.15
 1 13 -8 796.4 22.64
 -1 -13 8 853.67 22.13
 -1 -13 8 889.3 24.29
 1 -13 -8 896.19 29.97
 -1 -13 8 849.16 18.93
 1 13 -8 762.41 30.39
 -1 13 8 759.72 35.42
 1 13 -8 830.15 27.08
 1 -13 -7 43.48 6.73
 1 -13 -7 41.35 6.59
 1 -13 -7 40.62 5.94
 1 13 -7 39.01 5.56
 1 13 -7 29.8 6.32
 1 -13 -7 25.83 7.06
 -1 13 7 36.86 2.96
 -1 -13 7 40.02 6.29
 -1 -13 7 35.73 4.87
 -1 -13 7 39.41 4.97
 -1 -13 7 27.14 9.36
 -1 13 7 36.76 3.73
 -1 -13 7 30.32 4.05
 1 13 -7 39.13 6.86
 1 13 -7 36.88 11.85
 -1 13 7 43.38 10.58
 1 13 -7 43.42 7.33
 1 -13 -6 344.86 15.42
 1 -13 -6 341.01 16.76
 1 13 -6 337.08 17.32
 1 13 -6 346.99 15.01
 -1 -13 6 328.95 15.13
 -1 13 6 324.19 8.69
 1 -13 -6 316.68 18.44
 -1 -13 6 314.51 10.92
 -1 -13 6 340.28 12.35
 -1 -13 6 355.35 10.12
 1 -13 -6 362.18 16.96
 1 13 -6 311.37 16.82
 1 13 -6 323.12 16.81
 -1 13 6 338.29 11.44
 -1 13 6 304.49 22.16
 1 13 -6 351.61 16.01
 1 -13 -5 3.54 2.74
 1 -13 -5 6.49 3.16
 1 13 -5 4.14 2.38
 1 -13 -5 2.84 2.74
 1 13 -5 4.07 3
 -1 13 5 4 2.59
 -1 13 5 3.73 1.76
 1 -13 -5 3.64 2.07
 1 -13 -5 -8.82 7.57
 -1 -13 5 -0.35 2.17
 -1 13 5 2.18 11.29
 1 13 -5 5.63 4
 -1 13 5 2.18 2.72
 1 13 -5 -3.44 8.85
 -1 13 5 2.39 1.46
 1 13 -5 -10.87 8.95
 1 13 -5 3.63 3.95
 1 -13 -4 1.43 2.05
 -1 -13 4 2.03 1.44
 1 -13 -4 4.44 2.89
 1 -13 -4 2.58 2.47
 -1 13 4 3.65 2.89
 1 -13 -4 -1.21 2.23
 -1 13 4 1.25 1.84
 -1 -13 4 1.6 1.52
 1 13 -4 1.59 2.96
 -1 13 4 -5.68 4.36
 -1 13 4 2.42 1.58
 -1 13 4 1.15 6.76
 1 13 -4 -3.88 2.67
 1 13 -4 0.5 3.87
 -1 -13 3 0.55 1.07
 1 -13 -3 0.41 1.96
 -1 13 3 1.14 1.94
 1 -13 -3 -0.33 1.96
 -1 13 3 0.83 1.06
 1 -13 -3 0.33 1.55
 -1 13 3 -1.78 2.78
 1 13 -3 1.18 2.35
 1 13 -3 -2.38 2.18
 1 13 -3 -0.44 3.57
 -1 13 3 -1.65 1.5
 1 -13 -2 886.69 15.25
 1 13 -2 982.01 16.14
 -1 13 2 878.53 22.52
 -1 13 2 853.81 23.56
 -1 13 2 850.9 14.65
 1 -13 -2 868.24 12.7
 -1 13 2 836.18 17.17
 -1 -13 2 864.31 23.4
 1 -13 -2 891.85 18.74
 -1 -13 2 1064.58 35.24
 -1 13 2 1021.25 28.92
 1 13 -2 831.99 24.2
 1 13 -2 810.68 14.61
 -1 13 2 902.18 27.72
 1 13 -2 841.68 19.01
 -1 13 1 83.14 7.26
 1 -13 -1 98.43 3.88
 1 13 -1 98.41 5.34
 -1 13 1 91.15 5.23
 -1 -13 1 94.64 8.64
 -1 13 1 83.75 5.68
 1 -13 -1 91.12 6.39
 -1 -13 1 115.46 9.63
 1 -13 -1 94.11 8.9
 -1 -13 1 57.45 6.81
 1 13 -1 99.4 6.12
 -1 13 1 119.16 11.92
 -1 13 1 65.66 4.28
 -1 13 1 82.86 8.76
 1 13 -1 90.01 6.08
 -1 13 0 590.83 18.8
 1 13 0 598.81 13.94
 -1 -13 0 585.68 18.81
 1 -13 0 596.28 16.41
 -1 -13 0 600.29 24.86
 1 -13 0 547.05 19.29
 -1 13 0 559.5 13.74
 -1 -13 0 586.35 20.69
 1 13 0 607.26 10.15
 -1 13 0 555.77 20.18
 -1 13 0 601.42 19.76
 1 13 0 570.41 14.04
 -1 -13 -1 37.18 6.15
 -1 -13 -1 30.88 5.29
 1 13 1 28.87 3.28
 1 13 1 27.74 1.75
 -1 -13 -1 44.42 7.95
 1 -13 1 28.79 6.02
 1 13 1 29.46 3.7
 1 13 1 26.07 2.27
 1 13 1 27.54 2.79
 -1 13 -1 28.53 3.58
 1 -13 1 29.85 4.77
 -1 -13 -1 25.39 4.53
 1 13 2 833.83 18.7
 -1 13 -2 847.52 18.97
 1 -13 2 832.68 23.56
 1 -13 2 866.23 21.29
 -1 -13 -2 861.9 24.52
 1 13 2 850.13 20.69
 -1 -13 -2 795.52 28.67
 1 -13 2 871.84 28.5
 -1 13 -2 822.54 24.3
 1 13 2 738.76 14.28
 -1 13 -2 831.67 19.45
 1 13 2 877.08 13.39
 -1 -13 -2 829.53 24.83
 1 13 2 911.59 21.65
 1 13 3 4.41 3.43
 1 -13 3 4.74 2.77
 -1 13 -3 5.66 2.17
 1 13 3 5.11 2.76
 1 -13 3 6.36 2.5
 -1 -13 -3 3.4 3.98
 1 -13 3 9.64 3.86
 1 -13 3 9.89 6.51
 -1 13 -3 8.79 4.33
 -1 13 -3 7.69 4.21
 1 -13 3 4.4 3.47
 1 13 3 -2.13 8.97
 -1 13 -3 8.22 5
 -1 13 -3 3.58 3.73
 1 -13 4 119.82 10.2
 -1 13 -4 111.75 7.78
 1 13 4 103 9.09
 1 13 4 115.61 6.73
 1 -13 4 105.92 7.83
 -1 -13 -4 110.74 8.79
 1 -13 4 133.14 11.34
 -1 13 -4 116.25 11.1
 -1 13 -4 106.65 9.67
 1 13 4 115.93 9.93
 1 -13 4 121.46 7.09
 1 13 4 109.92 8.96
 -1 13 -4 128.04 5.88
 -1 13 -4 113.24 10.03
 -1 -13 -5 15.03 3.6
 1 -13 5 10.85 3.75
 1 13 5 11.75 4.83
 -1 13 -5 14.75 3.43
 1 13 5 16.99 3.87
 -1 -13 -5 13.92 5.16
 1 -13 5 17.49 6.45
 1 -13 5 8.2 3.6
 -1 13 -5 10.14 4.53
 -1 13 -5 28.78 6.94
 1 -13 5 14.69 4.44
 1 13 5 20.92 7.33
 1 13 5 13.85 10.2
 1 13 5 20.99 5.63
 -1 13 -5 14.55 5.31
 1 13 5 9.73 3.31
 -1 -13 -6 103.16 8.43
 1 -13 6 103.97 10.73
 -1 13 -6 109.34 8.37
 1 13 6 91.25 6.08
 1 -13 6 112.21 11.07
 -1 13 -6 101.67 11.11
 1 13 6 104.75 6.9
 1 13 6 92.5 8.74
 1 13 6 89.72 5.19
 1 13 6 97.87 8.15
 -1 13 -6 108.51 10
 -1 13 -6 100.97 10.27
 1 13 6 83.25 6.86
 -1 13 -7 1.48 1.31
 -1 -13 -7 1.35 2.34
 1 -13 7 2.36 3.67
 -1 -13 -7 0.39 3.4
 -1 13 -7 1.67 2.06
 -1 -13 -7 -1.21 5.37
 1 13 7 -0.81 2.33
 1 -13 7 -1.01 5.36
 -1 13 -7 3.5 4.45
 1 13 7 -6.5 5.98
 1 13 7 -16.37 14.28
 1 13 7 0.32 3.55
 -1 13 -7 -0.14 4.45
 -1 13 -7 -3.51 4.87
 1 13 7 -11.67 6.39
 -1 -13 -8 476.72 20.93
 -1 13 -8 538.12 12.91
 -1 -13 -8 522.59 20.77
 1 -13 8 511.23 20.98
 1 13 8 499.83 13.36
 -1 -13 -8 493.48 19.6
 1 -13 8 482.2 19.25
 -1 13 -8 532.15 26.41
 1 13 8 527.49 20.75
 -1 13 -8 540.5 21.9
 -1 13 -8 510.18 22.91
 -1 13 -9 25.73 3.56
 -1 -13 -9 24.76 5.57
 -1 -13 -9 27.5 5.69
 1 -13 9 24.75 8.02
 -1 -13 -9 24.22 6.58
 1 -13 9 23.46 5.42
 1 13 9 32.17 7.05
 1 13 9 25.99 11.39
 -1 13 -9 22.54 6.33
 -1 13 -9 23.95 8.49
 -1 13 -10 700.23 18.5
 -1 -13 -10 660.28 25.62
 -1 -13 -10 676 25.4
 1 -13 10 596.84 23.07
 1 -13 10 721.77 24.76
 1 13 10 647.91 15.15
 -1 -13 -10 613.24 24.37
 1 13 10 658.26 16.44
 1 13 10 774.82 37.58
 1 13 10 665.08 25.78
 -1 13 -10 666.74 28.33
 -1 -13 -11 3.82 4.03
 -1 13 -11 6.41 2.89
 -1 -13 -11 4.05 4.01
 1 -13 11 1.41 6.81
 1 -13 11 -5.02 6.03
 1 13 11 4.57 2.51
 -1 -13 -11 4.81 5.64
 1 13 11 13.23 7.3
 1 13 11 11.89 12.28
 -1 13 -11 10.39 12.34
 1 13 11 10.25 5.69
 -1 13 -11 1.33 7.37
 -1 13 -12 502.2 18.65
 -1 -13 -12 472.62 23.64
 -1 -13 -12 475.33 22.2
 1 -13 12 425.54 19.84
 1 13 12 445.7 33.31
 -1 -13 -12 442.08 22.92
 1 13 12 459.62 12.84
 1 -13 12 474.23 21.73
 1 13 12 473.8 13.99
 1 13 12 486.76 30.97
 -1 13 -12 483.16 26.56
 -1 13 -13 223.26 13.32
 -1 -13 -13 219.23 17.4
 -1 -13 -13 223.67 15.51
 -1 -13 -13 215.38 15.98
 1 -13 13 217.97 14.86
 1 13 13 234.52 23.71
 -1 13 -13 192.83 19.95
 -1 13 -13 198.41 17.88
 1 -13 13 213.16 13.86
 -1 -13 -14 -1.27 4.83
 -1 13 -14 1.57 3.84
 -1 -13 -14 2.35 3.85
 1 -13 14 -2.43 4.78
 1 13 14 1.07 13.66
 -1 13 -14 -4.91 8.42
 -1 -13 -14 10.45 6.94
 1 -13 14 5.94 7.77
 -1 -13 -15 4.07 5.24
 -1 13 -15 5.07 3.89
 -1 -13 -15 5.77 4.52
 1 -13 15 7.45 5.78
 -1 13 -15 -0.64 12.52
 -1 13 -15 -0.75 8.67
 1 -13 15 -8.93 10.13
 -1 -13 -15 18.64 8.74
 -1 13 -16 113.98 11.37
 -1 -13 -16 108.21 13.96
 -1 -13 -16 101.39 11.85
 1 -13 16 69.27 11
 -1 -13 -16 72.96 11.95
 1 -13 16 97.08 11.28
 -1 13 -16 113.92 18.92
 -1 13 -16 120.13 21.79
 -1 13 -16 97.78 17.67
 -1 -13 -17 2.06 3.71
 -1 13 -17 10.14 4.86
 -1 -13 -17 5.65 4.85
 1 -13 17 -1.75 9.07
 1 -13 17 6.18 6
 1 13 17 -17.01 29
 -1 13 -17 -19.61 19.19
 -1 13 -17 4.59 16.7
 -1 13 -17 2.29 10.45
 1 -13 18 196 15.35
 1 -13 18 281.41 18.56
 -1 -13 -18 284.41 21.73
 -1 13 -18 239.25 24.78
 -1 13 -18 218 24.84
 -1 -13 -18 267.65 22.61
 -1 13 -18 273.58 18.31
 -1 -13 -18 256.63 18.34
 -1 -13 -19 5.18 5.07
 -1 -13 -19 1.14 5.47
 -1 13 -19 1.74 4.74
 1 -13 19 2.57 5.29
 -1 13 -19 -2.18 17.89
 -1 13 -19 8.09 13.4
 -1 -13 -19 -3.51 9.58
 -1 -13 -20 181.79 16.29
 -1 13 -20 205.82 17.17
 -1 -13 -20 199.8 19.9
 1 -13 20 186.01 15.7
 -1 -13 -20 187.29 20.29
 -1 13 -20 172.68 24.75
 -1 13 -20 173.91 24.75
 -1 13 -21 7.77 5.06
 -1 -13 -21 9.46 5.93
 -1 -13 -21 12.46 8.06
 -1 -13 -21 -4.12 10.41
 1 -13 21 9.82 7.05
 -1 13 -21 -30.37 23.32
 -1 13 -21 -17.99 16.62
 -1 -13 -22 154.4 19.49
 1 -13 22 150.54 15.01
 -1 13 -22 137.2 26.54
 -1 13 -22 148.27 15.08
 -1 -13 -22 157.79 18.82
 -1 -13 -22 136.04 14.39
 -1 13 -22 120.74 21.12
 -1 -13 -23 5.2 12.83
 1 -13 23 10.12 6.7
 -1 13 -23 1.98 21.21
 -1 -13 -23 7.87 5.55
 -1 13 -23 1.66 5.36
 -1 -13 -23 6.85 5.73
 -1 13 -23 2.81 15.8
 1 13 24 -4.67 38.15
 -1 13 -24 -38.06 24.57
 1 -13 24 -4 6.02
 -1 13 -24 9.87 6.93
 -1 -13 -24 14.2 8.35
 -1 -13 -24 1.77 5.1
 -1 -13 -24 5.66 12.08
 1 13 24 8.44 7
 -1 13 -25 6.27 21.61
 -1 -13 -25 8.53 5.94
 -1 -13 -25 4.44 6.63
 -1 13 -25 -0.51 4.95
 1 -13 25 3.48 6.25
 1 13 25 -11.67 20.02
 1 13 25 0.76 5.62
 1 -13 25 4.73 6.41
 1 -13 26 49.32 11.43
 1 13 26 47.22 10.37
 1 13 26 23.9 19.6
 -1 -13 -26 41.58 8.85
 -1 -13 -26 62.91 13.56
 -1 13 -26 62.07 23.68
 1 -13 26 36.39 8.26
 -1 -14 26 -2.94 6.95
 1 -14 -26 -7.13 15.76
 -1 14 26 0.25 5.52
 -1 -14 26 -7.99 31.38
 -1 -14 26 1.32 5.64
 1 -14 -26 5.22 7.99
 1 14 -26 2.11 6.72
 1 14 -26 -12.75 20.5
 -1 -14 25 44.95 10.17
 -1 14 25 46.66 9.63
 1 -14 -25 38.45 17.66
 -1 -14 25 76.37 31.32
 -1 -14 25 49.39 9.77
 1 14 -25 25.95 22.76
 1 -14 -25 58.95 13.48
 1 14 -25 51.61 12.04
 1 14 -25 11.91 20.23
 1 -14 -24 -2.13 14.56
 -1 14 24 18.66 6.97
 -1 -14 24 20.51 26.36
 -1 -14 24 23.2 8.29
 -1 -14 24 20.43 7.2
 1 14 -24 -38.23 24.67
 -1 14 24 87.6 47.11
 1 -14 -24 21.21 5.26
 1 14 -24 28.47 9.17
 1 -14 -24 22.76 9.54
 1 14 -24 -33.59 22.42
 1 14 -23 88.99 16.23
 -1 -14 23 43.71 23.12
 -1 -14 23 77.91 12.68
 -1 14 23 68.36 11.14
 -1 -14 23 79.96 11.9
 1 -14 -23 104.19 17.42
 1 14 -23 97.47 14.6
 1 -14 -23 76.71 9.4
 1 14 -23 64.43 20.11
 1 -14 -22 40.21 11.63
 1 14 -22 40.49 10.72
 -1 14 22 24.58 7.01
 -1 -14 22 38.5 10.03
 -1 -14 22 -0.97 25.56
 -1 -14 22 36.62 8.72
 1 14 -22 19.99 20.75
 1 -14 -22 26.2 6.03
 1 14 -22 45.09 10.33
 1 -14 -22 41.23 12.66
 1 14 -22 33.68 15.41
 -1 -14 21 191.91 16.29
 -1 -14 21 205.5 27.7
 -1 -14 21 180.28 17.45
 -1 14 21 166.85 14.9
 -1 14 21 107.69 35.39
 1 14 -21 141.77 26.01
 1 -14 -21 192.95 21.36
 1 -14 -21 178.95 13.89
 1 14 -21 213.27 21.28
 1 14 -21 199.29 21.86
 1 -14 -21 201.2 22.23
 -1 -14 20 100.64 11.83
 -1 14 20 95.71 11.26
 -1 -14 20 98.5 12.81
 -1 -14 20 99.54 21.08
 1 14 -20 120.83 16.46
 1 14 -20 136.49 26.82
 1 -14 -20 94.7 10.15
 1 -14 -20 117.29 17.23
 1 14 -20 111.97 16.12
 1 -14 -20 96.81 14.75
 1 14 -19 47.43 11.18
 1 -14 -19 50.57 11.95
 -1 14 19 33.24 6.81
 -1 -14 19 38.06 8.14
 -1 -14 19 34.24 17.93
 -1 -14 19 41.06 8.2
 1 14 -19 37.32 19.57
 1 -14 -19 36.16 6.81
 1 -14 -19 56.67 12.13
 1 14 -19 43.74 9.6
 1 14 -19 47.45 15.36
 1 -14 -18 6.31 4.61
 1 14 -18 -3.69 6.46
 -1 -14 18 -0.54 4.68
 1 -14 -18 -0.31 6.59
 1 -14 -18 4.45 3.71
 1 14 -18 -0.27 6.47
 1 14 -18 -4.43 13.27
 -1 -14 18 -6.19 5.64
 -1 14 18 -6.43 4.66
 1 -14 -18 -5.14 11.67
 1 14 -17 -2.01 4.81
 1 -14 -17 4.33 5.09
 -1 14 17 -0.75 3.7
 -1 -14 17 2.25 4.26
 1 -14 -17 -5.25 11.78
 -1 -14 17 5.55 4.74
 1 14 -17 8.41 8.05
 1 -14 -17 1.88 3.1
 1 -14 -17 -4.17 6.97
 1 14 -17 -6.07 12.29
 1 -14 -16 7.21 4.63
 1 14 -16 9.36 6.11
 1 14 -16 4.32 4.28
 -1 14 16 5.53 3.95
 1 -14 -16 -5.48 9.52
 -1 -14 16 10.87 5.28
 -1 -14 16 -27.12 18.82
 -1 -14 16 10.22 5.15
 -1 14 16 -8.49 23.84
 1 -14 -16 4.74 6.38
 1 14 -16 7.64 8.35
 1 -14 -16 5.9 3.75
 1 14 -16 11.84 11.03
 1 14 -15 337.65 19.95
 1 14 -15 365.49 25.41
 1 -14 -15 359.96 25.07
 1 -14 -15 357.66 26.99
 -1 -14 15 323.25 18.96
 -1 14 15 305.48 28.78
 -1 -14 15 298.74 21.85
 -1 14 15 345.17 17.01
 -1 -14 15 340.07 19.35
 1 -14 -15 349.73 17.81
 1 -14 -15 335.91 25.09
 1 14 -15 342.73 25.44
 1 14 -14 483.76 28.28
 1 14 -14 465.52 22.82
 1 -14 -14 456.63 27.15
 -1 -14 14 452.97 21.8
 1 -14 -14 332.66 24.58
 -1 14 14 433.22 33.62
 -1 -14 14 413 25.51
 -1 14 14 444.21 18.44
 -1 -14 14 436.79 20.96
 1 14 -14 476.57 28.86
 1 14 -14 358.83 25.55
 1 -14 -14 437.82 27.38
 1 -14 -14 447.17 19.93
 1 14 -14 408.57 26.41
 1 -14 -13 430.5 27.32
 -1 -14 13 388.82 19.83
 -1 14 13 391.8 16.53
 -1 -14 13 377.8 18.79
 1 14 -13 419.84 21.15
 1 -14 -13 403.52 25.19
 1 14 -13 430.76 26.23
 1 14 -13 426.6 27.09
 1 14 -13 333.61 23.1
 1 -14 -13 391.16 18.37
 1 -14 -13 408.31 25.39
 1 -14 -12 167.77 16.57
 -1 -14 12 202.93 14.16
 -1 -14 12 164.99 16.25
 -1 -14 12 198.86 13.24
 -1 14 12 202.82 25.07
 -1 14 12 195.28 11.21
 1 14 -12 231.98 15.23
 -1 14 12 201.23 6.87
 1 14 -12 233.91 18.86
 1 -14 -12 214.33 17.47
 1 14 -12 204.48 18.98
 1 14 -12 183.4 18.37
 1 -14 -12 215 13.75
 1 -14 -12 217.84 18.39
 1 -14 -11 174.32 15.46
 1 -14 -11 160.52 11.68
 1 14 -11 167.14 15.37
 1 14 -11 179.86 13.2
 1 -14 -11 178.08 15.65
 -1 -14 11 163.21 12.27
 -1 -14 11 169.07 11.84
 -1 14 11 157.24 9.5
 -1 -14 11 124.5 14.22
 -1 -14 11 148.73 10.78
 1 14 -11 149.15 16.47
 1 14 -11 114.97 12.34
 1 14 -11 151.63 15.12
 1 -14 -10 7.01 5.86
 1 -14 -10 9.01 4.8
 1 -14 -10 1.08 2.91
 1 14 -10 8.01 5.45
 1 14 -10 5.23 3.63
 -1 -14 10 1.99 3.75
 -1 -14 10 7.72 5.43
 -1 14 10 6.53 2.66
 -1 -14 10 6.88 3.12
 -1 -14 10 -0.28 13.57
 1 -14 -10 2.23 7.89
 -1 -14 10 -0.67 6.37
 1 14 -10 -3.42 13.43
 1 14 -10 6.74 15.66
 1 14 -10 -1.44 6.52
 1 -14 -9 0.23 2.81
 1 14 -9 -1.05 4.13
 1 -14 -9 -0.5 3
 1 14 -9 3.62 3.2
 1 -14 -9 -7.66 7.88
 -1 -14 9 2.54 3.76
 -1 -14 9 -5.34 5.19
 -1 -14 9 13.71 13.01
 1 14 -9 23.47 12.52
 -1 14 9 -0.25 2.03
 -1 -14 9 -2.24 2.99
 -1 -14 9 -13.81 5.16
 1 14 -9 19.9 10.78
 1 -14 -9 1.5 4.28
 1 -14 -8 79.2 9.4
 1 -14 -8 77.87 8.26
 1 14 -8 74.43 7.97
 1 -14 -8 84.99 9.3
 1 14 -8 81.97 9.96
 1 -14 -8 73.81 12.47
 -1 14 8 74.49 3.91
 -1 -14 8 82.15 8.93
 -1 -14 8 64.38 14.83
 -1 14 8 72.67 5.21
 -1 -14 8 77.17 7.43
 -1 -14 8 103.44 8.46
 -1 -14 8 66.62 5.48
 1 14 -8 65.04 12.35
 1 14 -8 80.72 10.14
 1 -14 -7 41.7 6.53
 1 -14 -7 41.35 5.91
 1 14 -7 49.14 7.6
 1 14 -7 46.04 6.22
 1 -14 -7 44.36 6.36
 -1 14 7 45.53 3.45
 1 -14 -7 33.26 9.11
 -1 14 7 49.71 3.87
 -1 -14 7 52.87 4.86
 1 14 -7 46.7 7.7
 1 14 -7 62.18 12.16
 1 14 -7 52.85 8.16
 -1 14 7 57.8 12.32
 1 14 -7 37.74 7.02
 1 -14 -6 12.33 3.78
 1 14 -6 8.76 3.97
 1 14 -6 10.82 3.4
 1 -14 -6 11.81 4.25
 1 -14 -6 7.28 2.81
 -1 14 6 5.53 1.76
 -1 -14 6 10.51 2.51
 1 14 -6 9.05 4.8
 -1 14 6 7.4 2.43
 -1 14 6 9.81 3
 1 14 -6 20.27 9
 -1 14 6 -2.58 8.62
 1 14 -6 7.6 6.38
 1 14 -6 8.49 4.17
 -1 -14 5 162.09 9.14
 1 -14 -5 165.56 10.1
 1 14 -5 172.5 10.57
 1 14 -5 153.92 10.29
 1 -14 -5 166.22 9.65
 1 -14 -5 164.2 11.23
 1 -14 -5 172.96 13.23
 -1 14 5 161.6 6.91
 1 -14 -5 167.43 7.78
 -1 -14 5 175.63 15.08
 -1 14 5 157.89 14.77
 -1 -14 5 169.78 8.11
 1 14 -5 161.65 12.14
 -1 14 5 163.33 8.49
 1 14 -5 182.37 12.95
 -1 14 5 170.75 7.42
 1 14 -5 154.99 10.47
 1 -14 -4 430.61 14.37
 -1 -14 4 430.72 13
 1 14 -4 439.57 16.3
 1 -14 -4 439.57 13.28
 -1 14 4 425.32 18.01
 -1 14 4 423.98 9.58
 1 -14 -4 398.01 17.31
 1 14 -4 418.61 14.4
 1 -14 -4 439.33 20.11
 1 -14 -4 431.28 12.72
 -1 14 4 420.71 11.54
 -1 -14 4 423.27 22.2
 1 14 -4 402.59 18.02
 -1 14 4 439.44 12.49
 -1 -14 4 445.12 8.29
 -1 14 4 420.74 10.6
 -1 14 4 421.05 22.76
 1 14 -4 409.16 15.81
 1 14 -4 415.83 10.13
 1 -14 -3 261.03 9.59
 -1 14 3 269.15 12.98
 -1 14 3 262.99 13.85
 1 -14 -3 275.47 8.21
 -1 14 3 260.74 8
 -1 14 3 248.35 9.43
 -1 -14 3 262.42 13.43
 1 -14 -3 284.13 10.83
 1 -14 -3 272.63 15.73
 -1 -14 3 288.36 17.81
 1 14 -3 248.1 13.98
 1 14 -3 255.89 8.16
 -1 14 3 275.02 17.33
 -1 14 3 271.31 8.05
 1 14 -3 261.13 12
 1 -14 -2 446.29 10.34
 -1 14 2 434.73 16.15
 1 14 -2 471.95 10.98
 -1 14 2 444.25 17.26
 -1 14 2 452.89 11.15
 -1 -14 2 431.13 16.9
 -1 14 2 425.12 12.76
 1 -14 -2 448.85 13.95
 -1 -14 2 445.84 22
 -1 14 2 435.82 19.15
 1 14 -2 405.28 11.35
 1 14 -2 438.09 18.54
 -1 14 2 399.02 10.97
 -1 14 2 420.4 19.9
 1 14 -2 416.25 14.14
 1 14 -1 608.77 13.3
 -1 14 1 604.78 19.2
 -1 -14 1 609.98 19.77
 1 -14 -1 605.11 16.69
 -1 -14 1 582.18 26.07
 -1 -14 1 590.68 21.55
 -1 14 1 585.64 13.6
 -1 14 1 588.84 21.77
 1 14 -1 559.05 14.26
 -1 14 1 576.47 21.67
 1 14 -1 586.15 15.83
 1 14 0 8.84 2.43
 -1 14 0 7.55 3.09
 1 -14 0 4.29 2.46
 -1 -14 0 7.82 3.14
 -1 -14 0 6.46 6.85
 1 -14 0 6.87 3.75
 -1 -14 0 9.31 3.07
 1 14 0 7.35 1.58
 -1 14 0 4.31 1.31
 -1 14 0 5.95 4.54
 1 14 0 5.99 2.26
 -1 14 0 1.51 4.11
 1 14 0 6.37 1.62
 1 14 1 1.39 2.17
 -1 -14 -1 2.27 2.67
 1 -14 1 4.45 2.58
 -1 14 -1 3.52 1.9
 -1 -14 -1 3.62 2.76
 -1 -14 -1 -0.65 4.99
 1 -14 1 0.08 3.01
 -1 -14 -1 -0.67 7.17
 1 -14 1 1.55 3.77
 1 14 1 1.67 2.01
 -1 14 -1 3.48 5
 -1 14 -1 0.73 4.57
 1 14 1 1.57 2.56
 1 -14 2 83.68 7.25
 1 -14 2 68.62 9.77
 1 14 2 77.31 6.87
 1 14 2 84.04 2.8
 -1 -14 -2 74.88 9.53
 -1 14 -2 75.14 8.2
 1 14 2 80.19 7.16
 1 14 2 68.16 4.77
 -1 14 -2 84.04 6.34
 1 -14 2 84.16 7.83
 1 14 2 85.79 5.12
 1 14 2 74.02 6.09
 -1 -14 -2 79.96 8.37
 1 14 2 83.61 4.32
 1 -14 3 383.57 17.18
 1 14 3 317.99 14.21
 1 -14 3 371.43 16.73
 -1 14 -3 390.13 14.06
 1 -14 3 400.77 15.57
 -1 -14 -3 379.89 16.4
 1 14 3 381.48 16.29
 1 -14 3 381.5 20.32
 1 14 3 394.66 18.01
 -1 14 -3 347.08 17.89
 1 14 3 375.93 16.25
 -1 14 -3 382.05 20.29
 -1 14 -3 404.26 12.97
 -1 14 -3 388.1 17.41
 1 -14 4 193.62 12.79
 -1 14 -4 186.64 10.29
 -1 -14 -4 176.03 11.46
 1 -14 4 181.11 11.2
 1 -14 4 175.14 14.07
 1 -14 4 190.68 11.33
 -1 14 -4 178.08 12.2
 -1 14 -4 180.89 14.01
 1 -14 4 138.83 6.67
 1 14 4 174.35 11.86
 1 14 4 188.02 9.81
 -1 14 -4 177.12 7.46
 -1 14 -4 178.29 12.38
 1 -14 5 907.83 28.82
 -1 14 -5 886 23.1
 -1 -14 -5 792.21 23.37
 1 14 5 852.75 28.39
 1 -14 5 932.68 29.58
 1 14 5 870.9 24.12
 1 -14 5 902.12 18.98
 1 14 5 875.06 17.75
 1 14 5 906.48 23.56
 -1 14 -5 881.46 27.56
 -1 14 -5 874.55 26.29
 1 -14 6 214.64 15.08
 -1 -14 -6 216.36 12.36
 -1 14 -6 210.85 11.91
 -1 -14 -6 194.07 11.92
 1 -14 6 183.15 13.44
 -1 14 -6 178.36 14.74
 1 14 6 182.1 12.35
 1 14 6 191.79 7.75
 1 14 6 218.08 12.32
 -1 14 -6 208.05 14.2
 -1 14 -6 208.17 13.5
 1 -14 7 919.74 32.14
 -1 -14 -7 919.09 26.22
 -1 -14 -7 911.61 28.48
 -1 14 -7 931.24 25.72
 1 14 7 872.95 17.92
 -1 -14 -7 883.61 25.3
 1 -14 7 917.5 28.89
 -1 14 -7 905.46 33.25
 1 14 7 883.57 26.99
 1 14 7 935.44 20.48
 1 14 7 902.76 25.93
 1 14 7 955.15 14.96
 -1 14 -7 888.93 29.77
 1 14 7 857.61 21.05
 -1 14 -8 108.22 5.42
 -1 -14 -8 91.97 9.71
 1 -14 8 91 10.8
 -1 -14 -8 94.89 9.02
 -1 14 -8 96.94 8.85
 -1 -14 -8 83.48 9.19
 1 14 8 89.88 5.92
 1 -14 8 69.07 9.46
 -1 14 -8 96.24 12.26
 1 14 8 73.31 8.63
 1 14 8 94.56 9.55
 1 14 8 87.61 9
 -1 14 -8 116.84 11.32
 -1 -14 -9 28.44 5.92
 -1 -14 -9 27.15 5.96
 -1 14 -9 30.7 3.67
 1 14 9 23.09 3.23
 1 -14 9 28.97 6.34
 -1 -14 -9 41.31 7.92
 1 -14 9 41.73 8.24
 -1 14 -9 21.36 6.52
 1 14 9 31.48 23.26
 1 14 9 29.03 9.42
 1 14 9 34.5 7.06
 -1 14 -9 30.12 8.53
 -1 14 -9 27.76 8.24
 -1 14 -10 4.7 2.38
 -1 -14 -10 5.65 3.54
 -1 -14 -10 1.2 3.22
 1 -14 10 5.38 5.73
 -1 -14 -10 -0.13 6.66
 1 14 10 5.33 3.47
 1 -14 10 9.66 6.29
 1 14 10 9 11.04
 1 14 10 -0.15 5.9
 -1 14 -10 0.55 7.59
 -1 -14 -11 191.22 14.23
 -1 -14 -11 198.23 15.05
 -1 14 -11 200.71 10.39
 1 -14 11 173.08 13.79
 1 14 11 189.78 8.32
 -1 -14 -11 194.64 15.07
 1 -14 11 198.19 14.14
 1 14 11 192.63 9.94
 1 14 11 187.46 20.96
 1 14 11 183.68 14.86
 -1 14 -11 205.05 17.45
 -1 -14 -12 8.76 4.44
 -1 14 -12 6.61 3.01
 -1 -14 -12 7.03 4.45
 -1 -14 -12 -7.06 7.3
 1 -14 12 10.04 5.88
 1 14 12 -5.71 11.62
 -1 14 -12 4.62 8.65
 1 -14 12 8.51 6.28
 -1 14 -13 414.54 17.31
 -1 -14 -13 395.91 22.8
 -1 -14 -13 396.07 21.22
 -1 -14 -13 371.32 20.87
 1 -14 13 399.01 20.05
 1 14 13 396.49 36.43
 -1 14 -13 383.26 25.5
 -1 14 -13 394.31 24.71
 1 -14 13 379.99 19.99
 1 14 13 323.71 32.98
 -1 -14 -14 151.35 14.86
 -1 14 -14 154.19 11.36
 -1 -14 -14 137.74 13.07
 1 -14 14 140.39 12.8
 -1 -14 -14 129.56 13.77
 1 14 14 110.66 20.94
 -1 14 -14 143.42 19.19
 -1 14 -14 126.32 15.27
 1 -14 14 96.02 11.62
 -1 -14 -15 141.43 14.97
 -1 -14 -15 134.92 13.03
 -1 14 -15 144.11 11.64
 1 -14 15 131.54 12.72
 -1 -14 -15 139.63 15.75
 -1 14 -15 109.45 17.78
 -1 14 -15 146.45 18.14
 -1 14 -15 153.32 18.57
 1 -14 15 130.78 13.51
 -1 -14 -16 194.78 18.04
 -1 14 -16 202.64 14.52
 -1 -14 -16 179.56 15.24
 1 -14 16 151.63 12.84
 1 -14 16 177.84 15.07
 -1 14 -16 178.87 21.33
 -1 14 -16 183.85 20.32
 -1 14 -17 175.82 13.92
 -1 -14 -17 167.02 14.89
 -1 -14 -17 154.61 16.34
 -1 -14 -17 180 17.05
 1 -14 17 188.95 16.08
 -1 14 -17 152.54 23.77
 1 14 17 142.46 33.3
 -1 14 -17 132.93 19.94
 -1 14 -17 135.73 20.26
 -1 14 -18 3.8 3.89
 -1 -14 -18 -2.57 4.65
 -1 -14 -18 8.93 6.13
 -1 14 -18 26.83 16.92
 -1 14 -18 13.18 17.45
 -1 14 -18 2.16 12.53
 1 -14 18 -0.57 6.38
 -1 -14 -18 9.53 9.71
 -1 14 -19 2.74 4.73
 -1 -14 -19 2.85 4.92
 -1 -14 -19 3.96 7.61
 1 -14 19 3.64 6.28
 -1 14 -19 -12.77 13.38
 -1 -14 -19 11.22 9.02
 -1 14 -20 0.59 4.65
 -1 -14 -20 -1.49 5.77
 -1 -14 -20 -1.88 4.63
 1 -14 20 -1.19 6.2
 -1 14 -20 -17.16 19.42
 -1 14 -20 20.09 14.6
 -1 -14 -20 0.26 8.54
 -1 -14 -21 104.25 12.91
 -1 -14 -21 101.15 15.44
 -1 14 -21 109.03 12.95
 -1 -14 -21 88.63 15.53
 1 -14 21 100.62 13.22
 -1 14 -21 108.19 28.07
 -1 14 -21 76.88 17.1
 -1 -14 -22 102.7 16.62
 1 -14 22 138.77 15.2
 -1 14 -22 147.97 25.82
 -1 14 -22 145.48 15.04
 -1 -14 -22 158.44 19.25
 -1 -14 -22 140.93 14.65
 -1 14 -22 141.44 24.64
 -1 14 -23 111.6 25.16
 1 -14 23 129.81 14.65
 -1 -14 -23 143.44 18.59
 -1 14 -23 136.61 14.98
 -1 -14 -23 135.68 14.63
 -1 -14 -23 115.5 18.1
 1 14 24 81.35 43.38
 1 -14 24 67.31 10.89
 -1 -14 -24 84.49 14.43
 -1 -14 -24 85.98 12.28
 1 -14 24 76.61 13.52
 -1 -14 -24 62.09 14.68
 1 14 24 82.85 12.69
 -1 14 -25 16.06 24.71
 -1 -14 -25 18.51 6.79
 -1 -14 -25 16.95 8.49
 1 -14 25 17.94 7.84
 1 14 25 12.1 7.26
 1 14 25 14.31 17.96
 1 -14 25 7.34 5.63
 -1 -15 26 17.32 9.41
 1 -15 -26 7.98 13.13
 -1 15 26 13.55 6.82
 -1 -15 26 11.67 6.84
 1 -15 -26 -1.96 7.03
 1 15 -26 -18.06 22.05
 -1 -15 25 -1.1 31.89
 -1 -15 25 59.44 12.32
 1 -15 -25 30.56 15.29
 -1 15 25 54.29 10.91
 -1 -15 25 48.87 10.04
 1 15 -25 5.75 23.3
 1 -15 -25 57.57 13.64
 1 15 -25 53.38 21.64
 1 -15 -24 10.35 4.71
 -1 -15 24 -32.35 30.69
 -1 15 24 10.5 6.29
 -1 -15 24 16.63 7.96
 1 -15 -24 22.77 14.2
 -1 -15 24 13.89 7.19
 -1 15 24 64.44 42.23
 1 15 -24 4.09 23.54
 1 -15 -24 8.35 6.94
 1 15 -24 10.78 7
 1 15 -24 -8.23 19.74
 1 -15 -23 7.15 4.43
 -1 15 23 5.75 5.86
 -1 -15 23 13.19 26.54
 1 -15 -23 -14.92 14.87
 -1 -15 23 10.97 6.66
 -1 -15 23 6.29 5.93
 1 15 -23 -18.65 22.38
 1 -15 -23 0.36 6.87
 1 15 -23 6.69 7.26
 1 15 -23 -7.9 17.05
 1 15 -22 14.68 7.05
 1 -15 -22 36.76 17.89
 -1 15 22 17.77 7.14
 -1 -15 22 19.39 7.32
 -1 -15 22 77.23 28.59
 -1 -15 22 17.53 7.8
 1 15 -22 73.2 26.94
 1 15 -22 18.09 9.22
 1 -15 -22 10.57 4.83
 1 -15 -22 16.29 9.07
 1 15 -22 -6.78 15.54
 -1 -15 21 29.11 7.78
 1 15 -21 34.21 21.12
 -1 15 21 -12.9 36.49
 -1 15 21 25.01 6.29
 1 -15 -21 19.29 13.36
 -1 -15 21 24.36 6.76
 -1 -15 21 6.77 23.99
 1 -15 -21 34.2 10.75
 1 -15 -21 26.6 6.39
 1 15 -21 30.64 9.16
 1 15 -21 25.59 9.31
 1 -15 -21 22.39 8.38
 -1 -15 20 29.18 8.49
 -1 15 20 31.47 7.02
 1 -15 -20 21.53 13.09
 -1 -15 20 24.05 21.5
 -1 -15 20 31.83 7.9
 1 15 -20 9.04 20.71
 1 -15 -20 35.16 6.69
 1 15 -20 40.71 10.12
 1 -15 -20 34.47 11.16
 1 -15 -20 36.2 9.84
 1 15 -20 36.9 10.54
 1 15 -19 230.48 21.94
 1 -15 -19 230.76 22.18
 1 -15 -19 153.15 21.06
 -1 -15 19 223.72 17.22
 -1 -15 19 221.27 17.92
 -1 -15 19 194.81 26.14
 -1 15 19 213.48 15.6
 1 15 -19 238.17 20.5
 1 -15 -19 216.33 15.15
 1 -15 -19 217 21.79
 1 15 -19 196.91 24.14
 1 15 -18 88.18 14.05
 1 -15 -18 86.47 13.6
 -1 -15 18 81.74 10.92
 -1 -15 18 65.96 19.37
 -1 -15 18 77.91 10.67
 -1 15 18 68.5 8.8
 1 -15 -18 46.44 14.44
 -1 15 18 99.27 27.53
 1 -15 -18 74.52 8.98
 1 -15 -18 74.5 13.06
 1 15 -18 80.22 12.91
 1 15 -18 68.07 15.51
 1 15 -17 190.22 18.92
 1 -15 -17 189.92 18.85
 -1 -15 17 182.44 16.04
 -1 15 17 175.22 13.54
 1 -15 -17 134.02 18.18
 -1 -15 17 218.82 17
 -1 -15 17 152.02 19.59
 1 15 -17 182.32 17.79
 1 -15 -17 165.92 18.29
 1 -15 -17 158.88 12.73
 1 15 -17 111.48 18.25
 1 -15 -16 37.95 12.31
 -1 -15 16 54.13 15.81
 -1 15 16 36.97 6.61
 -1 -15 16 38.66 7.29
 1 15 -16 37.18 7.43
 1 15 -16 35.96 8.36
 1 -15 -16 34.26 6.68
 1 -15 -16 53.31 10.34
 -1 15 16 2.64 21.18
 -1 -15 16 38.05 7.79
 1 15 -16 33.29 9.3
 1 -15 -16 52.77 10.86
 1 -15 -15 63.24 8.41
 1 -15 -15 50.79 10.43
 1 15 -15 75.11 12.66
 -1 -15 15 55.3 8.6
 -1 -15 15 56.21 8.22
 -1 -15 15 55.44 16.32
 1 -15 -15 80.55 15.82
 -1 15 15 59.51 7.66
 1 15 -15 67.61 11.58
 1 15 -15 69.68 9.89
 1 -15 -15 59.11 10.55
 1 15 -15 54.04 17.9
 1 15 -15 79.14 15.23
 1 15 -14 1.66 7.83
 1 -15 -14 2.44 5.07
 1 -15 -14 6.59 4.13
 1 15 -14 5.45 3.91
 1 -15 -14 4.71 4.47
 1 15 -14 0.48 5.64
 -1 -15 14 3.45 4.13
 -1 15 14 0.56 2.96
 1 -15 -14 -5.54 9.63
 -1 -15 14 3.5 3.97
 -1 -15 14 -12.18 18.08
 -1 15 14 -4.1 20.79
 1 15 -14 -0.23 17.13
 -1 -15 13 0.32 4.37
 -1 15 13 -1.33 3.27
 1 -15 -13 -10.36 9.26
 -1 -15 13 -2.68 3.12
 1 -15 -13 2.6 3.45
 1 15 -13 -5.01 5.49
 1 15 -13 2.5 3.28
 1 -15 -13 4.96 5.64
 1 15 -13 -2.04 7.64
 1 15 -13 13.02 12.03
 1 -15 -13 5.87 6.37
 1 -15 -12 21.03 6.56
 -1 -15 12 25.38 5.88
 -1 15 12 10.28 18.01
 1 -15 -12 14.02 7.93
 -1 -15 12 24.77 5.56
 -1 15 12 18.74 4.06
 -1 -15 12 1.02 17.58
 -1 15 12 19.2 2.2
 1 -15 -12 22.23 5.09
 1 15 -12 24.09 5.5
 1 15 -12 22.56 7.16
 1 -15 -12 18.69 5.64
 1 15 -12 15.6 8.3
 1 15 -12 8.93 12.02
 1 15 -12 59.46 15.79
 1 15 -12 16.36 8.59
 1 -15 -11 167.97 14.98
 1 -15 -11 153.35 11.84
 1 15 -11 164.12 12.87
 1 -15 -11 171.58 14.62
 1 15 -11 176.41 14.98
 1 -15 -11 149.53 15.97
 -1 -15 11 170.96 13.21
 -1 -15 11 141.77 21.78
 -1 15 11 164.87 9.5
 -1 -15 11 152.69 11.3
 -1 -15 11 153.65 12.22
 1 15 -11 143.83 14.58
 -1 -15 11 147.78 10.53
 1 15 -11 139.85 17.33
 1 15 -11 125.38 13.49
 1 -15 -10 76.29 10.21
 1 -15 -10 76.52 8.48
 1 15 -10 66.44 7.88
 1 15 -10 78.71 10.1
 1 -15 -10 76.35 9.79
 1 -15 -10 76.65 12.04
 -1 -15 10 80.15 9.3
 -1 -15 10 75.47 7.78
 -1 -15 10 89.17 9.47
 -1 15 10 72.76 6.01
 -1 -15 10 63.17 14.74
 1 15 -10 65.45 10.92
 -1 -15 10 67.46 6.81
 1 15 -10 121.08 19.9
 1 15 -10 84.37 12.83
 1 15 -10 116.38 16.31
 1 15 -10 79.47 11.29
 1 -15 -9 447.88 21.92
 1 -15 -9 453.36 19.67
 1 15 -9 471.32 21.85
 1 15 -9 459.41 19.97
 1 -15 -9 445.34 20.96
 1 -15 -9 413.64 23.64
 -1 -15 9 441.22 20.3
 -1 -15 9 445.95 18.01
 1 15 -9 341.77 16.13
 -1 15 9 453.65 13.71
 1 15 -9 425.93 24.27
 -1 -15 9 447.44 14.41
 1 15 -9 456.46 23.64
 1 15 -9 499.79 25.7
 -1 15 9 448.22 29.73
 1 15 -9 457.04 22.63
 1 -15 -8 53.12 7.56
 1 15 -8 47.43 6.29
 1 -15 -8 53.01 6.96
 1 15 -8 54.28 7.55
 1 -15 -8 54.35 7.18
 -1 15 8 56.72 3.86
 1 -15 -8 76.93 13.3
 -1 -15 8 53.8 7.47
 -1 -15 8 55.83 6.09
 -1 -15 8 46.42 5.66
 -1 15 8 52.98 4.38
 -1 -15 8 48.96 5.07
 1 15 -8 41.13 6.69
 1 15 -8 37.29 12.73
 -1 15 8 62.51 15.18
 1 15 -8 46.77 8.68
 1 -15 -7 946.43 27.31
 1 -15 -7 920.57 27.29
 1 15 -7 955.88 26.81
 1 15 -7 924.89 26.99
 1 -15 -7 962.94 26.43
 -1 15 7 904.8 15.28
 1 -15 -7 863.84 31.44
 -1 -15 7 862.97 18.21
 -1 -15 7 908.35 21.56
 -1 -15 7 834.36 32.65
 -1 -15 7 999.98 18.23
 1 15 -7 915.3 31.17
 1 15 -7 1104 35.81
 -1 15 7 823.34 35.89
 1 15 -7 879.24 31.5
 1 15 -7 893.52 28.23
 1 -15 -6 153.05 10.08
 -1 -15 6 155.06 10.04
 1 -15 -6 161.03 9.93
 1 -15 -6 141.1 10.85
 1 15 -6 154.33 10.34
 1 15 -6 144.26 10.25
 -1 15 6 151.01 6.73
 1 -15 -6 145.74 12.83
 -1 -15 6 150.03 8.37
 1 15 -6 182.06 14.14
 -1 15 6 134.49 7.83
 1 15 -6 134.24 13.08
 -1 15 6 152.41 8.59
 1 15 -6 169.54 13.79
 -1 -15 5 2.64 1.94
 1 -15 -5 2.92 3.29
 -1 -15 5 3.2 1.26
 1 -15 -5 3.59 1.91
 1 15 -5 1.95 2.07
 1 15 -5 4.08 2.52
 1 -15 -5 -3.82 7.92
 -1 -15 5 5.08 6.15
 -1 -15 5 2.06 1.71
 1 15 -5 1.38 4.03
 -1 15 5 1.94 3.57
 1 15 -5 -15.36 9.11
 1 15 -5 1.71 7.29
 -1 15 5 1.9 1.38
 1 15 -5 1.23 4.46
 1 15 -5 4.41 3.79
 1 -15 -4 54.91 5.22
 -1 -15 4 63.01 5.02
 1 15 -4 64.42 6.76
 -1 15 4 61.34 4.02
 -1 15 4 61.47 7.31
 1 -15 -4 66.34 4.64
 1 15 -4 61.7 4.98
 1 -15 -4 73.07 10.05
 -1 15 4 60.93 4.84
 1 -15 -4 62.61 5.29
 -1 -15 4 77.97 11.01
 1 15 -4 46.85 7.07
 1 15 -4 58.92 11.9
 -1 15 4 58.13 9.59
 -1 15 4 65.1 4.41
 1 15 -4 50 6.44
 1 15 -4 61.08 4.52
 1 -15 -3 58.7 4.52
 -1 15 3 57.69 6.42
 1 15 -3 61.92 4.04
 1 15 -3 59.25 3.68
 -1 15 3 60.15 4.18
 -1 15 3 59.46 6.95
 -1 -15 3 59.38 7.24
 1 -15 -3 57.69 5.27
 1 -15 -3 64.23 9.23
 1 15 -3 51.86 4.22
 1 15 -3 59.23 7.46
 -1 15 3 63.65 12.16
 1 15 -3 58.26 6.4
 -1 15 3 59.78 4.09
 -1 15 2 127.85 9.34
 1 15 -2 126.6 5.82
 1 -15 -2 121.43 5.33
 -1 15 2 126.36 6.26
 1 -15 -2 125.95 8.63
 -1 -15 2 124.08 9.67
 -1 -15 2 139.58 13.93
 1 15 -2 111.22 6.48
 1 15 -2 136.25 10.82
 -1 15 2 123.39 10.6
 -1 15 2 101.61 5.31
 -1 15 2 125.86 11.42
 1 15 -2 115.53 8.01
 -1 15 1 356.17 15.15
 1 15 -1 363.14 10.66
 -1 -15 1 349.12 15.69
 1 -15 -1 348.56 13.4
 -1 -15 1 316.88 19.7
 -1 15 1 369.51 11.21
 -1 -15 1 335.08 17
 1 15 -1 327.4 11.14
 -1 15 1 361.02 17.59
 -1 15 1 312.72 16.76
 1 15 -1 333.31 12.44
 -1 15 0 421.98 16.59
 1 15 0 450.51 13.21
 -1 -15 0 420.64 19.03
 -1 15 0 424.43 12.71
 1 -15 0 430.31 16.97
 -1 -15 0 437.75 22.71
 1 -15 0 437.93 15.45
 -1 -15 0 424.87 17.04
 1 15 0 401.69 13.53
 -1 15 0 393.11 17.9
 -1 15 0 457.87 18.67
 1 15 0 415.73 13.31
 -1 -15 -1 1241.95 31.02
 1 -15 1 1324.99 27.59
 -1 -15 -1 1281.96 28.79
 1 -15 1 1222.63 27.43
 -1 -15 -1 1254.37 39.19
 1 -15 1 1346.75 10.41
 1 15 1 1370.13 25.68
 -1 15 -1 1242.39 31.32
 -1 15 -1 1273 29.06
 -1 -15 -1 1326 33.77
 1 -15 1 1365.79 29.82
 -1 15 -1 1375.37 24.27
 1 15 2 443.6 11.51
 -1 -15 -2 399.45 18.68
 -1 15 -2 428.58 14.37
 1 -15 2 418.16 17.09
 -1 -15 -2 437.34 18.37
 1 -15 2 441.5 16.46
 1 15 2 431.78 14.77
 -1 -15 -2 456.9 24.08
 1 -15 2 399.84 16.34
 1 15 2 421.77 16.74
 -1 15 -2 394.16 17.5
 1 15 2 376.61 9.52
 -1 15 -2 468.16 16.53
 1 15 2 422.82 9.41
 1 -15 3 636.99 22.28
 -1 15 -3 641.3 18.52
 1 -15 3 615.47 21.48
 1 -15 3 622.62 20.32
 1 -15 3 601.52 25.49
 1 15 3 618.52 7.48
 1 15 3 599.1 21.56
 1 15 3 599.99 20.12
 -1 15 -3 572.23 21.51
 -1 15 -3 635.28 26.62
 1 15 3 544.84 14.19
 -1 15 -3 561.22 16.11
 -1 15 -3 608.01 22.21
 1 -15 4 121.7 10.37
 -1 15 -4 118.04 8.42
 1 -15 4 116.12 9.7
 -1 -15 -4 149.96 11.48
 1 -15 4 125.2 9.63
 1 15 4 122.15 10.86
 1 -15 4 130.5 12.54
 -1 15 -4 121.96 12.3
 -1 15 -4 108.32 9.9
 1 15 4 122.65 9.64
 -1 15 -4 138.91 7.47
 1 15 4 111.05 8.7
 -1 15 -4 117.2 10.59
 -1 15 -5 10.73 3.08
 -1 -15 -5 15.22 6.17
 1 -15 5 8.18 3.95
 1 -15 5 21.15 7.24
 -1 15 -5 18.88 6.22
 -1 15 -5 11.35 5.94
 1 15 5 22.55 12.78
 1 15 5 15.83 5.18
 1 -15 5 -5.36 5.58
 -1 15 -5 8.98 6.28
 1 -15 5 15.3 4.84
 -1 15 -6 8.43 7.5
 1 15 6 15.4 6.28
 1 15 6 -8.43 7.74
 1 -15 6 8.27 4.99
 -1 15 -6 8.32 6.74
 -1 15 -6 9.21 5.02
 1 15 6 -10.29 6.91
 1 15 6 1.67 5.13
 1 -15 6 6.27 5.96
 1 -15 6 9.35 3.5
 -1 -15 -6 11.44 3.58
 -1 15 -6 7.98 3.37
 1 -15 7 195.22 15.26
 -1 -15 -7 208.61 14.51
 -1 -15 -7 199.98 12.55
 -1 15 -7 204.48 12.53
 -1 -15 -7 192.61 12.75
 1 -15 7 198.19 14.97
 -1 15 -7 180.66 15.78
 1 15 7 182.72 9.37
 1 15 7 173.74 12.52
 1 15 7 197.21 12.44
 1 15 7 206.55 7.49
 -1 15 -7 191.73 14.82
 -1 15 -7 191.14 13.47
 1 -15 8 40.26 7.91
 -1 -15 -8 40.18 6.5
 -1 -15 -8 35.1 5.92
 -1 15 -8 43 6.28
 -1 -15 -8 39.35 7.46
 1 -15 8 46.32 8.25
 -1 15 -8 30.28 7.59
 1 15 8 26.88 5.46
 1 15 8 34.6 7.94
 1 15 8 50.28 8.95
 -1 15 -8 45.69 9.09
 -1 15 -8 44.6 10.92
 -1 -15 -9 1006.58 31.92
 1 -15 9 1059.09 37.86
 -1 -15 -9 1020.01 30.68
 -1 15 -9 1161.47 18.57
 1 -15 9 1018.23 29.93
 -1 -15 -9 938.28 27.98
 1 -15 9 990.88 32.01
 1 15 9 932.09 41.22
 -1 15 -9 1058.39 39.28
 1 15 9 1042.36 31.32
 -1 15 -9 967.8 34.3
 -1 15 -9 1030.61 31.14
 -1 15 -10 150.32 7.64
 -1 -15 -10 151.49 12.93
 -1 -15 -10 148.8 12.61
 1 -15 10 151.55 13.46
 -1 -15 -10 144.99 12.22
 1 15 10 145.45 7.45
 1 -15 10 141.08 11.97
 -1 15 -10 119.9 17.19
 1 15 10 150.69 17.32
 1 15 10 140.31 12.78
 -1 15 -10 124.23 14.01
 -1 -15 -11 517.21 23.71
 -1 -15 -11 531.04 24.29
 -1 15 -11 565.17 16.34
 -1 -15 -11 479.18 22.48
 1 -15 11 524.13 22.98
 1 15 11 506.22 23.85
 1 15 11 605.23 35.52
 -1 15 -11 551.27 27.88
 1 -15 11 465.02 22.4
 -1 -15 -12 239.18 16.82
 -1 15 -12 249.42 11.99
 -1 -15 -12 237.37 17.09
 1 -15 12 293.5 20.15
 -1 -15 -12 242.9 16.33
 1 -15 12 232.07 15.92
 1 15 12 268.39 25.49
 -1 15 -12 214.58 18.74
 -1 -15 -13 230.23 16.6
 -1 15 -13 240.07 12.64
 -1 -15 -13 226.79 17.32
 1 -15 13 181.64 14.7
 -1 -15 -13 205.28 15.92
 1 -15 13 243.08 17.03
 1 15 13 164.65 25.69
 1 15 13 188.55 24.42
 -1 15 -13 187.4 20.3
 -1 15 -13 200.46 21.31
 -1 15 -14 1.68 2.95
 -1 -15 -14 5.48 4.85
 -1 -15 -14 3.59 3.82
 -1 -15 -14 10.22 7.56
 1 -15 14 -5.8 6.16
 -1 15 -14 -10.19 13.03
 -1 15 -14 4.9 9.67
 1 -15 14 -3.92 6.37
 -1 -15 -15 22.93 6.44
 -1 15 -15 14.32 4.35
 -1 -15 -15 14.18 6.46
 -1 -15 -15 10.94 7.85
 1 -15 15 18.1 6.95
 -1 15 -15 8.92 14.05
 -1 15 -15 31.15 15.48
 -1 15 -15 15.12 10.73
 1 -15 15 12.24 7.14
 -1 -15 -16 -1.2 4.52
 -1 -15 -16 1.91 4.15
 -1 15 -16 1.51 3.07
 -1 -15 -16 -3.49 7.27
 1 -15 16 -1.2 6.86
 1 -15 16 6.45 6.41
 1 15 16 11.81 16.68
 -1 15 -16 -11.46 11.8
 -1 -15 -17 104.85 12.32
 -1 15 -17 109.94 10.74
 -1 -15 -17 95.5 13.07
 -1 -15 -17 89.73 13.32
 1 -15 17 79.85 11.25
 1 -15 17 104.45 12.17
 1 15 17 117.74 34.23
 -1 15 -17 92.73 18.98
 -1 15 -17 146.24 25.86
 -1 15 -17 101.25 18.36
 -1 15 -18 86.81 10.01
 -1 -15 -18 80.64 12.28
 -1 -15 -18 82.22 11.27
 1 -15 18 93.57 12.13
 -1 15 -18 80.66 20.38
 -1 15 -18 73.99 16.7
 -1 -15 -18 86.55 13.52
 1 -15 18 59.9 9.77
 -1 -15 -19 120.75 13.32
 -1 -15 -19 143.51 17.1
 -1 15 -19 143.34 13.18
 -1 -15 -19 115.58 16.19
 1 -15 19 132.8 14.09
 -1 15 -19 102.32 21.34
 -1 15 -19 119.32 21.9
 -1 -15 -20 4.9 5.12
 -1 15 -20 11.51 5.46
 -1 -15 -20 8.92 5.72
 1 -15 20 5.54 6.43
 -1 15 -20 -1.4 14.25
 -1 -15 -20 6.98 9.51
 -1 -15 -21 93.65 15.35
 -1 15 -21 98.42 12.01
 -1 -15 -21 80.39 11.79
 -1 -15 -21 60.62 12.2
 1 -15 21 98.14 12.76
 -1 15 -21 76.26 22.84
 -1 15 -21 78.21 18.51
 -1 -15 -22 9.04 9.91
 1 -15 22 -1.73 6.82
 -1 15 -22 -6.7 20.33
 -1 15 -22 3.32 5.18
 -1 -15 -22 14.41 8.18
 -1 -15 -22 6.18 5.76
 -1 15 -22 18.99 17.05
 1 15 23 3.12 5.56
 1 -15 23 7.17 7.17
 -1 -15 -23 -9.82 10.63
 1 -15 23 -2.22 6.32
 -1 15 -23 -3.82 21.81
 -1 -15 -23 5.79 6.93
 -1 -15 -23 3.37 4.61
 -1 15 -23 -20.74 19.32
 1 15 24 9.59 19.1
 1 -15 24 18.31 7.21
 1 15 24 17.43 7.45
 1 -15 24 20.11 7.46
 -1 15 -24 15.37 22.33
 -1 -15 -24 9.97 6.01
 -1 -15 -24 21.32 10.06
 -1 15 -24 -2.55 16.85
 -1 15 -25 -3.29 22.87
 1 15 25 1.4 39.55
 1 -15 25 3.43 5.82
 -1 -15 -25 3.67 7.09
 -1 -15 -25 -10.27 6.22
 1 15 25 4.33 5.74
 1 15 25 -4.69 18.44
 1 -15 25 0.29 6.54
 1 -16 -25 9.6 14.43
 -1 16 25 -6.59 6.43
 -1 -16 25 4.23 6.47
 -1 -16 25 -3.02 5.8
 1 16 -25 -32.69 26.02
 1 -16 -25 4.16 8.08
 1 16 -25 -12.84 19.43
 1 -16 -24 53.96 8.59
 -1 16 24 50.55 9.67
 -1 -16 24 55.6 11.33
 1 -16 -24 61.59 17.95
 -1 -16 24 58.42 10.77
 -1 16 24 5.92 37.2
 1 -16 -24 63.02 13.14
 1 16 -24 76.87 23.17
 1 -16 -23 9.07 4.97
 -1 -16 23 4.94 5.57
 1 -16 -23 11.49 12.37
 -1 16 23 13.11 6.59
 -1 -16 23 10.33 6.12
 1 16 -23 33.7 25.16
 1 -16 -23 8.36 7.89
 1 16 -23 4.97 6.14
 1 16 -23 -4.77 18.13
 -1 16 22 139.11 13.62
 -1 -16 22 129.27 15.34
 1 -16 -22 115.82 19.81
 -1 -16 22 114.68 31.1
 -1 -16 22 148.85 15.32
 1 16 -22 98.67 25.28
 1 16 -22 152.29 16.48
 1 -16 -22 152.83 19.4
 1 -16 -22 139.18 12.97
 1 16 -22 108.5 22.2
 -1 16 21 0.56 4.74
 1 -16 -21 -5.06 11.43
 -1 -16 21 -2.37 4.9
 -1 -16 21 9.8 27.86
 -1 -16 21 1.71 6.34
 -1 16 21 8.17 33.64
 1 16 -21 32.98 32.77
 1 16 -21 -2 5.71
 1 -16 -21 -3.04 7.71
 1 16 -21 3.59 6.4
 1 -16 -21 0.17 4.24
 -1 -16 20 89.33 12.45
 1 -16 -20 98.67 15.7
 1 16 -20 91.87 13.3
 1 -16 -20 95.89 10.69
 1 16 -20 110.61 15.65
 1 -16 -20 94.52 15.21
 1 -16 -20 71.21 17.53
 -1 -16 20 96.95 25.97
 -1 16 20 85.04 10.98
 -1 -16 20 78.54 11.26
 1 -16 -19 5.23 4.9
 1 16 -19 -2.65 5.48
 1 -16 -19 -4.87 5.86
 -1 -16 19 -18.3 23.79
 -1 -16 19 2.76 4.81
 1 -16 -19 -0.67 10.34
 -1 16 19 -0.16 4.04
 -1 -16 19 -2.43 4.63
 1 -16 -19 0.62 6.38
 1 16 -19 7.84 6.96
 1 16 -19 15.09 14.4
 1 16 -18 7.32 5.73
 1 -16 -18 2.6 5.61
 1 -16 -18 3.05 3.63
 -1 -16 18 -12.3 21.35
 -1 16 18 0.31 3.86
 1 -16 -18 11.45 12.25
 -1 -16 18 -5.6 5.02
 -1 -16 18 2.16 4.93
 -1 16 18 -21.14 26.39
 1 -16 -18 -0.59 7.24
 1 16 -18 9.82 6.2
 1 16 -18 1.5 13.05
 1 -16 -17 8.5 4.75
 1 16 -17 6.04 5.81
 1 -16 -17 12.44 6.91
 -1 -16 17 9.35 5.59
 1 -16 -17 16.54 9.84
 -1 -16 17 7.33 4.3
 -1 -16 17 -7.63 21.82
 -1 16 17 15.1 5.45
 1 16 -17 1.69 12.84
 1 16 -17 12.3 7.46
 1 -16 -17 12.78 6.99
 1 -16 -16 119.87 11.47
 1 -16 -16 129.22 15.28
 1 16 -16 111.84 12.39
 1 -16 -16 120 14.35
 1 16 -16 131.47 14.93
 -1 -16 16 133.76 13.67
 -1 16 16 118.77 10.54
 -1 -16 16 110.96 22.75
 -1 -16 16 133.29 13.02
 1 -16 -16 103.75 16.16
 1 16 -16 130.51 14.55
 -1 16 16 113.98 25.01
 1 16 -16 86.62 19.67
 1 16 -16 99.78 17.06
 1 -16 -15 2.99 4.9
 1 16 -15 5.8 6.21
 1 16 -15 2.85 4.02
 1 -16 -15 2.72 3.41
 1 16 -15 2.29 3.9
 1 -16 -15 -3.81 5.44
 -1 -16 15 5.34 5.27
 1 -16 -15 -6.35 10.45
 -1 -16 15 -6.03 19.3
 -1 16 15 7 4.24
 -1 -16 15 -0.33 3.4
 -1 16 15 -29.71 22.02
 1 16 -15 -0.25 16.57
 1 16 -15 -13.86 13.01
 -1 -16 14 476.26 23.64
 1 -16 -14 473.35 30
 -1 -16 14 474.86 22.04
 -1 16 14 469.51 18.35
 -1 -16 14 448.32 29.84
 -1 16 14 424.39 33.87
 1 -16 -14 522.84 27.87
 1 16 -14 506.28 26.96
 1 16 -14 502.38 24.63
 1 16 -14 496.18 26.52
 1 16 -14 418.82 26.5
 1 -16 -14 491.26 21.91
 1 -16 -14 501.71 28.29
 1 -16 -13 31.99 8.12
 1 16 -13 35.93 9.22
 1 16 -13 43.46 7.72
 1 -16 -13 30.5 5.99
 1 -16 -13 36.97 7.94
 1 16 -13 33.46 7.81
 1 -16 -13 10.94 8.02
 -1 -16 13 29.66 7.21
 -1 16 13 29.99 4.95
 -1 -16 13 17.5 19.29
 -1 -16 13 31.09 6.18
 1 16 -13 28.96 14.4
 1 16 -13 31.28 10.98
 1 -16 -12 598.97 28.66
 1 -16 -12 598.21 23.68
 1 16 -12 647.73 26.35
 1 -16 -12 605.42 27.47
 1 16 -12 649.96 28.48
 -1 -16 12 612.37 25.63
 1 -16 -12 545.6 29.57
 -1 -16 12 433.36 26.62
 -1 -16 12 560.33 21.99
 -1 16 12 589.63 18.36
 -1 16 12 537.48 35.52
 1 16 -12 595.13 28.19
 1 16 -12 572.16 29.64
 1 16 -12 479.28 30.53
 1 16 -12 507.74 27.03
 1 -16 -11 37.53 8.32
 1 -16 -11 41.1 7.54
 1 16 -11 42.7 7.86
 1 -16 -11 40.44 6.74
 1 16 -11 41.69 6.96
 -1 -16 11 43.81 7.46
 -1 16 11 38.08 5.15
 -1 -16 11 39.3 7.63
 -1 -16 11 41.84 5.99
 1 16 -11 42.84 9.01
 -1 -16 11 57.61 7.89
 1 16 -11 24.23 11.78
 1 16 -11 20.99 8.1
 1 -16 -10 10.55 5.72
 1 -16 -10 7.23 3.68
 1 -16 -10 4.85 3.32
 1 16 -10 10.13 4.61
 1 16 -10 5.54 3.29
 -1 -16 10 -1.19 4.67
 1 -16 -10 8.79 9.27
 -1 -16 10 2.76 4.28
 -1 16 10 7.11 2.61
 -1 -16 10 4.9 3.27
 -1 -16 10 -2.6 5.16
 1 16 -10 -15.32 18.27
 1 16 -10 -1.51 11.37
 1 16 -10 -1.35 6.58
 1 -16 -9 44.18 7.24
 1 16 -9 51.36 7
 1 16 -9 54.57 7.7
 1 -16 -9 55.56 7.5
 1 -16 -9 47.17 7.04
 -1 -16 9 42.31 6.45
 -1 -16 9 59.41 7.38
 -1 16 9 46.31 4.33
 1 16 -9 43.33 9.3
 -1 -16 9 73.89 6.94
 1 16 -9 23.6 13.8
 -1 16 9 27.22 11.38
 1 16 -9 82.6 13.94
 1 16 -9 48.28 8.95
 1 -16 -8 7.26 3.36
 1 -16 -8 5.96 3.69
 1 16 -8 8.33 4.14
 1 -16 -8 7.66 3.38
 1 16 -8 6.02 3.72
 -1 16 8 6.13 2.05
 -1 -16 8 8.54 4.41
 1 -16 -8 -3.88 7.92
 -1 -16 8 8.71 11.75
 -1 -16 8 8.37 3.01
 -1 -16 8 -1.13 3.83
 1 16 -8 26.97 7.79
 -1 -16 8 2.62 3.95
 1 16 -8 -4.15 12.57
 -1 16 8 36.07 17.54
 1 16 -8 -3.26 5.8
 -1 -16 7 0.11 2.27
 1 -16 -7 2.21 3.45
 1 16 -7 -0.24 2.64
 1 16 -7 3.05 2.62
 1 -16 -7 -0.79 3.29
 1 -16 -7 0.49 2.19
 -1 16 7 -0.53 1.62
 1 -16 -7 1.01 6.33
 -1 -16 7 -2.03 2.55
 -1 -16 7 -13.27 11.82
 1 16 -7 -5.25 4.98
 1 16 -7 -12.17 13.25
 1 16 -7 6.88 8.81
 1 16 -7 -9.33 9.04
 1 16 -7 -4.54 6.01
 1 16 -6 27.09 5.06
 1 -16 -6 27.89 4.2
 1 16 -6 24.24 4.01
 1 -16 -6 20.58 4.87
 -1 16 6 25.82 3.37
 1 -16 -6 53.88 11.66
 -1 -16 6 25.08 12.16
 -1 -16 6 22.42 3.64
 1 16 -6 28.24 7.99
 -1 16 6 19.94 3.47
 1 16 -6 26.81 10.48
 -1 16 6 23.93 3.96
 -1 -16 6 21.94 4.15
 1 -16 -6 24.1 4.14
 1 -16 -5 12.14 3.27
 -1 -16 5 12.17 2.79
 1 -16 -5 10.66 4.19
 1 16 -5 10.19 2.28
 1 16 -5 13.82 3.47
 -1 16 5 12.56 1.96
 1 -16 -5 12.34 2.49
 1 -16 -5 14.28 8.33
 1 -16 -5 9.75 2.56
 -1 16 5 10.96 2.38
 1 16 -5 13.09 5.41
 1 16 -5 10.81 10.75
 -1 16 5 7.25 4.35
 -1 16 5 11.15 2.25
 1 16 -5 8.87 10.57
 1 16 -5 31.79 13.44
 1 16 -5 26.21 6.35
 1 16 -5 10.75 2.92
 1 16 -4 664.22 12.77
 -1 -16 4 635.87 15.18
 1 -16 -4 588.54 15.73
 -1 16 4 607.65 21.98
 -1 16 4 597.9 12.48
 1 16 -4 629.03 11.49
 1 16 -4 601.65 20.15
 1 -16 -4 519.26 23.28
 1 -16 -4 593.81 16.57
 -1 -16 4 577.2 21.82
 -1 -16 4 576.12 27.84
 1 16 -4 629.79 24.26
 -1 16 4 581.48 16.22
 -1 16 4 559.63 27.43
 -1 16 4 589.49 13.27
 1 16 -4 587.62 12.75
 1 16 -4 575.94 19.69
 -1 16 3 0.4 2.22
 1 16 -3 -1.34 1.29
 1 -16 -3 0.54 1.23
 -1 16 3 2.29 1.44
 -1 16 3 -0.81 2.88
 -1 -16 3 0.23 3.31
 1 -16 -3 3.52 3.27
 -1 -16 3 5 7.91
 -1 16 3 -6.48 5.7
 1 16 -3 -0.14 3.05
 1 16 -3 -0.05 2.65
 -1 16 3 12.81 10.52
 1 16 -3 0.79 3.48
 -1 16 3 -0.48 1.59
 -1 16 2 947.6 25.13
 1 16 -2 1000.88 16.59
 -1 16 2 979.65 17.86
 1 -16 -2 1013.7 24.4
 -1 -16 2 948.98 26.91
 1 -16 -2 992.73 31.78
 -1 -16 2 955.32 35.04
 1 16 -2 924.6 18.36
 -1 16 2 938.76 29.48
 1 16 -2 891.22 28.1
 -1 16 2 1021.6 15.05
 -1 16 2 913.81 31.31
 1 16 -2 948.47 22.63
 -1 16 1 2.82 3.06
 1 16 -1 2.85 1.88
 -1 -16 1 -0.11 3.99
 -1 -16 1 1.92 5.68
 -1 16 1 1.82 1.57
 1 16 -1 -5.19 4.13
 -1 16 1 2.26 4.93
 -1 16 1 -0.86 4.68
 1 16 -1 1.11 2.4
 -1 16 0 176.09 11.09
 1 -16 0 172.09 10.25
 -1 -16 0 178.19 11.42
 -1 -16 0 175.68 15.33
 -1 -16 0 184.13 13.22
 -1 16 0 171.63 8.43
 1 16 0 187.31 9.2
 1 16 0 168.85 9.14
 -1 16 0 155.38 11.63
 -1 16 0 180.52 12.57
 1 16 0 173.55 8.86
 -1 -16 -1 0.42 3.76
 -1 16 -1 2.33 2.01
 -1 -16 -1 3.33 6.48
 1 -16 1 2.39 3.34
 1 -16 1 3.86 2.92
 -1 16 -1 -5.87 7.5
 -1 16 -1 1.98 4.23
 1 16 1 -0.91 2.47
 -1 16 -2 73.36 6.36
 1 -16 2 74.38 7.49
 1 16 2 68.12 4.51
 -1 -16 -2 80.84 9.5
 1 -16 2 79.27 7.73
 1 -16 2 88.39 3.79
 -1 -16 -2 69.67 11.87
 1 -16 2 104.05 9.89
 1 16 2 71.76 7.1
 1 16 2 76.35 7.85
 -1 16 -2 70.47 10.45
 -1 16 -2 89.82 9.18
 1 16 2 71.02 3.88
 1 16 3 6.26 5.82
 1 16 3 5.28 1.36
 1 16 3 9.17 2.7
 1 -16 3 9.85 3.24
 -1 16 -3 8.45 2.73
 1 -16 3 7.41 4.5
 -1 -16 -3 3.97 5.14
 -1 -16 -3 29.5 11.62
 1 -16 3 14.38 11.97
 1 16 3 -1.6 10.18
 1 -16 3 1.26 6.26
 1 16 3 29.3 6.14
 -1 16 -3 4.42 4.54
 -1 16 -3 8.61 6.54
 1 16 3 8.4 2.87
 -1 16 -3 7.73 4.67
 -1 16 -3 7.43 5.28
 1 -16 4 1269.35 32.91
 -1 16 -4 1257.88 27.61
 1 -16 4 1236.36 31.58
 -1 -16 -4 1170.33 31.25
 1 -16 4 1258.35 30.28
 1 16 4 1206.32 31.11
 1 -16 4 1215.29 36.98
 -1 16 -4 1139.36 31.08
 -1 16 -4 1237.57 38.54
 1 16 4 1212.06 29.32
 -1 16 -4 1187.81 22.19
 -1 16 -4 1214.06 32.75
 1 -16 5 16.19 4.82
 -1 16 -5 17.95 4.01
 -1 -16 -5 9.37 5.12
 1 -16 5 14.44 4.61
 1 -16 5 5 5.96
 1 16 5 14.38 6.21
 -1 16 -5 11.54 5.59
 1 16 5 7.58 10.99
 1 16 5 5.89 4.37
 1 -16 5 3.62 3.97
 1 16 5 -4.63 6.07
 -1 16 -5 4.82 4.1
 1 16 5 14.06 4.36
 -1 16 -5 21.89 7.92
 -1 16 -6 920.71 25.68
 -1 16 -6 867.15 27.07
 1 16 6 807.8 20.33
 -1 16 -6 931.76 31.32
 1 -16 6 930.63 32.27
 -1 16 -6 768.8 31.97
 1 16 6 947.74 20.13
 1 -16 6 888.63 19.43
 1 16 6 899.24 26.6
 1 16 6 909.02 25.48
 1 16 6 922.77 18.48
 1 -16 6 930.76 31.11
 -1 -16 -6 872.24 29.26
 1 -16 7 0.18 3.45
 -1 -16 -7 9.94 4.24
 -1 -16 -7 2.28 3.28
 -1 16 -7 -0.35 2.9
 -1 -16 -7 -4.22 4.61
 1 -16 7 -0.16 5.95
 -1 16 -7 -5.58 6.96
 -1 16 -7 4.28 5.79
 1 16 7 -4 6.22
 1 -16 7 -4.7 6.03
 1 16 7 -7.63 6.42
 1 16 7 -8.81 19.12
 1 16 7 -3.66 4.14
 -1 16 -7 4.83 6.95
 1 16 7 6.28 4.43
 1 16 7 18.06 6.34
 1 -16 8 144.37 13.59
 -1 -16 -8 171.02 12.36
 -1 -16 -8 160.83 13.45
 -1 16 -8 165.05 11.79
 1 -16 8 173.96 14.39
 -1 16 -8 134.89 14.58
 1 16 8 142.04 12.27
 1 16 8 161.35 9.51
 1 16 8 155.35 12.03
 1 16 8 185.66 18.35
 -1 16 -8 147.75 14.29
 -1 16 -8 157.33 12.68
 1 -16 9 59.23 9.47
 -1 -16 -9 63.77 8.14
 -1 -16 -9 62.83 8.53
 -1 -16 -9 47.78 7.8
 1 -16 9 51.1 9.02
 -1 16 -9 64.39 10.85
 1 16 9 56 8.46
 1 16 9 59 14.13
 -1 16 -9 64.95 11.14
 -1 16 -9 56.94 8.21
 -1 -16 -10 51.39 8.03
 -1 16 -10 59 4.7
 1 -16 10 57.89 9.79
 -1 -16 -10 51.7 8.12
 -1 -16 -10 42.04 7.65
 1 -16 10 50.37 7.84
 1 -16 10 38.15 7.01
 -1 16 -10 50.36 10.07
 -1 16 -10 30.62 13.24
 1 16 10 48.9 12.65
 1 16 10 46.13 8.36
 -1 16 -10 57.01 10.7
 -1 -16 -11 -0.85 4.35
 -1 16 -11 1.85 1.87
 -1 -16 -11 2.53 3.82
 1 -16 11 3.06 5.91
 1 -16 11 -0.61 5.44
 -1 -16 -11 -7.4 6.02
 -1 16 -11 -0.73 14.69
 1 16 11 0.96 10.72
 1 16 11 -6.56 6.63
 -1 16 -11 -6.82 11.9
 -1 16 -11 -11.02 10.14
 -1 -16 -12 376.69 21.07
 -1 16 -12 401.58 14.3
 -1 -16 -12 376.68 21.35
 1 -16 12 343.08 20.31
 1 -16 12 385.03 20.49
 -1 -16 -12 344.25 19.55
 1 16 12 359.3 30.59
 -1 16 -12 378.89 24.39
 -1 -16 -13 -0.18 4.1
 -1 -16 -13 -0.2 3.86
 -1 16 -13 0.63 2.44
 1 -16 13 -1.29 6.02
 1 -16 13 1.83 5.58
 -1 -16 -13 -13.35 8.96
 1 16 13 -14.84 24.06
 1 16 13 -13.41 14.94
 -1 16 -13 2.12 8.38
 -1 -16 -14 433.38 24.44
 -1 -16 -14 424.15 22.96
 -1 16 -14 433.56 17.12
 1 -16 14 453.17 23.68
 -1 -16 -14 386.78 22.71
 -1 16 -14 354.87 26.9
 1 16 14 365.98 33.61
 -1 16 -14 406.9 27.35
 1 -16 14 376.29 21.33
 -1 -16 -15 -4.02 4.61
 -1 -16 -15 -3.6 4.14
 -1 16 -15 -2.89 3.17
 -1 -16 -15 1.49 6.64
 1 -16 15 0.72 5.85
 -1 16 -15 12.82 17.47
 -1 16 -15 0.53 9.95
 1 -16 15 2.88 6.67
 1 -16 16 204.02 16.22
 -1 -16 -16 211.21 17.83
 1 -16 16 232.03 17.18
 1 16 16 207.84 28.68
 -1 16 -16 174.12 23.09
 -1 -16 -16 253.29 18.4
 -1 16 -16 266.02 15.21
 -1 -16 -16 253.62 20.35
 -1 -16 -17 34.83 8.45
 -1 -16 -17 25.23 6.51
 -1 16 -17 32.48 6.19
 1 -16 17 35.47 8.46
 1 16 17 26.69 29.1
 1 16 17 37.38 21.07
 -1 16 -17 4.8 16.33
 -1 16 -17 36.56 17.53
 -1 16 -17 29.54 12.03
 -1 -16 -17 35.41 9.65
 1 -16 17 30.64 8.45
 -1 -16 -18 29.41 7.29
 -1 -16 -18 33.64 8.98
 -1 16 -18 36.56 6.71
 -1 16 -18 11.88 18.4
 -1 16 -18 51.49 16.39
 1 -16 18 41.86 9.22
 -1 -16 -18 30.95 10.82
 -1 -16 -19 -3.61 5.7
 -1 -16 -19 7.1 5.65
 -1 16 -19 -0.16 3.98
 -1 16 -19 -11.47 16.6
 -1 -16 -19 7.86 8.56
 1 -16 19 -1.03 5.84
 -1 -16 -20 21.5 7.66
 -1 16 -20 19.29 5.81
 -1 -16 -20 16.04 5.95
 -1 -16 -20 0.24 8.79
 1 -16 20 9.35 6.52
 -1 16 -20 17.58 21.3
 -1 16 -20 -6.04 17.11
 -1 -16 -21 4.67 5.39
 -1 -16 -21 0.22 5.02
 1 -16 21 -4.36 5.65
 -1 -16 -21 -11.34 8.81
 -1 16 -21 11.81 19.35
 -1 16 -21 4.09 15.71
 1 16 21 -0.39 5.48
 -1 -16 -22 79.18 11.95
 -1 -16 -22 75.41 13.82
 1 -16 22 86.3 13.38
 1 16 22 77.39 11.23
 1 -16 22 81.13 12.05
 -1 -16 -22 61.28 13.73
 -1 16 -22 52.25 20.09
 -1 16 -22 55.22 17.61
 1 -16 23 1.59 6.22
 1 16 23 5 5.14
 -1 -16 -23 3.11 8.8
 1 -16 23 4.34 6.59
 -1 16 -23 41.31 24.86
 -1 -16 -23 2.73 5.24
 -1 -16 -23 12.63 9.07
 -1 16 -23 12.31 18.32
 1 -16 24 64.92 12.09
 1 16 24 85.63 22.24
 1 16 24 58.07 10.44
 1 -16 24 71.22 11.17
 -1 16 -24 109.5 30.82
 -1 -16 -24 73.07 11.67
 -1 -16 -24 80.06 14.63
 -1 16 -24 33.77 17.58
 -1 -17 25 75.42 13.06
 1 -17 -25 73.29 18.68
 -1 -17 25 92.16 13.63
 1 -17 -25 90.25 15.37
 1 17 -25 94.4 23.91
 1 -17 -24 60.1 9.04
 -1 17 24 49.82 9.3
 -1 -17 24 72.08 12.9
 1 -17 -24 24.03 13.75
 -1 -17 24 56.54 10.85
 -1 17 24 3.99 37.94
 1 -17 -24 73.72 14.33
 1 17 -24 77.17 24.16
 1 -17 -23 -4.23 4.9
 -1 -17 23 -4.41 5.3
 1 -17 -23 13.97 12.64
 -1 17 23 -2.83 5.73
 -1 -17 23 4.22 7.17
 1 17 -23 -24.33 22.35
 1 -17 -23 -3.55 6.49
 1 17 -23 -22.37 20.33
 1 -17 -22 1.41 4.28
 -1 17 22 14.04 7.82
 1 -17 -22 -1.43 12.17
 -1 -17 22 0.5 5.16
 -1 -17 22 4.57 6.17
 1 17 -22 -19.64 24.7
 1 -17 -22 -1.36 6.86
 1 17 -22 -0.38 15.42
 1 -17 -21 5.92 12.48
 -1 17 21 1.09 4.21
 -1 -17 21 1.18 4.84
 -1 -17 21 4.25 6.36
 1 17 -21 16.53 22.71
 -1 17 21 -24.81 32.98
 1 17 -21 3.49 5.8
 1 -17 -21 1.32 6.3
 1 -17 -21 0.17 4.16
 1 -17 -20 21.71 5.94
 -1 -17 20 21.28 7.26
 1 -17 -20 18.92 7.88
 1 17 -20 21.96 8.9
 1 17 -20 -3.07 17.23
 1 -17 -20 46.95 16.18
 -1 17 20 23.81 6.51
 -1 -17 20 18.89 7.07
 -1 17 19 81.49 10.09
 -1 -17 19 78.69 11.38
 1 -17 -19 75.5 16.54
 -1 -17 19 86.85 11.95
 1 -17 -19 81.03 13.87
 1 17 -19 80.43 11.86
 1 -17 -19 91.99 10.76
 1 17 -19 106.41 15.16
 1 17 -18 38.66 9.75
 1 -17 -18 48.77 10.19
 1 -17 -18 33.82 6.89
 -1 -17 18 27.22 7.5
 -1 -17 18 28.28 6.55
 1 -17 -18 29.67 12.27
 -1 17 18 26.75 5.98
 -1 17 18 29.08 27.77
 1 17 -18 33.37 7.85
 1 -17 -18 41.62 10.22
 1 17 -18 37.01 12.89
 1 -17 -17 236.65 20.63
 1 17 -17 258.38 21.12
 1 -17 -17 190.2 21.57
 -1 -17 17 262.23 19.87
 -1 -17 17 246.5 17.84
 -1 17 17 216.83 14.3
 1 17 -17 238.13 19.09
 1 17 -17 197.24 20.58
 1 -17 -17 209.7 15.39
 1 -17 -17 225.08 20.5
 1 17 -16 16.39 7.05
 1 -17 -16 14.9 7.4
 -1 -17 16 27.76 8.43
 -1 17 16 15.03 4.57
 -1 -17 16 25.1 7.78
 1 -17 -16 12.87 9.7
 1 17 -16 15.01 6.14
 1 -17 -16 21.87 7.55
 1 -17 -16 17.78 5.44
 1 17 -16 23.17 6.7
 1 17 -16 20.87 18.25
 1 17 -16 30.55 14.91
 1 -17 -15 32.28 9.16
 1 17 -15 23.56 7.3
 1 -17 -15 17.85 10.15
 -1 -17 15 15.87 6.05
 -1 17 15 19.55 4.55
 -1 -17 15 18.15 5.65
 1 17 -15 30.46 6.79
 1 17 -15 27.95 7.84
 1 -17 -15 29.01 7.73
 1 -17 -15 26.23 5.9
 -1 17 15 12.84 20.69
 1 17 -15 20.88 12.55
 1 -17 -14 9.44 8.21
 -1 -17 14 1.26 4.89
 -1 -17 14 5.52 4.27
 -1 17 14 4.53 4.14
 1 -17 -14 5.78 4.29
 1 -17 -14 9.75 5.1
 1 17 -14 6.76 4.28
 1 17 -14 4.95 3.96
 -1 17 14 -15.82 27.34
 1 17 -14 6.82 11.75
 1 17 -14 8.77 6.08
 1 -17 -14 25.05 9.32
 1 -17 -13 29.61 7.8
 -1 -17 13 32.42 6.38
 -1 17 13 30.81 5.11
 1 -17 -13 33.33 8.77
 -1 -17 13 37.82 7.85
 1 17 -13 35.39 7.86
 1 -17 -13 34.05 7.69
 1 -17 -13 31.6 5.97
 1 17 -13 38.37 7.21
 1 17 -13 25.55 14.92
 1 17 -13 39 10.84
 1 -17 -12 3.79 4.83
 1 17 -12 5.44 6.08
 1 -17 -12 6.15 3.95
 1 -17 -12 3.6 3.25
 1 17 -12 10.97 5.23
 1 17 -12 11.76 4.29
 1 -17 -12 4.8 8.6
 -1 17 12 8.58 3.12
 -1 -17 12 2.74 3.18
 1 17 -12 1.26 13.32
 1 17 -12 1.31 13.22
 1 17 -12 1.42 8.03
 1 -17 -11 56.83 9.22
 1 -17 -11 66.04 8.93
 1 -17 -11 53.39 7.91
 1 17 -11 66.03 9.07
 1 17 -11 58.51 8.23
 -1 -17 11 53.48 8.2
 1 -17 -11 59.82 12.12
 -1 -17 11 47.41 7.35
 -1 17 11 55.45 5.56
 -1 -17 11 51.25 6.95
 1 17 -11 70.56 10.3
 -1 -17 11 46.42 6.14
 1 17 -11 48.89 14.15
 1 17 -11 38.63 12.5
 1 17 -11 70.73 11.74
 1 -17 -10 2.28 4.42
 1 17 -10 0.56 3.07
 1 -17 -10 2.31 2.81
 1 -17 -10 -1.88 3.65
 1 17 -10 1.36 3.06
 -1 -17 10 0.31 5.54
 1 -17 -10 6.51 7.72
 -1 17 10 -0.97 2.14
 -1 -17 10 -1.09 2.8
 -1 -17 10 -0.32 4.45
 -1 -17 10 1.1 3.39
 1 17 -10 0.8 5.56
 1 17 -10 -11.86 16.75
 1 17 -10 -9.75 11.84
 1 17 -10 4.07 12.7
 1 17 -10 2.42 7.44
 1 17 -9 746.7 26.3
 1 -17 -9 728.88 26.33
 1 -17 -9 763.41 25
 1 17 -9 781.08 24.88
 -1 -17 9 719.33 27.15
 -1 -17 9 700.87 21.35
 -1 -17 9 650.33 19
 1 17 -9 696.28 22.31
 -1 -17 9 673.17 32.15
 1 17 -9 738.87 28.19
 -1 -17 9 753.67 17.82
 1 17 -9 698.47 28.42
 1 17 -9 845.92 36.09
 1 17 -9 882.69 32.35
 1 -17 -9 735.08 26.43
 1 -17 -8 110.92 10.09
 -1 -17 8 104.71 9.73
 1 17 -8 110.47 8.77
 1 17 -8 108.39 9.99
 1 -17 -8 107.65 10.23
 1 -17 -8 108.04 8.68
 1 -17 -8 105.15 13.42
 -1 -17 8 67.3 10.99
 -1 -17 8 111.15 8.22
 1 17 -8 114.65 12.39
 1 17 -8 79.36 17.52
 -1 17 8 143.4 21.62
 1 17 -8 99.35 10.68
 1 -17 -7 531.29 19.72
 -1 -17 7 555.69 20.08
 1 17 -7 559.23 21.54
 1 -17 -7 504.82 21.88
 1 -17 -7 535.89 17.6
 1 17 -7 595.5 17.79
 1 -17 -7 546.95 25.22
 -1 17 7 536.58 13.02
 1 17 -7 463.94 17.18
 -1 -17 7 537.02 16.57
 -1 -17 7 510.16 29.65
 1 17 -7 540.96 24.73
 -1 17 7 455.32 29.41
 1 17 -7 537.68 26.09
 1 17 -7 522.8 22.17
 -1 -17 6 148.4 9.62
 1 -17 -6 181.21 11.23
 -1 -17 6 157.99 6.58
 1 17 -6 157.39 11.21
 1 -17 -6 156.13 12.4
 1 17 -6 173.27 8.23
 1 -17 -6 241.71 17.79
 -1 17 6 149.23 7.35
 -1 -17 6 167.65 8.77
 -1 -17 6 133.93 13.98
 1 17 -6 145.73 13.01
 1 17 -6 117.64 10.77
 -1 17 6 160.26 9.01
 -1 17 6 128.54 17.23
 1 17 -6 155.12 14.75
 1 17 -6 68.2 11.87
 -1 17 6 189.41 9.08
 1 17 -6 154.77 12.22
 1 -17 -5 48.27 5.14
 -1 -17 5 47.89 5.02
 1 17 -5 48.95 6.38
 1 17 -5 52.06 3.67
 -1 17 5 49.38 3.75
 1 -17 -5 40.32 4.66
 1 -17 -5 40.36 8.77
 1 17 -5 53.4 8.69
 1 17 -5 33.66 13.5
 -1 17 5 41.12 5.9
 -1 17 5 43.23 4.31
 1 17 -5 61.97 5.59
 1 17 -5 48.22 7.32
 1 -17 -4 8.31 2.19
 1 17 -4 9.61 1.87
 1 17 -4 8.39 3.16
 -1 17 4 8.04 1.95
 1 -17 -4 18.72 7.74
 -1 -17 4 10.33 5
 1 -17 -4 6.24 2.67
 -1 -17 4 10.95 8.94
 1 17 -4 6.3 3.64
 1 17 -4 7.55 3.32
 -1 17 4 2.93 4.72
 -1 17 4 -9.64 10.87
 1 17 -4 8.96 4.55
 -1 17 4 9.73 2.05
 1 17 -3 1.91 1.53
 1 -17 -3 2.14 1.44
 -1 17 3 0.73 1.28
 1 17 -3 2.46 2.3
 -1 17 3 2.69 3
 -1 -17 3 5.85 3.84
 1 -17 -3 4.49 3.54
 -1 -17 3 6.8 8.1
 -1 17 3 0.77 5.37
 1 17 -3 0.58 3.41
 -1 17 3 6.5 4.36
 -1 17 3 10.15 9.19
 1 17 -3 2.05 3.74
 -1 17 3 0.88 1.81
 -1 17 2 262.03 13.52
 1 17 -2 267.47 8.99
 1 -17 -2 261.67 12.2
 1 -17 -2 288.02 18.41
 -1 -17 2 244.26 13.86
 -1 -17 2 239.54 18.55
 -1 17 2 255.37 9.56
 1 17 -2 222.83 9.49
 -1 17 2 247.21 16.07
 1 17 -2 256.9 15.82
 -1 17 2 226.26 16.24
 1 17 -2 241.87 12.12
 -1 17 1 480.2 18.14
 -1 17 1 469.75 13.6
 -1 -17 1 476.84 25.43
 1 -17 -1 467.2 16.76
 1 -17 -1 484.58 22.89
 -1 -17 1 470.16 19.26
 1 17 -1 483.51 13.74
 -1 17 1 451.14 21.05
 1 17 -1 449.28 14.35
 -1 17 1 462.98 21.84
 1 17 -1 457.7 15.48
 -1 -17 0 234.35 15.55
 -1 17 0 234.89 10.14
 -1 -17 0 199.56 17.13
 1 -17 0 236.22 12.26
 -1 -17 0 221.07 13.28
 1 17 0 232.65 10.94
 1 17 0 234.56 10.77
 -1 17 0 219.36 15.04
 -1 17 0 206.78 14.28
 1 17 0 218.58 10.45
 1 -17 1 687.33 21.21
 -1 17 -1 648.59 24.26
 1 17 1 699.62 20.7
 1 17 1 640.24 19.39
 -1 -17 -1 651.55 30.46
 -1 17 -1 688.05 23.56
 -1 17 -1 679.23 18.19
 -1 -17 -1 636.59 25.06
 -1 -17 -2 75.37 9.04
 1 -17 2 94.5 8.5
 1 -17 2 98.95 3.46
 -1 -17 -2 82.54 12.85
 1 -17 2 88.85 7.51
 -1 17 -2 66.02 9.16
 -1 17 -2 87.84 11.03
 1 17 2 98.15 9.73
 -1 17 -2 77.74 7.89
 -1 17 -2 97.89 7.39
 1 -17 2 94.75 8.34
 1 17 3 328.83 9.49
 1 -17 3 334.82 15.68
 -1 17 -3 331.73 13.96
 1 17 3 325.67 11.43
 1 -17 3 336.78 16.22
 -1 -17 -3 324.02 17.47
 1 -17 3 296.81 13.42
 1 17 3 304.92 14.23
 1 -17 3 344.06 8.56
 -1 17 -3 348.21 21.26
 -1 17 -3 369.43 19.4
 1 17 3 333.2 17.57
 1 17 3 325.83 9.68
 -1 17 -3 336.4 14.24
 -1 17 -3 323.32 17.24
 1 -17 4 488.14 20.93
 -1 17 -4 491.95 17.79
 1 17 4 494.98 15.73
 1 -17 4 483.9 19.76
 -1 -17 -4 491.11 21.33
 1 -17 4 486.1 19.48
 1 17 4 486.01 22.67
 1 -17 4 463.03 24.52
 -1 17 -4 440.62 20.02
 -1 17 -4 479.43 25.09
 1 17 4 476.28 19.21
 -1 17 -4 421.73 14.82
 -1 17 -4 473.45 21.2
 -1 17 -5 39.8 5.65
 1 -17 5 36.72 6.29
 -1 -17 -5 36.09 6.76
 1 -17 5 32.35 6.07
 1 17 5 36.07 7.56
 1 -17 5 34.39 8.62
 -1 17 -5 25.77 6.64
 1 17 5 24.88 5.58
 1 -17 5 37.02 6.48
 1 17 5 45.49 7.26
 -1 17 -5 52.69 11.6
 -1 17 -6 12.83 3.95
 -1 -17 -6 9.65 4.82
 -1 -17 -6 3.97 5.7
 1 -17 6 11.76 5.49
 1 -17 6 9.97 7.69
 -1 17 -6 8.29 4.83
 1 17 6 13.81 5.06
 1 -17 6 12.81 4.03
 1 17 6 11.55 4.78
 1 17 6 -11.03 7.45
 -1 17 -6 13.31 7.15
 1 -17 6 11.97 4.4
 1 -17 7 7.46 4.7
 -1 17 -7 7.76 3.24
 -1 -17 -7 7.74 3.76
 -1 -17 -7 10.98 7.23
 1 -17 7 8.44 6.33
 -1 17 -7 2.78 5.16
 -1 17 -7 16.57 7.47
 1 -17 7 4.9 4.99
 1 17 7 16.59 7.3
 1 17 7 -11.74 16.19
 1 17 7 11.84 6.58
 1 17 7 2.29 4.38
 1 17 7 -10.18 8.29
 -1 17 -7 3.68 6.21
 1 17 7 12.33 5.44
 1 -17 8 90.1 11.05
 -1 -17 -8 87.1 10.25
 -1 -17 -8 96.03 9.52
 -1 17 -8 92.61 9.24
 -1 -17 -8 78.84 9.3
 1 -17 8 87.91 11.23
 -1 17 -8 85.73 12.61
 1 17 8 114.82 9.23
 1 -17 8 77.67 8.34
 1 17 8 83.54 10.74
 1 17 8 79.21 10.28
 -1 17 -8 83.46 11.49
 -1 17 -8 99.93 10.68
 1 -17 9 275.59 19.67
 -1 -17 -9 297.4 16.95
 -1 -17 -9 279.22 18.01
 1 17 9 291.84 25.22
 1 -17 9 274.87 18.36
 -1 -17 -9 281.95 16.18
 -1 17 -9 265.83 21.12
 1 17 9 278.94 16.74
 1 17 9 254.6 21.77
 -1 17 -9 288.27 17.83
 -1 17 -9 275.54 19.04
 1 -17 10 350.36 23.14
 -1 -17 -10 355.66 19.2
 -1 -17 -10 343.98 20.06
 -1 -17 -10 327.27 18.14
 1 -17 10 328.08 18.61
 1 -17 10 334.77 20.54
 -1 17 -10 331.23 24.09
 1 17 10 365.05 27.25
 1 17 10 358.29 19.7
 -1 17 -10 357.49 22.95
 1 -17 11 348.5 23.93
 -1 -17 -11 364.39 20.32
 -1 17 -11 426.78 12.6
 -1 -17 -11 333.04 20
 1 -17 11 345.7 20.5
 -1 -17 -11 333.44 18.61
 1 -17 11 366.81 19.99
 -1 17 -11 354.48 28.39
 1 17 11 363.99 20.48
 -1 17 -11 382.36 24.31
 1 17 11 359.59 28.65
 -1 17 -11 331.22 22.61
 1 -17 12 7.88 4.9
 -1 -17 -12 10.44 5.16
 -1 17 -12 11.19 2.64
 -1 -17 -12 7.46 4.74
 1 -17 12 7.23 6.28
 -1 -17 -12 2.93 6.06
 1 -17 12 34.58 9.14
 1 17 12 1.83 5.58
 1 17 12 6.15 12.77
 -1 17 -12 11.82 7.46
 -1 -17 -13 142.48 13.65
 -1 17 -13 172.04 9.74
 -1 -17 -13 153.75 14.25
 1 -17 13 129.5 13.28
 1 -17 13 163.55 14.47
 -1 -17 -13 125.76 12.63
 1 17 13 142.41 27.61
 1 17 13 111.21 19.95
 -1 17 -13 170.49 18.84
 -1 17 -14 43.89 5.49
 -1 -17 -14 41.03 8.22
 -1 -17 -14 41.69 7.96
 1 -17 14 35.94 7.72
 -1 -17 -14 42.31 8.86
 1 17 14 48.12 18.45
 -1 17 -14 28.47 17.23
 -1 17 -14 33.76 10.97
 1 -17 14 43.41 10.13
 -1 17 -15 2.01 2.82
 -1 -17 -15 2.37 3.95
 -1 -17 -15 -3.38 5.4
 1 -17 15 2.82 5.89
 -1 -17 -15 -1.46 7.76
 -1 17 -15 -0.28 14.72
 -1 17 -15 -0.27 9.44
 1 -17 15 0.34 6.92
 -1 -17 -16 23.02 7.24
 -1 -17 -16 20.82 6.82
 -1 17 -16 17.54 4.71
 1 -17 16 21.89 8.71
 1 -17 16 14.79 6.88
 -1 -17 -16 13.53 8.89
 1 17 16 1.87 17.38
 -1 17 -16 14.27 16.39
 -1 17 -16 14.99 10.48
 -1 17 -17 127.07 10.84
 -1 -17 -17 122.24 13.3
 -1 -17 -17 135.05 15.38
 1 -17 17 93.07 12.32
 1 17 17 122.89 37.89
 -1 17 -17 95.05 19.07
 -1 17 -17 156.69 21.62
 1 17 17 86.54 25
 -1 17 -17 94.46 17.1
 1 -17 17 149.79 15.06
 -1 -17 -17 115.12 14.75
 -1 17 -18 41.22 7.2
 -1 -17 -18 42.33 8.75
 -1 -17 -18 37.88 9.86
 -1 17 -18 7.1 19.14
 -1 17 -18 28.09 14.76
 -1 -17 -18 20.22 9.21
 1 -17 18 41.54 9.51
 -1 -17 -19 103.24 12.71
 -1 -17 -19 103.97 14.39
 1 -17 19 111.77 13.73
 -1 -17 -19 93.34 14.88
 -1 17 -19 85.36 22.74
 -1 17 -19 102.76 25.4
 -1 17 -19 104.68 20.05
 -1 -17 -20 2.21 5.01
 -1 -17 -20 -1.19 5.29
 -1 -17 -20 1.85 8.2
 1 -17 20 -5.71 6.4
 -1 17 -20 -2.24 19.56
 -1 17 -20 -4.31 14.82
 1 17 20 -6.7 5.52
 -1 -17 -21 91.35 12.2
 -1 -17 -21 91.2 14.79
 -1 -17 -21 72.98 13.89
 1 -17 21 96.86 12.61
 -1 17 -21 71.16 22.3
 -1 17 -21 83.87 20.61
 1 -17 21 95.5 13.29
 1 17 21 93.93 11.41
 -1 -17 -22 0.23 4.77
 -1 -17 -22 0.33 6.43
 1 -17 22 -3.03 6.49
 1 17 22 -0.4 5.44
 -1 -17 -22 3.65 8.88
 1 -17 22 -5.78 5.68
 -1 17 -22 -11.91 22.41
 -1 17 -22 -9.82 17.68
 1 -17 23 -0.47 6.48
 -1 17 -23 4.74 22.04
 1 17 23 7.59 5.8
 1 -17 23 8.71 7.01
 -1 -17 -23 -1.62 5.54
 -1 -17 -23 3.74 6.78
 -1 17 -23 21.51 17.73
 1 -17 24 21.65 8.38
 -1 17 -24 20.22 23.01
 1 -17 24 21.17 8.83
 1 17 24 14.29 6.06
 1 17 24 -12.58 19.64
 -1 -17 -24 13.46 8.61
 -1 -17 -24 16.7 6.61
 -1 17 -24 8.61 16.83
 -1 -18 24 8.64 7.43
 1 18 -24 -13.73 23.88
 -1 18 24 50.25 40.06
 -1 -18 24 18.86 7.68
 1 -18 -24 22.96 14.23
 1 -18 -24 21.44 9.46
 1 18 -24 30.79 20.09
 -1 -18 23 108.61 14.17
 -1 -18 23 98.87 13.95
 1 -18 -23 94.81 18.71
 1 18 -23 55.8 25.12
 1 -18 -23 93.16 11.19
 1 -18 -23 126.15 18.11
 1 18 -23 82.71 19.88
 1 -18 -22 34.07 14.87
 -1 18 22 42.75 7.99
 -1 -18 22 45.1 9.93
 1 -18 -22 48.25 8.55
 1 -18 -22 48.96 11.74
 -1 -18 22 53.33 11.23
 1 -18 -21 118.12 20.34
 -1 18 21 134.24 13.14
 -1 -18 21 150.8 16.19
 -1 18 21 135.74 40.85
 1 -18 -21 150.36 13.87
 1 -18 -21 163.07 19.12
 -1 -18 21 152.44 15.96
 1 -18 -20 34.62 13.55
 -1 -18 20 34.46 9.8
 1 -18 -20 32.57 7.34
 1 -18 -20 25.93 9.07
 1 18 -20 18.25 15.75
 -1 -18 20 29.99 7.95
 -1 18 20 26.52 6.17
 1 -18 -19 69.06 14.98
 -1 -18 19 64.43 10.39
 -1 -18 19 58.7 10.21
 -1 18 19 69.79 9.19
 1 -18 -19 71.33 13.08
 1 -18 -19 61.92 9.33
 1 18 -19 66.15 17.82
 1 -18 -18 34.37 12.1
 -1 -18 18 30.84 8.4
 -1 18 18 24.96 6.06
 -1 -18 18 18.6 6.52
 1 18 -18 36.44 9.58
 1 -18 -18 28.11 6.89
 -1 18 18 48.11 31.11
 1 18 -18 61.08 18.51
 1 -18 -18 28.35 8.67
 1 18 -18 25.72 7.51
 -1 -18 17 19.38 6.47
 1 -18 -17 23.85 10.11
 -1 18 17 17.86 4.91
 -1 -18 17 22.01 6.1
 1 18 -17 27.9 7.83
 1 -18 -17 24.94 6.69
 1 -18 -17 21.85 7.72
 1 18 -17 19.45 6.97
 1 -18 -16 16.93 6.51
 1 18 -16 34.2 8.97
 1 18 -16 17.74 6.61
 1 -18 -16 17.37 6.08
 1 18 -16 9.49 5.16
 -1 -18 16 22.25 7.45
 1 -18 -16 31.52 11.65
 -1 18 16 18.76 4.79
 -1 -18 16 15.86 5.08
 -1 18 16 34.98 25.6
 1 18 -16 23.28 16.66
 1 18 -16 33.71 12.68
 1 -18 -15 282.43 20.76
 1 18 -15 274.27 19.14
 1 18 -15 290.65 20.27
 1 -18 -15 239.37 22.24
 -1 -18 15 261.53 18.83
 -1 -18 15 243.15 16.59
 -1 18 15 241.57 13.39
 1 18 -15 268.76 18.23
 1 18 -15 214.93 24.88
 -1 18 15 256.57 29.65
 1 18 -15 337.18 26.63
 1 -18 -15 246.8 16.87
 1 -18 -15 271.43 21.02
 1 -18 -14 166.23 13.63
 1 -18 -14 174.27 16.2
 -1 -18 14 161.91 14.86
 1 -18 -14 171.11 18.03
 -1 -18 14 169.93 13.62
 -1 18 14 195.91 31.69
 -1 18 14 166.29 10.78
 1 18 -14 193.15 16.08
 1 18 -14 173.77 14.99
 1 -18 -14 177.58 15.78
 1 18 -14 181.39 15.17
 1 18 -14 163.99 25.26
 1 18 -14 139.66 19.4
 1 -18 -13 245.66 17.7
 1 -18 -13 220.9 15.72
 1 18 -13 250.26 17.48
 1 18 -13 253.46 17.21
 -1 -18 13 235.3 17.31
 1 -18 -13 210.95 20.74
 -1 -18 13 226.32 14.69
 -1 18 13 215.38 11.42
 1 18 -13 248.97 16.35
 1 18 -13 154.7 20.22
 1 18 -13 167.5 22.5
 1 -18 -13 250.04 18.82
 1 18 -12 388.09 20.16
 1 18 -12 393.41 21.44
 1 -18 -12 360.97 19.46
 1 -18 -12 372.9 20.84
 -1 -18 12 358.21 20.78
 1 -18 -12 319.61 22.18
 -1 -18 12 267.68 24.27
 -1 -18 12 341.22 17.37
 -1 18 12 336.1 29.01
 -1 18 12 337.83 13.24
 1 18 -12 380.2 19.58
 1 18 -12 339.07 24.49
 1 18 -12 328.76 22.71
 1 -18 -12 376.68 21.69
 1 -18 -11 160.94 14.07
 1 18 -11 165.52 13.7
 1 -18 -11 151.67 12.82
 1 -18 -11 160.02 12.96
 1 18 -11 178.39 13.35
 -1 -18 11 151.81 13.47
 1 -18 -11 156.98 16.9
 -1 18 11 159.53 8.49
 -1 -18 11 160.12 11.54
 -1 -18 11 122.46 15.67
 -1 -18 11 151.47 11.05
 1 18 -11 171.31 13.51
 -1 -18 11 163.4 9.55
 1 18 -11 137.66 20.57
 1 18 -11 146.4 18.41
 1 18 -11 154.01 15.3
 1 -18 -10 8.95 4.53
 1 -18 -10 12.34 4.51
 1 -18 -10 9.85 4.48
 1 18 -10 13.56 3.88
 1 18 -10 11.49 4
 -1 -18 10 12.54 5.11
 1 -18 -10 11.47 7.62
 -1 -18 10 -11.31 13.96
 -1 -18 10 6.82 4.25
 -1 -18 10 6.85 3.36
 1 18 -10 5.28 4.97
 -1 -18 10 10.37 3.95
 -1 18 10 6.27 5.17
 1 18 -10 36.7 21.85
 1 18 -10 7.32 12.68
 1 18 -10 -2.83 11.12
 1 18 -10 0.53 6.86
 1 -18 -9 102.21 9.9
 -1 -18 9 115.96 10.86
 1 -18 -9 115.6 9.54
 1 -18 -9 106.81 10.88
 1 18 -9 113.19 10.57
 1 18 -9 110.35 8.86
 1 -18 -9 168.42 16.41
 -1 -18 9 116.48 9.08
 -1 -18 9 107.41 15.56
 1 18 -9 111.71 10.7
 1 18 -9 100.21 17.46
 -1 18 9 96.62 17.16
 1 18 -9 104.05 11.99
 -1 -18 8 108.32 9.71
 1 -18 -8 109.83 9.59
 1 18 -8 114.06 10.56
 1 -18 -8 103.79 10.56
 1 18 -8 106.57 7.94
 1 -18 -8 104.14 12.12
 -1 -18 8 116.88 8.98
 1 18 -8 105.19 12.84
 1 18 -8 104.49 10.34
 1 18 -8 128.99 21.28
 1 18 -8 114.06 15.1
 -1 18 8 89.26 3.84
 -1 18 8 97.5 17.63
 1 18 -8 98.69 11.13
 1 18 -7 24.55 5.22
 1 18 -7 33.65 4.13
 1 -18 -7 31.86 6.08
 1 -18 -7 21.42 7.09
 -1 18 7 23.3 3.08
 -1 -18 7 5.16 8.7
 -1 -18 7 29.49 4.28
 1 18 -7 24.13 6.84
 1 18 -7 35.94 7.6
 1 18 -7 27.07 6.96
 -1 -18 7 29.24 4.8
 1 -18 -7 30.01 4.97
 -1 -18 6 411.4 15.48
 1 -18 -6 414.59 15.58
 -1 18 6 416.98 10.2
 1 -18 -6 389.03 19.75
 1 18 -6 421.35 18.66
 1 -18 -6 437.61 23.33
 -1 -18 6 409.5 24.81
 1 18 -6 382.79 20.96
 -1 18 6 413.79 14.83
 1 18 -6 470.43 25.81
 -1 18 6 408.86 13.12
 1 18 -6 392.55 18.63
 1 -18 -5 101.07 7.23
 1 18 -5 104.51 4.57
 1 18 -5 104.96 9.33
 -1 18 5 104.47 5.45
 1 -18 -5 95.06 11.8
 -1 -18 5 94.07 9.91
 1 -18 -5 92.77 7.19
 -1 -18 5 77.93 12.96
 -1 18 5 92.59 7.82
 -1 18 5 100.29 6.26
 1 18 -5 93.65 9.99
 1 18 -5 94.91 5.63
 1 18 -4 377.72 8.93
 1 -18 -4 356.41 11.92
 1 18 -4 370.94 16.64
 -1 18 4 360.34 10.56
 1 -18 -4 348.08 13.91
 -1 -18 4 378.32 18.71
 -1 -18 4 407.57 25.24
 1 18 -4 378.1 19.97
 1 18 -4 422.59 23.64
 -1 18 4 360.7 13.56
 -1 18 4 354.14 10.81
 1 18 -4 331.08 15.97
 1 18 -4 352.76 10.52
 1 18 -3 1011.1 15.96
 -1 18 3 973.76 18.22
 1 18 -3 979.33 26.23
 -1 -18 3 971.15 29.17
 1 -18 -3 954.79 33.14
 1 -18 -3 984.39 23.59
 -1 -18 3 904.93 36.88
 1 18 -3 962.69 18.58
 -1 18 3 964.16 32.53
 1 18 -3 939.57 31.16
 -1 18 3 886.13 34.75
 -1 18 3 1018.14 17.98
 1 18 -3 944.85 25.12
 1 -18 -2 455.31 23
 1 -18 -2 449.3 16.43
 -1 -18 2 428.66 19.5
 -1 -18 2 475.63 26.74
 -1 18 2 441.93 13.05
 1 18 -2 451.61 12.36
 1 18 -2 409.97 13.08
 -1 18 2 452.12 21.96
 -1 18 2 443.25 23.51
 1 18 -2 439.32 16.76
 -1 18 1 520.03 19.14
 -1 -18 1 524.12 21.26
 1 -18 -1 539.07 18.79
 1 -18 -1 567.05 25.78
 -1 -18 1 530.01 28.25
 -1 18 1 539.21 15.12
 1 18 -1 515.48 15.76
 1 18 -1 556.83 15.53
 -1 18 1 530.74 22.87
 -1 18 1 470.82 23.12
 1 18 -1 530 17.36
 1 18 0 6.44 2.57
 -1 18 0 8.71 2.4
 -1 -18 0 14.94 9.04
 1 -18 0 5.49 6.21
 1 -18 0 6.74 3.28
 -1 -18 0 14.8 5.22
 -1 18 0 2.1 7.38
 1 18 0 2.98 3.4
 -1 18 0 6.68 5.06
 1 18 0 9.95 3.26
 -1 18 -1 3.12 2.06
 -1 -18 -1 1.44 4.24
 -1 -18 -1 -2.92 8.49
 1 -18 1 1.06 3.2
 -1 18 -1 -5.08 6.86
 1 18 1 0.18 2.65
 -1 18 -1 0.13 5.31
 1 18 1 0.3 2.34
 -1 18 -2 14.28 3.14
 1 -18 2 15.29 4.14
 -1 -18 -2 13.64 8.51
 1 -18 2 13.73 4.05
 1 18 2 26.01 8.25
 -1 18 -2 17 8.36
 -1 18 -2 11.84 5.26
 -1 18 -2 18.49 7.18
 1 18 3 94.03 4.99
 -1 18 -3 100 8.06
 1 -18 3 90.99 8.33
 1 18 3 90.5 6
 -1 -18 -3 78.54 10.17
 1 -18 3 93.13 8.87
 1 -18 3 94.53 4.35
 1 18 3 91.51 9.21
 1 -18 3 86.84 6.95
 -1 18 -3 95.39 11.79
 -1 18 -3 98.93 11.87
 1 18 3 59.33 3.96
 -1 18 -3 80.16 8.86
 1 18 3 95.97 8.06
 -1 18 -3 93.81 10.72
 1 18 4 463.31 12.66
 1 18 4 467.68 15.17
 -1 18 -4 476.76 17.92
 1 -18 4 466.72 19.17
 1 -18 4 466.75 19.8
 -1 -18 -4 457.38 20.48
 1 -18 4 447.21 25.28
 1 18 4 426.94 20.86
 1 -18 4 419.33 15.75
 1 -18 4 467.18 11.39
 -1 18 -4 444.49 20.51
 -1 18 -4 461.53 25.09
 1 18 4 449.3 19.15
 1 18 4 383.03 11.43
 1 18 4 460.09 17.21
 -1 18 -4 459.37 21.45
 1 -18 5 680.72 25.76
 1 -18 5 703.74 24.66
 1 18 5 726.91 20.88
 -1 18 -5 707.26 22.67
 1 -18 5 713 24.91
 -1 -18 -5 664.99 24.48
 1 18 5 643.65 25.21
 1 -18 5 649.26 29.56
 1 18 5 809.47 32.16
 1 -18 5 689.13 15.72
 -1 18 -5 662.41 30.42
 1 18 5 665.97 23.24
 -1 18 -5 617.71 16.07
 -1 18 -5 674.27 27.21
 -1 18 -5 684.43 24.84
 1 18 5 710.3 22.53
 1 -18 6 109.74 11.02
 -1 -18 -6 106.66 11.34
 1 -18 6 111.53 10.38
 -1 18 -6 120.56 9.96
 1 -18 6 114.58 11.04
 1 -18 6 109.99 13.19
 -1 18 -6 110.27 13.85
 1 18 6 104.58 10.75
 1 18 6 111.14 9.7
 -1 18 -6 109.42 12.26
 1 18 6 112.13 8.66
 -1 18 -6 104.17 10.47
 1 -18 7 192.15 15.13
 -1 -18 -7 181.62 14.66
 -1 18 -7 196.75 12.92
 1 -18 7 194.95 14.13
 -1 -18 -7 205.1 13.95
 1 -18 7 175.04 16.02
 1 18 7 200.42 20.33
 -1 18 -7 183.61 17.44
 1 18 7 186.26 14.1
 -1 18 -7 206.53 22.94
 1 -18 7 184.94 9.17
 1 18 7 176.78 11.17
 1 18 7 206.87 8.74
 1 18 7 198.14 13.42
 -1 18 -7 204.45 15.74
 -1 18 -7 178.3 13.81
 -1 -18 -8 97.11 10.81
 1 -18 8 91.55 11.05
 -1 18 -8 91.71 9.38
 -1 -18 -8 87.93 10.09
 1 -18 8 96.02 13.05
 -1 18 -8 81.52 11.95
 1 -18 8 86.89 7.91
 1 18 8 68.46 6.07
 1 18 8 66.25 16.72
 1 18 8 90.14 9.67
 -1 18 -8 97.13 10.12
 -1 18 -8 81.86 11.72
 1 -18 9 3.36 4.02
 -1 -18 -9 0.15 3.01
 -1 -18 -9 1.06 3.96
 -1 -18 -9 -6.69 7.01
 1 -18 9 -2.6 6.6
 -1 18 -9 4.66 6.23
 1 -18 9 -2.29 6.3
 1 18 9 -3.97 11.39
 1 18 9 -5.28 5.52
 -1 18 -9 -0.98 6.8
 -1 18 -9 -3.67 5.56
 -1 18 -10 2.08 8.07
 1 -18 10 2.59 6.67
 -1 -18 -10 1.63 4.28
 -1 18 -10 2.56 6.98
 1 18 10 0.33 11.26
 1 18 10 10.51 7.48
 1 -18 10 0.23 3.91
 -1 -18 -10 1.44 3.63
 1 -18 11 113.92 14.15
 -1 -18 -11 124.63 12.45
 -1 -18 -11 135.03 12.76
 1 -18 11 127.74 13.57
 -1 -18 -11 120.6 12.19
 1 -18 11 128.14 13
 1 18 11 147.53 20.76
 1 18 11 120.94 12.85
 -1 18 -11 123.31 18.23
 -1 18 -11 104.99 13.16
 -1 -18 -12 29.57 7.25
 -1 -18 -12 37.89 7.78
 1 -18 12 29.01 8.22
 1 -18 12 27.79 8.39
 -1 -18 -12 27.24 7.36
 1 -18 12 35.3 8.55
 -1 18 -12 48.72 16.84
 1 18 12 15.76 11.91
 1 18 12 28.76 7.36
 -1 18 -12 22.86 9.38
 -1 -18 -13 102.07 12.14
 -1 -18 -13 100.36 11.81
 1 -18 13 93.1 13.39
 -1 18 -13 108.07 7.42
 1 -18 13 91.33 11.24
 -1 -18 -13 81.94 11.06
 1 -18 13 104.77 12.2
 1 18 13 103.96 25.98
 1 18 13 84.8 19.17
 -1 18 -13 94.86 14.04
 -1 18 -14 110.12 7.88
 -1 -18 -14 99.55 12.37
 1 -18 14 98.14 14.93
 -1 -18 -14 106.57 12.54
 -1 -18 -14 84.08 11.14
 1 -18 14 97.04 12.18
 -1 18 -14 105.38 18.68
 1 18 14 100.41 19.07
 -1 18 -14 92.58 14.9
 1 -18 14 71.23 10.74
 -1 -18 -15 161.85 15.5
 1 -18 15 197.65 16.55
 -1 18 -15 216.93 22
 -1 -18 -15 211.26 17.24
 -1 -18 -15 230.03 18.99
 -1 -18 -16 138.39 14.12
 -1 -18 -16 138.99 15.19
 1 -18 16 124.77 13.67
 1 -18 16 148.32 15.21
 -1 -18 -16 134.88 14.34
 -1 18 -16 101.42 18.59
 1 18 16 155.36 28.24
 -1 18 -16 129.33 19.75
 -1 -18 -17 79 12.09
 -1 -18 -17 78.65 11.53
 1 -18 17 49.25 10.37
 -1 -18 -17 75.18 12.93
[truncated: 2,283,816 more chars]
