# Supplementary material for: Zwitterionic Heavier Pnictinidenes in Redox Catalysis
Source: Angew Chem Int Ed Engl. 2025 Jun 30;64(34):e202505697. doi: 10.1002/anie.202505697 (PMC12363621; doi:10.1002/anie.202505697)
Supplement: Supplementary file 2 — Supporting Information [file ANIE-64-e202505697-s002.zip › 5a.cif]

data_5a

#2024ncs0468z

_audit_creation_date               2024-07-12
_audit_creation_method
;
Olex2 1.5-alpha
(compiled 2024.02.16 svn.r378c4104 for OlexSys, GUI svn.r6928)
;
loop_
  _audit_author_name
  _audit_author_email
  _audit_author_address
 'Owen, G.R.' gareth.owen@southwales.ac.uk
;
University of South Wales
Faculty of Computing, Engineering and Science
University of South Wales, Alfred Wallace Building, Upper Glyntaff
Pontypridd
CF37 4AT
UK
;
 'Tizzard, G.J.' Graham.Tizzard@soton.ac.uk
;
University of Southampton
UK National Crystallography Service, Chemistry, Faculty of Engineering and Physical Sciences
Highfield
Southampton
SO17 1BJ
UK
;
 'Planas Fabrega, O.' o.planasfabrega@qmul.ac.uk
;
University of London Queen Mary
Chemistry
Mile End Road, School of Physical & Chemical Sciences, Joseph Priestley Building
London
E1 4NS
UK
;

_audit_contact_author_address      ?
_audit_contact_author_email        ?
_audit_contact_author_name         ''
_audit_contact_author_phone        ?
_publ_contact_author_id_orcid      ?
_publ_section_references
;
Bourhis, L.J., Dolomanov, O.V., Gildea, R.J., Howard, J.A.K., Puschmann, H.
 (2015). Acta Cryst. A71, 59-75.

Dolomanov, O.V., Bourhis, L.J., Gildea, R.J, Howard, J.A.K. & Puschmann, H.
 (2009), J. Appl. Cryst. 42, 339-341.

Kleemiss, F., Dolomanov, O.V., Bodensteiner, M., Peyerimhoff, N., Midgley, L.,
Bourhis, L.J., Genoni, A., Malaspina, L.A., Jayatilaka, D., Spencer, J.L.,
White, F., Grundkoetter-Stock, B., Steinhauer, S., Lentz, D., Puschmann, H.,
Grabowsky, S. (2021), Chem. Sci., 12, 1675-1692.

Sheldrick, G.M. (2015). Acta Cryst. A71, 3-8.
;
_chemical_formula_moiety           'C28 H36 B Bi N4'
_chemical_formula_sum              'C28 H36 B Bi N4'
_chemical_formula_weight           648.429
_chemical_oxdiff_formula           'C28 H34 B N4 Bi'
_chemical_oxdiff_usercomment       JSF-04-24
loop_
  _atom_type_symbol
  _atom_type_scat_dispersion_real
  _atom_type_scat_dispersion_imag
  _atom_type_scat_source
  _atom_type_scat_dispersion_source
 B 0.00156 0.00068 'NoSpherA2: Chem.Sci. 2021, DOI:10.1039/D0SC05526C'
 'Brennan, Cowan, Rev. Sci. Instrum., 1992, 63, 850'
 Bi -4.02799 10.60765 'NoSpherA2: Chem.Sci. 2021, DOI:10.1039/D0SC05526C'
 'Brennan, Cowan, Rev. Sci. Instrum., 1992, 63, 850'
 C 0.00313 0.00162 'NoSpherA2: Chem.Sci. 2021, DOI:10.1039/D0SC05526C'
 'Brennan, Cowan, Rev. Sci. Instrum., 1992, 63, 850'
 H 0.00000 0.00000 'NoSpherA2: Chem.Sci. 2021, DOI:10.1039/D0SC05526C'
 'Brennan, Cowan, Rev. Sci. Instrum., 1992, 63, 850'
 N 0.00612 0.00332 'NoSpherA2: Chem.Sci. 2021, DOI:10.1039/D0SC05526C'
 'Brennan, Cowan, Rev. Sci. Instrum., 1992, 63, 850'

_space_group_crystal_system        'monoclinic'
_space_group_IT_number             14
_space_group_name_H-M_alt          'P 1 21/c 1'
_space_group_name_Hall             '-P 2ybc'
loop_
  _space_group_symop_id
  _space_group_symop_operation_xyz
 1 x,y,z
 2 -x,y+1/2,-z+1/2
 3 -x,-y,-z
 4 x,-y-1/2,z-1/2

_symmetry_Int_Tables_number        14
_cell_length_a                     10.3422(2)
_cell_length_b                     12.2864(2)
_cell_length_c                     22.3222(4)
_cell_angle_alpha                  90
_cell_angle_beta                   102.815(2)
_cell_angle_gamma                  90
_cell_volume                       2765.79(9)
_cell_formula_units_Z              4
_cell_measurement_reflns_used      29932
_cell_measurement_temperature      100(2)
_cell_measurement_theta_max        41.6300
_cell_measurement_theta_min        1.8730
_exptl_absorpt_coefficient_mu      6.396
_exptl_absorpt_correction_T_max    0.991
_exptl_absorpt_correction_T_min    0.643
_exptl_absorpt_correction_type     gaussian
_exptl_absorpt_process_details
;
CrysAlisPro 1.171.43.130a (Rigaku Oxford Diffraction, 2024)
Numerical absorption correction based on gaussian integration over
a multifaceted crystal model
Empirical absorption correction using spherical harmonics,
implemented in SCALE3 ABSPACK scaling algorithm.
;
_exptl_crystal_colour              yellow
_exptl_crystal_colour_primary      yellow
_exptl_crystal_density_diffrn      1.557
_exptl_crystal_description         plate
_exptl_crystal_F_000               1267.386
loop_
  _exptl_crystal_face_index_h
  _exptl_crystal_face_index_k
  _exptl_crystal_face_index_l
  _exptl_crystal_face_perp_dist
 0 1 1 0.0454
 -2 -2 1 0.0364
 1 1 -1 0.0514
 0 -1 -1 0.0644
 0 -1 2 0.0365
 1 -1 -1 0.0650
 0 1 -1 0.0419
 -1 0 0 0.0150
 -1 0 -2 0.0162
 0 0 -1 0.0437
 2 -1 2 0.0515
 2 1 0 0.0506
 0 1 2 0.0465
 1 1 2 0.0411
 0 0 1 0.0398
 1 0 2 0.0372

_exptl_crystal_recrystallization_method  'The material was used as supplied'
_exptl_crystal_size_max            0.124
_exptl_crystal_size_mid            0.098
_exptl_crystal_size_min            0.053
loop_
  _exptl_oxdiff_crystal_face_indexfrac_h
  _exptl_oxdiff_crystal_face_indexfrac_k
  _exptl_oxdiff_crystal_face_indexfrac_l
  _exptl_oxdiff_crystal_face_x
  _exptl_oxdiff_crystal_face_y
  _exptl_oxdiff_crystal_face_z
 -0.0000 1.0000 1.0000 0.0453 -0.0268 -0.0403
 -2.0000 -2.0000 1.0000 -0.1442 0.0897 -0.0577
 1.0000 1.0000 -1.0000 0.0626 -0.0546 0.0378
 0.0000 -1.0000 -1.0000 -0.0453 0.0268 0.0403
 0.0000 -1.0000 2.0000 0.0116 0.0852 -0.0137
 1.0000 -1.0000 -1.0001 0.0099 0.0380 0.0824
 -0.0000 1.0000 -1.0000 0.0074 -0.0657 -0.0043
 -1.0000 0.0000 0.0000 -0.0552 -0.0112 -0.0421
 -1.0000 0.0000 -2.0000 -0.0932 -0.0500 -0.0061
 0.0000 0.0000 -1.0000 -0.0190 -0.0194 0.0180
 2.0000 -1.0000 1.9999 0.1221 0.1075 0.0705
 2.0000 1.0000 -0.0001 0.1368 -0.0240 0.0619
 -0.0000 1.0000 2.0000 0.0643 -0.0074 -0.0583
 1.0000 1.0000 2.0000 0.1195 0.0038 -0.0162
 -0.0000 -0.0000 1.0000 0.0190 0.0194 -0.0180
 1.0000 -0.0000 2.0000 0.0932 0.0500 0.0061

_diffrn_reflns_av_R_equivalents    0.0648
_diffrn_reflns_av_unetI/netI       0.0532
_diffrn_reflns_Laue_measured_fraction_full  0.9996
_diffrn_reflns_Laue_measured_fraction_max  0.9953
_diffrn_reflns_limit_h_max         20
_diffrn_reflns_limit_h_min         -20
_diffrn_reflns_limit_k_max         24
_diffrn_reflns_limit_k_min         -24
_diffrn_reflns_limit_l_max         44
_diffrn_reflns_limit_l_min         -44
_diffrn_reflns_number              120888
_diffrn_reflns_point_group_measured_fraction_full  0.9996
_diffrn_reflns_point_group_measured_fraction_max  0.9953
_diffrn_reflns_theta_full          25.2417
_diffrn_reflns_theta_max           45.16
_diffrn_reflns_theta_min           1.90
_diffrn_ambient_environment        N~2~
_diffrn_ambient_temperature        100(2)
_diffrn_detector                   'hybrid pixel array detector'
_diffrn_detector_area_resol_mean   10
_diffrn_detector_dtime             0.000
_diffrn_detector_type              'Rigaku, HyPix 6000HE'
_diffrn_measured_fraction_theta_full  0.9996
_diffrn_measured_fraction_theta_max  0.9953
_diffrn_measurement_details
;
List of Runs (angles in degrees, time in seconds):

  # Type    Start    End  Width  t~exp~   \w     \q     \k     \f   Frames
--------------------------------------------------------------------------
  1  \w    -63.00  -4.00   0.50    1.50    --  -43.40  76.00 108.00  118
  2  \w    -36.00   9.00   0.50    1.50    --  -43.40  52.00  94.39   90
  3  \w    -12.00  13.00   0.50    1.50    --  -43.40  38.00  90.00   50
  4  \w    -12.00  30.00   0.50    1.50    --  -43.40  57.00-150.00   84
  5  \w      5.00  33.00   0.50    1.50    --  -43.40  31.00-169.62   56
  6  \w    -14.00  31.00   0.50    1.50    --  -43.40  36.00 -36.70   90
  7  \w    -18.00  32.00   0.50    1.50    --  -43.40  39.00  12.36  100
  8  \w     -7.00  25.00   0.50    1.50    --  -43.40  34.00 149.39   64
  9  \w    -62.00 -27.00   0.50    1.50    --  -43.40 140.00 171.86   70
 10  \w    -75.00 -41.00   0.50    1.50    --  -43.40 106.00 -68.46   68
 11  \w    -25.00   1.00   0.50    1.50    --  -43.40 106.00 -68.46   52
 12  \w     35.00  61.00   0.50    1.50    --   45.90  60.00 -71.63   52
 13  \w     34.00  59.00   0.50    1.50    --   45.90  59.00 -83.69   50
 14  \w     37.00  62.00   0.50    1.50    --   45.90  55.00 -35.37   50
 15  \w     33.00  61.00   0.50    1.50    --   45.90  61.00  -6.01   56
 16  \w     35.00  61.00   0.50    1.50    --   45.90  57.00  35.49   52
 17  \w     35.00  62.00   0.50    1.50    --   45.90  57.00 178.35   54
 18  \w     39.00  76.00   0.50    1.50    --   45.90 -99.00-150.00   74
 19  \w      4.00  30.00   0.50    1.50    --   45.90 -99.00-150.00   52
 20  \w     20.00  47.00   0.50    1.50    --   45.90 -76.00 -17.00   54
 21  \w    -12.00  14.00   0.50    1.50    --   45.90 -57.00  30.00   52
 22  \w    -96.00 -65.00   0.50    1.50    --  -43.40 -48.00 101.56   62
 23  \w    -55.00 -30.00   0.50    1.50    --  -43.40 -61.00 150.60   50
 24  \w    -56.00 -31.00   0.50    1.50    --  -43.40 -61.00 112.68   50
 25  \w    -56.00 -30.00   0.50    1.50    --  -43.40 -61.00   0.19   52
 26  \w   -117.00 -82.00   0.50    1.50    --  -43.40 -62.00 -99.09   70
;
_diffrn_measurement_device         'four-circle diffractometer'
_diffrn_measurement_device_details  'Rigaku, UG2 \k goniometer'
_diffrn_measurement_device_type   
 'Rigaku FRE+ diffractometer with Arc)Sec VHF Varimax confocal mirrors, a UG2 goniometer and HyPix 6000HE detector'
_diffrn_measurement_method         'profile data from \w-scans'
_diffrn_measurement_specimen_support  'MiTeGen MicroLoop'
_diffrn_orient_matrix_type        
 'CrysAlisPro convention (1999,Acta A55,543-557)'
_diffrn_orient_matrix_UB_11        0.0552405000
_diffrn_orient_matrix_UB_12        0.0263280000
_diffrn_orient_matrix_UB_13        0.0189652000
_diffrn_orient_matrix_UB_21        0.0111559000
_diffrn_orient_matrix_UB_22        -0.0462841000
_diffrn_orient_matrix_UB_23        0.0194414000
_diffrn_orient_matrix_UB_31        0.0421065000
_diffrn_orient_matrix_UB_32        -0.0222797000
_diffrn_orient_matrix_UB_33        -0.0179959000
_diffrn_radiation_collimation      0.2
_diffrn_radiation_monochromator    'Confocal mirrors, Arc)Sec VHF Varimax'
_diffrn_radiation_probe            x-ray
_diffrn_radiation_type             'Mo K\a'
_diffrn_radiation_wavelength       0.71073
_diffrn_radiation_xray_symbol      K-L~3~
_diffrn_source                     'Rotating Anode'
_diffrn_source_current             55.0
_diffrn_source_power               2.475
_diffrn_source_target              Mo
_diffrn_source_type                'Rigaku FRE+'
_diffrn_source_voltage             45.0
_diffrn_special_details            ?
_reflns_Friedel_coverage           0.0
_reflns_limit_h_max                20
_reflns_limit_h_min                -20
_reflns_limit_k_max                24
_reflns_limit_k_min                0
_reflns_limit_l_max                44
_reflns_limit_l_min                0
_reflns_number_gt                  16048
_reflns_number_total               22888
_reflns_threshold_expression       I>=2u(I)
_computing_cell_refinement         'CrysAlisPro 1.171.43.130a (Rigaku OD, 2024)'
_computing_data_collection        
 'CrysAlisPro system (CCD 43.127a 64-bit (release 16-06-2024))'
_computing_data_reduction          'CrysAlisPro 1.171.43.130a (Rigaku OD, 2024)'
_computing_molecular_graphics      'Olex2 1.5-alpha (Dolomanov et al., 2009)'
_computing_publication_material    'Olex2 1.5-alpha (Dolomanov et al., 2009)'
_computing_structure_refinement   
 'olex2.refine 1.5-alpha (Bourhis et al., 2015)'
_computing_structure_solution      'SHELXT  (Sheldrick, 2015)'
_refine_diff_density_max           1.9263
_refine_diff_density_min           -1.6143
_refine_diff_density_rms           0.3951
_refine_ls_d_res_high              0.5012
_refine_ls_d_res_low               10.6995
_refine_ls_goodness_of_fit_ref     0.9908
_refine_ls_hydrogen_treatment      constr
_refine_ls_matrix_type             full
_refine_ls_number_constraints      0
_refine_ls_number_parameters       656
_refine_ls_number_reflns           22888
_refine_ls_number_restraints       621
_refine_ls_R_factor_all            0.0692
_refine_ls_R_factor_gt             0.0340
_refine_ls_restrained_S_all        0.9773
_refine_ls_shift/su_max            -0.0007
_refine_ls_shift/su_mean           0.0000
_refine_ls_structure_factor_coef   Fsqd
_refine_ls_weighting_details      
 'w=1/[\s^2^(Fo^2^)+(0.0103P)^2^] where P=(Fo^2^+2Fc^2^)/3'
_refine_ls_weighting_scheme        calc
_refine_ls_wR_factor_gt            0.0361
_refine_ls_wR_factor_ref           0.0419
_refine_special_details           
 'NoSpherA2 refinement. Thermal restraints (RIGU) applied to all atoms. Bi refined anisotropically with anharmonic component.'
_olex2_refinement_description
;
1. Fixed Uiso
 At 1.2 times of:
  All C(H) groups
 At 1.5 times of:
  All C(H,H,H) groups
2. Rigid body (RIGU) restrains
 B1, Bi1, C1, C8, N1, N2, N3, N4, C2, C3, C4, C9, C10, C11, H2, C15, C22, H3,
 C5, C6, C7, H9, H10, C12, C13, C14, C16, C20, C23, C27, H5a, H5b, H5c, H6a,
 H6b, H6c, H7a, H7b, H7c, H12a, H12b, H12c, H13a, H13b, H13c, H14a, H14b, H14c,
 H16, C17, C19, H20, H23, C24, C26, H27, H17, C18, H19, H24, C25, H26, C21, C28,
  H21a, H21b, H21c, H28a, H28b, H28c
 with sigma for 1-2 distances of 0.004 and sigma for 1-3 distances of 0.004
;
_olex2_refine_details
;
Refinement using NoSpherA2, an implementation of
NOn-SPHERical Atom-form-factors in Olex2.
Please cite:
F. Kleemiss et al. Chem. Sci. DOI 10.1039/D0SC05526C - 2021
NoSpherA2 implementation of HAR makes use of
tailor-made aspherical atomic form factors calculated
on-the-fly from a Hirshfeld-partitioned electron density (ED) - not from
spherical-atom form factors.

The ED is calculated from a gaussian basis set single determinant SCF
wavefunction - either Hartree-Fock or DFT using selected funtionals
 - for a fragment of the crystal.
This fragment can be embedded in an electrostatic crystal field by employing cluster charges
or modelled using implicit solvation models, depending on the software used.
The following options were used:
   SOFTWARE:       ORCA 5.0
   PARTITIONING:   NoSpherA2
   INT ACCURACY:   Normal
   METHOD:         R2SCAN
   BASIS SET:      x2c-TZVP
   CHARGE:         0
   MULTIPLICITY:   1
   RELATIVISTIC:   DKH2
   DATE:           2024-07-12_13-25-47
;
_atom_sites_solution_primary       dual
loop_
  _atom_site_label
  _atom_site_type_symbol
  _atom_site_fract_x
  _atom_site_fract_y
  _atom_site_fract_z
  _atom_site_U_iso_or_equiv
  _atom_site_adp_type
  _atom_site_occupancy
  _atom_site_refinement_flags_posn
  _atom_site_refinement_flags_adp
 Bi1 Bi 0.718227(8) 0.621385(7) 0.756671(4) 0.01690(3) Uani 1.000000 . U
 N1 N 0.57639(9) 0.48344(8) 0.63771(4) 0.01432(17) Uani 1.000000 . U
 N2 N 0.41874(9) 0.55373(8) 0.67663(5) 0.01582(18) Uani 1.000000 . U
 N3 N 0.81939(9) 0.42839(8) 0.68059(4) 0.01372(17) Uani 1.000000 . U
 N4 N 0.94930(9) 0.42829(8) 0.77243(4) 0.01413(17) Uani 1.000000 . U
 C1 C 0.55274(11) 0.54807(9) 0.68293(5) 0.01418(19) Uani 1.000000 . U
 C2 C 0.45614(12) 0.44828(11) 0.60263(6) 0.0190(2) Uani 1.000000 . U
 H2 H 0.4491(15) 0.3995(13) 0.5638(7) 0.033(4) Uani 1.000000 . U
 C3 C 0.35807(12) 0.49098(11) 0.62662(6) 0.0194(2) Uani 1.000000 . U
 H3 H 0.2513(14) 0.4829(13) 0.6121(7) 0.034(4) Uani 1.000000 . U
 C4 C 0.34716(12) 0.60937(10) 0.71905(6) 0.0184(2) Uani 1.000000 . U
 C5 C 0.39139(14) 0.72866(11) 0.72700(7) 0.0237(3) Uani 1.000000 . U
 H5a H 0.4925(16) 0.7401(13) 0.7508(7) 0.035(3) Uani 1.000000 . U
 H5b H 0.3802(16) 0.7679(13) 0.6835(7) 0.038(4) Uani 1.000000 . U
 H5c H 0.3297(16) 0.7709(13) 0.7529(7) 0.035(4) Uani 1.000000 . U
 C6 C 0.37544(14) 0.54790(12) 0.78011(6) 0.0239(3) Uani 1.000000 . U
 H6a H 0.3475(15) 0.4637(13) 0.7721(7) 0.034(3) Uani 1.000000 . U
 H6b H 0.4796(15) 0.5473(13) 0.8026(7) 0.028(3) Uani 1.000000 . U
 H6c H 0.3176(16) 0.5837(14) 0.8111(7) 0.033(4) Uani 1.000000 . U
 C7 C 0.19793(13) 0.60648(13) 0.69135(7) 0.0261(3) Uani 1.000000 . U
 H7a H 0.1758(15) 0.6392(14) 0.6460(8) 0.037(3) Uani 1.000000 . U
 H7b H 0.1596(15) 0.5245(14) 0.6887(8) 0.041(4) Uani 1.000000 . U
 H7c H 0.1462(16) 0.6508(15) 0.7218(8) 0.043(4) Uani 1.000000 . U
 C8 C 0.84325(11) 0.47852(9) 0.73591(5) 0.01383(19) Uani 1.000000 . U
 C9 C 0.91269(12) 0.34682(10) 0.68260(5) 0.0174(2) Uani 1.000000 . U
 H9 H 0.9141(15) 0.2978(14) 0.6434(7) 0.037(4) Uani 1.000000 . U
 C10 C 0.99349(12) 0.34599(10) 0.73935(6) 0.0176(2) Uani 1.000000 . U
 H10 H 1.0774(15) 0.2982(13) 0.7582(7) 0.034(4) Uani 1.000000 . U
 C11 C 1.00594(11) 0.45037(10) 0.83879(5) 0.0158(2) Uani 1.000000 . U
 C12 C 1.03661(13) 0.57169(10) 0.84753(6) 0.0188(2) Uani 1.000000 . U
 H12a H 1.0953(15) 0.6011(12) 0.8163(7) 0.031(3) Uani 1.000000 . U
 H12b H 0.9440(15) 0.6183(11) 0.8377(7) 0.027(3) Uani 1.000000 . U
 H12c H 1.0884(15) 0.5855(12) 0.8936(7) 0.031(3) Uani 1.000000 . U
 C13 C 0.90578(14) 0.41432(12) 0.87606(6) 0.0227(3) Uani 1.000000 . U
 H13a H 0.8120(16) 0.4543(14) 0.8602(7) 0.038(4) Uani 1.000000 . U
 H13b H 0.8890(16) 0.3281(14) 0.8710(7) 0.038(3) Uani 1.000000 . U
 H13c H 0.9448(15) 0.4323(14) 0.9237(7) 0.037(3) Uani 1.000000 . U
 C14 C 1.13473(13) 0.38605(11) 0.86012(6) 0.0210(2) Uani 1.000000 . U
 H14a H 1.1171(15) 0.2971(13) 0.8582(7) 0.032(3) Uani 1.000000 . U
 H14b H 1.2059(15) 0.4058(12) 0.8330(7) 0.032(3) Uani 1.000000 . U
 H14c H 1.1755(16) 0.4052(13) 0.9088(7) 0.033(3) Uani 1.000000 . U
 C15 C 0.76301(11) 0.56291(9) 0.58633(5) 0.01409(19) Uani 1.000000 . U
 C16 C 0.67666(12) 0.64402(9) 0.55688(5) 0.0164(2) Uani 1.000000 . U
 H16 H 0.5772(15) 0.6482(12) 0.5623(7) 0.031(4) Uani 1.000000 . U
 C17 C 0.71548(13) 0.72002(10) 0.51781(6) 0.0205(2) Uani 1.000000 . U
 H17 H 0.6463(15) 0.7781(12) 0.4950(7) 0.033(4) Uani 1.000000 . U
 C18 C 0.84286(14) 0.71840(11) 0.50651(6) 0.0222(2) Uani 1.000000 . U
 C19 C 0.93138(13) 0.64029(11) 0.53708(6) 0.0237(3) Uani 1.000000 . U
 H19 H 1.0295(17) 0.6370(14) 0.5294(9) 0.055(6) Uani 1.000000 . U
 C20 C 0.89189(12) 0.56499(11) 0.57607(6) 0.0194(2) Uani 1.000000 . U
 H20 H 0.9620(14) 0.5034(13) 0.5971(8) 0.041(5) Uani 1.000000 . U
 C21 C 0.8837(2) 0.79719(16) 0.46297(8) 0.0401(4) Uani 1.000000 . U
 H21a H 0.884(2) 0.8802(17) 0.4782(10) 0.073(5) Uani 1.000000 . U
 H21b H 0.979(2) 0.7915(17) 0.4573(9) 0.071(4) Uani 1.000000 . U
 H21c H 0.823(2) 0.7979(18) 0.4210(9) 0.071(4) Uani 1.000000 . U
 C22 C 0.69323(11) 0.35307(9) 0.57534(5) 0.01489(19) Uani 1.000000 . U
 C23 C 0.65070(13) 0.25381(10) 0.59554(6) 0.0202(2) Uani 1.000000 . U
 H23 H 0.6362(17) 0.2495(13) 0.6415(7) 0.043(5) Uani 1.000000 . U
 C24 C 0.63169(13) 0.16096(11) 0.55887(6) 0.0219(2) Uani 1.000000 . U
 H24 H 0.5987(19) 0.0874(13) 0.5759(8) 0.053(5) Uani 1.000000 . U
 C25 C 0.65295(13) 0.16354(12) 0.49937(7) 0.0253(3) Uani 1.000000 . U
 C26 C 0.69468(14) 0.26173(12) 0.47838(7) 0.0265(3) Uani 1.000000 . U
 H26 H 0.7116(18) 0.2672(14) 0.4327(7) 0.051(5) Uani 1.000000 . U
 C27 C 0.71485(12) 0.35391(10) 0.51577(6) 0.0191(2) Uani 1.000000 . U
 H27 H 0.7483(16) 0.4266(13) 0.4970(7) 0.035(4) Uani 1.000000 . U
 C28 C 0.6285(2) 0.06510(17) 0.45885(10) 0.0551(6) Uani 1.000000 . U
 H28a H 0.619(2) -0.0077(18) 0.4838(11) 0.079(5) Uani 1.000000 . U
 H28b H 0.530(2) 0.0661(19) 0.4302(11) 0.080(4) Uani 1.000000 . U
 H28c H 0.684(2) 0.0555(16) 0.4305(10) 0.083(4) Uani 1.000000 . U
 B1 B 0.71347(13) 0.45952(10) 0.62009(6) 0.0136(2) Uani 1.000000 . U

loop_
  _atom_site_anharm_GC_C_label
  _atom_site_anharm_GC_C_111
  _atom_site_anharm_GC_C_112
  _atom_site_anharm_GC_C_113
  _atom_site_anharm_GC_C_122
  _atom_site_anharm_GC_C_123
  _atom_site_anharm_GC_C_133
  _atom_site_anharm_GC_C_222
  _atom_site_anharm_GC_C_223
  _atom_site_anharm_GC_C_233
  _atom_site_anharm_GC_C_333
 Bi1 0.000000094(11) -0.000000072(6) 0.000000014(3) -0.000000011(5)
 -0.0000000027(19) 0.0000000040(15) -0.000000120(7) 0.000000012(2)
 -0.0000000107(13) -0.0000000089(12)

loop_
  _atom_site_anharm_GC_D_label
  _atom_site_anharm_GC_D_1111
  _atom_site_anharm_GC_D_1112
  _atom_site_anharm_GC_D_1113
  _atom_site_anharm_GC_D_1122
  _atom_site_anharm_GC_D_1123
  _atom_site_anharm_GC_D_1133
  _atom_site_anharm_GC_D_1222
  _atom_site_anharm_GC_D_1223
  _atom_site_anharm_GC_D_1233
  _atom_site_anharm_GC_D_1333
  _atom_site_anharm_GC_D_2222
  _atom_site_anharm_GC_D_2223
  _atom_site_anharm_GC_D_2233
  _atom_site_anharm_GC_D_2333
  _atom_site_anharm_GC_D_3333
 Bi1 0.0000000116(6) -0.0000000007(4) 0.00000000441(16) 0.00000000102(18)
 -0.00000000035(12) 0.00000000209(7) -0.0000000004(3) 0.00000000035(6)
 -0.00000000016(5) 0.00000000090(4) 0.0000000002(3) -0.00000000060(12)
 0.00000000027(4) -0.00000000022(4) 0.00000000069(3)

loop_
  _atom_site_aniso_label
  _atom_site_aniso_U_11
  _atom_site_aniso_U_22
  _atom_site_aniso_U_33
  _atom_site_aniso_U_12
  _atom_site_aniso_U_13
  _atom_site_aniso_U_23
 Bi1 0.01491(5) 0.01651(5) 0.01893(5) 0.00036(4) 0.00302(3) -0.00617(4)
 N1 0.0147(4) 0.0161(4) 0.0123(4) -0.0012(3) 0.0033(3) -0.0017(3)
 N2 0.0135(4) 0.0194(5) 0.0149(4) -0.0008(3) 0.0040(3) -0.0013(3)
 N3 0.0158(4) 0.0139(4) 0.0113(4) 0.0016(3) 0.0027(3) -0.0005(3)
 N4 0.0151(4) 0.0142(4) 0.0128(4) 0.0008(3) 0.0026(3) -0.0001(3)
 C1 0.0132(5) 0.0153(5) 0.0144(5) -0.0005(4) 0.0038(4) -0.0014(4)
 C2 0.0165(5) 0.0243(6) 0.0158(5) -0.0020(4) 0.0025(4) -0.0061(4)
 H2 0.029(8) 0.041(9) 0.028(6) -0.003(4) 0.006(3) -0.019(4)
 C3 0.0136(5) 0.0258(6) 0.0186(5) -0.0025(4) 0.0030(4) -0.0044(4)
 H3 0.013(4) 0.048(11) 0.040(9) -0.002(2) 0.002(2) -0.023(6)
 C4 0.0152(5) 0.0228(6) 0.0184(5) 0.0017(4) 0.0063(4) -0.0007(4)
 C5 0.0237(6) 0.0226(6) 0.0258(7) 0.0027(5) 0.0077(5) -0.0029(5)
 H5a 0.032(4) 0.035(8) 0.038(7) 0.001(2) 0.007(2) -0.004(3)
 H5b 0.053(8) 0.030(7) 0.033(4) 0.004(4) 0.014(2) -0.000(2)
 H5c 0.035(6) 0.038(7) 0.035(7) 0.006(3) 0.012(3) -0.006(3)
 C6 0.0238(6) 0.0293(7) 0.0210(6) 0.0021(5) 0.0102(5) 0.0027(5)
 H6a 0.038(7) 0.034(4) 0.031(7) 0.001(2) 0.009(4) 0.004(2)
 H6b 0.026(4) 0.037(8) 0.024(6) 0.005(2) 0.0090(19) -0.001(4)
 H6c 0.033(7) 0.045(8) 0.026(6) 0.007(3) 0.015(3) 0.003(3)
 C7 0.0156(5) 0.0357(8) 0.0279(7) 0.0021(5) 0.0066(5) -0.0031(6)
 H7a 0.026(7) 0.052(8) 0.032(4) 0.001(4) 0.005(2) 0.001(2)
 H7b 0.032(7) 0.044(4) 0.049(8) -0.004(2) 0.014(4) -0.006(2)
 H7c 0.030(7) 0.060(8) 0.043(7) 0.009(3) 0.013(3) -0.008(3)
 C8 0.0146(5) 0.0137(5) 0.0135(5) 0.0002(4) 0.0036(4) -0.0009(4)
 C9 0.0213(5) 0.0157(5) 0.0146(5) 0.0052(4) 0.0027(4) -0.0016(4)
 H9 0.038(9) 0.042(9) 0.026(5) 0.020(5) -0.002(4) -0.015(3)
 C10 0.0193(5) 0.0166(5) 0.0162(5) 0.0049(4) 0.0024(4) -0.0003(4)
 H10 0.030(6) 0.039(8) 0.031(8) 0.018(3) 0.004(3) 0.003(4)
 C11 0.0164(5) 0.0174(5) 0.0135(5) -0.0011(4) 0.0031(4) 0.0009(4)
 C12 0.0185(6) 0.0185(5) 0.0186(6) -0.0021(4) 0.0021(4) -0.0031(4)
 H12a 0.034(6) 0.029(7) 0.031(6) -0.006(3) 0.011(3) -0.003(3)
 H12b 0.025(4) 0.021(6) 0.036(8) -0.001(2) 0.006(2) 0.001(3)
 H12c 0.032(7) 0.031(7) 0.028(4) -0.002(3) 0.002(2) -0.005(2)
 C13 0.0223(6) 0.0300(7) 0.0166(6) -0.0045(5) 0.0056(5) 0.0029(5)
 H13a 0.030(4) 0.048(7) 0.038(8) 0.000(2) 0.009(2) 0.007(4)
 H13b 0.043(8) 0.037(4) 0.036(8) -0.008(2) 0.013(4) 0.002(2)
 H13c 0.037(7) 0.051(8) 0.024(4) -0.006(4) 0.007(2) 0.000(2)
 C14 0.0214(6) 0.0221(6) 0.0179(5) 0.0034(5) 0.0008(4) 0.0035(5)
 H14a 0.038(8) 0.027(4) 0.028(8) 0.002(2) 0.000(4) 0.005(2)
 H14b 0.030(6) 0.033(8) 0.033(6) 0.006(3) 0.009(3) 0.007(3)
 H14c 0.033(7) 0.039(8) 0.024(4) 0.001(4) -0.000(2) 0.001(2)
 C15 0.0150(5) 0.0139(5) 0.0137(5) 0.0001(4) 0.0040(4) 0.0005(4)
 C16 0.0173(5) 0.0143(5) 0.0169(5) 0.0009(4) 0.0025(4) 0.0012(4)
 H16 0.023(4) 0.024(8) 0.049(10) 0.007(3) 0.012(2) 0.013(5)
 C17 0.0251(6) 0.0166(5) 0.0172(5) -0.0027(4) -0.0005(4) 0.0033(4)
 H17 0.036(6) 0.026(7) 0.036(9) 0.003(3) 0.002(3) 0.013(4)
 C18 0.0289(7) 0.0218(6) 0.0157(5) -0.0075(5) 0.0046(5) 0.0022(4)
 C19 0.0229(6) 0.0262(7) 0.0244(6) -0.0044(5) 0.0106(5) 0.0025(5)
 H19 0.034(4) 0.060(11) 0.078(12) 0.009(3) 0.032(3) 0.037(7)
 C20 0.0167(5) 0.0204(6) 0.0222(6) 0.0001(4) 0.0064(4) 0.0037(4)
 H20 0.021(6) 0.037(7) 0.067(11) 0.007(3) 0.015(4) 0.025(5)
 C21 0.0513(11) 0.0423(10) 0.0270(8) -0.0182(8) 0.0095(7) 0.0129(7)
 H21a 0.104(10) 0.054(5) 0.064(9) -0.020(3) 0.023(4) 0.011(2)
 H21b 0.068(4) 0.078(10) 0.073(10) -0.017(3) 0.027(2) 0.024(4)
 H21c 0.084(7) 0.083(10) 0.043(5) -0.029(4) 0.005(2) 0.023(3)
 C22 0.0180(5) 0.0143(5) 0.0122(4) 0.0001(4) 0.0030(4) -0.0009(3)
 C23 0.0292(6) 0.0161(5) 0.0150(5) -0.0042(5) 0.0043(5) -0.0015(4)
 H23 0.083(13) 0.030(8) 0.023(4) -0.015(5) 0.024(3) -0.004(3)
 C24 0.0254(6) 0.0170(6) 0.0229(6) -0.0040(5) 0.0049(5) -0.0047(4)
 H24 0.092(14) 0.026(5) 0.053(9) -0.020(3) 0.039(5) -0.009(3)
 C25 0.0248(6) 0.0256(6) 0.0290(7) -0.0094(5) 0.0137(5) -0.0154(5)
 C26 0.0303(7) 0.0308(7) 0.0230(6) -0.0111(5) 0.0158(5) -0.0126(5)
 H26 0.085(13) 0.044(9) 0.033(4) -0.026(5) 0.036(3) -0.019(3)
 C27 0.0233(6) 0.0209(6) 0.0153(5) -0.0032(4) 0.0087(4) -0.0040(4)
 H27 0.061(11) 0.027(5) 0.022(7) -0.016(3) 0.020(5) -0.007(3)
 C28 0.0722(14) 0.0474(11) 0.0625(13) -0.0375(10) 0.0510(11) -0.0414(9)
 H28a 0.108(10) 0.053(5) 0.095(8) -0.036(3) 0.062(4) -0.033(3)
 H28b 0.095(5) 0.065(10) 0.092(8) -0.043(3) 0.042(3) -0.039(4)
 H28c 0.110(7) 0.069(9) 0.097(7) -0.046(4) 0.078(3) -0.054(4)
 B1 0.0160(5) 0.0130(5) 0.0117(5) 0.0005(4) 0.0031(4) 0.0000(4)

loop_
  _geom_bond_atom_site_label_1
  _geom_bond_atom_site_label_2
  _geom_bond_distance
  _geom_bond_site_symmetry_2
  _geom_bond_publ_flag
 Bi1 C1 2.2805(11) . ?
 Bi1 C8 2.2878(11) . ?
 N1 C1 1.3485(14) . ?
 N1 C2 1.3837(15) . ?
 N1 B1 1.5807(15) . ?
 N2 C1 1.3633(14) . ?
 N2 C3 1.3870(15) . ?
 N2 C4 1.4910(14) . ?
 N3 C8 1.3526(14) . ?
 N3 C9 1.3850(15) . ?
 N3 B1 1.5856(16) . ?
 N4 C8 1.3608(14) . ?
 N4 C10 1.3878(15) . ?
 N4 C11 1.4921(15) . ?
 C2 H2 1.043(15) . ?
 C2 C3 1.3534(17) . ?
 C3 H3 1.084(14) . ?
 C4 C5 1.5339(18) . ?
 C4 C6 1.5286(18) . ?
 C4 C7 1.5304(18) . ?
 C5 H5a 1.072(16) . ?
 C5 H5b 1.068(16) . ?
 C5 H5c 1.084(15) . ?
 C6 H6a 1.078(16) . ?
 C6 H6b 1.083(15) . ?
 C6 H6c 1.101(15) . ?
 C7 H7a 1.067(16) . ?
 C7 H7b 1.080(17) . ?
 C7 H7c 1.099(16) . ?
 C9 H9 1.066(15) . ?
 C9 C10 1.3541(17) . ?
 C10 H10 1.055(14) . ?
 C11 C12 1.5274(17) . ?
 C11 C13 1.5309(16) . ?
 C11 C14 1.5310(17) . ?
 C12 H12a 1.082(15) . ?
 C12 H12b 1.096(15) . ?
 C12 H12c 1.063(15) . ?
 C13 H13a 1.075(16) . ?
 C13 H13b 1.075(17) . ?
 C13 H13c 1.074(16) . ?
 C14 H14a 1.108(16) . ?
 C14 H14b 1.079(15) . ?
 C14 H14c 1.100(16) . ?
 C15 C16 1.4008(16) . ?
 C15 C20 1.4018(16) . ?
 C15 B1 1.6172(17) . ?
 C16 H16 1.063(14) . ?
 C16 C17 1.3961(17) . ?
 C17 H17 1.058(15) . ?
 C17 C18 1.3953(18) . ?
 C18 C19 1.3956(19) . ?
 C18 C21 1.4976(19) . ?
 C19 H19 1.066(16) . ?
 C19 C20 1.3921(17) . ?
 C20 H20 1.081(15) . ?
 C21 H21a 1.07(2) . ?
 C21 H21b 1.03(2) . ?
 C21 H21c 1.006(19) . ?
 C22 C23 1.4044(17) . ?
 C22 C27 1.3965(16) . ?
 C22 B1 1.6308(17) . ?
 C23 H23 1.070(15) . ?
 C23 C24 1.3922(17) . ?
 C24 H24 1.065(16) . ?
 C24 C25 1.3940(19) . ?
 C25 C26 1.397(2) . ?
 C25 C28 1.498(2) . ?
 C26 H26 1.075(15) . ?
 C26 C27 1.3948(17) . ?
 C27 H27 1.075(15) . ?
 C28 H28a 1.07(2) . ?
 C28 H28b 1.08(3) . ?
 C28 H28c 0.949(17) . ?

loop_
  _geom_angle_atom_site_label_1
  _geom_angle_atom_site_label_2
  _geom_angle_atom_site_label_3
  _geom_angle
  _geom_angle_site_symmetry_1
  _geom_angle_site_symmetry_3
  _geom_angle_publ_flag
 C8 Bi1 C1 85.30(4) . . ?
 C2 N1 C1 108.54(10) . . ?
 B1 N1 C1 128.12(9) . . ?
 B1 N1 C2 122.97(9) . . ?
 C3 N2 C1 108.82(10) . . ?
 C4 N2 C1 126.48(10) . . ?
 C4 N2 C3 124.50(10) . . ?
 C9 N3 C8 108.37(9) . . ?
 B1 N3 C8 128.27(9) . . ?
 B1 N3 C9 123.15(9) . . ?
 C10 N4 C8 109.17(10) . . ?
 C11 N4 C8 126.81(10) . . ?
 C11 N4 C10 123.89(10) . . ?
 N1 C1 Bi1 122.76(8) . . ?
 N2 C1 Bi1 129.59(8) . . ?
 N2 C1 N1 107.57(10) . . ?
 H2 C2 N1 122.5(9) . . ?
 C3 C2 N1 108.26(11) . . ?
 C3 C2 H2 129.2(9) . . ?
 C2 C3 N2 106.80(11) . . ?
 H3 C3 N2 122.7(8) . . ?
 H3 C3 C2 130.5(8) . . ?
 C5 C4 N2 109.52(10) . . ?
 C6 C4 N2 108.42(10) . . ?
 C6 C4 C5 112.07(11) . . ?
 C7 C4 N2 109.33(10) . . ?
 C7 C4 C5 108.49(11) . . ?
 C7 C4 C6 108.98(11) . . ?
 H5a C5 C4 114.6(9) . . ?
 H5b C5 C4 110.9(9) . . ?
 H5b C5 H5a 106.7(12) . . ?
 H5c C5 C4 108.8(9) . . ?
 H5c C5 H5a 107.4(12) . . ?
 H5c C5 H5b 108.2(12) . . ?
 H6a C6 C4 109.6(8) . . ?
 H6b C6 C4 113.0(8) . . ?
 H6b C6 H6a 105.8(12) . . ?
 H6c C6 C4 109.8(9) . . ?
 H6c C6 H6a 109.0(12) . . ?
 H6c C6 H6b 109.5(12) . . ?
 H7a C7 C4 111.1(8) . . ?
 H7b C7 C4 111.7(9) . . ?
 H7b C7 H7a 107.6(13) . . ?
 H7c C7 C4 108.9(9) . . ?
 H7c C7 H7a 111.7(13) . . ?
 H7c C7 H7b 105.8(12) . . ?
 N3 C8 Bi1 122.51(8) . . ?
 N4 C8 Bi1 130.03(8) . . ?
 N4 C8 N3 107.46(9) . . ?
 H9 C9 N3 121.3(8) . . ?
 C10 C9 N3 108.46(10) . . ?
 C10 C9 H9 130.3(8) . . ?
 C9 C10 N4 106.53(11) . . ?
 H10 C10 N4 122.2(9) . . ?
 H10 C10 C9 131.2(9) . . ?
 C12 C11 N4 109.20(9) . . ?
 C13 C11 N4 108.84(10) . . ?
 C13 C11 C12 111.06(10) . . ?
 C14 C11 N4 109.74(10) . . ?
 C14 C11 C12 108.80(10) . . ?
 C14 C11 C13 109.18(10) . . ?
 H12a C12 C11 112.0(8) . . ?
 H12b C12 C11 109.7(7) . . ?
 H12b C12 H12a 106.7(12) . . ?
 H12c C12 C11 109.0(8) . . ?
 H12c C12 H12a 109.6(12) . . ?
 H12c C12 H12b 109.9(12) . . ?
 H13a C13 C11 111.0(8) . . ?
 H13b C13 C11 109.9(8) . . ?
 H13b C13 H13a 107.6(13) . . ?
 H13c C13 C11 109.2(8) . . ?
 H13c C13 H13a 110.2(13) . . ?
 H13c C13 H13b 108.9(12) . . ?
 H14a C14 C11 111.9(8) . . ?
 H14b C14 C11 111.4(8) . . ?
 H14b C14 H14a 109.1(11) . . ?
 H14c C14 C11 108.2(8) . . ?
 H14c C14 H14a 105.9(11) . . ?
 H14c C14 H14b 110.3(12) . . ?
 C20 C15 C16 116.15(11) . . ?
 B1 C15 C16 122.86(10) . . ?
 B1 C15 C20 120.09(10) . . ?
 H16 C16 C15 120.9(8) . . ?
 C17 C16 C15 121.81(11) . . ?
 C17 C16 H16 117.3(8) . . ?
 H17 C17 C16 119.6(8) . . ?
 C18 C17 C16 121.15(12) . . ?
 C18 C17 H17 119.2(8) . . ?
 C19 C18 C17 117.69(11) . . ?
 C21 C18 C17 121.47(14) . . ?
 C21 C18 C19 120.84(14) . . ?
 H19 C19 C18 119.5(9) . . ?
 C20 C19 C18 120.73(12) . . ?
 C20 C19 H19 119.8(9) . . ?
 C19 C20 C15 122.39(12) . . ?
 H20 C20 C15 119.1(8) . . ?
 H20 C20 C19 118.4(8) . . ?
 H21a C21 C18 113.0(11) . . ?
 H21b C21 C18 117.0(11) . . ?
 H21b C21 H21a 99.5(16) . . ?
 H21c C21 C18 113.8(11) . . ?
 H21c C21 H21a 104.2(17) . . ?
 H21c C21 H21b 107.7(15) . . ?
 C27 C22 C23 116.09(11) . . ?
 B1 C22 C23 120.44(10) . . ?
 B1 C22 C27 123.47(10) . . ?
 H23 C23 C22 118.1(8) . . ?
 C24 C23 C22 122.43(12) . . ?
 C24 C23 H23 119.4(8) . . ?
 H24 C24 C23 120.1(9) . . ?
 C25 C24 C23 120.66(12) . . ?
 C25 C24 H24 119.3(9) . . ?
 C26 C25 C24 117.71(12) . . ?
 C28 C25 C24 121.06(14) . . ?
 C28 C25 C26 121.21(14) . . ?
 H26 C26 C25 120.0(9) . . ?
 C27 C26 C25 121.13(12) . . ?
 C27 C26 H26 118.9(9) . . ?
 C26 C27 C22 121.97(12) . . ?
 H27 C27 C22 120.6(8) . . ?
 H27 C27 C26 117.4(8) . . ?
 H28a C28 C25 112.5(11) . . ?
 H28b C28 C25 111.2(12) . . ?
 H28b C28 H28a 97.8(15) . . ?
 H28c C28 C25 117.2(11) . . ?
 H28c C28 H28a 112.4(17) . . ?
 H28c C28 H28b 103.5(17) . . ?
 N3 B1 N1 108.74(9) . . ?
 C15 B1 N1 111.36(9) . . ?
 C15 B1 N3 110.86(9) . . ?
 C22 B1 N1 107.53(9) . . ?
 C22 B1 N3 107.39(9) . . ?
 C22 B1 C15 110.82(9) . . ?

loop_
  _geom_torsion_atom_site_label_1
  _geom_torsion_atom_site_label_2
  _geom_torsion_atom_site_label_3
  _geom_torsion_atom_site_label_4
  _geom_torsion
  _geom_torsion_site_symmetry_1
  _geom_torsion_site_symmetry_2
  _geom_torsion_site_symmetry_3
  _geom_torsion_site_symmetry_4
  _geom_torsion_publ_flag
 Bi1 C1 N1 C2 177.07(9) . . . . ?
 Bi1 C1 N1 B1 -9.76(12) . . . . ?
 Bi1 C1 N2 C3 -176.48(11) . . . . ?
 Bi1 C1 N2 C4 -1.53(13) . . . . ?
 Bi1 C8 N3 C9 179.25(9) . . . . ?
 Bi1 C8 N3 B1 4.36(12) . . . . ?
 Bi1 C8 N4 C10 -179.34(10) . . . . ?
 Bi1 C8 N4 C11 4.72(12) . . . . ?
 N1 C1 N2 C3 0.23(11) . . . . ?
 N1 C1 N2 C4 175.19(8) . . . . ?
 N1 C2 C3 N2 0.49(11) . . . . ?
 N1 B1 N3 C8 -45.76(12) . . . . ?
 N1 B1 N3 C9 140.04(9) . . . . ?
 N1 B1 C15 C16 -21.71(12) . . . . ?
 N1 B1 C15 C20 169.56(9) . . . . ?
 N1 B1 C22 C23 -58.21(11) . . . . ?
 N1 B1 C22 C27 121.14(10) . . . . ?
 N3 C8 N4 C10 0.55(11) . . . . ?
 N3 C8 N4 C11 -175.39(8) . . . . ?
 N3 C9 C10 N4 -0.17(11) . . . . ?
 N3 B1 C15 C16 -142.91(9) . . . . ?
 N3 B1 C15 C20 48.36(11) . . . . ?
 N3 B1 C22 C23 58.66(11) . . . . ?
 N3 B1 C22 C27 -121.99(9) . . . . ?
 C15 C16 C17 C18 -0.12(14) . . . . ?
 C15 C20 C19 C18 0.44(15) . . . . ?
 C15 B1 C22 C23 179.87(10) . . . . ?
 C15 B1 C22 C27 -0.78(12) . . . . ?
 C16 C17 C18 C19 -1.92(14) . . . . ?
 C16 C17 C18 C21 177.84(13) . . . . ?
 C17 C18 C19 C20 1.77(14) . . . . ?
 C22 C23 C24 C25 -0.83(16) . . . . ?
 C22 C27 C26 C25 -0.67(15) . . . . ?
 C23 C24 C25 C26 0.49(16) . . . . ?
 C23 C24 C25 C28 -177.98(16) . . . . ?
 C24 C25 C26 C27 0.24(16) . . . . ?

loop_
  _diffrn_refln_index_h
  _diffrn_refln_index_k
  _diffrn_refln_index_l
  _diffrn_refln_intensity_net
  _diffrn_refln_intensity_u
  _diffrn_refln_scale_group_code
 0 0 -3 -9.94102 20.4212 10
 0 0 -3 5.31938 22.5333 19
 0 0 -4 176225 755.497 10
 0 0 -4 175977 841.61 19
 0 0 -5 40.9742 36.6528 19
 0 0 -5 7.44559 29.3777 10
 0 0 -5 -3.88092 15.481 25
 0 0 -6 89542.4 736.986 19
 0 0 -6 90372.5 667.449 10
 0 0 -7 58.1712 42.0654 10
 0 0 -7 -9.80836 48.5733 19
 0 0 -8 108788 949.519 19
 0 0 -8 109231 863.692 10
 0 0 -9 -82.4523 60.6467 10
 0 0 -9 29.9086 59.5301 19
 0 0 -10 78302.8 918.355 19
 0 0 -10 77199.4 814.099 10
 0 0 -11 25.5323 56.5605 10
 0 0 -11 -16.0507 85.744 19
 0 0 -12 73289.1 985.59 19
 0 0 -12 72795.6 872.898 10
 0 0 -13 -116.41 90.6708 10
 0 0 -13 220.107 107.889 19
 0 0 14 37438.6 576.014 2
 0 0 -14 38952.7 693.924 10
 0 0 15 12.1261 55.2692 2
 0 0 -15 15.3206 107.86 19
 0 0 16 35144.1 569.602 2
 0 0 -16 36491.2 828.216 19
 0 0 17 20.2434 66.3603 2
 0 0 -17 89.4148 132.372 19
 0 0 18 19283.4 607.23 3
 0 0 18 20441 427.582 2
 0 0 -18 20575.1 683.012 19
 0 0 19 35.5118 109.966 3
 0 0 -19 -18.2558 163.076 4
 0 0 19 -48.7364 59.4081 2
 0 0 -19 123.769 148.768 19
 0 0 20 5329.39 345.988 3
 0 0 -20 4599.66 479.984 4
 0 0 20 5785.71 218.188 2
 0 0 -20 5526.78 393.752 19
 0 0 21 -147.072 124.915 3
 0 0 -21 -142.483 204.305 4
 0 0 -21 58.8042 153.043 19
 0 0 -22 2499.21 381.758 4
 0 0 22 2787.56 257.72 3
 0 0 -22 2944.32 331.112 19
 0 0 -23 89.3211 205.523 4
 0 0 23 27.5465 123.759 3
 0 0 -23 13.2848 190.442 19
 0 0 24 3094.3 272.782 3
 0 0 -24 2604.05 414.154 4
 0 0 -25 -96.3624 249.24 4
 0 0 -26 2715.67 451.891 4
 0 0 -27 68.22 224.1 9
 0 0 -27 -256.939 268.861 4
 0 0 -28 1551.48 344.957 9
 0 0 -28 1691.74 376.046 4
 0 0 29 395.156 222.674 26
 0 0 -29 19.0131 265.519 9
 0 0 -29 663.939 357.428 4
 0 0 30 1540.22 276.13 26
 0 0 -30 1873.93 444.772 4
 0 0 31 39.796 215.94 26
 0 0 -31 -110.839 285.706 4
 0 0 -31 271.946 302.195 9
 0 0 -32 1213.91 348.845 18
 0 0 32 739.438 275.305 26
 0 0 -32 451.252 343.995 4
 0 0 -32 392.85 331.259 9
 0 0 33 -139.79 229.312 26
 0 0 -33 -57.2949 293.813 4
 0 0 -33 -249.626 306.372 9
 0 0 -34 585.122 346.739 18
 0 0 34 -71.3378 242.603 26
 0 0 -34 113.87 313.822 4
 0 0 -34 70.5608 313.077 9
 0 0 -35 289.376 350.541 18
 0 0 35 -57.7348 238.733 26
 0 0 -35 800.557 400.07 9
 0 0 -35 -316.011 378.041 4
 0 0 -36 375.058 362.193 4
 0 0 -36 -483.251 343.772 18
 0 0 36 408.798 243.83 26
 0 0 36 447.139 378.558 13
 0 0 -36 -24.7489 327.342 9
 0 0 -37 373.928 407.061 4
 0 0 -37 -382.21 333.871 18
 0 0 37 -232.423 255.549 26
 0 0 37 433.492 347.199 13
 0 0 -37 227.143 337.288 9
 0 0 -38 1255.17 440.401 9
 0 0 -38 760.517 435.048 4
 0 0 -38 872.916 376.075 18
 0 0 -39 25.8454 350.127 9
 0 0 39 352.041 338.905 13
 0 0 -39 640.465 345.16 4
 0 0 -39 21.2727 323.514 18
 0 0 -40 -155.701 392.877 9
 0 0 40 -47.2169 349.266 13
 0 0 -40 164.281 346.731 4
 0 0 -40 210.993 300.974 18
 0 0 -41 -231.893 370.022 9
 0 0 41 498.027 365.14 13
 0 0 -41 263.579 348.79 4
 0 0 -41 435.552 329.256 18
 0 0 -42 535.289 396.859 9
 0 0 -42 51.0927 328.428 4
 0 0 42 283.12 375.278 13
 0 0 -43 249.908 358.139 9
 0 0 43 -93.1918 338.023 13
 0 0 -43 -339.876 352.617 4
 0 -1 1 11426.5 162.053 8
 0 -1 -1 11185.4 143.199 4
 0 -1 -1 10912.2 156.33 5
 0 -1 -2 90.2734 16.7487 9
 0 -1 2 95.9958 16.4598 21
 0 1 -2 84.6229 17.4891 22
 0 -1 2 120.575 22.3496 8
 0 1 -2 81.5233 27.1193 6
 0 -1 2 139.885 24.659 13
 0 -1 -2 112.368 25.8236 4
 0 1 -3 1904.13 64.9129 19
 0 1 -3 2045.53 72.7455 22
 0 1 -3 1978.8 93.4727 6
 0 -1 -3 2049.15 102.069 4
 0 1 -3 2064.96 66.3787 11
 0 1 3 2038.75 70.8796 17
 0 -1 -4 254.631 55.6169 4
 0 1 -4 364.359 54.1918 6
 0 1 -4 328.579 39.5431 19
 0 1 4 316.426 36.5814 17
 0 1 -5 4163.78 132.683 19
 0 1 5 3968.84 110.007 3
 0 1 -5 4127.62 120.635 10
 0 1 5 4018.41 121.631 17
 0 1 -6 72.2321 42.887 19
 0 1 6 66.5725 33.0197 3
 0 1 -6 106.807 35.1611 10
 0 1 6 93.6151 34.633 17
 0 1 -7 272.638 56.3222 19
 0 1 7 376.725 55.2286 3
 0 1 -7 360.648 54.6067 10
 0 1 7 342.741 54.2855 17
 0 -1 -7 460.407 84.8914 19
 0 1 -8 9600.92 266.574 19
 0 -1 -8 9729 315.791 19
 0 1 8 9475.24 235.986 17
 0 1 8 9003.24 240.136 3
 0 1 -8 9174.09 235.087 10
 0 1 -9 6054.88 121.32 25
 0 -1 -9 6595.36 279.044 19
 0 1 -9 6188.17 234.289 19
 0 1 9 6021.39 125.917 2
 0 1 9 5621.53 207.105 3
 0 1 -9 6083.05 205.413 10
 0 1 -10 479.592 42.2723 25
 0 1 -10 506.813 92.7692 19
 0 1 10 490.91 45.6884 2
 0 -1 -10 537.567 112.973 19
 0 1 10 553.593 84.3526 3
 0 1 -10 572.106 80.5753 10
 0 1 -11 30091.6 290.022 25
 0 1 11 29763.2 314.809 2
 0 1 -11 33141.1 597.774 19
 0 -1 -11 31331.1 646.459 19
 0 1 11 27713.4 513.149 3
 0 1 -11 32347.6 525.243 10
 0 1 -12 5880.43 133.647 25
 0 1 12 5927.64 146.492 2
 0 -1 -12 6158.89 317.819 19
 0 1 -12 6391.65 288.14 19
 0 1 12 6111.49 256.455 3
 0 1 -12 6213.13 247.261 10
 0 1 13 18738.5 264.408 2
 0 1 -13 19275.5 512.018 19
 0 -1 -13 18621.3 555.77 19
 0 1 13 18089.6 453.949 3
 0 -1 -13 17998 678.826 4
 0 1 -13 19497.6 449.786 10
 0 1 14 6746.27 160.174 2
 0 1 -14 6388.52 320.342 19
 0 -1 -14 6591.15 354.09 19
 0 1 14 6349.22 281.315 3
 0 -1 -14 6025.58 425.481 4
 0 1 -14 6391.74 274.845 10
 0 1 15 11637.6 209.752 2
 0 -1 -15 12665.3 499.348 19
 0 1 -15 12258.1 450.059 19
 0 1 15 11295.1 381.3 3
 0 -1 -15 11239.7 584.609 4
 0 1 -15 11619.7 382.199 10
 0 1 16 12181.2 208.143 2
 0 -1 -16 12646.6 521.617 19
 0 1 -16 12300.9 469.793 19
 0 -1 -16 11406.1 608.196 4
 0 1 16 12285.8 407.083 3
 0 1 -16 12099.3 400.503 10
 0 1 17 4660.5 125.118 2
 0 -1 -17 5046.86 348.818 19
 0 1 -17 5043.35 326.685 19
 0 1 -17 5044.64 273.228 10
 0 1 17 4310.04 253.896 3
 0 -1 -17 3904.87 388.546 4
 0 -1 -18 5626.92 466.679 4
 0 1 18 6655.74 313.045 3
 0 -1 18 5837.67 295.476 2
 0 1 -18 7118.44 401.636 19
 0 -1 -18 6703.54 422.03 19
 0 -1 -19 1316.73 281.868 4
 0 1 19 1540.94 168.87 3
 0 -1 19 1552.72 169.393 2
 0 1 -19 2112.54 253.304 19
 0 -1 -19 1675.77 247.937 19
 0 -1 20 10094.1 383.367 2
 0 -1 -20 9861.87 649.334 4
 0 1 20 10326.9 397.811 3
 0 1 -20 10791.6 518.373 19
 0 -1 -20 11100.6 563.6 19
 0 1 21 7447.61 340.96 3
 0 -1 21 6982.79 314.837 2
 0 -1 -21 6801.58 461.613 19
 0 1 22 8670.6 365.235 3
 0 -1 22 7848.23 471.773 3
 0 -1 -22 7965.23 635.437 4
 0 -1 22 8505.04 336.338 2
 0 -1 -22 7994.41 508.614 19
 0 -1 23 8671.09 497.509 3
 0 1 -23 9180.87 724.976 4
 0 -1 -23 8760.91 679.06 4
 0 1 23 9803 383.421 3
 0 -1 -23 9420.5 575.955 19
 0 1 -24 8406.42 699.194 4
 0 -1 24 8597.44 501.224 3
 0 -1 -24 8477.83 668.033 4
 0 -1 -24 8413.46 561.432 19
 0 -1 -24 8941.41 559.76 9
 0 -1 25 9328.85 519.972 3
 0 -1 -25 8274.6 685.473 4
 0 1 -25 9211.33 756.042 4
 0 -1 -25 9505.06 622.583 19
 0 -1 -25 9393.16 591.002 9
 0 -1 -26 5378.63 471.624 9
 0 1 -26 5619.04 629.595 4
 0 -1 -26 5301.23 567.174 4
 0 -1 26 5875.21 413.149 3
 0 1 27 5542.91 398.67 26
 0 -1 -27 5790.2 512.031 9
 0 -1 -27 4938 574.984 4
 0 1 -27 5642.97 643.388 4
 0 1 28 5759.11 414.328 26
 0 -1 -28 6476.94 549.719 9
 0 1 -28 6887.88 705.277 4
 0 -1 -28 6449.27 663.773 4
 0 1 29 3492.81 341.842 26
 0 -1 -29 3589.14 533.01 4
 0 1 -29 3604.62 543.764 4
 0 1 -29 3386.22 451.792 9
 0 -1 -29 4023.77 461.304 9
 0 1 -30 5217.28 500.369 18
 0 -1 30 5327.89 462.166 26
 0 1 30 4826.87 407.096 26
 0 1 -30 4579.26 617.052 4
 0 -1 -30 5298.34 612.158 4
 0 1 -30 5438.67 550.398 9
 0 -1 -30 5153.75 553.328 9
 0 1 -31 1896.18 373.134 18
 0 -1 31 1961.54 313.937 26
 0 1 31 940.689 255.644 26
 0 -1 -31 1546.89 394.63 4
 0 1 -31 1508.05 441.151 4
 0 1 -31 1585.01 383.319 9
 0 -1 -31 1510.1 389.061 9
 0 1 -32 3464.98 438.797 18
 0 -1 32 4315.49 439.779 26
 0 1 32 3619.36 365.976 26
 0 -1 -32 3516.26 468.006 9
 0 1 -32 4149.03 529.033 9
 0 -1 -32 3424.84 538.13 4
 0 1 -32 3862.29 616.359 4
 0 -1 -33 2323.3 477.965 4
 0 1 -33 2106.26 479.008 4
 0 1 -33 2426.58 392.587 18
 0 -1 33 2902.12 393.965 26
 0 1 33 2333.23 321.78 26
 0 -1 33 2551.72 431.859 13
 0 -1 -33 2152.1 470.158 9
 0 1 -33 1898.14 413.115 9
 0 -1 -34 4202.77 566.117 4
 0 1 -34 4609.36 643.302 4
 0 1 -34 4326.94 527.011 18
 0 -1 -34 4757.19 560.83 18
 0 -1 34 3981.18 429.071 26
 0 1 34 4402.7 421.199 26
 0 -1 34 4451.63 525.802 13
 0 1 -34 4887.01 595.258 9
 0 -1 -34 4711.33 565.287 9
 0 -1 -35 1469.49 398.331 4
 0 1 -35 1753.7 476.227 4
 0 1 -35 917.885 323.37 18
 0 -1 -35 1646.23 435.839 18
 0 1 35 1623.27 302.087 26
 0 -1 35 1425.19 327.541 26
 0 -1 35 1503.9 412.394 13
 0 1 -35 1932.96 453.433 9
 0 -1 -35 1867.39 441.016 9
 0 1 -36 2015.54 472.037 4
 0 -1 -36 3192.44 550.961 4
 0 1 -36 1723.78 395.409 18
 0 -1 -36 2782.16 469.759 18
 0 -1 36 2919.85 378.24 26
 0 -1 36 2926.06 517.693 13
 0 -1 -36 2820.2 531.45 9
 0 1 -36 2131.78 475.273 9
 0 1 -37 2478.35 503.321 4
 0 -1 -37 1908.78 480.974 4
 0 1 -37 1717.63 395.744 18
 0 -1 -37 1995.06 431.756 18
 0 -1 37 1652.18 359.094 26
 0 -1 37 2692.96 473.374 13
 0 1 -37 1664.42 444.713 9
 0 -1 -37 1966.28 500.191 9
 0 1 -38 1156.9 436.3 4
 0 -1 -38 1621.69 461.132 4
 0 1 -38 1223.46 375.589 18
 0 -1 -38 1802.79 461.251 18
 0 -1 38 723.025 294.957 26
 0 1 38 1765.1 465.466 13
 0 -1 38 1468.38 449.314 13
 0 1 -38 1783.47 504.505 9
 0 -1 -38 1237.56 447.907 9
 0 -1 -39 917.113 381.423 9
 0 1 -39 1930.85 492.564 9
 0 1 39 1615.85 447.818 13
 0 -1 39 2313.29 497.554 13
 0 1 -39 1122.6 425.964 4
 0 -1 -39 2407.05 508.098 4
 0 1 -39 1400.8 395.209 18
 0 -1 -39 1932.6 467.08 18
 0 -1 -40 868.45 439.498 9
 0 1 -40 1387.05 461.924 9
 0 1 40 1061.84 422.921 13
 0 -1 40 832.747 395.599 13
 0 -1 -40 1394.46 450.708 4
 0 1 -40 1406.16 445.261 4
 0 -1 -40 1248.92 435.676 18
 0 1 -40 1227.37 392.813 18
 0 1 -41 1747.85 502.227 9
 0 -1 -41 737.778 404.9 9
 0 -1 41 1644.22 447.414 13
 0 1 41 1413.99 429.633 13
 0 -1 -41 1598.63 450.727 4
 0 1 -41 1059.96 389.504 4
 0 -1 -41 1229.96 398.823 18
 0 1 -42 1877.12 480.787 9
 0 -1 -42 576.657 427.173 9
 0 1 42 748.167 380.717 13
 0 -1 42 829.987 378.127 13
 0 -1 -42 1400.76 457.139 4
 0 1 -42 1539.65 440.657 4
 0 -1 -42 1094.73 426.607 18
 0 -1 -43 1228.83 452.066 9
 0 1 -43 731.721 429.768 9
 0 1 43 949.327 385.763 13
 0 -1 43 459.362 358.549 12
 0 -1 43 164.983 351.419 13
 0 -1 -43 486.491 348.148 4
 0 1 -43 801.626 363.275 4
 0 2 0 24859.5 248.598 24
 0 2 0 25105.2 253.626 7
 0 2 -1 128535 565.364 24
 0 2 1 129303 567.417 23
 0 -2 -1 123694 683.399 5
 0 2 1 129691 672.457 7
 0 -2 1 123383 772.647 8
 0 2 -2 44613.8 560.006 6
 0 2 2 45422.9 359.804 23
 0 -2 2 43255.1 447.631 8
 0 2 -3 124497 632.25 22
 0 -2 3 125749 564.032 21
 0 2 -3 126772 923.543 6
 0 2 -3 123668 459.438 18
 0 -2 3 125840 756.379 8
 0 -2 -4 32385.5 335.084 9
 0 -2 4 33869.8 313.121 21
 0 2 -4 33466.2 355.377 22
 0 2 -4 34072.1 485.369 6
 0 -2 4 33201.7 389.974 8
 0 2 -4 32775.8 278.526 18
 0 2 -4 32994.6 335.678 11
 0 -2 -4 32658.9 441.785 4
 0 -2 5 186748 795.722 21
 0 2 -5 185644 903.639 22
 0 2 -5 189813 1189.21 6
 0 -2 -5 183575 1159.7 4
 0 2 -5 178712 813.005 11
 0 -2 -5 179173 878.676 9
 0 2 5 187378 899.089 17
 0 2 -6 436.301 70.0974 6
 0 2 6 467.065 59.2781 17
 0 2 7 44558.7 502.753 17
 0 2 -7 46788.9 657.222 6
 0 2 8 174.964 55.6091 17
 0 2 -8 174.818 48.1033 10
 0 2 9 50578 594.578 17
 0 2 -9 52335.1 624.376 19
 0 2 -9 52101.4 559.905 10
 0 -2 -10 505.019 120.537 19
 0 2 10 684.908 86.8942 17
 0 2 -10 696.15 95.6637 19
 0 2 -10 599.606 79.2177 10
 0 2 11 60053.2 719.469 17
 0 2 -11 60573.5 676.08 10
 0 2 -11 61301.4 773.514 19
 0 -2 -11 59622.3 945.338 19
 0 -2 -12 129.776 99.0141 19
 0 2 -12 45.3408 54.0852 10
 0 2 -12 53.3413 75.3104 19
 0 -2 -12 156.517 38.9567 1
 0 -2 -13 39078.8 841.665 19
 0 2 -13 39315.7 693.821 19
 0 -2 -13 37637.7 334.128 1
 0 2 -13 39458.5 361.829 25
 0 2 -13 39442.5 606.153 10
 0 -2 -14 126.393 131.943 19
 0 2 -14 193.685 40.4457 25
 0 2 -14 249.218 83.0718 10
 0 2 -14 221.032 108.539 19
 0 2 -15 28723.9 318.218 25
 0 -2 -15 29257.6 774.243 19
 0 -2 -15 29317.5 904.532 4
 0 2 -15 29484 570.742 10
 0 -2 -16 77.9599 129.014 4
 0 2 -16 191.111 84.5905 10
 0 -2 -16 97.7098 132.335 19
 0 -2 -17 17037.1 644.286 19
 0 -2 -17 16790.7 735.295 4
 0 2 -17 18113.8 487.58 10
 0 -2 -18 60.3069 173.611 4
 0 2 -18 -133.236 98.4645 10
 0 -2 -18 -210.056 187.408 19
 0 -2 -19 18643.3 722.018 19
 0 -2 -19 18311.6 820.384 4
 0 -2 -20 988.723 245.922 19
 0 -2 -20 864.72 218.513 4
 0 -2 -21 12974.5 641.18 19
 0 -2 -21 11722.8 697.099 4
 0 -2 21 11967.4 483.08 2
 0 -2 -21 11958.8 567.277 9
 0 -2 22 258.368 123.323 2
 0 -2 -22 258.769 180.659 4
 0 -2 -22 321.978 219.034 19
 0 -2 -22 365.177 178.763 9
 0 -2 23 7026.9 370.439 2
 0 -2 -23 6679.47 583.181 4
 0 -2 -23 7039.55 530.785 19
 0 -2 -23 7777.74 501.134 9
 0 -2 -24 183.624 226.385 4
 0 -2 -24 46.9761 236.151 19
 0 -2 -24 347.556 212.246 9
 0 -2 -25 4716.05 465.467 19
 0 -2 -25 3640.41 475.916 4
 0 -2 25 3517.85 381.693 3
 0 -2 -25 4437.5 421.543 9
 0 2 25 4436.42 325.45 26
 0 -2 -26 17.3076 241.25 19
 0 2 26 235.483 148.197 26
 0 2 -26 82.1146 253.329 4
 0 -2 -26 -329.198 299.212 4
 0 -2 26 160.257 185.038 3
 0 -2 -26 313.866 230.513 9
 0 2 -27 2806 345.24 18
 0 2 27 2572.06 282.37 26
 0 -2 -27 2521.87 431.836 4
 0 -2 27 2537.71 321.715 3
 0 2 -27 2985.6 512.375 4
 0 -2 -27 2234.53 344.133 9
 0 2 -28 -14.5209 202.114 18
 0 2 28 113.228 162.738 26
 0 2 -28 375.688 326 4
 0 -2 -28 119.409 248.719 4
 0 -2 -28 -52.7705 222.186 9
 0 2 -29 1262.77 286.72 18
 0 2 29 1101.77 224.364 26
 0 -2 -29 1463.42 313.352 9
 0 2 -29 1277.6 406.017 4
 0 -2 -29 1672.08 417.007 4
 0 -2 -30 101.08 270.095 4
 0 2 -30 -178.916 330.698 4
 0 2 -30 793.517 289.476 18
 0 2 30 -121.071 200.071 26
 0 -2 30 -277.086 299.181 13
 0 2 -30 -40.4952 288.851 9
 0 -2 -30 194.365 273.077 9
 0 -2 -31 1524.87 349.413 4
 0 2 -31 1673.37 443.438 4
 0 2 -31 1371.39 333.48 18
 0 2 31 1987.01 274.693 26
 0 -2 31 1644.07 313.968 26
 0 -2 31 1711.86 366.922 13
 0 2 -31 1827.27 414.763 9
 0 -2 -31 1240.81 383.178 9
 0 -2 -32 26.3425 297.52 4
 0 2 -32 -123.432 339.085 4
 0 2 -32 -273.283 268.162 18
 0 -2 32 -123.305 258.343 26
 0 2 32 -256.493 192.412 26
 0 -2 32 777.023 329.453 13
 0 -2 -32 -21.2186 288.051 9
 0 2 -32 -421.998 303.167 9
 0 -2 -33 348.814 316.325 4
 0 2 -33 458.41 359.049 4
 0 2 -33 -422.313 288.253 18
 0 -2 33 238.069 258.845 26
 0 2 33 248.271 205.812 26
 0 -2 33 515.79 322.98 13
 0 2 -33 -138.855 344.119 9
 0 -2 -33 397.263 289.672 9
 0 -2 -34 54.4603 326.254 4
 0 2 -34 -307.989 332.712 4
 0 2 -34 -144.11 262.427 18
 0 -2 34 259.66 256.684 26
 0 -2 34 -340.871 305.181 13
 0 2 -34 -239.975 337.492 9
 0 -2 -34 -182.815 322.15 9
 0 2 -35 60.5168 355.945 4
 0 -2 -35 330.386 370.86 4
 0 -2 -35 361.704 326.375 18
 0 2 -35 402.848 303.056 18
 0 -2 35 413.695 286.096 26
 0 -2 35 65.7906 319.51 13
 0 2 -35 -49.2665 373.078 9
 0 -2 -35 -94.2474 325.499 9
 0 2 -36 393.143 340.405 4
 0 -2 -36 -83.1811 356.368 4
 0 2 -36 185.698 278.94 18
 0 -2 -36 645.58 362.051 18
 0 -2 36 216.767 281.599 26
 0 -2 36 -44.9829 336.972 13
 0 -2 -36 458.785 332.896 9
 0 2 -36 75.7975 343.998 9
 0 2 -37 532.121 341.526 4
 0 -2 -37 305.878 340.541 4
 0 -2 -37 327.557 351.582 18
 0 2 -37 655.303 361.353 18
 0 -2 37 218.757 283.217 26
 0 -2 37 689.643 363.463 13
 0 -2 -37 122.947 341.265 9
 0 2 -37 128.932 356.473 9
 0 -2 -38 -327.849 380.437 4
 0 2 -38 29.2986 348.393 4
 0 2 -38 299.999 291.847 18
 0 -2 -38 -543.674 370.406 18
 0 -2 38 218.117 268.399 26
 0 -2 38 304.326 347.993 13
 0 2 -38 -706.544 412.28 9
 0 -2 -38 -173.859 365.554 9
 0 -2 -39 461.017 423.22 4
 0 2 -39 170.216 332.581 4
 0 -2 -39 -141.883 383.778 18
 0 -2 39 66.7088 301.904 26
 0 -2 39 143.395 344.968 13
 0 2 -39 551.578 404.253 9
 0 -2 -39 200.18 343.132 9
 0 -2 -40 -160.342 338.373 4
 0 2 -40 277.791 368.589 4
 0 -2 -40 187.283 375.651 18
 0 -2 40 -310.168 299.767 26
 0 2 40 94.4058 336.093 13
 0 -2 40 -530.039 443.956 13
 0 2 -40 -26.3431 364.744 9
 0 -2 -40 -25.0551 358.535 9
 0 2 -41 131.169 370.63 9
 0 -2 -41 948.063 395.215 9
 0 2 41 823.688 377.257 13
 0 -2 41 633.284 388.001 12
 0 -2 41 24.0948 329.843 13
 0 2 -41 -293.062 339.643 4
 0 -2 -41 -183.212 338.936 4
 0 -2 -41 830.628 366.627 18
 0 -2 -42 344.737 370.831 9
 0 2 -42 25.9325 394.672 9
 0 -2 42 47.845 370.296 13
 0 -2 42 -602.649 361.294 12
 0 2 42 -46.655 371.556 13
 0 2 -42 463.545 323.7 4
 0 -2 -42 226.882 366.158 4
 0 -2 -42 -473.598 393.462 18
 0 -2 -43 96.125 364.236 9
 0 2 -43 -50.6779 374.828 9
 0 -2 43 306.406 359.445 13
 0 -2 43 -68.3633 389.808 12
 0 2 43 -783.353 413.664 13
 0 -2 -43 -243.096 311.14 4
 0 2 -43 559.646 375.038 4
 0 3 0 -22.2431 31.7963 7
 0 3 0 27.304 30.6701 24
 0 3 1 310.999 43.3229 23
 0 3 -1 232.256 40.9276 24
 0 -3 -1 278.056 31.2546 15
 0 -3 1 229.098 40.7564 14
 0 3 1 233.807 47.3882 7
 0 -3 1 188.583 52.9661 8
 0 3 2 3863.13 158.693 7
 0 3 -2 3730.27 205.088 6
 0 3 2 3915.8 128.103 23
 0 -3 2 3705.86 166.185 8
 0 3 -3 10360.9 327.829 6
 0 3 -3 9856.26 207.215 22
 0 3 3 10608.1 217.476 23
 0 -3 -3 10004 174.202 9
 0 -3 3 10198.9 269.074 8
 0 3 -4 5959.83 169.755 22
 0 3 -4 6270.46 257.114 6
 0 -3 -4 5987.7 202.704 4
 0 -3 4 5966.15 208.613 8
 0 -3 -4 5825.38 147.99 9
 0 3 -5 4067.52 150.122 22
 0 -3 5 4127.56 131.663 21
 0 3 -5 4109.11 207.658 6
 0 -3 5 4124.27 174.979 8
 0 3 -5 4269.09 114.463 18
 0 -3 -5 3916.87 178.72 4
 0 -3 -5 4036.03 136.433 9
 0 3 6 2318.14 69.4911 26
 0 3 -6 2361.15 123.413 22
 0 -3 6 2455.99 107.887 21
 0 3 -6 2393.59 168.771 6
 0 -3 6 2558.96 137.622 8
 0 3 6 2380.26 126.448 17
 0 3 -6 2589.87 100.825 18
 0 -3 -6 2317.33 152.448 4
 0 -3 -6 2267.83 162.973 5
 0 3 -6 2408.88 112.171 11
 0 -3 -6 2367.66 118.377 9
 0 3 7 223.99 34.4298 26
 0 -3 7 225.835 51.2955 21
 0 3 -7 222.771 61.3158 22
 0 3 -7 195.055 40.9571 18
 0 3 7 207.437 49.475 17
 0 -3 -7 75.7974 63.3559 4
 0 3 -7 169.283 69.0357 6
 0 3 -7 150.922 44.674 11
 0 -3 -7 203.503 55.3178 9
 0 3 -8 3180.38 135.767 18
 0 3 8 3067.08 152.669 17
 0 3 -8 3272.2 199.436 6
 0 -3 8 2958.35 132.055 21
 0 -3 -8 3082.01 157.206 9
 0 3 9 5552.5 216.084 17
 0 3 -9 5295.73 186.783 18
 0 3 -9 5910.4 278.77 6
 0 -3 9 5561.48 188.212 21
 0 -3 -9 5662.42 225.882 9
 0 -3 -10 18584.3 524.529 19
 0 3 10 18071.9 397.174 17
 0 -3 10 18713.1 352.704 21
 0 3 -10 19454.5 359.838 10
 0 -3 -10 18483.4 421.323 9
 0 -3 -11 5181.34 298.764 19
 0 3 11 5147.16 229.3 17
 0 3 -11 5109.48 196.436 10
 0 -3 -11 4889.14 234.391 9
 0 3 12 5404.58 240.009 17
 0 -3 -12 4806.97 310.384 19
 0 -3 -12 4945.05 246.713 9
 0 3 -12 5484.07 210.552 10
 0 3 13 2758.2 183.333 17
 0 -3 -13 2676.87 203.093 9
 0 3 -13 2779.73 164.75 10
 0 -3 -13 2617.19 237.93 19
 0 3 14 15108.4 425.986 17
 0 3 -14 14779.2 378.143 10
 0 -3 -14 14752.7 469.284 9
 0 -3 -14 14033 302.511 1
 0 -3 -14 15605.8 572.033 19
 0 -3 -15 3149.96 136.055 1
 0 -3 15 2886.86 122.448 1
 0 -3 -15 3192.67 286.849 19
 0 3 -15 3105.98 118.061 25
 0 -3 -15 3056.2 237.491 9
 0 3 -15 3037.17 188.337 10
 0 -3 16 7919.76 167.744 1
 0 -3 -16 7952.48 182.028 1
 0 -3 -16 8627.78 471.596 19
 0 3 -16 7647.93 296.897 10
 0 -3 -16 7807.7 380.44 9
 0 3 -16 8622.69 187.054 25
 0 -3 -17 9471.51 514.541 19
 0 -3 -17 9478.14 538.671 4
 0 -3 -17 9579.73 435.034 9
 0 3 -17 9892.45 349.369 10
 0 3 -17 9579.52 195.031 25
 0 -3 -18 17867.9 698.248 19
 0 -3 -18 16547.4 723.831 4
 0 -3 -18 16910.4 600.721 9
 0 3 -18 17402.5 472.951 10
 0 3 -18 16881.7 249.467 25
 0 -3 -19 8071.99 537.231 4
 0 -3 -19 8267.91 517.593 19
 0 -3 -19 8022.35 440.653 9
 0 3 -19 8103.25 333.559 10
 0 -3 -20 4751.96 447.381 4
 0 -3 -20 4745.02 412.419 19
 0 -3 -20 4693.03 359.221 9
 0 3 -20 4549.56 266.761 10
 0 -3 -21 9205.98 571.153 19
 0 -3 -21 8857.97 587.874 4
 0 -3 -21 9223.84 506.016 9
 0 3 21 8897.47 371.39 26
 0 -3 -22 16010.9 756.838 19
 0 3 22 15708.4 503.574 26
 0 -3 -22 15951.9 673.743 9
 0 -3 -22 15021.6 775.87 4
 0 -3 -23 3532.14 427.86 4
 0 -3 23 3444.27 308.179 2
 0 -3 -23 2963.16 373.523 19
 0 3 23 3101.83 248.765 26
 0 3 -23 3287.36 312.169 18
 0 -3 23 3288.25 355.804 13
 0 -3 -23 3300.34 361.675 9
 0 -3 -24 8940.01 655.525 4
 0 -3 24 8753.48 470.496 2
 0 -3 -24 8869.51 617.282 19
 0 3 24 9327.41 419.962 26
 0 3 -24 8863.6 498.192 18
 0 -3 24 9396.61 575.174 13
 0 -3 -24 9506.72 571.673 9
 0 -3 -25 5187.26 536.086 4
 0 -3 25 4744.11 291.049 21
 0 -3 -25 5942.28 523.384 19
 0 3 25 4842.26 329.833 26
 0 3 -25 5090.12 402.406 18
 0 -3 25 5296.52 452.039 13
 0 -3 -25 5666.12 472.436 9
 0 -3 -26 5707.07 565.875 4
 0 -3 -26 6586.16 565.274 19
 0 -3 26 6338.79 336.305 21
 0 3 26 6429.13 375.457 26
 0 3 -26 6470.14 456.382 18
 0 -3 26 6961.93 531.466 13
 0 -3 -26 6614.81 513.219 9
 0 -3 27 4594.94 456.916 3
 0 -3 -27 4404.42 505.856 4
 0 -3 -27 4582.05 497.121 19
 0 3 27 4728.1 343.158 26
 0 3 -27 4737.61 402.292 18
 0 -3 27 4616.43 444.374 13
 0 -3 -27 4536.18 476.356 9
 0 -3 -28 5293.72 569.604 4
 0 3 -28 6316.93 700.517 4
 0 -3 28 5164.89 471.624 3
 0 -3 -28 7073.77 637.491 19
 0 3 -28 5569.31 453.757 18
 0 3 28 5474.61 363.107 26
 0 -3 28 6287.62 532.05 13
 0 -3 -28 5939.71 529.886 9
 0 3 -29 5002.22 628.091 4
 0 -3 -29 5040.96 574.363 4
 0 3 -29 6215.51 484.229 18
 0 3 29 6028.19 399.229 26
 0 -3 29 6031.49 566.548 13
 0 -3 -29 6315.22 558.285 9
 0 -3 -30 6445.86 635.444 4
 0 3 -30 6570.28 738.243 4
 0 3 -30 6388.94 506.056 18
 0 3 30 6426.5 420.285 26
 0 -3 30 6201.22 563.648 13
 0 -3 -30 7171.6 602.647 9
 0 3 -31 2698.33 515.649 4
 0 -3 -31 2741.65 457.054 4
 0 3 -31 2320.08 357.219 18
 0 3 31 2731.52 305.282 26
 0 -3 31 2471.04 423.894 13
 0 -3 -31 2443.74 427.025 9
 0 3 -31 2479.34 436.779 9
 0 3 -32 5214.35 722.614 4
 0 -3 -32 5200.36 616.547 4
 0 3 -32 4645.13 462.078 18
 0 -3 32 4844.51 463.422 26
 0 -3 32 5401.42 565.376 13
 0 -3 -32 3932.43 493.751 9
 0 3 -32 4758.87 581.325 9
 0 3 -33 2940.27 541.262 4
 0 -3 -33 3795.6 477.837 5
 0 -3 -33 2832.57 507.787 4
 0 3 -33 3138.37 415.788 18
 0 -3 33 3762.52 461.86 26
 0 -3 33 3228.52 475.591 13
 0 3 -33 3749.63 533.425 9
 0 -3 -33 3349.4 475.987 9
 0 -3 -34 2876.1 517.189 4
 0 3 -34 3686.58 600.465 4
 0 -3 -34 3043.01 420.018 5
 0 3 -34 3327.39 427.586 18
 0 -3 34 3431.15 459.657 26
 0 -3 34 3360.67 496.619 13
 0 3 -34 2581.61 481.309 9
 0 -3 -34 2950.91 481.813 9
 0 -3 -35 1427.39 431.028 4
 0 -3 -35 1278.53 335.018 5
 0 3 -35 1073.84 448.648 4
 0 3 -35 1349.71 341.271 18
 0 -3 35 1520.06 357.421 26
 0 -3 35 1742.83 442.027 13
 0 -3 -35 1268.47 425.682 9
 0 3 -35 1119.02 405.945 9
 0 3 -36 3518.48 584.033 4
 0 -3 -36 1898.36 449.743 4
 0 -3 -36 2735.18 515.663 18
 0 3 -36 3248.91 458.301 18
 0 -3 36 1879.25 376.765 26
 0 -3 36 2485.42 469.064 13
 0 -3 -36 2876.84 501.026 9
 0 3 -36 2946.26 540.453 9
 0 -3 -37 1603.6 456.112 4
 0 3 -37 1410.3 446.171 4
 0 -3 -37 1582.53 451.871 18
 0 -3 37 835.629 316.798 26
 0 -3 37 1609.2 439.459 13
 0 -3 -37 1275.36 401.374 9
 0 3 -37 1191.82 423.47 9
 0 3 -38 921.629 406.693 4
 0 -3 -38 1493.74 452.157 4
 0 -3 -38 393.14 384.625 18
 0 -3 38 1855.64 381.998 26
 0 -3 38 1875.89 468.743 13
 0 -3 38 1921.32 478.56 12
 0 3 -38 1944.56 474.032 9
 0 -3 -38 1340.57 481.232 9
 0 -3 -39 1215.64 460.396 4
 0 3 -39 1751.78 488.44 4
 0 -3 -39 1381.24 463.329 18
 0 -3 39 654.624 345.709 26
 0 -3 39 1001.61 411.336 12
 0 -3 39 745.225 383.967 13
 0 3 -39 662.326 416.852 9
 0 -3 -39 466.497 343.941 9
 0 3 -40 365.036 329.597 4
 0 -3 -40 1175.35 465.739 4
 0 -3 -40 1346.51 426.28 18
 0 -3 40 1170.76 342.208 26
 0 -3 40 1093.19 406.303 13
 0 -3 40 1842.45 468.368 12
 0 3 -40 1400.01 464.14 9
 0 -3 -40 1301.19 463.093 9
 0 3 -41 588.99 365.686 4
 0 -3 -41 699.723 417.965 4
 0 -3 -41 1059.22 410.795 18
 0 -3 41 288.825 290.117 26
 0 -3 41 363.808 362.471 13
 0 -3 41 -418.098 452.68 12
 0 -3 -41 1170.34 449.26 9
 0 3 -41 446.827 393.566 9
 0 -3 -42 1439.78 419.186 9
 0 3 -42 830.569 425.318 9
 0 -3 42 649.979 391.972 13
 0 3 42 1234.03 427.82 13
 0 -3 42 1200.33 416.187 12
 0 -3 -42 446.627 428.433 18
 0 3 -42 490.475 374.221 4
 0 -3 -42 1183.28 419.605 4
 0 -3 -43 1142.02 379.508 4
 0 3 -43 194.488 305.663 4
 0 -3 -43 140.038 347.158 9
 0 3 -43 557.589 367.192 9
 0 4 0 129829 813.126 24
 0 4 0 131440 810.582 7
 0 4 -1 710.608 68.9845 24
 0 -4 -1 560.741 47.6267 15
 0 -4 1 553.568 61.7938 14
 0 -4 1 514.262 88.3328 8
 0 4 1 584.102 65.5704 7
 0 4 -2 107221 746.325 24
 0 4 2 107573 751.128 23
 0 -4 2 104291 736.527 14
 0 4 2 105010 812.576 7
 0 -4 2 104460 1015.43 8
 0 4 3 10459.1 304.42 7
 0 4 -3 10393.4 387.046 6
 0 4 3 10703.8 246.093 23
 0 -4 3 9911.99 311.456 8
 0 4 -4 117552 1255.57 6
 0 4 -4 113188 811.219 22
 0 4 4 118186 846.385 23
 0 -4 4 114560 1033.88 8
 0 4 5 421.134 68.1709 23
 0 4 -5 455.381 67.4469 22
 0 4 -5 506.277 114.134 6
 0 -4 5 520.324 83.0247 8
 0 -4 5 364.776 73.4013 12
 0 -4 -5 499.391 60.4912 9
 0 -4 -6 89183.4 702.974 9
 0 4 -6 88504.6 777.585 22
 0 4 -6 89176.6 1075.23 6
 0 -4 6 90460.4 910.327 8
 0 4 -6 90561.2 566.65 18
 0 -4 6 89824.2 878.283 12
 0 -4 -6 89562.4 931.882 4
 0 4 -7 523.92 72.1103 11
 0 -4 -7 393.114 63.7789 9
 0 -4 7 481.45 66.4889 21
 0 4 -7 528.599 82.5256 22
 0 4 -7 395.473 109.254 6
 0 -4 7 461.452 81.6341 8
 0 4 -7 397.245 48.9626 18
 0 -4 7 456.954 87.5384 12
 0 -4 -7 296.491 76.8587 4
 0 -4 -7 557.151 105.537 5
 0 -4 -8 34176.5 647.773 4
 0 -4 -8 33325.8 691.677 5
 0 4 8 32789.6 277.167 26
 0 4 -8 33275.1 522.79 22
 0 -4 8 34906.3 458.26 21
 0 4 -8 35259.3 690.739 6
 0 4 -8 34298.2 411.676 18
 0 4 8 33748.8 536.589 17
 0 -4 8 35636.9 603.603 12
 0 4 -8 34944 471.113 11
 0 -4 -8 33990.5 503.799 9
 0 -4 -9 6671.54 323.747 5
 0 -4 -9 6930.21 313.617 4
 0 4 9 6351.04 144.575 26
 0 -4 9 7019.04 215.891 21
 0 4 -9 6791.6 316.948 6
 0 4 9 6996.66 254.386 17
 0 4 -9 6821.33 202.909 18
 0 -4 9 6871.91 279.388 12
 0 -4 -9 7146.62 250.609 9
 0 -4 10 73054.9 711.61 21
 0 4 -10 74442.7 1056.39 6
 0 4 -10 72875 699.452 18
 0 4 10 72984.4 849.702 17
 0 -4 -10 73691.3 836.448 9
 0 -4 11 2963.52 155.564 21
 0 4 -11 2435.2 216.681 6
 0 4 11 2846.66 184.251 17
 0 4 -11 2984.11 157.791 18
 0 4 11 2751.66 121.257 26
 0 -4 -11 2535.41 177.49 9
 0 4 12 47088.2 725.106 17
 0 4 -12 46422.6 641.206 18
 0 -4 -12 44871.5 932.779 19
 0 -4 12 46284.4 609.654 21
 0 4 -12 46283.7 600.307 10
 0 -4 -12 46890 746.949 9
 0 4 -13 1457.47 133.484 18
 0 4 13 1430.59 146.851 17
 0 -4 -13 1276.61 196.624 19
 0 -4 13 1313.12 118.322 21
 0 4 13 1302.05 102.796 26
 0 -4 -13 1567.93 159.426 9
 0 4 -13 1551.18 125.479 10
 0 4 14 28818.6 457.242 26
 0 4 14 30804.7 631.939 17
 0 4 -14 32006.2 590.7 18
 0 -4 -14 30769.2 829.904 19
 0 -4 14 31190.3 537.007 21
 0 -4 14 29295 720.943 13
 0 -4 -14 31321.6 674.337 9
 0 4 -14 30066.1 519.001 10
 0 4 15 176.165 70.1827 26
 0 -4 15 177.385 71.0168 21
 0 -4 -15 276.131 149.229 19
 0 4 -15 323.296 102.743 18
 0 4 15 190.75 90.7706 17
 0 -4 15 298.232 120.253 13
 0 -4 -15 427.717 106.989 9
 0 4 -15 241.465 75.4053 10
 0 4 16 32287.4 541.91 26
 0 -4 -16 33020 924.426 19
 0 -4 16 33518.7 592.187 21
 0 -4 -16 31896.3 530.62 1
 0 4 16 34163.8 715.605 17
 0 4 -16 33682.4 668.021 18
 0 -4 16 33495.1 813.221 13
 0 4 -16 32918 581.193 10
 0 -4 -16 33280.8 758.86 9
 0 4 17 1076.54 121.395 26
 0 -4 17 1057.99 129.512 21
 0 -4 -17 1096.12 105.101 1
 0 -4 17 1026.46 93.1713 1
 0 4 -17 1219.25 160.978 18
 0 -4 -17 1464.61 266.763 19
 0 -4 17 1149.13 197.509 13
 0 4 -17 1049.61 126.445 10
 0 -4 -17 911.575 168.815 9
 0 4 18 17332.4 436.397 26
 0 4 -18 18218.6 287.587 25
 0 -4 18 18415.8 464.183 21
 0 -4 -18 17955.1 728.958 19
 0 -4 -18 17826.4 325.353 1
 0 -4 18 17452.9 298.965 1
 0 4 -18 18793.3 542.701 18
 0 -4 18 17857.8 644.213 13
 0 -4 -18 17977.6 606.817 9
 0 4 -18 17636.6 457.899 10
 0 -4 -19 297.627 170.824 4
 0 4 19 271.016 97.0508 26
 0 4 -19 328.048 53.4145 25
 0 -4 19 262.669 97.067 21
 0 -4 -19 317.944 49.579 1
 0 4 -19 462.354 143.734 18
 0 -4 -19 281.88 197.006 19
 0 -4 19 442.469 198.962 13
 0 4 -19 307.698 105.158 10
 0 -4 -19 241.054 128.455 9
 0 -4 -20 13544.3 694.63 4
 0 -4 20 14460.3 432.566 21
 0 -4 -20 14264.9 700.95 19
 0 4 -20 14240.3 229.213 25
 0 4 20 13965.4 424.334 26
 0 4 -20 14597.4 521.573 18
 0 -4 20 14321.4 630.74 13
 0 4 -20 14381.4 439.001 10
 0 -4 -20 13494.7 578.535 9
 0 -4 -21 96.1505 208.474 4
 0 -4 21 99.3424 92.2362 21
 0 4 21 135.571 107.607 26
 0 -4 -21 29.977 199.703 19
 0 4 -21 -77.6377 131.312 18
 0 -4 21 353.363 190.649 13
 0 -4 -21 255.312 166.804 9
 0 4 -21 66.9182 92.6555 10
 0 -4 -22 7986.89 574.198 4
 0 -4 -22 8444.06 580.382 19
 0 -4 22 8219.92 344.266 21
 0 4 22 8695.72 364.199 26
 0 4 -22 9333.04 457.207 18
 0 -4 22 8659.81 528.819 13
 0 -4 -22 9336.29 521.065 9
 0 -4 -23 230.222 199.065 4
 0 -4 23 287.568 123.086 21
 0 -4 -23 -33.0199 252.246 19
 0 4 23 -33.1528 105.872 26
 0 4 -23 88.6709 152.751 18
 0 -4 23 191.316 220.632 13
 0 -4 -23 -88.6608 181.853 9
 0 -4 -24 4475.06 475.346 4
 0 4 24 4862.7 291.821 26
 0 -4 24 4738.82 281.801 21
 0 -4 -24 4573.53 470.353 19
 0 4 -24 5061.29 370.064 18
 0 -4 24 4967.58 427.778 13
 0 -4 -24 4851.64 407.487 9
 0 -4 -25 -252.957 216.924 4
 0 4 25 220.779 133.984 26
 0 -4 -25 509.158 270.708 19
 0 -4 25 -6.54571 112.377 21
 0 -4 25 24.7214 146.197 2
 0 4 -25 143.473 154.891 18
 0 -4 25 -303.005 239.763 13
 0 -4 -25 -28.6421 197.124 9
 0 -4 -26 1906.7 376.848 4
 0 -4 -26 2099.04 374.911 19
 0 4 26 2127.02 230.287 26
 0 4 -26 2271.95 286.767 18
 0 -4 26 2301.21 352.46 13
 0 -4 -26 2129.71 324.295 9
 0 -4 -27 -84.9011 299.018 4
 0 -4 -27 39.9694 326.322 19
 0 4 27 120.272 150.871 26
 0 4 -27 207.888 182.704 18
 0 -4 27 16.7517 261.943 13
 0 -4 -27 80.2693 229.751 9
 0 -4 -28 1870.14 391.019 4
 0 -4 -28 3239.53 468.722 19
 0 4 28 2509.52 252.008 26
 0 4 -28 3122.08 347.52 18
 0 -4 28 2971.85 388.101 13
 0 -4 -28 3057.04 396.37 9
 0 -4 -29 326.843 322.768 19
 0 4 -29 387.418 217.503 18
 0 -4 -29 602.9 243.607 9
 0 -4 29 549.273 273.308 13
 0 -4 29 481.374 255.045 3
 0 -4 -29 688.568 289.556 4
 0 4 -30 1958.37 312.939 18
 0 -4 -30 1473.67 323.225 9
 0 -4 30 1378.6 357.143 13
 0 -4 -30 1653.74 412.777 4
 0 -4 -30 1288.99 332.127 5
 0 4 -30 1865.01 503.367 4
 0 4 -31 -43.192 205.569 18
 0 -4 -31 -38.9359 257.778 9
 0 -4 31 259.687 307.112 13
 0 -4 -31 268.442 232.627 5
 0 -4 -31 -73.8084 259.67 4
 0 4 -31 -194.484 352.409 4
 0 4 -32 222.516 225.937 18
 0 -4 -32 831.565 334.346 9
 0 -4 32 371.463 305.121 13
 0 4 -32 -164.927 342.436 4
 0 -4 -32 918.078 311.461 5
 0 -4 -32 327.491 291.315 4
 0 -4 -33 -436.977 366.499 4
 0 4 -33 262.106 338.425 4
 0 -4 -33 376.96 269.269 5
 0 4 -33 274.431 228.446 18
 0 -4 33 404.36 295.671 26
 0 -4 33 -449.39 336.913 13
 0 -4 -33 -189.551 310.596 9
 0 -4 -34 -26.1199 302.536 4
 0 4 -34 -355.228 371.87 4
 0 -4 -34 -104.487 257.678 5
 0 4 -34 31.1294 236.686 18
 0 -4 34 331.83 322.73 13
 0 -4 -34 196.145 319.517 9
 0 -4 34 -251.743 315.911 26
 0 -4 -35 -740.945 440.287 4
 0 4 -35 226.431 394.652 4
 0 -4 -35 142.716 247.446 5
 0 -4 35 409.614 361.623 13
 0 -4 35 350.827 336.489 12
 0 -4 -35 -179.537 349.871 9
 0 -4 35 -311.85 268.459 26
 0 -4 -36 -267.134 338.378 4
 0 4 -36 -157.891 385.385 4
 0 -4 36 354.015 323.55 26
 0 -4 36 233.076 372.464 13
 0 -4 36 -335.81 331.33 12
 0 -4 -36 414.132 339.16 9
 0 4 -37 594.972 401.473 4
 0 -4 -37 644.673 355.626 4
 0 -4 -37 75.6812 377.489 18
 0 -4 37 318.174 311.677 26
 0 -4 37 356.804 346.282 13
 0 -4 37 -22.7568 327.764 12
 0 -4 -37 -211.026 380.874 9
 0 4 -38 -574.303 419.302 4
 0 -4 -38 295.49 365.479 4
 0 -4 -38 25.4359 382.66 18
 0 -4 38 -56.2854 328.027 26
 0 -4 38 -48.0271 331.367 13
 0 -4 38 -92.1656 337.605 12
 0 -4 -38 118.72 334 9
 0 4 -39 -348.902 326.381 4
 0 -4 -39 -213.382 338.996 4
 0 -4 -39 -127.502 353.158 18
 0 -4 39 37.237 301.527 26
 0 -4 39 145.481 356.798 13
 0 -4 39 -766.011 390.319 12
 0 -4 -39 -71.6944 355.774 9
 0 4 -39 -448.669 424.987 9
 0 -4 -40 395.178 357.268 4
 0 4 -40 -113.442 356.673 4
 0 -4 -40 406.238 370.407 18
 0 -4 40 -92.1779 302.295 26
 0 -4 40 219.114 370.873 13
 0 -4 40 325.595 356.348 12
 0 -4 -40 406.298 405.292 9
 0 4 -40 -211.433 351.326 9
 0 4 -41 242.671 385.101 4
 0 -4 -41 77.5685 329.845 4
 0 -4 -41 274.97 375.811 18
 0 -4 41 286.701 307.853 26
 0 -4 41 231.421 369.915 12
 0 -4 41 242.69 364.408 13
 0 4 -41 314.918 374.824 9
 0 -4 -41 94.6214 316.557 9
 0 -4 -42 -251.717 340.194 4
 0 4 -42 686.765 400.14 4
 0 -4 42 17.2677 291.93 26
 0 -4 42 91.4541 341.693 12
 0 -4 42 -48.2895 344.305 13
 0 -4 -42 532.493 387.216 9
 0 4 -42 -695.823 449.175 9
 0 -4 -42 73.0669 348.782 18
 0 -5 0 -42.4141 32.9708 15
 0 5 0 -29.895 47.6408 24
 0 5 -1 2337.73 129.868 24
 0 5 1 2308.32 130.637 24
 0 -5 -1 2457 99.202 15
 0 -5 1 2313.46 130.556 14
 0 -5 1 2357.44 181.27 8
 0 5 1 2375.49 126.576 7
 0 5 -2 1073.14 93.4274 24
 0 5 2 1222.26 98.7601 23
 0 -5 2 978.97 89.8948 14
 0 -5 2 943.696 125.331 8
 0 5 2 1070.28 97.14 7
 0 5 3 7435.96 231.209 23
 0 -5 3 6861.66 219.462 14
 0 5 3 7190.61 249.012 7
 0 5 -3 7464.93 372.839 6
 0 -5 3 6729.6 290.655 8
 0 5 4 457.891 93.6062 7
 0 -5 4 300.018 92.903 8
 0 5 -4 450.735 120.18 6
 0 5 4 463.616 69.5201 23
 0 -5 5 469.526 92.9064 8
 0 5 -5 592.04 140.014 6
 0 5 5 528.366 83.2497 23
 0 5 -5 333.543 66.9185 22
 0 5 -6 16526.1 365.102 22
 0 5 6 17008.1 382.806 23
 0 5 -6 17309.6 536.888 6
 0 -5 6 16961.6 424.133 12
 0 -5 6 17387 455.061 8
 0 -5 -6 16819.9 315.593 9
 0 -5 -7 136.932 53.9335 9
 0 5 -7 21.367 91.0982 6
 0 -5 7 130.681 80.9833 8
 0 5 -7 149.258 66.3913 22
 0 -5 7 222.389 79.6444 12
 0 -5 -7 99.2145 76.8507 5
 0 -5 -8 1042.27 100.026 9
 0 5 -8 870.556 92.0616 11
 0 5 -8 875.188 105.068 22
 0 5 -8 1111.05 152.721 6
 0 -5 8 1033.47 124.259 8
 0 -5 8 866.819 114.103 12
 0 -5 -8 901.072 138.399 5
 0 -5 -8 957.25 133.52 4
 0 5 -9 18394.2 371.996 11
 0 -5 -9 18453 401.531 9
 0 5 -9 18440.2 556.324 6
 0 5 -9 18864.5 320.012 18
 0 5 9 18648.9 437.719 17
 0 -5 9 19014.8 488.47 12
 0 -5 -9 18517.4 552.468 5
 0 -5 -9 18109.5 516.847 4
 0 -5 -10 309.931 76.776 9
 0 5 -10 294.061 68.643 11
 0 -5 10 105.48 62.5293 21
 0 5 -10 214.319 58.0687 18
 0 5 10 171.453 74.8233 17
 0 -5 10 233.84 90.4151 12
 0 5 -10 294.024 111.466 6
 0 -5 -10 311.299 113.259 4
 0 -5 -10 224.122 95.7298 5
 0 -5 -11 19816.5 584.27 4
 0 -5 -11 19361 614.127 5
 0 5 11 19910.8 254.021 26
 0 -5 11 20954.7 413.313 21
 0 5 -11 20900.4 612.738 6
 0 5 -11 21113.9 389.847 18
 0 5 11 20242.8 493.931 17
 0 -5 11 21163.1 558.199 12
 0 -5 11 20629.4 573.535 13
 0 -5 -11 21046.5 477.035 9
 0 -5 -12 2355.25 236.767 5
 0 5 12 1874.87 93.7695 26
 0 -5 12 2372.42 154.121 21
 0 5 -12 2061.09 215.124 6
 0 5 -12 2035.46 142.418 18
 0 5 12 2368.32 183.242 17
 0 -5 12 2325.91 202.92 12
 0 -5 12 2032.12 199.077 13
 0 -5 -12 2142.38 169.419 9
 0 -5 -13 14860.9 579.71 5
 0 -5 13 15596.4 378.071 21
 0 5 13 14543 271.326 26
 0 5 13 15564.6 460.526 17
 0 5 -13 15643.6 373.816 18
 0 -5 13 15195.1 511.309 12
 0 -5 13 15294.3 528.338 13
 0 -5 -13 15949.1 463.752 9
 0 -5 -14 13301.3 567.139 5
 0 -5 14 13778.8 365.207 21
 0 5 14 12612.9 274.023 26
 0 5 14 13767 450.445 17
 0 5 -14 14389.8 379.687 18
 0 -5 14 13613.4 516.344 13
 0 -5 14 14163.5 508.58 12
 0 -5 -14 13544.3 446.246 9
 0 5 -14 13356 343.533 10
 0 -5 -15 8435.92 467.532 5
 0 5 15 9388.12 252.879 26
 0 5 15 9200.02 381.591 17
 0 5 -15 10099.9 337.575 18
 0 -5 15 9750.88 316.782 21
 0 -5 -15 8948.45 490.967 19
 0 -5 15 9282.5 449.94 13
 0 -5 15 9730.68 444.129 12
 0 5 -15 9228.5 296.71 10
 0 -5 -15 9443.15 392.382 9
 0 5 16 2960.54 158.13 26
 0 -5 -16 3296.79 324.199 19
 0 -5 16 2693.95 179.039 21
 0 5 16 2985.61 235.906 17
 0 5 -16 3117.51 211.771 18
 0 -5 16 2966.51 276.388 13
 0 5 -16 2876.58 182.276 10
 0 -5 -16 3228.99 250.565 9
 0 5 17 12784.1 327.352 26
 0 -5 17 13852.9 392.938 21
 0 -5 -17 12690.5 636.14 19
 0 -5 -17 12627.1 390.812 1
 0 5 -17 13371.9 424.681 18
 0 5 17 13321.7 486.522 17
 0 -5 17 13063.9 552.707 13
 0 -5 -17 12954.6 500.965 9
 0 5 -17 12968.9 369.608 10
 0 5 18 15560.6 379.062 26
 0 -5 18 16753.8 440.007 21
 0 -5 -18 15644.2 711.28 19
 0 -5 -18 16167.5 420.154 1
 0 -5 18 15268.7 382.212 1
 0 5 -18 17012.1 499.896 18
 0 5 18 16874 552.036 17
 0 -5 18 15221.4 618.482 13
 0 -5 -18 16525.6 586.474 9
 0 5 -18 16081.8 422.002 10
 0 5 19 13501.2 370.167 26
 0 -5 19 14364 413.84 21
 0 -5 -19 14391 712 19
 0 -5 -19 13934.1 363.172 1
 0 -5 19 13221.4 328.286 1
 0 5 -19 14044.2 474.271 18
 0 -5 19 13681.1 617.853 13
 0 -5 -19 13756.5 554.198 9
 0 5 -19 13527.8 400.035 10
 0 -5 -20 3956.95 398.467 4
 0 5 20 4104.52 221.627 26
 0 5 -20 4628.77 152.63 25
 0 -5 -20 5003.05 465.076 19
 0 -5 20 4749.01 252.114 21
 0 -5 -20 4508.05 184.46 1
 0 5 -20 4829.43 303.041 18
 0 -5 20 4721.39 379.292 13
 0 -5 -20 4176.91 335.467 9
 0 5 -20 4425.81 241.764 10
 0 -5 -21 10984.9 640.803 4
 0 -5 -21 10765.2 644.442 19
 0 -5 21 11041.5 378.601 21
 0 5 21 10777.2 357.807 26
 0 5 -21 10779.1 212.401 25
 0 5 -21 11582.1 472.891 18
 0 -5 21 10896.1 579.5 13
 0 5 -21 10664.9 372.99 10
 0 -5 -21 11225.7 544.243 9
 0 -5 -22 2800.49 359.881 4
 0 -5 22 3496.42 232.128 21
 0 5 22 3018.92 211.246 26
 0 5 -22 3696.7 291.065 18
 0 -5 -22 3775.06 438.354 19
 0 -5 22 3279.41 358.272 13
 0 5 -22 3348.24 225.643 10
 0 -5 -22 3284.37 324.672 9
 0 -5 -23 9523.68 640.316 4
 0 -5 23 10402.2 383.496 21
 0 -5 -23 9817.98 656.166 19
 0 5 23 10009.7 369.186 26
 0 5 -23 10659.9 476.581 18
 0 -5 23 10909.8 615.957 13
 0 -5 -23 9856.2 543.567 9
 0 -5 -24 4220.24 437.991 5
 0 -5 -24 4483.26 461.859 4
 0 -5 -24 5669.06 541.682 19
 0 -5 24 4885.58 278.925 21
 0 5 24 4789.66 274.884 26
 0 5 -24 5148.56 359.111 18
 0 -5 24 4752.72 451.414 13
 0 -5 -24 5119.33 429.14 9
 0 -5 -25 7924.14 627.807 4
 0 -5 -25 7193.8 558.564 5
 0 -5 -25 8014.64 638.159 19
 0 -5 25 7574.68 340.281 21
 0 5 25 7678 344.264 26
 0 5 -25 7700.96 442.567 18
 0 -5 25 7738.02 565.563 13
 0 -5 -25 8250.44 545.204 9
 0 -5 -26 5062.01 544.266 19
 0 -5 -26 5211.31 456.519 9
 0 5 -26 4652.27 370.848 18
 0 -5 26 4697.88 477.84 13
 0 -5 -26 4814.91 510.835 4
 0 -5 -26 3530.31 416.749 5
 0 -5 -27 9834.83 749.061 19
 0 -5 -27 10574.9 645.307 9
 0 5 -27 9615.95 522.844 18
 0 -5 27 10080.3 679.501 13
 0 -5 -27 9784.17 673.744 5
 0 -5 -27 9541.72 710.597 4
 0 -5 -28 1986.4 428.49 19
 0 -5 -28 1603.81 327.344 9
 0 5 -28 1980.31 273.535 18
 0 -5 28 1882.41 349.438 13
 0 -5 -28 1990.31 377.328 5
 0 -5 -28 1710.4 352.631 4
 0 -5 -29 5370.65 615.376 19
 0 5 -29 4935.28 410.306 18
 0 -5 -29 4805.8 474.842 9
 0 -5 29 4351.33 499.244 13
 0 -5 29 5870 548.613 12
 0 -5 -29 4298.43 490.093 5
 0 -5 -29 5066.8 556.772 4
 0 5 -30 2928.59 327.994 18
 0 -5 -30 2895.81 407.431 9
 0 -5 30 2876.17 429.852 12
 0 -5 30 3192.4 469.4 13
 0 -5 -30 2627.56 434.331 4
 0 -5 -30 2446.14 395.964 5
 0 5 -31 4253.05 414.183 18
 0 -5 31 3773.93 495.799 13
 0 -5 31 3511.17 470.478 12
 0 -5 -31 3922.24 473.413 5
 0 -5 -31 3946.1 530.035 4
 0 -5 -31 3895.71 470.436 9
 0 -5 32 2360.41 444.034 13
 0 -5 32 2335.25 407.826 12
 0 5 -32 2927.83 577.855 4
 0 -5 -32 2925.32 468.692 4
 0 -5 -32 2699.57 424.158 5
 0 -5 -32 1937.42 371.776 9
 0 -5 -33 2434.66 473.539 4
 0 -5 -33 2733.39 426.692 5
 0 5 -33 3621.58 592.924 4
 0 -5 33 2220.14 430.55 13
 0 -5 33 3029.92 485.861 12
 0 -5 -33 2725.54 438.048 9
 0 -5 33 2427.89 395.663 26
 0 5 -34 1046.63 437.82 4
 0 -5 -34 1630.54 437.64 4
 0 -5 -34 1376.28 365.969 5
 0 -5 34 1571.89 397.815 12
 0 -5 34 2004.89 440.161 13
 0 -5 -34 1314.48 403.724 9
 0 -5 34 997.75 327.719 26
 0 -5 -35 2942.23 540.423 4
 0 -5 -35 2855.35 417.309 5
 0 5 -35 3182.04 643.47 4
 0 -5 35 2074.03 414.397 12
 0 -5 35 1942.76 408.897 13
 0 -5 -35 3445.95 499.82 9
 0 -5 35 2630.74 422.585 26
 0 5 -36 2067.47 531.716 4
 0 -5 -36 1337.2 443.653 4
 0 -5 36 1961.53 436.8 12
 0 -5 36 2319.77 488.428 13
 0 -5 -36 2709.6 468.889 9
 0 -5 36 1652.6 422.094 26
 0 -5 -37 1984.94 483.294 4
 0 5 -37 1695.06 479.016 4
 0 -5 37 1156.33 356.235 26
 0 -5 37 2506.61 502.976 13
 0 -5 37 1306.91 417.156 12
 0 -5 -37 2004.29 455.977 9
 0 5 -38 492.913 417.426 4
 0 -5 -38 428.793 324.886 4
 0 -5 -38 655.442 462.977 18
 0 -5 38 117.212 321.275 26
 0 -5 38 946.356 381.978 12
 0 -5 38 415.106 370.48 13
 0 -5 -38 735.632 358.167 9
 0 5 -39 1090.49 420.585 4
 0 -5 -39 1038.55 390.329 4
 0 -5 -39 341.352 383.303 18
 0 -5 39 895.555 341.175 26
 0 -5 39 1207.58 418.089 12
 0 -5 39 664.083 350.475 13
 0 -5 -39 690.112 349.902 9
 0 -5 -40 552.637 382.667 4
 0 5 -40 365.157 349.435 4
 0 -5 -40 991.017 467.298 18
 0 -5 40 383.421 341.179 26
 0 -5 40 318.307 359.694 13
 0 -5 40 278.344 342.546 12
 0 -5 -40 802.482 395.83 9
 0 -5 -41 1342.91 409.44 4
 0 5 -41 1327.6 410.687 4
 0 -5 -41 1519.48 524.719 18
 0 -5 41 1464.36 404.081 26
 0 -5 41 801.799 388.635 13
 0 -5 41 942.96 370.377 12
 0 -5 -41 1224.86 356.93 9
 0 5 -42 458.595 352.79 4
 0 -5 42 253.114 299.531 26
 0 -5 42 71.8016 379.394 13
 0 -5 42 90.6186 366.918 12
 0 -5 -42 200.171 332.329 9
 0 -5 -42 350.819 395.241 18
 0 -6 0 11878 225.06 15
 0 6 0 11952.4 315.716 24
 0 -6 -1 90231.6 630.014 15
 0 6 1 90081.5 862.731 24
 0 6 -1 89648.8 856.771 24
 0 -6 1 89541.4 1169.13 8
 0 6 1 91707.2 811.53 7
 0 6 2 6695.72 245.654 24
 0 6 -2 6889.16 243.228 24
 0 -6 2 6915.31 243.868 14
 0 -6 2 6293.51 316.016 8
 0 6 2 6403.26 225.362 7
 0 6 3 78566.8 804.138 23
 0 6 3 79632.8 816.39 7
 0 6 -3 78198.6 1302.97 6
 0 -6 3 76996.8 806.715 14
 0 -6 3 79649.2 1094.85 8
 0 6 4 215.016 75.5176 7
 0 -6 4 186.247 100.237 8
 0 6 -4 177.41 134.857 6
 0 -6 4 160.449 67.1667 14
 0 6 4 188.587 73.9485 23
 0 6 -5 66164.3 1158.35 6
 0 6 5 65959.1 898.328 7
 0 6 5 67870.3 792.118 23
 0 6 -5 65204.7 766.687 22
 0 -6 5 64405.3 975.26 8
 0 6 6 959.416 147.086 7
 0 -6 6 724.329 122.93 8
 0 6 -6 660.823 142.032 6
 0 6 6 946.421 114.48 23
 0 6 -6 626.508 96.2391 22
 0 6 -7 80547.2 889.603 22
 0 6 7 82182.6 934.347 23
 0 -6 7 81914.3 1079.08 8
 0 6 -7 82681.2 1257.1 6
 0 -6 7 81776.5 1029.97 12
 0 -6 -7 81385.3 1116.49 5
 0 -6 -8 7.34118 79.4507 5
 0 6 8 130.93 88.3477 23
 0 6 -8 23.2236 80.6437 22
 0 -6 8 57.1142 79.0458 8
 0 6 -8 285.422 133.16 6
 0 -6 8 54.824 89.8877 12
 0 -6 -8 149.895 59.3889 9
 0 -6 -9 63205 1047.63 5
 0 6 9 63267.6 874.891 23
 0 6 -9 60780.5 820.654 22
 0 6 9 63949 863.27 17
 0 -6 9 65169.3 965.174 8
 0 6 -9 65915.8 1123.55 6
 0 -6 9 65874.5 980.694 12
 0 6 -9 62496.8 753.089 11
 0 -6 -9 64332.8 749.57 9
 0 6 -10 284.7 72.843 11
 0 -6 -10 309.676 84.2873 9
 0 6 10 320.939 93.3494 17
 0 -6 10 311.328 107.431 12
 0 -6 -10 319.346 115.673 5
 0 6 -10 247.601 123.006 6
 0 -6 -10 247.979 113.797 4
 0 6 -11 43238.9 604.207 11
 0 -6 -11 42351.1 676.509 9
 0 6 11 42925.9 747.218 17
 0 6 -11 44587.9 539.194 18
 0 6 -11 42910.8 921.984 6
 0 -6 11 43333.9 839.096 12
 0 -6 11 43160.6 871.474 13
 0 -6 -11 43992.2 891.945 4
 0 -6 -11 43808.6 940.008 5
 0 -6 -12 1377.69 146.43 9
 0 6 12 1324.71 159.015 17
 0 6 -12 1571.8 118.78 18
 0 -6 12 1429.02 187.473 12
 0 -6 12 1673.96 200.494 13
 0 -6 -12 1241.92 177.777 4
 0 6 -12 1725.66 216.775 6
 0 -6 -12 1411.01 196.839 5
 0 -6 -13 23427.9 555.952 9
 0 6 -13 23918.3 717.378 6
 0 6 13 21872.6 575.55 17
 0 6 -13 23430.3 441.413 18
 0 -6 13 23758.9 665.031 12
 0 -6 13 22559.9 671.519 13
 0 -6 -13 23854.9 744.878 5
 0 -6 14 416.461 99.1569 21
 0 -6 -14 641.845 136.605 9
 0 6 14 657.808 140.375 17
 0 6 -14 406.894 95.0876 18
 0 -6 14 643.259 164.569 12
 0 -6 14 723.413 166.08 13
 0 6 -14 260.448 146.328 6
 0 -6 -14 304.564 129.637 5
 0 -6 -15 37640.3 992.23 5
 0 -6 15 39576.4 646.005 21
 0 6 15 37408.6 779.497 17
 0 6 -15 38612.9 622.207 18
 0 -6 15 37482.6 917.895 13
 0 -6 15 36984.5 877.052 12
 0 -6 -15 37129 761.652 9
 0 6 -15 38223.9 589.366 10
 0 -6 -16 1008.18 209.084 5
 0 -6 16 986.046 120.083 21
 0 6 16 834.983 80.3808 26
 0 6 -16 706.239 112.082 18
 0 6 16 1237.83 189.565 17
 0 -6 16 1227.51 209.788 13
 0 -6 16 811.227 180.736 12
 0 -6 -16 1014.07 165.761 9
 0 6 -16 730.257 99.3193 10
 0 -6 -17 10664.9 567.43 5
 0 -6 17 10892.6 355.979 21
 0 6 17 9833.97 248.167 26
 0 6 -17 10956.1 371.707 18
 0 6 17 10381.5 449.185 17
 0 -6 17 10446.7 529.966 13
 0 -6 17 11662 534.156 12
 0 6 -17 10513.7 328.574 10
 0 -6 -17 10904.2 457.001 9
 0 -6 -18 -94.6178 170.985 5
 0 6 18 15.318 57.358 26
 0 -6 18 -36.1731 96.1751 21
 0 6 -18 82.4039 94.3155 18
 0 6 18 110.566 136.281 17
 0 -6 -18 -57.366 198.479 19
 0 -6 18 -69.5627 148.193 13
 0 -6 18 129.666 151.566 12
 0 6 -18 -27.542 73.1026 10
 0 -6 -18 156.857 132.464 9
 0 -6 -19 15501.3 723.996 5
 0 6 19 14302.3 333.048 26
 0 -6 19 16130.4 447.368 21
 0 -6 -19 14422.8 728.22 19
 0 -6 -19 15643 470.223 1
 0 -6 19 14602.6 424.359 1
 0 6 -19 15733.6 479.689 18
 0 6 19 15236.9 567.613 17
 0 -6 19 15458.9 646.505 12
 0 -6 19 14913.9 651.634 13
 0 6 -19 15792.9 416.68 10
 0 -6 -19 15711 584.165 9
 0 -6 -20 194.297 176.09 5
 0 6 20 66.6548 68.4978 26
 0 -6 20 143.138 104.487 21
 0 -6 -20 -27.368 79.1791 1
 0 6 -20 82.5258 107.463 18
 0 -6 -20 -319.906 199.763 19
 0 -6 20 12.0897 164.642 12
 0 -6 20 -90.8696 200.7 13
 0 -6 -20 341.824 161.607 9
 0 6 -20 259.695 98.7559 10
 0 -6 -21 11471.4 649.599 5
 0 6 -21 12053 255.063 25
 0 6 21 11210.7 327.336 26
 0 -6 21 12826.6 414.013 21
 0 -6 -21 11055 676.122 19
 0 -6 -21 12101.9 351.937 1
 0 6 -21 12554.5 462.925 18
 0 -6 21 12052 608.513 12
 0 -6 21 11397.4 610.873 13
 0 6 -21 12175 382.956 10
 0 -6 -21 11198.3 535.078 9
 0 -6 22 -17.4299 114.026 21
 0 -6 -22 68.9502 173.406 9
 0 6 -22 165.792 102.452 10
 0 6 -22 86.9049 123.921 18
 0 -6 -22 52.566 224.974 19
 0 -6 22 -100.694 201.661 13
 0 -6 22 67.4593 189.454 12
 0 -6 -22 178.927 193.685 5
 0 -6 -22 277.366 197.325 4
 0 -6 23 7786.51 334.567 21
 0 -6 -23 7095.72 571.817 19
 0 -6 -23 7653.94 489.815 9
 0 6 -23 7190.1 384.389 18
 0 -6 23 7905.35 551.55 12
 0 -6 23 7712.98 546.567 13
 0 -6 -23 7408.48 562.281 4
 0 -6 -23 7847.61 567.995 5
 0 -6 -24 -114.7 294.357 19
 0 -6 24 108.703 122.821 21
 0 -6 -24 181.645 178.856 9
 0 6 -24 169.502 133.468 18
 0 -6 24 -223.055 214.028 13
 0 -6 24 29.9126 201.25 12
 0 -6 -24 52.3036 199.784 5
 0 -6 -24 235.148 209.543 4
 0 -6 -25 3767.82 500.633 19
 0 -6 -25 3539.79 380.929 9
 0 6 -25 3359.48 296.607 18
 0 -6 25 3184.79 393.909 12
 0 -6 25 3437.43 432.246 13
 0 -6 -25 2850.24 410.361 4
 0 -6 -25 3111.12 397.996 5
 0 -6 -26 209.715 302.204 19
 0 -6 -26 349.891 213.823 9
 0 6 -26 79.4449 161.656 18
 0 -6 26 -262.841 262.828 12
 0 -6 26 -139.392 252.41 13
 0 -6 -26 55.5325 209.209 5
 0 -6 -26 -139.504 215.288 4
 0 -6 -27 1336.88 375.39 19
 0 -6 -27 1918.26 335.634 9
 0 6 -27 1541.26 240.512 18
 0 -6 27 1969.9 358.318 12
 0 -6 27 1369.52 353.212 13
 0 -6 -27 2065.44 381.027 4
 0 -6 -27 1452.03 324.229 5
 0 -6 -28 -113.576 317.644 19
 0 -6 -28 485.091 275.289 9
 0 6 -28 21.7536 166.384 18
 0 -6 28 132.901 246.745 13
 0 -6 28 268.513 269.324 12
 0 -6 -28 302.187 284.711 4
 0 -6 -28 -174.399 227.38 5
 0 -6 -29 220.302 228.38 9
 0 -6 29 472.842 300.594 13
 0 -6 29 278.836 283.644 12
 0 -6 -29 178.402 323.143 4
 0 -6 -29 568.8 286.191 5
 0 -6 -30 -354.607 263.541 9
 0 -6 30 -246.16 286.472 13
 0 -6 30 -38.5191 262.77 12
 0 -6 -30 -200.749 290.089 5
 0 -6 -30 92.7821 271.158 4
 0 -6 -30 -171.807 333.388 19
 0 -6 31 381.113 310.568 13
 0 -6 31 720.633 348.989 12
 0 -6 -31 214.527 302.784 4
 0 -6 -31 766.449 279.67 5
 0 -6 -31 537.266 271.64 9
 0 -6 32 474.351 287.794 12
 0 -6 32 262.917 292.668 13
 0 -6 -32 80.7689 254.499 5
 0 -6 -32 -148.005 279.871 4
 0 -6 -32 -153.96 256.792 9
 0 -6 -33 327.675 340.771 4
 0 -6 -33 603.986 326.844 5
 0 -6 33 831.505 390.268 13
 0 -6 33 489.527 304.472 12
 0 6 -33 1172.79 404.793 9
 0 -6 -33 159.348 276.562 9
 0 -6 33 749.364 335.916 26
 0 -6 -34 -119.824 242.348 5
 0 -6 -34 25.6678 309.748 4
 0 6 -34 206.878 379.017 4
 0 -6 34 678.023 388.574 12
 0 -6 34 -346.669 345.024 13
 0 -6 -34 164.36 293.219 9
 0 6 -34 -24.2278 314.712 9
 0 -6 34 470.867 351.619 26
 0 -6 -35 -236.596 329.308 4
 0 6 -35 135.589 369.747 4
 0 -6 35 -544.456 394.724 13
 0 -6 35 467.545 352.59 12
 0 6 -35 -224.374 373.297 9
 0 -6 -35 549.665 310.349 9
 0 -6 35 519.693 343.903 26
 0 -6 -36 -212.578 397.725 4
 0 6 -36 562.015 441.966 4
 0 -6 36 576.401 357.711 13
 0 -6 36 181.482 319.107 12
 0 6 -36 305.891 352.745 9
 0 -6 -36 -21.5997 333.286 9
 0 -6 36 243.134 337.643 26
 0 -6 -37 266.575 326.229 4
 0 6 -37 319.449 339.953 4
 0 -6 37 81.3902 319.881 26
 0 -6 37 608.566 368.193 13
 0 -6 37 206.916 334.825 12
 0 6 -37 -232.147 351.844 9
 0 -6 -37 153.235 343.176 9
 0 -6 -38 346.599 317.424 4
 0 6 -38 282.126 375.245 4
 0 -6 -38 242.146 380.77 18
 0 -6 38 712.722 384.162 26
 0 -6 38 196.263 360.285 13
 0 -6 38 -278.245 363.309 12
 0 -6 -38 440.975 373.957 9
 0 6 -38 -26.0831 363.331 9
 0 6 -39 418.824 359.455 4
 0 -6 -39 241.969 385.899 18
 0 -6 39 -81.0547 338.367 26
 0 -6 39 639.064 412.071 13
 0 -6 39 -603.871 341.671 12
 0 -6 -39 397.468 330.038 9
 0 6 -39 -418.979 449.783 9
 0 6 -40 -396.541 354.075 4
 0 -6 -40 186.744 386.586 18
 0 -6 40 139.431 349.577 26
 0 -6 40 781.602 373.489 13
 0 -6 40 -161.157 342.404 12
 0 -6 -40 -219.536 337.334 9
 0 6 -40 -25.9804 362.423 9
 0 6 -41 -347.134 362.92 4
 0 -6 41 -251.795 354.551 26
 0 -6 41 -204.693 325.903 12
 0 -6 41 -433.797 351.907 13
 0 6 -41 -308.695 362.336 9
 0 -6 -41 216.418 361.933 9
 0 -6 -41 -630.699 441.346 18
 0 -6 -42 84.3113 311.369 9
 0 6 -42 -757.396 432.185 9
 0 -6 42 -601.054 370.624 26
 0 7 0 -128.05 79.7478 24
 0 -7 0 109.013 104.985 8
 0 -7 0 6.62968 38.5176 15
 0 7 1 355.098 86.1115 24
 0 7 -1 378.759 89.7698 24
 0 -7 1 336.159 52.2865 15
 0 -7 -1 432.55 56.5637 15
 0 -7 1 432.653 141.587 8
 0 7 2 522.356 99.6128 24
 0 7 -2 296.175 81.9776 24
 0 7 2 293.042 73.3181 7
 0 -7 2 196.101 106.863 8
 0 -7 2 290.699 70.9037 14
 0 7 -3 204.871 126.311 6
 0 7 3 229.543 69.4277 7
 0 -7 3 148.982 70.1358 14
 0 -7 3 88.6117 90.3191 8
 0 7 -4 1069.24 196.233 6
 0 7 4 1079.25 121.4 7
 0 -7 4 980.406 161.95 8
 0 -7 4 1187.12 124.929 14
 0 7 4 1129.79 126.469 23
 0 7 -5 1031.66 189.516 6
 0 -7 5 1170.75 168.186 8
 0 7 5 1254.38 137.084 7
 0 7 5 1301.99 136.901 23
 0 -7 5 1358.76 133.202 14
 0 7 -5 1142.27 123.286 22
 0 7 -6 1700.53 153.77 22
 0 7 6 1923.33 158.971 23
 0 7 -6 1961.33 232.581 6
 0 7 6 1670.42 169.38 7
 0 -7 6 2225.27 169.685 14
 0 -7 6 2046.21 212.096 8
 0 7 7 949.735 159.133 7
 0 -7 7 832.889 146.513 8
 0 7 -7 631.213 150.725 6
 0 7 -7 627.852 112.134 22
 0 7 7 484.983 102.208 23
 0 -7 -7 563.68 128.143 5
 0 -7 8 3307.18 253.671 8
 0 7 8 3354.76 275.341 7
 0 7 -8 2539.72 250.114 6
 0 7 -8 2881.82 199.405 22
 0 7 8 3361.31 223.527 23
 0 -7 -8 3072.97 252.128 5
 0 7 9 2403.55 200.389 23
 0 7 -9 2145.6 180.432 22
 0 -7 -9 2274.01 223.53 5
 0 -7 9 2209.01 208.437 12
 0 7 -9 2190.92 162.849 11
 0 -7 9 2304.19 219.821 8
 0 7 -9 2429.89 252.119 6
 0 -7 -10 298.066 125.926 5
 0 7 -10 360.48 131.172 6
 0 -7 10 203.845 99.2637 8
 0 7 10 380.424 115.848 17
 0 7 10 418.387 111.338 23
 0 -7 10 84.2316 94.556 12
 0 -7 -10 286.067 91.3244 9
 0 7 -10 167.489 69.2448 11
 0 7 -11 2130.42 241.633 6
 0 -7 -11 2070.17 231.086 5
 0 7 11 2182.58 206.635 23
 0 7 11 2375.03 204.35 17
 0 -7 11 2170.53 216.805 12
 0 -7 -11 2149.65 162.734 9
 0 7 -11 2205.87 156.07 11
 0 -7 -12 4400.24 239.172 9
 0 7 -12 3881.47 197.459 11
 0 7 12 3771.94 249.933 17
 0 -7 -12 3554.15 314.859 19
 0 7 -12 3696.32 304.283 6
 0 -7 12 4095.54 293.25 12
 0 -7 -12 4185.63 327.549 5
 0 -7 -13 3133.92 217.54 9
 0 7 -13 2754.37 285.08 6
 0 7 13 2982.72 237.183 17
 0 -7 -13 2754.79 291.77 19
 0 -7 13 2808.89 265.46 12
 0 -7 -13 3151.2 294.116 4
 0 -7 -13 2537.52 262.828 5
 0 -7 -14 12655.3 431.533 9
 0 -7 -14 11562.5 582.176 19
 0 7 14 12234.7 466.369 17
 0 -7 -14 12470.4 547.004 4
 0 -7 -14 11879.7 555.131 5
 0 -7 14 12195.2 525.884 12
 0 7 -14 12491.4 564.258 6
 0 -7 -15 1994.45 201.772 9
 0 -7 15 1822.96 226.828 12
 0 -7 15 1793.25 240.684 13
 0 -7 -15 1509.03 229.32 5
 0 7 -15 2353.07 263.516 6
 0 7 -15 2077.44 153.725 18
 0 7 15 1861.63 215.155 17
 0 -7 -16 12327.5 462.859 9
 0 7 -16 11677.7 335.042 10
 0 -7 16 11118.6 548.519 13
 0 -7 16 11387.3 542.784 12
 0 -7 -16 11732.7 581.617 5
 0 7 16 11909.4 483.082 17
 0 7 -16 11488.3 347.579 18
 0 -7 -17 3192.22 261.839 9
 0 7 -17 3141.73 186.917 10
 0 -7 17 3407.6 340.63 13
 0 -7 17 3523.84 329.287 12
 0 -7 -17 2932.39 328.259 5
 0 7 -17 3598.59 214.271 18
 0 7 17 3135.37 276.069 17
 0 -7 -18 6405.77 373.404 9
 0 7 -18 6338.61 258.763 10
 0 7 -18 6558.58 292.823 18
 0 7 18 6102.98 376.409 17
 0 -7 18 6597.17 440.561 12
 0 -7 18 6523.56 451.007 13
 0 -7 -18 6171.5 469.911 5
 0 -7 -19 3072.48 284.285 9
 0 7 -19 2446.83 173.435 10
 0 7 19 2650.53 265.672 17
 0 7 -19 2644.72 206.473 18
 0 -7 -19 2756.13 247.209 1
 0 -7 19 2695.52 299.734 13
 0 -7 19 3087.8 333.657 12
 0 -7 -19 2956.3 345.638 5
 0 7 -20 8863.89 307.252 10
 0 -7 -20 9566.95 485.504 9
 0 7 -20 8903.31 366.117 18
 0 7 20 8852.95 470.017 17
 0 -7 20 8296.1 359.861 1
 0 -7 -20 9087.02 398.82 1
 0 -7 20 9246.18 545.188 12
 0 -7 20 9589.64 569.872 13
 0 -7 -20 9220.64 574.464 5
 0 -7 -21 3069.54 306.65 9
 0 -7 -21 2973.79 234.877 1
 0 7 -21 2944.74 241.135 18
 0 -7 21 2891.14 330.825 12
 0 -7 21 2474.21 326.499 13
 0 -7 -22 7347.16 609.533 19
 0 -7 -22 8831.24 499.684 9
 0 -7 22 7350.25 518.951 12
 0 -7 22 6873.07 527.76 13
 0 -7 -22 7208.76 542.104 5
 0 7 -22 7024.95 348.693 18
 0 -7 -23 2324.43 297.473 9
 0 7 -23 1811.01 206.72 18
 0 -7 -23 2193.64 375.349 19
 0 -7 23 1977.43 284.779 12
 0 -7 23 2075.33 351.095 13
 0 -7 -23 2676 355.038 5
 0 -7 -24 8558.39 690.115 19
 0 -7 -24 8600.49 523.605 9
 0 7 -24 7534.7 385.796 18
 0 -7 24 7737.26 572.207 13
 0 -7 24 7455.99 553.394 12
 0 -7 -24 7846.91 599.342 5
 0 -7 -24 7345.59 588.979 4
 0 -7 -25 661.255 230.078 9
 0 -7 25 1105.63 340.442 13
 0 -7 25 1028.07 278.115 12
 0 -7 -25 1867.55 342.27 5
 0 -7 -25 876.329 293.095 4
 0 -7 -25 673.707 307.138 19
 0 -7 -26 7759.77 532.506 9
 0 -7 26 7499.55 585.092 12
 0 -7 26 8147.17 632.019 13
 0 -7 -26 7851.97 634.136 4
 0 -7 -26 7451.33 591.821 5
 0 -7 -26 8024.47 698.939 19
 0 -7 -27 2430.76 356.188 9
 0 -7 27 1578.92 312.304 12
 0 -7 27 2287.77 402.337 13
 0 -7 -27 1873.15 349.935 4
 0 -7 -27 2285.41 357.433 5
 0 -7 -27 2122.37 471.2 19
 0 -7 -28 5552.7 494.44 9
 0 -7 28 5087.22 523.885 12
 0 -7 28 5400.29 539.352 13
 0 -7 -28 4862 542.676 4
 0 -7 -28 5574.42 536.791 5
 0 -7 -28 5415.21 606.626 19
 0 -7 -29 2035.08 340.808 9
 0 -7 29 1863.29 370.806 13
 0 -7 29 2129.34 399.296 12
 0 -7 -29 3088.33 446.604 4
 0 -7 -29 2887.12 418.849 5
 0 -7 -29 1939.29 455.007 19
 0 -7 -30 5159.46 495.186 9
 0 -7 30 4607.71 534.053 13
 0 -7 30 5375.85 556.044 12
 0 -7 -30 4647.38 577.071 4
 0 -7 -30 4863.74 529.779 5
 0 -7 -30 5830.1 688.359 19
 0 -7 31 3077.66 480.025 13
 0 -7 31 2299.65 428.636 12
 0 -7 -31 2423.51 375.176 5
 0 -7 -31 2505.89 435.134 4
 0 -7 -31 2781.58 418.607 9
 0 -7 32 2913.45 474.558 13
 0 -7 32 4910.09 564.568 12
 0 -7 -32 3820.04 515.379 4
 0 -7 -32 3181.26 444.353 5
 0 -7 -32 3465.63 465.787 9
 0 -7 -33 1305.88 324.846 5
 0 -7 -33 1837.98 457.719 4
 0 -7 33 1540.72 367.823 13
 0 -7 33 1840.95 407.964 12
 0 -7 -33 2461.7 423.345 9
 0 -7 33 1500.05 377.954 26
 0 -7 -34 3415.03 557.259 4
 0 -7 -34 4036.68 465.307 5
 0 7 -34 2975.13 609.299 4
 0 -7 34 3026.41 475.278 13
 0 -7 34 3377.82 526.681 12
 0 -7 -34 3107.65 466.326 9
 0 7 -34 3554.38 544.491 9
 0 -7 34 3511.73 496.319 26
 0 7 -35 1416.4 510.765 4
 0 -7 -35 524.686 359.33 4
 0 -7 35 477.965 402.031 13
 0 -7 35 404.859 338.758 12
 0 7 -35 842.374 395.79 9
 0 -7 -35 710.069 336.661 9
 0 -7 35 746.402 368.505 26
 0 7 -36 1921.38 500.777 4
 0 -7 36 1986.63 442.338 12
 0 -7 36 1718.7 448.882 13
 0 -7 -36 1884.95 395.773 9
 0 7 -36 1036.78 384.275 9
 0 -7 36 2118.77 443.872 26
 0 7 -37 1334.71 435.151 4
 0 -7 37 872.952 394.295 12
 0 -7 37 707.302 388.109 13
 0 7 -37 487.253 414.732 9
 0 -7 -37 1090.03 366.621 9
 0 -7 37 1541.34 409.247 26
 0 7 -38 1621.7 504.091 4
 0 -7 38 1449.18 414.626 26
 0 -7 38 1385.47 406.072 12
 0 7 -38 1159.06 417.504 9
 0 -7 -38 526.628 303.493 9
 0 7 -39 682.198 396.049 4
 0 -7 -39 631.061 494.888 18
 0 -7 39 563.429 384.949 26
 0 -7 39 831.089 415.43 12
 0 -7 -39 62.9554 330.218 9
 0 7 -39 748.115 410.924 9
 0 7 -40 1658.47 490.06 4
 0 -7 -40 733.19 407.59 18
 0 -7 40 102.291 347.634 26
 0 -7 40 687.443 392.269 12
 0 7 -40 487.258 426.495 9
 0 -7 -40 311.251 292.967 9
 0 7 -41 722.311 362.656 4
 0 -7 41 740.315 370.079 26
 0 -7 41 135.709 320.858 12
 0 7 -41 503.768 409.66 9
 0 -7 -41 -122.039 287.671 9
 0 -7 -41 746.832 422.374 18
 0 8 0 45080 727.87 24
 0 -8 0 44888.1 985.687 8
 0 -8 0 47589.9 512.695 15
 0 8 1 7040.69 297.974 24
 0 8 -1 7341.13 300.804 24
 0 -8 1 6584.97 392.681 8
 0 -8 1 7178.57 204.829 15
 0 8 -2 51016.9 765.183 24
 0 8 2 50130 778.237 24
 0 -8 2 52184.4 1047.74 8
 0 8 3 3051.2 209.585 24
 0 -8 3 2939.18 196.215 14
 0 -8 3 2885.3 265.275 8
 0 8 3 3101.71 180.546 7
 0 8 -3 2520.73 291.731 6
 0 -8 4 63688.5 863.223 14
 0 -8 4 65468.6 1167.77 8
 0 8 -4 62440.3 1356.1 6
 0 8 4 62336.2 790.844 7
 0 8 5 2552.41 197.333 23
 0 8 -5 2330.53 269.607 6
 0 8 5 2104.6 170.411 7
 0 -8 5 2287.17 180.455 14
 0 -8 5 2479.89 247.059 8
 0 8 -6 54383.2 824.477 22
 0 8 6 55797 846.935 23
 0 8 6 55947 836.19 7
 0 8 -6 54559.6 1193.3 6
 0 -8 6 57353.4 849.132 14
 0 -8 6 57167.9 1068.15 8
 0 8 -7 2665.59 208.027 22
 0 8 7 2793.93 216.726 23
 0 8 7 2683.63 213.379 7
 0 8 -7 2644.86 289.208 6
 0 -8 7 2583.74 198.801 14
 0 -8 7 2138.4 230.228 8
 0 8 8 62574 1036.85 7
 0 8 -8 62640.8 1257.21 6
 0 -8 8 63346.5 1123.82 8
 0 8 -8 59556.5 902.335 22
 0 8 8 61108.8 927.862 23
 0 -8 -8 63571 1127.71 5
 0 8 -9 4677.47 365.676 6
 0 -8 9 3304.7 269.234 8
 0 8 -9 3862.38 252.523 22
 0 8 9 4338.41 270.959 23
 0 -8 -9 3799.84 303.487 5
 0 8 10 38475 779.191 23
 0 8 -10 37391.8 732.68 22
 0 -8 -10 41193 953.918 5
 0 8 -10 37131 664.446 11
 0 8 -10 38577.9 992.39 6
 0 -8 10 40104 892.502 8
 0 8 10 38070.3 952.306 7
 0 -8 -11 216.524 144.432 5
 0 8 -11 77.0965 122.636 6
 0 -8 11 -158.148 134.519 8
 0 8 11 132.507 115.201 23
 0 8 11 -14.5239 109.01 17
 0 -8 11 142.871 124.935 12
 0 8 -11 99.3091 77.2673 11
 0 -8 -12 21723.5 735.233 5
 0 8 -12 21421.2 741.154 6
 0 8 12 20620.7 614.599 23
 0 8 12 20720.4 597.964 17
 0 -8 -12 19082.9 713.913 19
 0 -8 12 21716.1 690.596 12
 0 8 -12 20548.7 465.676 11
 0 -8 -13 2923.32 301.906 5
 0 8 13 2435.72 237.43 23
 0 8 -13 2848.36 303.332 6
 0 -8 -13 2637.83 310.639 19
 0 8 13 2657.13 250.219 17
 0 -8 13 2859.91 283.755 12
 0 8 -13 2475.18 170.631 11
 0 -8 -13 2414.03 198.579 9
 0 -8 -14 17359.2 688.434 5
 0 8 14 17494.2 588.75 23
 0 -8 -14 16973.3 718.97 19
 0 8 14 17854.8 589.338 17
 0 -8 -14 18940 521.367 9
 0 -8 14 18044.3 656.1 12
 0 8 -14 18367.8 699.272 6
 0 -8 -15 543.085 186.018 5
 0 8 -15 335.096 177.883 6
 0 8 15 144.723 139.481 23
 0 -8 -15 231.976 212.884 19
 0 8 15 422.946 145.714 17
 0 -8 15 119.198 141.261 12
 0 -8 -15 368.452 125.211 9
 0 -8 -16 20202.3 588.368 9
 0 8 16 19613.2 636.845 17
 0 -8 -16 19639.6 817.86 19
 0 -8 16 20309.4 736.34 12
 0 -8 -16 19160 750.062 5
 0 8 -17 1067.98 122.858 10
 0 -8 -17 935.734 166.639 9
 0 -8 17 1023.25 213.293 12
 0 -8 -17 1006.43 228.651 5
 0 -8 -17 1680.69 313.936 19
 0 8 17 1241.75 201.589 17
 0 -8 -18 18024.4 596.479 9
 0 8 -18 17606.3 411.269 10
 0 -8 18 17308.1 715.413 12
 0 -8 -18 18108.8 775.33 5
 0 8 18 17735.7 637.476 17
 0 -8 -19 365.129 162.571 9
 0 8 19 288.373 160.787 17
 0 -8 19 130.232 177.167 12
 0 -8 -19 -43.9534 186.554 5
 0 -8 -20 10796.8 499.353 9
 0 8 20 11365.9 556.352 17
 0 -8 -20 10232.5 480.183 1
 0 -8 20 11508.6 616.327 12
 0 -8 -20 10911.5 631.044 5
 0 -8 -21 -166.751 165.065 9
 0 8 21 56.1585 159.074 17
 0 -8 21 -214.459 227.218 12
 0 -8 21 184.122 216.3 13
 0 -8 -21 -127.393 203.463 5
 0 -8 -21 113.902 125.798 1
 0 -8 -22 7466.08 464.595 9
 0 -8 22 6671.82 544.852 13
 0 -8 22 6832.07 514.06 12
 0 -8 -22 6497.28 515.966 5
 0 -8 -22 6750.42 355.916 1
 0 -8 -23 -82.4577 171.45 9
 0 -8 -23 -17.0358 203.469 5
 0 -8 23 -31.2426 209.797 12
 0 -8 23 252.279 264.374 13
 0 -8 -24 2908.98 329.234 9
 0 -8 24 2727.12 373.422 12
 0 -8 24 2897.52 393.624 13
 0 -8 -24 3095.84 408.777 5
 0 -8 -25 -13.1859 187.173 9
 0 -8 25 109.937 240.788 13
 0 -8 25 238.827 238.259 12
 0 -8 -25 136.075 225.231 4
 0 -8 -25 89.6119 273.468 5
 0 -8 -25 -65.8718 330.323 19
 0 -8 -26 4393.81 413.628 9
 0 -8 26 4360.65 485.328 13
 0 -8 -26 5454.61 580.355 4
 0 -8 -26 4738.97 477.839 5
 0 -8 -26 4328.82 558.492 19
 0 -8 -27 496.167 217.502 9
 0 -8 27 847.949 321.499 13
 0 -8 27 961.184 296.828 12
 0 -8 -27 693.246 325.518 4
 0 -8 -27 359.29 250.201 5
 0 -8 -27 1186.42 403.708 19
 0 -8 -28 474.379 237.314 9
 0 -8 28 1071.19 341.129 12
 0 -8 28 1121.64 374.521 13
 0 -8 -28 786.37 307.094 4
 0 -8 -28 650.746 289.816 5
 0 -8 -28 887.723 424.2 19
 0 -8 -29 16.0095 238.31 9
 0 -8 29 -378.932 296.74 13
 0 -8 29 473.861 325.712 12
 0 -8 -29 195.241 263.896 5
 0 -8 -29 362.69 317.643 4
 0 -8 -29 76.6261 381.535 19
 0 -8 -30 450.631 261.555 9
 0 -8 30 508.237 293.106 12
 0 -8 30 346.761 305.954 13
 0 -8 -30 550.339 279.143 5
 0 -8 -30 70.3814 284.448 4
 0 -8 -30 158.079 369.316 19
 0 -8 -31 -138.852 247.084 9
 0 -8 31 511.993 311.936 13
 0 -8 31 293.574 292.488 12
 0 -8 -31 828.381 315.209 5
 0 -8 -31 709.072 451.107 19
 0 -8 32 558.097 300.661 12
 0 -8 -32 -118.255 240.676 5
 0 -8 -32 538.831 263.272 9
 0 -8 -33 98.9341 264.21 5
 0 -8 33 394.046 315.561 12
 0 -8 -33 203.772 280.22 9
 0 -8 33 124.421 331.135 26
 0 -8 -34 117.549 245.318 5
 0 -8 34 268.271 320.515 12
 0 8 -34 192.297 333.675 9
 0 -8 -34 114.145 287.776 9
 0 -8 34 -190.219 327.218 26
 0 8 -35 793.588 443.461 4
 0 -8 35 113.176 315.444 12
 0 8 -35 468.134 408.957 9
 0 -8 -35 116.506 277.162 9
 0 -8 35 941.983 395.026 26
 0 8 -36 683.705 411.667 4
 0 -8 36 137.565 337.853 12
 0 -8 -36 335.138 325.139 9
 0 8 -36 -275.048 377.558 9
 0 -8 36 -129.709 359.025 26
 0 8 -37 694.033 457.17 4
 0 -8 37 624.169 350.746 12
 0 -8 -37 795.117 334.018 9
 0 8 -37 607.427 392.749 9
 0 -8 37 43.4149 343.277 26
 0 8 -38 790.36 469.118 4
 0 -8 38 -43.1052 328.17 26
 0 -8 38 645.465 358.427 12
 0 -8 -38 -675.705 298.867 9
 0 8 -38 101.735 382.843 9
 0 8 -39 -59.9074 344.255 4
 0 -8 -39 27.837 429.568 18
 0 -8 39 917.621 390.733 26
 0 -8 39 22.9554 350.823 12
 0 8 -39 252.846 350.953 9
 0 -8 -39 -177.418 316.881 9
 0 8 -40 562.766 408.698 4
 0 -8 40 584.851 387.044 26
 0 -8 40 567.439 367.823 12
 0 8 -40 -150.357 354.993 9
 0 -8 -40 412.263 428.707 18
 0 9 0 -90.4478 96.7006 24
 0 -9 0 -90.0145 140.714 8
 0 -9 0 11.0035 46.4436 15
 0 9 1 72.9911 93.2763 24
 0 9 -1 -84.0792 91.6988 24
 0 -9 1 55.4865 139.847 8
 0 -9 1 75.5305 59.2199 15
 0 9 2 1264.29 156.784 24
 0 9 -2 1413.59 168.321 24
 0 -9 2 1543.05 114.317 15
 0 -9 2 1393.07 209.209 8
 0 9 3 2788.69 214.076 24
 0 -9 3 2849.2 291.673 8
 0 9 -3 3345.56 363.13 6
 0 -9 4 84.9335 121.157 8
 0 9 4 113.422 75.3756 7
 0 9 -4 -100.055 156.842 6
 0 9 4 19.4506 100.782 24
 0 -9 4 41.7648 86.0228 14
 0 9 5 81.5829 76.2949 7
 0 -9 5 272.34 152.698 8
 0 9 -5 163.093 164.757 6
 0 -9 5 42.5293 92.6296 14
 0 -9 -5 18.22 18.6903 26
 0 9 -6 -105.854 137.31 6
 0 -9 6 31.0659 133.889 8
 0 9 6 142.931 87.7364 7
 0 -9 6 6.25546 87.4269 14
 0 9 -6 19.1568 96.7039 22
 0 9 6 71.1937 119.028 23
 0 9 -7 4978.8 286.258 22
 0 9 7 5630.2 310.549 23
 0 9 -7 5760.03 427.815 6
 0 9 7 5212.11 271.429 7
 0 -9 7 5244.59 286.276 14
 0 -9 7 5512.02 369.51 8
 0 9 8 6071.51 312.365 7
 0 9 -8 6306.11 433.491 6
 0 -9 8 5808.63 378.704 8
 0 9 -8 5727.18 306.519 22
 0 -9 8 6401.76 324.357 14
 0 9 8 6312.3 332.187 23
 0 -9 9 1026.28 164.332 14
 0 9 9 886.792 161.011 23
 0 9 -9 774.808 140.113 22
 0 -9 9 685.505 175.749 8
 0 9 -9 1145.19 221.996 6
 0 9 9 938.664 164.132 7
 0 9 -10 3409.15 257.543 22
 0 9 10 3501.02 260.32 23
 0 -9 -10 3785.38 314.057 5
 0 9 10 3578.56 289.358 7
 0 -9 10 3822.61 301.574 8
 0 9 -10 3303.71 329.079 6
 0 9 11 884.376 189.8 7
 0 -9 11 1067.15 193.127 8
 0 9 -11 1405.66 237.707 6
 0 9 11 1086.03 179.066 23
 0 9 11 1097.83 176.144 17
 0 -9 -11 1223.46 233.32 19
 0 -9 -11 1221.54 215.484 5
 0 9 -11 1304 155.037 11
 0 9 12 2257.51 292.12 7
 0 9 -12 2631.18 304.782 6
 0 9 12 2296.72 243.293 23
 0 -9 -12 2307.36 285.954 19
 0 9 12 2251.02 226.911 17
 0 -9 -12 2419.81 269.709 5
 0 9 -12 2366.65 183.948 11
 0 9 13 3445.14 350.04 7
 0 9 -13 3202.46 340.468 6
 0 9 13 3234.22 280.112 23
 0 9 13 3010.04 275.017 17
 0 -9 -13 3063.76 334.635 19
 0 9 -13 3046.76 198.109 11
 0 -9 -13 3298.08 328.255 5
 0 9 14 2610.02 260.3 23
 0 9 -14 2800.25 314.936 6
 0 9 14 2679.99 259.189 17
 0 -9 -14 2474.73 325.208 19
 0 -9 14 2561.67 278.066 12
 0 -9 -14 3156.93 331.58 5
 0 9 15 8999.59 466.633 23
 0 -9 -15 8801.93 584.448 19
 0 9 15 9339.63 458.912 17
 0 9 -15 8688.95 518.436 6
 0 -9 15 9519.07 527.968 12
 0 -9 -15 9908.73 549.436 5
 0 9 16 1215.3 240.403 23
 0 -9 -16 918.577 232.627 19
 0 9 16 989.819 181.56 17
 0 -9 16 898.587 209.428 12
 0 -9 -16 1078.3 243.912 5
 0 9 -16 942.986 231.319 6
 0 -9 -17 9019.01 564.974 5
 0 -9 -17 9171.48 608.807 19
 0 9 17 9004.29 487.8 23
 0 9 17 8792.57 466.261 17
 0 -9 17 9841.96 558.69 12
 0 -9 -17 9390.31 416.433 9
 0 -9 -18 5823.72 466.44 5
 0 -9 -18 5124.23 488.501 19
 0 9 18 5413.19 404.099 23
 0 9 18 5600.68 396.636 17
 0 -9 18 5498.64 453.576 12
 0 -9 -18 4973.39 329.737 9
 0 -9 -19 15030.5 740.012 5
 0 -9 -19 13719.2 777.849 19
 0 9 19 13724.6 599.934 17
 0 9 19 14292.7 627.256 23
 0 -9 19 14996.9 709.516 12
 0 -9 -19 14282.6 553.921 9
 0 -9 -20 2835.91 355.791 5
 0 9 20 2358.4 300.626 23
 0 9 20 2797.13 310.597 17
 0 -9 20 2939.17 368.687 12
 0 -9 -20 3249.92 303.916 9
 0 -9 -21 9322.66 614.029 5
 0 -9 -21 9844.14 500.854 1
 0 9 21 9012.39 530.569 23
 0 9 21 8832.94 504.785 17
 0 -9 21 8826.69 585.791 12
 0 -9 -21 9508.11 489.342 9
 0 -9 -22 2277.99 349.193 5
 0 -9 -22 2178.9 255.646 1
 0 9 22 2167.02 288.5 17
 0 -9 22 1955.07 326.957 12
 0 -9 -22 2153.93 265.168 9
 0 9 22 1914.84 304.658 23
 0 -9 -23 7041.16 560.509 5
 0 -9 23 6339.5 530.785 12
 0 -9 -23 6997.42 456.498 9
 0 9 23 6501.82 498.144 23
 0 -9 -24 1162.22 294.378 5
 0 -9 24 997.878 296.914 12
 0 -9 -24 1804.81 286.177 9
 0 9 24 1586.19 317.43 23
 0 -9 -25 6738.5 572.781 5
 0 -9 25 6032.36 549.719 12
 0 -9 -25 5865.35 441.55 9
 0 9 25 5591.29 485.102 23
 0 -9 -26 3581.51 445.559 5
 0 -9 26 3306.96 467.294 12
 0 -9 -26 3288.63 370.838 9
 0 9 26 3902.13 445.913 23
 0 -9 -27 4941.81 506.237 5
 0 -9 27 5118.44 518.905 12
 0 -9 -27 3962.2 402.591 9
 0 9 27 4638.59 464.965 23
 0 -9 -28 583.758 263.754 5
 0 9 28 1082.49 311.953 23
 0 -9 28 1150.33 341.011 12
 0 -9 -28 1083.88 288.178 9
 0 -9 -29 6264.45 562.789 5
 0 9 29 6840.05 560.525 23
 0 -9 29 6547.84 617.715 12
 0 -9 -29 6271.11 519.649 9
 0 -9 -29 5756.46 675.615 19
 0 -9 -30 1422.95 327.954 5
 0 9 30 1526.34 390.935 23
 0 -9 30 795.685 342.265 12
 0 -9 -30 1431.7 310.181 9
 0 -9 -30 1963.45 514.266 19
 0 -9 -31 6307.77 586.25 5
 0 9 31 7540.09 615.196 23
 0 -9 31 7817.88 690.087 12
 0 -9 -31 6581.22 548.479 9
 0 -9 -31 6991.97 750.682 19
 0 -9 -32 1074.59 363.885 5
 0 -9 32 483.362 355.141 12
 0 -9 -32 1220.58 327.713 9
 0 9 32 980.921 324.505 23
 0 -9 -33 3888.79 480.419 5
 0 -9 33 3683.4 516.733 12
 0 -9 -33 3392.91 427.88 9
 0 -9 33 3254.31 503.692 26
 0 9 33 3503.26 488.213 23
 0 -9 -34 799.804 286.91 5
 0 -9 34 545.607 318.357 12
 0 -9 -34 722.98 317.829 9
 0 9 -34 881.798 363.247 9
 0 9 34 733.283 338.936 23
 0 -9 34 522.028 344.354 26
 0 -9 35 2682.01 471.124 12
 0 -9 -35 2906.28 429.563 9
 0 9 -35 3286.59 548.57 9
 0 9 35 3250.17 490.187 23
 0 -9 35 2817.61 501.189 26
 0 9 -36 1257.14 447.434 4
 0 -9 36 577.877 402.764 12
 0 9 -36 1182.71 463.11 9
 0 -9 36 1108.8 410.944 26
 0 9 36 764.997 358.101 23
 0 9 -37 1606.22 516.117 4
 0 -9 37 1661.33 428.089 12
 0 9 -37 1764.05 456.524 9
 0 -9 37 1128.29 408.498 26
 0 9 37 996.253 338.564 23
 0 9 -38 344.125 360.657 4
 0 9 38 552.911 357.283 23
 0 -9 38 571.591 392.359 26
 0 -9 38 413.476 337.246 12
 0 9 -38 572.477 402.761 9
 0 9 -39 796.447 421.965 4
 0 -9 39 846.338 370.289 26
 0 -9 39 1248.82 396.699 12
 0 9 -39 468.119 349.844 9
 0 -9 -39 617.391 446.262 18
 0 -9 40 -148.13 346.489 26
 0 9 -40 559.36 393.436 9
 0 -9 40 1047.56 410.944 12
 0 10 0 1927.12 200.086 24
 0 10 -1 45609.6 833.748 24
 0 10 1 45057.1 835.658 24
 0 -10 1 43953.2 1120.78 8
 0 -10 1 45486.2 549.637 15
 0 10 2 3196.77 251.536 24
 0 10 -2 2955.66 233.239 24
 0 -10 2 3204.13 159.797 15
 0 -10 2 2782.15 299.928 8
 0 10 3 51832.3 922.142 24
 0 -10 3 53706.5 633.211 15
 0 -10 3 53574 1208.61 8
 0 10 -3 52564.2 1396.62 6
 0 10 4 1231.18 171.636 24
 0 10 -4 753.135 230.354 6
 0 -10 4 1310.9 215.829 8
 0 10 5 52699.9 949.79 24
 0 10 5 51204.1 740.652 7
 0 10 -5 52425.8 1340.44 6
 0 -10 5 52262.9 902.76 14
 0 -10 5 49508.8 1149.51 8
 0 -10 6 911.929 157.057 14
 0 -10 6 794.673 178.034 8
 0 10 6 711.286 115.756 7
 0 10 -6 807.763 222.031 6
 0 10 -6 982.302 163.235 22
 0 10 7 24715 551.761 7
 0 10 -7 24741.4 902.505 6
 0 10 7 23349.1 637.162 23
 0 10 -7 23727.6 629.452 22
 0 -10 7 24049.5 630.716 14
 0 -10 7 24263.8 807.069 8
 0 10 -8 4658.98 298.824 22
 0 -10 8 5087.52 308.263 14
 0 10 8 5305.48 326.109 23
 0 -10 8 4880.49 374.705 8
 0 10 -8 4760.3 415.411 6
 0 10 8 5084.3 271.8 7
 0 10 -9 28295.4 712.478 22
 0 -10 9 30587.6 896.145 8
 0 10 -9 30198.6 966.821 6
 0 10 9 29550.9 666.502 7
 0 -10 9 29727.5 729.973 14
 0 10 9 29358.3 741.74 23
 0 -10 -10 1197 210.893 19
 0 10 10 1393.66 177.532 7
 0 -10 10 1601.44 243.331 8
 0 10 -10 1590.36 258.704 6
 0 -10 10 1569.31 201.091 14
 0 10 -10 1694.87 221.526 22
 0 10 10 1622.11 221.561 23
 0 10 11 16823.2 587.649 17
 0 -10 -11 15425.5 665.992 19
 0 10 11 15270.3 563.964 23
 0 10 -11 14953.6 471.454 11
 0 -10 11 16225.4 568.607 14
 0 -10 11 16067.1 646.102 8
 0 10 11 15448.5 547.563 7
 0 10 -11 16773 720.194 6
 0 10 12 173.955 143.845 23
 0 10 -12 304.758 185.958 6
 0 10 12 290.354 137.015 7
 0 -10 -12 258.089 182.999 19
 0 10 12 359.453 159.876 17
 0 -10 -12 470.062 194.208 5
 0 10 -12 137.305 92.482 11
 0 10 13 23856.2 729.479 23
 0 -10 -13 24554.8 883.534 19
 0 10 13 23020.1 710.075 17
 0 10 13 24052.6 782.353 7
 0 10 -13 24290.3 867.495 6
 0 -10 -13 24065.9 853.362 5
 0 10 -13 23204.3 537.645 11
 0 10 14 110.067 154.508 23
 0 10 14 29.6803 141.38 17
 0 -10 -14 -187.261 203.002 19
 0 10 -14 -107.89 169.932 6
 0 -10 -14 94.5122 175.471 5
 0 10 -14 -45.8474 89.1596 11
 0 -10 -15 16976.4 786.081 19
 0 10 -15 17885.2 763.777 6
 0 10 15 17061.9 748.521 7
 0 10 15 17193.8 656.796 23
 0 -10 -15 17919.8 766.703 5
 0 10 15 17896 658.801 17
 0 10 16 -46.7392 182.758 7
 0 -10 -16 208.646 221.771 19
 0 10 16 -63.9419 162.659 17
 0 10 16 164.018 155.248 23
 0 -10 -16 333.023 224.14 5
 0 10 -16 410.366 220.798 6
 0 10 17 9006.27 497.307 17
 0 -10 -17 8602.5 608.743 19
 0 10 17 9478.69 511.175 23
 0 10 -17 10857.7 618.448 6
 0 -10 -17 9114.4 575.086 5
 0 10 18 178.802 184.662 23
 0 -10 -18 426.156 229.114 19
 0 10 18 308.312 163.318 17
 0 -10 18 258.175 186.524 12
 0 -10 -18 432.791 218.179 5
 0 10 19 4768.18 403.972 23
 0 10 19 5576.4 434.818 17
 0 -10 -19 5070.89 516.284 19
 0 -10 19 4665.61 446.876 12
 0 -10 -19 4870.5 463.297 5
 0 10 20 167.822 191.848 23
 0 10 20 -49.3339 183.038 17
 0 -10 -20 77.3379 285.865 19
 0 -10 20 140.251 216.54 12
 0 -10 -20 198.126 206.053 5
 0 10 21 5636.83 473.624 23
 0 10 21 4788.38 418.325 17
 0 -10 -21 4564.71 521.283 19
 0 -10 -21 5201.67 414.807 1
 0 -10 21 4824.39 469.442 12
 0 -10 -21 5471.96 487.37 5
 0 10 22 -250.987 242.96 23
 0 -10 -22 484.713 336.72 19
 0 10 22 39.8154 212.966 17
 0 -10 -22 -11.9358 143.351 1
 0 -10 22 167.974 219.194 12
 0 -10 -22 -192.212 224.5 5
 0 10 23 2444.84 347.008 23
 0 -10 -23 2525.86 474.145 19
 0 10 23 2125.57 317.033 17
 0 -10 23 2425.78 374.2 12
 0 -10 -23 2672.7 386.453 5
 0 10 24 -194.867 232.069 23
 0 -10 24 -36.2147 265.549 12
 0 -10 -24 55.1628 216.102 5
 0 -10 -24 -274.326 346.033 19
 0 -10 25 1945.72 377.5 12
 0 -10 -25 2237.8 404.69 5
 0 10 25 2373.62 390.868 23
 0 -10 26 96.7597 255.927 12
 0 -10 -26 172.909 233.484 5
 0 10 26 609.245 309.827 23
 0 -10 27 939.3 342.769 12
 0 -10 -27 738.1 291.871 5
 0 10 27 1240.25 328.261 23
 0 -10 28 554.528 337.195 12
 0 -10 -28 138.223 250.527 5
 0 10 28 34.0273 278.038 23
 0 -10 29 1746.47 412.883 12
 0 -10 -29 1133.9 341.81 5
 0 10 29 1397.26 360.025 23
 0 -10 30 1139.86 389.07 12
 0 -10 -30 763.819 308.205 5
 0 10 30 71.5859 293.926 23
 0 -10 31 350.737 337.999 12
 0 -10 -31 1185.29 329.724 5
 0 10 31 420.512 283.923 23
 0 -10 32 -245.662 325.015 12
 0 -10 -32 523.111 333.895 5
 0 10 32 -502.54 374.529 23
 0 -10 32 389.954 321.479 26
 0 -10 -33 678.051 322.38 5
 0 -10 33 485.041 351.943 26
 0 10 33 396.628 316.062 23
 0 -10 -34 589.776 313.415 5
 0 -10 34 -114.05 330.674 12
 0 10 -34 -187.905 376.583 9
 0 10 34 305.557 325.864 23
 0 -10 34 -513.674 370.211 26
 0 -10 35 -229.627 329.49 12
 0 10 -35 -119.547 364.628 9
 0 10 35 442.125 336.444 23
 0 -10 35 -292.86 337.131 26
 0 10 -36 873.351 511.156 4
 0 -10 36 68.7957 320.781 12
 0 10 -36 -24.126 342.758 9
 0 -10 36 586.485 370.97 26
 0 10 36 -115.601 325.627 23
 0 10 -37 647.321 391.723 4
 0 -10 37 182.638 338.576 12
 0 10 -37 -581.29 406.645 9
 0 -10 37 157.446 334.195 26
 0 10 37 57.6771 317.643 23
 0 10 -38 276.904 371.33 4
 0 -10 38 133.664 350.83 26
 0 10 38 285.933 344.103 23
 0 -10 38 202.744 316.33 12
 0 10 -38 96.2023 378.817 9
 0 -10 39 -108.929 348.21 26
 0 10 39 -93.8997 343.065 23
 0 -10 39 -685.277 315.262 12
 0 -10 -39 -477.764 466.33 18
 0 10 -39 785.545 427.02 9
 0 11 0 -15.649 116.993 24
 0 11 1 2579.46 230.554 24
 0 11 -1 2743.04 250.476 24
 0 -11 1 2652.91 318.896 8
 0 -11 2 188.616 68.8634 15
 0 11 2 199.198 133.686 24
 0 -11 2 223.337 140.435 8
 0 11 -2 -186.049 217.075 6
 0 -11 3 571.213 92.2252 15
 0 11 3 429.79 136.034 24
 0 11 -3 669.586 236.651 6
 0 -11 3 615.203 172.471 8
 0 -11 -4 106.601 44.8176 26
 0 11 4 99.3189 129.261 24
 0 -11 4 90.4366 74.1066 15
 0 -11 4 54.3938 144.602 8
 0 11 -4 87.3549 176.967 6
 0 -11 -4 29.8775 151.604 8
 0 -11 5 13.372 151.485 8
 0 11 -5 -83.9371 188.023 6
 0 11 5 59.3233 130.945 24
 0 -11 -5 75.3149 163.14 8
 0 11 -6 1190.62 188.122 22
 0 -11 6 1564.84 198.944 14
 0 11 6 1845.23 230.284 24
 0 11 -6 1398.17 265.563 6
 0 -11 6 1690.56 268.11 8
 0 11 6 1598.86 154.409 7
 0 11 -7 213.985 132.792 22
 0 -11 7 80.1731 118.551 14
 0 11 7 124.95 139.029 24
 0 -11 7 143.832 168.998 8
 0 11 7 107.459 94.1751 7
 0 11 -7 169.651 180.265 6
 0 -11 8 3582.67 341.641 8
 0 11 8 3619.2 221.71 7
 0 11 -8 2865.83 345.289 6
 0 -11 8 3314.73 274.916 14
 0 11 -8 3138.38 272.846 22
 0 -11 -9 258.634 166.342 19
 0 11 -9 -44.7939 174.106 6
 0 -11 9 128.32 140.905 8
 0 11 9 233.87 106.224 7
 0 -11 9 169.999 138.59 14
 0 11 9 383.74 149.177 23
 0 11 -9 102.889 134.581 22
 0 11 -10 6179.4 366.351 22
 0 -11 10 6072.66 439.091 8
 0 11 -10 7050.11 518.819 6
 0 11 10 6563.29 321.134 7
 0 -11 -10 6525.24 443.5 19
 0 -11 10 6681.12 379.059 14
 0 11 10 7481.95 420.875 23
 0 11 11 1663.82 242.202 23
 0 11 -11 1249.12 188.842 22
 0 11 11 1607.24 192.57 7
 0 -11 11 2096.72 288.068 8
 0 11 -11 1983.48 290.946 6
 0 11 11 1653.38 241.419 17
 0 -11 -11 1759.19 276.737 19
 0 -11 11 1891.98 235.214 14
 0 11 -11 1488.95 176.691 11
 0 -11 -12 8109.07 529.509 19
 0 11 12 8515.25 401.368 7
 0 11 -12 8218.93 548.427 6
 0 11 12 8435.89 459.677 17
 0 -11 12 8521.28 446.207 14
 0 11 -12 8022.55 354.65 11
 0 11 12 8721.36 462.489 23
 0 11 -13 784.07 138.165 11
 0 11 13 1038.35 210.103 23
 0 11 13 1097.16 192.144 7
 0 -11 -13 1103.65 258.233 19
 0 11 13 930.49 216.24 17
 0 -11 13 1103.42 200.347 14
 0 11 -13 717.802 223.01 6
 0 11 14 6017.02 410.877 23
 0 -11 -14 5740.19 490.657 19
 0 11 14 5763.48 407.521 17
 0 11 -14 5810.05 278.856 11
 0 -11 14 5922.21 398.839 14
 0 11 -14 5947.01 469.537 6
 0 11 15 872.917 223.797 17
 0 -11 -15 542.803 253.892 19
 0 11 15 526.472 196.877 23
 0 11 -15 365.022 190.262 6
 0 -11 -16 7660.89 576.054 19
 0 11 -16 7615.47 541.05 6
 0 11 16 8086.57 486.643 23
 0 -11 -16 8112.66 562.028 5
 0 11 16 8142.07 490.503 17
 0 11 17 231.016 178.651 23
 0 -11 -17 207.559 212.315 5
 0 11 -17 370.639 241.821 6
 0 -11 -17 211.761 274.987 19
 0 11 17 155.232 178.25 17
 0 -11 -18 7108.11 594.677 19
 0 11 18 7184.99 484.884 23
 0 -11 -18 6883.05 532.674 5
 0 11 18 6611.51 456.87 17
 0 11 19 289.567 220.224 23
 0 -11 -19 337.71 231.97 5
 0 -11 -19 426.4 278.804 19
 0 11 19 280.09 199.376 17
 0 -11 -20 7738.75 644.956 19
 0 11 20 8892.72 566.081 23
 0 -11 -20 9702.47 650.646 5
 0 11 20 8546.66 542.631 17
 0 -11 -21 574.024 217.163 1
 0 11 21 1006.33 257.053 23
 0 -11 -21 888.22 274.152 5
 0 11 21 696.647 235.619 17
 0 -11 -22 3119.24 363.06 1
 0 11 22 3135.72 358.29 17
 0 -11 -22 3291.58 496.166 19
 0 11 22 3846.8 407.93 23
 0 -11 -22 3911.86 457.157 5
 0 11 23 1034.99 276.629 17
 0 11 23 850.503 298.281 23
 0 -11 -23 763.253 297.937 5
 0 -11 -23 748.666 360.705 19
 0 11 24 6509.77 530.423 23
 0 -11 -24 8160.19 626.494 5
 0 -11 -24 7404.45 704.756 19
 0 11 25 1602.82 363.824 23
 0 -11 25 1471.37 363.431 12
 0 -11 -25 1803.27 374.763 5
 0 -11 -25 1666.58 436.961 19
 0 11 26 6988.23 578.021 23
 0 -11 26 7699.8 643.512 12
 0 -11 -26 7324.85 621.044 5
 0 -11 -26 7345.04 739.954 19
 0 11 27 1115.32 363.883 23
 0 -11 27 1517.83 386.428 12
 0 -11 -27 1042.26 336.176 5
 0 -11 -27 1606.24 452.612 19
 0 11 28 4979.77 511.215 23
 0 -11 28 4452.07 577.813 12
 0 -11 -28 4181.05 500.564 5
 0 -11 -28 4246.74 632.36 19
 0 -11 29 1007.34 338.05 12
 0 -11 -29 1245.64 312.135 5
 0 11 29 1549.07 404.067 23
 0 -11 30 2837.29 483.116 12
 0 -11 -30 3614.15 494.793 5
 0 11 30 2371.87 398.644 23
 0 -11 31 575.675 337.599 12
 0 11 31 599.073 344.167 23
 0 -11 32 2532.03 469.068 12
 0 -11 32 2401.19 491.822 26
 0 11 32 2981.35 465.343 23
 0 -11 33 248.511 322.944 12
 0 11 -33 428.136 352.756 9
 0 -11 33 1059.09 406.714 26
 0 11 33 863.794 392.78 23
 0 11 -34 688.489 394.566 9
 0 11 34 1410.98 388.375 23
 0 -11 34 1434.75 417.596 26
 0 11 -35 534.619 333.286 9
 0 11 35 736.043 344.476 23
 0 -11 35 526.28 363.963 26
 0 11 -36 1708.76 496.066 9
 0 11 36 1411.25 407.611 23
 0 -11 36 1167.01 446.99 26
 0 11 -37 1079.69 438.978 4
 0 11 -37 1700.31 450.958 9
 0 -11 37 1589.65 433.828 26
 0 11 37 1264.82 376.188 23
 0 11 -38 554.742 388.342 9
 0 -11 38 1314.14 426.986 26
 0 11 38 1796.31 429.799 23
 0 12 0 26148.1 726.368 24
 0 12 1 1604.17 214.763 24
 0 12 -1 1463.69 210.15 24
 0 -12 1 1268.73 253.636 8
 0 -12 2 28060.2 448.92 15
 0 12 2 26680.1 741.047 24
 0 -12 2 29057.4 1013.9 8
 0 12 -2 28085.9 1146.34 6
 0 12 3 4665.09 329.697 24
 0 -12 -3 4691.25 179.849 26
 0 -12 3 5066.04 207.982 15
 0 -12 3 4774.97 435.805 8
 0 12 -3 5037.22 510.204 6
 0 12 4 27679.1 759.62 24
 0 -12 -4 26809.1 334.909 26
 0 12 -4 26997.5 1084.68 6
 0 -12 4 28188.7 490.904 15
 0 -12 4 27703.8 974.213 8
 0 -12 -4 27236.8 1017.41 8
 0 12 5 2186.11 254.183 24
 0 12 -5 1952.24 341.21 6
 0 -12 5 1589.71 300.142 8
 0 12 -5 1410.21 210.02 22
 0 -12 5 1534.2 137.52 15
 0 -12 -5 1439.19 278.781 8
 0 12 -6 19184.9 634.84 22
 0 12 -6 21719.8 931.317 6
 0 12 6 19604.9 672.522 24
 0 -12 -6 19559.2 873.553 8
 0 -12 6 19301.3 816.323 8
 0 12 -7 1050.89 192.861 22
 0 -12 7 1072.41 246.118 8
 0 12 -7 1380.35 291.111 6
 0 -12 -7 1647.25 233.296 19
 0 12 7 1194.69 209.324 24
 0 -12 -7 887.724 275.052 8
 0 12 8 19520.6 677.976 24
 0 12 -8 19590.8 658.606 22
 0 -12 8 21129.9 832.179 8
 0 12 -8 20360.5 886.692 6
 0 12 8 20975.1 488.622 7
 0 -12 -8 21042.6 738.481 19
 0 -12 8 21390.3 669.259 14
 0 -12 -8 19694.6 875.824 8
 0 -12 -9 238.059 192.893 19
 0 12 9 188.362 106.495 7
 0 12 -9 190.497 176.916 6
 0 -12 9 567.555 218.674 8
 0 12 -9 416.631 176.674 22
 0 -12 9 -37.224 129.472 14
 0 -12 10 18781.6 791.617 8
 0 12 -10 18673.5 835.744 6
 0 -12 10 18459.5 644.226 14
 0 12 -10 16853.7 618.92 22
 0 -12 -10 17322.6 720.462 19
 0 -12 -11 295.68 198.263 19
 0 12 11 194.44 173.394 17
 0 -12 11 534.144 186.279 8
 0 12 -11 510.166 210.383 6
 0 -12 11 395.657 154.726 14
 0 12 11 115.035 154.866 23
 0 12 -11 167.686 161.34 22
 0 -12 -12 15729 734.96 19
 0 12 -12 14717.6 734.685 6
 0 12 12 14058.6 599.103 17
 0 12 -12 12711.1 461.51 11
 0 -12 12 14002.9 586.075 14
 0 12 12 13530.7 598.037 23
 0 12 13 1505.38 239.721 23
 0 12 13 1392.91 258.075 17
 0 -12 -13 1247.9 310.246 19
 0 -12 13 1525.65 250.949 14
 0 12 -13 1271.91 260.506 6
 0 -12 -14 13777.2 728.144 19
 0 12 -14 14328.1 725.135 6
 0 12 14 14641 644.964 17
 0 -12 14 15063.8 631.188 14
 0 12 14 14163.9 633.79 23
 0 12 15 688.358 230.922 23
 0 12 15 945.798 237.584 17
 0 -12 -15 800.127 277.675 19
 0 -12 15 878.315 224.831 14
 0 12 -15 437.968 232.901 6
 0 -12 -16 7475.58 577.836 19
 0 12 -16 8650.85 585.24 6
 0 12 16 7946.65 506.744 17
 0 -12 16 7742.95 485.096 14
 0 12 16 6996.33 486.01 23
 0 -12 -17 293.852 249.469 19
 0 12 17 322.468 212.517 17
 0 12 17 401.612 245.23 23
 0 -12 17 138.96 181.001 14
 0 12 -17 211.719 215.406 6
 0 12 18 7982.77 520.235 17
 0 -12 -18 6516.44 582.481 19
 0 12 18 6985.83 505.781 23
 0 12 19 13.9025 213.274 23
 0 12 19 -396.684 225.868 17
 0 -12 -19 60.2707 270.686 19
 0 12 20 4683.18 442.439 23
 0 -12 -20 4606.66 559.072 19
 0 12 20 4831.18 440.591 17
 0 12 21 160.477 230.685 17
 0 -12 -21 -152.676 311.186 19
 0 12 21 -104.438 224.689 23
 0 -12 -21 100.104 193.276 1
 0 -12 -22 4718.18 559.777 19
 0 12 22 4304 420.58 17
 0 -12 -22 4214.4 426.366 1
 0 12 22 4325.64 463.838 23
 0 12 23 231.705 257.675 17
 0 -12 -23 -259.065 314.101 19
 0 -12 -23 -59.4265 212.748 1
 0 12 23 174.827 252.458 23
 0 -12 -24 3230.33 533.454 19
 0 12 24 2733.56 399.068 23
 0 -12 -24 3296.26 423.331 8
 0 12 24 2803.41 397.429 17
 0 -12 -25 25.1932 346.541 19
 0 -12 -25 367.772 206.721 8
 0 12 25 790.875 310.762 23
 0 -12 -26 1956.33 501.878 19
 0 12 26 1641.19 363.668 23
 0 -12 -27 -80.8251 367.114 19
 0 12 27 -53.1445 291.499 23
 0 -12 -28 1776.4 476.126 19
 0 12 28 1503.47 378.881 23
 0 -12 -29 -57.0557 422.003 19
 0 12 29 129.334 305.165 23
 0 -12 -30 643.767 467.662 19
 0 12 30 1108.45 355.455 23
 0 12 31 495.323 348.887 23
 0 -12 32 1294.69 431.138 26
 0 12 32 539.133 355.622 23
 0 12 33 58.1445 309.286 23
 0 -12 33 297.964 357.235 26
 0 12 -33 -505.281 358.314 9
 0 -12 34 -484.099 383.709 26
 0 12 34 -135.872 315.101 23
 0 12 -34 378.95 356.372 9
 0 12 35 77.4698 333.785 23
 0 -12 35 -69.2175 370.294 26
 0 12 -35 918.715 364.761 9
 0 -12 36 275.175 382.169 26
 0 12 36 -442.143 357.795 23
 0 12 -36 672.906 376.676 9
 0 -12 37 -90.6195 360.078 26
 0 12 37 474.257 348.859 23
 0 12 -37 936.033 421.606 9
 0 13 0 9.80848 144.75 24
 0 13 1 828.529 193.097 24
 0 13 -1 602.809 323.548 6
 0 -13 1 426.667 201.511 8
 0 13 2 648.027 183.209 24
 0 -13 -2 243.619 77.9533 26
 0 13 -2 173.565 227.561 6
 0 -13 2 626.173 233.416 8
 0 -13 3 -100.702 205.036 8
 0 13 -3 -41.5721 228.49 6
 0 -13 3 19.5343 63.4017 15
 0 -13 -3 48.0008 58.813 26
 0 13 3 -20.1654 159.666 24
 0 13 4 275.876 172.071 24
 0 13 -4 -19.815 207.02 6
 0 -13 4 280.241 211.123 8
 0 -13 -4 320.444 146.637 19
 0 -13 4 177.495 66.8712 19
 0 -13 4 263.696 84.371 15
 0 -13 -4 508.876 255.251 8
 0 13 5 1300.82 237.204 24
 0 13 -5 1865.04 243.799 22
 0 -13 5 1575.48 292.154 8
 0 13 -5 1720.84 340.344 6
 0 -13 -5 1804.33 236.591 19
 0 -13 5 1789.4 149.831 15
 0 -13 -5 1983.88 336.998 8
 0 13 6 42.5136 163.926 24
 0 13 -6 50.1212 156.361 22
 0 -13 6 -16.19 192.605 8
 0 13 -6 -408.764 236.329 6
 0 -13 -6 161.976 164.876 19
 0 -13 6 71.133 86.2366 15
 0 -13 -6 18.4248 218.99 8
 0 13 -7 1971.7 267.45 22
 0 13 -7 1129.77 289.12 6
 0 -13 7 1596.51 289.211 8
 0 -13 -7 1875.42 277.193 19
 0 13 7 1817.14 277.577 24
 0 -13 -7 1342.44 329.312 8
 0 13 -8 420.33 194.747 22
 0 -13 8 299.755 230.038 8
 0 13 -8 51.9694 207.74 6
 0 -13 -8 279.662 175.336 19
 0 13 8 457.124 201.687 24
 0 -13 -8 358.681 252.131 8
 0 13 9 2017.86 278.755 24
 0 13 -9 2166.93 280.425 22
 0 13 -9 2036.82 357.964 6
 0 -13 9 2614.26 337.093 8
 0 -13 -9 1848.08 286.34 19
 0 -13 9 1885.68 248.977 14
 0 -13 -9 1929.8 374.891 8
 0 13 10 469.394 206.207 24
 0 13 -10 327.829 197.681 22
 0 -13 10 812.607 251.653 8
 0 13 -10 416.542 247.892 6
 0 -13 -10 302.757 213.947 19
 0 -13 10 599.56 200.428 14
 0 -13 -10 691.278 256.493 8
 0 13 -11 2739.67 300.646 22
 0 -13 11 3173.1 373.294 8
 0 13 -11 2400.76 353.83 6
 0 -13 11 3199.6 318.836 14
 0 -13 -11 3315.27 438.504 8
 0 -13 -11 3349.83 372.28 19
 0 13 11 2785.11 306.641 17
 0 13 -12 99.0606 201.668 6
 0 -13 -12 235.798 216.086 19
 0 13 12 290.063 209.976 17
 0 -13 12 -32.8533 190.477 14
 0 -13 -12 331.207 253.586 8
 0 13 13 5505.57 427.942 23
 0 -13 -13 6145.59 499.253 19
 0 13 -13 5670.14 495.366 6
 0 13 13 5538 421.204 17
 0 -13 13 5718.49 410.062 14
 0 -13 -13 5779.89 541.364 8
 0 -13 -14 137.878 209.89 8
 0 13 14 25.0321 192.304 23
 0 -13 -14 346.351 243.468 19
 0 13 14 12.7779 201.684 17
 0 -13 14 129.016 175.013 14
 0 13 -14 311.382 206.588 6
 0 13 15 5764.81 455.613 23
 0 -13 -15 4866.8 495.898 19
 0 13 -15 5948.06 507.024 6
 0 13 15 5408.09 433.449 17
 0 -13 15 6290.9 447.235 14
 0 -13 -15 5936.97 542.502 8
 0 13 16 -214.115 217.576 23
 0 13 16 189.179 201.929 17
 0 -13 -16 108.977 287.393 19
 0 -13 -16 278.142 230.114 8
 0 -13 16 227.252 210.668 14
 0 13 -16 602.611 283.943 6
 0 13 -17 3588.42 428.904 6
 0 13 17 3915.33 390.435 23
 0 13 17 4041.98 408.593 17
 0 -13 -17 4028.71 492.104 19
 0 -13 17 3764.65 390.056 14
 0 -13 -17 3724.88 442.001 8
 0 13 18 398.212 237.935 17
 0 -13 -18 198.59 279.717 19
 0 -13 -18 598.675 273.896 8
 0 -13 18 271.702 200.029 14
 0 13 18 57.1759 238.388 23
 0 -13 -19 9272.09 715.656 19
 0 13 19 9390.47 604.672 23
 0 13 19 8849.72 568.583 17
 0 -13 19 10004.1 600.149 14
 0 -13 -19 9237.07 679.983 8
 0 -13 -20 172.447 311.047 19
 0 13 20 -30.0716 220.749 17
 0 -13 -20 537.128 272.762 8
 0 -13 20 -161.614 239.671 14
 0 13 20 -167.723 260.924 23
 0 -13 -21 5097.34 517.756 1
 0 13 21 4905.23 481.357 23
 0 13 21 4507.15 458.118 17
 0 -13 -21 3876.66 532.308 19
 0 -13 21 4870.25 470.35 14
 0 -13 -21 4380.26 495.133 8
 0 13 22 48.512 245.854 23
 0 -13 -22 1093.97 381.105 19
 0 -13 -22 548.74 267.565 8
 0 13 22 573.318 255.119 17
 0 -13 22 1313.59 328.589 14
 0 -13 -22 994.383 289.188 1
 0 13 23 4187.11 462.964 23
 0 -13 -23 4686.87 580.694 19
 0 -13 -23 5682.2 551.003 8
 0 13 23 4790.3 474.081 17
 0 -13 23 5596.65 513.662 14
 0 -13 -23 5108.17 485.559 1
 0 -13 -24 474.324 223.26 8
 0 13 24 187.634 275.134 23
 0 -13 -24 1077.18 423.469 19
 0 13 24 1136.31 332.959 17
 0 13 25 3437.27 464.264 23
 0 -13 -25 3092.45 566.49 19
 0 -13 -25 3377.52 428.672 8
 0 -13 -26 319.269 393.801 19
 0 13 26 214.234 312.465 23
 0 -13 -27 5890.01 742.006 19
 0 13 27 4393.86 516.391 23
 0 -13 -28 281.928 418.154 19
 0 13 28 111.461 278.808 23
 0 -13 -29 3905.98 667.543 19
 0 13 29 3774.96 496.554 23
 0 13 30 611.6 315.297 23
 0 13 31 4185.61 536.877 23
 0 13 32 -174.683 319.967 23
 0 13 -32 709.843 310.324 9
 0 13 33 2004.34 418.005 23
 0 13 -33 1272.19 367.742 9
 0 13 34 544.438 353.865 23
 0 13 -34 920.339 361.101 9
 0 13 35 1969.26 426.122 23
 0 13 -35 1930.36 419.591 9
 0 -13 35 2396.3 511.561 26
 0 13 36 1105.64 385.096 23
 0 -13 36 501.081 371.582 26
 0 13 -36 446.241 342.403 9
 0 -14 0 163.617 119.608 19
 0 14 0 73.2037 270.184 6
 0 -14 1 23942.2 538.264 19
 0 -14 -1 24423.1 616.011 19
 0 -14 -1 23233.5 486.615 26
 0 14 1 24830 786.29 24
 0 -14 1 23573.1 1018.51 8
 0 14 -1 23857.2 1153.05 6
 0 -14 -2 4043.9 196.179 26
 0 14 2 3623.43 350.98 24
 0 -14 2 3860.09 214.426 19
 0 -14 -2 4281.32 295.406 19
 0 -14 2 3504.92 418.943 8
 0 14 -2 4176.45 516.426 6
 0 -14 -3 20227.7 623.87 19
 0 14 -3 19628.6 1021.72 6
 0 14 3 20325.5 733.131 24
 0 -14 3 20419.2 927.566 8
 0 14 -4 758.175 269.016 6
 0 -14 4 651.763 250.3 8
 0 -14 -4 723.808 180.803 19
 0 14 4 564.318 217.448 24
 0 -14 -4 472.573 258.174 8
 0 -14 -5 14711.7 579.326 19
 0 14 -5 15910.3 652.935 22
 0 14 -5 16163.4 877.305 6
 0 14 5 15508.3 656.084 24
 0 -14 5 15023.6 806.505 8
 0 -14 -5 14893 835.091 8
 0 14 -6 1169.79 239.74 22
 0 14 -6 1240.77 306.896 6
 0 -14 6 1490.2 329.153 8
 0 -14 -6 1814.22 262.989 19
 0 14 6 1341.05 231.102 24
 0 -14 -6 1265.58 313.448 8
 0 14 -7 16449.7 659.09 22
 0 -14 -7 15988.2 650.71 19
 0 -14 7 18500.9 858.09 8
 0 14 -7 16504.6 869.386 6
 0 14 7 16979.8 694.034 24
 0 -14 -7 17486.6 917.263 8
 0 14 -8 1950.1 275.027 22
 0 -14 8 1985.26 348.99 8
 0 14 -8 1266.49 336.596 6
 0 -14 -8 1876.91 282.322 19
 0 14 8 1984.58 295.032 24
 0 -14 -8 1910.51 372.045 8
 0 14 -9 12359.9 585.71 22
 0 -14 -9 12053 618.729 19
 0 14 -9 11590.8 717.17 6
 0 -14 9 11095.6 684.08 8
 0 14 9 11294.4 581.512 24
 0 -14 -9 11692.7 777.261 8
 0 14 -10 184.982 189.394 22
 0 14 -10 -53.4015 218.276 6
 0 -14 10 529.811 242.44 8
 0 -14 -10 610.428 239.081 19
 0 14 10 12.7596 204.936 24
 0 -14 -10 62.6025 242.32 8
 0 14 11 12745 644.215 24
 0 -14 -11 13202.9 680.159 19
 0 14 -11 13141.5 611.949 22
 0 -14 11 13699.3 749.026 8
 0 14 -11 12910.2 741.521 6
 0 -14 11 13508.3 604.408 14
 0 -14 -11 12402.9 803.941 8
 0 14 12 228.6 220.619 24
 0 14 -12 605.047 250.166 6
 0 -14 -12 396.96 229.929 19
 0 14 12 -157.636 208.594 17
 0 -14 12 23.2279 176.592 14
 0 -14 -12 -275.539 278.842 8
 0 -14 -13 10415 648.373 19
 0 14 13 9866.99 560.209 17
 0 14 -13 9470.33 630.678 6
 0 -14 13 10511.7 557.782 14
 0 -14 -13 10467.4 729.561 8
 0 -14 -14 320.113 265.152 8
 0 -14 -14 -67.6469 262.553 19
 0 14 14 331.333 231.664 17
 0 -14 14 431.189 208.573 14
 0 14 -14 536.19 246.095 6
 0 -14 -15 10020.1 672.547 19
 0 14 -15 9820.8 650.495 6
 0 14 15 9048.22 588.723 17
 0 -14 15 9962.32 572.232 14
 0 -14 -15 10105.6 740.549 8
 0 -14 -16 214.393 249.714 8
 0 14 16 170.742 244.664 23
 0 14 16 -174.279 231.853 17
 0 -14 -16 371.205 289.61 19
 0 -14 16 276.017 195.444 14
 0 14 -16 35.1123 226.441 6
 0 14 17 9821.1 596.926 23
 0 -14 -17 10088.7 698.987 19
 0 14 -17 9020.06 640.948 6
 0 14 17 9445.75 610.941 17
 0 -14 17 8644.01 546.838 14
 0 -14 -17 8730.44 697.933 8
 0 14 18 -288.949 235.126 17
 0 -14 -18 -161.613 334.632 19
 0 -14 -18 -150.051 277.371 8
 0 -14 18 182.298 228.568 14
 0 14 18 75.6272 235.18 23
 0 -14 -19 5554.56 595.799 19
 0 14 19 5426.69 492.971 23
 0 14 19 5453.97 484.562 17
 0 -14 19 6139.12 485.198 14
 0 -14 -19 5539.27 558.509 8
 0 14 20 239.9 227.872 17
 0 -14 -20 -21.2926 252.498 8
 0 -14 20 -59.9991 250.583 14
 0 14 20 304.79 250.091 23
 0 -14 -20 -371.997 363.689 19
 0 14 21 857.9 301.473 23
 0 -14 -21 864.47 359.066 19
 0 -14 -21 839.054 289.023 8
 0 14 21 1741.06 334.633 17
 0 -14 21 1331.55 304.118 14
 0 -14 -21 1341.67 327.218 1
 0 -14 -22 -968.652 401.093 19
 0 14 22 796.813 329.201 23
 0 -14 -22 -166.278 250.634 8
 0 14 22 -235.747 262.636 17
 0 -14 22 127.65 233.371 14
 0 -14 -22 19.6498 256.997 1
 0 14 23 2084.42 367.485 17
 0 -14 -23 2229.49 469.466 19
 0 14 23 2051.2 375.951 23
 0 -14 23 1560.08 321.276 14
 0 -14 -23 1524.94 301.918 8
 0 14 24 35.1017 237.089 17
 0 -14 24 135.442 241.785 14
 0 -14 -24 237.783 248.017 8
 0 14 24 88.87 278.253 23
 0 -14 -24 685.09 380.996 19
 0 -14 25 2328.36 398.548 14
 0 -14 -25 2497.28 387.874 8
 0 14 25 2541.02 438.163 23
 0 -14 -25 1886.14 493.118 19
 0 -14 26 588.506 277.011 14
 0 14 26 -110.954 288.172 23
 0 -14 -26 -350.469 405.574 19
 0 -14 27 1384.58 377.964 14
 0 -14 -27 1137.34 437.233 19
 0 14 27 1184.55 357.278 23
 0 -14 28 -74.3789 286.427 14
 0 -14 -28 -85.4007 422.301 19
 0 14 28 152.646 316.738 23
 0 -14 29 1267.06 340.152 14
 0 -14 29 671.91 398.317 26
 0 14 29 1119.73 397.185 23
 0 -14 30 114.943 285.307 14
 0 -14 30 454.213 391.428 26
 0 14 30 194.74 315.979 23
 0 -14 31 711.616 387.025 26
 0 -14 31 115.893 291.827 14
 0 14 -31 905.81 341.009 9
 0 14 31 39.1321 317.16 23
 0 -14 32 -323.186 408.078 26
 0 14 32 391.606 340.766 23
 0 14 -32 480.729 319.419 9
 0 -14 32 -348.531 277.195 14
 0 14 -33 222.271 281.877 9
 0 14 33 -117.117 318.63 23
 0 14 -34 364.789 305.318 9
 0 14 34 251.801 311.151 23
 0 14 -35 702.953 343.462 9
 0 14 35 306.13 307.614 23
 0 -15 0 264.719 121.293 19
 0 15 0 179.428 270.063 6
 0 -15 0 85.2124 103.062 26
 0 -15 -1 87.1905 122.061 19
 0 -15 1 161.648 231.806 8
 0 15 -1 174.551 257.469 6
 0 15 1 184.352 308.493 6
 0 15 1 -204.819 192.715 24
 0 -15 1 182.415 114.683 26
 0 -15 -2 261.64 139.947 19
 0 -15 2 561.032 292.423 8
 0 15 -2 71.079 260.214 6
 0 15 2 109.123 197.39 24
 0 -15 -3 98.9664 147.141 19
 0 15 3 366.966 215.562 24
 0 15 -3 91.6228 278.896 6
 0 -15 3 179.059 249.527 8
 0 -15 -3 21.1198 247.435 8
 0 -15 -4 9.03 163.758 19
 0 -15 -4 171.293 239.859 8
 0 15 -4 -87.1123 288.713 6
 0 -15 4 -156.694 264.617 8
 0 15 4 74.3533 186.199 24
 0 15 -4 299.177 210.054 22
 0 -15 -5 333.991 191.423 19
 0 -15 5 58.3615 235.833 8
 0 15 -5 254.561 229.078 6
 0 -15 -5 215.87 218.935 8
 0 15 5 627.856 226.703 24
 0 15 -5 252.616 213.468 22
 0 -15 -6 510.208 186.43 19
 0 15 -6 1220.42 334.902 6
 0 -15 6 19.1452 245.394 8
 0 -15 -6 653.488 307.273 8
 0 15 6 611.515 250.223 24
 0 15 -6 688.98 229.12 22
 0 15 -7 48.7369 188.974 22
 0 15 -7 39.7709 256.214 6
 0 -15 7 -95.2922 249.135 8
 0 -15 -7 68.1399 181.594 19
 0 15 7 194.329 205.474 24
 0 -15 -7 219.974 278.899 8
 0 15 -8 3174.76 359.11 22
 0 15 -8 3317.67 459.712 6
 0 -15 8 3590.29 447.444 8
 0 -15 -8 3050.94 324.504 19
 0 15 8 3158.91 364.535 24
 0 -15 -8 3416.6 468.898 8
 0 15 -9 907.419 250.659 22
 0 15 -9 489.912 237.039 6
 0 -15 9 562.697 287.123 8
 0 -15 -9 686.599 243.919 19
 0 15 9 621.278 221.496 24
 0 -15 -9 400.804 272.729 8
 0 15 -10 4403.69 405.35 22
 0 -15 -10 4456.54 440.987 19
 0 15 -10 4179.41 471.472 6
 0 -15 10 5134.37 498.691 8
 0 15 10 4313.62 414.828 24
 0 -15 -10 3572.01 473.48 8
 0 15 -11 573.945 215.396 22
 0 15 -11 680.034 255.301 6
 0 -15 11 1339.95 347.492 8
 0 -15 -11 1330.12 313.989 19
 0 15 11 679.011 243.884 24
 0 -15 -11 970.161 332.751 8
 0 15 -12 1899.14 318.766 22
 0 -15 -12 1940.13 331.848 19
 0 15 12 2488.56 360.469 24
 0 -15 -12 2396.98 415.251 8
 0 15 -12 2062.09 381.911 6
 0 15 -13 394.591 269.078 6
 0 -15 -13 -65.3637 241.561 19
 0 15 13 130.708 222.59 17
 0 15 13 340.557 267.161 24
 0 -15 13 272.504 208.313 14
 0 -15 -13 317.145 280.632 8
 0 15 -14 3048.94 416.628 6
 0 -15 -14 1972.92 378.149 19
 0 15 14 2708.14 381.78 17
 0 15 14 2156.14 356.847 24
 0 -15 14 2722.38 340.57 14
 0 -15 -14 2722.56 446.847 8
 0 15 -15 827.474 278.617 6
 0 15 15 545.956 270.642 24
 0 15 15 1414.18 331.829 17
 0 -15 -15 1095.77 332.124 19
 0 -15 15 1003.56 252.569 14
 0 -15 -15 1213.53 344.81 8
 0 -15 -16 4695.61 515.097 19
 0 15 16 4768.04 471.006 17
 0 15 -16 5000.23 504.625 6
 0 -15 16 3873.18 397.376 14
 0 -15 -16 4579.51 545.334 8
 0 -15 -17 -45.3257 296.515 8
 0 -15 17 -111.477 214.801 14
 0 15 -17 -333.485 295.415 6
 0 15 17 206.705 240.729 17
 0 -15 -17 316.643 307.185 19
 0 -15 -18 2290.48 430.517 19
 0 15 18 1570.39 338.708 17
 0 -15 18 2226.83 350.322 14
 0 -15 -18 2191 427.065 8
 0 15 19 315.18 248.606 17
 0 -15 -19 202.361 268.627 8
 0 -15 19 -88.7433 236.979 14
 0 -15 -19 -171.664 362.382 19
 0 15 20 2479.66 404.576 17
 0 -15 -20 2857.53 472.674 8
 0 -15 20 2067.3 349.915 14
 0 -15 -20 2007.58 439.265 19
 0 15 20 1677.34 349.764 23
 0 15 21 343.979 257.385 23
 0 -15 -21 579.349 335.19 19
 0 -15 -21 504.658 302.906 8
 0 15 21 623.698 328.122 17
 0 -15 21 624.732 281.091 14
 0 -15 -21 632.39 364.161 1
 0 -15 -22 3758.65 488.257 1
 0 15 22 4845.92 522.887 23
 0 15 22 3593.54 444.178 17
 0 -15 -22 3771.16 543.426 19
 0 -15 22 3460.84 429.008 14
 0 -15 -22 4354.7 521.638 8
 0 15 23 1065.16 355.772 17
 0 -15 -23 546.975 374.352 19
 0 15 23 991.585 334.005 23
 0 -15 23 1230.45 311.722 14
 0 -15 -23 1141.49 332.658 8
 0 15 24 3283.19 466.893 17
 0 -15 24 3154.66 434.338 14
 0 -15 -24 3183.59 442.381 8
 0 15 24 3220.82 459.859 23
 0 -15 -24 3259.56 573.053 19
 0 -15 25 309.206 250.431 14
 0 -15 -25 211.372 395.739 19
 0 15 25 112.331 290.605 23
 0 -15 26 4104.37 483.784 14
 0 -15 -26 2689.23 582.536 19
 0 15 26 4026.32 502.988 23
 0 -15 27 889.225 330.119 14
 0 -15 27 656.534 373.889 26
 0 15 27 423.045 328.553 23
 0 -15 28 2725.87 415.537 14
 0 15 28 1884.34 406.584 23
 0 -15 28 2561.06 507.535 26
 0 15 29 410.643 305.802 23
 0 -15 29 -135.419 337.958 26
 0 15 30 1629.55 397.226 23
 0 15 -30 1859.29 397.656 9
 0 -15 30 1322.97 422.396 26
 0 15 31 863.551 387.239 23
 0 15 -31 -243.214 283.139 9
 0 -15 31 366.967 359.903 26
 0 15 32 1445.66 434.531 23
 0 15 -32 1394.65 383.908 9
 0 -15 32 1744.86 471.161 26
 0 15 33 19.362 297.164 23
 0 15 -33 226.862 278.332 9
 0 -15 33 730.928 378.571 26
 0 15 34 1012.71 397.475 23
 0 -15 34 926.612 380.32 26
 0 15 -34 1481.97 391.438 9
 0 16 0 10525.7 836.765 6
 0 16 -1 4331.41 574.449 6
 0 16 1 4191.15 604.537 6
 0 -16 1 3060.44 461.108 8
 0 -16 2 12106.9 443.036 26
 0 -16 2 12384.5 799.227 8
 0 16 2 11546.8 893.236 6
 0 16 -2 13958 914.996 6
 0 16 3 3808.15 396.686 24
 0 -16 3 3996.99 283.126 26
 0 -16 -3 4077.68 298.386 19
 0 -16 3 3379.54 475.064 8
 0 -16 -3 3844.59 513.466 8
 0 16 -3 3382.14 484.894 6
 0 16 -4 6601.83 477.535 22
 0 -16 -4 6628.26 393.492 19
 0 -16 4 7385.57 625.586 8
 0 16 -4 7419.38 651.144 6
 0 -16 4 6660.46 369.76 26
 0 16 4 7042.25 509.568 24
 0 -16 -4 7067.62 629.053 8
 0 -16 -5 2068.91 271.912 19
 0 16 5 2448.48 333.51 24
 0 16 -5 1480.97 283.918 22
 0 -16 5 1878.08 370.068 8
 0 -16 -5 1853.71 393.549 8
 0 16 -5 1783.4 374.431 6
 0 16 -6 11002.1 602.409 22
 0 -16 -6 10980.1 528.881 19
 0 -16 6 11785.5 773.118 8
 0 16 -6 10345.8 734.458 6
 0 16 6 10381.9 613.836 24
 0 -16 -6 11793.3 816.119 8
 0 -16 -7 861.327 250.053 19
 0 16 7 1223.83 283.737 24
 0 16 -7 914.814 271.459 22
 0 16 -7 1179.44 352.38 6
 0 -16 -7 893.918 341.123 8
 0 -16 7 371.212 254.293 8
 0 -16 -8 7057.4 470.395 19
 0 16 -8 7396.61 516.885 22
 0 -16 8 8329.2 659.301 8
 0 16 -8 7645.52 629.415 6
 0 16 8 7369.64 538.029 24
 0 -16 -8 8154.81 697.978 8
 0 -16 -9 978.977 283.771 19
 0 16 9 479.909 278.016 24
 0 16 -9 699.363 275.725 22
 0 16 -9 449.687 278.535 6
 0 -16 9 304.396 252.065 8
 0 -16 -9 261.084 273.006 8
 0 16 -10 6951.41 506.309 22
 0 -16 -10 8625.77 560.879 19
 0 16 -10 7949.9 617.597 6
 0 16 10 7752.09 564.47 24
 0 -16 -10 7348.83 689.638 8
 0 -16 -11 500.6 271.571 19
 0 16 11 439.738 235.896 24
 0 16 -11 151.205 221.479 22
 0 -16 -11 -23.9581 272.229 8
 0 16 -11 342.254 259.628 6
 0 16 -12 7065.37 508.679 22
 0 -16 -12 7978 577.776 19
 0 16 -12 7838.29 618.561 6
 0 16 12 7344.76 572.954 24
 0 -16 -12 8201.39 702.727 8
 0 16 13 -95.092 281.803 24
 0 -16 -13 328.582 247.609 19
 0 16 -13 262.417 250.289 6
 0 -16 -13 48.3436 292.768 8
 0 -16 -14 6455.25 555.061 19
 0 16 14 6264.72 524.893 17
 0 16 -14 7384.42 601.34 6
 0 16 14 5834.92 532.224 24
 0 -16 -14 7155.1 691.676 8
 0 16 15 16.5485 258.976 24
 0 16 15 276.371 229.208 17
 0 -16 -15 594.569 286.122 19
 0 -16 -15 241.389 318.203 8
 0 16 -15 -112.158 254.212 6
 0 16 -16 2428.74 416.865 6
 0 -16 -16 1865.46 378.415 19
 0 16 16 2905.86 444.873 24
 0 16 16 2552.06 376.022 17
 0 -16 16 2873.54 359.286 14
 0 -16 -16 2576.07 478.657 8
 0 -16 -17 503.546 337.033 8
 0 16 17 556.753 305.616 17
 0 -16 -17 396.746 314.754 19
 0 -16 17 831.234 261.028 14
 0 16 -17 917.827 300.1 6
 0 -16 -18 4115.44 533.574 19
 0 -16 18 4571.22 434.482 14
 0 -16 -18 5148.77 603.018 8
 0 16 18 4331.25 472.031 17
 0 -16 -19 172.349 338.507 19
 0 16 19 385.138 288.249 17
 0 -16 19 400.52 253.697 14
 0 -16 -19 399.282 279.885 8
 0 -16 -20 3092.6 536.139 19
 0 -16 -20 3255.49 480.559 8
 0 16 20 2965.84 419.279 17
 0 -16 20 2629.57 367.577 14
 0 -16 -20 2833.7 502.937 1
 0 -16 -21 1418.91 448.124 19
 0 -16 -21 803.592 366.373 8
 0 16 21 327.005 300.716 17
 0 -16 21 714.258 271.169 14
 0 -16 -21 364.635 323.057 1
 0 -16 -22 2406.68 501.448 19
 0 -16 -22 1862.28 388.413 8
 0 16 22 1684.06 376.368 17
 0 -16 22 1283.56 333.287 14
 0 -16 -22 2073.88 426.626 1
 0 16 23 169.305 296.175 17
 0 -16 -23 436.667 305.71 8
 0 -16 -23 99.8971 360.897 19
 0 16 24 2113.72 415.882 17
 0 -16 24 1927.1 431.768 26
 0 -16 -24 1542.55 510.729 19
 0 -16 -24 2276.58 436.494 8
 0 -16 -25 105.692 375.956 19
 0 -16 25 169.471 328.233 26
 0 -16 -26 81.2603 412.048 19
 0 -16 26 994.986 378.946 26
 0 -16 27 -109.91 355.996 26
 0 -16 28 1381.32 429.891 26
 0 16 29 215.661 307.761 23
 0 16 -29 -237.762 236.069 9
 0 -16 29 427.266 397.386 26
 0 -16 30 225.908 352.567 26
 0 16 30 645.655 332.984 23
 0 -16 31 766.874 402.385 26
 0 16 31 252.738 314.309 23
 0 -16 32 649.856 418.064 26
 0 17 0 79.6822 288.671 6
 0 17 1 -358.691 295.075 6
 0 17 -1 153.361 304.124 6
 0 17 2 -57.9561 322.549 6
 0 17 -2 147.894 289.191 6
 0 -17 2 -137.951 284.229 8
 0 17 3 -207.99 401.319 6
 0 -17 -3 48.0838 290.382 8
 0 17 -3 -23.8442 281.409 6
 0 -17 3 456.064 337.18 8
 0 17 -3 240.553 218.5 22
 0 -17 -4 437.68 291.903 8
 0 -17 4 655.991 314.771 8
 0 17 4 150.682 300.997 6
 0 17 -4 840.422 326.698 6
 0 17 4 336.182 249.316 24
 0 17 -4 680.224 258.674 22
 0 -17 -5 787.364 344.177 8
 0 -17 5 1123.57 349.511 8
 0 17 -5 684.134 328.181 6
 0 17 -5 496.433 236.753 22
 0 17 5 841.746 267.456 24
 0 -17 5 921.219 205.02 26
 0 -17 -6 122.67 177.972 19
 0 -17 6 -200.763 279.74 8
 0 17 -6 386.839 293.651 6
 0 -17 -6 -418.285 314.71 8
 0 17 -6 -256.138 265.097 22
 0 -17 6 49.1101 166.801 26
 0 17 6 -418.664 278.331 24
 0 -17 -7 531.651 205.354 19
 0 -17 7 572.234 300.068 8
 0 -17 -7 622.095 349.873 8
 0 17 -7 713.084 290.809 6
 0 17 -7 787.794 267.568 22
 0 -17 7 525.775 197.608 26
 0 17 7 15.1662 261.986 24
 0 17 8 -30.5291 234.939 17
 0 -17 -8 286.752 221.95 19
 0 -17 8 678.907 357.479 8
 0 -17 -8 547.436 329.033 8
 0 17 -8 266.705 266.932 6
 0 17 -8 230.458 246.227 22
 0 17 8 123.026 249.276 24
 0 -17 -9 987.078 262.43 19
 0 17 9 371.703 267.922 17
 0 -17 9 1390.33 414.948 8
 0 -17 -9 1461.1 423.361 8
 0 17 -9 1508.23 369.19 6
 0 17 -9 1130.64 282.098 22
 0 17 9 405.974 283.74 24
 0 -17 -10 -461.884 271.284 19
 0 17 -10 336.12 275.167 6
 0 -17 -10 327.336 303.178 8
 0 17 -10 -72.9561 238.413 22
 0 17 10 79.2767 253.401 24
 0 17 -11 3367.79 414.68 22
 0 -17 -11 2754.25 497.226 8
 0 -17 -11 3143.48 390.661 19
 0 17 -11 2362.57 399.956 6
 0 17 11 2678.91 407.434 24
 0 17 -12 -430.605 299.454 22
 0 -17 -12 246.206 242.06 19
 0 17 -12 96.5393 263.427 6
 0 17 12 98.7098 265.535 24
 0 -17 -12 331.259 322.988 8
 0 -17 -13 3396.31 433.427 19
 0 17 -13 3087.24 407.521 6
 0 17 13 2803.19 415.739 24
 0 -17 -13 2544.89 473.057 8
 0 -17 -14 650.357 311.182 19
 0 -17 -14 279.372 335.415 8
 0 17 -14 668.433 313 6
 0 17 14 -102.702 293.755 24
 0 17 15 2348.13 395.781 17
 0 -17 -15 2201.71 473.581 8
 0 17 -15 1738.35 360.612 6
 0 -17 -15 2061.04 404.065 19
 0 17 16 -280.483 285.807 17
 0 -17 -16 654.713 378.314 8
 0 17 -16 77.0266 270.523 6
 0 -17 -16 562.693 347.683 19
 0 17 17 2949.58 447.81 17
 0 -17 -17 2899.85 472.281 8
 0 -17 -17 3371.48 488.925 19
 0 17 18 -162.511 277.257 17
 0 -17 -18 669.713 359.353 8
 0 -17 -18 370.038 333.966 19
 0 17 19 2501.23 421.394 17
 0 -17 -19 3093.48 515.334 8
 0 -17 -19 3574.18 566.424 1
 0 -17 -19 2953.18 504.416 19
 0 17 20 223.982 275.292 17
 0 -17 -20 788.829 327.148 8
 0 -17 -20 135.273 307.827 1
 0 -17 20 432.449 297.792 1
 0 -17 -20 -511.206 353.687 19
 0 -17 -21 3216.59 528.146 19
 0 -17 -21 3952.75 516.482 8
 0 17 21 3398.8 478.048 17
 0 -17 -21 2426.41 454.972 1
 0 -17 21 3074.49 463.578 26
 0 -17 -22 -23.9012 368.602 19
 0 -17 -22 68.3292 305.083 8
 0 17 22 366.144 317.655 17
 0 -17 -22 706.168 372.516 1
 0 -17 22 -476.714 368.912 26
 0 17 23 3463.38 497.865 17
 0 -17 -23 3910.62 523.24 8
 0 -17 -23 3897.14 600.47 19
 0 -17 23 4013.21 514.544 26
 0 17 24 156.932 312.024 17
 0 -17 24 -416.016 365.059 26
 0 -17 -24 253.909 431.286 19
 0 -17 25 1652.86 419.607 26
 0 -17 26 -172.407 351.785 26
 0 -17 27 2268.44 461.497 26
 0 -17 28 -263.723 359.087 26
 0 -17 29 2555.59 506.773 26
 0 -17 30 287.038 355.075 26
 0 -17 31 2037.75 457.373 26
 0 18 0 2129.46 472.988 6
 0 18 1 6594.86 711.482 6
 0 18 -1 6684.05 688.422 6
 0 18 -2 1279.42 308.016 22
 0 18 2 1326.04 454.509 6
 0 18 -2 1504.74 414.266 6
 0 -18 2 1474.58 409.445 8
 0 -18 -3 6104.28 639.782 8
 0 18 -3 5785.49 494.697 22
 0 18 -3 6254.18 646.677 6
 0 18 3 5442.15 718.293 6
 0 -18 3 4823.84 585.171 8
 0 18 -4 957.511 303.789 22
 0 -18 4 886.262 332.984 8
 0 18 -4 797.703 342.608 6
 0 18 4 1169.93 419.554 6
 0 -18 -4 1463.08 429.391 8
 0 18 -5 5993.12 526.712 22
 0 18 5 5850.74 528.326 24
 0 -18 -5 6796.49 702.422 8
 0 -18 5 6920.73 682.912 8
 0 18 -5 7439.06 673.839 6
 0 18 5 6576.65 783.833 6
 0 -18 -6 -181.301 376.307 8
 0 -18 6 -236.514 321.826 8
 0 18 -6 258.563 288.372 6
 0 18 6 176.15 267.504 24
 0 18 -6 274.738 264.745 22
 0 18 -7 7195.43 552.773 22
 0 18 -7 6455.01 601.738 6
 0 -18 7 7546.55 686.67 8
 0 18 7 7441.15 566.664 17
 0 18 7 6719.63 565.145 24
 0 -18 7 6575.68 432.151 26
 0 -18 -7 7827.06 727.539 8
 0 18 8 991.218 342.746 17
 0 -18 8 815.538 371.852 8
 0 -18 -8 732.314 374.88 8
 0 18 -8 431.196 303.316 6
 0 18 -8 708.175 280.83 22
 0 18 8 574.127 275.79 24
 0 -18 8 745.848 227.119 26
 0 18 9 5520.35 518.586 17
 0 18 -9 5799.33 589.029 6
 0 -18 -9 5286.65 615.364 8
 0 18 -9 4717.4 468.284 22
 0 -18 -9 5298 420.545 19
 0 18 9 4143.6 451.572 24
 0 -18 9 4757.54 404.209 26
 0 18 10 553.126 287.608 17
 0 -18 -10 26.3922 356.728 8
 0 18 -10 634.054 322.985 6
 0 -18 -10 435.484 270.308 19
 0 18 -10 513.193 297.455 22
 0 -18 10 -126.792 213.09 26
 0 18 10 101.239 276.877 24
 0 18 -11 5567.93 566.434 6
 0 -18 -11 4818.08 605.985 8
 0 -18 -11 4903.49 435.122 19
 0 18 -11 5323.5 496.256 22
 0 -18 11 5203.74 443.164 26
 0 18 11 5475.76 540.033 24
 0 -18 -12 840.256 412.499 8
 0 18 -12 1198.33 330.35 22
 0 -18 -12 914.233 331.949 19
 0 18 -12 309.474 272.169 6
 0 18 12 295.346 296.163 24
 0 -18 12 434.985 226.928 26
 0 18 -13 5262.24 531.991 6
 0 -18 -13 5549.46 502.921 19
 0 18 13 4796.21 499.608 24
 0 -18 13 5241.77 468.284 26
 0 -18 -13 5768.92 668.954 8
 0 -18 -14 100.33 266.253 19
 0 -18 14 368.147 257.03 26
 0 18 -14 210.77 262.12 6
 0 -18 -14 237.081 339.673 8
 0 -18 -15 2194.07 374.015 19
 0 -18 -15 2015.93 463.373 8
 0 -18 15 3081.34 410.933 26
 0 18 -15 2861.77 426.038 6
 0 -18 -16 -203.163 292.524 19
 0 -18 -16 77.9261 306.658 8
 0 18 16 -367.436 337.765 17
 0 -18 16 116.064 259.913 26
 0 18 -16 156.081 308.233 6
 0 18 17 3597.92 471.685 17
 0 -18 -17 3088.38 522.832 8
 0 -18 -17 2795.04 438.959 19
 0 -18 17 2595.52 409.428 26
 0 -18 -18 161.508 368.624 19
 0 -18 -18 276.794 341.037 8
 0 18 18 358.884 305.674 17
 0 -18 -18 -364.993 425.647 1
 0 -18 18 -372.688 296.801 26
 0 -18 -19 2473.32 456.377 19
 0 -18 -19 3699.43 546.336 8
 0 18 19 2378.78 422.022 17
 0 -18 19 1893.94 445.531 1
 0 -18 -19 2336.59 523.734 1
 0 -18 19 2178.79 414.26 26
 0 -18 -20 -195.616 333.951 19
 0 -18 -20 634.739 346.828 8
 0 18 20 -427.069 307.722 17
 0 -18 -20 339.451 332.867 1
 0 -18 20 -603.336 330.178 26
 0 -18 -21 2925.93 514.552 19
 0 -18 -21 2316.27 498.987 8
 0 18 21 2711.64 463.015 17
 0 -18 -21 2224.32 467.045 1
 0 -18 21 2571.2 431.31 26
 0 18 22 -19.8146 322.028 17
 0 -18 -22 -92.1986 296.678 8
 0 -18 -22 -46.6088 344.125 19
 0 -18 22 138.712 307.698 26
 0 18 23 2635.66 460.7 17
 0 -18 23 2626.1 468.875 26
 0 18 24 -179.945 321.126 17
 0 -18 24 103.005 313.914 26
 0 -18 25 1002.35 398.479 26
 0 -18 26 63.4485 321.613 26
 0 -18 27 361.297 367.893 26
 0 -18 28 -765.19 407.535 26
 0 -18 29 402.07 349.267 26
 0 19 0 -25.7887 312.994 6
 0 19 1 -267.977 296.566 6
 0 19 -1 -323.46 288.516 6
 0 19 -1 -423.256 284.841 22
 0 -19 2 -438.685 410.031 8
 0 19 -2 144.328 262.767 6
 0 19 2 -167.682 322.866 6
 0 19 -2 243.674 242.499 22
 0 -19 -3 -213.593 331.128 8
 0 -19 3 127.916 309.412 8
 0 19 -3 512.201 326.314 6
 0 19 3 28.5683 331.373 6
 0 19 -3 194.203 273.001 22
 0 19 -4 248.21 291.414 6
 0 -19 -4 484.527 329.417 8
 0 19 4 684.436 389.93 6
 0 -19 4 -25.3937 292.325 8
 0 19 -4 615.326 315.599 22
 0 19 5 413.534 295.538 17
 0 19 -5 -153.384 295.857 6
 0 -19 5 302.751 341.814 8
 0 19 5 -123.659 332.418 6
 0 -19 -5 -107.502 369.758 8
 0 19 -5 113.412 262.99 22
 0 19 6 16.7368 244.566 17
 0 -19 6 497.941 320.916 8
 0 19 6 605.935 381.696 6
 0 19 -6 341.366 282.675 6
 0 -19 -6 -162.644 329.483 8
 0 19 -6 340.972 293.776 22
 0 19 7 -271.216 275.016 17
 0 -19 -7 -54.0762 328.495 8
 0 -19 7 99.2118 347.482 8
 0 19 -7 -83.1953 266.032 6
 0 19 7 -274.663 311.638 24
 0 19 -7 -438.349 283.009 22
 0 19 8 223.427 264.692 17
 0 -19 -8 463.374 376.8 8
 0 19 -8 -304.943 287.056 6
 0 19 8 104.041 284.446 24
 0 19 -8 178.897 258.647 22
 0 19 9 191.591 287.49 17
 0 19 -9 39.9187 249.27 6
 0 -19 -9 625.247 351.078 8
 0 19 9 403.258 288.232 24
 0 19 -9 -81.5709 288.096 22
 0 19 -10 475.908 290.219 22
 0 -19 -10 712.064 387.582 8
 0 19 10 424.128 287.675 17
 0 19 10 692.335 342.699 24
 0 19 -10 255.106 255.261 6
 0 19 -11 -32.9526 261.563 22
 0 -19 -11 -300.066 324.92 8
 0 19 11 -304.608 271.023 17
 0 -19 11 -53.0753 228.313 26
 0 19 11 -287.868 327.581 24
 0 19 -11 -19.6198 266.004 6
 0 19 -12 960.334 319.471 22
 0 -19 12 1435.71 307.027 26
 0 19 -12 1377.24 334.809 6
 0 -19 -12 1574.85 487.401 8
 0 -19 13 424.29 292.344 26
 0 19 -13 -115.284 270.719 6
 0 -19 -13 242.938 395.02 8
 0 -19 -14 401.659 279.869 19
 0 -19 14 45.8062 264.098 26
 0 19 -14 767.417 316.118 6
 0 -19 -14 723.431 388.296 8
 0 -19 -15 -305.021 302.25 19
 0 -19 15 63.6029 261.73 26
 0 19 -15 -57.901 278.356 6
 0 -19 -15 -26.5549 334.375 8
 0 -19 -16 1943.71 454.962 8
 0 -19 -16 2572.58 439.643 19
 0 -19 16 2788.02 399.978 26
 0 -19 -17 167.367 303.41 19
 0 -19 -17 77.8026 309.937 8
 0 19 17 696.98 346.211 17
 0 -19 -17 65.3169 408.761 1
 0 -19 17 358.639 301.688 26
 0 -19 -18 697.596 357.325 19
 0 -19 -18 1916.81 456.583 8
 0 19 18 801.655 342.19 17
 0 -19 -18 1978.05 550.901 1
 0 -19 18 779.421 360.304 1
 0 -19 18 1638.62 370.636 26
 0 -19 -19 242.244 324.284 19
 0 -19 -19 -149.006 315.842 8
 0 -19 -19 -214.284 369.025 1
 0 -19 19 51.7981 302.428 1
 0 -19 19 795.887 323.547 26
 0 19 19 -59.2108 309.715 17
 0 -19 -20 2894.56 476.429 8
 0 -19 -20 2840.42 601.39 1
 0 -19 20 2174.43 394.448 26
 0 19 20 2594.44 496.114 17
 0 -19 -21 375.629 323.072 8
 0 -19 -21 385.67 347.772 1
 0 19 21 421.404 312.401 17
 0 -19 21 152.229 299.2 26
 0 19 22 1594.9 413.145 17
 0 -19 -22 2893.62 510.033 8
 0 -19 22 1993.4 429.999 26
 0 19 23 -101.043 341.362 17
 0 -19 23 670.23 357.648 26
 0 -19 24 1453.14 383.899 26
 0 -19 25 -141.016 308.985 26
 0 -19 26 1049.96 365.954 26
 0 -19 27 -547.862 387.955 26
 0 20 0 3203.47 451.63 22
 0 20 -1 807.142 316.375 22
 0 20 1 638.785 311.503 22
 0 20 -2 4649.21 488.595 22
 0 -20 -2 4750.96 593.244 8
 0 -20 2 4884.05 649.646 8
 0 20 -3 204.892 280.892 22
 0 -20 -3 775.622 361.29 8
 0 -20 3 213.276 366.163 8
 0 20 3 33.8397 282.531 17
 0 20 -4 4401.03 489.075 22
 0 -20 4 5478.78 677.258 8
 0 -20 -4 5641.87 671.238 8
 0 20 4 5117.26 510.919 17
 0 20 -5 443.485 306.478 22
 0 -20 -5 1365.51 465.323 8
 0 -20 5 1184 467.504 8
 0 20 5 1004.18 348.645 17
 0 20 -6 3353.3 450.921 22
 0 -20 6 2854.47 549.359 8
 0 -20 -6 3679.73 553.509 8
 0 20 6 3767.26 467.469 17
 0 20 -7 460.285 308.528 22
 0 -20 -7 1092.25 417.896 8
 0 20 7 886.851 314.431 17
 0 20 -8 5400.03 522.082 22
 0 -20 -8 4297.31 596.027 8
 0 20 8 5139.46 516.876 17
 0 20 9 -18.2542 305.846 17
 0 -20 -9 28.0294 356.763 8
 0 20 -9 409.734 287.971 22
 0 20 -9 -214.401 285.611 6
 0 20 10 3975.39 512.043 17
 0 -20 -10 4266.94 601.285 8
 0 20 -10 4098.66 495.542 22
 0 20 -10 3414.79 460.891 6
 0 20 11 524.245 288.433 17
 0 -20 -11 443.405 357.581 8
 0 20 -11 -205.809 305.621 22
 0 20 -11 440.535 295.437 6
 0 20 12 2936.17 476.956 17
 0 -20 -12 2256.09 481.906 8
 0 20 -12 2937.95 424.473 22
 0 20 -12 1987.14 380.243 6
 0 20 13 -287.303 328.705 17
 0 20 -13 169.611 284.324 6
 0 -20 -13 634.17 375.093 8
 0 20 -14 1851.88 369.525 6
 0 -20 -14 1937.41 474.174 8
 0 -20 -15 134.806 331.132 8
 0 -20 -16 1868.25 447.184 8
 0 -20 16 2274.38 539.801 1
 0 -20 -16 1839.13 570.387 1
 0 -20 16 2046.97 383.01 26
 0 -20 -17 310.542 361.952 8
 0 -20 17 231.269 290.485 26
 0 -20 -17 -404.694 475.62 1
 0 -20 17 -114.707 367.947 1
 0 -20 -18 1498.95 448.296 8
 0 -20 18 1582.91 394.872 26
 0 -20 18 2543.5 522.245 1
 0 -20 -18 1892.82 550.079 1
 0 20 18 2220.8 435.786 17
 0 -20 -19 620.875 364.79 8
 0 -20 19 69.9662 281.712 26
 0 -20 -19 -531.655 367.89 1
 0 20 19 221.911 318.474 17
 0 -20 -20 1103.41 344.508 8
 0 -20 20 1424.75 372.378 26
 0 -20 -20 885.108 402.48 1
 0 20 20 1619.09 417.881 17
 0 20 21 60.7953 331.866 17
 0 -20 -21 -604.659 307.632 8
 0 -20 21 -109.144 286.198 26
 0 20 22 933.302 349.971 17
 0 -20 22 647.945 334.182 26
 0 20 23 -766.187 396.879 17
 0 -20 23 -541.541 332.081 26
 0 -20 24 774.141 337.325 26
 0 21 0 -483.524 339.561 22
 0 21 1 377.999 296.264 22
 0 21 1 717.887 346.912 17
 0 21 -2 -71.1057 284.584 22
 0 21 2 -542.099 355.608 22
 0 -21 -2 422.81 394.636 8
 0 -21 2 110.605 354.98 8
 0 21 2 173.095 275.799 17
 0 21 -3 -213.237 290.021 22
 0 -21 -3 454.819 364.638 8
 0 -21 3 -54.9878 345.495 8
 0 21 3 613.083 331.953 17
 0 21 -4 53.2159 315.366 22
 0 -21 -4 -141.692 377.389 8
 0 -21 4 109.464 363.021 8
 0 21 4 -230.499 312.72 17
 0 21 -5 301.34 311.812 22
 0 -21 -5 -28.5044 339.055 8
 0 21 5 -520.619 322.714 17
 0 21 -6 -35.3255 289.462 22
 0 -21 -6 -142.023 390.619 8
 0 21 6 -436.362 307.287 17
 0 21 -7 299.533 301.783 22
 0 -21 -7 314.051 376.728 8
 0 21 7 570.741 321.348 17
 0 21 -8 -422.434 331.696 22
 0 -21 -8 -539.783 348.121 8
 0 21 8 -354.02 329.468 17
 0 21 -9 246.693 299.426 22
 0 -21 -9 451.674 399.378 8
 0 21 9 320.457 315.157 17
 0 21 -10 -123.155 299.004 22
 0 -21 -10 -226.508 386.067 8
 0 21 10 114.336 280.276 17
 0 21 -11 879.049 356.716 22
 0 -21 -11 224.543 347.177 8
 0 21 11 675.533 357.126 17
 0 21 -12 -598.799 327.225 22
 0 21 12 253.024 316.759 17
 0 -21 -12 -361.517 361.779 8
 0 21 13 548.279 313.265 17
 0 -21 -13 192.474 343.729 8
 0 21 14 -314.896 318.602 17
 0 -21 14 -287.166 386.462 1
 0 -21 -14 -481.795 419.849 1
 0 -21 -14 27.1295 367.127 8
 0 -21 -15 944.806 454.571 1
 0 -21 15 714.855 390.511 1
 0 -21 -15 1709.76 449.549 8
 0 -21 -16 -389.069 421.354 1
 0 -21 16 240.595 374.709 1
 0 -21 -16 104.918 364.51 8
 0 -21 -17 616.913 428.081 1
 0 -21 -17 1079.36 372.665 8
 0 -21 -18 -195.927 396.612 1
 0 -21 -18 -198.696 338.705 8
 0 21 19 971.967 382.1 17
 0 -21 -19 1584.39 499.659 1
 0 -21 -19 2175.1 460.317 8
 0 -21 -20 -139.09 280.986 8
 0 21 20 161.777 312.739 17
 0 21 21 1514.32 397.565 17
 0 22 0 1669.91 415.989 22
 0 22 0 1134.77 333.96 17
 0 22 -1 3127.79 474.928 22
 0 22 1 2194.24 420.176 22
 0 22 -1 2796.95 422.431 17
 0 22 1 2162.28 391.543 17
 0 22 -2 1313.3 388.762 22
 0 22 2 630.062 348.199 22
 0 -22 2 310.177 393.57 8
 0 -22 -2 828.999 443.273 8
 0 22 2 1041.76 345.966 17
 0 22 -2 567.733 294.589 17
 0 22 -3 2368.16 432.06 22
 0 22 3 2380.59 429.676 22
 0 -22 -3 2537.61 513.078 8
 0 22 3 2057.88 403.959 17
 0 22 4 895.096 357.484 22
 0 22 -4 1033.13 381.905 22
 0 -22 -4 744.205 418.12 8
 0 22 4 417.066 292.92 17
 0 22 -5 1989.94 437.288 22
 0 -22 -5 2337.24 504.923 8
 0 22 5 2002.31 395.404 17
 0 22 -6 648.422 328.136 22
 0 -22 -6 686.995 367.43 8
 0 22 6 1599.76 384.495 17
 0 22 -7 1889.76 399.567 22
 0 -22 -7 2503.42 529.238 8
 0 22 7 2672.69 464.334 17
 0 22 -8 125.539 315.894 22
 0 -22 -8 542.018 409.797 8
 0 22 8 665.774 329.8 17
 0 22 -9 3377.98 494.993 22
 0 -22 -9 3452.31 576.061 8
 0 22 9 2439.77 438.813 17
 0 22 -10 1124.47 389.215 22
 0 -22 -10 728.59 376.21 8
 0 22 10 1454 394.872 17
 0 22 11 2401.15 460.177 17
 0 -22 -11 1856.67 481.405 8
 0 22 -11 1565.96 387.55 22
 0 -22 -11 1682.05 590.536 1
 0 22 12 529.434 327.276 17
 0 -22 -12 383.177 359.137 8
 0 22 -12 230.358 312.619 22
 0 -22 12 135.849 378.428 1
 0 -22 -12 1239.24 573.013 1
 0 22 13 2132.1 446.728 17
 0 -22 -13 1755.65 586.385 1
 0 -22 13 1723.56 518.28 1
 0 -22 -13 1995.9 513.694 8
 0 22 14 237.988 331.75 17
 0 -22 14 996.473 447.103 1
 0 -22 -14 261.456 399.822 1
 0 -22 -14 318.282 373.825 8
 0 22 15 716.778 355.685 17
 0 -22 -15 2079.58 473.464 8
 0 -22 -15 945.597 447.436 1
 0 -22 15 807.127 399.511 1
 0 -22 -16 457.529 373.21 8
 0 -22 16 387.949 360.707 1
 0 -22 -16 773.797 485.393 1
 0 -22 -17 1610.63 406.721 8
 0 -22 -17 710.678 459.999 1
 0 -22 17 1942.27 466.345 1
 0 -22 -18 -24.0662 331.974 8
 0 -22 -18 414.731 418.658 1
 0 23 0 240.51 298.562 22
 0 23 0 292.876 314.997 17
 0 23 1 -37.1377 306.816 22
 0 23 -1 -18.4648 351.912 22
 0 -23 -1 -484.62 435.865 8
 0 23 1 -297.53 317.267 17
 0 23 -1 169.733 292.819 17
 0 23 -2 183.701 339.242 22
 0 23 2 502.905 375.898 22
 0 -23 -2 -314.206 378.081 8
 0 23 2 444.332 317.721 17
 0 23 -2 216.758 292.115 17
 0 23 3 504.385 352.913 22
 0 23 -3 420.981 304.409 22
 0 -23 -3 -484.047 408.256 8
 0 23 3 18.0364 280.566 17
 0 23 -3 245.732 279.141 17
 0 23 4 506.459 336.81 22
 0 23 -4 -182.074 323.944 22
 0 -23 -4 228.191 353.264 8
 0 23 4 -255.249 295.339 17
 0 23 -4 176.95 266.3 17
 0 23 5 620.845 337.336 22
 0 23 -5 -272.118 295.076 22
 0 -23 -5 482.257 406.789 8
 0 23 -5 15.7568 263.904 17
 0 23 5 -295.398 340.211 17
 0 23 -6 361.274 351.425 22
 0 23 6 414.338 310.575 22
 0 -23 -6 284.05 397.816 8
 0 23 -6 15.4152 262.9 17
 0 23 6 373.552 316.24 17
 0 23 -7 -251.938 332.619 22
 0 -23 -7 112.73 403.367 8
 0 23 7 -169.931 316.062 17
 0 23 -7 436.085 292.248 17
 0 23 -8 73.1871 239.341 17
 0 23 8 -19.0572 318.244 17
 0 -23 -8 167.534 355.255 8
 0 23 -8 107.384 291.655 22
 0 -23 8 -625.341 520.574 1
 0 -23 -8 120.804 448.685 1
 0 23 9 287.971 302.207 17
 0 -23 -9 524.752 406.691 8
 0 23 -9 267.489 302.929 22
 0 -23 -9 -160.162 444.519 1
 0 -23 9 -72.3832 474.651 1
 0 23 10 404.956 337.626 17
 0 -23 -10 164.87 382.547 8
 0 23 -10 301.513 322.801 22
 0 -23 -10 -39.6432 477.042 1
 0 -23 10 1134.56 484.729 1
 0 23 11 -193.338 312.622 17
 0 -23 -11 -54.1759 349.426 8
 0 23 -11 17.6241 304.49 22
 0 -23 -11 156.139 418.632 1
 0 -23 11 -277.711 400.197 1
 0 23 12 408.14 332.512 17
 0 -23 -12 154.017 403.47 1
 0 -23 12 303.498 467.372 1
 0 -23 -12 1226.76 454.035 8
 0 23 13 -682.787 322.917 17
 0 -23 -13 263.35 398.915 1
 0 -23 13 783.554 479.261 1
 0 -23 -13 602.335 389.218 8
 0 23 14 606.104 330.266 17
 0 -23 -14 410.256 345.51 8
 0 -23 -14 1098.41 508.301 1
 0 -23 14 1164.52 478.321 1
 0 24 0 1068.32 312.736 17
 0 -24 0 559.532 427.098 1
 0 24 0 785.498 352.28 22
 0 24 -1 349.659 267.92 17
 0 24 1 -189.354 268.274 17
 0 -24 1 119.151 486.463 1
 0 24 -1 -72.7873 299.17 22
 0 24 1 567.305 375.406 22
 0 24 -2 1489.3 333.223 17
 0 24 2 891.725 326.987 17
 0 -24 2 1575.14 562.234 1
 0 24 -2 1048.92 369.007 22
 0 24 2 1192.7 369.858 22
 0 24 3 88.7535 297.046 17
 0 24 -3 -16.011 264.822 17
 0 24 -3 162.169 327.541 22
 0 24 3 55.1508 351.009 22
 0 -24 3 -468.379 436.945 1
 0 24 -4 783.516 296.144 17
 0 24 4 521.647 298.969 17
 0 -24 -4 1060.17 435.788 8
 0 24 4 184.272 325.211 22
 0 24 -4 644.927 344.877 22
 0 -24 4 849.269 559.49 1
 0 -24 -4 848.636 485.776 1
 0 24 -5 30.5496 245.069 17
 0 24 5 -381.231 342.208 17
 0 -24 -5 194.163 357.062 8
 0 24 -5 -53.5107 316.9 22
 0 24 5 239.869 295.315 22
 0 -24 -5 282.361 437.758 1
 0 -24 5 1256.99 507.38 1
 0 24 -6 997.093 327.186 17
 0 24 6 623.516 295.723 17
 0 -24 -6 1651.01 479.934 8
 0 24 -6 1133.65 369.95 22
 0 24 6 1035.54 383.259 22
 0 -24 -6 40.231 480.427 1
 0 -24 6 751.253 465.79 1
 0 24 7 980.138 382.131 17
 0 -24 -7 490.498 409.553 8
 0 -24 -7 398.726 436.5 1
 0 -24 7 554.939 421.426 1
 0 24 7 924.859 348.175 22
 0 24 -7 1057.72 354.032 22
 0 -24 -8 1460.64 422.021 8
 0 -24 8 1338.8 498.044 1
 0 -24 -8 1347.16 541.704 1
 0 24 -8 1347.44 366.024 22
 0 24 8 998.115 360.168 22
 1 0 -43 -179.055 395.835 9
 -1 0 43 -97.1451 352.904 13
 1 0 -43 232.336 331.412 4
 1 0 -42 1803.35 433.785 18
 1 0 -42 2621.8 543.802 9
 -1 0 42 2523.44 517.732 13
 1 0 -42 1923.91 463.544 4
 1 0 -41 194.691 317.407 18
 1 0 -41 -26.115 364.703 9
 -1 0 41 -97.7187 394.004 13
 1 0 -41 -25.0205 301.131 4
 1 0 -40 3039.97 477.186 18
 1 0 -40 3723.8 588.796 9
 -1 0 40 3359.7 536.602 13
 1 0 -40 4089.96 561.708 4
 1 0 -39 -395.374 341.373 18
 1 0 -39 -156.402 389.302 9
 -1 0 39 -289.516 369.263 13
 1 0 -39 -77.8332 321.812 4
 1 0 -38 3020.93 500.894 18
 1 0 -38 2163.62 459.351 9
 -1 0 38 2662.59 516.16 13
 1 0 -37 -266.424 381.36 4
 1 0 -37 217.108 337.269 18
 -1 0 37 -260.822 246.958 26
 -1 0 37 -512.686 379.072 13
 1 0 -37 176.771 394.667 9
 1 0 -36 6117.9 675.169 4
 1 0 -36 6018.29 598.808 18
 -1 0 36 5833.55 498.839 26
 -1 0 36 6532.25 664.307 13
 1 0 -36 5791.38 648.289 9
 -1 0 35 170.687 234.483 26
 1 0 -35 421.476 322.227 4
 1 0 -35 335.654 342.789 9
 1 0 -35 -168.078 332.184 18
 -1 0 34 6127.78 486.183 26
 1 0 -34 6795.18 693.605 4
 1 0 -34 6242.34 619.599 9
 1 0 -34 5432.52 582.098 18
 -1 0 33 -122.364 220.332 26
 1 0 -33 -209.096 301.125 4
 1 0 -33 581.995 336.04 9
 1 0 -33 -79.6306 301.764 18
 -1 0 32 5214.17 445.189 26
 1 0 -32 5661.07 594.518 9
 1 0 -32 6394.21 646.846 4
 1 0 -32 5533.67 564.787 18
 1 0 -31 20.6178 258.026 9
 1 0 -31 -75.4879 257.806 4
 1 0 -31 240.365 266.415 18
 1 0 -30 8784.7 666.947 9
 1 0 -30 7585.41 695.585 4
 1 0 -30 8406.79 626.52 18
 1 0 -29 -206.058 241.049 9
 1 0 -29 -382.129 311.017 4
 1 0 -29 -305.095 281.292 18
 1 0 -28 15028.7 813.87 9
 1 0 -28 12899.1 849.475 4
 1 0 -27 168 221.93 9
 1 0 -27 -179.983 258.859 4
 1 0 -26 23952.1 946.726 9
 1 0 -26 22291.1 1077.58 4
 1 0 -25 163.807 183.103 9
 1 0 -25 -278.188 260.509 4
 1 0 -24 19379.2 792.305 9
 -1 0 24 19208.1 601.594 3
 1 0 -23 13.0465 177.71 9
 1 0 -23 -78.9379 193.578 4
 -1 0 23 -118.444 131.072 3
 -1 0 22 12221.2 486.713 3
 1 0 -22 11622.9 719.351 4
 1 0 -21 17.9695 158.644 4
 1 0 -20 22316.3 654.11 10
 1 0 -20 21434.9 909.671 4
 -1 0 20 22333.8 392.964 2
 1 0 -19 24.0833 108.789 10
 1 0 -19 -79.2432 162.377 4
 -1 0 19 -3.49635 58.2609 2
 -1 0 18 13426.8 330.791 2
 1 0 -18 12979.5 673.518 4
 1 0 -18 14227.5 499.553 10
 1 0 -17 -123.792 148.126 19
 1 0 -17 -83.8899 164.136 4
 1 0 -17 -122.068 107.009 10
 1 0 -16 50792.7 966.019 19
 1 0 -16 49289 863.758 10
 1 0 -15 113.166 84.3541 10
 1 0 -15 -22.6148 104.057 19
 1 0 -14 17426.8 481.096 10
 1 0 -14 17290 519.08 19
 1 0 -13 -76.1296 78.1732 10
 1 0 -13 -125.956 85.4758 19
 1 0 -12 20117.6 475.549 10
 1 0 -12 20963 529.189 19
 1 0 -11 -27.5756 70.7739 10
 1 0 -11 -51.7446 73.3805 19
 1 0 -10 29440.7 526.948 10
 1 0 -10 30204.2 561.664 19
 1 0 -9 -11.2839 46.6681 10
 1 0 -9 20.5007 61.9404 19
 1 0 -8 17309.4 360.827 10
 1 0 -8 17820.6 383.831 19
 1 0 -8 17678 155.395 20
 1 0 -7 42.1861 49.5991 10
 1 0 -7 4.24901 15.622 20
 1 0 -7 9.38322 50.508 19
 -1 0 6 37086.3 299.23 17
 1 0 -6 38770.5 475.798 10
 -1 0 5 4.78485 13.9648 17
 1 0 -5 21.6657 33.2253 9
 1 0 -5 -4.43672 20.9837 1
 1 0 -4 41833.8 384.025 9
 1 0 -4 41703.5 327.255 1
 1 0 -3 -12.3204 23.2494 18
 1 0 -3 -15.9722 19.4111 9
 1 0 -2 6535.88 125.463 18
 1 0 -2 6592.76 142.716 11
 1 0 -1 9.20273 17.1519 1
 1 0 -1 29.0572 19.5864 11
 1 0 0 4110.66 102.527 1
 1 0 0 4082.33 107.314 2
 1 0 1 23.6543 16.7933 1
 1 0 1 -9.13319 19.6335 2
 1 0 1 -1.82424 22.8048 3
 1 0 1 3.02721 17.0465 26
 -1 0 -1 23.3855 19.241 16
 1 0 2 10586.5 240.112 3
 1 0 2 10703.5 162.56 1
 1 0 2 10772.3 211.738 2
 1 0 3 20.7242 45.1751 3
 1 0 3 42.812 30.4592 26
 1 0 3 30.1386 34.2477 2
 1 0 3 4.33563 19.6813 1
 1 0 4 3832.32 174.428 3
 1 0 4 4310.67 136.155 26
 1 0 4 4017.52 153.8 2
 -1 0 -5 5.76904 28.325 25
 1 0 5 -2.76083 43.8016 2
 -1 0 -6 289.24 43.9797 25
 1 0 6 261.764 56.1157 2
 1 0 7 7.17349 18.5666 20
 -1 0 -7 -5.20135 31.1693 25
 1 0 7 32.9879 50.4189 2
 1 0 8 3679.61 84.4919 20
 1 0 8 3567.16 172.196 2
 -1 0 -8 3560.59 126.087 25
 1 0 9 26.8168 57.462 2
 -1 0 -9 -6.10078 33.747 25
 1 0 9 -21.6918 17.937 20
 -1 0 -10 31532.3 387.987 25
 1 0 10 32836.6 548.835 2
 -1 0 -11 5.82096 82.6277 19
 1 0 11 -29.7039 57.8816 2
 1 0 12 9105.89 306.613 2
 -1 0 -12 9536.21 380.305 19
 -1 0 -13 -112.378 103.527 19
 1 0 13 22.6356 60.8146 2
 1 0 13 -54.2463 95.8528 3
 1 0 14 5598.66 249.672 2
 1 0 14 4744.71 312.44 3
 -1 0 -14 4757.41 299.168 19
 -1 0 -15 114.411 118.737 19
 1 0 15 -56.8096 69.8917 2
 1 0 15 8.70396 92.5027 3
 1 0 16 11901.1 361.559 2
 1 0 16 11621.3 500.149 3
 -1 0 -16 11875.7 495.796 19
 -1 0 -17 169.267 123.671 19
 1 0 17 -42.6687 70.021 2
 1 0 17 -65.747 110.522 3
 1 0 18 9224.62 312.738 2
 1 0 18 9290.55 456.915 3
 -1 0 -18 8970.63 468.448 19
 -1 0 -19 -138.434 143.458 19
 1 0 19 -88.5776 128.46 3
 1 0 19 4.47437 73.0252 2
 1 0 20 11788.8 529.889 3
 1 0 20 11088.6 328.083 2
 -1 0 -20 11470.3 559.101 19
 1 0 21 -10.0903 122.735 3
 -1 0 -21 -112.935 226.807 4
 1 0 21 -47.8474 69.6198 2
 -1 0 -21 -83.9438 164.2 19
 1 0 22 8485 453.06 3
 -1 0 -22 7861.86 678.992 4
 -1 0 -22 7808.03 502.386 19
 -1 0 -23 49.4321 207.948 4
 1 0 23 60.8649 167.144 3
 -1 0 -23 188.005 184.908 19
 1 0 24 16946.3 633.402 3
 -1 0 -24 16197 991.225 4
 -1 0 -24 17517.1 765.824 19
 1 0 24 16132.9 636.118 26
 -1 0 -25 213.244 276.276 4
 1 0 25 39.5026 134.582 3
 -1 0 -25 404.53 220.296 19
 1 0 25 208.366 169.018 26
 -1 0 -26 2726.65 479.883 4
 -1 0 -26 3231.68 406.57 19
 1 0 26 3112.6 330.438 26
 1 0 27 444.099 202.717 26
 -1 0 -27 -138.86 292.716 4
 1 0 28 6898.63 483.828 26
 -1 0 -28 6616.96 696.9 4
 1 0 29 25.9238 197.969 26
 -1 0 -29 -345.419 291.318 9
 -1 0 -29 -262.791 361.971 4
 1 0 30 5076.67 441.96 26
 -1 0 -30 3959.73 500.194 9
 -1 0 -30 5813.89 672.353 4
 1 0 31 54.8987 214.501 26
 -1 0 -31 -275.141 299.105 9
 -1 0 -31 -485.702 385.806 4
 1 0 32 4522.64 431.438 26
 -1 0 -32 3323.35 503.8 9
 -1 0 -32 3949.01 608.538 4
 1 0 33 244.68 239.181 26
 -1 0 -33 274.744 394.035 4
 -1 0 -33 -114.16 283.17 9
 -1 0 -34 4591.95 549.547 18
 1 0 34 3840.84 419.148 26
 -1 0 -34 4007.7 613.317 4
 -1 0 -34 2544.71 460.885 9
 -1 0 -35 -121.217 295.42 18
 1 0 35 43.9653 235.323 26
 -1 0 -35 -412.101 325.76 9
 -1 0 -35 93.1524 330.879 4
 -1 0 -36 3688.17 599.393 4
 -1 0 -36 2605.79 471.334 18
 1 0 36 3505.75 421.325 26
 1 0 36 4028.88 553.059 13
 -1 0 -36 3754.57 570.615 9
 -1 0 -37 -20.7362 298.663 18
 -1 0 -37 -226.146 405.824 9
 1 0 37 -22.1656 318.354 13
 -1 0 -37 91.0292 349.072 4
 -1 0 -38 2503.97 450.702 18
 -1 0 -38 1831.8 456.603 9
 1 0 38 1908.75 483.219 13
 -1 0 -38 2671.45 553.067 4
 -1 0 -39 -82.2376 318.585 18
 -1 0 -39 306.878 371.604 9
 1 0 39 -158.504 329.2 13
 -1 0 -39 611.86 404.36 4
 -1 0 -40 2145.59 466.933 18
 -1 0 -40 2212.77 484.644 9
 -1 0 -40 2312.58 526.156 4
 1 0 40 1960.96 455.44 13
 -1 0 -41 -151.474 351.51 9
 -1 0 -41 355.997 386.249 4
 1 0 41 -158.961 349.575 13
 -1 0 -42 2112.91 480.667 9
 1 0 42 2249.07 470.535 13
 -1 0 -42 2644.35 492.56 4
 1 -1 -43 65.3495 317.114 18
 1 1 -43 463.953 478.712 9
 1 -1 -43 -176.483 416.934 9
 -1 -1 43 -264.849 350.546 12
 -1 -1 43 391.176 376.321 13
 -1 1 43 892.07 438.086 13
 1 1 -43 -277.501 292.178 4
 1 -1 -43 326.974 355.18 4
 1 -1 -42 -178.877 378.123 18
 1 -1 -42 513.883 385.068 9
 1 1 -42 261.318 400.103 9
 -1 -1 42 -24.6566 343.308 13
 -1 1 42 -218.296 389.859 13
 1 -1 -42 652.034 395.212 4
 1 1 -42 288.228 366.02 4
 1 1 -41 957.886 371.213 18
 1 -1 -41 182.124 346.604 18
 1 1 -41 158.555 402.666 9
 1 -1 -41 492.077 454.746 9
 -1 1 41 -267.876 382.337 13
 -1 -1 41 296.319 349.017 13
 1 1 -41 50.1873 330.052 4
 1 -1 -41 173.201 308.413 4
 1 1 -40 310.148 330.924 18
 1 -1 -40 414.204 353.168 18
 1 1 -40 158.495 374.529 9
 1 -1 -40 595.299 374.443 9
 -1 1 40 558.936 405.159 13
 -1 -1 40 -73.7074 357.708 13
 1 1 -40 -25.664 304.804 4
 1 -1 -40 382.057 369.387 4
 1 -1 -39 738.213 368.843 18
 1 1 -39 747.413 382.549 18
 1 1 -39 735.122 393.271 9
 1 -1 -39 25.7482 376.507 9
 -1 1 39 336.722 323.983 13
 -1 -1 39 1725.68 496.206 13
 1 1 -39 449.782 342.574 4
 1 -1 -39 -310.05 337.2 4
 1 1 -38 -561.098 339.808 4
 1 -1 -38 -130.279 323.013 4
 1 1 -38 227.98 327.067 18
 1 -1 -38 -298.743 352.271 18
 -1 -1 38 -93.7791 273.635 26
 -1 -1 38 -23.8289 336.326 13
 -1 1 38 -332.88 392.308 13
 1 -1 -38 178.062 334.787 9
 1 1 -38 129.699 360.692 9
 1 1 -37 724.637 406.622 4
 1 -1 -37 26.0566 328.012 4
 1 1 -37 -123.492 308.81 18
 1 -1 -37 593.59 344.896 18
 -1 -1 37 516.045 275.041 26
 -1 -1 37 233.529 313.673 13
 1 -1 -37 872.832 395.682 9
 1 1 -37 712.466 415.013 9
 1 -1 -36 78.9542 306.104 4
 1 1 -36 382.889 352.427 4
 1 1 -36 -345.734 316.805 18
 1 -1 -36 472.899 355.064 18
 -1 -1 36 -15.4602 243.938 26
 -1 -1 36 -22.7865 317.657 13
 1 1 -36 174.738 338.203 9
 1 -1 -36 170.487 328.268 9
 1 -1 -35 443.08 334.11 4
 1 1 -35 54.4681 301.343 4
 1 -1 -35 419.444 342.512 18
 1 1 -35 458.508 335.259 18
 -1 1 35 78.7725 218.311 26
 -1 -1 35 609.271 262.603 26
 -1 -1 35 -66.5056 314.243 13
 1 -1 -35 47.3389 316.286 9
 1 1 -35 -24.2582 350.145 9
 1 -1 -34 -257.47 322.566 4
 1 1 -34 783.026 391.857 4
 1 -1 -34 -471.794 322.96 18
 1 1 -34 447.571 343.803 18
 -1 1 34 90.3219 211.865 26
 -1 -1 34 -178.589 225.255 26
 -1 -1 34 -494.819 355.47 13
 1 1 -34 328.645 328.768 9
 1 -1 -34 22.9237 303.086 9
 -1 1 33 290.828 225.185 26
 -1 -1 33 260.975 240.24 26
 1 -1 -33 25.3013 283.288 4
 1 1 -33 895.108 374.917 4
 1 1 -33 45.2516 350.379 9
 1 -1 -33 1017.62 362.853 9
 1 1 -33 416.366 314.109 18
 1 -1 -33 145.43 286.524 18
 -1 1 32 245.681 190.079 26
 1 -1 -32 421.864 334.303 4
 1 1 -32 186.864 279.284 4
 1 -1 -32 63.7468 308.608 9
 1 1 -32 43.4656 291.876 9
 1 1 -32 256.605 253.439 18
 1 -1 -32 541.234 310.842 18
 -1 1 31 59.5383 207.602 26
 1 -1 -31 134.912 290.302 18
 1 1 -31 513.118 247.479 18
 1 1 -31 104.815 279.015 4
 1 -1 -31 -290.957 302.343 4
 1 -1 -31 264.49 257.959 9
 1 1 -31 457.768 317.761 9
 1 1 -30 135.74 236.51 18
 1 1 -30 179.606 289.345 4
 1 -1 -30 448.575 278.501 4
 1 1 -30 99.3469 257.04 9
 1 -1 -30 -485.428 279.075 9
 1 1 -29 64.8933 227.388 18
 1 -1 -29 -367.246 274.302 4
 1 1 -29 -332.399 349.65 4
 1 -1 -29 73.9175 247.707 9
 1 1 -29 -415.868 281.6 9
 1 1 -28 216.677 226.085 18
 1 -1 -28 244.717 268.183 4
 1 1 -28 348.65 259.514 4
 1 1 -28 215.177 238.48 9
 1 -1 -28 613.763 268.393 9
 1 1 -27 29.4402 196.081 18
 1 1 -27 120.718 250.744 4
 1 -1 -27 451.806 257.267 4
 1 -1 -27 -332.015 224.833 9
 1 1 -27 321.96 256.59 9
 1 -1 -26 540.184 271.759 4
 1 1 -26 583.429 265.7 4
 1 -1 -26 218.614 244.3 9
 1 1 -26 590.924 258.409 9
 1 -1 -25 240.365 231.589 4
 -1 -1 25 263.852 155.317 3
 1 1 -25 269.964 244.41 4
 1 1 -25 149.787 198.7 9
 1 -1 -25 191.367 214.425 9
 1 -1 -24 2359.45 374.884 4
 1 1 -24 1868.94 367.928 4
 1 -1 -24 2768.98 337.877 9
 1 1 -23 1008.07 269.815 4
 1 -1 -23 1686.53 313.002 4
 1 -1 -23 1675.11 269.991 9
 1 1 -22 2597.97 379.499 4
 1 -1 -22 3542.43 405.758 4
 -1 -1 22 3146.45 210.24 2
 -1 1 22 3442.45 210.277 3
 1 -1 -22 3404.67 352.829 9
 1 1 -21 1207.74 186.019 10
 1 -1 -21 1107.92 219.132 9
 1 1 -21 984.236 263.732 4
 1 -1 -21 1111 234.867 4
 -1 1 21 1267.14 143.857 3
 1 -1 -21 948.473 217.204 19
 1 1 -20 8408.3 398.167 10
 1 -1 -20 8226.54 456.957 9
 1 -1 -20 7595.47 533.541 4
 -1 1 20 8415.4 327.502 3
 1 -1 -20 8158.5 489.683 19
 1 -1 -19 4163.88 333.301 9
 1 1 -19 4276.32 289.052 10
 -1 1 19 4117.57 231.737 3
 1 -1 -19 4380.09 405.412 4
 1 -1 -19 4396.93 350.527 19
 1 1 -18 10333.2 412.031 10
 1 -1 -18 9567.6 454.97 9
 -1 1 18 9881.36 346.949 3
 1 -1 -18 9395.84 562 4
 1 -1 -18 10433.4 508.137 19
 1 1 -17 15179.7 481.046 10
 1 -1 -17 14803.8 513.643 10
 -1 1 17 14399.6 405.857 3
 1 -1 -17 13935.2 644.352 4
 1 -1 -17 15298.3 584.023 19
 1 1 -16 14400.3 455.704 10
 1 -1 -16 14481.1 491.797 10
 1 -1 -16 13962.6 616.984 4
 1 -1 -16 14814.4 548.04 19
 1 -1 -15 14827.1 482.807 10
 1 1 -15 14477.6 441.438 10
 1 -1 -15 15136.4 619.075 4
 1 -1 -15 15920.8 544.527 19
 1 -1 -14 16964.2 497.13 10
 1 1 -14 16788.9 457.4 10
 1 -1 -14 16387.7 621.443 4
 1 -1 -14 16990.6 539.23 19
 1 -1 -13 31187.6 644.695 10
 1 1 -13 30705.7 592.318 10
 1 -1 -13 29180.1 779.778 4
 1 -1 -13 31545.9 690.333 19
 1 -1 -12 16664.9 455.572 10
 1 1 -12 16829.3 419.337 10
 1 -1 -12 16703 560.942 4
 1 -1 -12 16597.8 481.139 19
 1 -1 -11 41716.8 719.563 19
 1 -1 -11 40669.3 681.943 10
 1 1 -11 40790.4 625.665 10
 -1 1 11 40403.6 510.884 17
 1 -1 -11 40731.8 324.891 1
 1 -1 -11 39416.9 810.107 4
 1 -1 -10 40445.9 678.042 19
 1 -1 -10 38579.5 600.084 9
 1 1 -10 39517.7 587.981 10
 1 -1 -10 40462 640.544 10
 -1 1 10 39382.1 476.009 17
 1 -1 -10 39247.5 342.147 1
 1 -1 -10 38542.7 747.81 4
 1 -1 -9 41908.8 645.592 19
 1 1 -9 41888 571.937 10
 1 -1 -9 41900.5 628.404 10
 1 -1 -9 40055.5 580.181 9
 -1 1 9 41612.9 456.992 17
 1 -1 -9 40540 365.287 1
 1 -1 -9 39482.1 698.225 4
 1 -1 -8 33924.8 545.73 19
 1 -1 -8 33795.1 538.365 10
 1 -1 -8 33126.7 490.765 9
 -1 1 8 33743.8 382.256 17
 1 -1 -8 32822.7 338.635 1
 1 -1 -8 32487.9 586.841 4
 1 -1 -7 11928.2 309.275 19
 1 -1 -7 11908 303.321 10
 1 -1 -7 11583.1 271.275 9
 -1 1 7 11873.7 212.317 17
 1 -1 -7 11285.7 203.598 1
 1 -1 -7 10977.4 309.634 4
 -1 1 6 78444.5 499.47 17
 1 1 -6 77268.7 627.464 18
 1 -1 -6 76222.3 650.38 9
 1 -1 -6 80193.1 739.087 10
 1 -1 -6 76845.7 537.472 1
 1 -1 -6 78739.8 724.802 19
 1 1 -5 69322 544.427 18
 1 -1 -5 67557.9 554.119 9
 1 -1 -5 69558.5 640.813 10
 -1 -1 5 66298.5 395.283 8
 1 -1 -5 67519.1 508.773 1
 1 -1 -5 70069.3 618.243 19
 1 -1 -4 84886.7 616.049 19
 1 1 -4 86288.2 552.664 18
 -1 -1 4 83700.5 458.746 8
 1 -1 -4 87442.5 646.361 10
 1 1 -4 87861 648.61 11
 1 -1 -4 83598.4 555.93 9
 1 -1 -4 82129 489.748 5
 1 -1 -4 83888.8 568.488 1
 1 -1 -3 110532 671.625 10
 1 -1 -3 108425 572.43 9
 1 1 -3 115582 721.776 11
 -1 -1 3 110388 590.545 13
 1 -1 -3 105966 534.758 2
 1 1 -3 111228 578.325 18
 -1 -1 2 24511.9 260.437 12
 -1 -1 2 23848.1 251.064 13
 -1 -1 1 129427 562.212 5
 1 1 -1 136509 794.326 7
 -1 -1 1 127019 585.028 14
 1 -1 -1 130188 712.083 1
 1 -1 0 18893.8 268.932 1
 -1 1 0 19078.1 152.662 24
 1 -1 0 19167.7 212.828 20
 1 -1 0 18841.4 202.936 21
 1 1 0 18940.4 358.598 7
 -1 1 0 18920.9 224.021 16
 -1 -1 0 18334.8 222.528 15
 -1 -1 0 18828.7 187.904 4
 1 -1 1 52446.2 445.795 1
 -1 -1 -1 52077.6 438.505 4
 -1 1 -1 52704.5 295.986 22
 1 -1 1 53361.9 363.139 20
 -1 1 -2 45578.3 320.798 22
 1 -1 2 46081.2 332.61 20
 1 -1 2 45318.1 412.587 1
 1 1 2 43473.4 368.158 17
 -1 -1 -2 44366.1 502.993 4
 1 -1 2 44297.4 387.61 26
 1 -1 3 1582.8 64.8828 20
 1 1 3 1732.68 74.6992 26
 1 -1 3 1532.32 80.6834 1
 1 1 4 30613.6 331.205 26
 1 -1 4 31135.6 334.349 1
 1 1 5 132921 689.301 2
 1 -1 5 131880 676.615 1
 1 1 5 131282 748.367 26
 1 -1 6 26705.9 296.628 1
 1 1 6 26356.2 322.757 2
 1 1 6 26221.9 361.334 26
 1 1 6 26621 427.736 3
 1 1 7 96130.2 870.602 3
 1 -1 7 98476.6 549.788 1
 1 1 7 96700.4 644.025 2
 1 1 8 59078.1 737.422 3
 1 -1 8 60639.5 416.341 1
 1 1 8 59416.1 531.858 2
 1 1 9 46343.1 487.631 2
 1 -1 9 47744.1 347.812 1
 -1 1 -9 48078.5 666.493 19
 1 1 9 47072.1 689.256 3
 -1 1 -9 49197.7 462.244 25
 -1 1 -10 52416.4 742.368 19
 1 1 10 51709.3 747.52 3
 1 -1 10 51243.8 334.855 1
 1 1 10 51923.2 535.342 2
 -1 1 -11 34314.4 636.076 19
 1 1 11 32732 439.935 2
 1 1 11 32377.6 629.408 3
 -1 1 -11 34040.9 407.486 25
 -1 1 -12 29237.6 618.5 19
 1 1 12 28305 414.796 2
 1 1 12 28397.2 614.097 3
 -1 1 -12 30078.6 394.917 25
 -1 1 -13 36688.5 721.582 19
 1 1 13 35686.9 465.993 2
 -1 -1 -13 35979.7 795.669 19
 1 1 13 35215.9 693.737 3
 1 -1 13 34071.2 687.062 2
 -1 1 -13 36759.4 449.16 25
 1 1 14 20908 361.813 2
 -1 -1 -14 20250.6 624.694 19
 1 1 14 21169.1 556.721 3
 1 -1 14 19584.8 540.702 2
 -1 1 -14 20531.5 342.928 25
 1 -1 15 21299.6 574.018 2
 1 1 15 22009 577.075 3
 1 1 15 22410.8 374.815 2
 -1 -1 -15 21196.6 665.105 19
 -1 1 -15 22149.6 614.54 19
 1 -1 16 11235.9 419.23 2
 1 1 16 10970.4 415.983 3
 1 1 16 11512.8 268.276 2
 -1 1 -16 11230.6 463.708 19
 -1 -1 -16 10742.2 497.148 19
 1 -1 17 22411.6 589.845 2
 1 1 17 22533.5 606.447 3
 1 1 17 22582.4 367.53 2
 -1 -1 -17 22126.2 733.151 19
 -1 1 -17 21624.2 660.886 19
 1 1 18 11882.1 450.025 3
 -1 -1 -18 10100.8 670.974 4
 1 1 18 11786.2 263.386 2
 1 -1 18 11802.8 434.05 2
 -1 -1 -18 11802.6 555.666 19
 -1 1 -18 11604.4 506.544 19
 1 -1 19 10678.6 556.435 3
 1 1 19 11646 451.01 3
 -1 -1 -19 10185.8 684.664 4
 1 -1 19 11211.8 421.66 2
 -1 -1 -19 11168.6 556.748 19
 -1 1 -19 11373.1 517.782 19
 1 -1 20 11117 564.274 3
 1 1 20 11615.8 452.168 3
 -1 -1 -20 9756.19 682.595 4
 1 -1 20 11604.4 424.193 2
 -1 1 -20 11342.3 530.567 19
 -1 -1 -20 10816.5 565.505 19
 1 -1 21 6617.85 317.704 2
 -1 -1 -21 6967.83 484.502 19
 -1 1 -21 7199.04 453.793 19
 1 1 21 7388.83 366.982 3
 1 -1 21 6486.68 451.766 3
 -1 -1 -21 6426.77 576.327 4
 1 1 21 6925.32 377.783 26
 1 -1 22 6705.42 309.736 2
 1 1 22 7352.72 373.984 3
 1 -1 22 6380.89 447.173 3
 -1 -1 -22 5954.56 577.35 4
 -1 1 -22 7193.35 472.439 19
 -1 -1 -22 6475.08 494.133 19
 1 1 22 6740.62 384.238 26
 1 -1 23 6436.35 451.816 3
 -1 -1 -23 5831.99 597.258 4
 -1 1 -23 6882.33 474.893 19
 -1 -1 -23 6520.75 496.383 19
 1 1 23 6342.68 386.977 26
 -1 -1 -24 4804.99 545.468 4
 1 -1 24 6159.08 440.543 3
 -1 -1 -24 5538.93 477.344 19
 -1 1 -24 5369.17 438.84 19
 1 1 24 5797.03 390.167 26
 -1 -1 -25 5668.48 602.501 4
 -1 1 -25 6041.89 661.529 4
 1 -1 25 5482.28 415.062 3
 -1 -1 -25 5457.87 475.057 19
 1 1 25 5007.05 370.598 26
 -1 -1 -26 3439.79 494.704 4
 -1 1 -26 3519.11 530.662 4
 1 -1 26 3551.81 348.485 3
 -1 -1 -26 4368.31 469.054 19
 1 1 26 3418.84 332.397 26
 1 -1 26 3898.13 362.714 26
 -1 -1 -27 1277.03 384.362 4
 -1 1 -27 1300.31 441.129 4
 -1 -1 -27 1394.53 335.081 19
 1 1 27 876.972 210.688 26
 1 -1 27 1183.36 268.131 26
 1 -1 28 1657.82 288.259 26
 1 1 28 1591.54 260.701 26
 -1 -1 -28 2355.79 372.435 9
 -1 -1 -28 2021.94 452.337 4
 -1 1 -28 2267.35 469.276 4
 1 1 29 2467.62 318.706 26
 1 -1 29 2026.25 334.209 26
 -1 -1 -29 2367.13 410.665 9
 -1 -1 -29 2347.46 489.099 4
 -1 1 -29 1955.9 434.394 4
 1 1 30 1081.94 265.393 26
 1 -1 30 910.034 272.712 26
 -1 -1 -30 721.732 299.033 9
 -1 -1 -30 855.791 412.084 4
 -1 1 -30 655.492 398.182 4
 1 1 31 1125.89 248.78 26
 1 -1 31 878.696 267.731 26
 -1 1 -31 1397.46 450.047 4
 -1 -1 -31 1802.25 506.917 4
 -1 1 -31 979.973 361.645 9
 -1 -1 -31 986.313 305.556 9
 -1 1 -32 283.914 260.648 18
 1 -1 32 -150.331 263.52 26
 1 1 32 13.0834 215.049 26
 -1 1 -32 -333.246 295.718 9
 -1 -1 -32 413.569 324.292 9
 -1 1 -32 -94.7383 332.527 4
 -1 -1 -32 -29.0075 335.763 4
 -1 1 -33 415.396 364.047 4
 -1 -1 -33 176.432 334.849 4
 -1 1 -33 237.63 288.414 18
 1 -1 33 -246.137 258.283 26
 1 1 33 92.4669 209.183 26
 1 -1 33 423.003 337.203 13
 -1 1 -33 -300.007 353.92 9
 -1 -1 -33 45.0763 317.105 9
 -1 1 -34 771.019 471.734 4
 -1 -1 -34 -327.116 399.71 4
 -1 1 -34 374.576 284.614 18
 1 -1 34 405.628 242.965 26
 1 1 34 107.077 206.68 26
 1 -1 34 -41.4114 285.978 13
 -1 1 -34 214.765 323.607 9
 -1 -1 -34 348.995 366.366 9
 -1 1 -35 315.363 381.853 4
 -1 -1 -35 -179.668 397.174 4
 -1 1 -35 -19.1026 290.619 18
 -1 -1 -35 -84.9605 334.668 18
 1 -1 35 394.601 274.521 26
 1 1 35 202.059 223.068 26
 1 -1 35 468.672 326.714 13
 -1 -1 -35 214.989 324.591 9
 -1 1 -35 -562.37 368.223 9
 -1 1 -36 -63.0509 351.275 4
 -1 -1 -36 809.706 406.346 4
 -1 -1 -36 194.261 319.075 18
 -1 1 -36 270.348 290.592 18
 1 -1 36 444.778 285.397 26
 1 -1 36 -196.223 332.589 13
 -1 1 -36 325.554 351.961 9
 -1 -1 -36 244.176 356.328 9
 -1 1 -37 338.378 399.064 4
 -1 -1 -37 -299.914 430.29 4
 -1 -1 -37 -21.8347 345.17 18
 -1 1 -37 329.326 295.734 18
 1 -1 37 -189.337 262.446 26
 1 -1 37 -44.4191 312.349 13
 -1 -1 -37 123.493 336.862 9
 -1 1 -37 152.993 373.95 9
 -1 1 -38 335.029 384.135 4
 -1 -1 -38 87.8176 357.764 4
 -1 1 -38 541.434 309.612 18
 -1 -1 -38 307.414 342.54 18
 1 -1 38 156.671 254.999 26
 1 1 38 180.286 337.899 13
 1 -1 38 270.548 338.468 13
 -1 1 -38 385.57 418.19 9
 -1 -1 -38 199.826 329.152 9
 -1 -1 -39 109.232 333.691 18
 -1 -1 -39 -577.574 413.935 9
 -1 1 -39 -181.073 362.563 9
 1 -1 39 -91.0011 328.759 13
 1 1 39 90.7385 313.418 13
 -1 -1 -39 -490.892 430.036 4
 -1 1 -39 449.466 380.777 4
 -1 -1 -40 -21.5193 327.173 18
 -1 1 -40 -672.221 442.888 9
 -1 -1 -40 476.351 377.17 9
 1 1 40 -249.767 326.117 13
 1 -1 40 182.692 320.747 13
 -1 1 -40 662.638 388.54 4
 -1 -1 -40 -28.3206 373.188 4
 -1 -1 -41 800.638 397.165 18
 -1 1 -41 -638.122 411.805 9
 -1 -1 -41 817.708 446.848 9
 -1 -1 -41 -461.783 404.97 4
 -1 1 -41 616.195 354.119 4
 1 -1 41 390.152 355.979 13
 1 1 41 498.946 365.171 13
 -1 -1 -42 463.003 395.682 9
 -1 1 -42 -301.776 366.433 9
 1 -1 42 -363.761 322.791 13
 1 1 42 493.469 388.498 13
 -1 -1 -42 262.319 381.052 4
 -1 1 -42 -452.639 378.024 4
 1 -2 -43 1299.96 426.318 18
 1 2 -43 1290.48 479.292 9
 1 -2 -43 1287.58 415.722 9
 -1 -2 43 1011.05 439.329 13
 -1 2 43 2006.26 484.265 13
 -1 -2 43 1390.8 424.969 12
 1 -2 -43 1301.27 394.727 4
 1 2 -43 1549.22 403.119 4
 1 -2 -42 -163.981 351.311 18
 1 -2 -42 25.2197 394.045 9
 1 2 -42 -420.886 396.264 9
 -1 -2 42 -96.9993 353.059 12
 -1 2 42 483.499 347.177 13
 -1 -2 42 -249.154 375.898 13
 1 2 -42 120.201 318.551 4
 1 -2 -42 290.493 348.874 4
 1 -2 -41 2406.81 497.692 18
 1 2 -41 954.36 420.807 9
 1 -2 -41 1860.04 480.885 9
 -1 -2 41 1026.04 427.925 13
 -1 2 41 2187.46 497.511 13
 -1 -2 41 1733.47 446.773 12
 1 2 -41 1937.31 453.38 4
 1 -2 -41 2558.14 477.054 4
 1 -2 -40 -480.152 377.486 4
 1 2 -40 -360.707 415.393 4
 1 -2 -40 -432.958 371.716 18
 -1 -2 40 180.943 280.163 26
 -1 2 40 -48.586 375.39 13
 -1 -2 40 668.066 409.891 13
 1 -2 -40 51.0358 352.879 9
 1 2 -40 79.5997 386.259 9
 1 2 -39 2450.3 495.453 4
 1 -2 -39 2837.08 489.025 4
 1 -2 -39 2559.3 477.094 18
 1 2 -39 2224.1 422.856 18
 -1 -2 39 2614.61 427.149 26
 -1 -2 39 2643.65 515.909 13
 1 -2 -39 2997.81 542.464 9
 1 2 -39 3006.61 578.562 9
 1 2 -38 -215.843 318.572 4
 1 -2 -38 -206.977 327.326 4
 1 -2 -38 -24.0734 358.903 18
 1 2 -38 -292.975 276.954 18
 -1 -2 38 66.6408 267.004 26
 -1 -2 38 481.66 412.206 13
 1 -2 -38 -50.1826 333.136 9
 1 2 -38 157.226 365.749 9
 1 -2 -37 3414.37 565.544 4
 1 2 -37 3677.39 568.632 4
 1 -2 -37 3361.4 528.541 18
 1 2 -37 3065.81 466.014 18
 -1 -2 37 2762.5 409.922 26
 -1 -2 37 2617.35 506.807 13
 1 2 -37 3064.04 529.752 9
 1 -2 -37 3101.7 528.156 9
 1 2 -36 -166.21 303.098 4
 1 -2 -36 205.872 324.26 4
 1 2 -36 -76.7334 289.994 18
 1 -2 -36 728.023 378.951 18
 -1 -2 36 -49.3876 261.947 26
 -1 -2 36 -69.0131 313.208 13
 1 -2 -36 -144.355 351.984 9
 1 2 -36 -150.657 332.479 9
 1 2 -35 5250.74 651.234 4
 1 -2 -35 5484.56 649.103 4
 1 2 -35 5734.41 555.288 18
 1 -2 -35 6449 666.923 18
 -1 -2 35 5328.67 501.597 26
 -1 -2 35 5990.33 627.448 13
 1 -2 -35 6303.9 650.361 9
 1 2 -35 5393.39 635.534 9
 1 -2 -34 125.643 291.195 4
 1 2 -34 979.621 375.532 4
 1 2 -34 349.86 282.606 18
 1 -2 -34 223.257 326.427 18
 -1 -2 34 -205.315 244.052 26
 -1 -2 34 64.9889 285.145 13
 1 -2 -34 225.754 308.757 9
 1 2 -34 -259.843 353.705 9
 1 -2 -33 4014.23 535.405 4
 1 2 -33 5046.33 632.282 4
 1 2 -33 4134.85 489.198 18
 1 -2 -33 4518.81 563.211 18
 -1 2 33 4119.7 375.057 26
 -1 -2 33 4373.59 516.248 13
 1 2 -33 3777.25 522.131 9
 1 -2 -33 3676.36 498.019 9
 1 -2 -32 240.943 284.799 4
 1 2 -32 -307.947 322.896 4
 1 2 -32 727.918 283.432 18
 -1 2 32 -215.388 189.982 26
 -1 -2 32 -303.376 315.811 13
 1 2 -32 284.045 345.281 9
 1 -2 -32 752.291 331.25 9
 -1 2 31 12681.4 586.079 26
 1 -2 -31 12879.1 864.041 4
 1 2 -31 14177.6 963.809 4
 1 -2 -31 14053.5 825.03 9
 1 2 -31 13499.6 827.503 9
 1 2 -31 13025.6 736.166 18
 -1 2 30 393.084 197.734 26
 1 2 -30 80.7491 329.388 4
 1 -2 -30 114.255 257.78 4
 1 -2 -30 439.973 276.457 9
 1 2 -30 -179.689 269.035 9
 1 2 -30 257.864 264.772 18
 -1 2 29 10186.1 505.095 26
 1 2 -29 10176.3 629.182 18
 1 -2 -29 8795.55 702.92 4
 1 2 -29 10167.9 821.255 4
 1 -2 -29 9731.55 675.763 9
 1 2 -29 9857.5 702.525 9
 1 2 -28 1390.97 283.866 18
 1 2 -28 1330.2 385.962 4
 1 -2 -28 1881.84 371.204 4
 1 2 -28 1117.17 307.66 9
 1 -2 -28 1309.89 320.742 9
 1 2 -27 12775 667.241 18
 -1 -2 27 10676.4 591.88 3
 1 -2 -27 11101.9 731.459 4
 1 2 -27 11758.3 850.771 4
 1 2 -27 12411 723.474 9
 1 -2 -27 13318.9 733.564 9
 1 2 -26 947.539 272.571 18
 1 -2 -26 985.716 277.879 4
 1 2 -26 372.324 257.939 4
 1 -2 -26 401.822 230.094 9
 1 2 -25 14984.4 672.95 18
 1 2 -25 12812.6 854.888 4
 1 -2 -25 13971.3 799.929 4
 1 -2 -25 14787.7 725.168 9
 1 2 -24 -107.268 180.987 18
 1 -2 -24 95.7485 181.739 9
 1 -2 -24 -17.9033 179.74 4
 1 2 -23 14666 625.336 18
 1 -2 -23 14926.8 721.067 19
 1 -2 -23 14111.1 659.595 9
 1 2 -23 14389.9 541.928 10
 1 -2 -23 14527.2 769.774 4
 1 2 -22 -84.3441 169.149 18
 1 -2 -22 108.507 177.867 9
 1 2 -22 -82.2208 130.892 10
 1 -2 -22 213.691 189.223 4
 1 -2 -22 -55.0798 179.825 19
 1 -2 -21 17198.7 667.249 9
 1 2 -21 17297.4 558.057 10
 1 -2 -21 17590.5 788.757 4
 1 -2 -21 16500 707.798 19
 1 -2 -20 177.783 139.693 9
 1 2 -20 156.713 113.731 10
 1 -2 -20 -144.034 181.485 4
 1 -2 -20 24.3792 159.93 19
 1 2 -19 24168.3 623.345 10
 1 -2 -19 24392.6 736.781 9
 1 -2 -19 23402.8 856.611 4
 1 -2 -19 24558.4 800.931 19
 1 -2 -18 225.433 117.506 9
 1 2 -18 307.902 106.113 10
 1 -2 -18 191.14 137.196 4
 1 -2 -18 436.53 180.456 19
 1 2 -17 28221.5 631.271 10
 1 -2 -17 28263.5 726.43 9
 1 -2 -17 27133.7 854.494 4
 1 -2 -17 27749.5 804.916 19
 1 -2 -16 785.048 157.412 9
 1 2 -16 684.794 125.581 10
 1 -2 -16 732.34 187.521 4
 1 -2 -16 721.584 168.936 19
 1 -2 -15 41884 818.33 9
 1 2 -15 41791.6 719.118 10
 1 -2 -15 43763.4 915.408 19
 1 -2 -15 42656.2 332.992 1
 1 -2 -15 41502.8 971.338 4
 1 2 -14 787.69 118.662 10
 1 -2 -14 683.208 132.548 10
 1 -2 -14 394.491 106.235 9
 -1 2 14 679.096 97.8803 17
 1 -2 -14 795.536 163.592 19
 1 -2 -14 577.761 53.6297 1
 1 -2 -14 730.12 162.488 4
 1 2 -13 24451.6 515.26 10
 1 -2 -13 23508.6 594.38 10
 1 -2 -13 24123.3 567.788 9
 -1 2 13 24190.4 460.716 17
 1 -2 -13 24102.7 637.672 19
 1 -2 -13 23532.4 320.78 1
 1 -2 -13 23850.5 675.457 4
 1 -2 -12 3943.23 239.188 10
 1 2 -12 3565.38 194.208 10
 1 -2 -12 3515.59 217.34 9
 -1 2 12 3778.06 180.459 17
 1 -2 -12 3642.14 242.459 19
 1 -2 -12 3453.39 134.179 1
 1 -2 -12 3750.89 264.432 4
 1 -2 -11 32177.6 638.383 10
 1 2 -11 31804.2 545.215 10
 1 -2 -11 30977.3 574.617 9
 -1 2 11 31154.2 474.89 17
 1 -2 -11 32412.4 673.67 19
 1 -2 -11 31009.1 407.659 1
 1 -2 -11 30638.9 677.885 4
 1 -2 -10 17.1967 60.8359 9
 1 -2 -10 46.4915 65.7502 10
 1 2 -10 49.2072 55.1317 18
 1 -2 -10 78.0454 81.0635 19
 -1 2 10 79.4134 47.066 17
 1 -2 -10 15.4553 37.8821 1
 1 -2 -10 -59.1835 69.2618 4
 1 2 -10 5.65004 81.3672 6
 1 -2 -9 24998.5 529.646 19
 1 2 -9 25465.4 542.778 6
 -1 2 9 25124.4 388.844 17
 1 2 -9 25280.8 435.918 18
 1 -2 -9 24307 384.389 1
 1 -2 -9 25090.2 520.475 10
 1 -2 -9 24531.4 456.385 9
 1 -2 -8 518.398 88.6264 10
 1 -2 -8 439.28 67.7837 9
 -1 -2 8 399.396 41.4079 21
 1 -2 -8 483.01 94.6019 19
 1 2 -8 360.204 64.0664 18
 -1 2 8 436.049 59.0882 17
 1 2 -8 619.091 96.6885 6
 1 -2 -8 412.484 62.6329 1
 1 -2 -7 22399.8 451.194 10
 1 -2 -7 23316.4 394.575 9
 1 2 -7 24333.3 408.475 11
 1 -2 -7 23791.2 458.221 19
 -1 -2 7 23670.6 240.979 21
 1 2 -7 24296.7 497.508 6
 -1 -2 7 23203.2 327.647 8
 1 2 -7 24060.8 372.3 18
 -1 -2 7 24751.8 427.964 13
 1 -2 -7 22452.3 374.713 1
 1 -2 -6 3625.92 174.771 10
 -1 -2 6 3351.87 127.922 8
 1 2 -6 3362.12 152.704 11
 1 -2 -6 3508.63 143.406 9
 -1 -2 6 3228.27 81.9612 21
 1 2 -6 3188.42 128.178 18
 1 2 -6 3417.97 191.813 6
 -1 -2 6 3379.01 152.741 13
 1 -2 -6 3284.87 148.801 5
 1 -2 -5 34764.2 408.398 9
 -1 -2 5 35383.1 411.401 8
 1 -2 -5 35816.2 495.266 10
 1 2 -5 36219.7 393.178 18
 1 2 -5 34845.5 583.363 6
 -1 -2 5 36097 453.826 13
 -1 -2 5 36352.8 455.955 12
 1 2 -5 36177.8 475.422 11
 1 -2 -5 33285.7 411.152 5
 1 -2 -4 2838.02 136.504 10
 1 -2 -4 3042.68 116.153 9
 1 2 -4 3180.77 114.204 18
 -1 -2 4 2970.31 127.068 13
 -1 -2 4 2841.84 124.914 12
 1 -2 -4 3081.2 117.431 5
 1 2 -4 3164.83 191.422 6
 1 2 -3 119152 1121.43 6
 -1 -2 3 118710 724.431 12
 -1 -2 2 196.179 41.303 12
 1 2 -2 218.744 50.6582 7
 1 -2 -1 34979.5 279.686 19
 1 2 -1 35362.9 449.1 7
 1 -2 -1 36136 271.481 26
 -1 2 1 35177.1 254.013 23
 -1 -2 1 33450.6 358.204 5
 -1 2 1 33597.9 288.11 16
 1 2 0 296.633 63.1009 7
 -1 2 0 309.331 41.3268 6
 -1 2 0 280.158 31.9295 24
 -1 -2 0 333.96 50.77 5
 -1 2 -1 42740 383.161 6
 1 -2 1 43659.6 445.998 8
 1 2 1 42944.3 365.869 23
 1 -2 1 43484.8 382.38 21
 1 -2 2 54.9932 32.3153 21
 -1 2 -2 90.1824 32.3255 22
 1 -2 2 153.662 30.387 12
 -1 2 -2 113.932 34.9022 6
 -1 -2 -2 116.812 37.3528 4
 -1 2 -3 1740.83 85.3951 22
 1 -2 3 1711.75 90.0613 21
 -1 2 -3 1608.77 92.9593 6
 1 2 3 1429.74 82.0338 17
 -1 -2 -3 1591.13 78.0905 16
 1 -2 3 1703.99 79.962 12
 -1 -2 -3 1527.89 104.213 4
 -1 2 -4 187.76 43.1026 22
 1 2 4 117.618 29.5279 26
 1 2 4 154.114 42.2597 17
 -1 2 -4 171.842 31.6112 19
 -1 -2 -4 241.814 44.0253 16
 1 -2 4 194.894 42.0719 13
 -1 -2 -4 232.293 65.7392 4
 -1 -2 -5 7814.17 289.103 4
 -1 2 -5 7894.03 170.149 19
 1 2 5 7664.04 165.812 26
 1 2 5 7679.87 207.485 17
 1 -2 5 7894.68 208.09 13
 -1 2 -5 7818.35 115.148 10
 1 2 6 652.915 60.6435 26
 -1 2 -6 819.075 72.0377 19
 1 2 6 685.474 75.7433 17
 -1 -2 -6 567.974 95.5308 4
 -1 2 -6 675.082 46.0689 10
 1 2 7 31.343 36.9654 26
 1 2 7 3.14172 43.9957 17
 -1 2 -7 5.03973 41.5768 19
 1 -2 7 110.778 45.9197 1
 -1 -2 -7 6.46001 74.3772 4
 -1 2 -7 46.4492 29.0247 10
 1 2 8 184.964 50.6369 26
 1 -2 8 217.327 44.4132 1
 1 2 8 132.178 55.7405 17
 -1 2 -8 164.207 58.5219 19
 -1 -2 -8 311.559 101.358 4
 -1 2 -8 201.158 39.2629 10
 1 2 9 3636.52 160.872 26
 -1 2 -9 3605.5 176.488 19
 1 -2 9 3616.15 144.228 1
 -1 -2 -9 3628.77 265.34 4
 -1 2 -9 3746.58 137.922 10
 1 2 10 295.652 72.6444 26
 -1 2 -10 363.872 92.6577 19
 1 -2 10 241.098 49.8253 1
 -1 -2 -10 346.621 134.572 4
 -1 2 -10 351.754 61.2102 10
 1 -2 11 745.23 63.7015 1
 1 2 11 796.75 97.5787 26
 -1 2 -11 657.653 78.3224 10
 -1 2 -11 863.415 114.081 19
 -1 2 -12 585.052 111.73 19
 1 2 12 497.304 85.4865 26
 1 -2 12 450.473 49.2283 1
 1 -2 13 6450.33 138.593 1
 -1 2 -13 6593.67 296.263 19
 1 2 13 6158.45 254.655 26
 -1 2 -13 6979.63 198.305 25
 -1 2 -14 768.127 139.014 19
 -1 2 -14 627.144 71.7251 25
 1 2 14 812.594 118.807 26
 -1 -2 -14 813.353 175.903 19
 -1 -2 -15 5356.67 364.154 19
 -1 2 -15 5763.25 311.717 19
 1 2 15 5739.86 266.846 26
 -1 2 -16 368.366 119.484 19
 1 2 16 239.602 98.3305 26
 -1 2 -16 404.052 70.6326 25
 -1 -2 -16 385.119 160.212 19
 -1 2 -17 7510.81 380.676 19
 -1 -2 -17 7537.9 445.877 19
 1 -2 17 7259.85 383.156 2
 -1 2 -17 7410.05 218.21 25
 1 2 17 7750.74 331.73 26
 -1 -2 -18 -35.0738 162.075 19
 -1 2 -18 127.051 124.54 19
 1 2 18 89.9551 106.651 26
 1 -2 18 80.4384 105.579 2
 -1 -2 -19 24844.8 851.014 19
 -1 2 -19 25597.7 733.348 19
 1 -2 19 24783.4 711.838 2
 1 2 19 25861 638.482 26
 -1 2 -20 146.7 145.921 19
 1 -2 20 -90.3536 124.523 2
 -1 -2 -20 -19.1123 199.676 4
 1 2 20 51.215 121.631 26
 -1 -2 -20 39.2446 184.892 19
 -1 2 -21 12567.6 563.765 19
 -1 -2 -21 13389 669.618 19
 -1 -2 -21 11345.4 734.81 4
 1 -2 21 12065.6 501.66 2
 1 2 21 12413.4 483.217 26
 1 -2 22 1375.68 195.047 2
 -1 -2 -22 1359.97 289.691 19
 1 -2 22 1357.48 257.55 3
 -1 -2 -22 1208.26 271.265 4
 1 2 22 1758.44 229.195 26
 1 -2 23 15963.8 553.587 2
 -1 -2 -23 16602.8 930.851 4
 1 -2 23 15158.7 730.711 3
 1 2 23 16530 578.432 26
 -1 -2 -23 15299.7 746.507 19
 -1 -2 -24 251.194 247.411 4
 1 -2 24 277.967 199.819 3
 1 2 24 283.159 143.873 26
 -1 -2 -24 127.704 217.868 19
 1 2 25 6753.89 405.321 26
 -1 -2 -25 7200.1 654.645 4
 1 -2 25 7476.69 535.193 3
 -1 -2 -25 6874.83 515.528 9
 -1 -2 -25 6315.59 530.741 19
 1 2 26 219.724 171.613 26
 -1 -2 -26 24.3276 245.225 4
 1 -2 26 -183.984 188.733 3
 -1 -2 -26 159.702 208.636 9
 -1 -2 -26 458.677 262.037 19
 1 2 27 5461.41 386.023 26
 1 -2 27 5662.04 454.362 26
 -1 -2 -27 4658.95 569.459 4
 1 -2 27 4681.7 442.592 3
 -1 2 -27 5493.02 685.491 4
 -1 -2 -27 5315.31 496.733 9
 -1 -2 -27 6614.81 574.28 19
 1 -2 28 349.843 241.554 26
 1 2 28 204.18 172.211 26
 -1 -2 -28 304.05 257.085 9
 -1 -2 -28 412.014 308.62 4
 -1 2 -28 441.879 334.536 4
 -1 -2 -28 269.272 293.238 19
 -1 2 -29 9708.18 870.77 4
 -1 -2 -29 8233.6 760.91 4
 -1 -2 -29 9542.66 704.788 19
 1 -2 29 8856.46 580.218 26
 1 2 29 8734.29 497.262 26
 1 -2 29 9415.73 638.306 13
 -1 -2 -29 9381.93 668.763 9
 -1 -2 -30 82.5476 282.669 4
 -1 2 -30 294.12 355.755 4
 -1 2 -30 249.938 265.992 18
 1 2 30 296.372 207.083 26
 1 -2 30 271.233 253.206 26
 1 -2 30 -181.463 255.592 13
 -1 -2 -30 19.678 261.709 9
 -1 2 -31 5446.88 700.167 4
 -1 -2 -31 6091.41 680.728 4
 -1 2 -31 5982.58 512.815 18
 1 -2 31 5524.2 497.828 26
 1 2 31 6214.91 446.102 26
 1 -2 31 5845.62 545.758 13
 -1 -2 -31 6727.4 625.391 9
 -1 -2 -32 428.423 381.417 4
 -1 2 -32 198.194 362.913 4
 -1 2 -32 -50.2089 237.621 18
 1 -2 32 175.964 270.44 26
 1 2 32 -107.247 209.355 26
 1 -2 32 449.756 315.822 13
 -1 -2 -32 322.011 313.178 9
 -1 2 -32 -201.323 321.908 9
 -1 -2 -33 4864.62 643.135 4
 -1 2 -33 4801.65 674.05 4
 -1 2 -33 5648.26 538.542 18
 1 -2 33 4932.3 495.447 26
 1 2 33 4361.91 385.605 26
 1 -2 33 5823.4 573.351 13
 -1 2 -33 5019.34 612.431 9
 -1 -2 -33 4669.93 562.375 9
 -1 -2 -34 230.373 352.3 4
 -1 2 -34 -328.432 379.244 4
 -1 2 -34 -70.2751 257.033 18
 1 -2 34 -116.229 294.611 26
 1 -2 34 -208.496 298.165 13
 -1 2 -34 -360.794 362.643 9
 -1 -2 -34 -22.9056 312.697 9
 -1 2 -35 6481.03 789.039 4
 -1 -2 -35 6185.46 704.557 4
 -1 2 -35 5457.55 533.188 18
 1 -2 35 6084.94 546.388 26
 1 -2 35 6448.59 613.334 13
 -1 -2 -35 6742.74 688.966 9
 -1 2 -35 5841.33 691.028 9
 -1 2 -36 -96.2625 349.309 4
 -1 -2 -36 408.26 390.513 4
 -1 2 -36 -556.344 302.922 18
 1 -2 36 -354.787 298.284 26
 1 -2 36 87.7732 351.936 13
 -1 2 -36 -75.7253 333.572 9
 -1 -2 -36 -239.687 331.456 9
 -1 -2 -37 3702.5 606.641 4
 -1 2 -37 3917.82 614.413 4
 -1 2 -37 2628.99 428.273 18
 -1 -2 -37 2746.28 515.27 18
 1 -2 37 2437.83 399.415 26
 1 -2 37 2709.31 485.393 13
 -1 -2 -37 3634.89 552.372 9
 -1 2 -37 3674.97 577.011 9
 -1 -2 -38 232.032 369.852 4
 -1 2 -38 61.8065 354.589 4
 -1 -2 -38 -483.034 367.763 18
 1 -2 38 -150.609 267.494 26
 1 -2 38 273.046 318.29 13
 -1 -2 -38 367.487 381.228 9
 -1 2 -38 780.548 435.456 9
 -1 2 -39 2824.31 564.515 4
 -1 -2 -39 2892.21 564.649 4
 -1 -2 -39 2574.77 489.831 18
 1 -2 39 2991.15 441.326 26
 1 -2 39 2735.19 521.359 13
 -1 2 -39 3936.25 619.736 9
 -1 -2 -39 3444.84 575.149 9
 -1 -2 -40 204.6 349.413 18
 -1 2 -40 182.34 382.087 9
 -1 -2 -40 171.799 354.184 9
 1 2 40 864.747 421.379 13
 1 -2 40 23.0904 348.728 13
 -1 -2 -40 83.0642 385.809 4
 -1 2 -40 -465.929 405.182 4
 -1 -2 -41 1916.27 453.491 18
 -1 2 -41 1885.39 483.709 9
 -1 -2 -41 2106.08 513.911 9
 1 -2 41 2199.95 443.564 12
 1 2 41 2213.42 475.798 13
 1 -2 41 1817.58 437.75 13
 -1 2 -41 1948.15 499.402 4
 -1 -2 -41 2618.95 530.139 4
 -1 -2 -42 863.279 382.641 18
 -1 2 -42 -278.298 384.253 9
 -1 -2 -42 -166.678 397.2 9
 1 -2 42 -633.812 383.219 12
 1 -2 42 68.5942 337.765 13
 1 2 42 -44.7341 326.111 13
 -1 2 -42 267.766 361.239 4
 -1 -2 -42 679.704 408.851 4
 1 -3 -43 -426.895 379.863 18
 1 3 -43 309.311 397.365 9
 1 -3 -43 -72.4649 359.666 9
 -1 3 43 -332.607 383.832 13
 -1 -3 43 -191.616 364.157 12
 -1 -3 43 -918.097 444.644 13
 1 3 -43 -22.7175 283.205 4
 1 -3 -43 1029.07 406.733 4
 1 -3 -42 -316.442 388.598 18
 1 3 -42 840.963 439.872 9
 1 -3 -42 -147.86 340.365 9
 -1 -3 42 124.868 353.776 13
 -1 -3 42 458.498 388 12
 -1 3 42 602.575 405.662 13
 1 -3 -42 -72.8657 314.126 4
 1 3 -42 648.758 342.488 4
 1 -3 -41 74.6919 337.911 4
 1 3 -41 -126.172 317.273 4
 1 -3 -41 223.06 368.573 18
 -1 -3 41 -206.517 319.636 26
 -1 -3 41 100.355 352.148 13
 -1 -3 41 -145.644 363.994 12
 1 -3 -41 -224.387 385.433 9
 1 3 -41 -344.847 442.291 9
 1 3 -40 466.088 397.181 4
 1 -3 -40 531.2 405.619 4
 1 -3 -40 475.815 411.618 18
 -1 -3 40 278.939 289.283 26
 -1 -3 40 300.353 363.74 13
 -1 -3 40 24.2628 364.769 12
 1 3 -40 716.909 405.416 9
 1 -3 -40 -300.563 386.511 9
 1 3 -39 -269.228 336.417 4
 1 -3 -39 153.193 318.56 4
 1 -3 -39 -201.126 357.481 18
 -1 -3 39 600.194 350.934 26
 -1 -3 39 -482.915 387.064 12
 -1 -3 39 -744.752 416.255 13
 1 3 -39 158.528 357.379 9
 1 -3 -39 374.796 340.904 9
 1 3 -38 627.651 358.971 4
 1 -3 -38 563.401 375.674 4
 1 -3 -38 175.834 377.892 18
 -1 -3 38 -53.1874 315.646 26
 -1 -3 38 621.326 369.337 12
 -1 -3 38 587.318 436.896 13
 1 3 -38 105.099 395.277 9
 1 -3 -38 468.44 387.454 9
 1 3 -37 168.287 331.12 4
 1 -3 -37 255.199 312.442 4
 1 -3 -37 347.098 375.6 18
 1 3 -37 454.463 299.34 18
 -1 -3 37 87.8898 280.623 26
 -1 -3 37 -23.9746 363.309 13
 1 -3 -37 -48.3374 339.159 9
 1 3 -37 387.409 346.66 9
 1 3 -36 281.405 328.962 4
 1 -3 -36 329.033 336.897 4
 1 -3 -36 -341.035 342.026 18
 1 3 -36 -414.477 297.778 18
 -1 -3 36 -191.048 283.76 26
 -1 -3 36 420.692 365.654 13
 1 -3 -36 -589.385 389.5 9
 1 3 -36 -201.834 390.485 9
 1 3 -35 -201.007 321.567 4
 1 -3 -35 49.934 304.747 4
 1 -3 -35 405.395 345.736 18
 1 3 -35 159.589 264.058 18
 -1 -3 35 -34.1081 269.225 26
 -1 -3 35 251.199 333.96 13
 1 3 -35 24.5204 332.954 9
 1 -3 -35 45.8444 295.845 9
 1 -3 -34 -23.1809 318.753 18
 1 3 -34 -398.875 282.995 18
 1 -3 -34 443.681 314.188 9
 -1 -3 34 -176.781 297.237 13
 1 3 -34 228.98 328.308 4
 1 -3 -34 147.484 310.69 4
 1 3 -33 84.4385 249.765 18
 1 -3 -33 -256.727 315.846 9
 -1 -3 33 255.65 291.572 13
 1 -3 -33 289.283 315.883 4
 1 -3 -33 -211.989 201.1 5
 1 3 -33 -57.9719 345.564 4
 1 3 -32 131.078 233.399 18
 1 -3 -32 288.065 286.236 9
 -1 -3 32 61.5504 299.555 13
 1 3 -32 -286.629 307.454 4
 1 -3 -32 337.286 213.521 5
 1 -3 -32 -70.6825 256.629 4
 1 3 -31 345.761 319.43 4
 1 -3 -31 -275.818 277.489 4
 1 -3 -31 263.625 233.108 5
 1 3 -31 126.583 249.311 18
 -1 3 31 19.9318 165.846 26
 -1 -3 31 -39.4026 268.611 13
 1 -3 -31 98.5529 263.289 9
 1 -3 -30 89.3736 236.278 4
 1 3 -30 -650.007 375.759 4
 1 3 -30 121.806 233.722 18
 -1 3 30 -86.9183 155.037 26
 -1 -3 30 246.287 275.066 13
 1 -3 -30 93.7977 258.247 9
 1 3 -29 281.053 294.5 4
 1 -3 -29 298.901 246.773 4
 1 3 -29 175.323 231.121 18
 -1 3 29 252.202 171.062 26
 -1 -3 29 778.375 300.315 13
 1 -3 -29 339.775 264.975 9
 -1 3 28 -268.688 172.015 26
 1 -3 -28 -309.917 279.13 4
 1 3 -28 299.795 280.033 4
 1 -3 -28 306.196 254.346 9
 1 3 -28 433.298 218.504 18
 -1 3 27 488.38 180.769 26
 1 3 -27 479.33 217.094 18
 1 -3 -27 323.038 222.551 9
 1 -3 -27 538.929 248.378 4
 1 3 -27 773.785 360.426 4
 1 3 -26 557.601 227.955 18
 1 -3 -26 454.278 239.212 4
 1 -3 -26 913.571 264.983 9
 1 3 -25 1600.41 252.824 18
 1 -3 -25 1999.96 316.593 9
 1 -3 -25 1583.7 338.521 4
 1 -3 -25 1658.62 333.523 19
 1 3 -24 273.495 166.248 18
 1 -3 -24 175.651 175.848 9
 1 3 -24 351.944 154.783 10
 1 -3 -24 223.648 203.757 4
 1 -3 -24 -129.344 226.138 19
 -1 -3 24 324.991 103.928 21
 1 3 -23 2650.07 305.032 18
 1 -3 -23 2722.73 322.99 9
 1 3 -23 2899.32 260.048 10
 1 -3 -23 2329.94 329.173 4
 -1 -3 23 2520.5 187.068 21
 1 -3 -23 2155.24 331.859 19
 1 3 -22 3848.39 326.743 18
 1 3 -22 4195.72 293.248 10
 1 -3 -22 3558.29 343.365 9
 1 -3 -22 3920.51 394.614 4
 -1 -3 22 3551.95 213.241 21
 1 -3 -22 4242.9 403.025 19
 1 3 -21 2386.96 254.575 18
 1 3 -21 2234.72 215.537 10
 1 -3 -21 2777.76 301.742 9
 1 -3 -21 2249.54 315.653 4
 -1 -3 21 2068.9 170.363 21
 1 -3 -21 3064 354.786 19
 1 3 -20 6860.1 388.317 18
 1 -3 -20 6735.3 412.595 9
 1 3 -20 6942.01 343.616 10
 1 -3 -20 6804.99 478.665 4
 1 -3 -20 6948.24 464.727 19
 1 3 -19 3191.45 264.45 18
 1 -3 -19 2831.55 269.366 9
 1 3 -19 2741.32 216.933 10
 1 -3 -19 3248.95 338.686 4
 1 -3 -19 2925.18 329.198 19
 1 -3 -18 11036.6 552.97 19
 1 -3 -18 10095.1 462.261 9
 1 3 -18 9733.39 378.313 10
 1 3 -18 10736.7 441.848 18
 1 -3 -18 9207.08 518.174 4
 1 -3 -18 9481.21 154.769 1
 1 -3 -17 5078.29 368.098 19
 1 -3 -17 5675.95 339.592 9
 1 3 -17 5242.23 276.359 10
 1 3 -17 6089.69 327.073 18
 1 -3 -17 5601.31 400.601 4
 1 -3 -17 5515.53 155.108 1
 1 -3 -16 7379.03 421.375 19
 -1 -3 16 7131.25 241.337 21
 1 3 -16 7391.12 312.939 10
 1 -3 -16 7060.01 364.19 9
 1 3 -16 7697.73 348.336 18
 -1 3 16 7516.02 311.368 17
 1 -3 -16 7349.71 422.625 4
 1 -3 -16 7343.81 203.025 1
 1 -3 -15 10754.9 264.902 1
 1 -3 -15 11026.1 493.142 19
 -1 -3 15 10553.8 277.01 21
 1 3 -15 10649.6 137.929 25
 1 3 -15 10987 392.379 18
 -1 3 15 10865.7 353.515 17
 1 -3 -15 10032.9 409.034 9
 1 3 -15 10368.6 358.994 10
 1 -3 -15 10597.8 489.803 4
 1 3 -14 11401.9 362.365 10
 1 -3 -14 11584.4 418.793 9
 -1 3 14 11255.6 349.281 17
 1 3 -14 11462.1 381.322 18
 1 -3 -14 10588.6 469.862 19
 -1 -3 14 10793.2 269.69 21
 1 -3 -14 10263.4 275.878 1
 1 -3 -14 11130.8 476.53 4
 1 -3 -13 24747.3 574.341 9
 1 3 -13 25126.3 517.251 10
 1 -3 -13 25631.4 680.872 19
 -1 -3 13 24488.4 384.711 21
 -1 3 13 24899.4 493.446 17
 1 3 -13 25413 539.718 18
 1 -3 -13 24150.2 436.283 1
 1 -3 -13 26064.6 685.849 4
 1 -3 -12 18356.1 474.077 9
 1 -3 -12 18658.6 557.217 19
 -1 -3 12 17716.5 312.298 21
 1 3 -12 17572.1 539.784 6
 -1 3 12 18081.7 406.98 17
 1 3 -12 18138.3 432.341 18
 1 -3 -12 17498.5 382.063 1
 1 -3 -12 17263.9 532.128 4
 -1 -3 11 20932.7 319.54 21
 1 -3 -11 21236.9 565.027 19
 1 3 -11 20562.7 562.88 6
 -1 3 11 20663.8 418.381 17
 1 3 -11 21498.8 443.939 18
 1 -3 -11 20807 475.385 9
 1 -3 -11 19266.8 408.713 1
 -1 -3 10 15016.3 255.814 21
 1 3 -10 14564.4 456.28 6
 1 3 -10 14507.8 345.1 18
 -1 3 10 15429.7 346.176 17
 -1 -3 10 14862.6 417.947 13
 1 -3 -10 14665.9 378.813 9
 1 -3 -9 33529.2 538.249 9
 -1 -3 9 32851.2 356.032 21
 -1 -3 9 33000.4 480.475 8
 1 3 -9 31838.1 655.582 6
 1 3 -9 33314.6 488.955 18
 -1 3 9 32820.5 479.683 17
 -1 -3 9 32959.4 594.99 13
 1 -3 -9 31757.7 591.774 5
 1 -3 -8 25963.1 446.581 9
 1 3 -8 25372.1 460.493 11
 -1 -3 8 26170 301.108 21
 1 3 -8 26024.2 408.285 18
 -1 -3 8 25308.6 417.079 8
 1 3 -8 25238.8 577.328 6
 -1 -3 8 25137.4 497.823 13
 1 -3 -8 24372.8 487.638 5
 1 -3 -8 24243.4 278.325 2
 1 -3 -7 39853.5 517.818 9
 -1 -3 7 39828.3 526.013 8
 1 3 -7 40783.6 566.732 11
 1 3 -7 40693.1 478.15 18
 1 3 -7 38790.3 718.924 6
 -1 -3 7 41556.2 600.307 13
 1 -3 -7 38837.6 573.579 5
 -1 -3 6 96206 831.913 8
 1 -3 -6 97888.3 759.254 9
 1 3 -6 97115.9 706.654 18
 -1 -3 6 100428 889.329 13
 1 3 -6 100363 881.895 11
 1 -3 -6 93615.6 827.256 5
 1 3 -6 96471 1112.58 6
 1 -3 -5 44496.4 486.002 9
 -1 -3 5 44963.7 575.768 8
 1 3 -5 44081.6 763.759 6
 -1 -3 5 43896.7 566.844 13
 1 -3 -5 42917.2 529.46 5
 1 3 -4 51410.5 859.104 6
 -1 -3 4 48294.5 563.636 12
 1 -3 -4 51101.4 571.527 19
 1 -3 -4 48826.8 538.171 5
 1 -3 -3 11540.1 280.58 8
 -1 -3 3 12098.3 271.861 12
 1 -3 -3 12470.4 258.236 19
 1 3 -2 30371.6 445.538 7
 -1 3 2 30115.1 318.165 23
 1 -3 -2 31221.3 242.981 26
 1 -3 -2 29949.7 353.46 19
 1 3 -1 25478.3 420.652 7
 1 -3 -1 25230.8 259.728 26
 -1 3 1 25622.1 276.555 23
 1 -3 -1 26420.5 284.966 19
 1 -3 0 30550.8 248.34 19
 1 3 0 30699.3 494.241 7
 -1 3 0 29909.4 334.221 24
 -1 -3 0 29804.1 351.636 15
 -1 -3 -1 65753.1 681.205 5
 1 3 1 68901.9 544.418 23
 -1 3 -1 67652.9 506.088 24
 -1 3 -1 65103.6 676.595 6
 1 3 1 68924.5 843.942 7
 -1 -3 -1 68631.4 557.577 15
 1 -3 1 65483.3 385.169 14
 1 -3 1 67217.8 671.03 8
 1 -3 2 70178.7 573.783 21
 1 3 2 72141.4 577.367 23
 1 -3 2 71711.2 694.784 8
 -1 3 -2 71771.6 687.496 6
 -1 -3 -2 68474.6 319.2 9
 -1 -3 -2 69023.6 760.273 5
 -1 -3 -2 70313.3 617.993 4
 -1 -3 -3 58948.7 751.604 5
 -1 -3 -3 60755.1 630.547 4
 1 3 3 63215.8 570.481 23
 1 -3 3 61695.8 545.772 21
 -1 3 -3 62208.3 530.063 22
 -1 3 -3 61808 646.5 6
 1 -3 3 63188.4 662.714 8
 1 -3 3 61305.1 538.875 12
 -1 -3 -3 59544.9 374.855 9
 1 3 4 22179 353.633 23
 1 -3 4 21838.7 343.88 21
 -1 3 -4 21703.7 330.833 22
 -1 3 -4 21556.9 397.636 6
 -1 -3 -4 21714.2 293.749 16
 1 3 4 21889.7 355.144 17
 1 -3 4 21926.3 339.544 12
 1 -3 4 21932.1 361.973 13
 -1 -3 -4 22246.5 418.764 4
 -1 3 -5 66521 367.832 11
 1 -3 5 69461.8 634.645 21
 -1 3 -5 67805.5 614.788 22
 -1 3 -5 70523.1 749.942 6
 -1 -3 -5 66680.4 568.668 16
 1 3 5 67434.2 659.868 17
 1 -3 5 68179.9 634.992 12
 1 -3 5 67556.6 676.75 13
 -1 -3 -5 69293.5 808.5 4
 -1 3 -6 98521.7 781.469 22
 1 -3 6 98104.2 794.878 21
 -1 3 -6 99535 568.858 19
 -1 3 -6 100110 944.747 6
 1 3 6 99283.7 830.93 17
 1 -3 6 100860 863.972 13
 -1 -3 -6 97507.2 1045.77 4
 -1 -3 -7 12705.6 408.714 4
 1 -3 7 12206.1 296.078 21
 -1 3 -7 12223.9 231.176 19
 1 3 7 11635.3 222.764 26
 1 3 7 12715.8 314.89 17
 1 -3 7 12479.1 323.367 13
 -1 3 -7 12482.6 185.315 10
 -1 -3 -8 66484.3 990.876 4
 -1 3 -8 66792.2 601.931 19
 1 -3 8 63845.3 698.341 21
 1 3 8 66021.1 742.862 17
 1 -3 8 65933 777.932 13
 -1 3 -8 66810.4 473.03 10
 -1 -3 -9 31764.8 734.479 4
 -1 3 -9 30460.1 443.415 19
 1 3 9 31417.5 541.395 17
 1 -3 9 31412.9 567.52 13
 -1 3 -9 31005.4 355.038 10
 -1 -3 -10 78178 1212.02 4
 1 3 10 74319.6 694.492 26
 -1 3 -10 79235.7 777.563 19
 1 -3 10 72840.8 748.696 1
 1 3 10 76782.1 875.127 17
 1 -3 10 80053.3 957.034 13
 -1 3 -10 79658.5 618.16 10
 -1 -3 -11 17597.2 611.768 4
 1 3 11 16199.9 344.284 26
 -1 3 -11 17071.2 389.881 19
 1 -3 11 16511.1 353.623 1
 1 3 11 17538.3 445.288 17
 1 -3 11 16975 460.934 13
 -1 3 -11 17782 315.443 10
 1 3 12 50855.8 645.649 26
 1 -3 12 51100 596.784 1
 -1 3 -12 53168.1 726.89 19
 -1 -3 -12 50693.8 1082.7 4
 -1 3 -12 54387.3 586.633 10
 -1 3 -13 25218.2 537.605 19
 1 -3 13 25732.1 401.828 1
 1 3 13 24045.8 470.625 26
 -1 3 -13 25499.6 426.666 10
 -1 3 -14 24619 556.663 19
 1 -3 14 24878 369.917 1
 -1 -3 -14 23428.6 723.294 19
 1 3 14 23612 485.805 26
 -1 3 -14 25720.5 453.252 10
 1 -3 15 16252.9 269.089 1
 1 3 15 15595.7 412.386 26
 -1 3 -15 16723.9 320.28 25
 -1 3 -15 15629.9 471.136 19
 1 -3 16 9630.3 178.326 1
 -1 -3 -16 8855.07 497.711 19
 -1 3 -16 9404.42 387.808 19
 -1 3 -16 9684.89 247.732 25
 1 3 16 9668.65 341.844 26
 -1 3 -17 22050.2 370.348 25
 1 3 17 21443.1 517.713 26
 -1 -3 -18 17091.1 714.979 19
 1 3 18 18303.4 497.741 26
 -1 -3 -19 7795.27 508.539 19
 -1 3 -19 8279.45 234.758 25
 1 3 19 7815.29 343.055 26
 1 -3 20 11790.3 546.98 2
 -1 -3 -20 11093.7 609.19 19
 1 3 20 12122.3 435.608 26
 1 -3 21 12147.9 563.251 2
 -1 -3 -21 11688.5 648.54 19
 1 3 21 12082.3 451.677 26
 -1 -3 -22 4830.94 450.1 19
 1 -3 22 4571.39 360.949 2
 -1 -3 -22 4622.03 498.244 4
 -1 -3 -22 4904.9 388.153 9
 1 3 22 4924.46 312.939 26
 -1 -3 -23 4968.82 467.995 19
 1 3 23 4875.08 317.576 26
 -1 -3 -23 4197.02 375.146 9
 -1 -3 -23 4151.28 485.64 4
 1 -3 23 5137.22 373.295 2
 -1 -3 -24 5429.13 555.521 4
 -1 -3 -24 5496.73 500.085 19
 1 3 24 5663.73 353.878 26
 1 -3 24 5579.28 387.4 2
 1 -3 24 6265.02 473.425 13
 -1 -3 -24 5637.5 452.977 9
 -1 -3 -25 4197.03 514.333 4
 1 -3 25 4303.92 454.03 3
 1 3 25 4648.25 332.796 26
 1 -3 25 4851.75 448.667 13
 -1 -3 -25 4066.22 390.155 9
 -1 -3 -25 4343.69 476.468 19
 1 -3 26 4149.86 449.753 3
 -1 -3 -26 3693.97 508.005 4
 -1 -3 -26 4582.7 511.88 19
 1 3 26 4252.94 325.027 26
 1 -3 26 4363.98 442.389 13
 -1 -3 -26 4092.5 421.884 9
 -1 -3 -27 2743.78 474.087 4
 1 -3 27 2109.34 356.161 3
 -1 -3 -27 2195.37 428.061 19
 1 -3 27 1993.08 236.726 21
 1 3 27 2115.08 260.254 26
 -1 3 -27 2454.36 318.364 18
 1 -3 27 2412.86 354.637 13
 -1 -3 -27 2146.77 355.088 9
 -1 -3 -28 1250.48 361.58 4
 1 -3 28 1689.83 346.811 3
 -1 -3 -28 1190.11 346.066 19
 1 -3 28 1031.95 188.903 21
 1 -3 28 1121.67 268.661 26
 1 3 28 790.78 194.61 26
 -1 3 -28 970.011 248.146 18
 1 -3 28 1230.06 317.648 13
 -1 -3 -28 911.654 299.764 9
 -1 3 -29 3427.48 610.348 4
 -1 -3 -29 3075.29 492.244 4
 -1 -3 -29 2858.67 478.02 19
 1 -3 29 2357.15 364.25 26
 1 3 29 2473.9 291.449 26
 -1 3 -29 3576.14 401.807 18
 1 -3 29 2748.7 409.164 13
 -1 -3 -29 2782.77 404.599 9
 -1 3 -30 -304.548 348.045 4
 -1 -3 -30 -26.2095 311.182 4
 -1 -3 -30 -872.938 395.423 19
 -1 3 -30 161.269 228.116 18
 1 -3 30 792.949 295.408 26
 1 3 30 -41.2092 170.038 26
 1 -3 30 496.14 289.228 13
 -1 -3 -30 405.671 308.545 9
 -1 3 -31 543.705 362.518 4
 -1 -3 -31 963.935 407.346 4
 -1 3 -31 608.518 236.687 18
 1 -3 31 703.996 288.374 26
 1 -3 31 742.983 317.345 13
 -1 -3 -31 362.948 307.956 9
 -1 3 -32 -236.86 423.976 4
 -1 -3 -32 249.554 366.06 4
 -1 3 -32 93.5487 225.262 18
 1 -3 32 825.586 340.186 26
 1 -3 32 336.041 270.319 13
 -1 -3 -32 209.933 331.061 9
 -1 -3 -33 1718.14 473.387 4
 -1 3 -33 1947.34 506.7 4
 -1 3 -33 1212.8 289.183 18
 1 -3 33 1294.51 340.348 26
 1 -3 33 1144.61 356.597 13
 -1 3 -33 1915.35 449.075 9
 -1 -3 -33 1458.12 367.222 9
 -1 3 -34 -403.613 356.363 4
 -1 -3 -34 513.024 326.494 4
 -1 3 -34 -487.218 321.872 18
 1 -3 34 -189.874 332.24 13
 -1 3 -34 217.535 363.307 9
 -1 -3 -34 941.531 365.539 9
 1 -3 34 -490.039 322.766 26
 -1 -3 -35 919.976 415.222 4
 -1 -3 -35 746.897 324.654 5
 -1 3 -35 908.956 428.656 4
 1 -3 35 716.096 347.035 13
 -1 -3 -35 551.783 327.641 9
 -1 3 -35 597.587 384.93 9
 1 -3 35 622.258 281.176 26
 -1 -3 -36 520.225 294.865 5
 -1 -3 -36 227.607 348.325 4
 -1 3 -36 -65.657 396.62 4
 1 -3 36 444.651 312.976 13
 -1 -3 -36 819.391 349.538 9
 -1 3 -36 -25.494 410.861 9
 1 -3 36 826.286 344.266 26
 -1 -3 -37 28.422 337.764 4
 -1 3 -37 -390.164 362.977 4
 1 -3 37 161.283 306.504 26
 1 -3 37 45.3975 312.513 13
 -1 3 -37 -413.701 395.702 9
 -1 -3 -37 380.08 331.93 9
 -1 3 -38 345.426 374.997 4
 -1 -3 -38 28.2653 349.716 4
 -1 -3 -38 -167.974 360.726 18
 1 -3 38 285.785 312.815 26
 1 -3 38 154.945 333.033 12
 1 -3 38 46.0674 322.703 13
 -1 3 -38 -209.31 365.221 9
 -1 -3 -38 -646.922 390.095 9
 -1 3 -39 -154.027 361.703 4
 -1 -3 -39 -503.666 370.365 4
 -1 -3 -39 -167.66 355.457 18
 1 -3 39 315.897 316.297 26
 1 -3 39 -22.1955 321.897 12
 1 -3 39 -115.999 349.684 13
 -1 3 -39 -392.959 430.522 9
 -1 -3 -39 432.514 362.792 9
 -1 -3 -40 27.6017 348.268 4
 -1 3 -40 -471.649 353.559 4
 -1 -3 -40 -189.885 351.218 18
 1 -3 40 -86.1069 291.76 26
 1 -3 40 395.076 381.279 13
 1 -3 40 377.641 402.398 12
 -1 3 -40 26.1554 370.278 9
 -1 -3 -40 23.9059 326.729 9
 -1 -3 -41 161.489 324.796 4
 -1 3 -41 420.585 336.702 4
 -1 -3 -41 302.636 379.205 18
 1 -3 41 183.117 287.648 26
 1 3 41 -67.9483 352.385 13
 1 -3 41 -462.127 404.494 13
 1 -3 41 -66.0622 327.729 12
 -1 3 -41 51.8613 371.881 9
 -1 -3 -41 94.29 339.479 9
 -1 -3 -42 338.517 363.646 18
 -1 3 -42 -380.506 373.469 9
 -1 -3 -42 -577.612 370.836 9
 -1 3 -42 295.958 316.455 4
 -1 -3 -42 25.7838 324.89 4
 1 -3 42 365.265 328.361 13
 1 3 42 601.22 376.051 13
 1 -3 42 802.395 345.533 12
 -1 -4 43 237.363 355.216 12
 -1 -4 43 -619.27 370.801 13
 -1 4 43 -378.614 383.476 13
 1 -4 -43 351.882 333.742 9
 1 4 -42 1271.63 378.658 4
 1 -4 -42 1708.24 506.459 18
 -1 -4 42 1728.38 402.805 26
 -1 -4 42 1109.46 410.443 12
 -1 -4 42 2562.52 539.164 13
 1 -4 -42 1773.99 460.15 9
 1 4 -41 -647.384 401.54 4
 1 -4 -41 -595.269 412.454 4
 1 -4 -41 -897.189 439.56 18
 -1 -4 41 -181.403 295.491 26
 -1 -4 41 531.177 404.381 13
 -1 -4 41 340.295 378.64 12
 1 -4 -41 -48.5977 364.75 9
 1 -4 -40 2864.75 499.912 4
 1 4 -40 3526.87 532.907 4
 1 -4 -40 3421.78 564.909 18
 -1 -4 40 2278.97 429.495 26
 -1 -4 40 3136.6 575.397 13
 -1 -4 40 2212.19 509.318 12
 1 -4 -40 1999.86 474.008 9
 1 4 -39 544.106 362.209 4
 1 -4 -39 -127.646 337.866 4
 1 -4 -39 -104.386 386.986 18
 -1 -4 39 372.04 304.289 26
 -1 -4 39 175.727 357.146 13
 -1 -4 39 434.742 366.655 12
 1 -4 -39 -267.592 362.923 9
 1 -4 -38 2845.63 495.774 4
 1 4 -38 3291.43 542.661 4
 1 -4 -38 4201.43 609.738 18
 -1 -4 38 2720.97 440.258 26
 -1 -4 38 2436.64 487.676 12
 -1 -4 38 4487.4 620.287 13
 1 -4 -38 3873.44 556.49 9
 1 -4 -37 -511.229 349.35 4
 1 4 -37 313.657 339.118 4
 1 -4 -37 282.028 392.232 18
 -1 -4 37 720.707 333.65 26
 -1 -4 37 611.305 378.286 12
 -1 -4 37 -97.4639 374.332 13
 1 -4 -37 330.861 354.787 9
 1 -4 -36 3736.36 531.576 4
 1 4 -36 5018.32 664.267 4
 1 -4 -36 6231.5 703.11 18
 -1 -4 36 4364.52 491.996 26
 -1 -4 36 3906.94 553.781 12
 -1 -4 36 3377.77 521.242 13
 1 -4 -36 5013.28 594.302 9
 1 4 -35 -347.381 298.861 18
 1 -4 -35 222.073 381.287 18
 1 -4 -35 -202.321 301.986 9
 -1 -4 35 349.871 347.708 13
 -1 -4 35 -270.961 334.316 12
 1 -4 -35 -469.745 315.226 4
 1 4 -35 -352.513 362.378 4
 1 4 -34 6086.64 514.16 18
 1 -4 -34 6112.13 616.173 9
 -1 -4 34 6235.66 642.759 13
 -1 -4 34 6865.83 656.394 12
 1 -4 -34 5581.08 624.52 4
 1 4 -34 6644.95 748.725 4
 1 4 -33 554.418 266.156 18
 1 -4 -33 420.24 315.531 9
 -1 -4 33 152.596 301.051 13
 1 -4 -33 213.63 282.213 4
 1 4 -33 386.388 321.671 4
 1 -4 -33 206.737 206.48 5
 1 4 -32 6360.21 526.271 18
 1 -4 -32 6244.51 606.048 9
 -1 -4 32 6060.81 605.381 13
 1 4 -32 5876.89 676.429 4
 1 -4 -32 6346.9 533.655 5
 1 -4 -32 5675.88 596.823 4
 1 4 -31 -372.14 226.675 18
 1 -4 -31 541.123 267.581 9
 -1 -4 31 -384.903 297.327 13
 1 -4 -31 331.023 228.234 5
 1 -4 -31 -90.3685 280.425 4
 1 4 -31 240.452 355.487 4
 1 4 -30 8507.42 560.351 18
 1 -4 -30 8131.41 637.779 9
 -1 -4 30 8082.01 641.032 13
 1 -4 -30 7716.18 657.059 4
 1 4 -30 8911.75 817.879 4
 1 -4 -30 8030.61 577.75 5
 1 4 -29 839.539 273.319 18
 1 -4 -29 632.539 282.86 9
 -1 -4 29 521.694 314.581 13
 1 -4 -29 525.803 292.541 4
 1 -4 -29 490.386 248.627 5
 1 4 -29 842.307 353.437 4
 1 -4 -28 9448.39 610.005 5
 1 -4 -28 9375.68 689.271 4
 1 4 -28 10192.9 574.471 18
 -1 4 28 9504.67 432.056 26
 -1 -4 28 10360 678.354 13
 1 -4 -28 9904.92 639.624 9
 1 -4 -27 213.398 213.52 4
 1 -4 -27 -16.129 180.527 5
 -1 4 27 107.927 146.41 26
 1 4 -27 -62.8603 209.913 18
 -1 -4 27 -33.9359 233.134 13
 1 -4 -27 317.69 225.405 9
 1 -4 -26 13824 794.451 19
 -1 4 26 13947.6 490.421 26
 1 4 -26 13315.4 618.364 18
 1 -4 -26 13734.3 784.902 4
 1 -4 -26 13425.1 700.24 5
 1 -4 -26 14926.1 736.036 9
 1 -4 -25 250.543 259.272 19
 -1 4 25 174.082 124.336 26
 1 4 -25 102.05 175.561 18
 1 -4 -25 -90.0732 166.254 5
 1 -4 -25 53.2291 213.731 4
 1 4 -25 146.438 125.259 10
 1 -4 -25 56.765 186.82 9
 1 -4 -24 19373.8 887.813 19
 -1 4 24 17533.6 520.042 26
 1 4 -24 18526.3 677.193 18
 1 -4 -24 18131.4 853.916 4
 1 4 -24 17777.4 572.351 10
 1 -4 -24 18668 773.307 9
 1 4 -23 303.132 160.269 18
 1 -4 -23 327.186 183.249 9
 1 4 -23 381.047 136.747 10
 1 -4 -23 145.102 171.377 4
 1 -4 -23 628 263.419 19
 -1 -4 23 327.896 95.2773 21
 1 4 -22 26797.3 758.775 18
 1 4 -22 26098.6 660.377 10
 1 -4 -22 26380.3 854.434 9
 1 -4 -22 25341.2 945.978 4
 1 -4 -22 25777 968.297 19
 -1 -4 22 26541.5 519.979 21
 1 4 -21 178.174 133.588 18
 1 4 -21 -7.01421 98.968 10
 1 -4 -21 165.401 166.593 9
 1 -4 -21 243.731 179.988 4
 -1 -4 21 -61.2237 84.447 21
 1 -4 -21 14.3868 197.826 19
 1 -4 -20 28356 941.607 19
 -1 -4 20 29116.8 522.911 21
 1 -4 -20 29244.8 833.75 9
 1 4 -20 28499.5 661.075 10
 1 4 -20 28612.7 739.999 18
 1 -4 -20 27155.5 915.154 4
 1 -4 -20 27086.1 305.225 1
 -1 -4 19 254.905 79.353 21
 1 -4 -19 280.984 181.604 19
 1 -4 -19 670.952 182.543 9
 1 4 -19 337.128 98.4515 10
 1 4 -19 271.474 119.107 18
 1 -4 -19 265.843 149.657 4
 1 -4 -19 383.536 64.7968 1
 1 -4 -18 13047.8 305.625 1
 -1 -4 18 14045 348.042 21
 1 -4 -18 13586.5 617.744 19
 1 4 -18 12041.1 143.829 25
 1 4 -18 13552.1 475.733 18
 -1 4 18 13264 452.994 17
 1 -4 -18 13201.3 604.083 4
 1 4 -18 12640.7 425.037 10
 1 -4 -18 14099.6 544.668 9
 1 -4 -17 2573.42 157.269 1
 -1 -4 17 2511.15 152.081 21
 1 -4 -17 2978.8 295.484 19
 1 4 -17 2733.33 86.5122 25
 1 4 -17 2638.34 224.778 18
 -1 4 17 2712.45 213.098 17
 1 4 -17 2599.42 199.128 10
 1 -4 -17 2782.59 247.449 9
 1 -4 -17 2152.6 251.365 4
 1 -4 -16 27346.9 694.006 9
 1 4 -16 27301.5 586.183 10
 -1 4 16 26707.5 601.003 17
 1 4 -16 27991.9 630.261 18
 1 -4 -16 29040 838.181 19
 -1 -4 16 28797.2 465.556 21
 1 -4 -16 27117.1 506.604 1
 1 -4 -16 27099.1 787.892 4
 1 -4 -15 84.2285 106.296 9
 1 4 -15 98.5238 89.2496 10
 1 -4 -15 9.89686 131.431 19
 1 4 -15 129.607 97.9511 18
 -1 4 15 143.437 84.4367 17
 -1 -4 15 154.658 68.038 21
 1 -4 -15 60.2113 61.494 1
 1 -4 -15 -9.37567 111.774 4
 1 -4 -15 26.4331 104.388 5
 1 -4 -14 23544.4 585.853 9
 1 4 -14 23044.6 521.794 18
 -1 4 14 21971.1 510.225 17
 -1 -4 14 22935.7 388.52 21
 1 -4 -14 23277.2 701.701 19
 1 -4 -14 21729.1 488.537 1
 1 -4 -14 21628.5 630.312 5
 1 -4 -14 21847 657.809 4
 1 -4 -13 892.517 135.95 9
 -1 -4 13 851.875 85.3069 21
 -1 4 13 749.546 111.716 17
 1 4 -13 854.469 114.863 18
 1 -4 -13 630.2 106.116 1
 1 -4 -13 603.731 131.08 5
 1 4 -13 899.623 159.848 6
 -1 -4 12 33339.2 435.442 21
 1 4 -12 32791.6 765.951 6
 1 -4 -12 33365 635.219 9
 1 -4 -12 31528 704.786 5
 -1 4 12 33157.7 575.435 17
 1 4 -12 33443.1 568.309 18
 -1 -4 11 324.743 58.8585 21
 1 4 -11 335.494 82.2439 18
 -1 4 11 297.051 83.8489 17
 1 -4 -11 469.078 95.1994 9
 1 4 -11 440.119 122.979 6
 1 -4 -11 437.938 101.084 5
 -1 4 10 31106.4 524.597 17
 1 4 -10 31835.3 501.367 18
 1 4 -10 31972.1 732.141 6
 -1 -4 10 32109.4 542.995 8
 1 4 -10 31643.7 545.129 11
 1 -4 -10 31863 561.318 9
 1 -4 -10 29631.5 328.409 2
 1 -4 -10 30427.8 631.732 5
 1 4 -9 106.58 55.7642 18
 1 4 -9 158.497 107.208 6
 -1 -4 9 32.663 59.7382 8
 1 4 -9 90.9265 59.7123 11
 1 -4 -9 83.6321 57.1981 9
 1 -4 -9 128.327 74.7778 5
 -1 -4 8 24779.7 481.972 8
 1 -4 -8 24437.7 446.945 9
 1 4 -8 25309.1 400.741 18
 1 4 -8 24504.3 631.783 6
 1 4 -8 25187.5 488.09 11
 -1 -4 8 23704.4 515.306 13
 1 -4 -8 24089.1 513.029 5
 -1 -4 7 7257.73 264.95 8
 1 -4 -7 7128.02 232.383 9
 1 4 -7 7255.49 351.842 6
 1 4 -7 7146.79 206.842 18
 1 4 -7 6950.17 261.548 11
 -1 -4 7 6848.48 268.162 13
 1 -4 -7 6956.65 265.358 5
 1 4 -6 18896.5 557.007 6
 1 -4 -6 18380 426.571 19
 1 -4 -6 17815.1 401.362 5
 -1 -4 6 18076.9 422.526 8
 1 -4 -6 18476.8 347.299 9
 1 4 -5 3371.64 258.145 6
 1 -4 -5 3922.16 193.984 19
 1 -4 -5 3643.11 179.823 5
 -1 -4 5 3553.31 195.588 8
 1 4 -4 48817.7 927.526 6
 -1 4 4 48736.2 447.563 7
 1 -4 -4 49623.4 608.761 19
 -1 4 4 49916.9 523.439 23
 1 -4 -3 7624.03 113.455 26
 -1 4 3 7515.75 194.045 23
 -1 4 3 7232.42 127.942 7
 1 -4 -3 7616.83 222.049 19
 -1 -4 3 7146.95 227.098 14
 1 -4 -3 6861.63 256.926 8
 -1 4 2 237.235 47.3077 23
 1 4 -2 245.317 64.8233 7
 -1 -4 2 295.344 62.4819 14
 1 -4 -2 251.519 33.1705 26
 1 -4 -2 250.645 47.4812 19
 1 4 -1 463.252 76.7517 7
 1 -4 -1 447.665 54.2738 19
 -1 -4 1 500.15 72.255 14
 -1 4 1 443.054 57.9389 24
 1 -4 0 3075.72 99.2537 19
 -1 4 0 2997.14 128.113 24
 1 4 0 3163.13 174.868 7
 -1 -4 0 2980.58 125.963 15
 -1 -4 0 2944.08 158.294 5
 -1 -4 -1 3008.25 170.838 5
 1 -4 1 2757.1 74.8828 19
 -1 4 -1 2571.92 119.549 24
 -1 4 -1 2870.2 183.143 6
 1 4 1 2992.62 182.731 7
 -1 -4 -1 2664.95 123.377 15
 1 -4 1 2811.65 103.323 14
 1 -4 1 3118.7 174.018 8
 1 4 2 174.174 76.4158 7
 1 -4 2 169.226 71.338 8
 -1 4 -2 45.0042 61.8334 6
 -1 -4 -2 141.431 66.9739 5
 -1 -4 -2 121.014 42.0973 15
 1 4 2 140.068 50.726 23
 1 4 3 3756.4 160.892 23
 -1 4 -3 3706.51 150.495 22
 1 4 3 3894.41 255.763 7
 -1 4 -3 3596.68 197.15 6
 1 -4 3 3930.11 194.902 8
 -1 -4 -3 3791.24 97.5522 9
 -1 -4 -3 3615.59 205.252 5
 -1 -4 -4 92.2779 53.7239 4
 1 4 4 120.471 50.9954 23
 -1 4 -4 24.9796 44.8756 22
 1 -4 4 47.5328 50.6293 21
 -1 4 -4 -17.4731 60.672 6
 1 -4 4 58.686 55.0865 8
 1 4 4 64.3471 46.9968 17
 1 -4 4 91.3695 50.2073 12
 -1 -4 -4 29.047 28.2248 9
 -1 -4 -5 6500.62 256.015 4
 1 4 5 6829.91 227.965 23
 -1 4 -5 6764.37 213.63 22
 1 -4 5 6719.02 214.202 21
 -1 4 -5 6550.57 261.141 6
 -1 -4 -5 6299.68 168.271 16
 1 4 5 6763.05 227.264 17
 1 -4 5 6782.13 226.411 12
 -1 -4 -5 6575.21 167.337 9
 -1 -4 -6 1222.9 85.5078 9
 1 -4 6 1151.12 98.6311 21
 -1 4 -6 1146.66 103.458 22
 -1 4 -6 1052.84 121.787 6
 -1 4 -6 1280.26 57.1644 18
 1 4 6 1233.61 111.59 17
 -1 -4 -6 1231.1 85.155 16
 1 -4 6 1374.94 124.113 13
 -1 4 -6 1107.24 65.8699 11
 1 -4 6 1300.34 111.981 12
 -1 -4 -6 1321.04 133.113 4
 -1 -4 -7 -16.4262 42.5904 9
 1 -4 7 -19.8567 52.9051 21
 -1 4 -7 38.7362 54.7292 22
 1 4 7 -70.0583 69.8148 17
 -1 4 -7 23.9114 29.1675 18
 1 -4 7 46.9454 50.5505 12
 1 -4 7 26.6349 63.8691 13
 -1 -4 -7 -5.66294 65.2855 4
 -1 4 -7 76.2467 69.2467 6
 -1 -4 -8 14749.8 327.874 9
 -1 4 -8 14901.7 361.644 22
 1 -4 8 15562.4 355.007 21
 -1 4 -8 15736.8 446.079 6
 1 4 8 14828.9 377.372 17
 -1 4 -8 14919.7 248.648 18
 1 -4 8 15574.9 388.513 12
 1 -4 8 15211.6 408.955 13
 -1 -4 -8 14914.6 461.187 4
 -1 -4 -9 308.396 111.232 4
 1 -4 9 255.43 75.0125 21
 1 4 9 258.513 50.8052 26
 1 4 9 240.072 75.5076 17
 1 -4 9 130.551 72.4579 13
 1 -4 9 324.642 90.726 12
 -1 4 -9 290.792 42.6007 10
 -1 -4 -9 312.045 77.3208 9
 -1 -4 -10 5807.13 330.003 4
 1 -4 10 6616.9 251.535 21
 1 4 10 6395.66 189.371 26
 1 4 10 6622.8 277.984 17
 1 -4 10 6668.85 297.647 13
 -1 -4 -10 6419.14 251.498 9
 -1 4 -10 6886.7 175.978 10
 -1 -4 -11 148.8 107.439 4
 1 -4 11 285.101 76.7186 21
 1 4 11 183.753 58.2978 26
 1 4 11 210.143 82.7908 17
 1 -4 11 336.007 105.224 13
 -1 -4 -11 149.805 79.9915 9
 -1 4 -11 171.317 43.44 10
 -1 -4 -12 2594.47 250.918 4
 1 4 12 2098.51 129.397 26
 1 -4 12 2235.92 169.048 21
 1 4 12 2336.59 189.723 17
 1 -4 12 2448.16 204.168 13
 -1 -4 -12 2527.64 182.579 9
 -1 4 -12 2212.08 118.839 10
 -1 -4 -13 158.876 122.796 4
 1 4 13 156.315 70.1569 26
 1 -4 13 267.809 98.4361 21
 1 -4 13 107.481 66.7503 1
 1 4 13 224.069 93.4346 17
 1 -4 13 134.769 110.903 13
 -1 -4 -13 98.451 81.6315 9
 -1 4 -13 135.299 54.0613 10
 -1 -4 -14 12273.1 563.81 4
 1 4 14 13172.3 339.488 26
 1 -4 14 13030 399.064 21
 1 -4 14 13391.4 350.725 1
 1 4 14 13403.6 446.282 17
 1 -4 14 13006.5 484.808 13
 -1 -4 -14 13268.9 443.399 9
 -1 4 -14 13440.9 309.044 10
 1 4 15 70.2233 70.7301 26
 1 -4 15 -27.709 83.0775 21
 1 -4 15 62.2615 60.4234 1
 -1 -4 -15 -89.6917 162.362 19
 1 -4 15 57.6076 118.983 13
 -1 4 -15 41.1339 56.3471 10
 -1 -4 -15 175.058 106.38 9
 1 4 16 9091.17 311.633 26
 1 -4 16 8563.6 346.007 21
 1 -4 16 9228.08 259.348 1
 -1 -4 -16 8615.04 512.734 19
 1 -4 16 8842.34 424.527 13
 -1 -4 -16 9401.02 413.738 9
 -1 4 -16 8961.16 277.647 10
 1 4 17 4207.45 226.554 26
 1 -4 17 4196 163.043 1
 -1 -4 -17 4302.88 378.073 19
 1 -4 17 3941.26 248.985 21
 1 -4 17 4765.01 343.514 13
 -1 -4 -17 3867.88 285.918 9
 1 4 18 11481.2 377.479 26
 -1 4 -18 12023.8 285.647 25
 1 -4 18 11486.3 417.288 21
 -1 -4 -18 11862.8 625.579 19
 -1 -4 -18 11543.3 269.129 1
 1 -4 18 12100.6 231.182 1
 1 -4 18 12200.8 540.335 13
 -1 -4 -18 10837.5 484.078 9
 1 4 19 777.038 132.046 26
 -1 4 -19 742.127 89.3043 25
 1 -4 19 779.012 143.321 21
 -1 -4 -19 682.466 56.512 1
 -1 -4 -19 569.407 215.879 19
 1 -4 19 702.177 185.183 13
 -1 -4 -19 730.901 179.417 9
 1 -4 20 7143.82 348.459 21
 -1 -4 -20 7265.62 522.917 19
 -1 4 -20 7676.31 230.579 25
 1 4 20 7488.31 332.861 26
 1 -4 20 6909.53 442.219 13
 -1 -4 -20 7443.54 441.892 9
 1 -4 21 2779.7 233.259 21
 -1 4 -21 3009.94 145.916 25
 1 4 21 2926.7 224.822 26
 -1 -4 -21 3213.11 377.564 19
 1 -4 21 2944.48 326.144 13
 -1 -4 -21 3023.09 310.394 9
 1 -4 22 7262.7 482.461 2
 1 4 22 6311.95 329.778 26
 1 -4 22 6333.49 346.002 21
 -1 -4 -22 6424.57 536.31 19
 1 -4 22 6871.71 475.207 13
 -1 -4 -22 5960.67 430.011 9
 -1 -4 -23 138.986 205.133 4
 1 4 23 91.9345 121.871 26
 1 -4 23 597.254 162.518 21
 1 -4 23 370.327 190.269 2
 -1 4 -23 345.287 162.479 18
 -1 -4 -23 465.693 268.056 19
 1 -4 23 514.65 228.096 13
 -1 -4 -23 321.712 185.783 9
 1 -4 24 7242.26 484.81 2
 -1 -4 -24 7004.32 603.352 4
 1 4 24 6989.51 364.407 26
 -1 -4 -24 7111.96 590.78 19
 1 -4 24 6882.99 368.9 21
 -1 4 -24 7054.47 426.529 18
 1 -4 24 7013.06 512.759 13
 -1 -4 -24 7196.28 501.136 9
 -1 -4 -25 108.652 226.492 4
 1 4 25 15.5109 129.763 26
 1 -4 25 48.7575 130.78 21
 -1 -4 -25 -187.56 277.066 19
 1 -4 25 -25.5843 153.43 2
 -1 4 -25 194.418 177.715 18
 1 -4 25 -29.9306 211.631 13
 -1 -4 -25 -43.7257 206.115 9
 -1 -4 -26 9006.03 709.082 4
 1 -4 26 9864.52 447.375 21
 -1 -4 -26 11327.3 747.644 19
 1 4 26 10492.4 454.757 26
 -1 4 -26 9374.02 514.983 18
 1 -4 26 10696.5 639.421 13
 -1 -4 -26 10767.4 646.989 9
 1 -4 27 509.065 256.923 3
 -1 -4 -27 835.47 344.473 4
 -1 -4 -27 611.588 333.71 19
 1 -4 27 661.292 175.732 21
 1 4 27 684.045 166.867 26
 -1 4 -27 359.989 186.842 18
 1 -4 27 197.609 222.687 13
 -1 -4 -27 797.784 268.437 9
 1 -4 28 7707.71 640.925 3
 -1 -4 -28 6152.64 626.333 4
 -1 -4 -28 7678.62 646.83 19
 1 4 28 7512.22 405.272 26
 -1 4 -28 7870.32 501.824 18
 1 -4 28 7606.45 597.789 13
 -1 -4 -28 7145.38 568.247 9
 -1 -4 -29 100.083 307.207 4
 1 -4 29 874.273 302.292 3
 -1 -4 -29 395.875 321.66 19
 1 -4 29 885.071 328.634 26
 -1 4 -29 221.883 187.928 18
 1 -4 29 595.548 272.709 13
 -1 -4 -29 17.9786 252.842 9
 -1 -4 -30 5466.08 633.73 4
 -1 -4 -30 5272.4 607.109 19
 1 -4 30 5727.06 508.174 26
 -1 4 -30 5287.99 438.457 18
 1 -4 30 5431.77 538.062 13
 -1 -4 -30 4856.47 492.991 9
 -1 -4 -31 183.551 325.566 4
 -1 4 -31 -455.935 363.292 4
 -1 -4 -31 -353.948 404.415 19
 -1 4 -31 -111.683 228.122 18
 1 -4 31 137.555 280.921 26
 1 -4 31 -58.5162 267.169 13
 -1 -4 -31 176.629 293.013 9
 -1 4 -32 4893.24 700.041 4
 -1 -4 -32 5210.76 628.114 4
 -1 4 -32 4829.34 433.934 18
 1 -4 32 4294.14 512.02 13
 -1 -4 -32 4301.63 501.049 9
 1 -4 32 5555.42 554.245 26
 -1 -4 -33 315.282 295.807 5
 -1 4 -33 -279.97 356.193 4
 -1 -4 -33 -110.136 311.188 4
 1 -4 33 503.283 370.591 13
 -1 -4 -33 464.804 320.851 9
 1 -4 33 -72.2413 268.946 26
 -1 -4 -34 5711.26 686.269 4
 -1 4 -34 4927.48 711.782 4
 -1 -4 -34 5326.49 606.832 5
 1 -4 34 5284.57 599.736 13
 -1 4 -34 5168.94 602.011 9
 -1 -4 -34 5137.6 591.149 9
 1 -4 34 3975.18 487.284 26
 -1 -4 -35 -421.313 370.439 4
 -1 4 -35 -137.938 419.143 4
 -1 -4 -35 -546.925 327.309 5
 1 -4 35 -105.664 302.534 12
 1 -4 35 -286.733 384.754 13
 -1 -4 -35 557.683 357.26 9
 -1 4 -35 349.93 382.273 9
 1 -4 35 74.723 281.705 26
 -1 -4 -36 3040.33 507.379 5
 -1 4 -36 2504.72 576.798 4
 -1 -4 -36 2902.96 543.281 4
 1 -4 36 2660.08 485.881 13
 1 -4 36 2919.62 487.704 12
 -1 -4 -36 2525.72 487.672 9
 -1 4 -36 3045.23 542.423 9
 1 -4 36 2188.59 427.604 26
 -1 4 -37 -265.797 375.499 4
 -1 -4 -37 -507.928 368.177 4
 1 -4 37 509.274 338.838 26
 1 -4 37 -239.252 306.121 12
 1 -4 37 -68.8043 315.297 13
 -1 4 -37 207.608 352.915 9
 -1 -4 -37 -23.0768 344.678 9
 -1 4 -38 2880.72 580.253 4
 -1 -4 -38 2922.26 537.123 4
 -1 -4 -38 4279.48 631.102 18
 1 -4 38 2500.87 456.733 26
 1 -4 38 2622.86 506.761 13
 1 -4 38 3139.91 515.906 12
 -1 -4 -38 3092.68 543.959 9
 -1 4 -38 2414.21 517.987 9
 -1 -4 -39 -222.8 349.492 4
 -1 4 -39 -438.076 403.956 4
 -1 -4 -39 -124.171 387.851 18
 1 -4 39 388.118 333.888 26
 1 -4 39 110.125 332.072 12
 1 -4 39 -280.489 362.847 13
 -1 -4 -39 70.1212 323.414 9
 -1 4 -39 -209.966 388.359 9
 -1 -4 -40 3662.23 563.811 4
 -1 4 -40 2446.97 548.79 4
 -1 -4 -40 2433.23 509.167 18
 1 -4 40 2544.44 431.639 26
 1 -4 40 2499.91 492.467 13
 1 -4 40 2452.05 445.454 12
 -1 -4 -40 3217.74 529.884 9
 -1 4 -40 2173.42 480.16 9
 -1 -4 -41 -26.5287 353.762 4
 -1 4 -41 84.8058 342.641 4
 -1 -4 -41 169.234 371.287 18
 1 -4 41 -722.283 350.774 12
 1 -4 41 -533.281 405.405 13
 -1 -4 -41 68.3983 349.499 9
 -1 4 -41 310.992 380.029 9
 1 -4 41 824.214 328.377 26
 -1 4 -42 1950.46 493.535 4
 -1 -4 -42 1027.57 404.026 4
 1 -4 42 1677.61 377.306 26
 1 -4 42 817.001 364.406 12
 1 -4 42 1324.57 376.115 13
 -1 -4 -42 1001.3 421.774 9
 -1 4 -42 1544.64 462.472 9
 1 -5 -42 -515.409 381.44 18
 -1 -5 42 147.566 292.227 26
 -1 -5 42 200.68 396 13
 -1 -5 42 215.938 359.472 12
 1 -5 -42 231.197 356.385 9
 1 5 -41 -24.9687 310.142 4
 1 -5 -41 -131.855 415.982 18
 -1 -5 41 758.948 340.776 26
 -1 -5 41 304.467 394.568 13
 -1 -5 41 72.8031 343.852 12
 1 -5 -41 -23.4537 360.154 9
 1 5 -40 -315.543 345.078 4
 1 -5 -40 -320.288 449.352 18
 -1 -5 40 211.773 306.828 26
 -1 -5 40 -97.5134 372.811 12
 -1 -5 40 280.405 405.363 13
 1 -5 -40 -141.586 344.258 9
 1 -5 -39 -101.854 360.205 4
 1 5 -39 27.5211 330.087 4
 1 -5 -39 80.392 403.946 18
 -1 -5 39 -97.3659 305.842 26
 -1 -5 39 406.233 388.13 13
 -1 -5 39 97.1192 350.279 12
 1 -5 -39 -165.089 341.577 9
 1 -5 -38 484.477 340.973 4
 1 5 -38 224.603 325.029 4
 1 -5 -38 -373.601 398.353 18
 -1 -5 38 661.037 340.068 26
 -1 -5 38 120.157 371.145 12
 -1 -5 38 578.166 418.836 13
 1 -5 -38 -23.36 327.63 9
 1 -5 -37 609.117 312.154 4
 1 5 -37 -320.213 323.574 4
 1 -5 -37 422.763 374.184 18
 -1 -5 37 464.144 328.892 26
 -1 -5 37 1119.17 406.72 13
 -1 -5 37 618.393 357.812 12
 1 5 -37 206.736 354.331 9
 1 -5 -37 920.21 402.75 9
 1 -5 -36 477.388 341.845 4
 1 5 -36 59.9572 371.587 4
 1 -5 -36 -26.0095 350.731 18
 -1 -5 36 146.265 346.369 13
 -1 -5 36 186.382 343.069 12
 1 -5 -36 224.744 314.865 9
 1 5 -36 101.199 352.066 9
 -1 -5 36 -343.755 326.565 26
 1 -5 -35 569.628 338.299 9
 1 5 -35 73.8625 353.541 9
 1 -5 -35 793.067 330.806 4
 1 5 -35 120.371 330.973 4
 -1 -5 35 819.015 393.529 12
 -1 -5 35 356.48 361.486 13
 1 -5 -34 -42.5528 290.187 9
 1 5 -34 -167.199 331.199 9
 -1 -5 34 -461.832 341.954 13
 -1 -5 34 110.783 319.914 12
 1 5 -34 -92.1138 315.491 4
 1 -5 -34 193.026 302.662 4
 1 -5 -33 20.5601 268.432 9
 1 5 -33 -576.484 358.023 9
 -1 -5 33 129.414 295.029 12
 -1 -5 33 -247.075 352.923 13
 1 5 -33 -62.1968 349.984 4
 1 -5 -33 85.3664 214.254 5
 1 -5 -33 -283.619 300.826 4
 1 5 -33 14.6787 229.126 18
 1 5 -32 88.8768 287.402 9
 1 -5 -32 -79.2018 260.37 9
 -1 -5 32 346.601 316.347 13
 -1 -5 32 479.413 285.604 12
 1 -5 -32 34.2166 229.71 5
 1 5 -32 399.395 385.109 4
 1 -5 -32 -207.52 291.6 4
 1 5 -32 71.5241 214.978 18
 1 5 -31 297.613 299.68 9
 1 -5 -31 170.649 253.707 9
 -1 -5 31 321.824 287.976 12
 -1 -5 31 -145.934 327.34 13
 1 -5 -31 -34.1439 207.625 5
 1 -5 -31 -88.8711 284.29 4
 1 5 -31 613.966 352.577 4
 1 5 -31 736.188 265.856 18
 1 -5 -30 -344.412 265.996 9
 1 5 -30 526.52 301.792 9
 -1 -5 30 38.8152 252.293 12
 1 -5 -30 -101.735 222.488 5
 1 -5 -30 237.181 299.843 4
 1 5 -30 -241.534 218.877 18
 1 -5 -29 86.3259 240.872 9
 -1 -5 29 130.541 245.376 12
 -1 -5 29 538.927 324.013 13
 1 -5 -29 334.107 319.624 4
 1 -5 -29 -218.191 200.158 5
 1 5 -29 361.717 233.211 18
 1 -5 -28 921.803 269.279 9
 1 5 -28 470.612 214.933 18
 -1 -5 28 369.673 278.463 13
 -1 -5 28 322.376 270.227 12
 1 -5 -28 778.851 273.126 4
 1 -5 -28 391.577 215.529 5
 1 -5 -27 102.957 318.042 19
 1 -5 -27 -109.587 218.459 9
 1 5 -27 -142.009 183.658 18
 -1 -5 27 407.176 274.789 13
 1 -5 -27 343.023 266.773 4
 1 -5 -27 -64.212 203.724 5
 1 -5 -26 2201.81 404.388 19
 1 -5 -26 2457.11 344.465 9
 1 5 -26 1960.88 270.126 18
 -1 -5 26 2151.32 339.271 13
 1 -5 -26 2074.81 348.283 4
 1 -5 -26 2133.61 324.379 5
 1 -5 -25 604.885 235.56 5
 1 -5 -25 820.37 267.142 4
 1 -5 -25 973.198 336.265 19
 -1 5 25 722.302 142.61 26
 1 5 -25 620.034 185.317 18
 -1 -5 25 1121.72 282.465 13
 1 -5 -25 935.974 260.279 9
 1 5 -25 916.56 173.216 10
 -1 5 24 940.016 148.912 26
 1 5 -24 627.278 177.299 18
 1 -5 -24 907.907 317.651 19
 1 -5 -24 1142.85 290.044 4
 1 -5 -24 1056.25 251.939 5
 1 5 -24 1020.28 173.176 10
 1 -5 -24 990.924 241.522 9
 -1 5 23 2328.22 189.468 26
 1 5 -23 2664.33 280.557 18
 1 -5 -23 2500.7 385.247 19
 -1 -5 23 2755.19 185.205 21
 1 -5 -23 2927.37 345.349 5
 1 -5 -23 2689.4 355.013 4
 1 5 -23 2654.22 229.704 10
 1 -5 -23 2186.78 294.621 9
 -1 5 22 1957.19 168.201 26
 1 -5 -22 2352.13 351.654 19
 -1 -5 22 2438.14 172.72 21
 1 5 -22 2345.04 257.025 18
 1 -5 -22 1817.78 270.883 5
 1 -5 -22 2456.32 327.823 4
 1 5 -22 1929.31 201.033 10
 1 -5 -22 2191.69 284.568 9
 -1 5 21 1481.71 147.667 26
 1 -5 -21 1664.66 298.866 19
 -1 -5 21 1411.12 139.43 21
 1 -5 -21 1362.99 104.153 1
 1 5 -21 1323.01 184.371 18
 1 -5 -21 1694.96 293.982 4
 1 -5 -21 1607.91 260.248 5
 1 5 -21 1375.18 170.538 10
 1 -5 -21 1420.09 215.626 9
 -1 5 20 2167.91 163.626 26
 1 -5 -20 2358.73 327.929 19
 -1 -5 20 2426.3 168.453 21
 1 -5 -20 2364.12 149.593 1
 1 5 -20 2291.17 220.776 18
 -1 5 20 2091.18 221.704 17
 1 -5 -20 2073.27 259.858 5
 1 -5 -20 2337.98 301.207 4
 1 5 -20 2540.94 206.373 10
 1 -5 -20 2471.72 274.967 9
 1 5 -19 1945.16 81.3143 25
 -1 5 19 1777.69 143.931 26
 1 -5 -19 2024.62 304.048 19
 -1 -5 19 1863.97 144.216 21
 1 -5 -19 1793.27 147.266 1
 1 5 -19 2032.41 210.286 18
 -1 5 19 1833.64 207.526 17
 1 -5 -19 1598.28 243.923 4
 1 -5 -19 1762.44 262.216 5
 1 5 -19 1614.47 170.891 10
 1 -5 -19 2182.04 251.444 9
 -1 5 18 3576.92 181.033 26
 1 -5 -18 3755.65 360.964 19
 -1 -5 18 3915.65 194.625 21
 1 -5 -18 3425.34 208.377 1
 1 5 -18 3515.56 248.084 18
 -1 5 18 3581.26 261.404 17
 1 -5 -18 3300.57 281.776 9
 1 5 -18 3717.93 232.177 10
 1 -5 -18 4007.04 350.351 4
 1 -5 -18 3848.09 336.987 5
 1 -5 -17 8989.34 484.126 4
 1 -5 -17 8353.18 453.579 5
 -1 5 17 8181.39 249.537 26
 -1 -5 17 9233.42 279.774 21
 1 -5 -17 8536.12 505.503 19
 1 -5 -17 8749.73 336.094 1
 1 5 -17 9028.04 367.959 18
 -1 5 17 8670.41 381.604 17
 -1 -5 17 9051.95 471.768 12
 1 -5 -17 8674.76 412.315 9
 1 5 -17 8731.9 342.677 10
 1 -5 -16 6253.69 389.843 4
 1 -5 -16 6140.73 376.023 5
 -1 5 16 5428.25 195.269 26
 -1 -5 16 6367.5 229.621 21
 1 -5 -16 6292.43 342.441 9
 1 5 -16 6127.08 280.245 10
 -1 5 16 6167.7 308.831 17
 1 5 -16 6491.66 301.328 18
 -1 -5 16 6802.83 387.921 12
 1 -5 -16 6206.25 297.689 1
 1 -5 -15 14401.3 455.952 1
 1 -5 -15 15465 501.571 9
 -1 -5 15 16633.8 354.906 21
 -1 5 15 15082.1 465.606 17
 1 5 -15 16802.3 450.282 18
 -1 -5 15 16119.1 570.091 12
 1 5 -15 15987.1 611.214 6
 1 -5 -15 15315.7 579.611 4
 1 -5 -15 15122.3 562.531 5
 1 5 -14 24166.9 728.167 6
 1 -5 -14 23925.7 598.374 9
 1 5 -14 23731.5 515.46 18
 -1 5 14 23610.9 552.147 17
 -1 -5 14 23680.2 654.936 12
 1 -5 -14 23744.5 684.301 5
 1 -5 -13 22800 640.641 5
 1 5 -13 23904.6 707.22 6
 -1 5 13 21660.3 301.796 26
 -1 5 13 23961.3 542.318 17
 1 5 -13 23067.2 486.359 18
 -1 -5 13 23189.6 633.585 12
 1 -5 -13 23592.1 565.337 9
 -1 5 12 8379.58 170.185 26
 1 5 -12 9373.8 300.403 18
 -1 5 12 9660.51 337.224 17
 1 5 -12 9236.87 436.795 6
 1 -5 -12 9258.77 398.47 5
 1 -5 -12 8880.5 172.222 2
 1 -5 -12 9545.73 348.622 9
 -1 5 11 25637.6 252.651 26
 -1 5 11 27965.6 555.704 17
 1 5 -11 27992.2 491.01 18
 -1 -5 11 27662.6 569.104 8
 1 5 -11 26788.9 729.815 6
 1 -5 -11 27152.6 646.364 5
 1 -5 -11 27816.1 559.32 9
 1 5 -11 26797.4 531.034 11
 1 5 -10 40522.5 881.867 6
 -1 -5 10 40029.8 681.969 8
 1 5 -10 39848.2 556.287 18
 1 -5 -10 39183.4 630.556 9
 1 5 -10 39294.2 644.895 11
 1 -5 -10 38633.2 740.918 5
 1 -5 -9 31196.7 539.894 9
 1 5 -9 30384.3 768.596 6
 -1 -5 9 31076.9 605.516 8
 1 -5 -9 31403.2 688.808 19
 1 5 -9 31410.8 577.259 11
 1 -5 -9 30678.4 632.831 5
 -1 -5 8 52330.5 785.748 8
 1 -5 -8 51060.8 656.833 9
 1 5 -8 51132.4 999.09 6
 1 -5 -8 51792.7 841.869 19
 1 5 -8 49930.3 745.174 11
 1 -5 -8 51127.2 793.75 5
 1 -5 -7 44148.4 738.974 19
 -1 -5 7 43001.2 726.139 8
 1 -5 -7 41781.2 691.162 5
 1 5 -7 42936.7 922.253 6
 1 5 -6 16465.3 577.48 6
 -1 5 6 15734.6 352.495 23
 1 -5 -6 16343.9 429.686 19
 1 -5 -6 15913 420.639 5
 -1 -5 6 15887.8 448.492 8
 1 -5 -5 55133.1 739.662 19
 -1 5 5 56089 636.859 23
 -1 -5 5 55411.4 840.96 8
 -1 5 5 54688.6 565.227 7
 1 5 -5 55826.2 1088.96 6
 1 5 -4 28016.6 784.262 6
 -1 5 4 28893.8 330.05 7
 -1 5 4 29209.2 441.179 23
 1 -5 -4 28568.3 493.562 19
 -1 -5 4 27943.7 497.466 14
 -1 -5 4 29037.1 610.119 8
 -1 5 3 51687.1 397.05 7
 1 -5 -3 51442.5 351.714 26
 -1 5 3 50603.4 560.105 23
 1 -5 -3 50085.1 606.047 19
 -1 -5 3 49573.9 649.71 14
 -1 -5 2 75368.3 795.642 14
 -1 5 2 75475.8 659.076 23
 1 5 -2 77190.7 841.136 7
 -1 -5 1 44976.4 612.106 14
 -1 5 1 45409.4 553.389 24
 1 5 -1 45702.9 654.175 7
 -1 -5 0 49504.2 532.087 15
 -1 5 0 50458 576.356 24
 1 5 0 50011.6 707.871 7
 -1 -5 -1 50744.5 726.115 5
 -1 5 -1 48969.4 838.443 6
 1 5 1 51542.2 758.23 7
 -1 5 -1 52321.5 591.867 24
 -1 -5 -1 50800.7 559.633 15
 1 -5 1 50769.2 499.705 14
 1 -5 1 50107.8 764.287 8
 -1 -5 -2 54066.7 780.509 5
 1 5 2 55639.9 827.984 7
 -1 5 -2 54032.2 858.071 6
 1 5 2 55368.9 632.37 23
 -1 -5 -2 52444.1 592.9 15
 1 -5 2 52924.8 518.228 14
 1 -5 2 54758 805.408 8
 1 5 3 40565.7 565.618 23
 -1 5 -3 39316.3 723.915 6
 1 5 3 40403.1 780.973 7
 -1 -5 -3 38173.9 679.013 5
 1 -5 3 39392.6 674.173 8
 -1 5 -4 29426.5 464.381 22
 1 5 4 29881.7 734.634 7
 -1 5 -4 29995.5 617.377 6
 1 -5 4 28755.9 582.998 8
 1 5 4 30136.5 493.181 23
 -1 -5 -4 28470 616.71 5
 1 5 5 49618.2 660.412 23
 -1 5 -5 48103.1 614.842 22
 -1 5 -5 47027 776.688 6
 1 -5 5 46705.3 746.97 8
 -1 -5 -5 47215.4 430.918 16
 1 -5 5 47191.7 653.012 12
 -1 -5 -5 47838.2 447.685 9
 -1 -5 -6 50248.1 768.217 4
 1 5 6 50108.9 680.321 23
 -1 5 -6 48574 633.642 22
 -1 5 -6 50578.7 805.544 6
 1 -5 6 50358.4 775.264 8
 1 5 6 49215.5 668.701 17
 1 -5 6 48629.3 689.34 12
 -1 -5 -6 49457.9 502.037 9
 -1 -5 -7 54657.5 851.047 4
 1 5 7 55837.3 752.058 23
 -1 5 -7 55110.9 700.156 22
 1 -5 7 55112 682.469 21
 -1 5 -7 54459.4 849.119 6
 1 5 7 55891 742.733 17
 1 -5 7 56327.2 767.114 12
 -1 5 -7 53574.7 505.286 11
 -1 -5 -7 54068.4 574.21 9
 -1 5 -8 11862.4 229.76 11
 -1 -5 -8 12201.4 297.312 9
 1 -5 8 12463.3 335.596 21
 -1 5 -8 12257.7 343.225 22
 -1 5 -8 12291.4 417.505 6
 -1 5 -8 12135.1 198.969 18
 1 5 8 12397.9 365.233 17
 1 -5 8 12344.1 396.439 13
 1 -5 8 12803.4 380.805 12
 -1 -5 -8 13152.5 439.377 4
 -1 -5 -9 22874.6 435.637 9
 -1 5 -9 23595.6 495.545 22
 1 -5 9 24217.4 471.2 21
 -1 5 -9 23928.9 598.64 6
 -1 5 -9 23501.6 313.005 18
 1 5 9 22923.9 510.941 17
 1 -5 9 25172 549.589 12
 1 -5 9 24589.8 575.221 13
 -1 -5 -9 23130.9 681.028 5
 -1 -5 -9 23302.9 614.505 4
 -1 5 -10 30052.7 580.564 22
 1 -5 10 31132.1 549.304 21
 -1 -5 -10 30789.2 536.3 9
 1 5 10 31189.3 611.787 17
 -1 5 -10 30635 395.744 18
 1 -5 10 30459.4 632.52 12
 1 -5 10 29946.3 654.873 13
 -1 5 -10 31549.2 716.762 6
 -1 -5 -10 30842.9 732.679 4
 1 -5 11 39286.5 633.503 21
 -1 -5 -11 38444.5 635.611 9
 -1 5 -11 38155.7 425.328 10
 -1 5 -11 38224.6 482.873 18
 1 5 11 38226.6 698.57 17
 1 -5 11 40477.5 746.842 12
 1 -5 11 39237.4 776.157 13
 -1 -5 -11 37385.9 855.389 4
 -1 -5 -12 6963.98 395.312 4
 1 -5 12 6786.49 278.406 21
 1 5 12 6351.64 191.192 26
 -1 5 -12 6759.49 224.549 18
 1 5 12 7224.01 329.43 17
 1 -5 12 6799.51 343.183 13
 1 -5 12 6892.76 332.233 12
 -1 5 -12 7023.95 193.096 10
 -1 -5 -12 6527.91 281.711 9
 -1 -5 -13 15561.6 602.465 4
 1 5 13 15132.9 311.388 26
 1 -5 13 16213.3 434.095 21
 1 5 13 15610.6 482.691 17
 -1 5 -13 15941.5 366.444 18
 1 -5 13 16476.9 519.634 12
 1 -5 13 15768.2 531.553 13
 -1 -5 -13 16217 459.616 9
 -1 5 -13 16222.2 305.723 10
 -1 -5 -14 20785.4 721.07 4
 1 5 14 18814.4 365.813 26
 1 -5 14 21244.6 510.147 21
 1 -5 14 19246.8 489.528 1
 -1 5 -14 20539 439.974 18
 1 5 14 20978.3 570.818 17
 1 -5 14 20125.4 623.761 13
 1 -5 14 21717.2 619.655 12
 -1 5 -14 20394.6 357.566 10
 -1 -5 -14 20959.1 551.431 9
 -1 -5 -15 24694.8 821.518 4
 1 5 15 23676.3 430.598 26
 1 -5 15 24189.7 554.409 21
 1 -5 15 23370.1 527.511 1
 1 5 15 24050.9 642.443 17
 -1 5 -15 24990.6 510.757 18
 1 -5 15 24309.9 702.692 13
 -1 -5 -15 23099.8 607.571 9
 -1 5 -15 25186.9 413.164 10
 -1 -5 -16 9592.86 532.315 4
 1 5 16 9327.86 291.173 26
 1 -5 16 9991.52 366.201 21
 1 -5 16 9698.49 328.167 1
 -1 5 -16 10122.9 347.669 18
 -1 -5 -16 9151.44 534.399 19
 1 -5 16 9279.72 464.682 13
 -1 -5 -16 10326.6 428.838 9
 -1 5 -16 9976.73 275.622 10
 1 5 17 10383.9 315.713 26
 -1 -5 -17 9669.02 573.091 19
 1 -5 17 10835.5 396.088 21
 1 -5 17 10225.4 322.217 1
 -1 5 -17 10860 379.401 18
 1 -5 17 10926.8 514.125 13
 -1 -5 -17 11011.8 464.439 9
 -1 5 -17 10645.8 295.427 10
 1 5 18 7741.84 288.575 26
 1 -5 18 8481.74 362.713 21
 1 -5 18 8314.78 270.146 1
 -1 5 -18 8646.65 355.97 18
 1 -5 18 8087.78 464.409 13
 -1 -5 -18 8349.38 424.438 9
 1 5 19 11554.4 361.095 26
 -1 -5 -19 11267.3 646.717 19
 1 -5 19 11461.8 423.001 21
 -1 -5 -19 11354.7 327.409 1
 -1 5 -19 12207.7 435.323 18
 1 -5 19 11904 568.17 13
 -1 -5 -19 11706.3 517.909 9
 1 5 20 8155.2 318.491 26
 -1 5 -20 8745.83 254.105 25
 1 -5 20 8438.94 376.896 21
 -1 -5 -20 7774.89 565.172 19
 -1 -5 -20 8178.82 240.917 1
 -1 5 -20 8483.56 383.55 18
 1 -5 20 8421.82 498.904 13
 -1 -5 -20 8141.35 449.006 9
 -1 5 -21 5517.48 202.995 25
 1 5 21 5019.9 264.224 26
 -1 5 -21 5086.32 314.886 18
 -1 -5 -21 5333.35 489.218 19
 1 -5 21 5559.94 316.685 21
 1 -5 21 5231.25 416.246 13
 -1 -5 -21 5771.59 405.266 9
 1 5 22 3615.86 239.611 26
 -1 5 -22 3565.8 159.219 25
 -1 -5 -22 3328.31 416.323 19
 -1 5 -22 3655.09 292.858 18
 1 -5 22 3454.5 265.854 21
 1 -5 22 3521.73 373.133 13
 -1 -5 -22 3912.79 363.369 9
 1 5 23 5400.45 294.231 26
 -1 -5 -23 5997.81 548.349 19
 1 -5 23 5797.55 329.605 21
 -1 5 -23 5785.56 367.61 18
 1 -5 23 5792.11 459.414 13
 -1 -5 -23 5862.19 442.752 9
 1 5 24 2965.77 231.391 26
 1 -5 24 3030.75 253.688 21
 1 -5 24 2585.82 344.417 2
 -1 5 -24 2898.18 280.517 18
 -1 -5 -24 3087.25 425.546 19
 1 -5 24 3494.35 391.224 13
 -1 -5 -24 2871.16 352.498 9
 -1 -5 -25 3339.73 459.574 4
 1 -5 25 3344.09 396.363 2
 1 5 25 3178.02 247.228 26
 1 -5 25 3121.34 262.698 21
 -1 5 -25 2812.95 286.666 18
 -1 -5 -25 3344.97 462.02 19
 1 -5 25 3770.08 434.835 13
 -1 -5 -25 3621.78 384.814 9
 -1 -5 -26 2056.96 340.209 9
 1 -5 26 2270.47 236.212 21
 -1 -5 -26 2644.13 424.473 19
 1 -5 26 2428.89 340.254 2
 -1 5 -26 2593.23 293.27 18
 1 -5 26 2470.32 359.509 13
 -1 -5 -26 2021.87 393.447 4
 -1 -5 -27 2011.12 417.029 19
 -1 -5 -27 2082.03 324.655 9
 -1 5 -27 1704.64 260.613 18
 1 -5 27 1770.69 365.038 13
 -1 -5 -27 1777.77 378.771 4
 -1 -5 -28 1514.84 387.389 19
 -1 -5 -28 1084.67 291.977 9
 -1 5 -28 1245.23 243.232 18
 1 -5 28 912.234 305.499 13
 -1 -5 -28 987.205 330.194 4
 -1 -5 -29 588.742 301.234 4
 -1 -5 -29 942.548 307.63 5
 1 -5 29 1093.94 338.974 3
 -1 -5 -29 230.249 320.977 19
 1 -5 29 793.079 281.633 26
 -1 5 -29 1201.31 260.011 18
 1 -5 29 1046.67 330.054 13
 -1 -5 -29 1206.35 317.405 9
 -1 -5 -30 1309.38 367.761 5
 1 -5 30 1628.91 378.841 3
 -1 -5 -30 1132.41 389.337 4
 1 -5 30 1065.1 313.245 26
 1 -5 30 832.061 313.218 13
 1 -5 30 974.846 304.651 12
 -1 -5 -30 1443.72 343.459 9
 -1 -5 -30 571.69 349.334 19
 -1 -5 -31 639.199 353.726 5
 -1 -5 -31 1159.21 396.609 4
 1 -5 31 990.504 320.454 26
 1 -5 31 1265.58 339.969 13
 1 -5 31 1464.9 371.294 12
 -1 -5 -31 1657.1 353.577 9
 -1 -5 -31 1005.75 400.646 19
 -1 -5 -32 1621.48 386.792 5
 -1 -5 -32 2439.92 495.588 4
 -1 5 -32 2041.01 598.491 4
 1 -5 32 1717.18 402.605 13
 1 -5 32 1984 396.027 12
 -1 -5 -32 2057.59 392.814 9
 1 -5 32 2623.7 421.627 26
 -1 -5 -33 -27.0124 339.533 4
 -1 -5 -33 358.81 313.443 5
 -1 5 -33 508.438 403.954 4
 1 -5 33 85.4035 319.731 13
 1 -5 33 201.484 274.739 12
 -1 -5 -33 634.867 315.858 9
 1 -5 33 132.501 297.861 26
 -1 -5 -34 -82.1091 334.269 4
 -1 -5 -34 118.967 267.591 5
 -1 5 -34 539.781 460.932 4
 1 -5 34 144.792 335.614 12
 1 -5 34 -482.943 367.316 13
 -1 -5 -34 189.845 288.529 9
 1 -5 34 308.593 327.513 26
 -1 5 -35 70.6506 371.32 4
 -1 -5 -35 -552.89 331.817 4
 -1 -5 -35 374.292 322.031 5
 1 -5 35 -211.364 350.5 12
 1 -5 35 292.707 331.691 13
 -1 -5 -35 -237.303 307.63 9
 1 -5 35 -782.359 375.933 26
 -1 -5 -36 528.602 391.176 4
 -1 5 -36 550.328 432.331 4
 -1 -5 -36 496.219 321.531 5
 1 -5 36 68.5256 306.259 13
 1 -5 36 -279.983 329.361 12
 -1 -5 -36 175.807 317.4 9
 1 -5 36 137.449 300.7 26
 -1 5 -37 169.901 392.627 4
 -1 -5 -37 -111.363 351.76 4
 1 -5 37 87.348 301.333 12
 1 -5 37 -347.814 323.821 13
 -1 -5 -37 -155.852 334.374 9
 1 -5 37 -315.603 316.125 26
 -1 -5 -38 -27.7067 356.898 4
 -1 5 -38 359.302 375.342 4
 1 -5 38 -570.961 356.81 26
 1 -5 38 286.323 345.432 12
 1 -5 38 140.505 342.666 13
 -1 -5 -38 179.241 312.478 9
 -1 5 -39 374.118 389.082 4
 -1 -5 -39 -383.874 384.689 4
 -1 -5 -39 -614.147 408.518 18
 1 -5 39 367.306 344.812 26
 1 -5 39 70.4769 333.363 13
 1 -5 39 -374.89 351.067 12
 -1 -5 -39 67.159 314.767 9
 -1 -5 -40 215.698 331.05 4
 -1 5 -40 150.932 395.893 4
 -1 -5 -40 126.579 357.467 18
 1 -5 40 323.101 344.444 26
 1 -5 40 46.7509 347.349 13
 1 -5 40 -21.9279 329.226 12
 -1 -5 -40 199.561 319.494 9
 -1 -5 -41 -105.301 348.96 4
 -1 5 -41 -455.829 342.468 4
 -1 -5 -41 447.039 372.632 18
 1 -5 41 -531.379 320.498 26
 1 -5 41 433.112 359.391 12
 1 -5 41 577.285 359.802 13
 -1 -5 -41 174.298 322.926 9
 1 -6 -42 -1026.04 478.411 18
 -1 -6 42 -190.531 307.372 26
 -1 -6 42 -261.191 361.779 12
 1 6 -42 -355.805 365.968 9
 1 -6 -42 -22.0181 354.285 9
 1 6 -41 1723.52 444.61 4
 1 -6 -41 2022.34 481.305 18
 -1 -6 41 2039.96 428.328 26
 -1 -6 41 1252.52 419.461 12
 -1 -6 41 1614.89 488.674 13
 1 -6 -41 1794.69 462.121 9
 1 6 -41 1987.32 509.402 9
 1 6 -40 -25.9418 304.739 4
 1 -6 -40 109.389 426.798 18
 -1 -6 40 -200.441 339.325 26
 -1 -6 40 331.141 369.344 13
 -1 -6 40 -364.289 361.932 12
 1 -6 -40 -272.213 326.586 9
 1 6 -40 -51.9916 358.07 9
 1 6 -39 2808.67 549.979 4
 1 -6 -39 2414.47 559.971 18
 -1 -6 39 3070.83 509.401 26
 -1 -6 39 2019.83 488.685 12
 -1 -6 39 2882.96 539.044 13
 1 -6 -39 3300.19 508.063 9
 1 6 -39 2194.97 509.456 9
 1 6 -38 -142.834 330.72 4
 1 -6 -38 -1067.3 450.709 18
 -1 -6 38 -465.613 306.78 26
 -1 -6 38 72.824 371.874 12
 -1 -6 38 -50.8966 384.988 13
 1 6 -38 493.33 398.785 9
 1 -6 -38 -406.496 379.156 9
 1 6 -37 4186.39 632.223 4
 1 -6 -37 4559.81 675.554 18
 -1 -6 37 4505.91 616.948 13
 -1 -6 37 4552.76 573.067 12
 1 6 -37 3999.85 600.524 9
 1 -6 -37 4718.04 580.805 9
 -1 -6 37 3940.54 509.123 26
 1 -6 -36 -50.2528 309.653 4
 1 6 -36 950.69 452.161 4
 -1 -6 36 -198.302 328.099 13
 -1 -6 36 -70.659 367.32 12
 1 6 -36 50.3091 382.546 9
 1 -6 -36 545.632 342.749 9
 -1 -6 36 338.467 322.967 26
 1 6 -35 4998.91 626.77 9
 1 -6 -35 5253.48 571.539 9
 1 -6 -35 5268.8 622.556 4
 1 6 -35 4040.91 625.624 4
 -1 -6 35 5046.38 623.861 12
 -1 -6 35 5675.23 646.88 13
 1 6 -34 717.25 355.506 9
 1 -6 -34 -661.862 325.493 9
 1 6 -34 -283.08 357.872 4
 1 -6 -34 24.1404 289.239 4
 -1 -6 34 -203.226 331.154 12
 -1 -6 34 -475.101 354.5 13
 1 -6 -33 4069.53 510.242 9
 1 6 -33 4088.92 555.514 9
 1 6 -33 4387.21 647.11 4
 1 -6 -33 4044.41 438.621 5
 1 -6 -33 3589.92 528.075 4
 -1 -6 33 3087.41 493.965 13
 -1 -6 33 5021.16 593.338 12
 1 6 -32 -155.512 292.46 9
 1 -6 -32 -96.7745 282.247 9
 1 -6 -32 -304.312 231.377 5
 1 -6 -32 161.377 295.995 4
 1 6 -32 -127.202 322.182 4
 -1 -6 32 223.934 305.597 13
 -1 -6 32 42.6624 295.283 12
 1 -6 -31 6072.27 557.403 9
 1 6 -31 6489.13 619.307 9
 -1 -6 31 6971.12 634.614 12
 -1 -6 31 6755.27 644.197 13
 1 -6 -31 5120.45 569.122 4
 1 -6 -31 7462.6 570.17 5
 1 -6 -30 231.509 297.522 9
 -1 -6 30 258.57 292.277 12
 -1 -6 30 312.995 281.609 13
 1 -6 -30 -64.8415 275.322 4
 1 -6 -30 335.683 227.075 5
 1 6 -30 -322.512 215.047 18
 1 -6 -29 7596.18 578.885 9
 -1 -6 29 7339.7 641.542 13
 -1 -6 29 8282.49 649.804 12
 1 -6 -29 6646.21 614.72 4
 1 -6 -29 8226.17 584.835 5
 1 6 -29 7704.84 479.347 18
 1 -6 -28 405.35 246.442 9
 1 6 -28 379.452 188.936 18
 -1 -6 28 385.371 271.725 12
 -1 -6 28 1058.51 334.314 13
 1 -6 -28 884.601 301.031 4
 1 -6 -28 226.893 215.724 5
 1 -6 -27 10116.5 626.38 9
 1 6 -27 10690.1 534.158 18
 1 -6 -27 11225.9 782.564 19
 -1 -6 27 11330.1 728.275 13
 -1 -6 27 11076.1 698.445 12
 1 -6 -27 10658 700.544 4
 1 -6 -27 10315.6 645.446 5
 1 -6 -26 468.237 229.649 9
 1 6 -26 304.775 171.815 18
 1 -6 -26 715.885 335.651 19
 -1 -6 26 840.74 292.068 12
 -1 -6 26 300.92 253.004 13
 1 -6 -26 648.791 241.31 5
 1 -6 -26 238.76 212.832 4
 1 -6 -25 12813 659.267 9
 1 6 -25 11535 443.685 10
 1 6 -25 12621.8 549.435 18
 1 -6 -25 12746.1 784.238 19
 -1 -6 25 12016.8 701.024 13
 -1 -6 25 13367.1 714.853 12
 1 -6 -25 12356.1 719.216 4
 1 -6 -25 12808.8 676.97 5
 1 -6 -24 287.204 193.721 9
 1 6 -24 460.729 141.852 10
 1 6 -24 625.567 179.285 18
 1 -6 -24 802.409 320.145 19
 -1 -6 24 304.617 221.88 12
 -1 -6 24 848.608 264.237 13
 1 -6 -24 403.711 230.108 4
 1 -6 -24 891.027 234.894 5
 1 -6 -23 13715.1 634.782 9
 1 6 -23 13012.9 455.022 10
 1 -6 -23 13209.5 761.444 19
 1 6 -23 13461.5 537.547 18
 -1 -6 23 13456 695.92 13
 -1 -6 23 12988.2 667.123 12
 1 -6 -23 13717 674.545 5
 1 -6 -23 13542.8 713.333 4
 1 -6 -22 728.818 196.72 9
 1 6 -22 971.241 156.369 10
 1 -6 -22 1648.76 351.703 19
 1 -6 -22 1083.48 118 1
 1 6 -22 1088.82 184.061 18
 -1 -6 22 842.741 256.901 13
 -1 -6 22 1214.24 269.273 12
 1 -6 -22 891.914 227.283 5
 1 -6 -22 774.107 204.334 4
 1 -6 -21 20475.5 713.305 9
 1 6 -21 19206.5 532.903 10
 1 -6 -21 20288.3 878.353 19
 1 -6 -21 20079.6 471.755 1
 -1 6 21 19418.9 647.913 17
 1 6 -21 20474.7 612.5 18
 -1 -6 21 20415.8 796.389 12
 1 -6 -21 19717.8 807.636 4
 1 -6 -21 20661.9 789.142 5
 1 -6 -20 539.639 217.813 4
 1 -6 -20 384.936 186.053 5
 -1 6 20 436.069 84.4842 26
 1 -6 -20 573.459 244.915 19
 1 6 -20 311.712 122.328 18
 -1 6 20 470.295 151.655 17
 1 6 -20 350.768 112.298 10
 1 -6 -20 345.745 164.48 9
 -1 -6 20 618.74 214.669 12
 1 -6 -20 440.184 122.184 1
 1 -6 -19 26348.1 879.101 4
 1 -6 -19 26085.6 838.733 5
 1 -6 -19 25483.4 607.484 1
 -1 6 19 23878.5 405.068 26
 -1 6 19 26309.9 704.215 17
 1 6 -19 25691.2 636.799 18
 -1 -6 19 26060.9 840.962 12
 1 -6 -19 26829.4 763.903 9
 1 6 -19 25558 589.503 10
 1 -6 -18 2397.36 274.045 5
 1 -6 -18 2209.36 281.982 4
 1 -6 -18 2217.37 204.03 1
 -1 6 18 2479.87 133.291 26
 1 6 -18 2677.63 217.599 18
 -1 6 18 2612.61 245.194 17
 -1 -6 18 2572.78 284.36 12
 1 -6 -18 2576.14 261.391 9
 1 6 -18 2400.4 195.447 10
 1 -6 -17 17141.3 672.473 4
 1 -6 -17 16044.3 632.716 5
 1 -6 -17 15864.3 518.665 1
 -1 6 17 15755.5 290.132 26
 -1 6 17 16531.9 536.767 17
 1 6 -17 16491.8 478.606 18
 -1 -6 17 17686.6 662.758 12
 1 6 -17 16183.9 458.06 10
 1 -6 -17 16837.6 563.929 9
 1 6 -16 362.184 143.252 6
 1 -6 -16 161.463 121.507 5
 -1 6 16 520.528 62.1787 26
 1 -6 -16 432.427 125.493 1
 1 6 -16 629.171 125.951 18
 -1 6 16 490.056 131.495 17
 -1 -6 16 556.756 181.66 12
 1 -6 -16 643.225 152.674 9
 1 -6 -15 17325.5 614.892 5
 1 6 -15 17356 661.961 6
 -1 6 15 15012.1 233.987 26
 1 6 -15 16507.5 443.509 18
 -1 6 15 16927.1 513.043 17
 -1 -6 15 16973 608.359 12
 1 -6 -15 16549.9 520.819 9
 1 -6 -14 4419.95 306.773 5
 -1 6 14 4459.88 110.754 26
 1 6 -14 4624.92 350.847 6
 1 6 -14 5027.92 239.26 18
 -1 6 14 4462.12 268.309 17
 -1 -6 14 5314.72 341.677 12
 1 -6 -14 4325.64 264.754 9
 1 -6 -13 21604.9 645.993 5
 1 -6 -13 20251.8 333.6 2
 1 -6 -13 21072.2 693.263 19
 1 6 -13 21549.7 716.088 6
 -1 6 13 21835.5 548.946 17
 1 6 -13 21775.3 469.358 18
 -1 -6 13 22143.2 650.254 12
 1 -6 -13 21970.9 547.454 9
 1 -6 -12 3867.91 231.683 9
 1 6 -12 4202.87 233.457 11
 1 -6 -12 3746.94 303.708 19
 1 6 -12 4101.57 318.359 6
 -1 -6 12 3976.7 247.38 8
 -1 6 12 3845.61 233.32 17
 1 6 -12 3979.67 198.687 18
 -1 -6 12 4190.45 290.683 12
 1 -6 -12 3697.61 268.088 5
 1 6 -11 10933.7 363.284 11
 1 -6 -11 11209 364.148 9
 1 -6 -11 11652.8 485.902 19
 1 6 -11 11249.2 506.585 6
 -1 -6 11 10909.1 397.788 8
 -1 -6 11 11719.2 451.773 12
 1 -6 -11 11071.6 435.426 5
 1 -6 -10 1521.37 142.048 9
 -1 -6 10 1427.64 157.07 8
 1 6 -10 2026.61 233.702 6
 1 -6 -10 1881.14 210.008 19
 -1 -6 10 1717.69 191.581 12
 1 6 -10 1765 160.55 11
 1 -6 -10 1579.78 171.907 5
 -1 -6 9 32801.9 692.007 8
 1 -6 -9 32889.2 739.158 19
 1 -6 -9 32427.5 693.243 5
 1 6 -9 31606.4 623.433 11
 1 6 -9 32774.8 858.596 6
 1 -6 -8 113.099 95.5816 19
 -1 6 8 46.8189 67.7961 23
 1 -6 -8 -37.9411 73.0666 5
 1 6 -8 60.43 122.933 6
 -1 -6 8 91.1648 85.4015 8
 1 6 -7 26872.3 786.394 6
 -1 6 7 26462.9 525.689 7
 -1 6 7 26288.9 509.783 23
 1 -6 -7 25759.9 599.057 19
 1 -6 -7 26732.3 604.132 5
 -1 -6 7 26756.9 630.345 8
 1 -6 -6 10249.9 362.832 19
 1 6 -6 10737.4 515.707 6
 -1 6 6 10011.7 273.941 7
 -1 6 6 11102.7 322.23 23
 -1 -6 6 9810.57 393.7 8
 -1 6 5 17037 383.859 23
 1 -6 -5 16993.7 435.094 19
 -1 6 5 17731.4 302.553 7
 1 6 -5 17568.5 678.091 6
 -1 -6 5 17657.7 436.169 14
 -1 -6 5 17448.8 525.932 8
 -1 6 4 3561.81 175.651 23
 1 -6 -4 3713.75 84.901 26
 1 6 -4 3588.76 321.766 6
 -1 6 4 3472.67 123.989 7
 1 -6 -4 3676.24 199.598 19
 -1 -6 4 3355.18 193.933 14
 -1 -6 4 3770.33 256.859 8
 -1 6 3 753.514 85.8842 23
 1 -6 -3 747.891 55.3909 26
 1 -6 -3 675.979 125.555 8
 -1 -6 3 778.569 107.266 14
 -1 -6 2 1613.24 138.911 14
 -1 6 2 1524.08 123.601 24
 -1 6 1 6237.84 229.87 24
 1 6 -1 5804.21 251.454 7
 1 -6 0 181.488 26.409 15
 -1 -6 0 208.574 59.5698 15
 -1 6 0 120.633 58.5401 24
 1 6 0 244.846 79.8981 7
 -1 -6 -1 178.365 54.3996 15
 -1 6 -1 183.423 66.1813 24
 1 -6 1 241.537 92.444 8
 1 6 1 164.486 78.6282 7
 -1 6 -2 613.209 92.0242 24
 1 -6 2 643.847 82.6725 14
 -1 -6 -2 649.473 110.598 5
 1 -6 2 572.738 113.952 8
 1 6 2 584.857 101.075 7
 -1 6 -2 566.749 134.86 6
 1 6 3 1258.27 119.64 23
 1 6 3 909.637 140.428 7
 -1 6 -3 1120.24 154.636 6
 1 -6 3 1149.65 150.012 8
 1 -6 3 1105.89 95.2562 14
 -1 -6 -3 907.72 128.958 5
 1 6 4 2991.83 182.457 23
 -1 6 -4 3176.68 176.273 22
 1 -6 4 3082.52 155.712 14
 1 -6 4 2818.34 209.33 8
 -1 6 -4 3289.92 241.416 6
 1 6 4 3358.29 253.765 7
 -1 -6 -4 2770.51 210.359 5
 1 6 5 203.471 71.3246 23
 -1 6 -5 347.498 73.27 22
 -1 6 -5 326.379 109.09 6
 1 6 5 44.9227 112.901 7
 1 -6 5 216.03 82.953 8
 -1 -6 -6 1510.32 86.4487 16
 1 -6 6 1622.67 170.586 8
 -1 6 -6 1455.09 169.987 6
 -1 6 -6 1816.89 144.476 22
 1 6 6 1586.61 145.946 23
 1 6 7 147.566 83.8368 23
 -1 6 -7 136.651 79.8909 22
 -1 6 -7 126.271 89.8203 6
 1 -6 7 352.3 103.265 8
 1 6 7 200.328 87.3875 17
 1 -6 7 70.5053 82.0163 12
 -1 -6 -7 151.921 59.0071 9
 -1 6 -8 378.163 114.434 6
 -1 -6 -8 505.36 105.493 4
 1 6 8 404.917 98.0543 23
 -1 6 -8 385.496 95.6583 22
 1 6 8 519.559 102.716 17
 1 -6 8 507.587 114.045 12
 -1 6 -8 481.562 68.411 11
 -1 -6 -8 422.552 67.4977 9
 -1 -6 -9 2795.08 262.996 5
 -1 -6 -9 2671.9 230.764 4
 1 6 9 2846.06 205.682 23
 -1 6 -9 2680.07 187.473 22
 -1 6 -9 2962.66 236.77 6
 1 6 9 2757.83 194.502 17
 1 -6 9 2771.16 210.17 12
 -1 -6 -9 2831.19 160.99 9
 -1 6 -9 2700.72 126.333 11
 -1 -6 -10 3266.63 261.631 4
 -1 -6 -10 2952.78 281.325 5
 1 6 10 3294.18 224.921 23
 1 -6 10 3452.75 204.332 21
 -1 6 -10 3503.84 221.02 22
 -1 6 -10 3328.42 257.207 6
 -1 6 -10 3435.89 123.792 18
 1 6 10 3402.17 227.209 17
 1 -6 10 3547.28 242.453 12
 -1 -6 -10 3267.54 182.339 9
 -1 -6 -11 1466.72 136.174 9
 1 6 11 1637.93 181.68 17
 -1 6 -11 1475.84 93.9346 18
 1 -6 11 1488.05 149.195 21
 -1 6 -11 1538.59 165.776 22
 1 -6 11 1577.54 188.035 13
 1 -6 11 1444.03 168.686 12
 -1 -6 -11 1390.78 205.723 5
 -1 -6 -11 1442.99 191.898 4
 -1 6 -11 1644.75 187.588 6
 -1 -6 -12 1704.69 155.752 9
 -1 6 -12 1644.93 101.346 10
 1 6 12 1392.41 159.621 17
 -1 6 -12 1667.01 108.962 18
 1 -6 12 1904.68 167.272 21
 1 -6 12 1656.46 188.675 12
 1 -6 12 1674.16 193.429 13
 -1 -6 -12 1613.89 241.048 5
 -1 -6 -12 1866.29 220.104 4
 -1 6 -13 13230.6 270.143 10
 -1 -6 -13 12922.1 413.863 9
 1 6 13 13257.9 472.479 17
 -1 6 -13 13577.4 309.208 18
 1 -6 13 13821.1 413.808 21
 1 -6 13 13874.1 526.285 13
 1 -6 13 13967.5 504.991 12
 -1 -6 -13 12146.7 586.602 5
 -1 -6 -13 12773.5 543.235 4
 -1 -6 -14 1193.62 154.665 9
 -1 6 -14 1080.05 89.5597 10
 -1 6 -14 938.629 102.342 18
 1 6 14 1186.36 185.959 17
 1 -6 14 1178.76 145.068 21
 1 -6 14 1014.88 188.979 13
 1 -6 14 987.847 181.286 12
 -1 -6 -14 702.849 185.921 4
 -1 -6 -14 1287.27 232.01 5
 -1 6 -15 4493.15 172.11 10
 -1 -6 -15 4441.78 276.483 9
 1 -6 15 4400.48 252.168 21
 1 6 15 4039.95 281.792 17
 -1 6 -15 4343.54 205.456 18
 1 -6 15 4247.58 313.633 12
 1 -6 15 4358.44 326.767 13
 -1 -6 -15 4431.54 393.285 5
 -1 -6 -15 4062.15 340.361 4
 -1 6 -16 2417.46 133.022 10
 -1 -6 -16 2543.23 232.271 9
 1 -6 16 2705.22 211.114 21
 1 -6 16 2590.9 214.657 1
 -1 -6 -16 2168.93 326.42 19
 -1 6 -16 2333.63 168.131 18
 1 6 16 2632.97 249.584 17
 1 -6 16 2400.5 248.308 12
 1 -6 16 2329.16 268.918 13
 -1 -6 -16 2327.2 291.237 4
 -1 -6 -16 2319.22 299.463 5
 -1 -6 -17 2851.9 335.306 5
 -1 -6 -17 2843.16 320.656 4
 1 6 17 2549.29 150.823 26
 1 -6 17 2805.04 219.48 21
 1 -6 17 2820.48 205.076 1
 1 6 17 2701.88 257.045 17
 -1 6 -17 2913.55 192.619 18
 -1 -6 -17 2177.7 325.09 19
 1 -6 17 2613.65 270.507 12
 1 -6 17 2626.13 280.333 13
 -1 6 -17 2823.5 149.842 10
 -1 -6 -17 3022.7 256.216 9
 -1 -6 -18 1589.01 286.997 5
 1 6 18 1269.5 120.442 26
 1 -6 18 1381.64 169.936 21
 1 -6 18 1199.72 151.31 1
 -1 -6 -18 1527.43 321.078 19
 -1 6 -18 1387.62 153.908 18
 1 -6 18 1141.98 210.086 13
 1 -6 18 1368.65 208.961 12
 -1 -6 -18 1237.73 191.87 9
 -1 -6 -19 5033.1 459.561 5
 1 6 19 5097.87 222.357 26
 1 -6 19 5601.72 304.095 21
 -1 -6 -19 5653.17 493.877 19
 1 -6 19 5595.33 253.152 1
 -1 6 -19 5671.65 290.856 18
 1 -6 19 5225.84 409.441 13
 1 -6 19 6311.64 424.642 12
 -1 -6 -19 5246.78 353.287 9
 -1 -6 -20 189.382 192 5
 1 6 20 215.189 85.2753 26
 1 -6 20 577.137 154.234 21
 -1 -6 -20 43.4379 81.5217 1
 -1 -6 -20 590.766 275.942 19
 -1 6 -20 199.824 110.298 18
 1 -6 20 372.251 180.383 13
 1 -6 20 319.672 187.824 12
 -1 -6 -20 130.748 151.507 9
 -1 -6 -21 5245.62 493.87 5
 -1 6 -21 5881.07 219.721 25
 1 6 21 5423.6 244.124 26
 -1 -6 -21 5562.88 513.857 19
 1 -6 21 5552.89 314.391 21
 -1 -6 -21 4982.65 228.867 1
 -1 6 -21 5494.01 311.382 18
 1 -6 21 5916.26 471.882 13
 1 -6 21 5500.12 419.915 12
 -1 -6 -21 5479.24 389.647 9
 -1 -6 -22 1310.67 310.314 5
 1 -6 22 1235.21 180.781 21
 -1 6 -22 1407.52 119.572 25
 -1 -6 -22 980.248 313.192 19
 -1 6 -22 1391.55 183.646 18
 1 -6 22 2002.01 295.51 12
 1 -6 22 1782.46 302.197 13
 -1 -6 -22 657.797 174.863 9
 -1 -6 -23 7846.16 484.238 9
 -1 6 -23 7833.09 383.381 18
 -1 -6 -23 7945.48 647.779 19
 1 -6 23 7338.4 363.406 21
 1 -6 23 7987.54 554.128 13
 1 -6 23 7694.05 519.098 12
 -1 -6 -23 7503.42 602.597 5
 -1 -6 -24 1265.43 277.238 9
 -1 6 -24 1215.78 195.448 18
 -1 -6 -24 721.587 301.397 19
 1 -6 24 972.758 170.299 21
 1 -6 24 1414.26 301.724 12
 1 -6 24 939.365 265.413 13
 -1 -6 -24 1405.51 324.331 5
 -1 -6 -25 5410.48 453.157 9
 1 -6 25 5382.3 328.163 21
 -1 -6 -25 5323.56 552.542 19
 -1 6 -25 4706.11 335.893 18
 1 -6 25 5442.17 474.552 12
 1 -6 25 4775.24 462.915 13
 1 -6 25 4934.92 473.987 2
 -1 -6 -25 4829.5 520.658 5
 -1 -6 -26 29.2528 198.839 9
 1 -6 26 61.5243 139.112 21
 -1 -6 -26 -43.1686 286.571 19
 1 -6 26 225.651 227.13 2
 -1 6 -26 -225.891 165.255 18
 1 -6 26 -80.01 229.37 12
 1 -6 26 170.585 239.669 13
 -1 -6 -26 -170.815 235.255 5
 -1 -6 -27 4126.05 419.862 9
 1 -6 27 4750.08 481.461 13
 1 -6 27 4283.6 450.304 12
 -1 -6 -27 4106.98 504.245 4
 1 -6 27 4036 443.127 2
 -1 -6 -27 3902.44 505.74 5
 -1 -6 -27 3864.99 522.102 19
 -1 -6 -28 64.6492 230.351 9
 1 -6 28 225.205 237.855 12
 1 -6 28 -185.495 255.038 13
 -1 -6 -28 185.422 282.455 4
 -1 -6 -28 -44.9656 278.011 5
 -1 -6 -28 255.428 317.621 19
 -1 -6 -29 3464.54 422.072 9
 1 -6 29 4435.15 466.693 12
 1 -6 29 4563.06 515.299 13
 -1 -6 -29 3845.52 534.534 4
 -1 -6 -29 4158.27 512.83 5
 -1 -6 -29 4453.46 595.488 19
 -1 -6 -30 208.129 262.637 5
 -1 -6 -30 769.441 326.742 4
 1 -6 30 150.299 249.218 3
 1 -6 30 419.705 282.968 26
 1 -6 30 -204.979 296.828 12
 1 -6 30 119.886 272.516 13
 -1 -6 -30 496.397 297.852 9
 -1 -6 -30 173.227 333.941 19
 -1 -6 -31 5857.28 628.049 4
 -1 -6 -31 6716.56 653.024 5
 1 -6 31 5579.28 613.761 3
 1 -6 31 6822.27 593.317 26
 1 -6 31 5655.52 563.669 12
 1 -6 31 7165.22 637.038 13
 -1 -6 -31 6643.62 599.311 9
 -1 -6 -31 6921.45 739.577 19
 -1 -6 -32 -208.486 349.995 4
 -1 -6 -32 353.4 320.541 5
 1 -6 32 463.42 322.027 26
 1 -6 32 -59.47 279.73 12
 1 -6 32 234.008 301.133 13
 -1 -6 -32 172.121 271.703 9
 -1 -6 -32 -262.78 372.254 19
 -1 -6 -33 3053.08 530.273 4
 -1 -6 -33 2231.18 411.653 5
 1 -6 33 3101.04 494.621 12
 1 -6 33 2475.57 445.148 13
 -1 -6 -33 2197 412.638 9
 1 -6 33 2568.67 428.338 26
 -1 -6 -34 162.845 349.562 4
 -1 -6 -34 -665.327 327.358 5
 -1 6 -34 36.6851 385.309 4
 1 -6 34 -245.839 312.488 13
 1 -6 34 -188.204 302.465 12
 -1 -6 -34 345.964 303.079 9
 1 -6 34 361.053 348.39 26
 -1 -6 -35 4388.35 537.626 5
 -1 -6 -35 4706.36 645.405 4
 -1 6 -35 4151.7 674.208 4
 1 -6 35 4248.27 521.388 12
 1 -6 35 4818.72 594.426 13
 -1 -6 -35 5134.62 559.674 9
 1 -6 35 4020.48 535.552 26
 -1 6 -36 633.577 415.538 4
 -1 -6 -36 329.937 362.576 4
 -1 -6 -36 884.583 335.46 5
 1 -6 36 561.136 324.682 12
 1 -6 36 -162.289 377.708 13
 -1 -6 -36 401.003 332.515 9
 1 -6 36 20.4599 310.807 26
 -1 -6 -37 3138.74 570.803 4
 -1 6 -37 3539.91 622.256 4
 1 -6 37 3859.95 534.993 12
 1 -6 37 2717.35 522.557 13
 -1 -6 -37 2363.39 441.773 9
 1 -6 37 3550.54 517.325 26
 -1 6 -38 432.637 460.257 4
 -1 -6 -38 383.451 343.711 4
 1 -6 38 241.008 337.734 12
 1 -6 38 -23.4699 350.548 13
 -1 -6 -38 42.7353 300.279 9
 1 -6 38 -183.253 309.224 26
 -1 -6 -39 3040.03 548.059 4
 -1 6 -39 1964.68 469.527 4
 1 -6 39 2134.65 442.863 26
 1 -6 39 3067.55 516.601 13
 1 -6 39 2862.33 453.058 12
 -1 -6 -39 3020.73 489.948 9
 -1 6 -40 59.8547 382.886 4
 -1 -6 -40 -268.164 361.05 4
 -1 -6 -40 -310.984 413.441 18
 1 6 40 145.362 294.439 23
 1 -6 40 -587.757 370.791 26
 1 -6 40 92.6986 345.94 13
 1 -6 40 346.442 332.253 12
 -1 -6 -40 357.3 329.634 9
 -1 6 -41 1545.31 446.894 4
 -1 -6 -41 1522.77 451.601 18
 1 6 41 946.412 355.282 23
 1 -6 41 2040.7 436.72 26
 1 -6 41 1938.96 436.189 12
 -1 -6 -41 1873.93 424.651 9
 1 -7 -41 -54.7134 408.012 18
 -1 -7 41 80.5879 317.447 26
 -1 -7 41 358.674 328.162 12
 1 -7 -41 21.2687 295.74 9
 1 7 -41 100.936 350.213 9
 1 7 -40 546.844 346.105 4
 1 -7 -40 138.974 412.132 18
 -1 -7 40 -206.31 331.446 26
 -1 -7 40 801.691 385.857 12
 1 7 -40 871.681 438.525 9
 1 -7 -40 475.375 336.658 9
 1 7 -39 331.005 357.427 4
 1 -7 -39 -111.813 383.278 18
 -1 -7 39 -125.066 355.278 26
 -1 -7 39 -755.281 446.469 12
 1 -7 -39 260.883 368.06 9
 1 7 -39 -1054.55 468.327 9
 1 7 -38 57.9506 339.042 4
 1 -7 -38 559.069 468.422 18
 -1 -7 38 669.675 369.584 26
 -1 -7 38 24.3088 371.849 12
 -1 -7 38 76.2684 342.128 13
 1 7 -38 -128.016 361.99 9
 1 -7 -38 65.0273 306.893 9
 1 7 -37 211.598 351.525 4
 1 -7 -37 -27.7739 383.04 18
 -1 -7 37 -303.475 373.212 13
 -1 -7 37 -72.2857 334.67 12
 1 -7 -37 364.476 306.216 9
 1 7 -37 -152.058 352.824 9
 -1 -7 37 208.194 357.814 26
 1 7 -36 122.704 317.762 4
 -1 -7 36 166.928 354.594 12
 -1 -7 36 875.58 418.495 13
 1 -7 -36 612.247 354.97 9
 1 7 -36 -225.212 374.224 9
 -1 -7 36 288.966 314.893 26
 -1 -7 35 702.014 367.999 12
 -1 -7 35 -147.957 375.959 13
 1 7 -35 1040.91 443.641 4
 1 -7 -35 495.412 343.186 9
 1 7 -35 48.9143 358.995 9
 -1 -7 34 1167.43 369.121 12
 -1 -7 34 990.727 372.01 13
 1 7 -34 481.77 372.901 4
 1 -7 -34 743.652 282.353 9
 1 7 -34 1022.28 393.985 9
 -1 -7 33 -402.097 365.623 13
 -1 -7 33 425.669 332.351 12
 1 7 -33 355.792 323.611 4
 1 -7 -33 269.034 219.696 5
 1 -7 -33 370.409 305.541 9
 1 7 -33 -115.101 362.584 9
 -1 -7 32 804.455 383.494 13
 -1 -7 32 739.789 349.23 12
 1 -7 -32 404.671 232.931 5
 1 -7 -32 697.584 343.59 4
 1 7 -32 777.273 321.443 9
 1 -7 -32 752.647 339.878 9
 -1 -7 31 -446.564 343.994 13
 -1 -7 31 -274.943 319.258 12
 1 -7 -31 -16.8463 244.014 5
 1 -7 -31 495.098 312.288 4
 1 -7 -31 561.517 292.038 9
 1 7 -31 489.495 318.825 9
 -1 -7 30 -20.4993 299.419 12
 -1 -7 30 409.721 301.714 13
 1 -7 -30 -184.553 237.105 5
 1 -7 -30 480.253 329.741 4
 1 -7 -30 -243.222 244.275 9
 -1 -7 29 295.918 292.198 12
 -1 -7 29 375.054 314.711 13
 1 -7 -29 -147.212 250.457 4
 1 -7 -29 116.454 213.153 5
 1 -7 -29 516.249 267.468 9
 1 -7 -28 349.595 331.958 19
 1 -7 -28 -15.8874 228.109 9
 -1 -7 28 281.322 265.22 13
 -1 -7 28 627.073 315.279 12
 1 -7 -28 181.84 241.861 4
 1 -7 -28 -48.8101 203.978 5
 1 -7 -27 1875.76 407.204 19
 1 -7 -27 1622.14 315.745 9
 1 7 -27 1448.45 228.566 18
 -1 -7 27 2205.78 394.854 13
 -1 -7 27 1680.25 354.476 12
 1 -7 -27 1530.9 342.482 4
 1 -7 -27 1701.18 291.855 5
 1 -7 -26 363.113 334.966 19
 1 -7 -26 86.3572 202.57 9
 1 7 -26 29.2279 150.4 18
 -1 -7 26 92.7535 256.272 13
 -1 -7 26 35.029 228.408 12
 1 -7 -26 -56.0462 232.959 4
 1 -7 -26 405.778 241.812 5
 1 -7 -25 530.722 280.137 19
 1 -7 -25 68.2055 190.691 9
 1 7 -25 288.057 150.016 18
 -1 -7 25 418.809 248.37 12
 -1 -7 25 248.632 235.125 13
 1 -7 -25 553.643 250.589 4
 1 -7 -25 30.2925 189.08 5
 1 -7 -24 1187.07 314.085 19
 1 7 -24 644.686 174.132 18
 1 -7 -24 1199.46 244.207 9
 -1 -7 24 623.82 237.82 12
 -1 -7 24 881.812 300.469 13
 1 -7 -24 845.376 245.725 5
 1 -7 -24 613.735 279.559 4
 1 7 -23 728.715 169.127 18
 1 7 -23 719.599 145.97 10
 1 -7 -23 1193.58 241.341 9
 -1 -7 23 808.514 252.849 13
 -1 -7 23 1143.72 259.45 12
 1 -7 -23 716.389 235.174 5
 1 -7 -23 1072.28 271.114 4
 1 -7 -22 1148.52 153.322 1
 -1 7 22 1067.48 221.894 17
 1 7 -22 1082.72 180.484 18
 1 7 -22 884.864 142.034 10
 1 -7 -22 1055.39 221.312 9
 -1 -7 22 861.982 281.322 13
 -1 -7 22 537.185 224.79 12
 1 -7 -22 884.692 229.098 5
 1 -7 -22 974.005 239.263 4
 1 -7 -21 3025.78 235.218 1
 1 7 -21 2982.57 250.601 18
 -1 7 21 2937.99 289.228 17
 1 -7 -21 3268.19 324.708 9
 1 7 -21 2665.77 210.371 10
 -1 -7 21 2813.76 334.081 12
 -1 -7 21 2766.25 359.47 13
 1 -7 -21 3261.44 330.893 5
 1 -7 -21 2948.09 359.633 4
 1 -7 -20 752.477 153.659 1
 1 7 -20 509.837 138.205 18
 -1 7 20 610.276 169.289 17
 1 -7 -20 676.793 201.948 9
 1 7 -20 723.878 136.069 10
 -1 -7 20 669.084 213.341 13
 -1 -7 20 434.311 191.532 12
 1 -7 -20 610.282 205.17 4
 1 -7 -20 709.473 205.389 5
 1 -7 -19 3387.92 269.546 1
 -1 7 19 3397.07 290.117 17
 1 7 -19 3411.9 240.311 18
 1 -7 -19 3397.34 292.45 9
 1 7 -19 3242.58 226.737 10
 -1 -7 19 4088.74 384.477 12
 1 -7 -19 2973.51 310.319 5
 1 -7 -19 3279.46 345.391 4
 1 -7 -18 2057.12 223.619 1
 1 7 -18 2046.41 182.717 10
 1 -7 -18 2271.56 253.133 9
 -1 7 18 2029.85 226.618 17
 1 7 -18 1980.37 192.365 18
 -1 -7 18 2210.51 289.015 12
 1 -7 -18 2025.37 275.736 5
 1 -7 -17 2580.86 257.613 1
 1 -7 -17 2656.1 243.198 9
 1 7 -17 3028.54 332.953 6
 1 7 -17 2508.34 199.62 18
 -1 7 17 2709.93 250.259 17
 -1 -7 17 2370.31 290.507 12
 1 -7 -17 2701.09 285.008 5
 1 -7 -16 9993.87 427.511 9
 1 -7 -16 9678.23 549.675 19
 1 7 -16 9696.58 348.216 18
 -1 7 16 9448.05 423.588 17
 1 7 -16 9662.61 523.797 6
 -1 -7 16 9304.51 492.316 12
 1 -7 -16 9034.84 475.695 5
 1 -7 -15 1574.9 181.968 9
 -1 7 15 1149.16 170.356 17
 1 -7 -15 1448.58 242.734 19
 -1 -7 15 1445.29 223.155 12
 1 -7 -15 1196.03 217.386 5
 1 7 -15 1329.6 225.888 6
 1 -7 -14 10143.2 397.699 9
 1 -7 -14 10108.8 524.084 19
 1 7 -14 10693.9 536.955 6
 -1 7 14 9957.22 413.047 17
 -1 -7 14 10318.4 493.272 12
 1 -7 -14 9735.8 467.404 5
 1 7 -13 7882.83 322.853 11
 1 -7 -13 8885.28 359.313 9
 1 -7 -13 8746.63 473.538 19
 1 7 -13 8890.46 490.282 6
 -1 7 13 8678.03 374.624 17
 -1 -7 13 8597.84 435.912 12
 1 -7 -13 8130.36 414.774 5
 1 -7 -12 23224.3 729.16 19
 1 7 -12 21923.9 537.074 11
 -1 -7 12 23405.9 629.359 8
 1 7 -12 23205.8 776.322 6
 -1 -7 12 22903.9 681.744 12
 1 -7 -12 22201.8 662.717 5
 1 -7 -11 12710.1 530.375 19
 -1 7 11 12261.2 423.737 23
 -1 -7 11 13338.1 476.881 8
 1 7 -11 12621.9 576.122 6
 1 7 -11 12838.4 421.232 11
 -1 -7 11 13064.8 505.621 12
 1 -7 -11 13098.6 499.738 5
 1 -7 -10 34763.3 825.32 19
 -1 7 10 33937.8 674.656 23
 -1 -7 10 34078.1 760.484 8
 1 7 -10 33325.7 924.844 6
 -1 -7 10 34940.3 796.693 12
 1 7 -10 33513.5 683.964 11
 1 -7 -10 35077.2 790.463 5
 1 -7 -9 15256.6 513.619 5
 -1 7 9 14385.6 433.335 23
 1 7 -9 13715.4 602 6
 -1 7 9 13678.5 447.365 7
 1 -7 -9 14386.9 511.073 19
 -1 -7 9 14916.6 511.217 12
 -1 -7 9 14747.4 515.687 8
 1 -7 -8 39347.7 799.698 19
 -1 7 8 38948.5 678.297 23
 -1 7 8 38695.9 656.533 7
 1 7 -8 38835 1007.65 6
 -1 -7 8 38874.8 825.846 8
 1 -7 -7 15537.4 487.925 19
 -1 7 7 15380.3 419.794 23
 -1 -7 7 16423.3 548.439 8
 -1 7 7 15271.7 355.275 7
 1 7 -7 16001.2 664.788 6
 1 7 -6 25558.4 852.339 6
 -1 7 6 24946.8 396.574 7
 -1 7 6 24811.7 513.105 23
 1 -7 -6 24809.3 583.011 19
 -1 -7 6 25648.8 572.333 14
 -1 -7 6 25117.6 681.399 8
 1 7 -5 13910.3 646.345 6
 -1 7 5 13876.5 270.146 7
 -1 7 5 13759.6 372.181 23
 1 -7 -5 13575.5 411.584 19
 -1 -7 5 13784.4 414.087 14
 -1 -7 5 13544.7 501.761 8
 1 7 -4 36219.3 1039.09 6
 -1 -7 4 36235.8 660.629 14
 -1 -7 4 35657.6 819.185 8
 1 -7 -4 35288.1 801.385 8
 1 -7 -4 37223 305.297 26
 -1 7 4 36450.7 590.229 23
 -1 -7 3 19488.4 482.381 14
 1 -7 -3 19431.5 590.603 8
 -1 7 3 19372.6 455.111 24
 1 -7 -3 19164.5 275.41 26
 -1 7 2 44319.2 672.677 24
 -1 -7 2 42711.6 702.571 14
 -1 7 1 16513 408.583 24
 -1 -7 1 16940.5 353.701 15
 1 -7 0 49823.7 339.486 15
 -1 -7 0 47720.2 596.526 15
 1 7 0 47187.8 735.131 7
 -1 7 0 48263.5 691.205 24
 1 7 1 29751 603.866 7
 -1 7 -1 28879 528.787 24
 -1 -7 -1 28911.7 474.549 15
 1 -7 1 30386.6 735.342 8
 -1 7 -2 40833.1 939.352 6
 1 7 2 42383.3 738.018 7
 -1 7 -2 41747.8 639.086 24
 1 -7 2 42340.4 575.765 14
 1 -7 2 40865.7 844.997 8
 1 7 3 43954.4 798.28 7
 -1 7 -3 44019.1 945.398 6
 1 -7 3 43255.4 865.292 8
 1 -7 3 43020.9 588.567 14
 -1 -7 -3 44111.1 842.307 5
 -1 -7 -4 48675.2 896.999 5
 1 7 4 51214.8 760.251 23
 1 7 4 49505.4 901.352 7
 -1 7 -4 49058.7 969.617 6
 1 -7 4 50984.8 654.626 14
 1 -7 4 48817.4 921.335 8
 -1 7 -5 38427.6 638.003 22
 1 7 5 39861.4 859.596 7
 1 -7 5 39489.3 812.129 8
 -1 7 -5 40102.9 862.768 6
 1 -7 5 39067.5 589.322 14
 1 7 5 39608.2 683.382 23
 -1 -7 -6 36136.2 364.015 16
 1 -7 6 37172.3 794.692 8
 -1 7 -6 36574.4 818.935 6
 1 7 6 38443.3 924.737 7
 -1 7 -6 37202.2 640.463 22
 1 7 6 37965.1 678.84 23
 1 7 7 21642.6 525.041 17
 1 7 7 21332.7 732.932 7
 1 -7 7 22523.6 627.484 8
 -1 7 -7 21834.3 630.565 6
 -1 7 -7 22545.2 512.756 22
 1 7 7 21879.7 529.87 23
 1 7 8 38937.3 720.001 17
 1 -7 8 38792.1 817.699 8
 -1 7 -8 38795.3 849.89 6
 -1 7 -8 38791.9 684.251 22
 1 7 8 38587.7 726.574 23
 -1 -7 -9 21177 687.734 5
 1 7 9 20408.5 543.233 23
 -1 7 -9 20800.9 516.214 22
 -1 7 -9 21184.9 633.219 6
 1 7 9 20828.6 546.731 17
 1 -7 9 22826.3 601.139 12
 -1 7 -9 20660.3 382.71 11
 -1 -7 -9 22639.2 428.381 9
 -1 -7 -10 32998.1 883.698 5
 1 7 10 32383.8 699.529 23
 -1 7 -10 32618.4 663.249 22
 -1 7 -10 33318.3 803.952 6
 1 7 10 32344.1 701.26 17
 1 -7 10 34403.9 759.365 12
 -1 7 -10 32665.1 453.247 11
 -1 -7 -10 33211.1 548.083 9
 -1 -7 -11 23330.3 696.114 4
 -1 -7 -11 22417.6 757.052 5
 1 7 11 21779.5 600.273 23
 -1 7 -11 22420.4 564.199 22
 -1 7 -11 23423.4 692.081 6
 1 7 11 22153 591.525 17
 1 -7 11 23139.3 645.944 12
 -1 -7 -11 22923.9 483.774 9
 -1 -7 -12 19869.5 669.192 4
 -1 -7 -12 18410.4 704.949 5
 1 7 12 19153.2 575.338 23
 -1 7 -12 18884.5 534.506 22
 1 7 12 19187.6 568.659 17
 -1 -7 -12 19455.2 472.671 9
 1 -7 12 18722.4 594.232 12
 -1 7 -12 19818.9 655.691 6
 -1 -7 -13 12567.4 560.637 4
 -1 -7 -13 12734.1 606.609 5
 1 7 13 11733.8 463.188 17
 1 7 13 11995.3 472.24 23
 1 -7 13 12201.7 498.675 12
 -1 7 -13 12338.3 264.035 10
 -1 -7 -13 12004.7 392.326 9
 -1 -7 -14 15156.5 459.734 9
 -1 7 -14 15750.7 297.202 10
 1 7 14 14869.6 535.854 17
 -1 7 -14 15806.1 325.639 18
 1 -7 14 15232.2 569.798 12
 -1 -7 -14 15765.8 642.266 4
 -1 -7 -14 15225.8 687.67 5
 -1 -7 -15 23044.6 589.249 9
 -1 7 -15 22808.7 358.775 10
 -1 7 -15 22907.9 418.638 18
 1 7 15 22378.9 658.158 17
 1 -7 15 23716.3 580.675 21
 1 -7 15 21772.8 730.382 13
 1 -7 15 22374.4 700.205 12
 -1 -7 -15 23074.6 801.875 4
 -1 -7 -15 22935.9 855.915 5
 -1 7 -16 21600.3 356.47 10
 -1 -7 -16 21296.3 593.494 9
 1 -7 16 22394.9 565.631 21
 -1 7 -16 21310.7 429.668 18
 1 7 16 21253 662.746 17
 1 -7 16 22198.6 725.04 12
 1 -7 16 21516.5 748.138 13
 -1 -7 -16 21447.1 795.621 4
 -1 -7 -16 21445 849.037 5
 -1 -7 -17 11404 459.058 9
 1 -7 17 11013 409.155 21
 1 -7 17 10286.7 428.479 1
 -1 7 -17 10542.3 323.568 18
 1 7 17 10610.5 482.919 17
 1 -7 17 10100.5 508.118 12
 1 -7 17 9840.05 529.635 13
 -1 -7 -17 10703.2 587.535 4
 -1 -7 -17 10848.1 631.682 5
 -1 -7 -18 12826.3 508.475 9
 1 -7 18 12754.8 443.557 21
 1 -7 18 12304.9 457.207 1
 1 7 18 12503.2 546.381 17
 -1 7 -18 12380.5 369.148 18
 1 -7 18 12365.9 608.178 13
 1 -7 18 12081.7 571.694 12
 -1 -7 -18 12460.8 652.613 4
 -1 -7 -18 12906 693.124 5
 -1 -7 -19 7324.43 405.965 9
 1 -7 19 7046.75 346.024 21
 1 -7 19 7330.48 341.135 1
 -1 7 -19 6953.14 296.13 18
 1 -7 19 6493.36 457.357 13
 1 -7 19 7201.78 460.114 12
 -1 -7 -19 6797.49 529.378 5
 -1 -7 -19 7282.61 529.138 4
 -1 -7 -20 13292.2 556.484 9
 1 -7 20 13284.6 466.389 21
 -1 -7 -20 11424.4 713.881 19
 -1 7 -20 12180.9 399.41 18
 1 -7 20 12693.3 615.44 12
 1 -7 20 13432.1 664.151 13
 -1 -7 -20 12913.3 734.3 5
 -1 -7 -21 8474.15 475.59 9
 -1 -7 -21 7707.29 604.76 19
 1 -7 21 8589.55 387.97 21
 -1 -7 -21 8219.54 359.188 1
 -1 7 -21 8546.2 354.69 18
 1 -7 21 7559.4 498.454 12
 1 -7 21 8572.41 559.576 13
 -1 -7 -21 8025.94 605.427 5
 -1 -7 -22 6111.72 415.958 9
 -1 -7 -22 6180.19 568.866 19
 1 -7 22 6054.12 333.829 21
 1 -7 22 6897.58 529.171 13
 1 -7 22 5911.71 462.614 12
 -1 -7 -22 5481.79 525.67 5
 -1 -7 -23 5303.69 414.622 9
 -1 -7 -23 5019.95 528.201 19
 1 -7 23 5424.68 327.415 21
 1 -7 23 4678.35 440.691 12
 1 -7 23 5339.11 483.579 13
 -1 -7 -23 5428.66 522.192 5
 -1 -7 -24 3264.1 347.81 9
 -1 -7 -24 3716.23 508.349 19
 1 -7 24 3761.14 280.376 21
 1 -7 24 4037.13 433.401 13
 1 -7 24 3487.96 398.27 12
 -1 -7 -24 3641.73 448.447 5
 -1 -7 -25 2200.52 315.089 9
 -1 -7 -25 1727.6 431.472 19
 1 -7 25 2764.05 375.432 12
 1 -7 25 2000.09 331.573 13
 1 -7 25 2212.8 229.268 21
 -1 -7 -25 1862.43 373.161 5
 -1 -7 -26 2074.68 409.966 19
 -1 -7 -26 1942.89 316.6 9
 1 -7 26 1738.85 344.347 13
 1 -7 26 2297.55 375.694 12
 -1 -7 -26 1637.2 368.892 5
 -1 -7 -27 2367.39 462.369 19
 -1 -7 -27 2786.73 352.986 9
 1 -7 27 2223.62 385.634 2
 1 -7 27 2490.16 368.91 12
 1 -7 27 2325.65 363.021 13
 -1 -7 -27 2255.07 425.974 5
 -1 -7 -28 1175.9 288.268 9
 1 -7 28 1889.5 390.045 13
 1 -7 28 1877.43 353.744 12
 -1 -7 -28 1352.62 347.276 5
 -1 -7 -28 1629.37 414.852 4
 -1 -7 -28 1046.15 377.601 19
 -1 -7 -29 1181.43 303.244 9
 1 -7 29 1479.13 346.914 12
 1 -7 29 916.541 316.868 13
 -1 -7 -29 896.034 287.609 5
 -1 -7 -29 1455.45 362.917 4
 -1 -7 -29 50.0721 368.52 19
 -1 -7 -30 1416.46 383.123 5
 -1 -7 -30 1445.65 420.396 4
 1 -7 30 1693.94 377.73 26
 1 -7 30 1215.48 351.312 13
 1 -7 30 1067.44 336.837 12
 -1 -7 -30 513.002 252.256 9
 -1 -7 -30 1033.36 445.321 19
 1 -7 31 380.04 331.096 3
 -1 -7 -31 137.52 283.1 5
 -1 -7 -31 202.639 295.642 4
 1 -7 31 1037.44 353.059 26
 1 -7 31 708.504 316.753 12
 1 -7 31 847.21 368.42 13
 -1 -7 -31 944.167 331.046 9
 -1 -7 -31 26.4625 384.919 19
 -1 -7 -32 91.7095 308.833 5
 -1 -7 -32 25.8848 346.301 4
 1 -7 32 -107.458 306.829 3
 1 -7 32 -261.01 319.767 26
 1 -7 32 696.661 349.223 13
 1 -7 32 423.511 301.337 12
 -1 -7 -32 92.2202 250.33 9
 -1 -7 -32 135.825 377.687 19
 -1 -7 -33 890.101 327.203 5
 -1 -7 -33 239.342 322.623 4
 1 -7 33 1311.77 383.947 13
 1 -7 33 1261.65 359.331 12
 -1 -7 -33 855.619 330.807 9
 1 -7 33 369.18 315.789 26
 -1 -7 -34 1240.15 428.049 4
 -1 -7 -34 -451.987 340.302 5
 1 -7 34 -476.15 355.606 13
 1 -7 34 -168.878 300.101 12
 -1 -7 -34 -448.573 352.057 9
 1 -7 34 772.162 361.017 26
 -1 -7 -35 870.776 393.504 4
 -1 -7 -35 822.785 305.041 5
 -1 7 -35 954.527 427.128 4
 1 -7 35 1582.23 409.832 12
 1 -7 35 736.077 356.5 13
 -1 7 -35 1343.94 452.982 9
 -1 -7 -35 436.743 278.888 9
 1 -7 35 987.43 380.746 26
 -1 -7 -36 -27.3568 339.856 4
 -1 7 -36 -286.71 438.199 4
 1 -7 36 604.155 343.561 13
 1 -7 36 -194.67 332.727 12
 -1 -7 -36 -80.3657 327.773 9
 -1 7 -36 25.3545 371.533 9
 1 -7 36 -21.1357 339.154 26
 -1 -7 -37 770.507 443.992 4
 -1 7 -37 381.049 408.952 4
 1 -7 37 457.565 340.409 12
 -1 -7 -37 364.164 310.359 9
 -1 7 -37 77.0463 350.64 9
 1 -7 37 613.542 390.894 26
 1 7 37 -18.5908 313.183 23
 -1 7 -38 364.494 395.516 4
 1 -7 38 -21.8384 314.929 12
 -1 -7 -38 -20.246 285.664 9
 -1 7 -38 334.81 391.744 9
 1 -7 38 -251.653 369.819 26
 1 7 38 371.459 337.94 23
 -1 7 -39 353.328 418.984 4
 1 7 39 110.83 333.951 23
 1 -7 39 124.009 333.535 26
 1 -7 39 -432.425 351.702 12
 -1 -7 -39 -100.474 319.658 9
 -1 7 -39 -256.916 388.597 9
 -1 7 -40 453.648 410.844 4
 -1 -7 -40 -105.549 399.198 18
 1 -7 40 101.154 318.13 26
 1 7 40 164.079 311.981 23
 1 -7 40 -192.29 315.431 12
 -1 7 -40 -534.779 419.832 9
 -1 -7 -40 98.745 289.249 9
 -1 7 -41 49.8474 362.979 9
 1 -8 -41 -110.701 409.996 18
 -1 8 41 18.6448 329.277 23
 -1 -8 41 431.778 369.949 26
 -1 -8 41 -214.156 357.327 12
 1 8 -41 -588.965 373.725 9
 1 -8 -40 2108.63 552.357 18
 -1 -8 40 2301.06 471.799 26
 -1 8 40 1931.29 420.964 23
 -1 -8 40 1787.43 457.464 12
 1 8 -40 2101.63 474.925 9
 1 8 -39 598.523 360.447 4
 1 -8 -39 624.029 499.23 18
 -1 8 39 477.153 347.391 23
 -1 -8 39 -534.388 382.502 26
 -1 -8 39 -24.3401 347.864 12
 1 8 -39 100.704 383.445 9
 1 8 -38 3274.51 588.855 4
 1 -8 -38 3100.82 615.337 18
 -1 -8 38 1764.73 448.409 26
 -1 8 38 1991.8 438.463 23
 -1 -8 38 1705.04 468.604 12
 1 8 -38 2515.69 517.849 9
 1 8 -37 1053.14 446.274 4
 1 -8 -37 -594.781 476.143 18
 -1 -8 37 365.297 325.856 12
 1 -8 -37 -102.525 318.45 9
 1 8 -37 -376.214 372.581 9
 -1 -8 37 -85.8442 345.987 26
 1 8 -36 3497.68 605.042 4
 -1 -8 36 2263.12 472.154 12
 1 8 -36 3756.58 588.517 9
 1 -8 -36 2590.19 426.186 9
 -1 -8 36 3199.9 500.055 26
 -1 -8 35 924.191 400.315 12
 1 8 -35 -32.0806 339.7 4
 1 -8 -35 198.491 298.439 9
 1 8 -35 48.4497 328.402 9
 -1 -8 34 4360.26 561.579 12
 1 8 -34 4429.82 647.757 4
 1 8 -34 5220.73 597.152 9
 1 -8 -34 4910.03 530.32 9
 -1 -8 33 182.045 314.932 12
 1 -8 -33 306.436 248.384 5
 1 8 -33 -114.81 317.463 9
 1 -8 -33 754.768 298.288 9
 -1 -8 32 8811.93 720.354 12
 -1 -8 32 7945.82 724.033 13
 1 -8 -32 7865.62 583.519 5
 1 8 -32 7555.71 695.87 9
 1 -8 -32 7462.4 603.501 9
 -1 -8 31 282.122 307.293 12
 -1 -8 31 -274.273 334.35 13
 1 -8 -31 51.5231 248.332 5
 1 8 -31 21.2668 287.726 9
 1 -8 -31 -141.158 261.86 9
 -1 -8 30 4913.33 545.512 12
 -1 -8 30 4237.16 556.749 13
 1 -8 -30 4618.58 467.436 5
 1 -8 -30 4522.97 477.223 9
 -1 -8 29 122.172 305.359 12
 -1 -8 29 515.888 297.219 13
 1 -8 -29 488.441 242.782 5
 1 -8 -29 375.15 264.15 9
 1 -8 -28 4201.14 579.496 19
 -1 -8 28 4136.08 519.544 13
 -1 -8 28 3027.82 432.387 12
 1 -8 -28 3915.91 430.404 5
 1 -8 -28 3509.53 408.757 9
 1 -8 -27 973.261 409.123 19
 1 -8 -27 104.149 213.355 9
 1 -8 -27 651.616 246.349 5
 -1 -8 27 400.789 285.912 13
 -1 -8 27 113.699 256.047 12
 1 -8 -26 8754.92 566.427 9
 1 -8 -26 8853.27 597.161 5
 -1 -8 26 7832.26 609.134 12
 -1 -8 26 8939.2 666.049 13
 1 -8 -25 134.538 207.913 9
 1 -8 -25 -61.9498 206.677 5
 -1 -8 25 -384.373 270.901 12
 -1 -8 25 462.093 257.955 13
 1 -8 -24 12264.5 615.525 9
 -1 -8 24 11229.7 686.37 12
 -1 -8 24 11952 725.349 13
 1 -8 -24 11341.8 651.125 5
 1 8 -23 534.505 155.689 18
 -1 8 23 720.829 213.985 17
 1 -8 -23 542.563 209.217 9
 -1 -8 23 1151.46 327.693 13
 -1 -8 23 592.074 241.692 12
 1 -8 -23 736.39 232.917 5
 1 -8 -22 11413.6 464.09 1
 -1 8 22 11743.8 561.217 17
 1 -8 -22 12065.4 571.245 9
 -1 -8 22 11392.8 653.809 12
 -1 -8 22 11182.1 668.065 13
 1 -8 -22 11323.9 625.492 5
 1 -8 -21 620.315 149.591 1
 -1 8 21 918.183 228.693 17
 1 -8 -21 686.36 214.252 9
 1 8 -21 816.707 144.39 10
 -1 -8 21 644.399 256.052 12
 1 -8 -21 861.139 232.209 5
 1 -8 -20 11366.6 511.337 1
 -1 8 20 11910.1 531.511 17
 1 -8 -20 11816.4 529.604 9
 1 8 -20 10607.9 384.1 10
 -1 -8 20 11292.3 624.703 12
 1 -8 -20 12181.9 619.23 5
 1 -8 -19 207.029 140.377 1
 1 8 -19 268.919 107.068 10
 1 -8 -19 283.819 144.746 9
 -1 8 19 38.7632 146.289 17
 1 -8 -19 222.784 230.995 19
 -1 -8 19 333.83 198.922 12
 1 -8 -19 204.216 164.24 5
 1 -8 -18 16971.5 645.573 1
 1 -8 -18 19999.3 638.28 9
 -1 8 18 18259.9 629.419 17
 1 -8 -18 18358.1 817.252 19
 -1 -8 18 19284.7 761.441 12
 1 8 -18 18908.9 782.538 6
 1 -8 -18 19102.7 733.435 5
 1 -8 -17 622.101 157.226 9
 1 -8 -17 1446.16 295.787 19
 -1 8 17 688.354 152.956 17
 -1 -8 17 892.05 226.328 12
 1 8 -17 802.691 210.2 6
 1 -8 -17 743.412 179.652 5
 1 -8 -16 12288.8 473.126 9
 1 -8 -16 10300.3 579.237 19
 -1 8 16 11572.1 490.091 17
 1 8 -16 11568.2 599.736 6
 -1 -8 16 12040.7 574.519 12
 1 -8 -16 11561.6 560.13 5
 1 8 -15 418.898 179.489 6
 1 -8 -15 379.108 163.119 5
 -1 8 15 377.565 137.522 17
 1 -8 -15 395.991 204.268 19
 -1 -8 15 548.999 177.998 12
 1 -8 -15 344.833 78.4364 2
 1 -8 -14 9230.04 476.073 5
 -1 8 14 9498.21 432.756 23
 1 -8 -14 9001.02 515.719 19
 -1 8 14 9729.95 434.151 17
 1 8 -14 8807.48 352.051 11
 -1 -8 14 9740.6 499.51 12
 1 8 -14 9583.62 536.41 6
 1 -8 -13 -99.8201 147.06 5
 -1 8 13 62.1768 124.527 23
 1 8 -13 37.0634 145.649 6
 -1 -8 13 -51.5785 104.502 8
 -1 8 13 91.1671 120.276 17
 1 -8 -13 349.935 150.239 19
 -1 -8 13 71.5079 133.507 12
 1 8 -13 135.191 85.4755 11
 -1 8 12 15616.9 513.5 23
 1 -8 -12 14953.6 613.008 19
 1 -8 -12 14710.4 568.973 5
 -1 -8 12 15606.1 590.265 12
 1 8 -12 15219.6 474.875 11
 -1 -8 12 15322.5 547.604 8
 1 8 -12 15448.6 660.811 6
 -1 8 11 479.847 135.347 23
 -1 -8 11 147.724 108.673 8
 1 8 -11 610.135 183.661 6
 -1 8 11 377.45 135.551 7
 1 -8 -11 572.874 164.147 19
 1 -8 -11 359.755 123.737 5
 1 8 -11 385.723 119.027 11
 1 -8 -10 15078.3 569.13 19
 -1 8 10 15614 480.107 7
 1 8 -10 15412 668.846 6
 -1 8 10 16018.5 498.758 23
 -1 -8 10 15642.7 562.906 8
 1 -8 -9 1749.78 216.128 19
 1 8 -9 1457.64 239.129 6
 -1 8 9 1364.67 141.783 7
 -1 -8 9 1442.37 187.428 8
 -1 8 9 1726.9 176.032 23
 -1 8 8 21710.6 542.907 23
 1 8 -8 21984.7 810.872 6
 -1 8 8 21951.8 439.64 7
 1 -8 -8 22638.7 643.064 19
 -1 -8 8 23172.7 599.57 14
 -1 -8 8 22192.9 677.631 8
 -1 8 7 7593.46 315.897 23
 1 -8 -7 7946.25 372.095 19
 1 8 -7 7219.77 499.842 6
 -1 8 7 7860.46 239.028 7
 -1 -8 7 8046.96 351.204 14
 -1 -8 7 7717.16 416.303 8
 -1 8 6 13371 405.02 23
 1 8 -6 14430.2 690.187 6
 -1 8 6 13585.6 286.98 7
 1 -8 -6 13761 459.117 19
 -1 -8 6 13672.2 449.152 14
 -1 -8 6 13762.9 550.494 8
 -1 8 5 588.638 117.362 23
 1 -8 -5 309.296 105.232 19
 1 8 -5 871.851 220.193 6
 -1 -8 5 592.13 117.809 14
 -1 -8 5 646.513 148.673 8
 1 -8 -5 437.92 139.193 8
 -1 8 4 9211.43 349.26 24
 1 -8 -4 9341.44 174.169 26
 1 -8 -4 9136.67 338.064 19
 -1 -8 4 9077.92 359.746 14
 1 -8 -4 8895.49 447.067 8
 -1 -8 4 8995.63 450.742 8
 1 8 -4 8322.87 545.234 6
 1 -8 -3 24.979 37.6408 26
 -1 8 3 21.7152 82.8371 24
 1 -8 -3 -208.897 131.023 8
 -1 -8 3 -95.7461 87.5567 14
 -1 8 2 6346.23 283.852 24
 -1 8 1 15.6398 76.8598 24
 -1 -8 1 -21.7215 57.4324 15
 1 8 0 5917.65 282.008 7
 -1 8 0 5883.18 273.254 24
 -1 -8 0 5615.92 219.921 15
 1 8 1 251.239 89.8739 7
 1 -8 1 109.495 96.3972 8
 -1 8 -1 67.1059 83.9548 24
 -1 -8 -1 64.2198 56.1891 15
 1 -8 1 106.573 36.0778 15
 1 8 2 899.378 136.321 7
 1 -8 2 740.581 158.289 8
 -1 8 -2 1130.86 211.279 6
 -1 8 -2 738.754 120.342 24
 1 -8 3 602.865 52.5594 19
 1 8 3 618.369 126.766 7
 1 -8 3 492.799 137.585 8
 -1 8 -3 632.936 158.159 6
 1 -8 3 745.33 105.863 14
 1 8 4 967.049 150.159 7
 -1 8 -4 748.274 172.114 6
 1 -8 4 937.892 181.315 8
 1 -8 4 824.194 42.0882 19
 1 -8 4 969.55 116.655 14
 1 8 5 787.837 158.662 7
 -1 8 -5 552.35 141.923 6
 1 -8 5 785.127 155.423 8
 1 -8 5 642.907 105.314 14
 1 8 5 624.392 120.66 23
 -1 8 -5 559.374 120.814 22
 -1 -8 -6 45.4099 30.9993 16
 -1 8 -6 18.9039 113.705 6
 1 -8 6 -17.6564 101.494 8
 1 8 6 111.41 99.1689 23
 -1 8 -6 45.5862 85.1764 22
 1 -8 6 201.61 89.4701 14
 -1 8 -7 139.151 125.15 6
 1 8 7 119.358 126.262 7
 1 -8 7 184.321 126.741 8
 -1 8 -7 194.558 92.839 22
 1 8 7 -38.7494 99.8228 23
 1 8 8 634.498 137.868 17
 1 -8 8 619.591 143.224 8
 -1 8 -8 679.158 160.892 6
 -1 8 -8 818.368 139.437 22
 1 8 8 745.787 137.897 23
 -1 8 -9 183.808 105.171 22
 -1 8 -9 244.51 120.237 6
 1 8 9 129.846 147.269 7
 1 8 9 313.469 113.072 17
 1 8 9 218.431 109.517 23
 -1 8 -9 287.42 78.1932 11
 1 8 10 481.304 131.165 23
 -1 8 -10 52.81 104.866 22
 1 8 10 430.067 134.327 17
 -1 8 -10 243.518 72.9757 11
 -1 -8 -10 133.694 123.903 5
 -1 8 -10 420.215 165.908 6
 -1 -8 -11 4676.2 367.666 5
 1 8 11 4499.85 305.087 23
 -1 8 -11 4497.65 283.238 22
 -1 8 -11 4460.44 330.062 6
 1 8 11 4251.15 285.31 17
 1 -8 11 4231.19 310.765 12
 -1 -8 -11 4426.34 218.68 9
 -1 8 -11 4773.61 186.625 11
 -1 8 -12 1795.17 238.483 6
 -1 -8 -12 1855.03 264.631 5
 -1 8 -12 1788.54 195.075 22
 1 8 12 1839.65 219.919 23
 1 8 12 1311.27 181.043 17
 1 -8 12 1952.55 220.917 12
 -1 -8 -12 1846.41 158.492 9
 -1 -8 -13 684.601 190.958 5
 -1 8 -13 1196.84 216.843 6
 -1 8 -13 1386.18 194.795 22
 1 8 13 1212.73 189.568 17
 1 8 13 1235.63 194.612 23
 1 -8 13 1047.72 183.473 12
 -1 -8 -13 1169.52 145.447 9
 -1 -8 -14 8896.74 498.149 4
 -1 -8 -14 8869.62 536.095 5
 1 8 14 7973.48 408.884 17
 1 8 14 8139.93 426.595 23
 1 -8 14 8513.9 453.837 12
 -1 8 -14 7813.93 213.887 10
 -1 -8 -14 8823.9 354.721 9
 -1 -8 -15 2782.56 306.21 4
 -1 -8 -15 3145.34 336.491 5
 1 8 15 2669.04 263.045 17
 1 8 15 2667.54 281.184 23
 1 -8 15 2836.52 297.099 12
 -1 8 -15 2698.27 128.29 10
 -1 -8 -15 2757.96 222.421 9
 -1 -8 -16 4920.74 432.039 5
 -1 -8 -16 5878.32 439.817 4
 1 8 16 5482.24 359.1 17
 1 8 16 5561.98 378.436 23
 1 -8 16 6032.15 402.84 12
 -1 -8 -16 5687.11 319.077 9
 -1 -8 -17 719.884 233.843 4
 -1 -8 -17 359.924 184.886 5
 1 8 17 692.833 194.463 23
 1 8 17 562.806 172.107 17
 1 -8 17 735.922 200.257 12
 -1 -8 -17 575.317 143.391 9
 -1 -8 -18 7613.36 525.471 4
 -1 -8 -18 8214.55 576.681 5
 1 -8 18 6548.13 372.846 1
 1 8 18 6598.91 433.323 23
 1 8 18 7388.84 451.285 17
 1 -8 18 6795.65 457.367 12
 -1 -8 -18 7684.86 391.369 9
 -1 -8 -19 294.382 148.438 9
 1 8 19 143.154 154.952 17
 1 -8 19 101.447 178.495 12
 -1 -8 -19 -16.8924 206.575 5
 -1 -8 -19 246.694 192.289 4
 1 -8 19 50.4234 114.393 1
 -1 -8 -20 7201.04 414.373 9
 1 -8 20 7451.77 502.564 12
 -1 -8 -20 7121.29 553.413 5
 -1 -8 -20 7003.18 523.188 4
 1 -8 20 6890.82 363.816 1
 -1 -8 -21 2761.62 282.983 9
 -1 -8 -21 2509.65 385.583 5
 1 -8 21 3103.74 352.726 12
 1 -8 21 2676.96 362.26 13
 -1 -8 -22 3950.13 340.217 9
 1 -8 22 2642.55 365.093 13
 1 -8 22 3267.06 375.394 12
 -1 -8 -22 3465.02 440.416 5
 -1 -8 -23 266.862 194.056 9
 1 -8 23 380.453 221.942 13
 1 -8 23 136.797 216.377 12
 -1 -8 -23 77.8796 233.799 5
 -1 -8 -23 -234.232 314.43 19
 -1 -8 -24 5575.34 424.27 9
 1 -8 24 5622.26 494.671 12
 1 -8 24 5888.55 524.766 13
 -1 -8 -24 4968.05 493.463 5
 -1 -8 -24 5579.02 593.443 19
 -1 -8 -25 26.0462 184.465 9
 -1 -8 -25 45.687 309.022 19
 1 -8 25 554.738 264.211 13
 1 -8 25 -148.787 222.69 12
 -1 -8 -25 41.4698 236.314 5
 -1 -8 -26 5906.5 637.744 19
 -1 -8 -26 6372.39 478.26 9
 1 -8 26 6706.44 543.334 12
 1 -8 26 6774.59 587.243 13
 -1 -8 -26 6278.95 598.142 5
 -1 -8 -27 268.489 328.941 19
 -1 -8 -27 562.364 238.609 9
 1 -8 27 281.306 232.591 2
 1 -8 27 345.615 265.493 13
 1 -8 27 301.922 263.364 12
 -1 -8 -27 259.576 286.84 5
 -1 -8 -28 5552.94 483.84 9
 1 -8 28 5560.66 546.079 12
 1 -8 28 5912.27 564.432 13
 -1 -8 -28 4484.75 515.39 5
 1 -8 28 5626.42 581.001 2
 -1 -8 -28 5713.89 697.895 19
 -1 -8 -29 757.626 265.244 9
 1 -8 29 960.555 342.47 13
 1 -8 29 1097.09 363.71 12
 -1 -8 -29 1076.52 379.472 4
 -1 -8 -29 1116.74 331.713 5
 -1 -8 -29 1609.76 469.948 19
 -1 -8 -30 3572.67 493.198 5
 -1 -8 -30 3832.32 526.375 4
 1 -8 30 3683.35 486.317 26
 1 -8 30 4203.69 500.983 13
 1 -8 30 3170.39 455.57 12
 -1 -8 -30 3084.4 407.016 9
 -1 -8 -30 4280.57 608.089 19
 -1 -8 -31 135.231 287.481 5
 -1 -8 -31 126.764 298.983 4
 1 -8 31 142.311 334.052 26
 1 -8 31 220.291 310.683 12
 -1 -8 -31 -340.759 243.14 9
 -1 -8 -31 439.227 414.395 19
 -1 -8 -32 4122.19 589.539 4
 -1 -8 -32 4431.43 545.699 5
 1 -8 32 3931.76 591.215 3
 1 -8 32 5141.83 593.452 26
 1 -8 32 4620.88 552.097 12
 -1 -8 -32 4732.08 504.383 9
 -1 -8 -32 5297.71 738.581 19
 -1 -8 -33 134.096 279.192 5
 -1 -8 -33 663.812 396.241 4
 1 -8 33 522.764 299.352 12
 -1 -8 -33 597.561 285.066 9
 1 -8 33 445.637 340.863 26
 -1 -8 -34 3028.57 487.822 5
 1 -8 34 2799.71 468.771 12
 -1 -8 -34 2949.35 405.768 9
 1 -8 34 2499.91 456.194 26
 -1 -8 -35 -412.732 324.418 5
 -1 8 -35 -475.883 388.072 4
 1 -8 35 -451.879 327.304 12
 -1 8 -35 321.14 390.275 9
 -1 -8 -35 584.008 339.099 9
 1 -8 35 -194.765 343.31 26
 -1 8 -36 3703.25 685.943 4
 1 -8 36 3543.74 518.239 12
 -1 8 -36 2238.43 509.711 9
 -1 -8 -36 2682.16 436.476 9
 1 -8 36 3215.45 495.403 26
 -1 8 -37 -105.368 375.19 4
 1 -8 37 803.697 386.879 12
 -1 -8 -37 552.485 282.484 9
 -1 8 -37 557.962 388.884 9
 1 -8 37 477.729 362.432 26
 -1 8 -38 1814.72 529.904 4
 1 -8 38 1127.47 366.663 12
 -1 8 -38 1729.68 479.074 9
 1 8 38 1555.06 428.493 23
 1 -8 38 1832.92 465.896 26
 -1 8 -39 -222.548 355.599 4
 1 -8 39 -253.171 322.643 26
 1 8 39 55.6115 318.221 23
 1 -8 39 -85.9607 309.618 12
 -1 8 -39 176.489 388.084 9
 -1 8 -40 1341.43 499.897 4
 -1 -8 -40 1308.36 497.859 18
 1 8 40 1384.21 400.963 23
 1 -8 40 1585.77 452.332 26
 1 -8 40 1457.88 378.565 12
 -1 8 -40 1319.97 437.696 9
 1 -9 -40 310.615 442.831 18
 -1 -9 40 235.853 358.47 26
 -1 9 40 -207.356 343.752 23
 -1 -9 40 -190.247 333.828 12
 1 9 -40 872.672 414.328 9
 1 -9 -39 286.024 428.53 18
 -1 -9 39 261.362 333.417 26
 -1 9 39 210.186 327.561 23
 -1 -9 39 386.16 376.495 12
 1 9 -39 489.73 382.116 9
 1 9 -38 226.918 350.842 4
 1 -9 -38 258.962 430.058 18
 -1 9 38 519.452 384.964 23
 -1 -9 38 -286.057 360.812 26
 -1 -9 38 -682.94 404.622 12
 1 9 -38 221.091 368.508 9
 1 9 -37 29.8377 311.551 4
 1 -9 -37 316.052 392.733 18
 -1 -9 37 244.073 364.761 12
 1 9 -37 -245.868 348.484 9
 -1 -9 37 484.132 389.384 26
 -1 9 37 -885.391 417.601 23
 1 9 -36 62.1476 315.151 4
 -1 -9 36 -752.128 399.421 12
 1 9 -36 -145.808 377.106 9
 -1 -9 36 306.607 394.078 26
 -1 9 36 172.513 309.202 23
 1 9 -35 1151.82 458.405 4
 -1 -9 35 241.236 332.923 12
 1 9 -35 119.472 343.429 9
 -1 9 35 512.352 311.98 23
 -1 -9 34 262.453 327.857 12
 1 9 -34 -443.867 364.17 9
 -1 9 34 224.757 307.021 23
 1 -9 -33 -17.279 238 5
 -1 -9 33 23.3735 319.783 12
 1 9 -33 136.674 297.775 9
 -1 9 33 55.272 317.547 23
 1 9 -32 572.901 359.823 9
 1 -9 -32 247.36 259.038 9
 1 -9 -32 538.958 272.239 5
 -1 -9 32 1329.18 422.501 12
 1 -9 -31 273.629 255.163 9
 1 -9 -31 69.6924 234.415 5
 -1 -9 31 -89.6162 325.186 12
 1 -9 -30 -346.645 296.569 9
 1 -9 -30 382.737 250.826 5
 -1 -9 30 173.826 300.202 12
 1 -9 -29 -349.188 279.88 9
 1 -9 -29 -85.9682 215.765 5
 -1 -9 29 528.36 299.098 12
 1 -9 -28 563.501 274.516 9
 1 -9 -28 561.919 248.462 5
 -1 -9 28 859.598 312.264 12
 1 -9 -27 -189.383 259.696 9
 1 -9 -27 -16.7182 246.546 5
 -1 -9 27 435.093 297.011 12
 1 -9 -26 1390.4 294.393 9
 1 -9 -26 1260.21 289.049 5
 -1 -9 26 877.431 309.718 12
 1 -9 -25 502.818 201.793 9
 -1 -9 25 348.737 274.013 12
 1 -9 -25 451.64 233.231 5
 1 -9 -24 1896.93 277.784 9
 -1 9 24 1519.04 267.793 17
 -1 -9 24 1507.94 326.984 12
 1 -9 -24 1809.47 296.271 5
 1 -9 -23 345.293 202.109 9
 1 -9 -23 80.6102 289.681 19
 1 -9 -23 264.818 145.816 1
 -1 9 23 195.888 181.996 17
 -1 -9 23 -51.066 218.696 12
 1 -9 -23 45.9509 190.071 5
 1 -9 -22 1926.49 268.683 9
 1 -9 -22 1402.5 330.19 19
 1 -9 -22 1741.87 244.173 1
 -1 9 22 2029.82 285.19 17
 -1 -9 22 2235.71 356.19 12
 1 -9 -22 2009.5 301.109 5
 1 -9 -21 5009.53 378.817 9
 1 -9 -21 5011.19 520.658 19
 1 -9 -21 4388.96 354.877 1
 -1 9 21 4521.45 381.408 17
 -1 -9 21 5072.2 457.903 12
 1 -9 -21 4494.01 414.262 5
 -1 9 20 3733.12 348.198 23
 1 -9 -20 3634.54 407.338 19
 1 -9 -20 4474.28 365.312 1
 -1 9 20 4669.41 378.206 17
 -1 -9 20 4340.46 429.865 12
 1 -9 -20 4021.67 382.515 5
 1 -9 -19 3723.61 380.155 5
 1 -9 -19 3788.8 343.223 1
 -1 9 19 4168.4 367.895 23
 1 -9 -19 4343.4 443.51 19
 -1 9 19 4122.64 349.898 17
 -1 -9 19 3994.07 403.251 12
 1 9 -19 3874.33 241.612 10
 -1 9 18 5848.26 402.331 23
 1 -9 -18 5890.77 496.356 19
 -1 9 18 6278.14 401.624 17
 1 9 -18 6903.56 507.946 6
 -1 -9 18 6301.96 483.033 12
 1 -9 -18 6255.73 444.774 5
 -1 9 17 3000.69 297.718 23
 -1 9 17 3406.39 308.702 17
 1 -9 -17 3452.44 381.034 19
 -1 -9 17 3098.62 352.205 12
 1 -9 -17 3089.75 334.967 5
 1 9 -17 2908.9 346.667 6
 -1 9 16 8543.81 454.493 23
 1 -9 -16 8587.72 552.218 19
 1 9 -16 8936.58 550.968 6
 -1 9 16 8766.66 447.44 17
 -1 -9 16 9218.45 541.734 12
 1 -9 -16 8473.82 276.241 2
 1 -9 -16 9599.86 523.176 5
 1 -9 -15 4667.35 376.726 5
 -1 9 15 5126.5 349.81 23
 1 -9 -15 5457.56 437.327 19
 1 9 -15 4512.95 405.393 6
 -1 9 15 4468.08 334.868 17
 -1 -9 15 4733.4 391.301 12
 1 9 -15 4883 278.553 11
 -1 9 14 7794.86 417.105 23
 1 -9 -14 8913.5 532.304 19
 1 9 -14 9095.01 536.683 6
 -1 9 14 7573.16 440.871 7
 -1 9 14 7798.02 406.241 17
 1 -9 -14 8514.29 483.498 5
 1 9 -14 8039.66 351.044 11
 1 -9 -13 12553.4 598.787 19
 -1 -9 13 12639.9 539.53 8
 -1 9 13 12439.4 509.258 7
 1 9 -13 13298.3 655.671 6
 -1 9 13 13047.8 508.655 17
 -1 9 13 12654.1 506.837 23
 1 9 -13 12673.2 446.221 11
 -1 9 12 5795.04 322.077 7
 -1 -9 12 6710.55 403.823 8
 1 9 -12 6329.96 472.063 6
 1 -9 -12 5780.82 401.57 19
 1 9 -12 5241.45 304.821 11
 -1 9 12 5871.51 351.532 23
 -1 -9 11 24025.8 743.971 8
 1 9 -11 25370.8 899.504 6
 -1 9 11 25031.2 583.363 7
 1 -9 -11 25685 790.386 19
 1 9 -11 23339.9 631.267 11
 -1 9 11 25142.8 665.826 23
 -1 9 10 12087.7 453.222 23
 -1 9 10 11843.4 364.259 7
 1 9 -10 11877.3 626.744 6
 1 -9 -10 11468.3 513.21 19
 -1 -9 10 12532.5 494.967 14
 -1 -9 10 11950.8 536.252 8
 -1 9 9 28133.5 665.667 23
 -1 9 9 27645.1 493.742 7
 1 9 -9 28822.2 973.56 6
 1 -9 -9 29416.7 786.378 19
 -1 -9 9 29208.5 722.62 14
 -1 -9 9 27628.2 804.794 8
 -1 9 8 12664.2 441.459 23
 1 9 -8 13767.9 683.206 6
 -1 9 8 13829.6 322.066 7
 1 -9 -8 13224.3 513.236 19
 -1 -9 8 14103.3 500.122 14
 -1 -9 8 13591.6 580.074 8
 -1 9 7 26905.6 620.438 23
 -1 9 7 27602.5 421.443 7
 1 9 -7 26987.9 970.512 6
 1 -9 -7 27144.7 691.222 19
 -1 -9 7 27168.7 673.162 14
 1 -9 -7 26247 825.792 8
 -1 -9 7 27468.5 824.793 8
 -1 9 6 13097.5 426.073 23
 1 -9 -6 13466.3 475.553 19
 1 9 -6 12527.4 680.141 6
 -1 -9 6 13780.2 476.643 14
 -1 -9 6 14165.2 605.868 8
 1 -9 -6 13632 589.648 8
 -1 9 5 28509.9 659.089 24
 1 -9 -5 29526.5 656.895 19
 1 9 -5 28300.1 1044.69 6
 -1 -9 5 29285.1 680.482 14
 1 -9 -5 27508.3 843.712 8
 -1 -9 5 29349 858.245 8
 1 -9 -4 15160 238.35 26
 -1 9 4 15386 476.582 24
 1 -9 -4 15246.3 452.838 19
 1 9 -4 14385.7 760.141 6
 -1 -9 4 14960.7 487.272 14
 1 -9 -4 15376.5 636.901 8
 -1 -9 4 16146 643.891 8
 -1 9 3 30583.7 661.449 24
 1 -9 -3 29214.6 393.43 26
 -1 -9 3 29872.7 885.05 8
 1 -9 -3 29066.1 853.663 8
 1 -9 -3 29759.7 588.962 19
 1 -9 -2 13525.9 299.686 26
 -1 9 2 14515.8 451.97 24
 -1 -9 2 14779.5 367.867 15
 -1 -9 2 15051.8 631.913 8
 1 -9 -2 14288.7 389.024 19
 1 -9 -1 26486.9 493.66 19
 -1 9 1 26897.3 606.629 24
 -1 -9 1 27354.6 493.169 15
 1 -9 0 8407.87 259.461 19
 -1 -9 0 8775.31 284.618 15
 -1 9 0 8609.92 354.013 24
 -1 9 -1 20365.6 529.674 24
 -1 9 -1 20065.3 773.881 6
 1 9 1 21235.8 546.824 7
 -1 -9 -1 20415.3 433.523 15
 1 -9 1 20816.8 369.003 19
 1 -9 1 21558.7 269.768 15
 1 -9 1 20081.5 685.546 8
 1 -9 2 23874.4 351.16 19
 1 -9 2 25711.6 327.853 15
 1 -9 2 25150.7 765.687 8
 -1 9 -2 25341.2 854.06 6
 1 9 2 25177.7 593.787 7
 1 -9 3 45268.7 412.84 19
 1 -9 3 44265.8 1001.81 8
 -1 9 -3 43582.8 1094.78 6
 1 9 3 45242.1 817.73 7
 1 -9 4 8500.41 137.093 19
 1 -9 4 9264.66 333.472 14
 1 -9 4 9384.92 471.269 8
 1 9 4 9677.82 402.683 7
 -1 9 -4 9987.38 519.873 6
 1 9 5 35117.5 769.704 7
 -1 9 -5 35318.1 951.154 6
 1 -9 5 34849 897.773 8
 1 -9 5 36578.6 656.346 14
 -1 9 -5 33891.3 696.978 22
 -1 9 -6 8521.88 358.486 22
 1 9 6 8452.14 403.395 7
 1 -9 6 8317.03 437.737 8
 -1 9 -6 8150.56 462.339 6
 -1 -9 -6 8014.8 153.13 16
 1 -9 6 8789.65 337.667 14
 1 9 6 8516.73 375.805 23
 -1 9 -7 23505.7 603.229 22
 1 -9 7 25877.6 583.167 14
 1 9 7 24471.9 642.699 23
 1 -9 7 25130.6 764.919 8
 -1 9 -7 24780.2 771.723 6
 1 9 7 25505.6 731.879 7
 -1 9 -8 4816.45 288.023 22
 1 -9 8 4398.67 331.78 8
 1 9 8 4483.47 340.387 7
 -1 9 -8 4385.14 341.161 6
 1 -9 8 4876.14 271.77 14
 1 9 8 4662.55 294.844 23
 1 9 9 25988.2 675.557 17
 1 9 9 27483.4 857.713 7
 -1 9 -9 26256.6 790.636 6
 1 -9 9 27714.5 807.044 8
 -1 9 -9 27083.1 664.403 22
 1 9 9 27032.5 702.552 23
 1 9 10 13601.1 515.02 23
 -1 9 -10 14437.9 504.252 22
 -1 9 -10 14701 610.376 6
 1 9 10 14502.2 664.827 7
 1 9 10 14395.2 518.693 17
 -1 9 -10 13789.2 363.259 11
 -1 -9 -10 15361 644.48 5
 1 9 11 14624.1 535.693 23
 -1 9 -11 13735.5 495.82 22
 1 9 11 13626.4 679.979 7
 -1 9 -11 14262.3 599.549 6
 1 9 11 14427.3 529.21 17
 -1 -9 -11 13677.2 628.398 5
 -1 9 -11 13804.7 340.234 11
 1 9 12 5979.28 363.247 23
 -1 9 -12 5990.97 338.735 22
 -1 9 -12 6911.98 432.716 6
 1 9 12 5431.74 468.718 7
 1 9 12 5727.15 348.663 17
 -1 -9 -12 6082.02 442.605 5
 -1 9 -12 5957.31 214.441 11
 -1 9 -13 18987.1 604.436 22
 -1 9 -13 18122.8 692.842 6
 1 9 13 18874.4 633.019 17
 1 9 13 18502.5 637.143 23
 -1 -9 -13 18293.2 753.005 5
 1 9 14 9044.83 458.165 23
 -1 9 -14 9217.61 442.679 22
 1 9 14 9660.31 464.961 17
 -1 -9 -14 10234.5 592.659 5
 1 -9 14 9400.58 498.486 12
 -1 9 -14 9882.16 527.926 6
 -1 -9 -15 18563.1 800.938 5
 -1 -9 -15 16272 778.857 19
 1 9 15 17756.6 637.252 17
 1 9 15 17490.1 647.406 23
 1 -9 15 17988 691.965 12
 -1 -9 -15 17009.1 498.92 9
 -1 -9 -16 6816.77 510.446 5
 1 9 16 6658.25 427.091 23
 1 9 16 6344.36 412.702 17
 -1 -9 -16 6413.78 518.119 19
 1 -9 16 6796.87 453.898 12
 -1 -9 -16 6856.78 336.015 9
 -1 -9 -17 8764.58 584.352 5
 1 9 17 8507.12 488.859 23
 -1 -9 -17 9700.95 641.28 19
 1 9 17 9018.65 492.771 17
 1 -9 17 9561.99 532.985 12
 -1 -9 -17 9702.16 417.102 9
 -1 -9 -18 1601.99 292.365 5
 1 -9 18 1203.61 212.974 1
 1 9 18 1283.75 233.276 23
 -1 -9 -18 1165.43 322.234 19
 1 9 18 1680.42 271.828 17
 1 -9 18 1744.17 278.492 12
 -1 -9 -18 1443.68 204.143 9
 -1 -9 -19 4852.38 475.503 5
 1 -9 19 4832.29 346.156 1
 1 9 19 5205.65 428.34 23
 1 9 19 5494.3 421.568 17
 1 -9 19 5327.45 434.295 12
 -1 -9 -19 5147.34 333.741 9
 -1 -9 -20 5771.17 513.245 5
 1 -9 20 5717.36 365.223 1
 1 9 20 5686.44 430.305 17
 1 -9 20 5368.39 455.804 12
 -1 -9 -20 5621.91 363.173 9
 1 9 20 5555.26 432.929 23
 -1 -9 -21 8606.28 626.954 5
 1 9 21 8625.53 553.461 23
 1 -9 21 8218.87 553.597 12
 -1 -9 -21 8708.18 460.424 9
 -1 -9 -22 2896.55 407.912 5
 -1 -9 -22 2435.74 257.901 1
 1 -9 22 3059.68 398.676 12
 -1 -9 -22 2902.59 303.495 9
 1 9 22 2765.92 338.196 23
 -1 -9 -23 3672.42 453.479 5
 1 -9 23 4090.55 438.129 12
 -1 -9 -23 3981.35 351.601 9
 1 9 23 4420.54 438.682 23
 -1 -9 -24 2790.33 414.475 5
 1 -9 24 2622.28 382.388 12
 -1 -9 -24 2849.9 312.354 9
 1 9 24 2029.66 320.178 23
 -1 -9 -25 2847.34 443.63 5
 1 -9 25 3705.06 453.298 12
 -1 -9 -25 3197.2 350.125 9
 1 9 25 3494.79 406.374 23
 -1 -9 -26 2234.43 410.201 5
 1 9 26 2330.87 354.957 23
 1 -9 26 1729.46 351.102 12
 -1 -9 -26 2005.77 307.824 9
 -1 -9 -27 1789.81 372.167 5
 -1 -9 -27 2180.67 493.663 19
 1 9 27 1711.47 337.412 23
 1 -9 27 993.995 330.423 12
 -1 -9 -27 1592.99 288.775 9
 -1 -9 -28 1430.28 359.846 5
 -1 -9 -28 1939.64 497.194 19
 1 9 28 1779.31 363.963 23
 1 -9 28 1636.06 382.593 2
 1 -9 28 2026.83 398.788 12
 -1 -9 -28 1419.22 273.532 9
 -1 -9 -29 398.999 278.131 5
 -1 -9 -29 349.32 409.102 19
 1 -9 29 640.071 332.627 26
 1 -9 29 327.523 285.096 2
 1 -9 29 564.294 305.365 12
 -1 -9 -29 271.923 212.481 9
 -1 -9 -30 1847.7 410.674 5
 1 -9 30 966.474 343.447 26
 1 -9 30 1624.91 381.82 12
 -1 -9 -30 2023.85 344.011 9
 -1 -9 -30 1187.73 430.619 19
 -1 -9 -31 -112.534 302.339 5
 1 -9 31 -84.236 332.075 26
 1 -9 31 -81.9548 278.86 12
 -1 -9 -31 146.197 249.785 9
 -1 -9 -31 282.798 406.421 19
 -1 -9 -32 1098.94 349.849 5
 1 -9 32 580.704 351.475 26
 1 -9 32 166.776 308.14 12
 -1 -9 -32 1052.72 314.85 9
 -1 -9 -32 1153.29 471.856 19
 -1 -9 -33 -133.62 279.583 5
 1 -9 33 -61.6691 326.573 3
 1 -9 33 276.262 303.391 12
 -1 -9 -33 51.4327 271.347 9
 1 -9 33 481.212 367.21 26
 -1 -9 -34 990.311 363.582 5
 1 -9 34 -64.3833 310.447 12
 -1 -9 -34 699.129 314.878 9
 1 -9 34 1014.74 387.852 26
 -1 -9 -35 64.697 270.999 5
 1 -9 35 -779.966 362.89 12
 -1 9 -35 -171.127 346.907 9
 1 -9 35 421.777 347.033 26
 -1 9 -36 -72.0572 360.001 4
 1 -9 36 -108.362 322.67 12
 -1 9 -36 -198.396 353.529 9
 1 -9 36 22.23 387.18 26
 -1 9 -37 -627.041 451.448 4
 1 -9 37 345.971 330.494 12
 -1 9 -37 149.607 368.447 9
 1 -9 37 -487.337 385.653 26
 -1 9 -38 465.218 392.72 4
 1 -9 38 21.4221 306.257 12
 -1 9 -38 523.102 375.629 9
 1 -9 38 394.547 341.027 26
 -1 9 -39 -188.079 352.177 4
 1 -9 39 641.828 421 26
 -1 9 -39 -172.17 350.065 9
 1 -9 39 105.133 312.872 12
 -1 10 40 411.176 369.968 23
 1 -10 -39 2376.99 578.195 18
 -1 -10 39 815.593 381.299 26
 -1 10 39 1786.68 418.199 23
 -1 -10 39 1539.14 408.322 12
 1 10 -39 2101.53 493.497 9
 1 -10 -38 1011.64 453.677 18
 -1 -10 38 -44.5664 332.539 26
 -1 10 38 345.789 347.971 23
 -1 -10 38 -72.1351 332.925 12
 1 10 -38 -404.367 333.063 9
 1 -10 -37 1592.87 496.903 18
 -1 -10 37 1723.25 468.591 12
 1 10 -37 1380.9 429.264 9
 -1 10 37 2203.03 437.557 23
 -1 -10 37 1345.14 414.818 26
 -1 -10 36 291.834 354.358 12
 1 10 -36 308.455 364.72 9
 -1 -10 36 -22.3951 350.564 26
 -1 10 36 -19.3192 323.989 23
 -1 -10 35 1965.34 467.196 12
 1 10 -35 3090.82 525.893 9
 -1 -10 35 2445.71 453.962 26
 -1 10 35 2845.57 463.658 23
 -1 -10 34 96.1434 337.295 12
 1 10 -34 551.342 347.698 9
 -1 10 34 952.334 355.778 23
 -1 -10 33 3091.66 506.051 12
 1 10 -33 3229.67 505.142 9
 -1 10 33 3947.21 500.625 23
 -1 -10 32 749.84 357.22 12
 1 10 -32 414.309 291.84 9
 -1 10 32 -221.653 317.387 23
 -1 -10 31 4707.02 588.31 12
 1 10 -31 5344.83 595.297 9
 -1 10 31 5444.1 521.676 23
 -1 -10 30 22.4681 324.209 12
 1 -10 -30 17.9254 229.308 5
 -1 10 30 53.0052 295.895 23
 -1 -10 29 5086.87 572.842 12
 1 -10 -29 5675.56 518.574 5
 -1 10 29 6537 570.709 23
 -1 -10 28 106.427 304.075 12
 1 -10 -28 35.1584 245.929 5
 -1 10 28 518.555 274.53 23
 -1 -10 27 6641.75 618.195 12
 1 -10 -27 7167.15 579.243 5
 -1 10 27 6212.76 550.345 23
 1 -10 -26 190.769 336.022 19
 -1 10 26 675.175 287.958 23
 -1 -10 26 79.8168 270.952 12
 1 -10 -26 581.311 279.444 5
 1 -10 -25 9675.51 628.007 5
 1 -10 -25 7396.13 696.137 19
 -1 10 25 8065.84 572.116 23
 -1 10 25 9189.48 572.238 17
 -1 -10 25 8729.54 656.98 12
 1 -10 -25 9203.52 531.998 8
 1 -10 -24 1247.34 305.314 5
 -1 10 24 1024.57 302.733 23
 1 -10 -24 855.97 340.706 19
 -1 10 24 905.581 250.607 17
 -1 -10 24 1677.44 374.239 12
 1 -10 -24 847.185 220.365 8
 1 -10 -23 9968.73 514.302 1
 1 -10 -23 10198.3 739.893 19
 -1 10 23 9121.65 580.69 23
 -1 10 23 10027.9 579.009 17
 -1 -10 23 10268 693.865 12
 1 -10 -23 10164.3 637.612 5
 1 -10 -22 780.852 210.877 1
 1 -10 -22 661.202 286.927 19
 -1 10 22 936.053 262.549 23
 -1 10 22 541.977 196.045 17
 -1 -10 22 1108.55 324.994 12
 1 -10 -22 1220.23 290.402 5
 1 -10 -21 14189.7 663.106 1
 1 -10 -21 14771 847.43 19
 -1 10 21 14325 683.213 23
 -1 10 21 14507.4 645.328 17
 -1 -10 21 14696.2 766.895 12
 1 -10 -21 14295.5 728.571 5
 1 -10 -20 1199.11 251.055 1
 1 -10 -20 801.332 303.938 19
 -1 10 20 989.473 252.446 23
 -1 10 20 809.736 226.005 17
 -1 -10 20 1217.24 271.824 12
 1 -10 -20 564.283 217.29 5
 1 -10 -19 12960.6 651.753 1
 -1 10 19 12483.8 606.582 23
 -1 10 19 12503.3 591.708 17
 1 -10 -19 13707.7 773.1 19
 -1 -10 19 13910.2 721.854 12
 1 -10 -19 14609.3 708.542 5
 1 10 -19 13105 711.454 6
 -1 10 18 2899.01 310.556 23
 -1 10 18 2575.36 290.429 17
 1 -10 -18 2691.48 374.743 19
 -1 -10 18 3127.49 369.716 12
 1 10 -18 2679.62 363.511 6
 1 -10 -18 2971.02 346.559 5
 -1 10 17 9364.32 491.421 17
 1 10 -17 9512.14 597.947 6
 1 -10 -17 9307.15 599.337 19
 -1 10 17 8918.37 499.47 23
 -1 10 16 1088.01 213.851 17
 1 -10 -16 730.354 244.106 19
 1 10 -16 1007.76 258.99 6
 -1 10 16 1047.9 221.735 23
 1 -10 -15 8867.9 561.265 19
 -1 10 15 9055.32 467.977 17
 -1 10 15 9398.12 460.175 7
 1 10 -15 8969.84 570.799 6
 -1 10 15 9167.33 472.936 23
 1 10 -15 9071.73 380.219 11
 -1 10 14 438.976 161.064 23
 -1 10 14 695.333 167.029 7
 1 -10 -14 333.961 213.311 19
 -1 10 14 585.278 173.048 17
 1 10 -14 549.609 131.439 11
 1 10 -14 282.713 198.949 6
 1 -10 -13 15694.2 682.733 19
 -1 10 13 15107.6 583.048 17
 1 10 -13 15743.7 742.661 6
 -1 10 13 15951.2 488.519 7
 -1 -10 13 17019.2 661.826 8
 1 10 -13 15149.5 517.758 11
 -1 10 13 15908.5 587.617 23
 -1 10 12 1952.14 233.083 23
 -1 10 12 1685.24 167.888 7
 1 10 -12 1632.01 291.692 6
 -1 -10 12 1558.58 239.814 8
 1 -10 -12 1565.23 253.29 19
 -1 -10 12 1989.08 250.808 14
 1 10 -12 1648.21 203.558 11
 1 -10 -11 19544.7 708.482 19
 1 10 -11 19616 831.309 6
 -1 10 11 19265.3 444.316 7
 -1 -10 11 20080.6 734.614 8
 -1 -10 11 20250.1 664.903 14
 -1 10 11 19836.7 621.186 23
 -1 10 10 2314.77 234.733 23
 -1 10 10 2410 158.844 7
 -1 -10 10 1531.66 241.524 8
 1 10 -10 2026.35 309.966 6
 1 -10 -10 2200.03 268.688 19
 -1 -10 10 2578.6 252.665 14
 1 -10 -10 2132.26 280.056 8
 -1 10 9 11687.4 462.994 23
 1 10 -9 12035 671.475 6
 -1 10 9 11793.3 297.291 7
 1 -10 -9 12344.2 530.044 19
 -1 -10 9 12177.4 497.105 14
 1 -10 -9 12093.3 607.475 8
 -1 -10 9 12395 585.384 8
 -1 10 8 3953.68 272.307 23
 1 10 -8 3972.24 412.504 6
 -1 10 8 4021.74 171.163 7
 1 -10 -8 3559.46 298.38 19
 -1 -10 8 3862.93 285.887 14
 -1 -10 8 3675.68 328.939 8
 1 -10 -8 3588.59 353.739 8
 -1 10 7 11295.6 435.686 23
 1 10 -7 11572.3 690.852 6
 1 -10 -7 11120.2 465.59 19
 -1 -10 7 11150 463.758 14
 1 -10 -7 11405.8 592.443 8
 -1 -10 7 10978.2 559.452 8
 -1 10 6 2118.49 220.694 24
 -1 -10 6 2270.08 277.92 8
 1 10 -6 2285.87 345.484 6
 1 -10 -6 2348.44 232.966 19
 -1 -10 6 2495.27 241.467 14
 1 -10 -6 2218.77 273.442 8
 -1 10 5 4791.58 296.167 24
 1 -10 -5 4892.84 289.837 19
 1 10 -5 5060.71 490.713 6
 -1 -10 5 4781.22 306.013 14
 -1 -10 5 4975.16 397.158 8
 1 -10 -5 4879.92 398.205 8
 1 10 -4 -18.816 210.851 6
 1 -10 -4 208.16 109.057 19
 1 -10 -4 139.886 48.2861 26
 -1 10 4 319.949 139.298 24
 -1 -10 4 153.122 141.015 8
 1 -10 -4 248.891 171.932 8
 1 -10 -3 5557.7 185.721 26
 -1 10 3 5625.99 317.01 24
 -1 -10 3 5869.23 250.302 15
 1 -10 -3 5579.82 406.906 8
 -1 -10 3 6101.3 439.841 8
 1 -10 -3 5610.46 282.32 19
 -1 10 2 5285.97 306.284 24
 1 -10 -2 4966.57 196.015 26
 -1 -10 2 5239.34 236.381 15
 -1 -10 2 4556.01 392.707 8
 1 -10 -2 5533.65 259.44 19
 -1 10 1 3289.51 241.409 24
 1 -10 -1 3138.52 190.638 19
 -1 -10 1 3452.06 195.099 15
 -1 -10 1 3402.47 341.434 8
 -1 -10 0 85.8119 69.8503 15
 -1 10 0 116.725 110.684 24
 1 -10 0 294.757 85.0861 19
 1 -10 1 23.8548 137.482 8
 -1 10 -1 -145.634 161.989 6
 -1 10 -1 102.755 98.2226 24
 1 -10 1 60.9077 62.2241 19
 1 -10 2 437.913 71.9033 19
 1 -10 2 329.172 149.173 8
 1 10 2 341.195 122.085 7
 -1 10 -2 592.3 185.251 6
 1 -10 2 405.112 57.8288 15
 1 -10 3 22.5818 43.9344 19
 -1 10 -3 53.5107 160.906 6
 1 10 3 190.999 123.274 7
 1 -10 4 299.151 37.8441 19
 1 10 4 199.629 109.652 7
 -1 10 -4 126.991 135.348 6
 1 -10 4 34.6515 139.259 8
 -1 10 -5 495.463 165.872 6
 1 10 5 416.041 125.927 7
 1 -10 5 366.632 151.105 8
 -1 10 -5 557.866 127.68 22
 1 -10 5 496.546 116.433 14
 -1 10 -6 982.724 228.971 6
 1 10 6 852.466 158.206 7
 1 -10 6 923.195 193.129 8
 -1 10 -6 706.324 151.635 22
 1 -10 6 1053.34 151.38 14
 1 -10 7 1146.37 209.013 8
 1 10 7 919.514 165.76 7
 -1 10 -7 1335 231.473 6
 -1 10 -7 1169.67 184.555 22
 1 -10 7 1099.54 154.822 14
 -1 10 -8 775.086 180.491 6
 1 -10 8 670.269 193.064 8
 1 10 8 836.689 190.128 7
 -1 10 -8 825.183 178.306 22
 1 10 8 948.333 185.825 23
 1 -10 8 1102.18 158.505 14
 -1 10 -9 1953.75 251.49 6
 1 -10 9 1942.47 253.17 8
 1 10 9 2288.58 264.563 7
 1 -10 9 2346.5 220.639 14
 1 10 9 1820.08 223.037 23
 -1 10 -9 2094.11 222.795 22
 -1 10 -10 114.17 83.9952 11
 1 10 10 -134.292 143.529 23
 -1 10 -10 137.259 117.659 22
 1 10 10 79.7768 129.826 17
 1 -10 10 7.35311 114.218 14
 -1 -10 -10 12.8397 144.894 5
 -1 10 -10 338.127 161.071 6
 1 10 11 3004.43 276.198 23
 -1 10 -11 2713.58 261.999 22
 -1 10 -11 2728.04 296.562 6
 1 10 11 2739.85 318.657 7
 1 10 11 3019.52 280.731 17
 -1 10 -11 2376.2 163.841 11
 -1 -10 -11 3128.64 335.721 5
 -1 10 -12 430.936 145.651 22
 1 10 12 637.894 179.607 23
 1 10 12 223.141 196.197 7
 1 10 12 755.982 189.019 17
 -1 10 -12 155.554 148.776 6
 -1 -10 -12 637.192 231.974 5
 -1 10 -12 460.465 90.2313 11
 -1 10 -13 4300.46 324.931 22
 -1 10 -13 4393 381.446 6
 1 10 13 4219.18 340.081 17
 1 10 13 4289.38 340.786 23
 -1 -10 -13 4463.18 408.153 5
 -1 10 -14 613.493 174.262 22
 1 10 14 403.168 167.8 17
 1 10 14 602.575 222.887 7
 1 10 14 775.061 193.013 23
 -1 -10 -14 876.322 244.416 5
 -1 10 -14 907.696 210.393 6
 -1 -10 -15 5020.97 474.114 19
 1 10 15 5819.4 401.1 17
 1 10 15 5357.01 509.845 7
 1 10 15 5353.12 385.744 23
 -1 -10 -15 5964.92 481.95 5
 1 10 16 1457.34 267.918 23
 -1 -10 -16 1349.1 289.104 5
 1 10 16 1425.99 256.125 17
 -1 -10 -16 1269.87 291.373 19
 1 10 17 4499.2 377.245 23
 -1 -10 -17 3861.19 404.948 5
 1 10 17 4246.38 370.178 17
 -1 -10 -17 3718.34 440.394 19
 1 10 18 815.104 217.411 23
 -1 -10 -18 833.49 319.154 19
 1 10 18 879.456 205.138 17
 1 -10 18 1214.81 255.521 12
 -1 -10 -18 947.745 267.561 5
 1 -10 19 4782.9 387.312 1
 1 10 19 4335.92 395.395 23
 -1 -10 -19 3779.44 478.25 19
 1 10 19 4724.21 401.176 17
 1 -10 19 4604.84 431.987 12
 -1 -10 -19 5351.79 497.368 5
 1 -10 20 1096.29 227.398 1
 1 10 20 742.548 236.089 17
 -1 -10 -20 802.763 326.646 19
 1 10 20 585.969 223.113 23
 1 -10 20 1305.09 303.947 12
 -1 -10 -20 1118.03 297.766 5
 -1 -10 -21 4550.27 490.464 5
 1 10 21 4587.16 413.888 17
 -1 -10 -21 3588.79 510.21 19
 1 10 21 4140.35 409.785 23
 1 -10 21 3833.78 413.487 12
 -1 -10 -21 4073.53 327.246 9
 -1 -10 -22 -77.6897 236.348 5
 -1 -10 -22 155.395 298.427 19
 1 -10 22 -16.2055 257.172 12
 -1 -10 -22 162.691 145.414 9
 1 10 22 143.05 237.813 23
 -1 -10 -23 4450.2 493.684 5
 1 -10 23 3911.41 442.372 12
 -1 -10 -23 4137.59 357.656 9
 1 10 23 3731.39 411.761 23
 -1 -10 -24 900.592 303.304 5
 1 -10 24 522.028 232.383 12
 -1 -10 -24 159.531 200.878 9
 1 10 24 382.798 299.106 23
 -1 -10 -25 7339.55 640.589 5
 1 -10 25 6641.66 580.013 12
 -1 -10 -25 6797.81 458.914 9
 1 10 25 6326.5 537.837 23
 -1 -10 -26 1072.24 344.967 5
 1 -10 26 1368.97 361.024 12
 -1 -10 -26 1060.19 247.741 9
 1 10 26 1223.31 324.61 23
 -1 -10 -27 3796.39 488.386 5
 1 -10 27 3635.76 457.863 12
 -1 -10 -27 4133.56 395.158 9
 1 10 27 3962.25 454.873 23
 -1 -10 -28 1302.11 376.153 5
 1 10 28 930.93 339.279 23
 1 -10 28 957.322 344.886 12
 -1 -10 -28 482.297 229.456 9
 -1 -10 -29 3532.99 487.088 5
 1 -10 29 3293.93 520.437 26
 1 10 29 3125.99 458.387 23
 1 -10 29 3327.1 532.841 2
 1 -10 29 3657.19 477.19 12
 -1 -10 -29 3437.97 392.129 9
 -1 -10 -30 -22.4696 267.232 5
 1 10 30 198.488 298.643 23
 1 -10 30 -42.4498 323.959 26
 1 -10 30 490.697 323.961 12
 -1 -10 -30 266.991 226.667 9
 -1 -10 -30 255.958 417.622 19
 1 -10 31 2885.67 503.275 26
 1 10 31 3236.98 475.584 23
 1 -10 31 2870.19 473.877 12
 -1 -10 -31 2737.9 464.042 5
 -1 -10 -31 3721.01 659.784 19
 1 -10 32 309.26 389.767 26
 1 -10 32 695.759 352.977 12
 -1 -10 -32 584.768 301.262 5
 -1 -10 -32 531.807 441.248 19
 1 -10 33 2370.26 436.286 12
 -1 -10 -33 2533.86 444.979 5
 1 -10 33 2511.77 582.205 3
 1 -10 33 2330.23 485.457 26
 1 -10 34 214.729 308.371 12
 -1 -10 -34 21.9012 270.787 5
 1 -10 34 316.263 378.786 26
 -1 -10 -35 1755.43 423.991 5
 1 -10 35 1096 370.472 12
 -1 10 -35 1467.27 424.878 9
 1 -10 35 1178.29 430.726 26
 1 -10 36 -107.191 298.031 12
 -1 10 -36 121.391 378.295 9
 1 -10 36 248.656 356.702 26
 -1 10 -37 2613.78 593.512 4
 1 -10 37 1759 420.177 12
 -1 10 -37 1995.49 442.467 9
 1 -10 37 2378.89 492.145 26
 -1 10 -38 130.873 392.065 4
 1 -10 38 375.005 334.724 12
 -1 10 -38 -24.1106 346.433 9
 1 -10 38 616.66 368.377 26
 -1 10 -39 2029.76 499.225 4
 -1 10 -39 2306.6 502.663 9
 1 -10 39 2368.31 488.858 26
 1 11 -39 179.507 314.671 9
 -1 -11 39 -198.43 335.084 26
 -1 11 39 -469.524 350.232 23
 1 11 -38 456.674 330.61 9
 -1 -11 38 449.452 367.869 26
 -1 11 38 -286.312 341.976 23
 1 11 -37 -757.395 415.204 9
 -1 -11 37 22.6632 345.721 26
 -1 11 37 38.5658 318.388 23
 1 11 -36 1189.5 418.913 9
 -1 -11 36 1045.4 413.427 26
 -1 11 36 853.327 403.203 23
 1 11 -35 68.0075 312.284 9
 -1 -11 35 -45.3169 351.836 26
 -1 11 35 426.13 327.042 23
 -1 11 34 693.768 359.263 23
 1 11 -34 -157.022 314.13 9
 -1 -11 34 -240.121 443.397 12
 -1 11 33 190.918 333.491 23
 1 11 -33 461.656 307.787 9
 -1 -11 33 787.031 382.278 12
 -1 11 32 602.237 352.041 23
 1 11 -32 364.128 315.158 9
 -1 -11 32 519.614 360.828 12
 -1 11 31 814.062 331.65 23
 1 11 -31 976.087 364.628 9
 -1 -11 31 791.909 376.049 12
 -1 11 30 -199.552 294.085 23
 -1 -11 30 -435.48 326.215 12
 -1 11 29 195.064 283.097 23
 -1 -11 29 786.916 387.87 12
 1 -11 -28 -291.139 394.859 19
 -1 11 28 155.576 257.669 23
 -1 -11 28 -65.7553 305.757 12
 1 -11 -27 588.122 388.401 19
 -1 11 27 1025.63 334.285 23
 -1 -11 27 -21.3194 324.613 12
 1 -11 -26 443.379 331.684 19
 -1 -11 26 310.29 289.426 12
 -1 11 26 244.827 242.773 23
 -1 11 25 616.777 275.663 23
 -1 11 25 826.339 245.539 17
 1 -11 -25 829.685 315.808 19
 -1 -11 25 581.003 311.505 12
 1 -11 -25 758.756 213.644 8
 -1 11 24 833.738 271.313 17
 -1 11 24 229.524 259.253 23
 1 -11 -24 550.318 224.183 8
 1 -11 -24 819.386 356.938 19
 1 -11 -23 2179.72 431.567 19
 -1 11 23 1938.48 313.735 23
 -1 11 23 2608.76 355.82 17
 1 -11 -23 2497.19 308.78 1
 1 -11 -23 2374.93 332.371 8
 1 -11 -22 104.272 317.327 19
 -1 11 22 314.184 234.639 23
 -1 11 22 459.733 226.271 17
 1 -11 -22 382.107 215.219 1
 1 -11 -22 375.589 209.827 8
 1 -11 -21 3146.83 454.292 19
 -1 11 21 2972.66 351.402 23
 -1 11 21 3192.66 350.085 17
 1 -11 -21 3214.46 368.256 1
 1 -11 -21 3087.36 369.935 8
 1 -11 -20 570.736 268.804 19
 -1 11 20 912.312 245.951 23
 -1 11 20 772.632 229.063 17
 1 -11 -20 366.774 213.652 8
 1 -11 -20 348.211 196.519 1
 1 -11 -19 1669.99 310.313 1
 -1 11 19 1255.83 267.214 23
 -1 11 19 1561.11 283.433 17
 1 -11 -19 1434.08 330.465 19
 1 11 -19 1514.12 297.604 6
 1 -11 -19 1623.83 272.008 8
 -1 11 18 1983.25 278.942 23
 1 -11 -18 1354.49 312.713 19
 -1 11 18 1704.14 265.976 17
 1 11 -18 1934.35 332.621 6
 1 -11 -18 1716.73 288.229 8
 1 -11 -17 6873.78 549.711 19
 1 11 -17 6652.77 518.331 6
 -1 11 17 6912.84 448.808 17
 -1 11 17 7025.44 456.862 23
 1 -11 -17 7027.36 515.18 8
 1 -11 -16 7355.42 547.512 19
 1 11 -16 7062.12 554.351 6
 -1 11 16 6862.72 441.107 17
 -1 11 16 6541.5 434.057 23
 1 11 -16 6719.18 330.967 11
 1 -11 -16 7192.75 522.444 8
 -1 11 15 5211.22 386.102 23
 1 -11 -15 5350.78 466.951 19
 1 11 -15 5746.78 490.645 6
 -1 11 15 5602.71 401.4 17
 -1 -11 15 5504.63 418.324 14
 1 -11 -15 5553.8 466.662 8
 1 11 -15 5421.47 312.239 11
 -1 11 14 9471.22 486.436 23
 1 -11 -14 11139.9 623.388 19
 1 11 -14 9787.68 610.796 6
 -1 -11 14 11116.1 581.063 8
 -1 11 14 9850.01 510.285 17
 -1 -11 14 11734.3 571.308 14
 1 11 -14 9526.94 418.183 11
 1 -11 -14 10187.3 607.423 8
 -1 11 13 5227.51 367.811 23
 1 -11 -13 5688.63 457.375 19
 1 11 -13 5641.95 488.736 6
 -1 -11 13 5844.25 434.415 8
 -1 11 13 5925.89 395.132 17
 1 11 -13 4601.98 312.063 11
 -1 -11 13 6132.79 412.56 14
 1 -11 -13 5249.25 455.041 8
 -1 11 12 12201.3 522.959 23
 1 -11 -12 11698.8 600.792 19
 -1 -11 12 11648.8 593.083 8
 1 11 -12 11995.1 677.119 6
 1 11 -12 11399.1 484.744 11
 -1 -11 12 12928.4 569.134 14
 1 -11 -12 11781.8 654.517 8
 -1 11 11 2336.52 251.095 23
 -1 -11 11 2608.06 312.249 8
 1 11 -11 2162.81 316.136 6
 1 -11 -11 2158.9 296.281 19
 -1 -11 11 2435.62 268.918 14
 1 -11 -11 2353.75 330.635 8
 -1 11 10 13151.4 525.688 23
 1 11 -10 12940.8 722.902 6
 -1 -11 10 13049.4 635.696 8
 1 -11 -10 13336.9 586.031 19
 -1 -11 10 13592.7 558.989 14
 1 -11 -10 13614.7 687.744 8
 -1 11 9 4433.75 318.871 23
 1 11 -9 4021.97 433.094 6
 1 -11 -9 3902.59 327.036 19
 -1 -11 9 3961.35 310.857 14
 1 -11 -9 4554.16 420.529 8
 -1 -11 9 4940.21 398.813 8
 1 11 -8 25341.2 1010.74 6
 1 -11 -8 25904.5 750.097 19
 -1 -11 8 25291.5 732.162 14
 -1 -11 8 24581.1 864.981 8
 1 -11 -8 26082.2 925.093 8
 -1 11 7 7440.22 404.094 24
 1 11 -7 7631.47 600.434 6
 1 -11 -7 7175.1 390.17 19
 -1 -11 7 6901.43 394.807 14
 1 -11 -7 8172 526.747 8
 -1 -11 7 7481.88 495.561 8
 -1 11 6 15173.7 548.983 24
 1 11 -6 15562.4 839.462 6
 1 -11 -6 15730.5 547.942 19
 -1 -11 6 15444.3 562.131 14
 1 -11 -6 14524.6 690.062 8
 -1 -11 6 14472.5 679.869 8
 1 11 -5 11132.3 727.486 6
 1 -11 -5 10885.8 435.863 19
 -1 11 5 10475.6 456.375 24
 -1 -11 5 10520.7 605.269 8
 1 -11 -5 11491.3 613.684 8
 -1 11 4 16118.4 548.45 24
 1 -11 -4 16762.5 266.685 26
 1 11 -4 15766.8 891.868 6
 1 -11 -4 17059.8 515.771 19
 -1 -11 4 16961.1 436.411 15
 1 -11 -4 16631.8 749.896 8
 -1 -11 4 16303 732.633 8
 1 -11 -3 5588.41 195.757 26
 -1 11 3 5927.19 352.051 24
 1 11 -3 5639.87 545.902 6
 -1 -11 3 5939.87 260.122 15
 1 -11 -3 6417.27 474.735 8
 -1 -11 3 5639.06 450.689 8
 1 -11 -3 5443.92 290.228 19
 1 -11 -2 14496.7 342.997 26
 -1 11 2 16106 541.63 24
 1 -11 -2 16328.1 449.506 19
 -1 -11 2 15972.3 411.343 15
 -1 -11 2 14798.6 720.08 8
 1 -11 -1 11294.7 353.24 19
 1 -11 -1 10507.3 317.557 26
 -1 11 1 10724.2 446.385 24
 -1 -11 1 11248.9 346.144 15
 1 -11 0 37521.2 586.23 19
 -1 11 0 36461.7 808.511 24
 -1 -11 0 36747.1 1127.46 8
 -1 11 -1 9408.33 420.745 24
 -1 11 -1 9268.37 596.027 6
 1 -11 1 8592.62 261.949 19
 -1 11 -2 22653.2 897.16 6
 1 -11 2 21311.4 360.518 19
 1 -11 2 22139.4 813.34 8
 -1 11 -3 4038.3 392.09 6
 1 11 3 4124.7 260.795 7
 1 -11 3 3502.86 128.642 19
 1 -11 3 3873.26 143.187 15
 1 -11 3 4400.3 382.013 8
 1 11 4 38073.1 765.568 7
 -1 11 -4 39137 1119.33 6
 1 -11 4 38096.6 1057.44 8
 -1 11 -5 9836.09 433.242 22
 1 -11 5 9701.36 558.484 8
 -1 11 -5 10062.3 577.186 6
 1 11 5 10245.7 417.377 7
 1 -11 6 12637.8 444.555 14
 -1 11 -6 11590.2 472.473 22
 -1 11 -6 11246.9 600.441 6
 1 11 6 12444.9 466.361 7
 1 -11 6 12462.6 613.546 8
 1 -11 7 6168.17 326.124 14
 -1 11 -7 5839.1 353.393 22
 -1 11 -7 6391.91 456.21 6
 1 -11 7 6849.73 454.526 8
 1 11 7 6013.67 344.914 7
 1 -11 8 15827.6 517.771 14
 -1 11 -8 14206.2 530.329 22
 1 11 8 15005.1 545.134 7
 1 -11 8 14264.6 648.11 8
 -1 11 -8 15614 686.57 6
 -1 11 -9 10232.5 457.163 22
 1 -11 9 10725.2 438.956 14
 1 11 9 10332.2 487.41 23
 1 -11 9 11420.2 590.076 8
 1 11 9 10026.9 464.725 7
 -1 11 -9 10205 557.237 6
 -1 11 -10 15089.2 567.145 22
 1 11 10 15687.7 603.158 7
 -1 11 -10 14987.5 664.139 6
 1 -11 10 16538.3 553.459 14
 1 11 10 15148.5 598.628 23
 -1 11 -11 9725.21 465.946 22
 1 11 11 9965.49 509.123 7
 -1 11 -11 10889.6 576.805 6
 1 11 11 10202.7 501.761 17
 -1 11 -11 9149.9 330.035 11
 1 -11 11 10657.1 459.467 14
 1 11 11 9243.91 486.972 23
 1 11 12 15097 616.112 23
 -1 11 -12 14821.1 575.623 22
 1 11 12 14822.5 645.586 7
 -1 11 -12 15479.6 680.867 6
 1 11 12 15097.3 621.677 17
 1 -11 12 16045.2 574.791 14
 -1 -11 -12 15253.3 732.157 5
 1 11 13 6146.06 414.074 23
 -1 11 -13 6352.71 387.619 22
 -1 11 -13 6225.46 454.145 6
 1 11 13 6269.61 449.59 7
 1 11 13 6227.7 419.881 17
 1 -11 13 6176.63 380.542 14
 -1 -11 -13 6815.68 514.967 5
 -1 11 -14 10476.2 500.435 22
 1 11 14 10465.9 607.269 7
 -1 11 -14 10402.4 577.005 6
 1 11 14 9705.39 520.355 17
 -1 -11 -14 9665.09 624.787 19
 1 11 14 10087.1 530.131 23
 -1 -11 -14 10483.8 634.583 5
 -1 11 -15 3756.37 325.06 22
 1 11 15 3489.76 386.92 7
 -1 -11 -15 4230.05 470.334 19
 1 11 15 4104.53 373.193 17
 1 11 15 4154.74 380.085 23
 -1 -11 -15 4272.8 440.608 5
 -1 11 -15 4504.58 426.486 6
 -1 -11 -16 9374.25 657.714 19
 1 11 16 9452.63 642.691 7
 1 11 16 9900.45 538.575 17
 1 11 16 9623.68 544.326 23
 -1 -11 -16 10655.1 658.236 5
 -1 -11 -17 4917.46 511.965 19
 1 11 17 4404.77 471.265 7
 1 11 17 5617.35 425.547 17
 1 11 17 5142.39 426.139 23
 -1 -11 -17 6061.67 526.933 5
 -1 -11 -18 7452.58 639.521 19
 1 11 18 7916.36 512.63 17
 1 11 18 7479.2 610.21 7
 1 11 18 7719.6 509.9 23
 -1 -11 -18 7186.46 582.579 5
 1 11 19 3527.16 378.948 23
 1 11 19 3439.75 463.736 7
 1 11 19 3866.44 390.621 17
 -1 -11 -19 3499.77 465.857 19
 -1 -11 -19 4321.67 474.055 5
 1 -11 19 4222.66 401.843 1
 -1 -11 -20 6126.88 607.774 19
 1 -11 20 7083.78 474.232 1
 1 11 20 6864 501.075 17
 -1 -11 -20 7154.78 586.687 5
 1 11 20 6268.48 488.605 23
 -1 -11 -21 3372 479.206 19
 1 11 21 3931.72 395.601 17
 -1 -11 -21 3713.29 470.826 5
 1 11 21 3367.65 402.504 23
 1 11 22 3752.52 400.688 17
 -1 -11 -22 3830.69 543.5 19
 -1 -11 -22 3667.14 472.305 5
 1 11 22 4172.34 445.62 23
 -1 -11 -23 1663.22 424.688 19
 -1 -11 -23 2536.97 429.937 5
 1 11 23 1913.14 358.512 23
 -1 -11 -24 1531.43 441.308 19
 -1 -11 -24 1370.41 369.151 5
 1 11 24 1475.19 321.536 23
 -1 -11 -25 3727.44 611.888 19
 -1 -11 -25 3841.64 497.168 5
 1 11 25 3038.24 436.087 23
 -1 -11 -26 1265.4 442.711 19
 1 11 26 1680.66 347.765 23
 -1 -11 -26 1588.26 374.3 5
 1 -11 26 1898.81 382.648 12
 1 11 27 470.244 299.745 23
 -1 -11 -27 1149.7 348.752 5
 1 -11 27 953.153 350.947 12
 1 11 28 1604.7 377.865 23
 1 -11 28 1531.18 392.307 12
 -1 -11 -28 1030.73 371.216 5
 1 -11 29 1053.02 408.531 2
 1 -11 29 1764.14 387.095 12
 -1 -11 -29 1058.38 320.498 5
 1 11 29 2038.92 414.781 23
 1 -11 29 1006.12 382.364 26
 1 -11 30 1441.48 404.793 12
 1 11 30 1334.84 361.541 23
 1 -11 30 940.939 391.567 26
 -1 -11 -30 1059.16 334.335 5
 1 11 31 809.287 369.078 23
 1 -11 31 1561.24 458.505 26
 -1 -11 -31 1107.22 375.728 5
 1 11 32 285.637 305.209 23
 1 -11 32 656.548 373.096 26
 -1 -11 -32 583.459 328.702 5
 1 -11 33 1327.38 413.148 26
 1 11 33 633.178 315.629 23
 -1 -11 -33 997.986 309.47 5
 1 -11 34 207.002 398.913 26
 1 11 34 -693.268 395.61 23
 -1 -11 -34 437.046 316.622 5
 1 -11 34 33.6877 333.473 3
 -1 11 -35 70.4339 379.752 9
 1 -11 35 251.529 358.192 26
 1 11 35 1096.64 385.842 23
 -1 11 -36 141.515 345.895 9
 1 -11 36 -159.098 345.168 26
 1 -11 37 -67.4579 362.208 26
 -1 11 -37 47.0742 365.377 9
 -1 11 -37 370.674 357.236 4
 1 -11 38 -309.214 362.626 26
 -1 11 -38 859.346 364.581 9
 -1 11 -38 191.959 395.441 4
 1 12 -38 1359.96 409.889 9
 -1 12 38 451.447 347.107 23
 -1 -12 38 538.505 349.311 26
 1 12 -37 414.298 363.087 9
 -1 12 37 229.179 319.77 23
 -1 -12 37 204.61 345.616 26
 1 12 -36 2055.63 442.956 9
 -1 -12 36 1350.95 416.082 26
 -1 12 36 1679.17 425.734 23
 1 12 -35 -109.285 329.724 9
 -1 -12 35 390.493 352.214 26
 -1 12 35 -96.9086 342.692 23
 1 12 -34 2013.56 430.324 9
 -1 12 34 2306.62 427.268 23
 -1 -12 34 1463.54 434.063 26
 1 12 -33 788.506 377.212 9
 -1 12 33 828.821 391.452 23
 1 12 -32 3011.76 469.637 9
 -1 12 32 3208.21 476.568 23
 1 12 -31 101.789 294.82 9
 -1 12 31 -75.4192 304.223 23
 1 12 -30 6442.43 604.545 9
 -1 12 30 5810.62 559.97 23
 -1 12 29 364.223 261.968 23
 -1 12 28 6236.04 560.101 23
 -1 12 27 678.223 320.026 23
 1 -12 -27 183.292 395.644 19
 -1 12 26 3096.32 423.631 23
 -1 12 26 3907.88 444.298 17
 -1 12 25 641.501 299.446 23
 1 -12 -25 1045.92 363.934 19
 -1 12 25 954.716 285.792 17
 1 -12 -24 3977.77 533.141 19
 -1 12 24 4791.07 449.88 17
 -1 12 24 3896.96 436.441 23
 1 -12 -23 1752.09 406.71 19
 1 -12 -23 2028.1 312.403 1
 -1 12 23 2077.97 335.246 17
 -1 12 23 1424.36 307.53 23
 1 -12 -23 1818.15 300.268 8
 1 -12 -22 7915.27 683.292 19
 1 -12 -22 6532.46 526.336 1
 -1 12 22 6920.04 508.992 17
 -1 12 22 6823.09 532.406 23
 1 -12 -22 7289.52 548.558 8
 1 -12 -21 2675.6 425.452 19
 1 -12 -21 2969.31 375.959 1
 -1 12 21 3387.5 379.325 17
 -1 12 21 3435.86 387.794 23
 1 -12 -21 3343.79 399.316 8
 1 -12 -20 7864.31 645.583 19
 1 -12 -20 7245.1 573.267 1
 -1 12 20 7062.98 503.449 17
 -1 12 20 7480.06 522.309 23
 1 -12 -20 7303.05 559.63 8
 1 12 -19 1910.68 361.64 6
 1 -12 -19 1332.01 298.61 1
 -1 12 19 1833.35 314.621 23
 1 -12 -19 2197.56 410.684 19
 -1 12 19 2002.51 316.039 17
 -1 -12 19 2526.81 353.558 14
 1 -12 -19 1695.09 305.405 8
 -1 12 18 5540.22 442.253 23
 1 -12 -18 5968.53 543.615 19
 1 12 -18 5539.44 506.122 6
 -1 12 18 5313.03 438.366 17
 -1 -12 18 5983.42 476.448 14
 1 -12 -18 5701.53 495.788 8
 1 -12 -17 841.892 252.287 8
 -1 12 17 223.132 187.588 23
 1 -12 -17 812.634 289.239 19
 -1 12 17 876.426 226.398 17
 -1 -12 17 1054.78 241.947 14
 1 12 -17 484.162 241.662 6
 -1 12 16 10343.9 558.113 23
 1 -12 -16 10149.9 644.763 19
 1 12 -16 10878 677.274 6
 -1 12 16 10871.3 566.266 17
 -1 -12 16 10223.2 572.641 14
 1 -12 -16 10059.1 649.725 8
 1 -12 -15 805.667 262.916 8
 1 12 -15 607.595 141.542 11
 -1 12 15 149.752 183.262 23
 1 -12 -15 658.799 232.934 19
 -1 12 15 496.299 203.25 17
 -1 -12 15 896.619 233.042 14
 1 12 -15 476.699 233.405 6
 -1 12 14 11182.4 551.09 23
 1 -12 -14 11041.5 624.242 19
 -1 -12 14 11278.4 609.995 8
 1 12 -14 11059.8 678.846 6
 -1 12 14 10745.5 551.232 17
 -1 -12 14 11547.6 579.609 14
 1 12 -14 9783.11 439.299 11
 1 -12 -14 11784.1 681.433 8
 -1 12 13 1962.93 260.427 23
 1 12 -13 2036.74 335.56 6
 -1 -12 13 1746.82 281.821 8
 -1 12 13 1688.09 250.271 17
 1 -12 -13 1927.67 294.547 19
 -1 -12 13 2090.49 281.714 14
 1 12 -13 2286.21 242.914 11
 1 -12 -13 2170.26 343.731 8
 -1 12 12 7694.74 444.958 23
 1 -12 -12 7802.12 512.506 19
 -1 -12 12 8186.28 535.825 8
 1 12 -12 8103.98 586.26 6
 -1 -12 12 7599.04 468.865 14
 1 12 -12 6860.45 396.356 11
 1 -12 -12 8491.28 581.134 8
 -1 12 11 3037.66 301.163 23
 1 -12 -11 2795.09 327.204 19
 1 12 -11 2171.57 359.836 6
 -1 -12 11 2389.56 331.637 8
 -1 -12 11 2925.49 308.072 14
 1 -12 -11 2700.74 353.104 8
 1 -12 -10 2124 292.386 19
 -1 -12 10 2561.51 329.406 8
 1 12 -10 2427.67 362.633 6
 -1 -12 10 2115.61 254.768 14
 1 -12 -10 2118.25 342.231 8
 -1 12 9 1705.5 250.373 24
 -1 -12 9 1503.34 271.106 8
 1 12 -9 1561.1 330.369 6
 1 -12 -9 1516.31 255.554 19
 -1 -12 9 1740.1 235.326 14
 1 -12 -9 1446.71 291.218 8
 -1 12 8 6054.73 391.991 24
 1 12 -8 5609.55 520.137 6
 1 -12 -8 5497 377.076 19
 -1 -12 8 5497.07 378.858 14
 -1 -12 8 6004.85 478.198 8
 1 -12 -8 5871.06 489.735 8
 1 -12 -7 2871.19 284.947 19
 -1 12 7 2690.85 284.124 24
 1 -12 -7 3490.36 403.958 8
 1 12 -7 3030.6 407.293 6
 -1 -12 7 2689.39 343.439 8
 1 -12 -6 6484.26 369.352 19
 1 12 -6 6968.56 603.1 6
 -1 12 6 6310.31 393.112 24
 1 -12 -6 6478.43 501.083 8
 -1 -12 6 6158.76 483.447 8
 -1 -12 5 1078.88 270.733 8
 1 12 -5 1619.85 369.04 6
 1 -12 -5 1144.83 247.97 8
 1 -12 -5 1340.81 193.061 19
 -1 -12 5 1080.35 141.334 15
 -1 12 5 1153.67 222.911 24
 1 -12 -4 3315.59 121.025 26
 -1 12 4 3426.48 297.579 24
 1 -12 -4 3499.46 253.951 19
 1 12 -4 2616.45 411.343 6
 -1 -12 4 3241.27 215.31 15
 -1 -12 4 3215.1 373.684 8
 1 -12 -4 3130.78 365.094 8
 1 -12 -3 124 177.441 8
 -1 -12 3 -80.0831 193.506 8
 1 12 -3 113.684 251.531 6
 1 -12 -3 -19.0569 109.486 19
 -1 -12 3 107.801 94.2317 15
 -1 12 3 143.633 136.383 24
 1 -12 -3 142.218 63.3864 26
 1 -12 -2 5684.49 279.429 19
 -1 -12 2 5976.92 262.561 15
 -1 -12 2 5903.73 491.336 8
 -1 12 2 5735.2 362.466 24
 1 -12 -2 5550.4 224.117 26
 1 -12 -1 4.95474 89.2457 19
 1 -12 -1 106.457 83.661 26
 -1 12 1 61.5562 135.198 24
 -1 -12 1 -16.5463 161.504 8
 1 -12 0 1624.73 146.885 19
 -1 12 0 1660.73 307.777 6
 -1 12 0 1879.86 222.462 24
 1 -12 0 1644.02 156.367 26
 -1 -12 0 1671.24 287.595 8
 1 -12 1 1009.66 106.163 19
 -1 12 -1 1494.53 315.042 6
 1 -12 2 2428.62 133.431 19
 -1 12 -2 2470.96 344.459 6
 1 -12 2 2341.49 309.671 8
 1 -12 3 368.592 60.1309 19
 1 -12 3 511.049 205.7 8
 -1 12 -3 412.358 202.159 6
 1 -12 4 82.285 52.9622 15
 -1 12 -4 76.3196 175.571 6
 1 -12 4 72.2032 156.143 8
 1 -12 5 23.8605 60.444 15
 -1 12 -5 152.518 136.427 22
 -1 12 -5 118.261 182.279 6
 1 -12 5 -142.886 183.143 8
 1 12 5 -21.0508 112.428 7
 -1 12 -6 -127.052 153.412 22
 1 12 6 -71.6852 119.802 7
 -1 12 -6 143.391 162.469 6
 1 -12 6 85.8373 153.4 8
 -1 12 -7 110.594 138.081 22
 1 -12 7 425.89 224.298 8
 1 12 7 -7.44469 107.659 7
 -1 12 -7 13.9831 186.193 6
 1 -12 8 938.24 174.715 14
 -1 12 -8 761.492 175.442 22
 1 -12 8 650.785 224.546 8
 -1 12 -8 780.174 223.661 6
 1 12 8 530.359 136.621 7
 1 -12 9 853.049 168.048 14
 -1 12 -9 688.756 182.065 22
 -1 12 -9 902.699 221.895 6
 1 -12 9 680.358 205.706 8
 1 12 9 479.68 124.397 7
 1 -12 10 180.897 128.564 14
 -1 12 -10 175.709 174.478 22
 1 12 10 150.14 138.903 7
 -1 12 -10 -13.5266 154.468 6
 1 12 11 2240.02 299.583 23
 -1 12 -11 1510.21 242.21 22
 1 12 11 2025.23 232.789 7
 1 -12 11 2595.12 261.357 14
 -1 12 -11 2085.87 303.495 6
 -1 12 -12 798.939 210.526 22
 1 12 12 1061.3 227.172 23
 1 12 12 1271.27 221.307 7
 1 12 12 992.209 236.891 17
 1 -12 12 1098.39 213.314 14
 -1 12 -12 883.193 235.709 6
 -1 12 -13 1506.75 259.167 22
 1 12 13 1713.06 275.802 23
 1 12 13 1688.53 252.431 7
 1 12 13 2034.93 280.91 17
 -1 -12 -13 1485.37 307.256 19
 1 -12 13 1851.45 240.582 14
 -1 12 -13 1330.29 268.674 6
 1 12 14 1086.75 235.624 23
 -1 12 -14 1146.82 232.04 22
 1 12 14 1443.5 241.637 7
 1 -12 14 1018.51 197.49 14
 -1 12 -14 1405.37 257.734 6
 -1 -12 -14 1308.68 318.525 19
 1 12 14 1070.44 250.611 17
 -1 12 -15 1569.74 250.563 22
 1 12 15 1932.97 292.404 23
 1 -12 15 1922.21 260.588 14
 -1 12 -15 1876.08 311.789 6
 -1 -12 -15 1546.3 325.356 19
 1 12 15 1529.48 281.496 17
 1 12 16 2654.5 330.002 23
 1 -12 16 3100.58 323.471 14
 1 12 16 3287.77 363.982 17
 -1 -12 -16 2809.37 411.202 19
 -1 -12 -16 3377.57 440.077 5
 -1 -12 -17 572.698 295.673 19
 1 12 17 1054.56 249.714 17
 1 12 17 1190.23 272.738 23
 -1 -12 -17 479.172 243.486 5
 -1 -12 -18 1774.58 378.636 19
 1 12 18 1782.67 293.592 17
 -1 -12 -18 2191.65 376.452 5
 1 12 18 1511.47 296.748 23
 1 12 19 429.001 246 17
 -1 -12 -19 236.779 277.744 19
 1 -12 19 302.095 199.78 1
 -1 -12 -19 660.806 264.918 5
 1 12 19 -202.341 247.307 23
 -1 -12 -20 6619.25 630.478 19
 1 -12 20 6467.14 497.003 1
 -1 -12 -20 7644.56 635.792 5
 1 12 20 6476.01 520.889 23
 1 12 20 6616.61 504.315 17
 -1 -12 -21 1364.7 340.109 5
 1 12 21 1549.39 328.181 23
 -1 -12 -21 1776.95 438.793 19
 1 12 21 988.74 288.904 17
 -1 -12 -22 3977.45 484.539 5
 1 12 22 3524.78 434.554 23
 1 12 22 4787.71 462.505 17
 -1 -12 -22 4070.81 560.624 19
 -1 -12 -23 403.722 273.245 5
 1 12 23 16.2677 276.985 23
 -1 -12 -23 -123.948 381.639 19
 -1 -12 -24 4524.93 550.887 5
 1 12 24 4266.25 471.44 23
 -1 -12 -24 4995.03 649.237 19
 -1 -12 -25 1021.62 439.769 19
 1 12 25 1167.22 328.996 23
 -1 -12 -25 1034.77 360.043 5
 -1 -12 -26 1782.53 489.041 19
 1 12 26 2550.53 425.344 23
 -1 -12 -26 2749.54 467.048 5
 -1 -12 -27 1529.81 524.342 19
 1 12 27 899.478 339.15 23
 -1 -12 -27 1127.6 343.857 5
 -1 -12 -28 2998.7 553.887 19
 -1 -12 -28 3527.64 476.964 5
 1 12 28 3743.03 501.889 23
 1 -12 29 594.493 411.967 2
 -1 -12 -29 290.947 450.964 19
 -1 -12 -29 366.576 337.404 5
 1 12 29 578.788 344.418 23
 1 -12 30 2073.51 465.464 2
 -1 -12 -30 1779.46 538.995 19
 1 12 30 1419.82 394.793 23
 1 12 31 459.295 306.602 23
 1 12 32 2951.53 471.323 23
 1 -12 32 2485.01 513.635 26
 1 -12 33 555.506 406.416 26
 1 12 33 406.398 345.809 23
 1 -12 34 2279.75 526.819 3
 1 12 34 2455.8 442.009 23
 1 -12 34 2130.32 503.515 26
 -1 12 -35 341.022 349.146 9
 1 12 35 249.913 335.614 23
 1 -12 35 368.678 339.817 26
 -1 12 -36 2493.25 487.167 9
 1 12 36 2832.53 467.571 23
 1 -12 36 2395.38 525.021 26
 1 12 37 261.721 338.288 23
 -1 12 -37 292.185 318.462 9
 1 -12 37 402.09 347.611 26
 -1 13 37 -226.081 328.351 23
 -1 -13 37 -271.082 371.631 26
 1 13 -37 552.86 319.055 9
 -1 -13 36 274.239 366.44 26
 1 -13 -36 544.157 473.098 18
 -1 -13 36 129.442 313.967 14
 1 13 -36 746.869 368.404 9
 -1 13 36 -458.166 344.79 23
 -1 -13 35 829.437 410.057 26
 -1 13 35 -77.1024 330.122 23
 1 13 -35 332.402 324.801 9
 -1 -13 35 348.836 313.918 14
 1 13 -34 -268.696 317.101 9
 -1 13 34 154.822 311.691 23
 1 13 -33 184.183 306.167 9
 -1 13 33 483.714 375.539 23
 1 13 -32 626.231 340.379 9
 -1 13 32 404.352 332.157 23
 1 13 -31 276.62 288.573 9
 -1 13 31 -95.4668 331.061 23
 1 13 -30 595.999 331.722 9
 -1 13 30 490.553 309.325 23
 -1 13 29 -316.088 350.196 23
 -1 13 28 1113.27 320.72 23
 1 -13 -27 694.448 462.61 19
 -1 13 27 232.363 271.145 23
 -1 13 26 738.846 273.17 17
 1 -13 -26 927.931 438.543 19
 -1 13 26 873.676 336.713 23
 -1 13 25 -49.4784 266.681 17
 1 -13 -25 -124.327 363.196 19
 -1 -13 25 130.116 267.999 14
 -1 13 25 -136.339 275.704 23
 -1 13 24 680.632 324.154 23
 1 -13 -24 -23.9371 329.862 19
 -1 13 24 533.731 313.97 17
 -1 -13 24 72.0532 262.073 14
 1 -13 -24 183.267 196.417 8
 -1 13 23 789.953 290.186 23
 1 -13 -23 1658.14 391.676 19
 1 -13 -23 1018.8 285.058 1
 -1 13 23 994.102 303.552 17
 -1 -13 23 922.725 345.688 14
 1 -13 -23 986.149 273.326 8
 1 -13 -22 1171.45 416.872 19
 -1 13 22 1188.94 300.86 23
 1 -13 -22 692.402 299.581 1
 -1 13 22 691.712 301.198 17
 -1 -13 22 707.154 241.137 14
 1 -13 -22 1097.13 280.07 8
 1 -13 -21 2075.48 416.077 19
 -1 13 21 2650.44 374.509 23
 1 -13 -21 1589.02 350.191 1
 -1 13 21 2140.07 328.168 17
 -1 -13 21 2162.73 371.604 14
 1 -13 -21 2308.75 363.767 8
 -1 13 20 4447 452.77 23
 1 -13 -20 4415.62 522.341 19
 1 -13 -20 4263.28 458.768 8
 -1 13 20 4936.22 452.51 17
 -1 -13 20 4280.43 437.626 14
 1 -13 -20 3759.61 465.2 1
 1 -13 -19 1872.42 360.09 1
 1 -13 -19 2163.68 383.813 8
 -1 13 19 2009.83 335.695 17
 -1 13 19 1348.44 295.481 23
 1 -13 -19 1973.32 395.944 19
 -1 -13 19 2436.52 355.605 14
 1 13 -19 1574.26 343.45 6
 1 -13 -18 3138.04 409.491 8
 -1 13 18 2279.25 333.991 17
 -1 13 18 3139.94 366.182 23
 1 -13 -18 2475.48 406.895 19
 -1 -13 18 2629.57 362.583 14
 1 13 -18 2559.1 394.302 6
 1 -13 -17 2469.87 369.232 8
 -1 13 17 2801.01 347.659 17
 1 -13 -17 2763.39 408.185 19
 -1 13 17 2303.86 336.468 23
 -1 -13 17 2764.5 350.562 14
 1 13 -17 3005.59 414.682 6
 1 -13 -16 2800.57 386.157 8
 -1 13 16 2275.69 316.003 23
 -1 13 16 2502.37 316.943 17
 1 -13 -16 2515.09 371.57 19
 -1 -13 16 2635.96 337.687 14
 1 13 -16 3495.55 443.618 6
 -1 13 15 5284.23 425.901 23
 1 -13 -15 5848.78 517.564 19
 1 13 -15 5956.32 535.398 6
 -1 13 15 5015.19 431.703 17
 -1 -13 15 5412.47 438.24 14
 1 -13 -15 5911.79 545.723 8
 -1 13 14 1131.9 252.686 23
 1 13 -14 794.981 266.395 6
 1 -13 -14 685.985 259.087 19
 -1 13 14 802.758 226.808 17
 -1 -13 14 791.881 232.892 14
 1 -13 -14 1188.07 290.45 8
 -1 13 13 4091.57 368.337 23
 1 -13 -13 3832.06 404.501 19
 -1 -13 13 4120.85 411.592 8
 1 13 -13 4347.39 464.644 6
 -1 13 13 3890.48 366.723 17
 1 13 -13 3683.99 305.913 11
 -1 -13 13 3826.17 369.515 14
 1 -13 -13 3946.3 445.69 8
 -1 -13 12 3902.46 410.091 8
 1 13 -12 3843.61 447.153 6
 1 -13 -12 3654.89 392.163 19
 -1 -13 12 4319.46 382.703 14
 1 13 -12 3813.32 320.402 11
 1 -13 -12 4392.95 457.685 8
 -1 13 11 4778.83 409.78 24
 1 -13 -11 5430.58 424.979 19
 1 13 -11 4355.82 472.335 6
 -1 -13 11 4909.96 455.359 8
 -1 -13 11 4573.91 392.051 14
 1 -13 -11 4042.75 449.224 8
 -1 13 10 2423.55 294.354 24
 1 13 -10 2692.08 424.554 6
 -1 -13 10 2551.2 353.369 8
 1 -13 -10 1860.86 258.008 19
 -1 -13 10 2600.55 300.913 14
 1 -13 -10 2608.95 365.055 8
 -1 13 9 9104.82 504.69 24
 1 13 -9 9794.39 695.962 6
 1 -13 -9 9979.95 515.296 19
 -1 -13 9 10240 523.311 14
 -1 -13 9 9553.46 616.082 8
 1 -13 -9 9877.78 651.829 8
 -1 -13 8 2807.44 366.757 8
 1 13 -8 3306.2 446.615 6
 1 -13 -8 3577.9 321.397 19
 -1 13 8 2911.99 319.571 24
 1 -13 -8 3129.33 401.342 8
 1 13 -7 15490.9 899.336 6
 1 -13 -7 15478.6 588.253 19
 -1 13 7 15373.5 625.301 24
 1 -13 -7 15722 802.411 8
 -1 -13 7 16148.4 800.537 8
 -1 13 6 4711.7 369.54 24
 1 13 -6 4908.27 542.055 6
 1 -13 -6 4608.44 328.366 19
 -1 -13 6 5647.58 281.753 15
 1 -13 -6 4941.22 478.317 8
 -1 -13 6 5086.34 461.3 8
 -1 13 5 14814.5 601.664 24
 1 13 -5 15606.2 925.8 6
 1 -13 -5 15627.3 544.697 19
 -1 -13 5 15766.7 443.208 15
 1 -13 -5 15001.6 787.562 8
 -1 -13 5 15963.8 799.007 8
 -1 13 4 7257.85 432.104 24
 1 -13 -4 6660.97 346.554 19
 1 13 -4 7247.43 666.523 6
 -1 -13 4 7353.87 298.534 15
 1 -13 -4 7735.46 580.997 8
 -1 -13 4 7527.74 571.467 8
 1 -13 -3 18085 522.167 19
 1 13 -3 19093 1046.78 6
 -1 -13 3 17830.6 452.025 15
 1 -13 -3 17830.6 334.567 26
 -1 13 3 18145.6 656.985 24
 -1 -13 3 18963.9 883.384 8
 1 -13 -3 17252.4 831.204 8
 1 13 -2 4553.5 560.886 6
 1 -13 -2 4423.9 256.235 19
 -1 13 2 4585.51 349.868 24
 1 -13 -2 4302.33 204.017 26
 -1 -13 2 5007.45 478.364 8
 -1 13 1 15546.7 863.178 6
 1 -13 -1 15829.2 429.706 19
 1 -13 -1 15414 403.85 26
 -1 13 1 15641.5 602.599 24
 -1 -13 1 14263.2 778.8 8
 -1 13 0 9936.05 697.66 6
 1 -13 0 10022.7 315.256 19
 -1 13 0 9900.3 486.761 24
 1 -13 0 10122.7 354.324 26
 -1 -13 0 9925.32 667.673 8
 1 -13 1 11333.2 397.515 26
 1 -13 1 11515.6 302.527 19
 1 -13 2 2109.97 122.075 19
 1 -13 2 2343.5 319.447 8
 1 -13 3 18443.8 820.458 8
 -1 13 -3 18161.5 851.385 6
 -1 13 -4 5790.9 382.619 22
 -1 13 -4 5880.28 492.919 6
 1 -13 4 5934.75 494.771 8
 -1 13 -5 14183.2 578.142 22
 -1 -13 -5 12869.6 771.24 8
 -1 13 -5 13971.8 726.994 6
 1 -13 5 13238.5 714.713 8
 -1 13 -6 7782.32 450.152 22
 -1 13 -6 6624.09 510.535 6
 1 -13 6 8333.96 567.068 8
 -1 13 -7 18277 665.733 22
 1 -13 7 19289.4 843.874 8
 -1 13 -7 18933.1 808.338 6
 1 13 7 20453.2 578.526 7
 -1 13 -8 7578.41 447.675 22
 -1 13 -8 8401.61 545.21 6
 1 -13 8 8644.17 568.659 8
 1 13 8 8246.19 380.435 7
 1 13 9 23120.6 626.998 7
 1 -13 9 22301.4 907.649 8
 -1 13 -9 21612.3 862.94 6
 -1 13 -9 23027.9 754.779 22
 1 -13 9 23198.2 685.054 14
 -1 13 -10 4838.94 425.987 6
 1 -13 10 5084.86 351.217 14
 -1 13 -10 4855.61 381.297 22
 -1 -13 -11 14378.2 730.788 19
 -1 13 -11 14734.7 717.103 6
 1 -13 11 16009.3 597.341 14
 -1 13 -11 16385 645.255 22
 -1 -13 -12 5568.99 499.75 19
 -1 13 -12 6087.31 486.111 6
 1 -13 12 6717.31 412.573 14
 -1 13 -12 5822.68 424.295 22
 1 13 13 10627 592.357 17
 -1 -13 -13 9625.55 654.355 19
 -1 13 -13 10575 617.512 6
 1 -13 13 12033.6 543.733 14
 -1 13 -13 10451.2 548.826 22
 -1 -13 -14 5314.97 507.095 19
 -1 13 -14 6141.19 440.578 22
 -1 13 -14 6393.2 492.045 6
 1 13 14 6072.75 454.826 17
 1 -13 14 6382.19 416.502 14
 1 13 14 5793.71 455.599 23
 -1 -13 -15 8851.09 658.56 19
 -1 13 -15 9777.46 551.59 22
 -1 13 -15 10290.5 624.863 6
 1 -13 15 10079.3 530.311 14
 1 13 15 9760.53 579.082 23
 1 13 15 10445.4 591.88 17
 -1 -13 -16 3062.71 458.288 19
 1 13 16 3132.37 370.952 17
 -1 13 -16 2861.77 344.051 22
 1 13 16 3091.15 383.27 23
 1 -13 16 3256.43 326.784 14
 1 13 17 3821.52 402.196 17
 -1 -13 -17 5002.02 546.763 19
 1 13 17 3676.22 407.56 23
 1 -13 17 4367.64 379.421 14
 -1 -13 -18 2437.81 428.32 19
 1 13 18 3368.71 399.631 17
 1 -13 18 3106.25 350.319 14
 1 13 18 2185.78 348.314 23
 1 13 19 4150.05 440.468 17
 -1 -13 -19 4036.83 531.108 19
 1 -13 19 3838.04 427.71 1
 1 -13 19 4306.14 412.219 14
 1 13 19 3969.61 438.586 23
 1 13 20 2224.9 358.751 17
 -1 -13 -20 1925.68 443.746 19
 1 -13 20 2817.96 366.747 1
 1 -13 20 2286.75 338.549 14
 1 13 20 2069.75 371.777 23
 1 -13 21 2706.39 345.226 14
 -1 -13 -21 2757.51 490.005 19
 1 13 21 2531.41 366.327 17
 1 13 21 2807.75 397.614 23
 1 -13 22 1481.98 309.531 14
 1 13 22 1866.02 381.541 23
 -1 -13 -22 2187.13 501.778 19
 1 13 22 1124.38 316.435 17
 1 13 23 3961.45 460.948 23
 -1 -13 -23 4012.11 597.235 19
 1 13 24 1976.33 424.989 23
 -1 -13 -24 2016.95 471.771 19
 1 13 25 715.331 311.43 23
 -1 -13 -25 990.061 415.641 19
 1 -13 26 1847.18 408.294 26
 -1 -13 -26 1699.73 366.416 8
 1 13 26 1858.98 396.395 23
 -1 -13 -26 1597.51 473.544 19
 1 -13 27 1055.95 399.615 26
 1 13 27 1262.31 395.891 23
 -1 -13 -27 -28.3066 443.992 19
 1 -13 28 528.494 339.475 26
 1 13 28 113.237 300.274 23
 -1 -13 -28 290.327 434.225 19
 1 -13 29 -537.365 351.17 2
 1 13 29 -439.798 324.875 23
 -1 -13 -29 414.914 425.878 19
 1 -13 30 1084.04 469.299 2
 -1 -13 -30 989.593 485.006 19
 1 13 30 347.602 343.183 23
 1 13 31 97.172 299.526 23
 -1 -13 -31 -1124.91 519.421 19
 1 13 32 566.76 352.345 23
 1 13 33 722.088 358.434 23
 -1 13 -34 -434.811 319.951 9
 1 13 34 97.0209 324.518 23
 1 -13 35 183.288 355.917 26
 -1 13 -35 -86.994 311.12 9
 1 13 35 863.966 382.304 23
 1 -13 36 -22.5707 349.594 26
 -1 13 -36 626.722 338.11 9
 1 13 36 793.954 370.104 23
 -1 -14 35 2173.31 453.007 14
 1 14 -35 1963.85 397.843 9
 -1 14 35 1588.4 405.203 23
 -1 -14 34 560.602 292.037 14
 1 14 -34 564.589 313.419 9
 -1 14 34 -231.967 339.469 23
 -1 -14 33 2419.84 459.627 14
 1 14 -33 3236.82 471.284 9
 -1 14 33 3205.17 503.308 23
 -1 14 32 582.626 330.576 23
 1 14 -32 306.871 281.386 9
 -1 -14 32 271.165 304.858 14
 -1 14 31 2690.03 472.932 23
 1 14 -31 2367.1 405.325 9
 -1 -14 31 3145.79 496.098 14
 -1 14 30 941.205 371.6 23
 1 14 -30 1074.55 311.241 9
 -1 -14 30 860.548 342.235 14
 -1 14 29 3628.4 477.596 23
 1 14 -29 4633.47 496.753 9
 -1 -14 29 4471.78 538.465 14
 -1 -14 28 298.106 291.691 14
 -1 14 28 -187.356 322.238 23
 -1 -14 27 4050.63 509.168 14
 -1 14 27 4882.42 528.264 23
 -1 -14 26 494.357 300.472 14
 -1 14 26 144.707 289.505 23
 1 -14 -26 287.889 386.116 19
 -1 14 26 105.509 274.37 17
 1 -14 -25 5555.49 682.551 19
 -1 14 25 5770.43 525.844 17
 -1 -14 25 5373.47 554.417 14
 -1 14 25 5545.43 531.888 23
 -1 14 24 255.042 253.566 17
 1 -14 -24 739.471 294.009 8
 -1 -14 24 542.257 317.798 14
 1 -14 -24 560.594 382.302 19
 -1 14 24 813.125 315.873 23
 -1 14 23 3821.65 474.8 23
 1 -14 -23 3846.29 519.054 19
 1 -14 -23 4190.16 463.86 8
 -1 14 23 3944.33 435.824 17
 -1 -14 23 4526.46 489.819 14
 1 -14 -23 3614.88 433.547 1
 1 -14 -22 586.766 326.09 19
 -1 14 22 868.084 305.549 23
 1 -14 -22 893.268 312.464 8
 -1 14 22 1174.4 323.993 17
 -1 -14 22 907.775 308.298 14
 1 -14 -22 180.853 257.732 1
 -1 14 21 4040.49 442.679 23
 1 -14 -21 4789.01 574.995 19
 1 -14 -21 4736.63 501.02 8
 -1 14 21 4413.02 451.212 17
 -1 -14 21 4493.12 475.553 14
 1 -14 -21 3528.74 465.477 1
 1 -14 -20 684.975 329.4 19
 -1 14 20 725.728 264.214 23
 1 -14 -20 115.342 229.774 8
 -1 14 20 683.885 279.397 17
 -1 -14 20 386.256 265.752 14
 1 -14 -20 1054.28 390.261 1
 1 -14 -19 3689.85 491.874 1
 1 -14 -19 3508.27 455.746 8
 -1 14 19 3921.18 429.41 17
 -1 14 19 3772.72 437.107 23
 1 -14 -19 4185.81 495.184 19
 -1 -14 19 3884.67 421.526 14
 1 14 -19 3926.26 453.839 6
 1 -14 -18 2183.36 393.241 8
 1 -14 -18 2280.59 432.136 19
 -1 14 18 2584.51 366.093 23
 -1 14 18 2118.07 349.984 17
 -1 -14 18 2382.25 349.842 14
 1 14 -18 2117.48 356.621 6
 -1 14 17 8386.78 557.585 23
 1 -14 -17 6953.94 581.007 19
 1 14 -17 6896.79 604.407 6
 -1 14 17 8318.44 573.632 17
 -1 -14 17 7533.96 533.666 14
 1 -14 -17 8203.84 647.778 8
 1 -14 -16 373.032 225.976 8
 -1 14 16 128.177 237.775 17
 -1 14 16 203.876 240.515 23
 1 -14 -16 -205.32 291.735 19
 -1 -14 16 57.0123 208.082 14
 1 14 -16 705.004 296.573 6
 1 -14 -15 2595.36 396.852 8
 1 -14 -15 2728.89 382.227 19
 -1 14 15 2640.18 361.408 17
 -1 -14 15 3049.51 371.223 14
 1 14 -15 2991.7 412.684 6
 1 14 -14 3003.79 424.024 6
 1 -14 -14 3343.73 399.523 19
 -1 14 14 2662.86 338.109 17
 -1 -14 14 3528.13 386.28 14
 1 -14 -14 3048.94 445.899 8
 -1 14 13 3197.28 364.785 24
 1 -14 -13 4037.69 425.534 19
 -1 14 13 3742.96 373.74 17
 -1 -14 13 3403.46 414.934 8
 1 14 -13 3272.46 432.775 6
 -1 -14 13 3515.54 365.268 14
 1 -14 -13 2773.05 401.217 8
 -1 14 12 1163.43 265.904 24
 1 14 -12 641.546 301.378 6
 -1 -14 12 677.64 255.535 8
 1 -14 -12 1420.26 288.189 19
 -1 -14 12 1009.57 261.477 14
 1 -14 -12 825.401 287.593 8
 1 14 -12 1225.02 223.112 11
 -1 14 11 4944.27 421.859 24
 1 -14 -11 5095.09 417.829 19
 -1 -14 11 5064.52 495.221 8
 1 14 -11 6014.2 558.688 6
 -1 -14 11 5832.63 444.339 14
 1 -14 -11 6864.08 592.637 8
 1 -14 -10 214.291 259.431 8
 1 14 -10 61.1002 252.271 6
 -1 -14 10 190.927 240.4 8
 -1 14 10 226.798 208.549 24
 1 -14 -10 36.1122 190.177 19
 -1 -14 9 2923.58 393.022 8
 1 -14 -9 3304.13 444.587 8
 1 14 -9 3148.81 442.666 6
 -1 14 9 3369.52 360.242 24
 1 -14 -9 3025.11 324.106 19
 1 14 -8 667.945 305.121 6
 -1 -14 8 823.963 271.307 8
 1 -14 -8 811.145 276.531 8
 -1 -14 8 584.424 144.123 15
 -1 14 8 852.615 240.105 24
 1 -14 -8 488.397 166.034 19
 -1 -14 7 972.729 273.147 8
 1 14 -7 903.049 269.191 6
 1 -14 -7 1630.43 345.831 8
 1 -14 -7 1037.79 210.787 19
 -1 -14 7 987.672 157.255 15
 -1 14 7 1057.88 229.918 24
 1 -14 -6 3174.07 279.694 19
 1 -14 -6 3085.94 432.707 8
 -1 -14 6 3152.21 392.629 8
 1 14 -6 2854.31 444.993 6
 -1 -14 6 2777.78 209.994 15
 -1 14 6 3408.57 346.609 24
 1 14 -5 94.7058 243.375 6
 -1 -14 5 430.02 262.618 8
 1 -14 -5 617.561 247.789 8
 -1 -14 5 549.574 122.035 15
 -1 14 5 680.063 211.613 24
 1 -14 -5 358.426 165.057 19
 -1 -14 4 283.383 223.619 8
 1 14 -4 697.595 322.373 6
 1 -14 -4 315.008 210.656 8
 -1 -14 4 483.752 112.779 15
 1 -14 -4 190.126 132.674 19
 -1 14 4 257.275 180.721 24
 1 -14 -3 1070.43 151.112 19
 -1 -14 3 1294.34 315.283 8
 1 -14 -3 1317.57 313.457 8
 1 14 -3 1564.35 402.07 6
 -1 14 3 1082.51 238.269 24
 1 -14 -2 1147.85 156.19 19
 -1 14 2 1137.2 230.752 24
 1 -14 -2 1164.46 120.298 26
 -1 -14 2 939.252 256.305 8
 1 14 -2 931.477 331.949 6
 -1 14 2 1047.89 290.051 6
 1 -14 -1 1071.19 133.539 26
 -1 14 1 738.581 210.775 24
 1 -14 -1 1147.61 140.899 19
 1 14 -1 1352.07 356.236 6
 -1 14 1 1200.69 342.97 6
 -1 -14 1 1300.71 306.77 8
 1 -14 0 1093.61 129.404 19
 1 -14 0 1155.55 148.649 26
 -1 -14 0 1161.64 289.113 8
 -1 14 0 1258.67 303.653 6
 1 -14 1 493.094 135.322 26
 -1 14 -1 314.145 223.431 6
 1 -14 2 -89.5781 118.652 26
 -1 14 -2 317.04 233.773 6
 1 -14 2 -159.797 212.157 8
 1 -14 3 247.818 131.307 26
 -1 14 -3 498.72 283.135 6
 1 -14 3 244.96 202.533 8
 -1 14 -4 296.16 195.626 6
 1 -14 4 366.131 244.494 8
 -1 -14 -4 418.845 237.921 8
 -1 14 -4 87.1217 156.182 22
 -1 14 -5 520.031 206.645 6
 1 -14 5 800.592 259.618 8
 -1 -14 -5 784.9 289.387 8
 -1 14 -5 668.256 211.591 22
 1 -14 6 1291 294.749 8
 -1 14 -6 1517.86 312.595 6
 -1 14 -6 1669.01 286.448 22
 -1 -14 -6 2298.25 408.833 8
 1 14 7 236.635 200.417 17
 -1 14 -7 -79.9263 190.634 6
 1 -14 7 136.765 204.707 8
 -1 14 -7 11.1774 175.382 22
 -1 -14 -7 -172.868 272.457 8
 1 14 8 84.6174 201.928 17
 -1 14 -8 364.013 239.516 6
 1 -14 8 137.122 200.593 8
 -1 14 -8 147.226 193.385 22
 -1 -14 -8 -371.233 264.954 8
 -1 -14 -9 -185.508 224.274 19
 1 -14 9 120.388 237.854 8
 -1 14 -9 123.654 230.839 6
 -1 14 -9 379.094 210.095 22
 -1 -14 -9 263.741 276.97 8
 -1 -14 -10 135.992 213.13 19
 -1 14 -10 308.56 205.11 6
 -1 14 -10 337.825 205.671 22
 -1 14 -11 675.931 222.285 22
 1 -14 11 198.927 158.303 14
 -1 14 -11 432.237 216.436 6
 -1 -14 -11 621.569 264.393 19
 -1 14 -12 -290.055 230.634 22
 1 -14 12 248.458 170.335 14
 -1 14 -12 30.6482 190.373 6
 -1 -14 -12 151.03 245.632 19
 -1 14 -13 937.492 237.204 22
 1 -14 13 611.585 193.466 14
 -1 14 -13 1144.24 295.022 6
 1 14 13 730.745 239.113 17
 -1 -14 -13 1179.74 318.14 19
 -1 14 -14 1472.37 281.405 22
 1 -14 14 1087.15 236.437 14
 -1 14 -14 1714.79 335.456 6
 1 14 14 1344.22 296.044 17
 -1 -14 -14 553.683 299.284 19
 -1 14 -15 697.201 233.526 22
 1 -14 15 1161.91 255.199 14
 -1 14 -15 757.755 261.847 6
 1 14 15 1001.2 246.339 17
 -1 -14 -15 617.227 282.956 19
 -1 -14 -16 423.074 281.972 19
 1 14 16 252.363 223.582 17
 -1 14 -16 106.322 223.548 22
 1 -14 16 705.992 233.89 14
 1 14 17 2553.26 371.363 17
 -1 -14 -17 2497.91 446.254 19
 1 14 17 2734.63 389.452 23
 1 -14 17 2976.72 341.312 14
 -1 -14 -18 2009.96 427.249 19
 1 14 18 2187.44 357.75 17
 1 -14 18 2512.71 325.499 14
 1 14 18 2767.21 384.32 23
 -1 -14 -19 1383.82 398.575 19
 1 14 19 1421.3 309.382 17
 1 -14 19 1300.02 315.616 1
 1 -14 19 1279.04 281.405 14
 1 14 19 1083.05 314.982 23
 1 14 20 846.295 300.571 17
 -1 -14 -20 1270.4 405.149 19
 1 -14 20 625.371 256.968 1
 1 14 20 665.066 284.502 23
 1 -14 20 455.369 247.207 14
 1 14 21 2417.66 395.606 17
 -1 -14 -21 1556.35 505.545 19
 1 -14 21 2053.04 326.08 14
 1 14 21 2370.54 388.602 23
 -1 -14 -22 2310.4 460.431 19
 1 14 22 1966.68 387.889 17
 -1 -14 -22 2164.31 420.733 8
 1 -14 22 2427.95 356.293 14
 1 14 22 2145.66 376.651 23
 1 14 23 2500.01 402.582 17
 1 -14 23 2693.47 384.669 14
 -1 -14 -23 2480.22 424.294 8
 -1 -14 -23 1579.02 437.318 19
 1 14 23 1621.95 362.619 23
 1 -14 24 857.174 370.812 26
 1 -14 24 986.883 290.137 14
 -1 -14 -24 822.868 330.753 8
 1 14 24 673.225 326.599 23
 -1 -14 -24 608.151 400.463 19
 1 -14 25 1237.79 394.677 26
 1 -14 25 1966.77 370.238 14
 -1 -14 -25 2041.91 408.446 8
 1 14 25 926.348 322.982 23
 -1 -14 -25 1741.88 485.415 19
 1 -14 26 1338.3 328.762 14
 1 -14 26 1160.23 360.764 26
 1 14 26 734.693 303.729 23
 1 -14 27 1403.54 326.911 14
 1 -14 27 1603.44 420.326 26
 1 14 27 1606.03 387.56 23
 -1 -14 -27 1776.79 477.641 19
 1 -14 28 -51.7464 281.083 14
 1 -14 28 89.4055 335.425 26
 1 14 28 541.834 341.821 23
 -1 -14 -28 585.83 482.984 19
 1 -14 29 1965.8 532.522 2
 1 -14 29 1615.43 431.097 26
 1 14 29 2011.08 417.327 23
 -1 -14 -29 2383.76 647.391 19
 1 -14 30 162.762 366.039 2
 1 -14 30 1725.78 512.391 26
 -1 -14 -30 -541.588 463.552 19
 1 14 30 1040.46 394.061 23
 1 -14 31 1342.48 464.888 26
 1 14 31 1572.92 410.498 23
 1 -14 32 -208.408 399.228 26
 1 14 32 157.007 329.411 23
 -1 14 -33 1756.21 387.717 9
 1 14 33 1754.76 425.26 23
 -1 14 -34 661.216 341.653 9
 1 14 34 366.369 332.78 23
 1 14 35 910.389 343.144 23
 -1 -15 34 363.189 372.116 26
 -1 15 34 819.485 368.456 23
 -1 -15 33 136.978 348.197 26
 1 15 -33 594.788 323.218 9
 -1 15 33 577.961 327.635 23
 -1 -15 32 159.886 354.128 26
 1 15 -32 143.54 265.968 9
 -1 15 32 678.28 363.177 23
 -1 -15 31 705.888 372.446 26
 -1 15 31 97.1257 304.85 23
 1 15 -31 763.882 324.703 9
 -1 -15 31 718.399 324.422 14
 -1 15 30 135.67 318.645 23
 1 15 -30 87.4585 267.79 9
 -1 -15 30 -139.151 303.889 14
 -1 15 29 250.258 305.555 23
 1 15 -29 600.736 269.336 9
 -1 -15 29 768.766 313.648 14
 -1 15 28 -247.89 347.995 23
 1 15 -28 -167.092 240.412 9
 -1 -15 28 -19.4788 291.501 14
 -1 -15 27 345.362 294.955 14
 1 15 -27 647.272 269.032 9
 -1 15 26 146.657 299.801 17
 -1 15 26 427.097 313.769 23
 -1 -15 26 472.976 307.146 14
 -1 15 25 978.079 314.592 17
 -1 15 25 565.535 298.416 23
 -1 -15 25 463.256 309.3 14
 -1 15 24 89.1474 255.836 17
 -1 -15 24 127.135 270.829 14
 1 -15 -24 -566.488 416.013 19
 -1 15 24 -160.811 287.606 23
 1 -15 -23 1378.18 436.048 19
 -1 15 23 1013.29 332.247 23
 1 -15 -23 1469.43 338.709 8
 -1 15 23 1071.71 333.942 17
 -1 -15 23 622.515 288.917 14
 1 -15 -23 1490.52 363.978 1
 -1 15 22 -204.317 269.695 23
 1 -15 -22 91.5497 356.119 19
 1 -15 -22 -389.508 306.509 8
 -1 15 22 -17.2154 249.545 17
 -1 -15 22 51.9229 260.13 14
 1 -15 -22 -304.242 323.483 1
 -1 15 21 846.324 293.531 23
 1 -15 -21 1379.4 400.199 19
 1 -15 -21 1183.48 380.353 8
 -1 15 21 1433.26 350.525 17
 -1 -15 21 928.987 300.449 14
 1 -15 -21 1260.79 378.243 1
 1 -15 -20 1808.04 411.537 19
 -1 15 20 855.401 286.368 23
 1 -15 -20 833.509 334.965 8
 -1 15 20 1023.15 318.68 17
 -1 -15 20 790.503 268.935 14
 1 -15 -20 525.885 299.559 1
 1 15 -19 1495.34 372.97 6
 1 -15 -19 864.702 348.422 19
 -1 15 19 1020.27 301.255 23
 1 -15 -19 1088.76 311.179 8
 -1 15 19 1315.88 315.777 17
 -1 -15 19 609.62 250.835 14
 1 -15 -19 1255.8 335.635 1
 1 -15 -18 3476.82 485.21 19
 1 -15 -18 3941.12 483.607 8
 -1 15 18 3273.54 421.557 17
 -1 -15 18 4621.16 459.101 14
 1 15 -18 3917.65 481.141 6
 1 -15 -17 2312.91 380.585 19
 1 -15 -17 2539.35 408.504 8
 -1 15 17 2967.62 404.622 17
 -1 -15 17 3159.13 384.049 14
 1 15 -17 2249.48 396.331 6
 -1 15 16 1481.48 309.672 24
 1 -15 -16 2062.67 381.009 19
 1 -15 -16 2234.42 431.12 8
 -1 15 16 1818.05 346.222 17
 -1 -15 16 892.007 242.834 14
 1 15 -16 2267.83 384.014 6
 -1 15 15 1228.38 309.974 24
 1 -15 -15 1310.78 325.031 19
 1 -15 -15 1564.75 384.935 8
 -1 15 15 1588.45 329.368 17
 -1 -15 15 1493.46 287.271 14
 1 15 -15 1264.7 309.593 6
 -1 15 14 2152.84 356.525 24
 1 -15 -14 2549.7 362.296 19
 1 -15 -14 1653.31 327.292 8
 -1 15 14 2184.28 351.032 17
 -1 -15 14 2807.12 362.933 14
 1 15 -14 2422.31 387.449 6
 1 -15 -13 2991.63 361.497 19
 -1 -15 13 2597.55 386.761 8
 1 15 -13 2094.22 373.61 6
 1 -15 -13 2461.62 416.462 8
 -1 15 13 2474.38 340.548 17
 -1 -15 13 3103.97 361.612 14
 -1 15 13 2512.94 358.141 24
 1 -15 -12 5658.61 459.721 19
 1 15 -12 5061.82 532.152 6
 -1 -15 12 6122.23 559.694 8
 -1 15 12 5304.64 482.657 17
 -1 15 12 5398.85 467.478 24
 1 -15 -12 5506.37 550.955 8
 -1 15 11 2984.13 366.003 24
 1 -15 -11 3043.38 345.023 19
 -1 -15 11 3446.16 453.467 8
 1 15 -11 3846.97 493.241 6
 1 -15 -11 3442.21 433.616 8
 1 -15 -10 9368.53 532.15 19
 -1 -15 10 8263.48 625.571 8
 1 15 -10 8699.78 699.369 6
 -1 15 10 8817.75 558.154 24
 1 -15 -10 9038.56 683.198 8
 1 -15 -9 2235.39 311.912 19
 -1 15 9 1838.86 340.981 24
 1 15 -9 1670.03 390.489 6
 1 -15 -9 2106.45 396.173 8
 -1 -15 9 1207.75 329.23 8
 1 -15 -8 6165.65 415.808 19
 1 15 -8 6470.66 617.091 6
 -1 -15 8 5831.93 543.592 8
 -1 15 8 6109.83 462.307 24
 1 -15 -8 6383.14 591.995 8
 1 -15 -7 961.533 204.575 19
 -1 15 7 1331.69 286.479 24
 1 15 -7 1110.93 348.043 6
 -1 -15 7 1317.15 344.016 8
 1 -15 -7 1339.97 337.015 8
 1 -15 -6 9851.26 462.118 19
 -1 15 6 10617.1 574.144 24
 -1 -15 6 10858.2 724.63 8
 1 -15 -6 9690.9 707.886 8
 1 15 -6 10375.6 781.175 6
 1 -15 -5 5843.91 350.093 19
 -1 15 5 5296.78 424.214 24
 -1 -15 5 6490.83 583.799 8
 1 -15 -5 6518.92 586.085 8
 1 15 -5 6105.85 647.307 6
 1 -15 -4 8524.17 389.635 19
 -1 15 4 9351.21 552.039 24
 1 -15 -4 8609.9 653.151 8
 -1 -15 4 9667.69 707.1 8
 1 15 -4 8839.51 766.145 6
 -1 15 3 2451.27 330.201 24
 1 -15 -3 2476.89 222.441 19
 -1 -15 3 3268.81 456.385 8
 -1 15 3 3279.47 477.006 6
 1 15 -3 2686.44 495.524 6
 1 -15 -3 2842.12 405.428 8
 1 -15 -2 12573 408.768 19
 -1 15 2 13590.8 640.118 24
 -1 -15 2 12882.8 811.635 8
 1 -15 -2 12205.9 767.369 8
 1 15 -2 12439.9 934 6
 -1 15 2 12406 834.887 6
 -1 -15 1 5136.75 558.134 8
 -1 15 1 4063.96 487.879 6
 1 15 -1 4407.7 595.682 6
 1 -15 0 12209.8 398.418 26
 -1 -15 0 12599.4 815.761 8
 1 15 0 12185.9 921.86 6
 -1 15 0 14477.6 865.664 6
 1 -15 1 3814.91 254.905 26
 -1 15 -1 3801.77 464.376 6
 1 -15 2 15472 508.517 26
 1 -15 2 15149 843.874 8
 -1 15 -2 16055.3 860.631 6
 1 -15 3 2069.01 228.463 26
 -1 15 -3 2378.1 321.697 22
 1 -15 3 2614.32 392.406 8
 -1 15 -3 2238.13 393.846 6
 -1 15 -4 11351.2 584.097 22
 1 -15 4 11084.9 475.05 26
 -1 -15 -4 10746.2 765.79 8
 1 -15 4 10650.1 726.819 8
 -1 15 -4 10951.6 694.56 6
 -1 15 -5 4489.04 399.222 22
 -1 15 -5 4569.74 476.98 6
 1 -15 5 5577.29 522.376 8
 1 -15 5 4515.01 338.179 26
 -1 -15 -5 5121.04 571.77 8
 -1 15 -6 12832 614.065 22
 1 -15 6 12194.9 748.633 8
 -1 15 -6 13144.5 732.685 6
 -1 -15 -6 12381.9 605.889 19
 1 -15 6 12843 546.175 26
 -1 -15 -6 12420.6 832.592 8
 -1 -15 -7 1845.99 292.607 19
 1 15 7 1723.18 280.188 17
 -1 15 -7 2095.4 334.386 6
 1 -15 7 2175.09 380.2 8
 -1 -15 -7 2707.27 466.401 8
 -1 15 -7 2164.26 314.588 22
 1 15 8 10988.1 605.058 17
 -1 -15 -8 12417.1 652.208 19
 1 -15 8 12127.7 741.108 8
 -1 15 -8 11070.5 677.156 6
 -1 -15 -8 10319 767.379 8
 -1 15 -8 11023.9 583.257 22
 -1 -15 -9 1809.09 338.146 19
 1 15 9 1650.22 281.558 17
 -1 15 -9 1760 326.836 6
 -1 15 -9 1422.18 286.581 22
 -1 -15 -9 1900.71 411.35 8
 -1 15 -10 10324.3 646.418 6
 -1 -15 -10 10912.6 798.018 8
 -1 -15 -10 10102.5 637.773 19
 -1 15 -10 9775.87 554.357 22
 -1 15 -11 2965.27 360.117 22
 -1 -15 -11 3037.91 410.702 19
 -1 -15 -11 3117.79 490.547 8
 -1 15 -11 2168.97 333.053 6
 -1 15 -12 10957.7 659.501 6
 -1 -15 -12 11363.1 838.247 8
 -1 15 -12 10708.4 600.542 22
 -1 -15 -12 11002.6 697.521 19
 -1 15 -13 1433.61 294.543 22
 -1 -15 -13 1583.43 353.939 19
 -1 -15 -13 2219.37 440.121 8
 -1 15 -13 1815.39 340.723 6
 -1 15 -14 7761.22 535.907 22
 -1 -15 -14 8226.83 642.507 19
 -1 15 -14 8247.43 588.551 6
 1 15 14 6382.56 504.493 17
 1 -15 14 8138.28 491.599 14
 -1 -15 -14 8803.44 730.871 8
 -1 -15 -15 2072.82 437.976 8
 -1 -15 -15 1908.45 406.153 19
 1 15 15 2000.08 344.512 17
 -1 15 -15 2165.91 352.113 22
 1 -15 15 1529.8 269.984 14
 -1 15 -15 1711.86 323.231 6
 1 15 16 8593.76 605.505 17
 -1 -15 -16 7835.17 705.283 8
 1 -15 16 8499.89 516.281 14
 -1 -15 -16 8670.28 695.776 19
 -1 15 -16 7726.37 547.071 22
 1 -15 17 1295.03 265.279 14
 -1 -15 -17 1088.38 355.664 8
 1 15 17 991.866 294.118 17
 -1 -15 -17 1657.92 391.46 19
 -1 -15 -18 4622.09 578.878 8
 1 -15 18 3299.8 344.993 14
 1 -15 18 2933.98 440.022 1
 -1 -15 -18 4091.52 557.998 19
 1 15 18 3521.61 429.624 17
 -1 -15 -19 2087.43 434.678 8
 1 -15 19 2445.39 334.389 14
 1 -15 19 2786.08 423.31 1
 -1 -15 -19 1743.19 426.793 19
 1 15 19 2629.61 392.604 17
 -1 -15 -20 2836.11 515.641 8
 1 15 20 2466.4 405.094 17
 -1 -15 -20 3012.48 538.876 19
 1 -15 20 2771.58 366.633 14
 1 -15 20 2130.24 355.875 1
 1 15 21 853.191 355.224 23
 1 -15 21 229.536 285.205 26
 -1 -15 -21 489.813 395.575 19
 1 15 21 483.137 294.327 17
 1 -15 21 610.685 249.613 14
 -1 -15 -21 169.997 278.427 8
 -1 -15 -22 2698.16 427.644 1
 -1 -15 -22 3004.39 543.654 19
 1 15 22 2594.41 445.245 23
 1 -15 22 2367.56 419.025 26
 1 15 22 3008.96 443.724 17
 1 -15 22 2991.19 377.485 14
 -1 -15 -22 3440.25 506.83 8
 1 15 23 869.677 317.202 17
 1 -15 23 1036.61 378.445 26
 -1 -15 -23 864.559 369.118 8
 1 15 23 1422.41 390.473 23
 -1 -15 -23 415.844 426.607 19
 1 -15 24 1459.85 402.199 26
 -1 -15 -24 2112.25 461.294 8
 -1 -15 -24 1203.52 455.065 19
 1 15 24 1146.5 317.63 23
 1 -15 25 768.724 403.154 26
 -1 -15 -25 1000.67 351.369 8
 -1 -15 -25 906.591 429.318 19
 1 15 25 1411.3 378.29 23
 1 -15 26 873.725 379.738 26
 -1 -15 -26 -140.727 420.061 19
 1 15 26 618.002 316.064 23
 1 -15 27 1356.28 439.906 26
 -1 -15 -27 1378.66 491.684 19
 1 15 27 819.201 367.83 23
 1 -15 28 1398.4 427.737 26
 -1 -15 -28 526.626 425.223 19
 1 15 28 648.403 342.975 23
 1 -15 29 1160.61 419.318 26
 -1 -15 -29 503.162 470.946 19
 1 15 29 1381.59 400.333 23
 1 -15 30 33.8525 361.828 2
 1 -15 30 274.334 341.297 26
 -1 -15 -30 269.516 448.663 19
 1 15 30 -19.7508 324.562 23
 1 -15 31 228.633 350.193 26
 1 15 31 668.959 354.932 23
 1 -15 32 -617.94 412.972 26
 1 15 32 -331.878 350.513 23
 1 -15 33 -45.3662 352.376 26
 -1 15 -33 1012.49 367.077 9
 1 15 33 96.4195 349.024 23
 -1 -16 33 246.251 349.903 26
 -1 16 33 585.039 309.555 23
 -1 -16 32 1103.98 417.008 26
 -1 16 32 2044.36 451.646 23
 -1 -16 31 22.5476 354.901 26
 -1 16 31 385.156 313.976 23
 -1 -16 30 2181.6 496.267 26
 -1 16 30 1991.27 442.565 23
 -1 -16 29 446.145 343.582 26
 -1 16 29 -192.962 311.577 23
 -1 16 28 1902.41 422.25 23
 -1 16 27 953.922 356.084 23
 -1 -16 27 635.76 297.45 14
 -1 16 26 2481.53 417.505 17
 -1 16 26 2870.36 471.167 23
 -1 -16 26 3769.14 491.035 14
 -1 16 25 771.119 322.32 17
 -1 -16 25 931.989 317.33 14
 -1 16 24 3912.58 503.534 17
 -1 -16 24 3100.2 437.23 14
 -1 16 23 771.259 317.919 17
 -1 -16 23 653.627 297.049 14
 1 -16 -23 1545.04 378.021 8
 1 -16 -22 3163.07 531.177 19
 1 -16 -22 4275.82 499.549 8
 -1 16 22 3719.19 465.663 17
 -1 -16 22 3766.29 457.056 14
 1 -16 -22 3962.14 526.815 1
 1 -16 -21 1300.09 441.435 19
 1 -16 -21 909.924 365.361 8
 -1 16 21 673.948 301.792 17
 -1 -16 21 102.27 277.557 14
 1 -16 -21 594.557 304.299 1
 -1 16 20 2497.98 413.622 24
 1 -16 -20 2610.88 480.63 19
 1 -16 -20 3102.13 459.839 8
 -1 16 20 3512.32 462.419 17
 -1 -16 20 3075.25 401.066 14
 1 -16 -20 2751.27 465.151 1
 1 -16 -19 983.818 381.124 1
 -1 16 19 856.27 319.602 24
 1 -16 -19 1109.02 365.647 19
 1 -16 -19 581.146 289.068 8
 -1 16 19 1289.97 334.593 17
 -1 -16 19 752.276 284.914 14
 1 16 -19 229.111 288.191 6
 1 -16 -18 6120.89 668.373 1
 -1 16 18 6342.43 567.623 24
 1 -16 -18 5324.38 569.919 19
 1 16 -18 6126.45 597.622 6
 -1 16 18 5775.71 518.635 17
 -1 -16 18 6651.43 539.836 14
 1 -16 -18 5742.21 583.502 8
 -1 16 17 817.666 293.985 24
 1 -16 -17 1061.91 331.982 19
 1 -16 -17 1250.15 349.626 8
 -1 16 17 1066.39 320.634 17
 -1 -16 17 1948.89 358.242 14
 1 16 -17 1104.7 340.855 6
 1 16 -16 4018.55 483.641 6
 -1 16 16 4530 475.789 24
 1 -16 -16 4259.18 461.388 19
 -1 16 16 4182.83 445.219 17
 -1 -16 16 3664.52 395.398 14
 1 -16 -16 4873.29 566.279 8
 1 -16 -15 577.666 252.334 19
 1 -16 -15 494.365 340.966 8
 -1 16 15 1153.02 283.633 17
 1 16 -15 721.462 292.566 6
 -1 16 15 1192.53 345.29 24
 1 -16 -14 5608.04 478.011 19
 1 16 -14 5524.69 570.5 6
 -1 16 14 5570.02 506.06 17
 -1 16 14 5429.53 509.559 24
 1 -16 -14 5682.94 595.529 8
 -1 16 13 587.108 265.343 17
 1 16 -13 860.808 321.66 6
 1 -16 -13 379.993 275.153 8
 -1 16 13 625.185 289.25 24
 1 -16 -13 442.234 245.33 19
 -1 16 12 2769.05 373.076 17
 1 16 -12 3170.98 465.242 6
 1 -16 -12 2441.82 405.499 8
 -1 -16 12 3094.67 447.51 8
 1 -16 -12 2937.77 386.109 19
 -1 16 12 2460.79 364.286 24
 1 16 -11 2272.31 405.4 6
 -1 -16 11 2114.74 382.606 8
 1 -16 -11 2559.13 436.966 8
 1 -16 -11 2346.18 330.254 19
 -1 16 11 2212.6 343.218 24
 1 -16 -10 4135.19 513.494 8
 1 16 -10 2604.41 418.257 6
 -1 -16 10 3509.31 476.282 8
 1 -16 -10 3712.18 360.829 19
 -1 16 10 3603.43 410.506 24
 1 -16 -9 1135.48 352.649 8
 1 16 -9 1239.86 348.682 6
 1 -16 -9 1753.24 285.062 19
 -1 16 9 1565.87 325.326 24
 1 -16 -8 1520.02 373.2 8
 1 16 -8 1984.46 446.883 6
 -1 -16 8 1838.42 372.235 8
 1 -16 -8 1370.8 249.826 19
 -1 16 8 1709.44 301.778 24
 -1 -16 7 -106.371 275.174 8
 1 16 -7 289.644 266.178 6
 1 -16 -7 132.33 258.596 8
 1 -16 -7 105.916 168.68 19
 -1 16 7 180.896 228.718 24
 1 16 -6 2431.2 442.146 6
 -1 -16 6 2963.46 473.457 8
 1 -16 -6 2793.62 449.42 8
 1 -16 -6 2666.48 264.108 19
 -1 16 6 2647.11 352.712 24
 1 -16 -5 262.299 268.222 8
 -1 -16 5 -129.875 284.915 8
 1 16 -5 306.437 295.633 6
 1 -16 -5 63.4276 139.245 19
 -1 16 5 202.992 237.62 24
 1 16 -4 975.475 348.567 6
 -1 16 4 1540.78 367.172 6
 -1 -16 4 1830.95 394.198 8
 1 -16 -4 1148.19 353.676 8
 -1 16 4 1070.08 260.034 24
 1 -16 -3 129.004 244.553 8
 1 16 -3 55.7725 323.355 6
 -1 16 3 -48.9321 282.331 6
 -1 -16 3 245.12 249.715 8
 -1 16 3 26.5101 205.582 24
 -1 16 2 1185.13 375.526 6
 1 16 -2 1905.03 456.434 6
 1 -16 -2 554.897 296.059 8
 -1 -16 2 1037.1 346.454 8
 -1 -16 1 638.977 332.813 8
 -1 16 1 1165.57 353.944 6
 1 16 -1 1162.41 352.409 6
 -1 16 0 453.259 261.153 6
 -1 -16 0 554.391 306.873 8
 1 16 0 -183.492 318.563 6
 -1 16 -1 521.306 268.392 6
 1 16 1 124.852 311.682 6
 -1 -16 -1 195.067 138.209 19
 -1 -16 -2 454.358 186 19
 1 -16 2 445.931 154.784 26
 -1 16 -2 416.313 263.748 6
 1 -16 2 311.849 247.669 8
 -1 -16 -3 100.034 158.057 19
 -1 16 -3 385.973 256.378 6
 1 -16 3 39.6492 133.282 26
 -1 16 -3 -12.9903 213.347 22
 -1 -16 -4 -43.2395 180.589 19
 -1 16 -4 300.99 232.062 6
 1 -16 4 -20.5928 236.48 8
 -1 -16 -4 -96.8576 302.488 8
 1 -16 4 104.336 151.167 26
 -1 16 -4 52.0666 204.205 22
 -1 16 -5 39.2063 208.549 22
 -1 16 -5 -216.745 231.967 6
 1 -16 5 224.027 268.537 8
 -1 -16 -5 162.909 195.624 19
 1 -16 5 -215.911 156.911 26
 -1 -16 -5 342.644 280.18 8
 -1 16 -6 710.742 260.999 22
 -1 16 -6 283.357 242.488 6
 1 -16 6 589.436 290.387 8
 -1 -16 -6 198.306 194.814 19
 1 16 6 163.803 204.474 17
 1 -16 6 60.2391 160.294 26
 -1 -16 -6 -24.7431 247.877 8
 -1 16 -7 969.109 273.553 22
 1 -16 7 873.473 294.956 8
 -1 16 -7 835.562 288.343 6
 -1 -16 -7 967.628 261.751 19
 1 16 7 972.59 262.464 17
 1 -16 7 770.157 222.019 26
 -1 -16 -7 918.621 356.015 8
 -1 16 -8 200.67 239.311 22
 1 -16 8 386.093 268.667 8
 -1 16 -8 16.887 227.227 6
 1 16 8 269.522 217.951 17
 -1 -16 -8 715.968 283.448 19
 1 -16 8 -11.3401 191.715 26
 -1 -16 -8 25.1108 278.386 8
 -1 16 -9 175.623 237.576 22
 -1 16 -9 435.276 267.464 6
 -1 -16 -9 74.127 227.785 19
 1 16 9 57.9045 209.837 17
 1 -16 9 -143.924 214.157 26
 -1 -16 -9 125.999 316.186 8
 -1 16 -10 1502.38 300.126 22
 1 -16 10 1161.71 256.579 26
 -1 -16 -10 1810.62 326.251 19
 1 16 10 976.323 262.56 17
 -1 16 -10 1381.12 301.816 6
 -1 -16 -10 1657.16 387.819 8
 -1 16 -11 331.052 230.636 22
 1 -16 11 702.83 228.658 26
 -1 -16 -11 248.17 249.965 19
 -1 16 -11 299.016 235.526 6
 -1 -16 -11 946.253 390.042 8
 -1 16 -12 699.018 249.108 22
 1 -16 12 417.511 234.07 26
 -1 -16 -12 -34.72 301.714 19
 -1 16 -12 698.279 246.251 6
 -1 -16 -12 -51.2884 293.86 8
 -1 16 -13 312.31 232.701 22
 1 -16 13 538.885 263.012 26
 -1 -16 -13 581.439 280.976 19
 -1 16 -13 418.122 221.293 6
 -1 -16 -13 674.069 319.498 8
 -1 16 -14 -374.645 245.491 22
 1 -16 14 243.175 236.292 26
 -1 -16 -14 722.092 331.41 19
 -1 16 -14 -16.9544 252.523 6
 -1 -16 -14 103.866 292.233 8
 1 16 15 988.812 324.102 17
 -1 -16 -15 1862.36 408.207 19
 -1 16 -15 1247.77 311.1 22
 1 -16 15 760.052 285.075 26
 -1 -16 -15 935.658 359.246 8
 1 16 16 926.145 308.972 17
 -1 -16 -16 124.957 333.317 19
 -1 16 -16 240.095 228.827 22
 1 -16 16 1021.5 318 26
 -1 -16 -16 857.852 392.48 8
 1 -16 17 1145.66 333.607 26
 1 -16 17 737.49 358.01 1
 -1 -16 -17 1011.64 398.245 8
 1 16 17 465.654 299.718 17
 -1 -16 -17 1602.05 423.854 19
 1 -16 18 2234.81 385.202 26
 1 -16 18 1688.19 391.617 1
 -1 -16 -18 2921.45 508.457 8
 1 16 18 1971.17 361.791 17
 -1 -16 -18 2559.08 469.087 19
 1 -16 19 220.265 275.904 26
 1 -16 19 477.463 296.476 1
 -1 -16 -19 816.424 330.428 8
 -1 -16 -19 255.315 330.104 19
 1 16 19 126.008 266.758 17
 1 -16 20 454.751 319.583 26
 -1 -16 -20 383.534 348.001 19
 1 16 20 880.175 331.401 17
 1 -16 20 1141.66 327.395 1
 -1 -16 -20 810.244 436.55 8
 1 16 21 1495.27 389.648 17
 -1 -16 -21 1506.37 492.12 19
 1 -16 21 1445.98 385.947 26
 -1 -16 -21 1228.34 392.842 8
 1 16 22 2449.28 428.32 17
 1 -16 22 2430.29 459.274 26
 -1 -16 -22 2353.9 461.073 8
 -1 -16 -22 2084.7 507.138 19
 1 -16 23 784.042 371.758 26
 -1 -16 -23 955.659 356.597 8
 -1 -16 -23 653.275 383.527 19
 1 -16 24 1751.17 422.304 26
 -1 -16 -24 1261.6 381.325 8
 -1 -16 -24 965.36 425.147 19
 1 -16 25 1099.92 389.752 26
 -1 -16 -25 824.04 445.021 19
 1 -16 26 1293.24 416.755 26
 -1 -16 -26 1227.14 479.742 19
 1 -16 27 1286.47 404.68 26
 -1 -16 -27 653.195 510.852 19
 1 -16 28 983.933 409.683 26
 -1 -16 -28 1210.56 472.005 19
 1 -16 29 474.126 381.892 26
 1 -16 29 -143.582 392.465 2
 1 -16 30 1623.89 443.107 26
 1 -16 30 1357.18 549.202 2
 -1 16 -31 90.4648 290.571 9
 1 -16 31 381.395 381.169 26
 1 -16 32 711.609 373.62 26
 -1 -17 31 -286.032 368.251 26
 -1 -17 30 970.481 403.485 26
 -1 -17 29 -615.908 388.577 26
 -1 -17 28 196.866 374.373 26
 -1 17 27 -82.3484 338.924 24
 -1 -17 27 -324.123 386.612 26
 -1 17 26 330.022 330.269 17
 -1 17 26 757.287 363.825 24
 -1 17 25 -193.912 296.273 17
 -1 17 25 202.844 367.951 24
 -1 17 24 1309.15 381.142 17
 -1 17 24 1484.98 408.245 24
 -1 17 23 495.078 333.244 17
 -1 17 23 436.103 346.604 24
 -1 17 22 1209.37 363.704 24
 -1 17 22 867.645 328.098 17
 1 -17 -22 1940.19 403.639 8
 -1 -17 22 1060.35 315.448 14
 1 -17 -22 1805.85 441.461 1
 -1 17 21 556.554 340.006 24
 1 -17 -21 534.134 348.326 8
 -1 17 21 204.292 287.607 17
 -1 -17 21 840.964 317.989 14
 1 -17 -21 1101.6 397.717 1
 -1 17 20 -169.857 305.498 24
 1 -17 -20 -523.171 377.334 19
 1 -17 -20 566.332 340.297 8
 -1 17 20 823.24 342.122 17
 -1 -17 20 280.516 285.183 14
 1 -17 -20 519.478 336.749 1
 1 -17 -19 1881.82 421.855 19
 1 -17 -19 1947.27 419.494 8
 -1 17 19 1444.52 380.823 17
 -1 17 19 2005.33 416.561 24
 1 -17 -19 1620.38 450.851 1
 -1 17 18 639.288 292.162 24
 1 -17 -18 249 320.526 19
 1 -17 -18 90.7306 291.003 8
 -1 17 18 321.643 277.143 17
 1 17 -18 482.376 315.814 6
 1 -17 -18 1018.81 403.934 1
 -1 17 17 1450.96 372.288 24
 1 -17 -17 1821.28 392.278 19
 1 -17 -17 1972.52 438.182 8
 -1 17 17 1393.68 361.741 17
 1 17 -17 1210.31 346.496 6
 1 -17 -17 1872.79 478.628 1
 1 -17 -16 1492.41 351.14 19
 1 -17 -16 1180.44 384.296 8
 -1 17 16 1821.14 375.697 17
 1 17 -16 1818.92 406.942 6
 -1 17 16 1441.01 390.467 24
 1 -17 -15 2841.93 420.616 19
 1 -17 -15 3473.26 480.128 8
 -1 17 15 3202.82 430.778 17
 1 17 -15 3346.78 472.601 6
 -1 17 15 3684.5 468.984 24
 1 -17 -14 904.426 271.479 19
 1 -17 -14 797.348 344.294 8
 -1 17 14 688.088 291.304 17
 1 17 -14 1210.49 348.995 6
 -1 17 14 1181.56 343.713 24
 1 -17 -13 4347.3 439.322 19
 1 -17 -13 4852.14 570.041 8
 -1 17 13 3859.67 469.383 17
 1 17 -13 3398.65 484.879 6
 -1 17 13 3510.79 448.145 24
 -1 17 12 763.458 305.607 24
 1 -17 -12 1268.51 289.307 19
 1 -17 -12 993.076 346.785 8
 1 17 -12 1200.38 356.741 6
 -1 -17 12 1550.05 412.065 8
 -1 17 11 4813.8 502.248 24
 1 -17 -11 4319.03 416.272 19
 1 17 -11 3934.36 516.335 6
 1 -17 -11 3415.7 499.003 8
 -1 -17 11 4545.24 535.669 8
 -1 17 10 1677.58 349.045 24
 1 -17 -10 1153.25 272.333 19
 1 -17 -10 1081.97 355.29 8
 -1 -17 10 1117.96 337.195 8
 1 17 -10 635.904 314.164 6
 -1 17 9 3148.9 405.652 24
 1 -17 -9 4109.11 374.291 19
 -1 -17 9 2934.87 459.084 8
 1 -17 -9 4574.22 546.828 8
 1 17 -9 4389.01 547.64 6
 -1 17 8 441.15 258.607 24
 1 -17 -8 534.034 191.017 19
 -1 -17 8 933.856 360.435 8
 1 -17 -8 1309.18 307.105 8
 1 17 -8 1071.81 355.742 6
 -1 17 7 6049.09 519.898 24
 1 -17 -7 6654.04 648.606 8
 1 17 -7 7168.23 664.555 6
 -1 -17 7 6680.33 640.905 8
 -1 17 6 2115.53 338.898 24
 1 17 -6 1939.28 423.388 6
 -1 -17 6 2171.57 432.45 8
 1 -17 -6 1441.29 361.989 8
 -1 17 5 7328.61 551.781 24
 -1 -17 5 8068.89 693.528 8
 1 -17 -5 7176.33 669.764 8
 -1 17 5 8602.64 764.126 6
 1 17 -5 7264.44 728.448 6
 -1 17 4 1854.97 342.61 24
 1 -17 -4 1271.35 361.511 8
 -1 17 4 775.795 332.28 6
 -1 -17 4 1293.75 356.891 8
 1 17 -4 1660.58 434.454 6
 -1 17 3 9211.32 753.02 6
 1 17 -3 10037.4 830.24 6
 -1 -17 3 9810.44 770.845 8
 1 -17 -3 9898.24 748.671 8
 -1 17 2 850.113 313.134 6
 1 -17 -2 1868.56 371.477 8
 1 17 -2 1322.87 419.676 6
 -1 -17 2 1007.81 374.742 8
 1 17 -1 6127.88 724.314 6
 -1 17 1 5967.44 609.858 6
 -1 -17 1 7158.26 712.066 8
 -1 17 0 984.211 294.925 6
 1 17 0 1640.15 458.171 6
 -1 17 -1 5681.5 558.904 6
 1 17 1 5901.2 724.909 6
 1 17 2 1818.43 514.827 6
 1 -17 2 2617.73 460.606 8
 -1 17 -2 1811.09 369.605 6
 -1 17 -2 2193.89 346.367 22
 1 -17 3 6336.89 605.224 8
 -1 17 -3 5849.48 554.044 6
 -1 17 -3 6366.78 500.856 22
 -1 -17 -3 5432.43 367.576 19
 -1 -17 -4 1593.59 248.46 19
 -1 -17 -4 1581.29 400.888 8
 1 -17 4 2662.84 453.947 8
 -1 17 -4 2286.6 387.867 6
 -1 17 -4 1493.99 294.102 22
 1 17 5 6014.53 482.098 17
 -1 17 -5 6090.46 535.959 6
 1 -17 5 5986.45 614.476 8
 -1 -17 -5 5741.64 633.068 8
 1 -17 5 5948.4 383.776 26
 -1 17 -5 5526.39 473.893 22
 -1 -17 -5 5816.15 417.387 19
 1 17 6 2713.07 371.162 17
 -1 -17 -6 2674.15 345.559 19
 -1 17 -6 3385.69 426.037 6
 -1 -17 -6 3302.34 520.222 8
 1 -17 6 2693.28 446.773 8
 1 -17 6 2495 298.649 26
 -1 17 -6 2588.14 368.608 22
 -1 17 -7 7863 551.891 22
 -1 -17 -7 8432.18 530.494 19
 -1 17 -7 7919.53 597.596 6
 1 -17 7 8987.51 710.101 8
 1 17 7 8355.96 571.283 17
 1 -17 7 9030.01 492.031 26
 -1 -17 -7 7753.36 715.835 8
 1 17 8 1629.7 318.179 17
 -1 -17 -8 1253.17 274.703 19
 -1 -17 -8 1670.62 397.518 8
 -1 17 -8 2308.85 386.928 6
 1 -17 8 1637.44 270.238 26
 -1 17 -8 2100.06 347.759 22
 -1 17 -9 4853.01 465.906 22
 -1 -17 -9 5038.68 469.644 19
 -1 17 -9 5086.82 494.733 6
 1 17 9 4721.14 454.169 17
 1 -17 9 5584.14 436.196 26
 -1 -17 -9 5835.74 645.491 8
 1 -17 10 2109.62 314.507 26
 -1 17 -10 2911.46 370.197 22
 1 17 10 2010.89 355.512 17
 -1 -17 -10 2465.47 389.86 19
 -1 17 -10 2031.56 355.048 6
 -1 -17 -10 2092.32 486.509 8
 -1 17 -11 6525.95 520.887 22
 -1 -17 -11 6938.93 559.518 19
 -1 17 -11 6854.09 560.103 6
 1 17 11 5521.4 496.916 17
 1 -17 11 6403.92 489.218 26
 -1 -17 -11 6956.87 726.508 8
 1 -17 12 713.691 265.882 26
 -1 17 -12 417.903 257.224 22
 -1 -17 -12 1597.9 359.042 19
 -1 17 -12 764.513 263.776 6
 -1 -17 -12 894.07 389.436 8
 -1 -17 -13 5894.63 558.086 19
 -1 17 -13 5137.5 481.09 22
 -1 17 -13 5391.24 502.408 6
 1 -17 13 5102.08 457.249 26
 -1 -17 -13 6398.05 687.973 8
 -1 17 -14 1009.25 306.505 22
 1 -17 14 1556.36 335.499 26
 -1 -17 -14 1193.07 360.105 19
 -1 17 -14 903.431 288.666 6
 -1 -17 -14 1572.34 415.974 8
 -1 -17 -15 2580.85 458.21 19
 -1 17 -15 2655.27 369.542 22
 1 -17 15 2025.62 337.778 26
 -1 -17 -15 2733.9 513.567 8
 1 17 16 1796.01 394.764 17
 -1 -17 -16 983.124 330.579 19
 -1 17 -16 1787.66 365.619 22
 1 -17 16 1363.5 350.42 26
 -1 -17 -16 1268.67 407.194 8
 1 -17 17 2267.9 390.926 26
 1 17 17 1937.67 376.715 17
 -1 -17 -17 2402.3 419.553 19
 1 -17 17 2003.7 456.025 1
 -1 -17 -17 2202.73 501.325 8
 1 -17 18 1246.24 342.073 26
 1 17 18 1664.49 374.143 17
 -1 -17 -18 1110.65 410.359 19
 1 -17 18 1225.16 381.351 1
 -1 -17 -18 2215.19 477.762 8
 1 -17 19 2965.35 450.147 26
 1 17 19 3308.88 458.156 17
 -1 -17 -19 3194.56 523.704 19
 1 -17 19 2744.51 449.619 1
 -1 -17 -19 2834.5 529.704 8
 1 17 20 1857.36 411.405 17
 -1 -17 -20 2254.26 479.76 19
 1 -17 20 2225.37 427.04 26
 -1 -17 -20 2051.29 461.016 8
 1 -17 21 769.8 343.836 26
 -1 -17 -21 1739.53 482.417 19
 1 17 21 1707.57 389.769 17
 -1 -17 -21 1661.5 423.007 1
 -1 -17 -21 870.714 407.613 8
 1 17 22 1747.33 395.373 17
 1 -17 22 1111.25 359.153 26
 -1 -17 -22 1285.2 445.161 19
 -1 -17 -22 1123.03 367.85 8
 1 -17 23 1241.13 368.33 26
 -1 -17 -23 1138.06 465.754 19
 -1 -17 -23 1114.77 354.038 8
 1 -17 24 336.72 362.589 26
 -1 -17 -24 542.285 320.561 8
 -1 -17 -25 835.726 425.218 19
 1 -17 25 750.121 379.804 26
 -1 -17 -26 439.129 402.298 19
 1 17 26 40.872 317.98 24
 1 -17 26 151.472 340.42 26
 -1 -17 -27 473.148 445.598 19
 1 17 27 409.459 354.854 24
 1 -17 27 -609.74 412.703 26
 1 -17 28 549.219 361.669 26
 1 -17 29 548.417 466.088 2
 1 -17 29 -745.581 387.032 26
 1 -17 30 175.416 439.833 2
 1 -17 30 218.191 325.771 26
 -1 -18 29 1942.78 441.123 26
 -1 18 29 1738.59 436.62 24
 -1 18 28 834.118 419.152 24
 -1 -18 28 767.775 395.484 26
 -1 18 27 1776.25 428.073 24
 -1 -18 27 1334.03 410.19 26
 -1 18 26 653.822 384.378 24
 -1 -18 26 776.408 378.414 26
 -1 -18 25 62.1805 328.28 26
 -1 18 25 1181.59 382.038 24
 -1 18 25 908.185 355.282 17
 -1 -18 24 529.521 331.263 26
 -1 18 24 668.442 357.95 24
 -1 18 24 690.696 370.639 17
 -1 18 23 2697.36 456.809 24
 -1 -18 23 2258.04 416.561 26
 -1 18 23 2530.1 428.23 17
 -1 18 22 389.031 298.372 17
 1 -18 -22 313.076 275.955 8
 -1 18 22 458.658 328.743 24
 1 -18 -22 1233.64 447.495 1
 -1 18 21 2334.87 417.123 17
 1 -18 -21 2468.28 430.845 8
 -1 18 21 3487.88 505.412 24
 1 -18 -21 3065.02 488.772 1
 -1 18 20 743.712 348.756 17
 1 -18 -20 425.22 315.117 8
 -1 18 20 58.3694 340.749 24
 1 -18 -20 601.919 380.594 1
 -1 18 19 1265.32 382.295 17
 1 -18 -19 1187 374.469 8
 -1 18 19 1267.19 390.112 24
 1 -18 -19 1559.46 449.217 1
 -1 18 18 453.754 342.326 24
 -1 18 18 1064.41 372.403 17
 1 -18 -18 626.197 320.573 8
 1 18 -18 -42.4337 284.539 6
 1 -18 -18 740.077 410.004 1
 -1 18 17 1916.25 404.528 24
 -1 18 17 2550.4 432.209 17
 1 -18 -17 2351.57 451.401 8
 1 18 -17 2108.19 429.217 6
 1 -18 -17 2314.54 547.877 1
 -1 18 16 1555.53 385.857 24
 1 -18 -16 1801.94 454.56 8
 -1 18 16 1679.85 384.276 17
 1 18 -16 1350.82 354.308 6
 1 -18 -16 1061.23 428.829 1
 1 -18 -15 1661.59 346.379 19
 1 -18 -15 2913.12 493.213 8
 -1 18 15 3003.68 439.2 17
 1 18 -15 2000.58 381.889 6
 -1 18 15 2070.06 402.033 24
 1 -18 -14 2588.91 366.238 19
 1 -18 -14 1297.26 373.512 8
 -1 18 14 1562.11 376.015 17
 1 18 -14 1211.91 376.672 6
 -1 18 14 2071.34 396.189 24
 1 -18 -13 2263.79 352.817 19
 1 18 -13 2086.78 425.591 6
 -1 18 13 2543.5 407.085 24
 1 -18 -13 2339.82 457.603 8
 1 18 -12 809.124 332.286 6
 1 -18 -12 644.216 336.795 8
 -1 18 12 772.347 311.253 24
 1 -18 -12 523.9 248.842 19
 1 -18 -11 1158.1 373.812 8
 1 18 -11 2047.54 428.512 6
 -1 -18 11 739.37 302.497 8
 -1 18 11 1556.48 333.533 24
 1 -18 -11 1654.61 289.676 19
 -1 18 10 517.122 263.07 24
 1 18 -10 977.385 337.089 6
 1 -18 -10 544.36 354.887 8
 -1 -18 10 116.1 319.939 8
 -1 18 9 1531.36 345.521 17
 -1 18 9 1201.78 325.901 24
 1 18 -9 1466.69 384.264 6
 1 -18 -9 1167.77 417.942 8
 -1 -18 9 1145.36 379.195 8
 -1 18 8 876.746 298.671 24
 1 -18 -8 1135.35 387.665 8
 -1 -18 8 1376.31 376.569 8
 1 18 -8 191.049 286.903 6
 -1 18 7 1731.28 360.435 24
 -1 -18 7 1819.03 429.839 8
 1 18 -7 1472.8 372.039 6
 1 -18 -7 2227.81 479.965 8
 -1 18 6 888.186 299.337 24
 1 18 -6 177.027 296.892 6
 -1 -18 6 1024.38 354.801 8
 1 -18 -6 934.539 354.389 8
 1 18 -5 2243.72 436.847 6
 1 -18 -5 2786.57 483.061 8
 -1 -18 5 3104.25 513.166 8
 1 18 -4 1104.67 400.586 6
 -1 -18 4 1170.31 425.59 8
 1 -18 -4 1125.8 395.102 8
 -1 -18 3 981.493 354.156 8
 1 18 -3 1198.79 433.847 6
 1 -18 -3 704.3 344.143 8
 -1 18 3 1275.09 384.127 6
 1 18 -2 231.338 323.384 6
 -1 18 2 738.491 342.114 6
 1 -18 -2 747.406 304.661 8
 -1 -18 2 355.672 294.779 8
 -1 18 1 133.301 273.481 6
 -1 -18 1 744.244 372.945 8
 1 18 -1 -331.107 376.332 6
 1 18 0 125.287 348.882 6
 -1 18 0 579.314 333.065 6
 -1 18 -1 333.067 239.784 22
 -1 18 -1 353.195 292.628 6
 1 18 1 357.757 407.57 6
 -1 18 -2 -226.942 268.96 22
 -1 18 -2 302.221 268.642 6
 1 18 2 -33.6203 366.194 6
 -1 18 -3 588.902 302.129 22
 -1 18 -3 -39.1614 264.943 6
 1 -18 3 -259.898 349.295 8
 1 18 3 1103.51 458.171 6
 1 18 3 433.143 260.693 17
 -1 18 -4 -287.493 266.224 22
 -1 -18 -4 -485.009 371.557 8
 1 -18 4 117.637 280.153 8
 -1 18 -4 -76.3041 235.856 6
 1 18 4 524.774 436.244 6
 1 18 4 -181.94 276.285 17
 -1 18 -5 -485.837 304.431 22
 -1 -18 -5 -27.2699 339.811 8
 -1 18 -5 558.949 283.422 6
 1 -18 5 70.399 298.88 8
 1 18 5 230.867 247.716 17
 -1 18 -6 30.4942 260.265 22
 -1 18 -6 591.407 269.863 6
 -1 -18 -6 82.9345 323.272 8
 1 -18 6 515.274 382.312 8
 1 18 6 219.246 262.629 17
 -1 -18 -7 -113.667 215.459 19
 1 18 7 318.848 276.404 17
 -1 18 -7 -158.69 258.917 6
 -1 -18 -7 -27.661 341.611 8
 -1 18 -7 107.014 266.95 22
 1 -18 7 21.5808 166.726 26
 -1 18 -8 -153.574 247.875 22
 -1 -18 -8 224.414 329.681 8
 1 18 8 81.1596 235.313 17
 -1 -18 -8 -120.584 214.528 19
 -1 18 -8 86.9341 223.821 6
 1 -18 8 591.539 228.294 26
 -1 18 -9 -30.8757 241.234 22
 -1 -18 -9 308.762 354.785 8
 -1 -18 -9 -14.2982 226.424 19
 1 18 9 264.316 269.004 17
 -1 18 -9 -209.276 223.535 6
 1 -18 9 61.386 198.42 26
 -1 18 -10 248.679 266.009 22
 -1 -18 -10 593.359 387.096 8
 1 18 10 67.2672 254.411 17
 -1 -18 -10 -151.979 297.416 19
 -1 18 -10 277.001 244.589 6
 1 -18 10 650.254 219.383 26
 -1 18 -11 187.915 242.681 22
 -1 -18 -11 480.031 392.537 8
 -1 -18 -11 79.7628 274.852 19
 1 18 11 737.97 316.95 17
 -1 18 -11 878.512 290.795 6
 1 -18 11 659.559 249.498 26
 -1 18 -12 489.473 279.234 22
 -1 -18 -12 931.415 424.158 8
 -1 -18 -12 742.776 301.876 19
 1 18 12 366.599 284.407 17
 -1 18 -12 396.194 289.563 6
 1 -18 12 1266.51 303.57 26
 -1 18 -13 31.8703 266.378 22
 -1 -18 -13 450.696 368.178 8
 -1 -18 -13 35.3014 265.186 19
 -1 18 -13 104.154 236.29 6
 1 -18 13 480.979 271.126 26
 -1 -18 -14 423.498 317.999 19
 1 -18 14 771.108 288.177 26
 -1 18 -14 401.834 289.535 22
 -1 -18 -14 -196.609 376.892 8
 -1 18 -15 1321.7 339.205 22
 -1 -18 -15 483.472 364.412 19
 1 -18 15 687.421 262.901 26
 1 -18 15 357.612 319.645 1
 -1 -18 -15 839.175 390.115 8
 -1 -18 -16 783.521 356.121 19
 -1 18 -16 579.326 298.951 22
 -1 -18 -16 333.808 343.786 8
 1 -18 16 1290.65 331.641 26
 1 -18 16 1373.19 419.01 1
 -1 -18 -17 1271.34 402.033 19
 -1 -18 -17 1020.72 351.687 8
 1 18 17 151.523 282.955 17
 1 -18 17 1633.78 383.445 26
 1 -18 17 811.498 371.179 1
 -1 -18 -18 1426.43 420.174 19
 -1 -18 -18 546.594 368.089 8
 1 18 18 1037.81 352.455 17
 1 -18 18 939.718 343.534 26
 1 -18 18 1443.1 422.81 1
 -1 -18 -19 629.796 402.734 19
 -1 -18 -19 944.721 425.028 8
 1 18 19 566.472 339.515 17
 1 -18 19 539.988 336.545 26
 1 -18 19 847.377 414.142 1
 -1 -18 -20 998.396 388.604 19
 -1 -18 -20 1822.62 436.678 8
 1 18 20 671.834 344.525 17
 1 -18 20 1282.42 375.728 26
 -1 -18 -20 913.31 369.864 1
 -1 -18 -21 1506.85 465.372 19
 -1 -18 -21 2048.77 488.554 8
 1 18 21 1159.72 383.174 17
 1 -18 21 1589.92 415.186 26
 -1 -18 -21 1130.74 406.3 1
 1 18 22 1227.01 379.219 17
 1 -18 22 1558.12 388.068 26
 -1 -18 -22 270.266 418.739 19
 -1 -18 -22 1776.28 461.527 8
 1 -18 23 1916.34 427.272 26
 -1 -18 -23 729.01 392.947 19
 -1 -18 -23 1094.96 397.438 8
 -1 -18 -24 1669.46 500.492 19
 1 18 24 831.187 371.672 24
 1 -18 24 928.006 364.474 26
 -1 -18 -25 706.135 436.029 19
 1 18 25 325.077 323.726 24
 1 -18 25 711.741 365.015 26
 1 18 26 303.839 335.772 24
 1 -18 26 273.5 337.654 26
 1 18 27 826.785 352.794 24
 1 -18 27 1538.63 459.818 26
 1 -18 28 493.361 470.534 2
 1 18 28 579.742 378.166 24
 1 -18 28 443.846 347.923 26
 -1 19 27 320.915 346.573 24
 -1 -19 27 1161.22 408.494 26
 -1 19 26 403.398 363.495 24
 -1 -19 26 487.203 360.36 26
 -1 -19 25 562.907 339.822 26
 -1 19 25 -60.7038 340.614 24
 -1 19 25 19.8542 312.888 17
 -1 -19 24 59.6836 318.464 26
 -1 19 24 242.743 324.438 24
 -1 19 24 -119.627 319.745 17
 -1 -19 23 823.055 345.22 26
 -1 19 23 383.181 349.835 24
 -1 19 23 -159.718 334.788 17
 -1 -19 22 807.206 349.699 26
 -1 19 22 381.263 352.049 24
 -1 19 22 119.352 331.876 17
 -1 19 21 1308.44 395.036 17
 -1 -19 21 582.589 310.52 26
 -1 19 21 1055.72 413.176 24
 1 -19 -21 1595.86 405.15 8
 1 -19 -21 1589.34 465.114 1
 -1 19 20 1022.23 366.815 17
 -1 19 20 177.864 345.916 24
 -1 -19 20 -165.259 327.382 26
 1 -19 -20 269.814 284.046 8
 1 -19 -20 592.144 397.005 1
 -1 19 19 547.012 310.058 17
 -1 -19 19 589.538 319.571 26
 -1 19 19 371.94 305.649 24
 1 -19 -19 581.502 292.89 8
 1 -19 -19 928.222 428.583 1
 -1 19 18 888.776 363.061 17
 -1 -19 18 867.273 316.428 26
 -1 19 18 580.574 364.072 24
 1 -19 -18 547.539 385.319 1
 1 -19 -18 522.226 322.885 8
 1 -19 -17 434.721 327.477 8
 -1 -19 17 419.828 276.091 26
 -1 19 17 38.2399 329.209 24
 -1 19 17 576.416 331.472 17
 1 19 -17 630.86 338.08 6
 1 -19 -17 595.474 419.212 1
 1 -19 -16 1102.18 348.335 8
 -1 -19 16 1895.78 357.406 26
 -1 19 16 1927.04 423.701 24
 -1 19 16 1696.1 404.919 17
 1 19 -16 1216.15 323.979 6
 1 -19 -16 1859.36 514.685 1
 1 -19 -15 397.101 338.144 8
 -1 -19 15 873.979 309.125 26
 -1 19 15 504.202 322.139 24
 -1 19 15 773.524 337.263 17
 1 19 -15 821.148 353.796 6
 1 -19 -15 240.916 398.824 1
 1 -19 -14 1430.32 388.868 8
 1 19 -14 2279.3 439.25 6
 1 -19 -14 870.585 428.052 1
 -1 19 14 1753.46 406.661 24
 -1 -19 14 1168.89 295.926 26
 1 -19 -13 886.14 356.333 8
 -1 19 13 747.701 302.629 24
 -1 -19 13 602.057 259.923 26
 1 19 -13 1188.32 419.13 6
 1 -19 -12 1734.96 411.455 8
 -1 -19 12 2256.7 324.489 26
 -1 19 12 2881.7 430.595 24
 1 19 -12 2922.08 459.307 6
 -1 -19 11 1312.18 277.124 26
 -1 19 11 1761.71 390.428 24
 1 19 -11 1412.27 391.793 6
 1 -19 -11 1309.23 395.385 8
 -1 19 10 1756.42 369.128 24
 -1 -19 10 1303.42 399.284 8
 1 -19 -10 1756.45 445.378 8
 1 19 -10 1576.31 408.39 6
 -1 19 10 1826.05 381.173 17
 -1 19 9 1648.79 410.55 24
 1 -19 -9 1324.13 411.807 8
 -1 -19 9 1063.37 379.01 8
 1 19 -9 1152.93 374.219 6
 -1 19 9 1263.09 341.757 17
 -1 -19 8 3713.5 551.63 8
 1 19 -8 4334.05 540.945 6
 -1 19 8 4379.27 474.178 24
 1 -19 -8 5573.08 666.803 8
 -1 19 8 6115.51 555.976 17
 1 -19 -7 1191.35 374.829 8
 -1 -19 7 1620.56 429.841 8
 1 19 -7 1119.69 367.225 6
 -1 19 7 1037.6 315.86 24
 1 19 -6 4767.56 615.219 6
 1 -19 -6 4685.37 593.856 8
 -1 -19 6 4168.72 579.768 8
 1 19 -5 1320.65 400.749 6
 -1 -19 5 542.898 343.361 8
 1 -19 -5 1575.14 448.131 8
 -1 -19 4 3602.81 566.031 8
 1 -19 -4 5053.3 629.145 8
 1 19 -4 3292.39 561.571 6
 1 19 -3 443.105 358.767 6
 1 -19 -3 1555.85 415.727 8
 -1 -19 3 1213.51 455.889 8
 1 19 -2 3042.33 560.232 6
 1 -19 -2 3350.32 548.839 8
 -1 -19 2 3786.7 578.612 8
 -1 -19 1 1967.49 476.592 8
 1 19 -1 1694.47 479.49 6
 1 19 0 6600.55 767.903 6
 -1 19 0 6856.51 564.955 22
 1 19 1 1597.97 342.533 17
 1 19 1 1490.75 478.017 6
 -1 19 -1 1565.97 355.437 22
 1 19 2 4068.08 442.686 17
 1 19 2 3665.43 648.058 6
 -1 19 -2 4657.86 464.46 22
 1 19 3 1170.6 306.064 17
 1 19 3 1748.16 488.733 6
 -1 -19 -3 1362.26 413.347 8
 1 -19 3 1818.24 441.26 8
 -1 19 -3 1817.87 373.849 22
 1 19 4 4607.67 469.379 17
 -1 -19 -4 4723.72 619.369 8
 1 19 4 3673.87 679.951 6
 1 -19 4 4052.86 544.096 8
 -1 19 -4 5136.24 497.816 22
 1 19 5 1271.8 336.356 17
 -1 -19 -5 910.272 423.344 8
 1 19 5 968.075 421.246 6
 -1 19 -5 919.173 322.183 22
 1 19 6 6183.98 535.407 17
 -1 -19 -6 5575.46 674.646 8
 -1 19 -6 5968.43 539.071 22
 1 19 7 1247.09 335.737 17
 -1 -19 -7 1093.24 442.54 8
 -1 19 -7 988.586 293.629 22
 1 19 8 5824.84 533.743 17
 -1 -19 -8 7186.03 759.475 8
 -1 19 -8 6896.79 572.189 22
 1 19 9 453.991 281.805 17
 -1 -19 -9 377.487 381.348 8
 -1 19 -9 293.579 307.32 22
 1 19 10 2821.13 408.087 17
 -1 -19 -10 2812.15 541.921 8
 -1 19 -10 3061.79 416.464 22
 1 19 11 612.833 283.559 17
 -1 -19 -11 723.157 417.65 8
 1 -19 11 564.859 253.643 26
 -1 19 -11 526.489 292.146 22
 -1 -19 -11 -121.906 258.453 19
 1 19 12 5301.4 539.399 17
 -1 -19 -12 5534.5 654.795 8
 1 -19 12 5099.96 439.867 26
 -1 -19 -12 5297.67 508.666 19
 -1 19 -12 4798.65 497.774 22
 1 19 13 944.189 332.999 17
 1 -19 13 562.616 276.253 26
 -1 -19 -13 675.99 326.787 19
 -1 19 -13 -49.9115 277.491 22
 -1 -19 -13 -116.249 384.246 8
 -1 -19 -14 1643.43 353.039 19
 -1 19 -14 3002.12 450.74 22
 1 -19 14 1534.74 345.369 26
 1 -19 14 1600.04 430.461 1
 -1 -19 -14 1589.96 480.533 8
 -1 19 -15 1356.87 338.08 22
 -1 -19 -15 1391.58 367.044 19
 1 -19 15 773.292 310.606 26
 1 -19 15 1507.39 459.859 1
 -1 -19 -16 2722.65 457.893 19
 1 -19 16 2054.26 378.057 26
 1 -19 16 1860.83 512.927 1
 -1 -19 -16 2247.51 503.655 8
 -1 -19 -17 524.294 352.86 19
 -1 -19 -17 916.667 431.159 8
 1 -19 17 483.402 301.74 26
 1 -19 17 623.917 391.02 1
 -1 -19 -18 2569.76 465.549 19
 -1 -19 -18 3068.61 531.675 8
 1 19 18 3509.96 488.832 17
 1 -19 18 3095.24 456.37 26
 1 -19 18 3892.87 552.966 1
 -1 -19 -19 1057.62 388.279 19
 -1 -19 -19 781.659 388.808 8
 1 19 19 381.446 353.642 17
 1 -19 19 1243.1 388.125 26
 -1 -19 -19 659.153 356.925 1
 -1 -19 -20 1333.92 377.521 19
 -1 -19 -20 1960.7 462.569 8
 1 19 20 1739.71 413.889 17
 1 -19 20 1881.92 414.479 26
 -1 -19 -20 857.137 399.303 1
 1 19 21 671.08 320.169 17
 -1 -19 -21 331.93 318.92 8
 -1 -19 -21 -45.6936 330.664 19
 1 -19 21 743.122 353.938 26
 -1 -19 -22 1643.85 403.328 8
 -1 -19 -22 1317.05 439.31 19
 1 -19 22 718.693 335.585 26
 1 19 22 986.187 364.462 24
 -1 -19 -23 600.651 410.66 19
 1 -19 23 353.748 307.013 26
 1 19 23 -40.3002 333.284 24
 1 -19 24 1035.05 388.805 26
 1 19 24 342.322 324.905 24
 1 -19 25 179.87 320.781 26
 1 19 25 460.94 366.003 24
 1 -19 26 542.61 374.182 26
 1 19 26 -795.879 379.903 24
 -1 -20 25 898.11 329.108 26
 -1 20 25 591.855 351.218 24
 -1 -20 24 757.836 315.922 26
 -1 20 24 1368.47 412.189 24
 -1 20 24 1452.81 386.712 17
 -1 -20 23 432.226 316.479 26
 -1 20 23 198.965 329.583 24
 -1 20 23 640.991 332.899 17
 -1 20 22 497.371 328.623 24
 -1 -20 22 1719.91 391.027 26
 -1 20 22 1243.63 395.636 17
 -1 20 21 1490.72 405.119 24
 -1 -20 21 473.217 311.735 26
 -1 20 21 1064.9 384.406 17
 -1 20 20 980.417 382.438 17
 1 -20 -20 1391.05 401.473 8
 -1 20 20 1584.93 404.448 24
 -1 -20 20 1210.14 352.121 26
 1 -20 -20 1490.15 444.098 1
 -1 20 19 858.18 363.112 17
 1 -20 -19 715.312 349.172 8
 -1 -20 19 520.582 282.159 26
 -1 20 19 1025.29 390.281 24
 -1 -20 19 677.647 419.788 1
 1 -20 -19 -157.812 387.194 1
 -1 20 18 1742.89 419.553 17
 1 -20 -18 1300.91 401.429 8
 -1 20 18 2256.3 473.806 24
 -1 -20 18 1518.01 364.686 26
 1 -20 -18 1444.93 469.517 1
 -1 20 17 1102.51 367 17
 1 -20 -17 707.518 357.572 8
 -1 -20 17 327.822 262.868 26
 -1 20 17 545.739 361.162 24
 1 -20 -17 649.056 468.38 1
 -1 20 16 967.507 336.641 24
 -1 -20 16 855.476 326.94 26
 -1 20 16 1668.14 431.773 17
 1 20 -16 1262.23 379.378 6
 1 -20 -16 1437.71 549.711 1
 1 -20 -16 1440.43 367.226 8
 -1 20 15 594.936 331.544 24
 -1 -20 15 1312.43 338.239 26
 1 20 -15 681.631 341.499 6
 1 -20 -15 1219.35 516.143 1
 1 -20 -15 1186.67 413.431 8
 -1 20 14 741.973 351.312 24
 1 20 -14 603.144 310.282 6
 1 -20 -14 1570.33 515.368 1
 1 -20 -14 1740.68 459.992 8
 -1 20 13 37.6566 337.806 24
 1 20 -13 232.193 288.893 6
 1 -20 -13 1256.23 501.101 1
 1 -20 -13 647.594 345.971 8
 1 -20 -12 941.727 358.877 8
 1 20 -12 1823.86 412.582 6
 -1 20 12 1062.67 362.639 24
 1 -20 -11 633.587 371.753 8
 1 20 -11 1136.85 341.497 6
 -1 20 11 997.524 346.693 24
 -1 20 11 1555.76 371.878 17
 -1 20 10 1483.71 403.821 17
 -1 20 10 677.516 331.399 24
 1 -20 -10 1117.1 361.03 8
 1 20 -10 1057.23 356.93 6
 -1 20 9 73.2804 299.798 17
 -1 20 9 471.898 334.899 24
 -1 -20 9 440.328 324.954 8
 1 -20 -9 397.688 385.051 8
 1 20 -9 -450.72 349.52 6
 -1 20 8 1107.3 338.97 17
 1 20 -8 716.921 286.7 6
 -1 -20 8 1430.16 450.241 8
 1 -20 -8 1066.8 374.787 8
 -1 20 7 593.585 336.799 17
 1 20 -7 452.156 317.266 6
 1 -20 -7 267.993 322.587 8
 -1 -20 7 131.688 368.697 8
 1 -20 -6 613.754 411.931 8
 1 20 -6 343.403 342.053 6
 -1 -20 6 1383 448.671 8
 -1 -20 5 1046.59 436.729 8
 1 20 -5 1168.42 365.267 6
 1 -20 -5 1072.25 374.929 8
 1 20 -4 128.388 301.685 6
 -1 -20 4 189.77 327.925 8
 1 -20 -4 -79.9334 394.95 8
 -1 -20 3 822.069 412.585 8
 1 20 -3 665.295 406.882 6
 1 -20 -3 742.09 401.432 8
 1 20 -2 -137.686 314.568 6
 1 -20 -2 451.841 325.314 8
 -1 -20 2 664.117 399.452 8
 1 20 -1 -437.061 291.894 17
 1 -20 -1 -52.9186 368.853 8
 -1 -20 1 -195.782 377.818 8
 1 20 -1 -199.99 323.714 6
 -1 20 1 -513.299 275.062 22
 1 20 0 -190.142 262.079 17
 1 20 0 445.36 418.82 6
 -1 20 0 -153.555 285.887 22
 1 20 1 160.875 258.299 17
 1 20 1 454.309 359.048 6
 -1 20 -1 -220.748 284.946 22
 1 20 2 359.424 285.196 17
 1 20 2 -158.025 350.196 6
 -1 20 -2 441.047 294.465 22
 1 20 3 -215.864 288.098 17
 -1 -20 -3 -57.6553 374.649 8
 1 20 3 32.9627 389.745 6
 1 -20 3 -340.656 390.517 8
 -1 20 -3 -152.523 275.94 22
 1 20 4 809.384 307.691 17
 1 20 4 741.046 399.128 6
 -1 -20 -4 -29.1101 400.048 8
 -1 20 -4 101.669 287.915 22
 1 20 5 376.873 275.554 17
 1 20 5 -69.9583 367.61 6
 -1 -20 -5 29.0869 358.764 8
 -1 20 -5 254.294 296.425 22
 1 20 6 121.812 290.42 17
 -1 -20 -6 -293.26 367.054 8
 1 20 6 36.0501 372.754 6
 -1 20 -6 -525.126 308.863 22
 1 20 7 70.7241 286.203 17
 -1 -20 -7 146.478 381.071 8
 -1 20 -7 -355.544 309.581 22
 1 20 8 251.211 282.605 17
 -1 -20 -8 383.928 401.526 8
 -1 20 -8 -152.972 287.87 22
 1 20 9 -291.558 329.57 17
 -1 -20 -9 -264.995 337.127 8
 -1 20 -9 102.146 273.116 22
 1 20 10 443.66 296.485 17
 -1 20 -10 904.104 347.128 22
 1 20 11 449.234 320.689 17
 -1 -20 -11 443.104 398.995 8
 -1 20 -11 581.397 315.703 22
 1 20 12 1002.89 359.711 17
 -1 -20 -12 734.457 435.214 8
 1 -20 12 417.939 419.621 1
 -1 20 -12 360.192 305.476 22
 1 20 13 172.508 290.984 17
 -1 -20 -13 116.664 345.387 8
 1 -20 13 378.343 393.26 1
 -1 20 -13 -103.309 284.049 22
 1 20 14 174.598 312.418 17
 1 -20 14 -30.7483 360.184 1
 -1 20 -14 415.493 316.333 22
 -1 -20 -14 578.379 420.641 8
 1 -20 15 209.186 365.656 1
 -1 20 -15 366.419 309.298 22
 -1 -20 -15 600.792 412.644 8
 1 -20 16 -202.41 379.325 1
 1 -20 16 353.495 275.592 26
 1 -20 17 752.198 358.767 1
 1 -20 17 514.084 306.688 26
 -1 -20 -17 1029.04 441.54 8
 -1 -20 -18 1237.21 367.911 19
 -1 -20 -18 486.187 383.196 8
 1 -20 18 -400.377 335.597 1
 -1 -20 -18 255.832 402.178 1
 1 -20 18 409.55 308.081 26
 -1 -20 -19 608.293 348.763 19
 -1 -20 -19 -317.466 386.022 8
 1 20 19 895.877 350.112 17
 -1 -20 -19 672.058 374.215 1
 1 -20 19 -87.4655 296.719 26
 1 20 20 388.208 316.838 17
 -1 -20 -20 -361.249 365.447 8
 -1 -20 -20 669.913 348.028 19
 1 20 20 19.8836 358.503 24
 1 -20 20 196.739 305.725 26
 -1 -20 -21 893.037 391.7 8
 1 -20 21 415.792 300.325 26
 1 20 21 914.361 383.215 24
 1 20 21 734.616 319.566 17
 1 20 22 -655.122 360.301 24
 1 -20 22 55.0713 284.46 26
 1 -20 23 167.222 314.875 26
 1 20 23 730.971 392.897 24
 1 20 24 392.249 324.673 24
 1 -20 24 650.914 322.323 26
 -1 21 22 312.04 319.199 24
 -1 21 22 59.7374 320.833 17
 -1 21 21 137.144 322.106 24
 -1 21 21 -861.794 360.965 17
 1 -21 -20 622.472 433.341 1
 -1 21 20 550.075 320.246 24
 -1 21 20 60.1641 300.757 17
 1 -21 -19 248.253 354.54 8
 1 -21 -19 406.99 361.276 1
 -1 21 19 -19.6509 330.714 24
 -1 21 19 401.505 339.62 17
 1 -21 -18 445.352 336.116 8
 1 -21 -18 132.479 400.203 1
 -1 -21 18 -228.495 390.58 1
 -1 21 18 510.614 327.151 24
 -1 21 18 -120.388 347.9 17
 1 -21 -17 745.493 381.102 8
 -1 21 17 698.786 358.418 17
 1 -21 -17 68.7481 385.4 1
 -1 21 17 215.49 347.139 24
 1 21 -16 194.334 326.728 22
 1 -21 -16 811.197 385.864 8
 -1 21 16 195.048 336.711 24
 1 -21 -16 532.737 442.684 1
 1 -21 -15 1848.49 432.576 8
 -1 21 15 349.259 346.697 24
 1 -21 -15 876.104 499.075 1
 1 -21 -14 334.955 310.515 8
 -1 21 14 1293.76 377.653 24
 1 -21 -14 1157.89 480.5 1
 1 -21 -13 2066.1 487.605 8
 1 -21 -13 1750.21 519.399 1
 -1 21 13 2285.04 457.206 24
 1 -21 -12 714.99 348.258 8
 1 -21 -12 1079.08 529.125 1
 -1 21 12 152.689 339.531 24
 -1 21 12 663.491 312.984 17
 1 -21 -11 2307.78 492.503 8
 1 -21 -11 2097.12 584.504 1
 -1 21 11 1859.55 405.227 24
 -1 21 11 2199.49 426.969 17
 -1 21 10 -38.2524 335.927 17
 1 -21 -10 267.743 334.057 8
 1 -21 -10 545.489 453.321 1
 -1 21 9 2407.23 459.155 17
 1 -21 -9 2647.19 488.08 8
 -1 21 8 338.009 324.355 17
 1 -21 -8 680.682 392.43 8
 -1 21 7 2046.97 414.286 17
 1 -21 -7 2146.48 467.573 8
 -1 -21 7 1656.54 432.094 8
 -1 21 6 -295.121 311.102 17
 -1 -21 6 656.767 407.659 8
 1 -21 -6 273.267 417.929 8
 -1 21 5 2450.2 426.731 17
 1 -21 -5 3625.92 579.833 8
 -1 -21 5 3313.39 577.608 8
 1 21 -4 137.762 255.738 17
 -1 -21 4 -83.6295 383.577 8
 1 -21 -4 547.926 388.09 8
 1 21 -3 4349.41 464.822 17
 -1 -21 3 4217.56 586.732 8
 1 -21 -3 3658.22 562.878 8
 -1 21 3 4174.83 505.078 22
 1 21 -2 111.047 267.223 17
 1 -21 -2 821.545 434.539 8
 -1 -21 2 56.7895 380.66 8
 -1 21 2 893.179 319.507 22
 1 21 -1 3127.72 422.381 17
 -1 -21 1 2123.83 485.416 8
 1 -21 -1 2702.43 476.442 8
 -1 21 1 3385.16 464.995 22
 1 21 0 557.398 306.759 17
 -1 21 0 567.153 295.448 22
 1 21 1 5118.59 497.314 17
 -1 21 -1 3943.12 494.883 22
 1 21 2 186.522 289.121 17
 -1 21 -2 -176.496 323.269 22
 1 21 3 5086.6 520.821 17
 -1 -21 -3 4103.89 624.037 8
 -1 21 -3 3946.77 479.258 22
 1 21 4 963.64 315.08 17
 -1 -21 -4 855.078 488.097 8
 -1 21 -4 1214.96 331.217 22
 1 21 5 2609.93 401.087 17
 -1 -21 -5 3836.64 618.04 8
 -1 21 -5 3827.42 483.899 22
 1 21 6 486.528 301.938 17
 -1 -21 -6 1038.16 435.076 8
 -1 21 -6 1383.86 389.629 22
 1 21 7 3508.86 468.838 17
 -1 -21 -7 4028.2 624.069 8
 -1 21 -7 3894.02 500.87 22
 1 21 8 351.92 324.749 17
 -1 -21 -8 386.443 375.123 8
 -1 21 -8 262.812 288.031 22
 1 21 9 2086.25 402.102 17
 -1 -21 -9 2599.5 525.218 8
 -1 21 -9 2240.91 406.86 22
 1 21 10 683.403 351.583 17
 -1 -21 -10 831.56 427.203 8
 1 -21 10 -137.86 446.134 1
 -1 21 -10 490.9 321.157 22
 1 21 11 1551.28 382.242 17
 -1 -21 -11 1739.02 471.25 8
 1 -21 11 1963.49 516.357 1
 -1 21 -11 1910.99 402.861 22
 1 21 12 464.914 319.694 17
 -1 -21 -12 321.549 367.932 8
 1 -21 12 859.969 439.241 1
 -1 21 -12 -227.809 335.817 22
 1 21 13 2192.38 406.559 17
 -1 -21 -13 2604.56 522.526 8
 1 -21 13 1878.64 500.14 1
 -1 21 -13 2143 411.107 22
 1 21 14 790.128 385.841 17
 -1 -21 -14 142.96 335.139 8
 1 -21 14 1038.12 464.28 1
 -1 21 -14 334.93 317.643 22
 1 -21 15 1977.6 530.382 1
 -1 -21 -15 1437.56 422.914 8
 1 21 15 1859.55 432.426 17
 1 -21 16 842.741 457.552 1
 -1 -21 -16 764.955 461.973 1
 -1 -21 -16 1441.47 462.548 8
 1 21 16 563.293 354.744 17
 -1 -21 -17 1765.82 465.32 8
 1 21 17 1773.55 426.434 24
 -1 -21 -17 1075.84 478.648 1
 1 -21 17 1558.5 436.437 1
 -1 -21 -18 736.294 344.616 8
 1 21 18 -216.669 367.975 24
 -1 -21 -18 901.345 472.55 1
 -1 -21 -19 1561.93 408.418 8
 1 21 19 963.246 356.919 24
 -1 -21 -19 789.945 405.248 1
 1 21 20 -137.11 362.903 24
 -1 -21 -20 1465.73 424.642 8
 1 21 21 818.021 402.212 24
 1 -22 -19 1001.05 463.632 1
 -1 22 19 863.288 365.102 24
 1 -22 -18 793.121 367.008 8
 1 -22 -18 906.787 472.16 1
 -1 22 18 115.615 305.638 24
 -1 22 18 -159.373 329.739 17
 1 -22 -17 753.222 363.422 8
 -1 22 17 888.588 378.307 24
 1 -22 -17 372.096 398.975 1
 -1 -22 17 946.591 366.25 1
 1 -22 -16 822.275 341.746 8
 -1 22 16 1141.1 372.153 24
 1 -22 -16 703.159 489.291 1
 -1 -22 16 674.9 368.933 1
 1 -22 -15 668.44 355.529 8
 -1 22 15 367.266 331.83 24
 1 -22 -15 254.447 473.966 1
 1 -22 -14 455.143 341.169 8
 1 -22 -14 261.974 433.057 1
 -1 22 14 -251.2 329.449 24
 -1 22 13 -317.682 337.965 17
 1 -22 -13 25.7721 340.62 8
 1 -22 -13 191.238 417.579 1
 -1 22 12 374.967 334.796 17
 1 -22 -12 732.9 384.742 8
 1 -22 -12 38.929 460.43 1
 -1 22 11 176.581 337.057 17
 1 -22 -11 982.14 389.003 8
 1 -22 -11 39.5221 453.851 1
 -1 22 10 545.794 358.601 17
 1 -22 -10 725.676 370.201 8
 1 -22 -10 119.321 446.627 1
 -1 22 9 -212.766 306.747 17
 1 22 -9 82.2702 224.891 17
 1 -22 -9 815.155 427.453 8
 1 -22 -9 -200.694 476.563 1
 -1 22 8 997.421 372.375 17
 1 22 -8 84.7146 231.611 17
 1 -22 -8 353.927 358.4 8
 1 -22 -8 -241.46 428.836 1
 -1 22 7 798.387 378.393 17
 1 22 -7 826.538 267.343 17
 1 -22 -7 713.908 413.268 8
 1 -22 -7 1008.34 483.611 1
 -1 22 6 -188.217 328.4 17
 1 22 -6 341.799 256.71 17
 1 -22 -6 483.691 498.915 1
 1 -22 -6 442.626 408.656 8
 1 22 -5 547.074 297.388 17
 -1 22 5 -130.478 291.136 17
 -1 -22 5 702.444 397.085 8
 1 -22 -5 55.32 367.011 8
 -1 22 5 351.092 316.705 22
 -1 22 4 73.8404 284.382 17
 1 22 -4 -465.835 270.412 17
 -1 -22 4 -56.5892 394.086 8
 1 -22 -4 389.397 365.653 8
 -1 22 4 92.156 297.928 22
 1 22 -3 316.748 262.034 17
 -1 22 3 438.967 320.279 17
 -1 -22 3 855.944 459.007 8
 1 -22 -3 139.066 355.001 8
 -1 22 3 -146.944 331.637 22
 1 22 -2 274.568 253.977 17
 -1 22 2 181.149 282.365 17
 -1 -22 2 143.913 412.169 8
 1 -22 -2 83.7776 388.605 8
 -1 22 2 694.965 350.328 22
 1 22 -1 280.064 269.898 17
 -1 22 1 109.221 307.635 22
 1 22 0 66.9817 264.033 17
 -1 22 0 -145.263 319.392 22
 1 22 1 443.361 319.625 17
 -1 22 -1 199.447 292.869 22
 1 22 2 364.465 277.539 17
 -1 22 -2 -578.826 370.528 22
 1 22 2 -784.059 387.981 22
 1 22 3 335.324 290.895 17
 -1 -22 -3 -501.467 427.051 8
 1 22 3 -318.392 307.574 22
 -1 22 -3 288.799 317.116 22
 1 22 4 465.978 323.136 17
 -1 -22 -4 356.358 399.635 8
 -1 22 -4 35.9584 304.943 22
 1 22 5 689.641 330.56 17
 -1 -22 -5 88.8599 375.449 8
 -1 22 -5 -465.298 333.15 22
 1 22 6 662.644 348.192 17
 -1 -22 -6 -298.018 446.364 8
 1 -22 6 -112.279 419.978 1
 -1 22 -6 35.7927 289.548 22
 1 22 7 167.84 285.012 17
 -1 -22 -7 29.6636 380.415 8
 1 -22 7 -628.317 537.925 1
 -1 22 -7 -107.025 328.741 22
 1 22 8 37.6996 293.01 17
 -1 -22 -8 -89.3345 391.567 8
 1 -22 8 254.874 435.525 1
 -1 22 -8 783.865 332.857 22
 1 22 9 228.209 308.795 17
 -1 -22 -9 473.208 493.156 8
 1 -22 9 -143.41 411.777 1
 -1 22 -9 -106.63 296.575 22
 1 22 10 612.904 312.496 17
 -1 -22 -10 322.465 356.989 8
 1 -22 10 245.496 414.417 1
 -1 22 -10 567.142 351.297 22
 1 22 11 -77.3757 294.567 17
 -1 -22 -11 929.076 450.452 8
 1 -22 11 889.214 470.106 1
 -1 22 -11 -141.64 304.625 22
 1 22 12 -234.134 340.574 17
 -1 -22 -12 -57.3852 385.253 8
 1 -22 12 100.439 419.79 1
 -1 22 -12 88.155 292.147 22
 1 22 13 -276.083 307.032 17
 -1 -22 -13 396.382 368.665 8
 1 -22 13 194.677 429.827 1
 -1 22 -13 229.56 315.648 22
 -1 22 -14 370.845 319.662 22
 -1 -22 -14 306.342 389.733 8
 -1 -22 -14 551.701 484.236 1
 1 -22 14 501.615 378.325 1
 1 22 14 -174.979 348.375 24
 1 22 14 854.003 343.52 17
 -1 -22 -15 792.425 416.823 8
 1 -22 15 -30.1303 360.245 1
 -1 -22 -15 1040.77 528.356 1
 1 22 15 -252.536 347.851 24
 1 22 15 738.031 345.93 17
 -1 -22 -16 -267.421 378.333 8
 1 -22 16 576.448 335.179 1
 -1 -22 -16 485.508 452.7 1
 1 22 16 465.162 318.091 24
 1 22 16 480.184 352.854 17
 -1 -22 -17 626.332 399.089 8
 -1 -22 -17 397.883 414.141 1
 1 22 17 -598.774 384.782 24
 1 22 17 -380.474 348.379 17
 -1 -22 -18 355.158 315.637 8
 -1 -22 -18 661.355 431.949 1
 1 22 18 96.0999 321.437 24
 1 -23 -15 -707.165 401.499 1
 -1 -23 15 562.858 448.208 1
 -1 23 14 1197.33 379.531 17
 1 -23 -14 590.522 322.536 8
 -1 -23 14 613.922 458.796 1
 1 -23 -14 984.953 516.478 1
 -1 23 13 176.451 325.603 17
 1 -23 -13 300.165 400.503 1
 -1 -23 13 -199.402 404.593 1
 -1 23 12 1000.16 366.589 17
 1 -23 -12 1180.43 416.974 8
 1 -23 -12 1190.85 517.379 1
 -1 23 11 352.233 340.826 17
 1 -23 -11 469.88 397.726 8
 1 -23 -11 -508.938 499.145 1
 -1 23 10 1129.89 379.963 17
 1 -23 -10 2147.21 525.887 8
 1 -23 -10 869.807 499.996 1
 -1 23 9 678.051 381.141 17
 1 -23 -9 454.722 399.513 8
 1 -23 -9 160.366 446.256 1
 -1 23 8 1403.37 394.704 17
 1 -23 -8 644.353 492.622 1
 1 -23 -8 1813.04 496.7 8
 1 23 -7 543.426 236.124 17
 -1 23 7 -76.2849 321.957 17
 1 -23 -7 -54.7135 374.363 8
 1 -23 -7 -243.865 497.745 1
 -1 23 7 37.2509 302.557 22
 -1 23 6 1454.95 401.214 17
 1 23 -6 810.688 268.406 17
 1 -23 -6 1571.06 455.799 8
 -1 23 6 1358.53 379.131 22
 1 -23 -6 325.412 482.654 1
 1 23 -5 378.086 276.677 17
 -1 23 5 261.935 351.377 17
 -1 23 5 612.47 348.52 22
 1 -23 -5 286.213 459.447 1
 -1 23 4 1999.26 430.134 17
 1 23 -4 2375.97 382.129 17
 -1 23 4 1776.04 430.611 22
 1 23 -3 888.25 306.891 17
 -1 23 3 806.033 344.795 17
 -1 -23 3 543.011 366.465 8
 -1 23 3 258.327 344.373 22
 -1 23 2 2195.08 413.576 17
 1 23 -2 2465.67 405.312 17
 -1 -23 2 3049.4 598.826 8
 -1 23 2 2189.37 410.52 22
 1 23 -1 198.271 301.437 17
 -1 23 1 -125.533 297.782 17
 -1 23 1 311.854 306.178 22
 1 -23 -1 -40.4095 459.394 1
 1 23 0 1601.12 349.084 17
 -1 23 0 1682.7 384.491 17
 -1 23 0 1666.48 398.213 22
 1 -23 0 2531.72 675.765 1
 -1 23 -1 349.884 310.614 17
 1 23 1 17.1251 286.289 17
 1 -23 1 359.054 458.958 1
 -1 23 -1 36.5426 315.922 22
 1 23 2 2527.5 412.221 17
 -1 -23 -2 1981.3 510.342 8
 1 -23 2 2176.33 625.401 1
 -1 23 -2 1744.49 402.637 22
 1 23 2 1575.83 412.077 22
 1 23 3 -336.659 309.685 17
 -1 -23 -3 -380.618 428.251 8
 1 23 3 -565.236 344.849 22
 -1 23 -3 -308.138 324.547 22
 1 23 4 1564.95 393.084 17
 -1 -23 -4 2655.88 553.639 8
 1 -23 4 1629.76 595.526 1
 1 23 4 2380.42 442.417 22
 -1 23 -4 1838.13 383.283 22
 1 23 5 -200.149 289.25 17
 -1 -23 -5 -205.117 396.859 8
 1 -23 5 534.5 527.531 1
 1 23 5 -340.902 326.85 22
 -1 23 -5 413.829 302.644 22
 1 23 6 2430.49 418.914 17
 -1 -23 -6 1749.32 477.06 8
 1 -23 6 2713.96 639.245 1
 -1 23 -6 2147.96 394.565 22
 1 23 7 -18.592 325.837 17
 -1 -23 -7 -116.971 371.115 8
 1 -23 7 111.429 413.578 1
 -1 23 -7 -89.2635 296.239 22
 1 23 8 1835.66 388.006 17
 -1 -23 -8 2552.33 494.667 8
 1 -23 8 3379.83 691.374 1
 -1 23 -8 1829.27 422.486 22
 1 23 9 833.321 357.379 17
 -1 -23 -9 430.531 365.761 8
 1 -23 9 35.708 439.116 1
 -1 23 -9 706.825 332.211 22
 1 23 10 2042.74 431.878 17
 -1 -23 -10 2412.52 536.05 8
 1 -23 10 2293.61 609.495 1
 -1 23 -10 1584.66 388.947 22
 1 23 11 173.06 299.915 17
 -1 -23 -11 537.068 391.328 8
 1 -23 11 168.698 424.554 1
 -1 23 -11 804.438 358.961 22
 1 23 12 1257.85 399.463 17
 -1 -23 -12 863.393 352.555 8
 -1 -23 -12 1670.29 519.825 1
 1 -23 12 1216.57 479.913 1
 -1 23 -12 1187.1 368.333 22
 1 23 13 155.578 312.583 17
 -1 -23 -13 355.604 361.26 8
 -1 23 -13 470.424 322.162 22
 -1 -23 -13 -185.998 412.908 1
 1 -23 13 570.646 425.051 1
 -1 -23 -14 1018.25 399.643 8
 -1 -23 -14 1592.46 559.951 1
 1 -23 14 1308.26 476.826 1
 -1 24 8 419.557 324.509 22
 1 -24 -8 -196.518 502.843 1
 -1 24 7 412.149 296.717 17
 -1 24 7 1004.1 360.573 22
 1 -24 -7 517.376 427.22 1
 -1 24 6 204.309 322.506 17
 -1 24 6 364.729 313.288 22
 1 -24 -6 -559.027 431.515 1
 -1 24 5 717.573 328.357 17
 1 24 -5 279.603 245.406 17
 -1 24 5 1274.64 392.221 22
 -1 24 4 803.508 337.938 17
 1 24 -4 45.3328 248.533 17
 -1 24 4 -54.5807 297.107 22
 1 -24 -4 442.641 485.589 1
 -1 24 3 -36.3332 325.587 22
 -1 24 3 252.678 291.644 17
 1 24 -3 341.5 258.46 17
 -1 24 2 435.007 312.22 22
 1 24 -2 491.864 273.825 17
 -1 24 2 338.584 305.42 17
 1 24 -1 -48.7103 272.191 17
 -1 24 1 193.292 308.889 17
 -1 24 1 289.557 302.172 22
 1 -24 -1 -638.271 499.569 1
 -1 24 0 121.53 285.296 17
 1 24 0 99.1875 266.113 17
 -1 24 0 144.36 303.711 22
 1 -24 0 277.644 431.31 1
 1 24 1 286.431 274.722 17
 -1 24 -1 -85.4352 289.049 17
 1 -24 1 -236.196 479.939 1
 -1 24 -1 430.49 312.547 22
 -1 24 -2 -622.059 318.875 17
 1 24 2 -17.1058 264.666 17
 -1 -24 -2 540.997 417.15 8
 1 -24 2 -351.284 531.653 1
 -1 24 -2 196.775 331.955 22
 1 24 3 173.671 307.853 17
 -1 24 -3 115.715 260.626 17
 -1 -24 -3 425.46 424.34 8
 1 -24 3 -811.43 503.25 1
 -1 24 -3 -267.223 320.053 22
 1 24 3 -222.104 332.561 22
 -1 24 -4 632.756 290.367 17
 1 24 4 -527.704 334.803 17
 -1 -24 -4 454.556 380.223 8
 1 -24 4 -76.4049 502.213 1
 1 24 4 -37.0794 313.955 22
 -1 24 -4 -35.4424 297.26 22
 1 24 5 17.7788 290.964 17
 -1 24 -5 -238.423 272.242 17
 -1 -24 -5 338.906 377.935 8
 1 -24 5 187.277 425.03 1
 1 24 5 37.1981 314.106 22
 -1 24 -5 423.482 294.528 22
 1 24 6 -538.205 325.577 17
 -1 24 -6 -279.562 282.504 17
 1 -24 6 -369.062 440.992 1
 -1 24 -6 -245.517 315.5 22
 1 24 6 148.909 336.227 22
 -1 -24 -6 -282.601 342.189 8
 1 -24 7 -290.386 458.3 1
 -1 -24 -7 335.994 414.872 8
 -1 24 -7 -174.507 298.913 22
 1 24 7 -483.792 352.033 22
 2 0 -44 1069.25 443.151 9
 2 0 -43 151.986 306.908 4
 2 0 -43 -103.961 401.941 9
 2 0 -43 -21.5335 313.416 18
 2 0 -42 1255.53 351.81 4
 2 0 -42 1526.05 510.292 9
 2 0 -42 1303.35 427.68 18
 2 0 -41 -137.666 273.543 4
 2 0 -41 -185.014 363.23 9
 2 0 -41 -314.218 311.668 18
 2 0 -40 731.293 348.678 4
 2 0 -40 52.6303 364.724 9
 2 0 -40 90.4308 330.22 18
 2 0 -39 -47.7732 299.918 4
 2 0 -39 51.9864 343.079 9
 2 0 -39 -90.4377 322.07 18
 2 0 -38 625.319 321.648 4
 2 0 -38 486.233 394.587 9
 2 0 -38 471.769 339.156 18
 -2 0 37 -114.435 226.188 26
 2 0 -37 48.8661 286.03 4
 2 0 -37 575.964 400.179 9
 2 0 -37 -577.037 336.386 18
 -2 0 36 678.866 284.014 26
 2 0 -36 824.482 332.676 4
 2 0 -36 439.151 363.272 9
 2 0 -36 479.311 325.065 18
 -2 0 35 138.811 216.563 26
 2 0 -35 189.531 337.944 9
 2 0 -35 167.655 295.12 4
 2 0 -35 212.838 350.752 18
 2 0 -34 1556.93 404.401 9
 2 0 -34 447.854 318.822 4
 2 0 -34 913.416 301.778 18
 2 0 -33 -242.646 286.243 9
 2 0 -33 46.2338 275.137 4
 2 0 -33 221.637 271.25 18
 2 0 -32 169.558 295.824 9
 2 0 -32 1086.65 359.283 4
 2 0 -32 350.609 271.928 18
 2 0 -31 101.355 280.731 9
 2 0 -31 269.847 232.562 4
 2 0 -31 75.1324 244.174 18
 2 0 -30 57.9973 265.013 9
 2 0 -30 -175.068 247.95 4
 2 0 -29 -91.9574 232.183 9
 2 0 -29 -297.36 248.49 4
 2 0 -29 -395.282 275.058 18
 2 0 -28 451.703 283.127 9
 2 0 -28 -82.2029 240.426 4
 2 0 -28 180.251 231.581 18
 2 0 -27 16.4418 220.473 9
 2 0 -27 19.8572 225.14 4
 2 0 -27 -171.508 228.724 18
 2 0 -26 559.146 223.887 9
 2 0 -26 727.879 275.471 4
 2 0 -26 650.866 241.128 18
 2 0 -25 -278.135 217.286 9
 2 0 -25 -36.1051 199.22 4
 2 0 -25 125.981 198.867 18
 2 0 -24 728.048 232.771 4
 2 0 -24 771.23 191.13 10
 2 0 -24 425.435 198.621 9
 2 0 -23 -16.584 166.744 4
 2 0 -23 -10.3284 149.266 10
 2 0 -23 -232.146 186.561 9
 2 0 -22 2879.58 356.919 4
 2 0 -22 3079.03 291.943 10
 2 0 -22 3107.91 325.866 9
 2 0 -21 120.462 188.904 4
 2 0 -21 22.5406 160.849 9
 2 0 -21 -47.4176 151.614 10
 2 0 -20 1284.63 265.307 4
 2 0 -20 1109.34 186.304 10
 2 0 -20 1289.76 208.51 9
 2 0 -19 26.4402 151.514 4
 2 0 -19 -175.765 130.686 9
 2 0 -19 -85.6644 126.719 10
 2 0 -18 6388.62 435.81 4
 2 0 -18 6947.33 375.426 10
 2 0 -18 6873.27 382.656 9
 2 0 -17 -11.6717 120.415 4
 2 0 -17 -130.138 100.02 10
 2 0 -17 16.7105 112.226 9
 2 0 -16 12762.8 460.916 10
 2 0 -16 13232.2 486.619 9
 2 0 -15 -19.402 95.8814 4
 2 0 -15 -34.0019 89.0536 10
 2 0 -15 63.6571 90.6946 9
 2 0 -14 4763.94 318.025 4
 2 0 -14 4661.78 263.466 10
 2 0 -14 4873.12 281.976 9
 2 0 -13 -1.06354 22.8485 20
 2 0 -13 32.0916 89.9361 4
 2 0 -13 -23.5983 82.2241 10
 2 0 -13 -70.8449 81.4748 9
 2 0 -12 40904.1 335.636 20
 2 0 -12 39872.2 795.445 4
 2 0 -12 40837 707.311 10
 2 0 -11 -30.1551 25.482 20
 2 0 -11 -19.3475 67.3389 9
 2 0 -11 35.9183 77.8224 10
 2 0 -11 12.5848 72.3891 4
 2 0 -10 16752.9 237.776 20
 2 0 -10 16687.1 422.819 10
 2 0 -10 16268.5 402.262 9
 2 0 -10 16153.2 440.306 4
 -2 0 10 16470.3 249.69 17
 2 0 -9 46.8305 33.5348 20
 -2 0 9 4.1948 26.1011 17
 2 0 -9 -8.1834 63.4204 18
 2 0 -9 13.5187 55.2883 4
 2 0 -9 -8.7863 56.6561 10
 2 0 -9 30.8353 57.6976 9
 -2 0 8 76560.8 440.844 17
 2 0 -8 75593 780.16 4
 2 0 -7 -91.6087 56.061 18
 -2 0 7 8.15969 18.0546 17
 2 0 -7 -8.53315 44.0672 4
 2 0 -7 35.8611 45.2506 6
 2 0 -6 66482.6 649.925 18
 2 0 -6 64427 646.673 6
 2 0 -6 65828.5 578.5 1
 2 0 -6 66160.8 544.692 4
 2 0 -5 -12.6751 37.9881 18
 2 0 -5 34.5001 45.2095 6
 2 0 -5 -62.9799 42.7255 1
 2 0 -5 17.3121 24.0264 4
 2 0 -4 83701.5 640.706 18
 2 0 -4 80284 682.522 6
 2 0 -3 3.9919 32.8279 18
 2 0 -3 -10.626 18.8531 21
 2 0 -3 30.5184 44.5568 6
 2 0 -3 -15.6042 37.6824 11
 -2 0 2 23803.2 224.922 12
 -2 0 2 23562 200.64 13
 -2 0 1 27.4909 16.8763 12
 -2 0 1 -4.01811 24.3596 14
 2 0 -1 16.3228 38.5226 1
 -2 0 0 123042 719.433 15
 2 0 0 121718 792.473 1
 2 0 1 30.8804 16.2402 23
 2 0 1 52.9266 35.3398 1
 2 0 1 44.2683 41.1568 2
 -2 0 -1 63.6585 38.729 15
 2 0 1 -6.44526 44.0903 3
 2 0 2 46324 555.007 2
 2 0 2 47115.6 487.085 1
 -2 0 -2 45644 525.977 16
 2 0 3 20.9281 53.6004 3
 2 0 3 -52.2448 41.768 26
 2 0 3 2.25163 38.3206 1
 2 0 3 23.1409 47.4006 2
 2 0 4 210325 1497.38 3
 2 0 4 208463 1284.7 2
 2 0 4 207686 1013.37 1
 2 0 5 95.8035 68.8698 3
 2 0 5 33.073 42.1692 26
 -2 0 -5 -34.1828 39.7874 25
 2 0 5 19.351 56.8082 2
 -2 0 -6 104979 749.657 25
 2 0 6 104969 888.348 26
 2 0 6 103037 980.162 2
 2 0 7 88.7254 79.9087 3
 -2 0 -7 18.1445 46.1208 25
 2 0 7 40.2917 48.9696 26
 2 0 7 -26.3689 56.8608 2
 2 0 8 76403.6 566.984 20
 -2 0 -8 78190.2 692.039 25
 2 0 8 78739.5 849.226 26
 2 0 8 76512.9 886.952 2
 2 0 9 72.385 32.3892 20
 2 0 9 58.7787 104.737 3
 2 0 9 -78.6158 63.2112 26
 -2 0 -9 20.4326 48.0204 25
 2 0 9 -9.63442 59.6941 2
 2 0 10 38263.4 385.431 20
 2 0 10 38974.7 828.576 3
 -2 0 -10 39060.4 519.338 25
 2 0 10 38944.8 640.836 26
 2 0 10 37890.5 661.377 2
 2 0 11 24.2258 31.5053 20
 2 0 11 24.8993 88.9784 3
 2 0 11 107.715 79.8871 26
 -2 0 -11 -78.0816 61.9389 25
 2 0 11 78.7272 71.1913 2
 2 0 12 53953.8 422.343 20
 2 0 12 54844.1 819.14 2
 -2 0 -12 54770.1 643.965 25
 2 0 12 54892.6 821.135 26
 2 0 12 54885.9 1031.8 3
 2 0 13 49.278 78.9248 2
 2 0 13 -36.5141 98.7584 3
 -2 0 -13 14.1531 59.0422 25
 2 0 13 -53.4638 98.8016 26
 2 0 14 55412.7 833.378 2
 2 0 14 54784.4 1084.17 3
 2 0 14 56118.8 904.233 26
 2 0 15 22.561 75.6771 2
 -2 0 -15 -35.2439 126.836 19
 2 0 15 -58.5261 115.174 3
 2 0 15 -20.4201 98.7365 26
 -2 0 -16 53043.2 1069.26 19
 2 0 16 55380.3 835.833 2
 2 0 16 55872.3 1143.35 3
 2 0 16 56983.6 967.999 26
 2 0 17 22.1267 81.1971 2
 -2 0 -17 120.888 136.615 19
 2 0 17 -185.498 153.116 3
 2 0 17 -38.6579 118.292 26
 -2 0 -18 40036.1 994.901 19
 2 0 18 40005.2 698.161 2
 2 0 18 40027.2 972.801 3
 2 0 18 40501.1 874.28 26
 2 0 19 128.128 79.8707 2
 -2 0 -19 124.251 166.116 19
 2 0 19 53.8047 128.115 3
 2 0 19 -121.759 134.101 26
 -2 0 -20 24139.4 817.401 19
 2 0 20 24841.5 537.088 2
 2 0 20 24789.6 785.244 3
 2 0 20 24834.7 726.232 26
 2 0 21 -34.6502 81.609 2
 -2 0 -21 37.7778 176.615 19
 2 0 21 -66.6899 167.561 3
 2 0 21 -97.0401 142.227 26
 2 0 22 18620.4 691.324 3
 -2 0 -22 18165.7 750.267 19
 2 0 22 18466 667.507 26
 -2 0 -23 213.326 264.017 4
 2 0 23 -189.812 148.585 3
 -2 0 -23 124.206 203.362 19
 2 0 23 -32.0768 149.996 26
 2 0 24 13399.2 592.501 3
 -2 0 -24 12220.2 906.641 4
 -2 0 -24 13389.1 689.963 19
 2 0 24 12117.6 573.335 26
 2 0 25 55.7616 145.179 3
 -2 0 -25 -200.85 290.203 4
 -2 0 -25 259.13 225.905 19
 2 0 25 -81.4856 186.026 26
 -2 0 -26 9444.05 827.264 4
 -2 0 -26 9821.89 639.27 19
 2 0 26 9479.87 535.48 26
 -2 0 -27 304.531 369.217 4
 -2 0 -27 -300.104 242.812 19
[truncated: 4,076,243 more chars]
