# Supplementary material for: Zwitterionic Heavier Pnictinidenes in Redox Catalysis
Source: Angew Chem Int Ed Engl. 2025 Jun 30;64(34):e202505697. doi: 10.1002/anie.202505697 (PMC12363621; doi:10.1002/anie.202505697)
Supplement: Supplementary file 2 — Supporting Information [file ANIE-64-e202505697-s002.zip › 6.cif]

data_6

#2024ncs0330r1w

_audit_creation_date               2024-05-16
_audit_creation_method
;
Olex2 1.5-alpha
(compiled 2024.02.16 svn.r378c4104 for OlexSys, GUI svn.r6928)
;
_shelx_SHELXL_version_number       '2018/3'
loop_
  _audit_author_name
  _audit_author_email
  _audit_author_address
 'Planas Fabrega, O.' o.planasfabrega@qmul.ac.uk
;
University of London Queen Mary
Chemistry
Mile End Road, School of Physical & Chemical Sciences, Joseph Priestley Building
London
E1 4NS
UK
;
 'Tizzard, G.J.' Graham.Tizzard@soton.ac.uk
;
University of Southampton
UK National Crystallography Service, Chemistry, Faculty of Engineering and Physical Sciences
Highfield
Southampton
SO17 1BJ
UK
;

_audit_contact_author_address      ?
_audit_contact_author_email        ?
_audit_contact_author_name         ''
_audit_contact_author_phone        ?
_publ_contact_author_id_orcid      ?
_publ_section_references
;
Dolomanov, O.V., Bourhis, L.J., Gildea, R.J, Howard, J.A.K. & Puschmann, H.
 (2009), J. Appl. Cryst. 42, 339-341.

Sheldrick, G.M. (2015). Acta Cryst. A71, 3-8.

Sheldrick, G.M. (2015). Acta Cryst. C71, 3-8.
;
_chemical_name_common              ?
_chemical_name_systematic          ?
_chemical_formula_moiety           'C29 H39 B N4 Sb, C H2 Cl2, I'
_chemical_formula_sum              'C30 H41 B Cl2 I N4 Sb'
_chemical_formula_weight           788.03
_chemical_melting_point            ?
_chemical_oxdiff_formula           'C30 H41 B Cl I N4 Sb'
_chemical_oxdiff_usercomment       BoroTolylSbMeI
loop_
  _atom_type_symbol
  _atom_type_description
  _atom_type_scat_dispersion_real
  _atom_type_scat_dispersion_imag
  _atom_type_scat_source
 'C' 'C' 0.0033 0.0016 'International Tables Vol C Tables 4.2.6.8 and 6.1.1.4'
 'H' 'H' 0.0000 0.0000 'International Tables Vol C Tables 4.2.6.8 and 6.1.1.4'
 'B' 'B' 0.0013 0.0007 'International Tables Vol C Tables 4.2.6.8 and 6.1.1.4'
 'Cl' 'Cl' 0.1484 0.1585 'International Tables Vol C Tables 4.2.6.8 and 6.1.1.4'
 'I' 'I' -0.4742 1.8119 'International Tables Vol C Tables 4.2.6.8 and 6.1.1.4'
 'N' 'N' 0.0061 0.0033 'International Tables Vol C Tables 4.2.6.8 and 6.1.1.4'
 'Sb' 'Sb' -0.5866 1.5461
 'International Tables Vol C Tables 4.2.6.8 and 6.1.1.4'

_shelx_space_group_comment
;
The symmetry employed for this shelxl refinement is uniquely defined
by the following loop, which should always be used as a source of
symmetry information in preference to the above space-group names.
They are only intended as comments.
;
_space_group_crystal_system        'triclinic'
_space_group_IT_number             2
_space_group_name_H-M_alt          'P -1'
_space_group_name_Hall             '-P 1'
loop_
  _space_group_symop_operation_xyz
 'x, y, z'
 '-x, -y, -z'

_cell_length_a                     18.9347(2)
_cell_length_b                     23.6896(3)
_cell_length_c                     26.2232(4)
_cell_angle_alpha                  63.4380(10)
_cell_angle_beta                   84.4850(10)
_cell_angle_gamma                  75.9090(10)
_cell_volume                       10203.4(2)
_cell_formula_units_Z              12
_cell_measurement_reflns_used      89676
_cell_measurement_temperature      100(2)
_cell_measurement_theta_max        37.3180
_cell_measurement_theta_min        2.0200
_shelx_estimated_absorpt_T_max     ?
_shelx_estimated_absorpt_T_min     ?
_exptl_absorpt_coefficient_mu      1.901
_exptl_absorpt_correction_T_max    1.000
_exptl_absorpt_correction_T_min    0.696
_exptl_absorpt_correction_type     gaussian
_exptl_absorpt_process_details
;
CrysAlisPro 1.171.43.121a (Rigaku Oxford Diffraction, 2024)
Numerical absorption correction based on gaussian integration over
a multifaceted crystal model
Empirical absorption correction using spherical harmonics,
implemented in SCALE3 ABSPACK scaling algorithm.
;
_exptl_absorpt_special_details     ?
_exptl_crystal_colour              colourless
_exptl_crystal_colour_primary      colourless
_exptl_crystal_density_diffrn      1.539
_exptl_crystal_density_meas        ?
_exptl_crystal_density_method      ?
_exptl_crystal_description         plate
_exptl_crystal_F_000               4704
loop_
  _exptl_crystal_face_index_h
  _exptl_crystal_face_index_k
  _exptl_crystal_face_index_l
  _exptl_crystal_face_perp_dist
 1 -2 -1 0.0352
 1 1 -1 0.0654
 -1 -1 1 0.0867
 -1 1 0 0.0862
 2 2 -1 0.0629
 -1 0 0 0.0465
 2 1 0 0.0550
 1 1 0 0.0567
 2 2 1 0.0448
 1 1 2 0.0130
 -1 -1 -2 0.0210
 0 1 2 0.0444

_exptl_crystal_recrystallization_method  'The material was used as supplied'
_exptl_crystal_size_max            0.194
_exptl_crystal_size_mid            0.128
_exptl_crystal_size_min            0.034
loop_
  _exptl_oxdiff_crystal_face_indexfrac_h
  _exptl_oxdiff_crystal_face_indexfrac_k
  _exptl_oxdiff_crystal_face_indexfrac_l
  _exptl_oxdiff_crystal_face_x
  _exptl_oxdiff_crystal_face_y
  _exptl_oxdiff_crystal_face_z
 1.0001 -1.9999 -0.9998 -0.0048 -0.0711 0.0373
 1.0000 1.0000 -1.0001 0.0023 -0.0274 -0.0558
 -1.0000 -1.0000 1.0001 -0.0023 0.0274 0.0558
 -1.0001 0.9999 -0.0002 -0.0177 0.0473 -0.0268
 2.0000 2.0000 -1.0001 0.0248 -0.0455 -0.0910
 -1.0000 -0.0001 -0.0001 -0.0201 0.0327 0.0042
 2.0000 1.0001 0.0001 0.0426 -0.0509 -0.0394
 1.0000 1.0000 -0.0000 0.0225 -0.0181 -0.0352
 2.0000 2.0001 1.0000 0.0651 -0.0271 -0.0498
 1.0001 1.0001 2.0001 0.0628 0.0003 0.0059
 -1.0001 -1.0001 -2.0001 -0.0628 -0.0003 -0.0059
 0.0000 1.0000 2.0000 0.0427 0.0330 0.0101

_exptl_transmission_factor_max     ?
_exptl_transmission_factor_min     ?
_diffrn_reflns_av_R_equivalents    0.0830
_diffrn_reflns_av_unetI/netI       0.0624
_diffrn_reflns_Laue_measured_fraction_full  0.997
_diffrn_reflns_Laue_measured_fraction_max  0.995
_diffrn_reflns_limit_h_max         25
_diffrn_reflns_limit_h_min         -25
_diffrn_reflns_limit_k_max         32
_diffrn_reflns_limit_k_min         -32
_diffrn_reflns_limit_l_max         35
_diffrn_reflns_limit_l_min         -35
_diffrn_reflns_number              201969
_diffrn_reflns_point_group_measured_fraction_full  0.997
_diffrn_reflns_point_group_measured_fraction_max  0.995
_diffrn_reflns_theta_full          25.242
_diffrn_reflns_theta_max           28.700
_diffrn_reflns_theta_min           1.642
_diffrn_ambient_environment        N~2~
_diffrn_ambient_temperature        100(2)
_diffrn_detector                   'hybrid pixel array detector'
_diffrn_detector_area_resol_mean   10
_diffrn_detector_dtime             0.000
_diffrn_detector_type              'Rigaku, HyPix 6000HE'
_diffrn_measured_fraction_theta_full  0.997
_diffrn_measured_fraction_theta_max  0.995
_diffrn_measurement_details
;
List of Runs (angles in degrees, time in seconds):

  # Type    Start    End  Width  t~exp~   \w     \q     \k     \f   Frames
--------------------------------------------------------------------------
  1  \w    -40.00  46.64   0.38    7.50    --  -25.99  63.00 -87.00  228
  2  \w    -40.00  46.64   0.38    7.50    --  -25.99  63.00 -87.00  228
  3  \w    -73.00 -15.24   0.38    7.50    --  -25.99 130.00 120.57  152
  4  \w   -101.00 -21.20   0.38    7.50    --  -25.99 -38.00   0.00  210
  5  \w     21.00  50.64   0.38    7.50    --  -25.99  19.00-180.00   78
  6  \w     13.00  37.70   0.38    7.50    --   28.80  69.00-101.61   65
  7  \w     13.00  37.70   0.38    7.50    --   28.80  69.00  27.97   65
  8  \w     13.00  44.92   0.38    7.50    --   28.80  67.00-178.64   84
  9  \w    -48.00 -18.36   0.38    7.50    --   28.80 -19.00-150.00   78
 10  \w    -48.00 -18.36   0.38    7.50    --   28.80 -19.00   0.00   78
 11  \w     13.00  37.70   0.38    7.50    --   28.80  69.00 -16.20   65
 12  \w      0.00  57.76   0.38    7.50    --   28.80 -99.00-120.00  152
 13  \w     17.00  60.70   0.38    7.50    --   28.80  57.00 120.00  115
 14  \w    -48.00 -18.36   0.38    7.50    --   28.80 -19.00 -90.00   78
 15  \w     13.00  44.92   0.38    7.50    --   28.80  67.00   2.65   84
 16  \w     13.00  39.98   0.38    7.50    --   28.80  68.00 117.96   71
 17  \w     17.00  60.70   0.38    7.50    --   28.80  57.00  60.00  115
 18  \w     17.00  60.70   0.38    7.50    --   28.80  57.00 -30.00  115
 19  \w     17.00  60.70   0.38    7.50    --   28.80  57.00  30.00  115
 20  \w     13.00  37.70   0.38    7.50    --   28.80  69.00 135.21   65
;
_diffrn_measurement_device         'four-circle diffractometer'
_diffrn_measurement_device_details  'Rigaku, UG2 \k goniometer'
_diffrn_measurement_device_type   
 'Rigaku FRE+ diffractometer with Arc)Sec VHF Varimax confocal mirrors, a UG2 goniometer and HyPix 6000HE detector'
_diffrn_measurement_method         'profile data from \w-scans'
_diffrn_measurement_specimen_support  'MiTeGen MicroLoop'
_diffrn_orient_matrix_type        
 'CrysAlisPro convention (1999,Acta A55,543-557)'
_diffrn_orient_matrix_UB_11        0.0201122000
_diffrn_orient_matrix_UB_12        0.0023758000
_diffrn_orient_matrix_UB_13        0.0201501000
_diffrn_orient_matrix_UB_21        -0.0327114000
_diffrn_orient_matrix_UB_22        0.0145623000
_diffrn_orient_matrix_UB_23        0.0092336000
_diffrn_orient_matrix_UB_31        -0.0041810000
_diffrn_orient_matrix_UB_32        -0.0310276000
_diffrn_orient_matrix_UB_33        0.0205766000
_diffrn_radiation_collimation      0.2
_diffrn_radiation_monochromator    'Confocal mirrors, Arc)Sec VHF Varimax'
_diffrn_radiation_probe            x-ray
_diffrn_radiation_type             'Mo K\a'
_diffrn_radiation_wavelength       0.71073
_diffrn_radiation_xray_symbol      K-L~3~
_diffrn_source                     'Rotating Anode'
_diffrn_source_current             55.0
_diffrn_source_power               2.475
_diffrn_source_target              Mo
_diffrn_source_type                'Rigaku FRE+'
_diffrn_source_voltage             45.0
_diffrn_special_details           
 'The structure appears to be a monoclinic C-centered stucture incommensurately modulated along the b-axis.  It is also possibly twinned.  This is a triclinic super cell solution using standard crystallographic solution and refinement programs.'
_reflns_Friedel_coverage           0.000
_reflns_Friedel_fraction_full      .
_reflns_Friedel_fraction_max       .
_reflns_number_gt                  42444
_reflns_number_total               52480
_reflns_special_details
;
 Reflections were merged by SHELXL according to the crystal
 class for the calculation of statistics and refinement.
 
 _reflns_Friedel_fraction is defined as the number of unique
 Friedel pairs measured divided by the number that would be
 possible theoretically, ignoring centric projections and
 systematic absences.
;
_reflns_threshold_expression       'I > 2\s(I)'
_computing_cell_refinement         'CrysAlisPro 1.171.43.121a (Rigaku OD, 2024)'
_computing_data_collection        
 'CrysAlisPro system (CCD 43.121a 64-bit (release 24-04-2024))'
_computing_data_reduction          'CrysAlisPro 1.171.43.121a (Rigaku OD, 2024)'
_computing_molecular_graphics      'Olex2 1.5-alpha (Dolomanov et al., 2009)'
_computing_publication_material    'Olex2 1.5-alpha (Dolomanov et al., 2009)'
_computing_structure_refinement    'SHELXL 2018/3 (Sheldrick, 2015)'
_computing_structure_solution      'SHELXT  (Sheldrick, 2015)'
_refine_diff_density_max           7.538
_refine_diff_density_min           -2.404
_refine_diff_density_rms           0.261
_refine_ls_extinction_coef         .
_refine_ls_extinction_method       none
_refine_ls_goodness_of_fit_ref     1.065
_refine_ls_hydrogen_treatment      constr
_refine_ls_matrix_type             full
_refine_ls_number_parameters       2161
_refine_ls_number_reflns           52480
_refine_ls_number_restraints       60
_refine_ls_R_factor_all            0.0987
_refine_ls_R_factor_gt             0.0827
_refine_ls_restrained_S_all        1.065
_refine_ls_shift/su_max            0.001
_refine_ls_shift/su_mean           0.000
_refine_ls_structure_factor_coef   Fsqd
_refine_ls_weighting_details      
 'w=1/[\s^2^(Fo^2^)+(0.0978P)^2^+129.3947P] where P=(Fo^2^+2Fc^2^)/3'
_refine_ls_weighting_scheme        calc
_refine_ls_wR_factor_gt            0.2121
_refine_ls_wR_factor_ref           0.2244
_refine_special_details           
 'Thermal restraints (RIGU) applied to two tBu groups.'
_olex2_refinement_description
;
1. Fixed Uiso
 At 1.2 times of:
  All C(H) groups, All C(H,H) groups
 At 1.5 times of:
  All C(H,H,H) groups
2. Rigid body (RIGU) restrains
 C5_1, C6_1, C4_1, C7_1, N2_1
 with sigma for 1-2 distances of 0.004 and sigma for 1-3 distances of 0.004
 N2_6, C4_6, C6_6, C5_6, C7_6
 with sigma for 1-2 distances of 0.004 and sigma for 1-3 distances of 0.004
3.a Secondary CH2 refined with riding coordinates:
 C51(H51A,H51B), C51(H51A,H51B), C51(H51A,H51B), C51(H51A,H51B), C51(H51A,
 H51B), C51(H51A,H51B)
3.b Aromatic/amide H refined with riding coordinates:
 C2(H2), C3(H3), C9(H9), C10(H10), C16(H16), C17(H17), C19(H19), C20(H20),
 C23(H23), C24(H24), C27(H27), C28(H28), C2(H2), C3(H3), C9(H9), C10(H10),
 C16(H16), C17(H17), C19(H19), C20(H20), C23(H23), C24(H24), C27(H27), C28(H28),
  C2(H2), C3(H3), C9(H9), C10(H10), C16(H16), C17(H17), C19(H19), C20(H20),
 C23(H23), C24(H24), C27(H27), C28(H28), C2(H2), C3(H3), C9(H9), C10(H10),
 C16(H16), C17(H17), C19(H19), C20(H20), C23(H23), C24(H24), C27(H27), C28(H28),
  C2(H2), C3(H3), C9(H9), C10(H10), C16(H16), C17(H17), C19(H19), C20(H20),
 C23(H23), C24(H24), C27(H27), C28(H28), C2(H2), C3(H3), C9(H9), C10(H10),
 C16(H16), C17(H17), C19(H19), C20(H20), C23(H23), C24(H24), C27(H27), C28(H28)
3.c Idealised Me refined as rotating group:
 C5(H5A,H5B,H5C), C6(H6A,H6B,H6C), C7(H7A,H7B,H7C), C12(H12A,H12B,H12C),
 C13(H13A,H13B,H13C), C14(H14A,H14B,H14C), C21(H21A,H21B,H21C), C26(H26A,H26B,
 H26C), C29(H29A,H29B,H29C), C5(H5A,H5B,H5C), C6(H6A,H6B,H6C), C7(H7A,H7B,H7C),
 C12(H12A,H12B,H12C), C13(H13A,H13B,H13C), C14(H14A,H14B,H14C), C21(H21A,H21B,
 H21C), C26(H26A,H26B,H26C), C29(H29A,H29B,H29C), C5(H5A,H5B,H5C), C6(H6A,H6B,
 H6C), C7(H7A,H7B,H7C), C12(H12A,H12B,H12C), C13(H13A,H13B,H13C), C14(H14A,H14B,
 H14C), C21(H21A,H21B,H21C), C26(H26A,H26B,H26C), C29(H29A,H29B,H29C), C5(H5A,
 H5B,H5C), C6(H6A,H6B,H6C), C7(H7A,H7B,H7C), C12(H12A,H12B,H12C), C13(H13A,H13B,
 H13C), C14(H14A,H14B,H14C), C21(H21A,H21B,H21C), C26(H26A,H26B,H26C), C29(H29A,
 H29B,H29C), C5(H5A,H5B,H5C), C6(H6A,H6B,H6C), C7(H7A,H7B,H7C), C12(H12A,H12B,
 H12C), C13(H13A,H13B,H13C), C14(H14A,H14B,H14C), C21(H21A,H21B,H21C), C26(H26A,
 H26B,H26C), C29(H29A,H29B,H29C), C5(H5A,H5B,H5C), C6(H6A,H6B,H6C), C7(H7A,H7B,
 H7C), C12(H12A,H12B,H12C), C13(H13A,H13B,H13C), C14(H14A,H14B,H14C), C21(H21A,
 H21B,H21C), C26(H26A,H26B,H26C), C29(H29A,H29B,H29C)
;
_atom_sites_solution_hydrogens     geom
_atom_sites_solution_primary       dual
_atom_sites_solution_secondary     ?
loop_
  _atom_site_label
  _atom_site_type_symbol
  _atom_site_fract_x
  _atom_site_fract_y
  _atom_site_fract_z
  _atom_site_U_iso_or_equiv
  _atom_site_adp_type
  _atom_site_occupancy
  _atom_site_site_symmetry_order
  _atom_site_calc_flag
  _atom_site_refinement_flags_posn
  _atom_site_refinement_flags_adp
  _atom_site_refinement_flags_occupancy
  _atom_site_disorder_assembly
  _atom_site_disorder_group
 Sb1_1 Sb 0.26401(3) 0.31014(2) 0.92598(2) 0.02696(12) Uani 1 1 d . . . . .
 N1_1 N 0.3265(3) 0.3886(2) 0.8083(2) 0.0148(10) Uani 1 1 d . . . . .
 N2_1 N 0.3892(3) 0.2883(3) 0.8430(3) 0.0193(12) Uani 1 1 d . . . . .
 N3_1 N 0.2378(3) 0.4583(2) 0.8490(2) 0.0148(10) Uani 1 1 d . . . . .
 N4_1 N 0.1852(4) 0.4413(3) 0.9312(3) 0.0237(13) Uani 1 1 d . . . . .
 C1_1 C 0.3315(4) 0.3293(3) 0.8525(3) 0.0163(12) Uani 1 1 d . . . . .
 C2_1 C 0.3821(4) 0.3848(3) 0.7715(3) 0.0231(15) Uani 1 1 d . . . . .
 H2_1 H 0.391517 0.419698 0.737111 0.028 Uiso 1 1 calc R U . . .
 C3_1 C 0.4216(4) 0.3221(3) 0.7929(3) 0.0231(15) Uani 1 1 d . . . . .
 H3_1 H 0.463236 0.305321 0.776436 0.028 Uiso 1 1 calc R U . . .
 C4_1 C 0.4179(5) 0.2173(3) 0.8803(4) 0.0284(16) Uani 1 1 d . . . . .
 C5_1 C 0.4594(7) 0.1855(4) 0.8447(4) 0.059(3) Uani 1 1 d . . . . .
 H5A_1 H 0.503847 0.201618 0.830848 0.088 Uiso 1 1 calc R U . . .
 H5B_1 H 0.429050 0.195590 0.812153 0.088 Uiso 1 1 calc R U . . .
 H5C_1 H 0.472341 0.138469 0.867899 0.088 Uiso 1 1 calc R U . . .
 C6_1 C 0.4618(11) 0.2097(6) 0.9269(6) 0.102(6) Uani 1 1 d . . . . .
 H6A_1 H 0.476846 0.163576 0.953094 0.154 Uiso 1 1 calc R U . . .
 H6B_1 H 0.432962 0.233053 0.947450 0.154 Uiso 1 1 calc R U . . .
 H6C_1 H 0.505092 0.227183 0.911273 0.154 Uiso 1 1 calc R U . . .
 C7_1 C 0.3524(8) 0.1857(5) 0.8982(10) 0.137(9) Uani 1 1 d . . . . .
 H7A_1 H 0.310088 0.215569 0.874276 0.205 Uiso 1 1 calc R U . . .
 H7B_1 H 0.341525 0.175773 0.938241 0.205 Uiso 1 1 calc R U . . .
 H7C_1 H 0.363779 0.145670 0.893612 0.205 Uiso 1 1 calc R U . . .
 C8_1 C 0.2229(4) 0.4126(3) 0.8989(3) 0.0231(15) Uani 1 1 d . . . . .
 C9_1 C 0.2110(4) 0.5177(3) 0.8495(3) 0.0172(13) Uani 1 1 d . . . . .
 H9_1 H 0.214952 0.558634 0.819703 0.021 Uiso 1 1 calc R U . . .
 C10_1 C 0.1778(4) 0.5073(3) 0.9002(3) 0.0223(14) Uani 1 1 d . . . . .
 H10_1 H 0.154033 0.539530 0.912220 0.027 Uiso 1 1 calc R U . . .
 C11_1 C 0.1524(5) 0.4075(4) 0.9890(4) 0.0334(19) Uani 1 1 d . . . . .
 C12_1 C 0.1091(5) 0.3621(4) 0.9857(4) 0.039(2) Uani 1 1 d . . . . .
 H12A_1 H 0.075701 0.350628 1.017838 0.058 Uiso 1 1 calc R U . . .
 H12B_1 H 0.142844 0.322729 0.987335 0.058 Uiso 1 1 calc R U . . .
 H12C_1 H 0.081130 0.384078 0.949809 0.058 Uiso 1 1 calc R U . . .
 C13_1 C 0.0994(5) 0.4585(4) 1.0027(4) 0.036(2) Uani 1 1 d . . . . .
 H13A_1 H 0.065000 0.486013 0.970823 0.055 Uiso 1 1 calc R U . . .
 H13B_1 H 0.126624 0.485289 1.008958 0.055 Uiso 1 1 calc R U . . .
 H13C_1 H 0.072676 0.437118 1.037277 0.055 Uiso 1 1 calc R U . . .
 C14_1 C 0.2116(5) 0.3707(4) 1.0340(4) 0.036(2) Uani 1 1 d . . . . .
 H14A_1 H 0.231921 0.401376 1.040415 0.054 Uiso 1 1 calc R U . . .
 H14B_1 H 0.250219 0.344063 1.021298 0.054 Uiso 1 1 calc R U . . .
 H14C_1 H 0.191335 0.342755 1.069639 0.054 Uiso 1 1 calc R U . . .
 C15_1 C 0.1928(4) 0.4398(3) 0.7695(3) 0.0196(13) Uani 1 1 d . . . . .
 C16_1 C 0.1995(4) 0.3975(4) 0.7443(3) 0.0234(15) Uani 1 1 d . . . . .
 H16_1 H 0.246708 0.375310 0.739346 0.028 Uiso 1 1 calc R U . . .
 C17_1 C 0.1389(4) 0.3871(4) 0.7263(4) 0.0264(16) Uani 1 1 d . . . . .
 H17_1 H 0.145556 0.357892 0.709655 0.032 Uiso 1 1 calc R U . . .
 C18_1 C 0.0698(4) 0.4186(4) 0.7323(4) 0.0279(16) Uani 1 1 d . . . . .
 C19_1 C 0.0617(5) 0.4612(5) 0.7568(4) 0.036(2) Uani 1 1 d . . . . .
 H19_1 H 0.014291 0.483468 0.761415 0.043 Uiso 1 1 calc R U . . .
 C20_1 C 0.1218(4) 0.4715(4) 0.7745(4) 0.0299(17) Uani 1 1 d . . . . .
 H20_1 H 0.114636 0.501159 0.790733 0.036 Uiso 1 1 calc R U . . .
 C21_1 C 0.0038(5) 0.4068(5) 0.7136(4) 0.036(2) Uani 1 1 d . . . . .
 H21A_1 H 0.016865 0.395344 0.681757 0.054 Uiso 1 1 calc R U . . .
 H21B_1 H -0.035174 0.446178 0.701304 0.054 Uiso 1 1 calc R U . . .
 H21C_1 H -0.013025 0.371240 0.745482 0.054 Uiso 1 1 calc R U . . .
 C22_1 C 0.2949(4) 0.5119(3) 0.7480(3) 0.0165(12) Uani 1 1 d . . . . .
 C23_1 C 0.2743(5) 0.5456(3) 0.6910(3) 0.0266(16) Uani 1 1 d . . . . .
 H23_1 H 0.236359 0.535256 0.677893 0.032 Uiso 1 1 calc R U . . .
 C24_1 C 0.3078(6) 0.5946(4) 0.6522(3) 0.034(2) Uani 1 1 d . . . . .
 H24_1 H 0.292885 0.616177 0.613251 0.041 Uiso 1 1 calc R U . . .
 C25_1 C 0.3622(5) 0.6119(3) 0.6698(3) 0.0284(17) Uani 1 1 d . . . . .
 C26_1 C 0.3983(6) 0.6656(4) 0.6293(4) 0.042(2) Uani 1 1 d . . . . .
 H26A_1 H 0.394499 0.697399 0.644338 0.064 Uiso 1 1 calc R U . . .
 H26B_1 H 0.374030 0.686849 0.591893 0.064 Uiso 1 1 calc R U . . .
 H26C_1 H 0.449765 0.647401 0.625527 0.064 Uiso 1 1 calc R U . . .
 C27_1 C 0.3836(4) 0.5786(3) 0.7268(3) 0.0249(15) Uani 1 1 d . . . . .
 H27_1 H 0.421174 0.589295 0.739952 0.030 Uiso 1 1 calc R U . . .
 C28_1 C 0.3501(4) 0.5292(3) 0.7652(3) 0.0187(13) Uani 1 1 d . . . . .
 H28_1 H 0.365577 0.507086 0.804064 0.022 Uiso 1 1 calc R U . . .
 C29_1 C 0.1793(5) 0.2942(4) 0.8872(4) 0.035(2) Uani 1 1 d . . . . .
 H29A_1 H 0.140136 0.333401 0.872672 0.053 Uiso 1 1 calc R U . . .
 H29B_1 H 0.159858 0.257962 0.915805 0.053 Uiso 1 1 calc R U . . .
 H29C_1 H 0.199711 0.284080 0.855731 0.053 Uiso 1 1 calc R U . . .
 B1_1 B 0.2623(4) 0.4506(3) 0.7927(3) 0.0143(13) Uani 1 1 d . . . . .
 Sb1_2 Sb 0.27855(3) -0.01385(2) 0.59977(2) 0.01712(10) Uani 1 1 d . . . . .
 N1_2 N 0.3141(3) 0.0598(2) 0.4713(2) 0.0128(10) Uani 1 1 d . . . . .
 N2_2 N 0.3771(3) -0.0403(3) 0.5035(3) 0.0164(11) Uani 1 1 d . . . . .
 N3_2 N 0.2328(3) 0.1315(2) 0.5154(2) 0.0133(10) Uani 1 1 d . . . . .
 N4_2 N 0.2008(3) 0.1213(3) 0.6010(2) 0.0176(11) Uani 1 1 d . . . . .
 C1_2 C 0.3252(3) 0.0022(3) 0.5170(3) 0.0138(12) Uani 1 1 d . . . . .
 C2_2 C 0.3596(4) 0.0550(3) 0.4278(3) 0.0189(13) Uani 1 1 d . . . . .
 H2_2 H 0.362995 0.088742 0.390883 0.023 Uiso 1 1 calc R U . . .
 C3_2 C 0.3984(4) -0.0075(3) 0.4484(3) 0.0178(13) Uani 1 1 d . . . . .
 H3_2 H 0.433969 -0.025310 0.428199 0.021 Uiso 1 1 calc R U . . .
 C4_2 C 0.4116(4) -0.1093(3) 0.5425(3) 0.0224(15) Uani 1 1 d . . . . .
 C5_2 C 0.4439(5) -0.1444(3) 0.5058(4) 0.0275(16) Uani 1 1 d . . . . .
 H5A_2 H 0.481443 -0.123649 0.481211 0.041 Uiso 1 1 calc R U . . .
 H5B_2 H 0.405333 -0.142173 0.482174 0.041 Uiso 1 1 calc R U . . .
 H5C_2 H 0.465695 -0.189828 0.530580 0.041 Uiso 1 1 calc R U . . .
 C6_2 C 0.4710(6) -0.1076(4) 0.5762(4) 0.043(2) Uani 1 1 d . . . . .
 H6A_2 H 0.495881 -0.151968 0.601340 0.064 Uiso 1 1 calc R U . . .
 H6B_2 H 0.449497 -0.084693 0.599157 0.064 Uiso 1 1 calc R U . . .
 H6C_2 H 0.506197 -0.085015 0.549872 0.064 Uiso 1 1 calc R U . . .
 C7_2 C 0.3566(6) -0.1437(4) 0.5809(5) 0.052(3) Uani 1 1 d . . . . .
 H7A_2 H 0.313736 -0.135606 0.558352 0.078 Uiso 1 1 calc R U . . .
 H7B_2 H 0.342181 -0.127757 0.609845 0.078 Uiso 1 1 calc R U . . .
 H7C_2 H 0.377938 -0.190356 0.599623 0.078 Uiso 1 1 calc R U . . .
 C8_2 C 0.2320(4) 0.0886(3) 0.5702(3) 0.0147(12) Uani 1 1 d . . . . .
 C9_2 C 0.2024(4) 0.1926(3) 0.5114(3) 0.0178(13) Uani 1 1 d . . . . .
 H9_2 H 0.196530 0.231984 0.477434 0.021 Uiso 1 1 calc R U . . .
 C10_2 C 0.1824(4) 0.1865(3) 0.5643(3) 0.0203(14) Uani 1 1 d . . . . .
 H10_2 H 0.160044 0.220688 0.574201 0.024 Uiso 1 1 calc R U . . .
 C11_2 C 0.1872(4) 0.0990(3) 0.6637(3) 0.0238(15) Uani 1 1 d . . . . .
 C12_2 C 0.2144(5) 0.0257(4) 0.6976(3) 0.0311(18) Uani 1 1 d . . . . .
 H12A_2 H 0.204699 0.013207 0.738202 0.047 Uiso 1 1 calc R U . . .
 H12B_2 H 0.266942 0.013736 0.692265 0.047 Uiso 1 1 calc R U . . .
 H12C_2 H 0.189115 0.003358 0.684139 0.047 Uiso 1 1 calc R U . . .
 C13_2 C 0.1061(5) 0.1185(5) 0.6711(4) 0.038(2) Uani 1 1 d . . . . .
 H13A_2 H 0.080678 0.097126 0.656505 0.057 Uiso 1 1 calc R U . . .
 H13B_2 H 0.089576 0.165569 0.649817 0.057 Uiso 1 1 calc R U . . .
 H13C_2 H 0.095569 0.105365 0.711585 0.057 Uiso 1 1 calc R U . . .
 C14_2 C 0.2281(5) 0.1333(4) 0.6842(4) 0.0300(17) Uani 1 1 d . . . . .
 H14A_2 H 0.211091 0.180300 0.662584 0.045 Uiso 1 1 calc R U . . .
 H14B_2 H 0.280435 0.120869 0.678283 0.045 Uiso 1 1 calc R U . . .
 H14C_2 H 0.219239 0.120798 0.724852 0.045 Uiso 1 1 calc R U . . .
 C15_2 C 0.1798(3) 0.1146(3) 0.4369(3) 0.0163(12) Uani 1 1 d . . . . .
 C16_2 C 0.1788(4) 0.0623(3) 0.4257(3) 0.0224(14) Uani 1 1 d . . . . .
 H16_2 H 0.222958 0.031589 0.428410 0.027 Uiso 1 1 calc R U . . .
 C17_2 C 0.1147(4) 0.0540(4) 0.4107(3) 0.0266(16) Uani 1 1 d . . . . .
 H17_2 H 0.116026 0.017743 0.403716 0.032 Uiso 1 1 calc R U . . .
 C18_2 C 0.0487(4) 0.0981(4) 0.4057(4) 0.0278(16) Uani 1 1 d . . . . .
 C19_2 C 0.0492(4) 0.1513(5) 0.4145(4) 0.0346(19) Uani 1 1 d . . . . .
 H19_2 H 0.005289 0.182856 0.410058 0.041 Uiso 1 1 calc R U . . .
 C20_2 C 0.1129(4) 0.1594(4) 0.4298(4) 0.0294(17) Uani 1 1 d . . . . .
 H20_2 H 0.111267 0.196470 0.435721 0.035 Uiso 1 1 calc R U . . .
 C21_2 C -0.0208(5) 0.0876(5) 0.3914(4) 0.040(2) Uani 1 1 d . . . . .
 H21A_2 H -0.010686 0.069478 0.363706 0.061 Uiso 1 1 calc R U . . .
 H21B_2 H -0.056359 0.129142 0.374949 0.061 Uiso 1 1 calc R U . . .
 H21C_2 H -0.040458 0.057540 0.426096 0.061 Uiso 1 1 calc R U . . .
 C22_2 C 0.2857(4) 0.1839(3) 0.4147(3) 0.0151(12) Uani 1 1 d . . . . .
 C23_2 C 0.2640(4) 0.2216(3) 0.3578(3) 0.0236(15) Uani 1 1 d . . . . .
 H23_2 H 0.226289 0.212350 0.343414 0.028 Uiso 1 1 calc R U . . .
 C24_2 C 0.2961(5) 0.2725(4) 0.3213(4) 0.0335(19) Uani 1 1 d . . . . .
 H24_2 H 0.280034 0.297084 0.282660 0.040 Uiso 1 1 calc R U . . .
 C25_2 C 0.3509(5) 0.2872(3) 0.3408(4) 0.0303(18) Uani 1 1 d . . . . .
 C26_2 C 0.3853(6) 0.3433(4) 0.3032(5) 0.048(3) Uani 1 1 d . . . . .
 H26A_2 H 0.364416 0.380257 0.311567 0.072 Uiso 1 1 calc R U . . .
 H26B_2 H 0.375862 0.355510 0.263056 0.072 Uiso 1 1 calc R U . . .
 H26C_2 H 0.437994 0.330340 0.310453 0.072 Uiso 1 1 calc R U . . .
 C27_2 C 0.3745(4) 0.2503(3) 0.3974(4) 0.0242(15) Uani 1 1 d . . . . .
 H27_2 H 0.412198 0.259913 0.411489 0.029 Uiso 1 1 calc R U . . .
 C28_2 C 0.3426(4) 0.1994(3) 0.4332(3) 0.0194(13) Uani 1 1 d . . . . .
 H28_2 H 0.359865 0.174170 0.471445 0.023 Uiso 1 1 calc R U . . .
 C29_2 C 0.1785(5) -0.0316(4) 0.5816(4) 0.0300(17) Uani 1 1 d . . . . .
 H29A_2 H 0.140124 -0.023480 0.606993 0.045 Uiso 1 1 calc R U . . .
 H29B_2 H 0.186790 -0.076741 0.587890 0.045 Uiso 1 1 calc R U . . .
 H29C_2 H 0.163488 -0.002667 0.541898 0.045 Uiso 1 1 calc R U . . .
 B1_2 B 0.2524(4) 0.1234(3) 0.4585(3) 0.0128(12) Uani 1 1 d . . . . .
 Sb1_3 Sb 0.77910(3) 0.92153(2) 0.72932(2) 0.01940(10) Uani 1 1 d . . . . .
 N1_3 N 0.7409(3) 0.9805(3) 0.8156(2) 0.0151(10) Uani 1 1 d . . . . .
 N2_3 N 0.7042(3) 1.0566(3) 0.7309(2) 0.0179(11) Uani 1 1 d . . . . .
 N3_3 N 0.8238(3) 0.8654(2) 0.8569(2) 0.0150(10) Uani 1 1 d . . . . .
 N4_3 N 0.8847(3) 0.7992(3) 0.8221(3) 0.0169(11) Uani 1 1 d . . . . .
 C1_3 C 0.7359(4) 0.9932(3) 0.7605(3) 0.0193(13) Uani 1 1 d . . . . .
 C2_3 C 0.7126(4) 1.0373(3) 0.8203(3) 0.0193(13) Uani 1 1 d . . . . .
 H2_3 H 0.709870 1.042371 0.854394 0.023 Uiso 1 1 calc R U . . .
 C3_3 C 0.6894(4) 1.0845(3) 0.7681(3) 0.0210(14) Uani 1 1 d . . . . .
 H3_3 H 0.667113 1.128461 0.758838 0.025 Uiso 1 1 calc R U . . .
 C4_3 C 0.6859(5) 1.0979(3) 0.6680(3) 0.0267(16) Uani 1 1 d . . . . .
 C5_3 C 0.6038(5) 1.1238(5) 0.6633(4) 0.039(2) Uani 1 1 d . . . . .
 H5A_3 H 0.588876 1.146718 0.687091 0.058 Uiso 1 1 calc R U . . .
 H5B_3 H 0.579599 1.087617 0.676171 0.058 Uiso 1 1 calc R U . . .
 H5C_3 H 0.589999 1.153666 0.623460 0.058 Uiso 1 1 calc R U . . .
 C6_3 C 0.7250(5) 1.1532(4) 0.6467(4) 0.0336(19) Uani 1 1 d . . . . .
 H6A_3 H 0.714581 1.180379 0.605911 0.050 Uiso 1 1 calc R U . . .
 H6B_3 H 0.777545 1.135507 0.652847 0.050 Uiso 1 1 calc R U . . .
 H6C_3 H 0.707913 1.179332 0.667615 0.050 Uiso 1 1 calc R U . . .
 C7_3 C 0.7114(5) 1.0605(4) 0.6330(3) 0.0330(19) Uani 1 1 d . . . . .
 H7A_3 H 0.690665 1.022042 0.648337 0.049 Uiso 1 1 calc R U . . .
 H7B_3 H 0.764662 1.047063 0.634801 0.049 Uiso 1 1 calc R U . . .
 H7C_3 H 0.695304 1.088068 0.593293 0.049 Uiso 1 1 calc R U . . .
 C8_3 C 0.8317(4) 0.8539(3) 0.8107(3) 0.0161(12) Uani 1 1 d . . . . .
 C9_3 C 0.8724(4) 0.8179(3) 0.8985(3) 0.0240(15) Uani 1 1 d . . . . .
 H9_3 H 0.877908 0.813841 0.935706 0.029 Uiso 1 1 calc R U . . .
 C10_3 C 0.9114(4) 0.7773(3) 0.8762(3) 0.0210(14) Uani 1 1 d . . . . .
 H10_3 H 0.949930 0.740767 0.894727 0.025 Uiso 1 1 calc R U . . .
 C11_3 C 0.9171(4) 0.7691(3) 0.7831(3) 0.0249(15) Uani 1 1 d . . . . .
 C12_3 C 0.8605(7) 0.7777(6) 0.7426(6) 0.075(5) Uani 1 1 d . . . . .
 H12A_3 H 0.881904 0.755623 0.718978 0.113 Uiso 1 1 calc R U . . .
 H12B_3 H 0.842531 0.823978 0.718115 0.113 Uiso 1 1 calc R U . . .
 H12C_3 H 0.819988 0.759153 0.764194 0.113 Uiso 1 1 calc R U . . .
 C13_3 C 0.9476(5) 0.6973(3) 0.8186(4) 0.0307(18) Uani 1 1 d . . . . .
 H13A_3 H 0.910623 0.678277 0.845278 0.046 Uiso 1 1 calc R U . . .
 H13B_3 H 0.990678 0.691283 0.840044 0.046 Uiso 1 1 calc R U . . .
 H13C_3 H 0.961292 0.675919 0.793462 0.046 Uiso 1 1 calc R U . . .
 C14_3 C 0.9781(7) 0.8024(5) 0.7503(5) 0.060(4) Uani 1 1 d . . . . .
 H14A_3 H 1.014999 0.796059 0.777335 0.090 Uiso 1 1 calc R U . . .
 H14B_3 H 0.957887 0.848882 0.728231 0.090 Uiso 1 1 calc R U . . .
 H14C_3 H 1.000485 0.783683 0.724448 0.090 Uiso 1 1 calc R U . . .
 C15_3 C 0.6905(4) 0.8844(3) 0.8917(3) 0.0198(13) Uani 1 1 d . . . . .
 C16_3 C 0.6224(5) 0.9228(4) 0.8946(4) 0.0324(18) Uani 1 1 d . . . . .
 H16_3 H 0.619278 0.966773 0.885945 0.039 Uiso 1 1 calc R U . . .
 C17_3 C 0.5599(5) 0.8994(4) 0.9096(4) 0.0353(19) Uani 1 1 d . . . . .
 H17_3 H 0.515119 0.927632 0.910548 0.042 Uiso 1 1 calc R U . . .
 C18_3 C 0.5613(4) 0.8356(4) 0.9232(4) 0.0299(17) Uani 1 1 d . . . . .
 C19_3 C 0.6279(5) 0.7959(4) 0.9219(4) 0.0328(18) Uani 1 1 d . . . . .
 H19_3 H 0.630729 0.751614 0.931864 0.039 Uiso 1 1 calc R U . . .
 C20_3 C 0.6901(4) 0.8197(3) 0.9064(4) 0.0258(16) Uani 1 1 d . . . . .
 H20_3 H 0.734740 0.791143 0.905758 0.031 Uiso 1 1 calc R U . . .
 C21_3 C 0.4922(5) 0.8103(5) 0.9372(5) 0.041(2) Uani 1 1 d . . . . .
 H21A_3 H 0.458227 0.832896 0.956262 0.062 Uiso 1 1 calc R U . . .
 H21B_3 H 0.504062 0.763703 0.962521 0.062 Uiso 1 1 calc R U . . .
 H21C_3 H 0.469646 0.817796 0.901961 0.062 Uiso 1 1 calc R U . . .
 C22_3 C 0.7960(4) 0.9286(3) 0.9171(3) 0.0165(12) Uani 1 1 d . . . . .
 C23_3 C 0.7756(5) 0.9063(4) 0.9741(3) 0.0274(16) Uani 1 1 d . . . . .
 H23_3 H 0.738349 0.882666 0.986981 0.033 Uiso 1 1 calc R U . . .
 C24_3 C 0.8084(6) 0.9179(4) 1.0127(4) 0.041(2) Uani 1 1 d . . . . .
 H24_3 H 0.793494 0.901331 1.051274 0.049 Uiso 1 1 calc R U . . .
 C25_3 C 0.8618(6) 0.9525(4) 0.9966(4) 0.037(2) Uani 1 1 d . . . . .
 C26_3 C 0.8958(8) 0.9675(5) 1.0373(5) 0.057(3) Uani 1 1 d . . . . .
 H26A_3 H 0.947306 0.944941 1.043381 0.086 Uiso 1 1 calc R U . . .
 H26B_3 H 0.870535 0.952969 1.073733 0.086 Uiso 1 1 calc R U . . .
 H26C_3 H 0.891895 1.014283 1.021185 0.086 Uiso 1 1 calc R U . . .
 C27_3 C 0.8839(5) 0.9740(4) 0.9404(4) 0.0286(17) Uani 1 1 d . . . . .
 H27_3 H 0.921460 0.997273 0.928093 0.034 Uiso 1 1 calc R U . . .
 C28_3 C 0.8521(4) 0.9620(3) 0.9017(3) 0.0203(13) Uani 1 1 d . . . . .
 H28_3 H 0.868941 0.976997 0.863555 0.024 Uiso 1 1 calc R U . . .
 C29_3 C 0.6794(5) 0.8853(4) 0.7487(4) 0.0315(18) Uani 1 1 d . . . . .
 H29A_3 H 0.667299 0.873427 0.788853 0.047 Uiso 1 1 calc R U . . .
 H29B_3 H 0.686718 0.847063 0.741501 0.047 Uiso 1 1 calc R U . . .
 H29C_3 H 0.639395 0.919036 0.724439 0.047 Uiso 1 1 calc R U . . .
 B1_3 B 0.7617(4) 0.9144(3) 0.8712(3) 0.0150(13) Uani 1 1 d . . . . .
 Sb1_4 Sb 0.25185(2) 0.43473(2) 0.58348(2) 0.01652(9) Uani 1 1 d . . . . .
 N1_4 N 0.1811(3) 0.4705(2) 0.4679(2) 0.0147(10) Uani 1 1 d . . . . .
 N2_4 N 0.1198(3) 0.5367(3) 0.5025(2) 0.0137(10) Uani 1 1 d . . . . .
 N3_4 N 0.2736(3) 0.3602(2) 0.5095(2) 0.0152(10) Uani 1 1 d . . . . .
 N4_4 N 0.3310(3) 0.2973(3) 0.5914(2) 0.0162(11) Uani 1 1 d . . . . .
 C1_4 C 0.1788(3) 0.4873(3) 0.5108(3) 0.0147(12) Uani 1 1 d . . . . .
 C2_4 C 0.1222(4) 0.5091(3) 0.4328(3) 0.0244(15) Uani 1 1 d . . . . .
 H2_4 H 0.110124 0.507228 0.399298 0.029 Uiso 1 1 calc R U . . .
 C3_4 C 0.0842(4) 0.5502(3) 0.4536(3) 0.0229(15) Uani 1 1 d . . . . .
 H3_4 H 0.040974 0.582310 0.437574 0.027 Uiso 1 1 calc R U . . .
 C4_4 C 0.0946(4) 0.5715(3) 0.5389(3) 0.0252(16) Uani 1 1 d . . . . .
 C5_4 C 0.0439(7) 0.6353(5) 0.5052(4) 0.054(3) Uani 1 1 d . . . . .
 H5A_4 H -0.003198 0.627890 0.500300 0.081 Uiso 1 1 calc R U . . .
 H5B_4 H 0.064701 0.657256 0.467652 0.081 Uiso 1 1 calc R U . . .
 H5C_4 H 0.037123 0.662300 0.525418 0.081 Uiso 1 1 calc R U . . .
 C6_4 C 0.0654(7) 0.5308(5) 0.5930(5) 0.058(3) Uani 1 1 d . . . . .
 H6A_4 H 0.053456 0.553849 0.616856 0.087 Uiso 1 1 calc R U . . .
 H6B_4 H 0.101905 0.490528 0.612686 0.087 Uiso 1 1 calc R U . . .
 H6C_4 H 0.021390 0.520621 0.585668 0.087 Uiso 1 1 calc R U . . .
 C7_4 C 0.1627(6) 0.5934(5) 0.5463(5) 0.048(3) Uani 1 1 d . . . . .
 H7A_4 H 0.183616 0.615526 0.508900 0.072 Uiso 1 1 calc R U . . .
 H7B_4 H 0.199070 0.555373 0.570618 0.072 Uiso 1 1 calc R U . . .
 H7C_4 H 0.148287 0.623070 0.564090 0.072 Uiso 1 1 calc R U . . .
 C8_4 C 0.2926(4) 0.3580(3) 0.5582(3) 0.0156(12) Uani 1 1 d . . . . .
 C9_4 C 0.2999(4) 0.3000(3) 0.5110(3) 0.0174(13) Uani 1 1 d . . . . .
 H9_4 H 0.294642 0.287976 0.481807 0.021 Uiso 1 1 calc R U . . .
 C10_4 C 0.3352(4) 0.2605(3) 0.5624(3) 0.0186(13) Uani 1 1 d . . . . .
 H10_4 H 0.358349 0.215959 0.575578 0.022 Uiso 1 1 calc R U . . .
 C11_4 C 0.3650(4) 0.2739(3) 0.6485(3) 0.0180(13) Uani 1 1 d . . . . .
 C12_4 C 0.4068(4) 0.3235(4) 0.6455(3) 0.0241(15) Uani 1 1 d . . . . .
 H12A_4 H 0.443908 0.302443 0.675966 0.036 Uiso 1 1 calc R U . . .
 H12B_4 H 0.372731 0.359239 0.650307 0.036 Uiso 1 1 calc R U . . .
 H12C_4 H 0.430314 0.340497 0.608446 0.036 Uiso 1 1 calc R U . . .
 C13_4 C 0.4195(4) 0.2098(3) 0.6618(3) 0.0261(16) Uani 1 1 d . . . . .
 H13A_4 H 0.450209 0.213921 0.628611 0.039 Uiso 1 1 calc R U . . .
 H13B_4 H 0.393263 0.175679 0.670920 0.039 Uiso 1 1 calc R U . . .
 H13C_4 H 0.450187 0.198747 0.694524 0.039 Uiso 1 1 calc R U . . .
 C14_4 C 0.3066(4) 0.2648(4) 0.6937(3) 0.0245(15) Uani 1 1 d . . . . .
 H14A_4 H 0.281841 0.232284 0.695206 0.037 Uiso 1 1 calc R U . . .
 H14B_4 H 0.271220 0.306023 0.684063 0.037 Uiso 1 1 calc R U . . .
 H14C_4 H 0.329180 0.250204 0.730890 0.037 Uiso 1 1 calc R U . . .
 C15_4 C 0.3137(4) 0.4582(3) 0.4281(3) 0.0179(13) Uani 1 1 d . . . . .
 C16_4 C 0.3059(4) 0.5253(3) 0.4048(3) 0.0189(13) Uani 1 1 d . . . . .
 H16_4 H 0.258502 0.552094 0.401086 0.023 Uiso 1 1 calc R U . . .
 C17_4 C 0.3654(4) 0.5542(3) 0.3868(3) 0.0211(14) Uani 1 1 d . . . . .
 H17_4 H 0.357954 0.599971 0.371122 0.025 Uiso 1 1 calc R U . . .
 C18_4 C 0.4348(4) 0.5170(3) 0.3917(3) 0.0235(15) Uani 1 1 d . . . . .
 C19_4 C 0.4436(4) 0.4504(4) 0.4155(4) 0.0310(18) Uani 1 1 d . . . . .
 H19_4 H 0.491187 0.423810 0.419882 0.037 Uiso 1 1 calc R U . . .
 C20_4 C 0.3846(4) 0.4219(4) 0.4330(4) 0.0294(17) Uani 1 1 d . . . . .
 H20_4 H 0.392756 0.376114 0.448892 0.035 Uiso 1 1 calc R U . . .
 C21_4 C 0.4993(4) 0.5482(4) 0.3737(4) 0.0310(18) Uani 1 1 d . . . . .
 H21A_4 H 0.484549 0.591793 0.342536 0.047 Uiso 1 1 calc R U . . .
 H21B_4 H 0.538113 0.522015 0.360621 0.047 Uiso 1 1 calc R U . . .
 H21C_4 H 0.517183 0.551013 0.406106 0.047 Uiso 1 1 calc R U . . .
 C22_4 C 0.2106(4) 0.4057(3) 0.4095(3) 0.0163(12) Uani 1 1 d . . . . .
 C23_4 C 0.2240(5) 0.4335(4) 0.3508(3) 0.0265(16) Uani 1 1 d . . . . .
 H23_4 H 0.258978 0.459567 0.336415 0.032 Uiso 1 1 calc R U . . .
 C24_4 C 0.1870(5) 0.4236(4) 0.3134(4) 0.0325(19) Uani 1 1 d . . . . .
 H24_4 H 0.196729 0.443744 0.273792 0.039 Uiso 1 1 calc R U . . .
 C25_4 C 0.1366(5) 0.3856(4) 0.3318(4) 0.0320(19) Uani 1 1 d . . . . .
 C26_4 C 0.0965(7) 0.3737(5) 0.2919(4) 0.048(3) Uani 1 1 d . . . . .
 H26A_4 H 0.093959 0.328075 0.309094 0.071 Uiso 1 1 calc R U . . .
 H26B_4 H 0.122391 0.384296 0.255687 0.071 Uiso 1 1 calc R U . . .
 H26C_4 H 0.047110 0.401096 0.284839 0.071 Uiso 1 1 calc R U . . .
 C27_4 C 0.1221(4) 0.3580(3) 0.3900(4) 0.0244(15) Uani 1 1 d . . . . .
 H27_4 H 0.087010 0.332150 0.403989 0.029 Uiso 1 1 calc R U . . .
 C28_4 C 0.1585(4) 0.3679(3) 0.4278(3) 0.0186(13) Uani 1 1 d . . . . .
 H28_4 H 0.147629 0.348492 0.467230 0.022 Uiso 1 1 calc R U . . .
 C29_4 C 0.3349(4) 0.4885(4) 0.5437(4) 0.0278(16) Uani 1 1 d . . . . .
 H29A_4 H 0.374603 0.462379 0.531366 0.042 Uiso 1 1 calc R U . . .
 H29B_4 H 0.353921 0.498976 0.571187 0.042 Uiso 1 1 calc R U . . .
 H29C_4 H 0.313962 0.528720 0.510633 0.042 Uiso 1 1 calc R U . . .
 B1_4 B 0.2452(4) 0.4230(3) 0.4531(3) 0.0138(13) Uani 1 1 d . . . . .
 Sb1_5 Sb 0.24666(3) 0.65004(2) 0.24624(2) 0.01788(10) Uani 1 1 d . . . . .
 N1_5 N 0.3092(3) 0.7323(2) 0.1293(2) 0.0142(10) Uani 1 1 d . . . . .
 N2_5 N 0.3716(3) 0.6316(2) 0.1618(2) 0.0148(10) Uani 1 1 d . . . . .
 N3_5 N 0.2188(3) 0.7991(2) 0.1730(2) 0.0144(10) Uani 1 1 d . . . . .
 N4_5 N 0.1650(3) 0.7784(3) 0.2559(3) 0.0181(11) Uani 1 1 d . . . . .
 C1_5 C 0.3152(3) 0.6722(3) 0.1722(3) 0.0134(11) Uani 1 1 d . . . . .
 C2_5 C 0.3635(4) 0.7290(3) 0.0916(3) 0.0210(14) Uani 1 1 d . . . . .
 H2_5 H 0.372200 0.764424 0.057388 0.025 Uiso 1 1 calc R U . . .
 C3_5 C 0.4030(4) 0.6666(3) 0.1111(3) 0.0215(14) Uani 1 1 d . . . . .
 H3_5 H 0.443803 0.650560 0.093368 0.026 Uiso 1 1 calc R U . . .
 C4_5 C 0.3993(4) 0.5607(3) 0.1978(3) 0.0198(14) Uani 1 1 d . . . . .
 C5_5 C 0.4525(5) 0.5315(4) 0.1642(4) 0.0332(19) Uani 1 1 d . . . . .
 H5A_5 H 0.495874 0.549710 0.155860 0.050 Uiso 1 1 calc R U . . .
 H5B_5 H 0.429340 0.541565 0.128375 0.050 Uiso 1 1 calc R U . . .
 H5C_5 H 0.466743 0.484425 0.186663 0.050 Uiso 1 1 calc R U . . .
 C6_5 C 0.4334(6) 0.5503(5) 0.2515(4) 0.047(3) Uani 1 1 d . . . . .
 H6A_5 H 0.451017 0.503731 0.275134 0.070 Uiso 1 1 calc R U . . .
 H6B_5 H 0.397171 0.568593 0.272499 0.070 Uiso 1 1 calc R U . . .
 H6C_5 H 0.474366 0.571630 0.241857 0.070 Uiso 1 1 calc R U . . .
 C7_5 C 0.3339(5) 0.5280(4) 0.2098(4) 0.037(2) Uani 1 1 d . . . . .
 H7A_5 H 0.311823 0.537958 0.173610 0.055 Uiso 1 1 calc R U . . .
 H7B_5 H 0.297687 0.544438 0.232120 0.055 Uiso 1 1 calc R U . . .
 H7C_5 H 0.350918 0.481009 0.231313 0.055 Uiso 1 1 calc R U . . .
 C8_5 C 0.2033(4) 0.7516(3) 0.2219(3) 0.0171(12) Uani 1 1 d . . . . .
 C9_5 C 0.1916(4) 0.8572(3) 0.1754(3) 0.0188(13) Uani 1 1 d . . . . .
 H9_5 H 0.195450 0.898660 0.146600 0.023 Uiso 1 1 calc R U . . .
 C10_5 C 0.1582(4) 0.8448(3) 0.2263(3) 0.0202(13) Uani 1 1 d . . . . .
 H10_5 H 0.134341 0.876027 0.239331 0.024 Uiso 1 1 calc R U . . .
 C11_5 C 0.1339(4) 0.7435(3) 0.3128(3) 0.0226(14) Uani 1 1 d . . . . .
 C12_5 C 0.0935(4) 0.6957(4) 0.3104(4) 0.0284(16) Uani 1 1 d . . . . .
 H12A_5 H 0.063886 0.680280 0.344529 0.043 Uiso 1 1 calc R U . . .
 H12B_5 H 0.129025 0.658798 0.308720 0.043 Uiso 1 1 calc R U . . .
 H12C_5 H 0.061916 0.717536 0.276368 0.043 Uiso 1 1 calc R U . . .
 C13_5 C 0.0786(5) 0.7927(4) 0.3273(4) 0.0322(19) Uani 1 1 d . . . . .
 H13A_5 H 0.047877 0.823185 0.293762 0.048 Uiso 1 1 calc R U . . .
 H13B_5 H 0.104299 0.816407 0.338952 0.048 Uiso 1 1 calc R U . . .
 H13C_5 H 0.048099 0.770056 0.358618 0.048 Uiso 1 1 calc R U . . .
 C14_5 C 0.1942(5) 0.7084(4) 0.3575(3) 0.0286(16) Uani 1 1 d . . . . .
 H14A_5 H 0.215236 0.740140 0.361550 0.043 Uiso 1 1 calc R U . . .
 H14B_5 H 0.232024 0.680303 0.345779 0.043 Uiso 1 1 calc R U . . .
 H14C_5 H 0.174265 0.682136 0.394063 0.043 Uiso 1 1 calc R U . . .
 C15_5 C 0.1768(4) 0.7851(3) 0.0900(3) 0.0191(13) Uani 1 1 d . . . . .
 C16_5 C 0.1821(4) 0.7387(3) 0.0702(3) 0.0202(13) Uani 1 1 d . . . . .
 H16_5 H 0.228814 0.713213 0.068808 0.024 Uiso 1 1 calc R U . . .
 C17_5 C 0.1216(4) 0.7280(4) 0.0522(3) 0.0250(15) Uani 1 1 d . . . . .
 H17_5 H 0.127717 0.695317 0.039513 0.030 Uiso 1 1 calc R U . . .
 C18_5 C 0.0527(4) 0.7648(5) 0.0527(4) 0.0321(18) Uani 1 1 d . . . . .
 C19_5 C 0.0459(5) 0.8111(6) 0.0726(6) 0.058(3) Uani 1 1 d . . . . .
 H19_5 H -0.000910 0.836152 0.074602 0.070 Uiso 1 1 calc R U . . .
 C20_5 C 0.1073(5) 0.8212(6) 0.0897(6) 0.055(3) Uani 1 1 d . . . . .
 H20_5 H 0.101063 0.854411 0.101688 0.066 Uiso 1 1 calc R U . . .
 C21_5 C -0.0130(5) 0.7522(6) 0.0351(4) 0.042(2) Uani 1 1 d . . . . .
 H21A_5 H 0.000226 0.738802 0.004379 0.063 Uiso 1 1 calc R U . . .
 H21B_5 H -0.051667 0.791766 0.021521 0.063 Uiso 1 1 calc R U . . .
 H21C_5 H -0.030230 0.717676 0.067804 0.063 Uiso 1 1 calc R U . . .
 C22_5 C 0.2787(4) 0.8552(3) 0.0750(3) 0.0181(13) Uani 1 1 d . . . . .
 C23_5 C 0.2645(6) 0.8902(4) 0.0164(3) 0.0338(19) Uani 1 1 d . . . . .
 H23_5 H 0.228762 0.880735 0.000235 0.041 Uiso 1 1 calc R U . . .
 C24_5 C 0.2997(7) 0.9379(4) -0.0189(4) 0.048(3) Uani 1 1 d . . . . .
 H24_5 H 0.288227 0.959976 -0.058547 0.058 Uiso 1 1 calc R U . . .
 C25_5 C 0.3521(6) 0.9540(4) 0.0028(4) 0.042(2) Uani 1 1 d . . . . .
 C26_5 C 0.3923(9) 1.0056(5) -0.0349(6) 0.075(5) Uani 1 1 d . . . . .
 H26A_5 H 0.390280 1.035734 -0.018318 0.112 Uiso 1 1 calc R U . . .
 H26B_5 H 0.369402 1.029304 -0.072898 0.112 Uiso 1 1 calc R U . . .
 H26C_5 H 0.443163 0.985308 -0.037908 0.112 Uiso 1 1 calc R U . . .
 C27_5 C 0.3673(5) 0.9212(3) 0.0611(4) 0.0300(18) Uani 1 1 d . . . . .
 H27_5 H 0.401812 0.932188 0.077023 0.036 Uiso 1 1 calc R U . . .
 C28_5 C 0.3321(4) 0.8721(3) 0.0961(3) 0.0217(14) Uani 1 1 d . . . . .
 H28_5 H 0.344499 0.849268 0.135555 0.026 Uiso 1 1 calc R U . . .
 C29_5 C 0.1622(4) 0.6341(4) 0.2078(4) 0.0279(16) Uani 1 1 d . . . . .
 H29A_5 H 0.125029 0.674461 0.190279 0.042 Uiso 1 1 calc R U . . .
 H29B_5 H 0.139770 0.600473 0.237120 0.042 Uiso 1 1 calc R U . . .
 H29C_5 H 0.183307 0.620244 0.178521 0.042 Uiso 1 1 calc R U . . .
 B1_5 B 0.2449(4) 0.7942(3) 0.1155(3) 0.0157(13) Uani 1 1 d . . . . .
 Sb1_6 Sb 0.23684(3) 0.74950(2) 0.92413(2) 0.02263(11) Uani 1 1 d . . . . .
 N1_6 N 0.1937(3) 0.8024(2) 0.7966(2) 0.0144(10) Uani 1 1 d . . . . .
 N2_6 N 0.1315(3) 0.8712(2) 0.8285(2) 0.0148(10) Uani 1 1 d . . . . .
 N3_6 N 0.2774(3) 0.6871(3) 0.8409(2) 0.0149(10) Uani 1 1 d . . . . .
 N4_6 N 0.3142(4) 0.6125(3) 0.9268(3) 0.0232(13) Uani 1 1 d . . . . .
 C1_6 C 0.1849(3) 0.8155(3) 0.8418(3) 0.0131(11) Uani 1 1 d . . . . .
 C2_6 C 0.1453(4) 0.8497(3) 0.7545(3) 0.0189(13) Uani 1 1 d . . . . .
 H2_6 H 0.139641 0.852232 0.717886 0.023 Uiso 1 1 calc R U . . .
 C3_6 C 0.1067(4) 0.8923(3) 0.7745(3) 0.0203(14) Uani 1 1 d . . . . .
 H3_6 H 0.069676 0.929636 0.754576 0.024 Uiso 1 1 calc R U . . .
 C4_6 C 0.0995(4) 0.9017(3) 0.8671(3) 0.0228(14) Uani 1 1 d . . . . .
 C5_6 C 0.0641(5) 0.9722(4) 0.8312(4) 0.0329(19) Uani 1 1 d . . . . .
 H5A_6 H 0.030414 0.975249 0.803442 0.049 Uiso 1 1 calc R U . . .
 H5B_6 H 0.101748 0.995878 0.810968 0.049 Uiso 1 1 calc R U . . .
 H5C_6 H 0.037249 0.990994 0.855854 0.049 Uiso 1 1 calc R U . . .
 C6_6 C 0.0452(9) 0.8654(6) 0.9038(7) 0.094(6) Uani 1 1 d . . . . .
 H6A_6 H 0.032322 0.877131 0.935468 0.140 Uiso 1 1 calc R U . . .
 H6B_6 H 0.066142 0.818772 0.918933 0.140 Uiso 1 1 calc R U . . .
 H6C_6 H 0.001383 0.876470 0.881100 0.140 Uiso 1 1 calc R U . . .
 C7_6 C 0.1594(8) 0.9004(8) 0.9014(8) 0.112(7) Uani 1 1 d . . . . .
 H7A_6 H 0.196101 0.921242 0.875572 0.168 Uiso 1 1 calc R U . . .
 H7B_6 H 0.182107 0.855435 0.926681 0.168 Uiso 1 1 calc R U . . .
 H7C_6 H 0.139293 0.923797 0.924210 0.168 Uiso 1 1 calc R U . . .
 C8_6 C 0.2818(4) 0.6758(3) 0.8955(3) 0.0187(13) Uani 1 1 d . . . . .
 C9_6 C 0.3079(4) 0.6292(3) 0.8381(3) 0.0178(13) Uani 1 1 d . . . . .
 H9_6 H 0.311731 0.622778 0.804565 0.021 Uiso 1 1 calc R U . . .
 C10_6 C 0.3314(4) 0.5830(3) 0.8913(3) 0.0207(14) Uani 1 1 d . . . . .
 H10_6 H 0.355092 0.539054 0.901676 0.025 Uiso 1 1 calc R U . . .
 C11_6 C 0.3310(5) 0.5726(4) 0.9898(3) 0.0280(16) Uani 1 1 d . . . . .
 C12_6 C 0.3040(5) 0.6107(4) 1.0237(3) 0.0318(18) Uani 1 1 d . . . . .
 H12A_6 H 0.316925 0.582918 1.064062 0.048 Uiso 1 1 calc R U . . .
 H12B_6 H 0.251012 0.625986 1.019432 0.048 Uiso 1 1 calc R U . . .
 H12C_6 H 0.326689 0.647894 1.009702 0.048 Uiso 1 1 calc R U . . .
 C13_6 C 0.4135(5) 0.5473(4) 0.9957(4) 0.036(2) Uani 1 1 d . . . . .
 H13A_6 H 0.437221 0.583866 0.981393 0.054 Uiso 1 1 calc R U . . .
 H13B_6 H 0.429409 0.522423 0.973553 0.054 Uiso 1 1 calc R U . . .
 H13C_6 H 0.426843 0.519268 1.035935 0.054 Uiso 1 1 calc R U . . .
 C14_6 C 0.2927(6) 0.5162(4) 1.0115(4) 0.038(2) Uani 1 1 d . . . . .
 H14A_6 H 0.313728 0.487718 0.993422 0.057 Uiso 1 1 calc R U . . .
 H14B_6 H 0.240620 0.533217 1.002067 0.057 Uiso 1 1 calc R U . . .
 H14C_6 H 0.299258 0.491735 1.052977 0.057 Uiso 1 1 calc R U . . .
 C15_6 C 0.3257(4) 0.7823(3) 0.7613(3) 0.0172(13) Uani 1 1 d . . . . .
 C16_6 C 0.3277(4) 0.8453(3) 0.7510(3) 0.0222(14) Uani 1 1 d . . . . .
 H16_6 H 0.284069 0.872992 0.754846 0.027 Uiso 1 1 calc R U . . .
 C17_6 C 0.3905(4) 0.8689(4) 0.7355(4) 0.0281(16) Uani 1 1 d . . . . .
 H17_6 H 0.388740 0.912315 0.728144 0.034 Uiso 1 1 calc R U . . .
 C18_6 C 0.4558(4) 0.8298(4) 0.7307(4) 0.0273(16) Uani 1 1 d . . . . .
 C19_6 C 0.4553(5) 0.7679(4) 0.7403(5) 0.039(2) Uani 1 1 d . . . . .
 H19_6 H 0.499292 0.740458 0.736795 0.047 Uiso 1 1 calc R U . . .
 C20_6 C 0.3921(4) 0.7444(4) 0.7551(4) 0.0324(19) Uani 1 1 d . . . . .
 H20_6 H 0.394154 0.701437 0.761106 0.039 Uiso 1 1 calc R U . . .
 C21_6 C 0.5253(5) 0.8546(5) 0.7171(4) 0.039(2) Uani 1 1 d . . . . .
 H21A_6 H 0.514362 0.900521 0.689842 0.059 Uiso 1 1 calc R U . . .
 H21B_6 H 0.560434 0.829862 0.700373 0.059 Uiso 1 1 calc R U . . .
 H21C_6 H 0.546017 0.849386 0.752153 0.059 Uiso 1 1 calc R U . . .
 C22_6 C 0.2188(4) 0.7339(3) 0.7416(3) 0.0155(12) Uani 1 1 d . . . . .
 C23_6 C 0.2341(5) 0.7555(4) 0.6844(3) 0.0269(16) Uani 1 1 d . . . . .
 H23_6 H 0.270504 0.779854 0.669260 0.032 Uiso 1 1 calc R U . . .
 C24_6 C 0.1981(6) 0.7430(4) 0.6476(4) 0.039(2) Uani 1 1 d . . . . .
 H24_6 H 0.208954 0.759689 0.608140 0.047 Uiso 1 1 calc R U . . .
 C25_6 C 0.1458(5) 0.7057(4) 0.6698(4) 0.037(2) Uani 1 1 d . . . . .
 C26_6 C 0.1068(8) 0.6898(6) 0.6311(6) 0.065(4) Uani 1 1 d . . . . .
 H26A_6 H 0.112858 0.642740 0.646831 0.097 Uiso 1 1 calc R U . . .
 H26B_6 H 0.127613 0.706090 0.592882 0.097 Uiso 1 1 calc R U . . .
 H26C_6 H 0.054795 0.710333 0.628693 0.097 Uiso 1 1 calc R U . . .
 C27_6 C 0.1298(5) 0.6835(4) 0.7269(4) 0.0291(17) Uani 1 1 d . . . . .
 H27_6 H 0.094276 0.658213 0.742312 0.035 Uiso 1 1 calc R U . . .
 C28_6 C 0.1649(4) 0.6976(3) 0.7619(3) 0.0221(14) Uani 1 1 d . . . . .
 H28_6 H 0.152279 0.682334 0.801048 0.027 Uiso 1 1 calc R U . . .
 C29_6 C 0.3347(5) 0.7845(4) 0.9059(4) 0.037(2) Uani 1 1 d . . . . .
 H29A_6 H 0.353651 0.786232 0.869199 0.055 Uiso 1 1 calc R U . . .
 H29B_6 H 0.370964 0.755339 0.936031 0.055 Uiso 1 1 calc R U . . .
 H29C_6 H 0.324229 0.828018 0.903946 0.055 Uiso 1 1 calc R U . . .
 B1_6 B 0.2545(4) 0.7518(3) 0.7838(3) 0.0147(13) Uani 1 1 d . . . . .
 Cl51_13 Cl 0.4693(3) 1.05876(16) 0.79830(15) 0.0997(16) Uani 1 1 d . . . . .
 Cl52_13 Cl 0.3633(3) 0.9790(3) 0.81805(19) 0.1022(15) Uani 1 1 d . . . . .
 C51_13 C 0.4421(11) 1.0004(7) 0.7845(5) 0.090(6) Uani 1 1 d . . . . .
 H51A_13 H 0.434988 1.017615 0.742814 0.108 Uiso 1 1 calc R U . . .
 H51B_13 H 0.481935 0.960915 0.796686 0.108 Uiso 1 1 calc R U . . .
 Cl51_14 Cl 0.45592(19) 0.70669(15) 0.46677(12) 0.0620(8) Uani 1 1 d . . . .
 .
 Cl52_14 Cl 0.3152(2) 0.67488(15) 0.47645(13) 0.0643(8) Uani 1 1 d . . . . .
 C51_14 C 0.4021(8) 0.6693(6) 0.4451(6) 0.062(3) Uani 1 1 d . . . . .
 H51A_14 H 0.396708 0.690877 0.403045 0.075 Uiso 1 1 calc R U . . .
 H51B_14 H 0.426394 0.623184 0.456947 0.075 Uiso 1 1 calc R U . . .
 Cl51_15 Cl -0.02805(18) 0.50899(16) 0.87028(12) 0.0584(7) Uani 1 1 d . . . .
 .
 Cl52_15 Cl -0.1705(2) 0.4860(2) 0.86367(16) 0.0835(11) Uani 1 1 d . . . . .
 C51_15 C -0.0826(8) 0.4507(6) 0.8902(5) 0.064(4) Uani 1 1 d . . . . .
 H51A_15 H -0.060065 0.418439 0.875672 0.077 Uiso 1 1 calc R U . . .
 H51B_15 H -0.083794 0.427562 0.932265 0.077 Uiso 1 1 calc R U . . .
 Cl51_16 Cl -0.1948(2) 0.8251(2) 0.18648(14) 0.0741(10) Uani 1 1 d . . . . .
 Cl52_16 Cl -0.0505(3) 0.8380(2) 0.19851(16) 0.0885(12) Uani 1 1 d . . . . .
 C51_16 C -0.1103(9) 0.7813(6) 0.2185(5) 0.076(5) Uani 1 1 d . . . . .
 H51A_16 H -0.089725 0.747545 0.205309 0.091 Uiso 1 1 calc R U . . .
 H51B_16 H -0.115009 0.759904 0.260419 0.091 Uiso 1 1 calc R U . . .
 Cl51_17 Cl 0.5385(3) 0.61218(18) 0.86399(15) 0.0838(12) Uani 1 1 d . . . . .
 Cl52_17 Cl 0.6523(3) 0.6822(3) 0.84303(19) 0.1060(16) Uani 1 1 d . . . . .
 C51_17 C 0.5679(10) 0.6697(7) 0.8762(5) 0.078(5) Uani 1 1 d . . . . .
 H51A_17 H 0.573125 0.654617 0.917789 0.094 Uiso 1 1 calc R U . . .
 H51B_17 H 0.530995 0.711120 0.861068 0.094 Uiso 1 1 calc R U . . .
 Cl51_18 Cl -0.0265(3) 0.1897(2) 0.53554(16) 0.0992(16) Uani 1 1 d . . . . .
 Cl52_18 Cl -0.1393(3) 0.1363(2) 0.51352(19) 0.1137(18) Uani 1 1 d . . . . .
 C51_18 C -0.0548(10) 0.1210(7) 0.5467(5) 0.081(5) Uani 1 1 d . . . . .
 H51A_18 H -0.058739 0.094777 0.588219 0.097 Uiso 1 1 calc R U . . .
 H51B_18 H -0.016969 0.094795 0.532306 0.097 Uiso 1 1 calc R U . . .
 I61_7 I 0.91993(3) 1.01413(2) 0.71060(2) 0.02703(11) Uani 1 1 d . . . . .
 I61_8 I 0.38934(2) 0.73084(2) 0.27137(2) 0.01961(10) Uani 1 1 d . . . . .
 I61_9 I 0.10872(2) 0.32966(2) 0.60816(2) 0.01979(10) Uani 1 1 d . . . . .
 I61_10 I 0.09775(3) 0.65513(2) 0.94055(2) 0.02299(10) Uani 1 1 d . . . . .
 I61_11 I 0.41894(3) 0.06034(2) 0.61865(2) 0.02408(11) Uani 1 1 d . . . . .
 I61_12 I 0.40855(3) 0.38352(2) 0.95337(2) 0.02788(12) Uani 1 1 d . . . . .

loop_
  _atom_site_aniso_label
  _atom_site_aniso_U_11
  _atom_site_aniso_U_22
  _atom_site_aniso_U_33
  _atom_site_aniso_U_23
  _atom_site_aniso_U_13
  _atom_site_aniso_U_12
 Sb1_1 0.0298(3) 0.01134(19) 0.0291(3) -0.00302(18) 0.0141(2) -0.00324(18)
 N1_1 0.017(3) 0.011(2) 0.015(3) -0.005(2) 0.003(2) -0.0029(19)
 N2_1 0.016(3) 0.011(2) 0.030(3) -0.009(2) 0.002(2) -0.002(2)
 N3_1 0.015(3) 0.008(2) 0.020(3) -0.005(2) 0.003(2) -0.0037(19)
 N4_1 0.027(3) 0.018(3) 0.018(3) -0.005(2) 0.007(2) 0.002(2)
 C1_1 0.013(3) 0.011(3) 0.024(3) -0.009(2) 0.003(2) 0.000(2)
 C2_1 0.025(4) 0.015(3) 0.027(4) -0.011(3) 0.011(3) -0.002(3)
 C3_1 0.025(4) 0.021(3) 0.025(4) -0.014(3) 0.009(3) -0.003(3)
 C4_1 0.034(4) 0.009(3) 0.035(4) -0.006(3) 0.013(3) -0.002(3)
 C5_1 0.098(9) 0.021(4) 0.042(5) -0.019(4) -0.013(5) 0.030(5)
 C6_1 0.188(16) 0.035(6) 0.070(8) -0.031(6) -0.075(10) 0.048(8)
 C7_1 0.064(8) 0.015(4) 0.28(2) -0.031(9) 0.075(10) -0.014(5)
 C8_1 0.029(4) 0.012(3) 0.025(4) -0.009(3) 0.012(3) -0.002(3)
 C9_1 0.020(3) 0.013(3) 0.021(3) -0.011(2) 0.008(3) -0.005(2)
 C10_1 0.021(3) 0.019(3) 0.025(4) -0.011(3) 0.005(3) 0.000(3)
 C11_1 0.041(5) 0.025(4) 0.028(4) -0.010(3) 0.016(4) -0.005(3)
 C12_1 0.041(5) 0.038(5) 0.036(5) -0.014(4) 0.018(4) -0.017(4)
 C13_1 0.046(5) 0.029(4) 0.031(4) -0.016(3) 0.020(4) -0.006(4)
 C14_1 0.039(5) 0.036(4) 0.022(4) -0.005(3) 0.012(3) -0.009(4)
 C15_1 0.020(3) 0.015(3) 0.024(3) -0.009(3) 0.003(3) -0.003(2)
 C16_1 0.018(3) 0.025(3) 0.034(4) -0.023(3) 0.007(3) -0.001(3)
 C17_1 0.022(4) 0.027(4) 0.039(4) -0.022(3) 0.006(3) -0.007(3)
 C18_1 0.021(4) 0.035(4) 0.035(4) -0.020(3) 0.007(3) -0.011(3)
 C19_1 0.019(4) 0.047(5) 0.055(6) -0.037(5) 0.002(4) -0.001(3)
 C20_1 0.020(4) 0.032(4) 0.047(5) -0.030(4) -0.002(3) 0.002(3)
 C21_1 0.023(4) 0.051(5) 0.049(5) -0.034(5) 0.007(4) -0.015(4)
 C22_1 0.020(3) 0.008(2) 0.020(3) -0.007(2) 0.002(2) 0.000(2)
 C23_1 0.036(4) 0.017(3) 0.022(4) -0.007(3) -0.006(3) -0.001(3)
 C24_1 0.063(6) 0.019(3) 0.012(3) -0.002(3) 0.003(3) -0.005(4)
 C25_1 0.042(5) 0.015(3) 0.027(4) -0.010(3) 0.013(3) -0.005(3)
 C26_1 0.065(7) 0.018(4) 0.036(5) -0.007(3) 0.029(5) -0.016(4)
 C27_1 0.028(4) 0.017(3) 0.031(4) -0.013(3) 0.010(3) -0.008(3)
 C28_1 0.021(3) 0.015(3) 0.021(3) -0.010(2) 0.008(3) -0.004(2)
 C29_1 0.024(4) 0.026(4) 0.058(6) -0.020(4) 0.012(4) -0.011(3)
 B1_1 0.015(3) 0.011(3) 0.019(3) -0.009(3) 0.002(3) -0.001(2)
 Sb1_2 0.0204(2) 0.01122(18) 0.0191(2) -0.00661(16) 0.00643(17) -0.00484(15)
 N1_2 0.009(2) 0.012(2) 0.018(3) -0.008(2) 0.001(2) -0.0038(18)
 N2_2 0.013(3) 0.012(2) 0.024(3) -0.010(2) 0.007(2) -0.004(2)
 N3_2 0.016(3) 0.011(2) 0.016(3) -0.007(2) 0.002(2) -0.0060(19)
 N4_2 0.016(3) 0.020(3) 0.018(3) -0.012(2) 0.001(2) 0.000(2)
 C1_2 0.007(3) 0.009(2) 0.026(3) -0.008(2) 0.003(2) -0.002(2)
 C2_2 0.021(3) 0.013(3) 0.023(3) -0.011(3) 0.007(3) -0.002(2)
 C3_2 0.016(3) 0.014(3) 0.024(3) -0.010(3) 0.007(3) -0.004(2)
 C4_2 0.022(4) 0.012(3) 0.032(4) -0.011(3) 0.006(3) 0.000(2)
 C5_2 0.035(4) 0.015(3) 0.033(4) -0.015(3) 0.004(3) 0.001(3)
 C6_2 0.048(6) 0.030(4) 0.048(6) -0.023(4) -0.018(4) 0.013(4)
 C7_2 0.049(6) 0.017(4) 0.074(7) -0.014(4) 0.031(5) -0.003(4)
 C8_2 0.014(3) 0.012(3) 0.016(3) -0.007(2) 0.006(2) -0.002(2)
 C9_2 0.018(3) 0.014(3) 0.023(3) -0.010(2) 0.004(3) -0.003(2)
 C10_2 0.023(4) 0.018(3) 0.024(3) -0.013(3) 0.008(3) -0.007(3)
 C11_2 0.027(4) 0.023(3) 0.020(3) -0.011(3) 0.010(3) -0.004(3)
 C12_2 0.048(5) 0.019(3) 0.021(4) -0.007(3) 0.009(3) -0.005(3)
 C13_2 0.027(4) 0.044(5) 0.030(4) -0.011(4) 0.013(3) 0.000(4)
 C14_2 0.037(5) 0.029(4) 0.026(4) -0.016(3) -0.004(3) -0.002(3)
 C15_2 0.009(3) 0.023(3) 0.021(3) -0.012(3) 0.003(2) -0.007(2)
 C16_2 0.021(4) 0.024(3) 0.027(4) -0.017(3) -0.003(3) -0.001(3)
 C17_2 0.029(4) 0.029(4) 0.030(4) -0.019(3) 0.002(3) -0.011(3)
 C18_2 0.022(4) 0.040(4) 0.028(4) -0.018(3) 0.003(3) -0.013(3)
 C19_2 0.014(4) 0.051(5) 0.053(6) -0.038(5) -0.001(3) -0.003(3)
 C20_2 0.018(4) 0.036(4) 0.050(5) -0.035(4) -0.003(3) 0.000(3)
 C21_2 0.028(5) 0.060(6) 0.046(6) -0.031(5) 0.004(4) -0.018(4)
 C22_2 0.016(3) 0.013(3) 0.016(3) -0.006(2) 0.003(2) -0.004(2)
 C23_2 0.029(4) 0.019(3) 0.018(3) -0.006(3) -0.001(3) -0.002(3)
 C24_2 0.043(5) 0.020(3) 0.023(4) 0.000(3) -0.002(3) -0.002(3)
 C25_2 0.034(4) 0.014(3) 0.036(4) -0.009(3) 0.015(3) -0.004(3)
 C26_2 0.067(7) 0.021(4) 0.048(6) -0.009(4) 0.028(5) -0.019(4)
 C27_2 0.020(3) 0.017(3) 0.036(4) -0.012(3) 0.009(3) -0.006(3)
 C28_2 0.020(3) 0.015(3) 0.024(3) -0.008(3) 0.003(3) -0.005(2)
 C29_2 0.029(4) 0.031(4) 0.035(4) -0.015(3) 0.011(3) -0.019(3)
 B1_2 0.015(3) 0.013(3) 0.012(3) -0.007(2) 0.002(2) -0.003(2)
 Sb1_3 0.0241(2) 0.01590(19) 0.0194(2) -0.01094(17) -0.00753(17) 0.00270(17)
 N1_3 0.018(3) 0.013(2) 0.016(3) -0.008(2) -0.001(2) -0.002(2)
 N2_3 0.022(3) 0.013(2) 0.015(3) -0.005(2) -0.005(2) 0.003(2)
 N3_3 0.019(3) 0.011(2) 0.015(3) -0.007(2) -0.004(2) 0.000(2)
 N4_3 0.015(3) 0.012(2) 0.026(3) -0.011(2) -0.008(2) 0.001(2)
 C1_3 0.022(3) 0.015(3) 0.022(3) -0.011(3) -0.006(3) 0.002(2)
 C2_3 0.021(3) 0.015(3) 0.023(3) -0.011(3) 0.000(3) 0.000(2)
 C3_3 0.022(3) 0.014(3) 0.025(4) -0.009(3) -0.005(3) 0.003(2)
 C4_3 0.037(4) 0.017(3) 0.018(3) -0.003(3) -0.009(3) 0.002(3)
 C5_3 0.024(4) 0.045(5) 0.034(5) -0.009(4) -0.012(3) 0.004(4)
 C6_3 0.047(5) 0.018(3) 0.028(4) -0.006(3) -0.002(4) -0.001(3)
 C7_3 0.047(5) 0.024(4) 0.021(4) -0.008(3) -0.007(3) 0.004(3)
 C8_3 0.020(3) 0.011(3) 0.019(3) -0.009(2) -0.004(2) -0.002(2)
 C9_3 0.031(4) 0.014(3) 0.022(3) -0.008(3) -0.011(3) 0.007(3)
 C10_3 0.023(3) 0.017(3) 0.024(3) -0.011(3) -0.011(3) 0.004(3)
 C11_3 0.031(4) 0.015(3) 0.027(4) -0.013(3) -0.006(3) 0.007(3)
 C12_3 0.075(8) 0.070(7) 0.105(10) -0.079(8) -0.065(8) 0.049(7)
 C13_3 0.040(5) 0.014(3) 0.035(4) -0.013(3) -0.008(4) 0.006(3)
 C14_3 0.075(8) 0.033(5) 0.066(7) -0.026(5) 0.043(7) -0.011(5)
 C15_3 0.018(3) 0.015(3) 0.025(3) -0.007(3) -0.002(3) -0.001(2)
 C16_3 0.026(4) 0.021(3) 0.047(5) -0.015(3) 0.000(4) 0.000(3)
 C17_3 0.024(4) 0.031(4) 0.044(5) -0.012(4) 0.003(4) -0.004(3)
 C18_3 0.020(4) 0.034(4) 0.028(4) -0.005(3) -0.007(3) -0.009(3)
 C19_3 0.032(4) 0.022(4) 0.043(5) -0.011(3) -0.002(4) -0.010(3)
 C20_3 0.022(4) 0.015(3) 0.037(4) -0.011(3) -0.001(3) 0.000(3)
 C21_3 0.018(4) 0.050(5) 0.053(6) -0.015(5) -0.006(4) -0.015(4)
 C22_3 0.022(3) 0.012(3) 0.013(3) -0.006(2) -0.002(2) 0.001(2)
 C23_3 0.041(5) 0.025(3) 0.016(3) -0.010(3) 0.005(3) -0.007(3)
 C24_3 0.075(7) 0.032(4) 0.019(4) -0.016(3) -0.005(4) -0.004(4)
 C25_3 0.056(6) 0.025(4) 0.035(5) -0.022(4) -0.017(4) 0.006(4)
 C26_3 0.098(10) 0.043(5) 0.043(6) -0.031(5) -0.031(6) 0.002(6)
 C27_3 0.036(4) 0.021(3) 0.034(4) -0.018(3) -0.015(3) 0.001(3)
 C28_3 0.025(4) 0.017(3) 0.021(3) -0.011(3) -0.004(3) -0.002(3)
 C29_3 0.028(4) 0.030(4) 0.039(5) -0.016(3) -0.015(3) -0.004(3)
 B1_3 0.014(3) 0.010(3) 0.016(3) -0.004(2) -0.002(3) 0.003(2)
 Sb1_4 0.0170(2) 0.01562(19) 0.0179(2) -0.01016(16) -0.00409(16) 0.00187(15)
 N1_4 0.016(3) 0.012(2) 0.017(3) -0.007(2) -0.003(2) -0.002(2)
 N2_4 0.011(2) 0.015(2) 0.019(3) -0.012(2) -0.004(2) 0.0019(19)
 N3_4 0.016(3) 0.010(2) 0.018(3) -0.005(2) -0.001(2) -0.0010(19)
 N4_4 0.016(3) 0.013(2) 0.016(3) -0.003(2) 0.000(2) -0.002(2)
 C1_4 0.012(3) 0.010(3) 0.024(3) -0.010(2) -0.002(2) -0.001(2)
 C2_4 0.029(4) 0.021(3) 0.025(4) -0.015(3) -0.011(3) 0.005(3)
 C3_4 0.026(4) 0.017(3) 0.022(3) -0.009(3) -0.013(3) 0.009(3)
 C4_4 0.029(4) 0.019(3) 0.030(4) -0.019(3) -0.006(3) 0.009(3)
 C5_4 0.083(8) 0.031(5) 0.035(5) -0.022(4) -0.010(5) 0.028(5)
 C6_4 0.082(9) 0.037(5) 0.044(6) -0.019(5) 0.020(6) 0.001(5)
 C7_4 0.054(6) 0.047(6) 0.055(6) -0.039(5) -0.006(5) 0.003(5)
 C8_4 0.015(3) 0.010(3) 0.020(3) -0.007(2) -0.001(2) 0.000(2)
 C9_4 0.021(3) 0.014(3) 0.018(3) -0.009(2) -0.001(3) -0.003(2)
 C10_4 0.019(3) 0.011(3) 0.022(3) -0.006(2) 0.000(3) 0.000(2)
 C11_4 0.018(3) 0.018(3) 0.014(3) -0.005(2) -0.006(2) 0.001(2)
 C12_4 0.023(4) 0.025(3) 0.022(3) -0.007(3) -0.009(3) -0.003(3)
 C13_4 0.029(4) 0.017(3) 0.025(4) -0.007(3) -0.008(3) 0.007(3)
 C14_4 0.031(4) 0.021(3) 0.017(3) -0.005(3) -0.002(3) -0.005(3)
 C15_4 0.020(3) 0.012(3) 0.021(3) -0.007(2) 0.001(3) -0.003(2)
 C16_4 0.018(3) 0.012(3) 0.021(3) -0.004(2) -0.002(3) 0.001(2)
 C17_4 0.023(4) 0.013(3) 0.019(3) 0.001(2) -0.001(3) -0.006(3)
 C18_4 0.020(4) 0.021(3) 0.021(3) -0.001(3) -0.004(3) -0.006(3)
 C19_4 0.021(4) 0.021(3) 0.042(5) -0.008(3) -0.001(3) 0.001(3)
 C20_4 0.026(4) 0.015(3) 0.042(5) -0.010(3) -0.003(3) 0.002(3)
 C21_4 0.025(4) 0.025(4) 0.040(5) -0.007(3) -0.004(3) -0.014(3)
 C22_4 0.020(3) 0.014(3) 0.013(3) -0.007(2) 0.001(2) 0.001(2)
 C23_4 0.039(5) 0.021(3) 0.019(3) -0.010(3) 0.004(3) -0.005(3)
 C24_4 0.051(5) 0.023(4) 0.021(4) -0.011(3) -0.006(3) 0.002(3)
 C25_4 0.049(5) 0.022(3) 0.029(4) -0.018(3) -0.013(4) 0.005(3)
 C26_4 0.070(7) 0.038(5) 0.043(5) -0.026(4) -0.033(5) 0.002(5)
 C27_4 0.023(4) 0.020(3) 0.037(4) -0.018(3) -0.009(3) -0.001(3)
 C28_4 0.020(3) 0.018(3) 0.016(3) -0.006(2) -0.002(2) -0.003(2)
 C29_4 0.026(4) 0.024(3) 0.037(4) -0.015(3) -0.009(3) -0.006(3)
 B1_4 0.012(3) 0.009(3) 0.018(3) -0.005(2) -0.001(3) 0.001(2)
 Sb1_5 0.0192(2) 0.01246(18) 0.0162(2) -0.00392(15) 0.00396(16) 0.00017(15)
 N1_5 0.011(2) 0.011(2) 0.020(3) -0.007(2) 0.002(2) 0.0002(19)
 N2_5 0.012(3) 0.009(2) 0.020(3) -0.005(2) 0.003(2) -0.0003(19)
 N3_5 0.015(3) 0.012(2) 0.017(3) -0.008(2) 0.000(2) -0.0015(19)
 N4_5 0.011(3) 0.019(3) 0.025(3) -0.013(2) 0.002(2) 0.000(2)
 C1_5 0.008(3) 0.015(3) 0.021(3) -0.012(2) 0.001(2) -0.003(2)
 C2_5 0.023(4) 0.007(3) 0.026(4) -0.005(2) 0.009(3) 0.000(2)
 C3_5 0.020(3) 0.011(3) 0.026(4) -0.005(3) 0.009(3) 0.000(2)
 C4_5 0.023(3) 0.010(3) 0.018(3) -0.003(2) 0.003(3) 0.004(2)
 C5_5 0.045(5) 0.017(3) 0.028(4) -0.010(3) 0.001(4) 0.011(3)
 C6_5 0.057(6) 0.035(5) 0.039(5) -0.020(4) -0.024(5) 0.021(4)
 C7_5 0.044(5) 0.017(3) 0.041(5) -0.008(3) 0.011(4) -0.006(3)
 C8_5 0.019(3) 0.018(3) 0.014(3) -0.008(2) 0.001(2) -0.002(2)
 C9_5 0.023(3) 0.011(3) 0.023(3) -0.010(2) -0.002(3) 0.000(2)
 C10_5 0.021(3) 0.018(3) 0.023(3) -0.012(3) 0.004(3) -0.002(3)
 C11_5 0.019(3) 0.022(3) 0.024(4) -0.011(3) 0.007(3) -0.002(3)
 C12_5 0.022(4) 0.032(4) 0.033(4) -0.014(3) 0.010(3) -0.012(3)
 C13_5 0.035(5) 0.025(4) 0.032(4) -0.014(3) 0.016(4) -0.002(3)
 C14_5 0.034(4) 0.032(4) 0.020(4) -0.012(3) 0.005(3) -0.009(3)
 C15_5 0.017(3) 0.016(3) 0.024(3) -0.011(3) -0.002(3) 0.003(2)
 C16_5 0.020(3) 0.021(3) 0.022(3) -0.013(3) -0.001(3) -0.001(3)
 C17_5 0.027(4) 0.028(4) 0.026(4) -0.015(3) 0.001(3) -0.010(3)
 C18_5 0.020(4) 0.059(5) 0.029(4) -0.027(4) 0.005(3) -0.016(4)
 C19_5 0.018(4) 0.091(9) 0.100(10) -0.079(8) -0.005(5) 0.003(5)
 C20_5 0.032(5) 0.066(7) 0.094(9) -0.069(7) -0.023(5) 0.021(5)
 C21_5 0.022(4) 0.074(7) 0.042(5) -0.034(5) 0.002(4) -0.017(4)
 C22_5 0.023(3) 0.010(3) 0.021(3) -0.008(2) -0.005(3) 0.001(2)
 C23_5 0.056(6) 0.017(3) 0.021(4) -0.004(3) -0.007(4) -0.001(3)
 C24_5 0.090(8) 0.016(4) 0.024(4) 0.001(3) 0.012(5) -0.011(4)
 C25_5 0.063(7) 0.016(3) 0.042(5) -0.012(3) 0.023(5) -0.010(4)
 C26_5 0.112(12) 0.029(5) 0.078(9) -0.021(5) 0.061(9) -0.035(6)
 C27_5 0.031(4) 0.013(3) 0.042(5) -0.010(3) 0.012(4) -0.006(3)
 C28_5 0.022(3) 0.016(3) 0.026(4) -0.009(3) 0.004(3) -0.003(3)
 C29_5 0.027(4) 0.026(4) 0.033(4) -0.013(3) 0.009(3) -0.012(3)
 B1_5 0.016(3) 0.014(3) 0.018(3) -0.009(3) 0.002(3) -0.003(3)
 Sb1_6 0.0254(3) 0.0221(2) 0.0226(2) -0.01604(19) -0.00895(18) 0.00684(18)
 N1_6 0.017(3) 0.010(2) 0.018(3) -0.008(2) 0.002(2) -0.0041(19)
 N2_6 0.017(3) 0.012(2) 0.017(3) -0.009(2) 0.003(2) -0.002(2)
 N3_6 0.013(3) 0.016(2) 0.018(3) -0.010(2) 0.001(2) -0.003(2)
 N4_6 0.025(3) 0.019(3) 0.022(3) -0.011(2) -0.006(2) 0.008(2)
 C1_6 0.010(3) 0.015(3) 0.018(3) -0.010(2) 0.001(2) -0.003(2)
 C2_6 0.021(3) 0.014(3) 0.021(3) -0.010(2) -0.004(3) 0.001(2)
 C3_6 0.018(3) 0.016(3) 0.027(4) -0.012(3) -0.003(3) 0.002(2)
 C4_6 0.034(4) 0.015(3) 0.018(3) -0.011(2) -0.001(3) 0.006(3)
 C5_6 0.048(5) 0.017(3) 0.026(4) -0.012(3) -0.003(3) 0.012(3)
 C6_6 0.128(11) 0.037(5) 0.101(11) -0.033(6) 0.098(9) -0.024(7)
 C7_6 0.093(9) 0.124(11) 0.169(15) -0.138(12) -0.095(10) 0.074(8)
 C8_6 0.020(3) 0.018(3) 0.019(3) -0.012(3) -0.005(3) 0.004(2)
 C9_6 0.020(3) 0.014(3) 0.019(3) -0.008(2) 0.004(3) -0.005(2)
 C10_6 0.018(3) 0.018(3) 0.024(3) -0.010(3) -0.001(3) 0.004(2)
 C11_6 0.028(4) 0.027(4) 0.023(4) -0.011(3) -0.007(3) 0.007(3)
 C12_6 0.044(5) 0.029(4) 0.021(4) -0.014(3) -0.008(3) 0.003(3)
 C13_6 0.026(4) 0.036(4) 0.031(4) -0.009(4) -0.011(3) 0.010(3)
 C14_6 0.050(6) 0.019(4) 0.033(5) -0.007(3) 0.003(4) 0.003(3)
 C15_6 0.012(3) 0.014(3) 0.026(3) -0.010(2) 0.004(2) -0.002(2)
 C16_6 0.020(3) 0.019(3) 0.031(4) -0.013(3) 0.010(3) -0.010(3)
 C17_6 0.028(4) 0.025(4) 0.038(4) -0.015(3) 0.009(3) -0.016(3)
 C18_6 0.017(4) 0.034(4) 0.029(4) -0.009(3) 0.004(3) -0.015(3)
 C19_6 0.020(4) 0.028(4) 0.064(6) -0.016(4) 0.012(4) -0.008(3)
 C20_6 0.017(4) 0.019(3) 0.060(6) -0.018(4) 0.009(4) -0.004(3)
 C21_6 0.025(4) 0.041(5) 0.047(5) -0.008(4) -0.002(4) -0.020(4)
 C22_6 0.016(3) 0.013(3) 0.018(3) -0.009(2) -0.001(2) 0.001(2)
 C23_6 0.041(5) 0.021(3) 0.021(4) -0.014(3) 0.002(3) -0.002(3)
 C24_6 0.068(7) 0.030(4) 0.019(4) -0.016(3) -0.009(4) 0.002(4)
 C25_6 0.047(5) 0.026(4) 0.046(5) -0.028(4) -0.023(4) 0.014(4)
 C26_6 0.087(9) 0.048(6) 0.075(8) -0.050(6) -0.041(7) 0.018(6)
 C27_6 0.031(4) 0.026(4) 0.039(5) -0.024(3) -0.008(3) 0.001(3)
 C28_6 0.024(4) 0.020(3) 0.026(4) -0.015(3) 0.000(3) -0.004(3)
 C29_6 0.047(5) 0.024(4) 0.040(5) -0.013(3) -0.018(4) -0.005(4)
 B1_6 0.013(3) 0.010(3) 0.020(3) -0.008(3) 0.002(3) 0.001(2)
 Cl51_13 0.191(5) 0.0436(16) 0.0476(18) 0.0019(14) -0.024(2) -0.032(2)
 Cl52_13 0.134(4) 0.115(4) 0.063(2) -0.045(2) -0.011(3) -0.022(3)
 C51_13 0.187(19) 0.053(7) 0.031(6) -0.011(5) -0.006(9) -0.039(10)
 Cl51_14 0.070(2) 0.0602(17) 0.0341(13) -0.0069(12) -0.0015(13) -0.0040(14)
 Cl52_14 0.088(2) 0.0512(15) 0.0441(15) -0.0039(12) -0.0115(15) -0.0282(15)
 C51_14 0.085(10) 0.048(6) 0.051(7) -0.026(5) 0.001(6) -0.002(6)
 Cl51_15 0.0662(19) 0.0661(17) 0.0366(13) -0.0225(13) 0.0028(12) -0.0050(14)
 Cl52_15 0.081(3) 0.119(3) 0.0499(19) -0.029(2) 0.0080(17) -0.041(2)
 C51_15 0.096(10) 0.048(6) 0.032(5) -0.011(5) 0.004(6) -0.002(6)
 Cl51_16 0.102(3) 0.093(2) 0.0416(16) -0.0334(16) 0.0183(17) -0.047(2)
 Cl52_16 0.094(3) 0.100(3) 0.0484(19) -0.0182(19) -0.0025(18) -0.008(2)
 C51_16 0.129(14) 0.050(7) 0.025(5) -0.003(5) 0.007(7) -0.009(8)
 Cl51_17 0.133(4) 0.0595(19) 0.0446(17) -0.0053(14) -0.016(2) -0.025(2)
 Cl52_17 0.141(4) 0.138(4) 0.057(2) -0.048(3) 0.017(3) -0.061(4)
 C51_17 0.144(15) 0.056(7) 0.036(6) -0.023(6) 0.004(8) -0.019(8)
 Cl51_18 0.184(5) 0.086(3) 0.0497(19) -0.0398(19) 0.024(2) -0.057(3)
 Cl52_18 0.150(5) 0.094(3) 0.060(2) 0.001(2) 0.000(3) -0.033(3)
 C51_18 0.143(15) 0.057(8) 0.032(6) -0.007(5) 0.004(8) -0.032(9)
 I61_7 0.0232(2) 0.0233(2) 0.0348(3) -0.0154(2) -0.0063(2) 0.00228(18)
 I61_8 0.0186(2) 0.01477(18) 0.0226(2) -0.00781(16) -0.00104(16) 0.00092(15)
 I61_9 0.0160(2) 0.01822(19) 0.0263(2) -0.01242(17) 0.00051(16) -0.00078(15)
 I61_10 0.0197(2) 0.0220(2) 0.0286(2) -0.01553(18) -0.00471(18) 0.00369(17)
 I61_11 0.0209(2) 0.0221(2) 0.0314(3) -0.01495(19) 0.00873(18) -0.00550(17)
 I61_12 0.0273(3) 0.0224(2) 0.0333(3) -0.0143(2) 0.0121(2) -0.00485(18)

_geom_special_details
;
 All esds (except the esd in the dihedral angle between two l.s. planes)
 are estimated using the full covariance matrix.  The cell esds are taken
 into account individually in the estimation of esds in distances, angles
 and torsion angles; correlations between esds in cell parameters are only
 used when they are defined by crystal symmetry.  An approximate (isotropic)
 treatment of cell esds is used for estimating esds involving l.s. planes.
;
loop_
  _geom_bond_atom_site_label_1
  _geom_bond_atom_site_label_2
  _geom_bond_distance
  _geom_bond_site_symmetry_2
  _geom_bond_publ_flag
 Sb1_1 C1_1 2.141(7) . ?
 Sb1_1 C8_1 2.156(6) . ?
 Sb1_1 C29_1 2.167(9) . ?
 N1_1 C1_1 1.350(8) . ?
 N1_1 C2_1 1.372(8) . ?
 N1_1 B1_1 1.580(8) . ?
 N2_1 C1_1 1.359(8) . ?
 N2_1 C3_1 1.374(9) . ?
 N2_1 C4_1 1.504(9) . ?
 N3_1 C8_1 1.332(9) . ?
 N3_1 C9_1 1.382(7) . ?
 N3_1 B1_1 1.580(9) . ?
 N4_1 C8_1 1.359(8) . ?
 N4_1 C10_1 1.381(9) . ?
 N4_1 C11_1 1.517(10) . ?
 C2_1 H2_1 0.9500 . ?
 C2_1 C3_1 1.370(9) . ?
 C3_1 H3_1 0.9500 . ?
 C4_1 C5_1 1.503(11) . ?
 C4_1 C6_1 1.463(16) . ?
 C4_1 C7_1 1.530(15) . ?
 C5_1 H5A_1 0.9800 . ?
 C5_1 H5B_1 0.9800 . ?
 C5_1 H5C_1 0.9800 . ?
 C6_1 H6A_1 0.9800 . ?
 C6_1 H6B_1 0.9800 . ?
 C6_1 H6C_1 0.9800 . ?
 C7_1 H7A_1 0.9800 . ?
 C7_1 H7B_1 0.9800 . ?
 C7_1 H7C_1 0.9800 . ?
 C9_1 H9_1 0.9500 . ?
 C9_1 C10_1 1.358(9) . ?
 C10_1 H10_1 0.9500 . ?
 C11_1 C12_1 1.536(13) . ?
 C11_1 C13_1 1.525(11) . ?
 C11_1 C14_1 1.507(13) . ?
 C12_1 H12A_1 0.9800 . ?
 C12_1 H12B_1 0.9800 . ?
 C12_1 H12C_1 0.9800 . ?
 C13_1 H13A_1 0.9800 . ?
 C13_1 H13B_1 0.9800 . ?
 C13_1 H13C_1 0.9800 . ?
 C14_1 H14A_1 0.9800 . ?
 C14_1 H14B_1 0.9800 . ?
 C14_1 H14C_1 0.9800 . ?
 C15_1 C16_1 1.404(9) . ?
 C15_1 C20_1 1.396(10) . ?
 C15_1 B1_1 1.621(11) . ?
 C16_1 H16_1 0.9500 . ?
 C16_1 C17_1 1.394(11) . ?
 C17_1 H17_1 0.9500 . ?
 C17_1 C18_1 1.372(10) . ?
 C18_1 C19_1 1.394(11) . ?
 C18_1 C21_1 1.515(11) . ?
 C19_1 H19_1 0.9500 . ?
 C19_1 C20_1 1.381(12) . ?
 C20_1 H20_1 0.9500 . ?
 C21_1 H21A_1 0.9800 . ?
 C21_1 H21B_1 0.9800 . ?
 C21_1 H21C_1 0.9800 . ?
 C22_1 C23_1 1.385(10) . ?
 C22_1 C28_1 1.390(10) . ?
 C22_1 B1_1 1.623(9) . ?
 C23_1 H23_1 0.9500 . ?
 C23_1 C24_1 1.401(11) . ?
 C24_1 H24_1 0.9500 . ?
 C24_1 C25_1 1.382(13) . ?
 C25_1 C26_1 1.513(11) . ?
 C25_1 C27_1 1.389(12) . ?
 C26_1 H26A_1 0.9800 . ?
 C26_1 H26B_1 0.9800 . ?
 C26_1 H26C_1 0.9800 . ?
 C27_1 H27_1 0.9500 . ?
 C27_1 C28_1 1.403(9) . ?
 C28_1 H28_1 0.9500 . ?
 C29_1 H29A_1 0.9800 . ?
 C29_1 H29B_1 0.9800 . ?
 C29_1 H29C_1 0.9800 . ?
 Sb1_2 C1_2 2.167(7) . ?
 Sb1_2 C8_2 2.162(6) . ?
 Sb1_2 C29_2 2.175(8) . ?
 N1_2 C1_2 1.338(8) . ?
 N1_2 C2_2 1.392(8) . ?
 N1_2 B1_2 1.585(8) . ?
 N2_2 C1_2 1.369(7) . ?
 N2_2 C3_2 1.375(9) . ?
 N2_2 C4_2 1.502(9) . ?
 N3_2 C8_2 1.340(8) . ?
 N3_2 C9_2 1.380(8) . ?
 N3_2 B1_2 1.587(8) . ?
 N4_2 C8_2 1.359(8) . ?
 N4_2 C10_2 1.381(9) . ?
 N4_2 C11_2 1.502(9) . ?
 C2_2 H2_2 0.9500 . ?
 C2_2 C3_2 1.362(9) . ?
 C3_2 H3_2 0.9500 . ?
 C4_2 C5_2 1.533(10) . ?
 C4_2 C6_2 1.514(13) . ?
 C4_2 C7_2 1.497(11) . ?
 C5_2 H5A_2 0.9800 . ?
 C5_2 H5B_2 0.9800 . ?
 C5_2 H5C_2 0.9800 . ?
 C6_2 H6A_2 0.9800 . ?
 C6_2 H6B_2 0.9800 . ?
 C6_2 H6C_2 0.9800 . ?
 C7_2 H7A_2 0.9800 . ?
 C7_2 H7B_2 0.9800 . ?
 C7_2 H7C_2 0.9800 . ?
 C9_2 H9_2 0.9500 . ?
 C9_2 C10_2 1.354(10) . ?
 C10_2 H10_2 0.9500 . ?
 C11_2 C12_2 1.531(10) . ?
 C11_2 C13_2 1.511(11) . ?
 C11_2 C14_2 1.525(11) . ?
 C12_2 H12A_2 0.9800 . ?
 C12_2 H12B_2 0.9800 . ?
 C12_2 H12C_2 0.9800 . ?
 C13_2 H13A_2 0.9800 . ?
 C13_2 H13B_2 0.9800 . ?
 C13_2 H13C_2 0.9800 . ?
 C14_2 H14A_2 0.9800 . ?
 C14_2 H14B_2 0.9800 . ?
 C14_2 H14C_2 0.9800 . ?
 C15_2 C16_2 1.401(9) . ?
 C15_2 C20_2 1.408(10) . ?
 C15_2 B1_2 1.626(10) . ?
 C16_2 H16_2 0.9500 . ?
 C16_2 C17_2 1.393(11) . ?
 C17_2 H17_2 0.9500 . ?
 C17_2 C18_2 1.393(11) . ?
 C18_2 C19_2 1.382(11) . ?
 C18_2 C21_2 1.508(12) . ?
 C19_2 H19_2 0.9500 . ?
 C19_2 C20_2 1.387(11) . ?
 C20_2 H20_2 0.9500 . ?
 C21_2 H21A_2 0.9800 . ?
 C21_2 H21B_2 0.9800 . ?
 C21_2 H21C_2 0.9800 . ?
 C22_2 C23_2 1.393(10) . ?
 C22_2 C28_2 1.408(10) . ?
 C22_2 B1_2 1.613(9) . ?
 C23_2 H23_2 0.9500 . ?
 C23_2 C24_2 1.398(11) . ?
 C24_2 H24_2 0.9500 . ?
 C24_2 C25_2 1.379(13) . ?
 C25_2 C26_2 1.512(11) . ?
 C25_2 C27_2 1.394(12) . ?
 C26_2 H26A_2 0.9800 . ?
 C26_2 H26B_2 0.9800 . ?
 C26_2 H26C_2 0.9800 . ?
 C27_2 H27_2 0.9500 . ?
 C27_2 C28_2 1.390(9) . ?
 C28_2 H28_2 0.9500 . ?
 C29_2 H29A_2 0.9800 . ?
 C29_2 H29B_2 0.9800 . ?
 C29_2 H29C_2 0.9800 . ?
 Sb1_3 C1_3 2.158(6) . ?
 Sb1_3 C8_3 2.165(7) . ?
 Sb1_3 C29_3 2.186(8) . ?
 N1_3 C1_3 1.346(9) . ?
 N1_3 C2_3 1.376(8) . ?
 N1_3 B1_3 1.582(9) . ?
 N2_3 C1_3 1.353(8) . ?
 N2_3 C3_3 1.377(9) . ?
 N2_3 C4_3 1.516(9) . ?
 N3_3 C8_3 1.345(8) . ?
 N3_3 C9_3 1.377(8) . ?
 N3_3 B1_3 1.585(9) . ?
 N4_3 C8_3 1.360(8) . ?
 N4_3 C10_3 1.373(9) . ?
 N4_3 C11_3 1.501(9) . ?
 C2_3 H2_3 0.9500 . ?
 C2_3 C3_3 1.350(10) . ?
 C3_3 H3_3 0.9500 . ?
 C4_3 C5_3 1.521(12) . ?
 C4_3 C6_3 1.520(12) . ?
 C4_3 C7_3 1.516(11) . ?
 C5_3 H5A_3 0.9800 . ?
 C5_3 H5B_3 0.9800 . ?
 C5_3 H5C_3 0.9800 . ?
 C6_3 H6A_3 0.9800 . ?
 C6_3 H6B_3 0.9800 . ?
 C6_3 H6C_3 0.9800 . ?
 C7_3 H7A_3 0.9800 . ?
 C7_3 H7B_3 0.9800 . ?
 C7_3 H7C_3 0.9800 . ?
 C9_3 H9_3 0.9500 . ?
 C9_3 C10_3 1.373(9) . ?
 C10_3 H10_3 0.9500 . ?
 C11_3 C12_3 1.496(12) . ?
 C11_3 C13_3 1.518(10) . ?
 C11_3 C14_3 1.530(14) . ?
 C12_3 H12A_3 0.9800 . ?
 C12_3 H12B_3 0.9800 . ?
 C12_3 H12C_3 0.9800 . ?
 C13_3 H13A_3 0.9800 . ?
 C13_3 H13B_3 0.9800 . ?
 C13_3 H13C_3 0.9800 . ?
 C14_3 H14A_3 0.9800 . ?
 C14_3 H14B_3 0.9800 . ?
 C14_3 H14C_3 0.9800 . ?
 C15_3 C16_3 1.403(10) . ?
 C15_3 C20_3 1.404(9) . ?
 C15_3 B1_3 1.610(10) . ?
 C16_3 H16_3 0.9500 . ?
 C16_3 C17_3 1.376(12) . ?
 C17_3 H17_3 0.9500 . ?
 C17_3 C18_3 1.384(12) . ?
 C18_3 C19_3 1.385(12) . ?
 C18_3 C21_3 1.516(11) . ?
 C19_3 H19_3 0.9500 . ?
 C19_3 C20_3 1.378(11) . ?
 C20_3 H20_3 0.9500 . ?
 C21_3 H21A_3 0.9800 . ?
 C21_3 H21B_3 0.9800 . ?
 C21_3 H21C_3 0.9800 . ?
 C22_3 C23_3 1.396(10) . ?
 C22_3 C28_3 1.400(10) . ?
 C22_3 B1_3 1.612(10) . ?
 C23_3 H23_3 0.9500 . ?
 C23_3 C24_3 1.391(12) . ?
 C24_3 H24_3 0.9500 . ?
 C24_3 C25_3 1.372(15) . ?
 C25_3 C26_3 1.503(12) . ?
 C25_3 C27_3 1.387(13) . ?
 C26_3 H26A_3 0.9800 . ?
 C26_3 H26B_3 0.9800 . ?
 C26_3 H26C_3 0.9800 . ?
 C27_3 H27_3 0.9500 . ?
 C27_3 C28_3 1.390(10) . ?
 C28_3 H28_3 0.9500 . ?
 C29_3 H29A_3 0.9800 . ?
 C29_3 H29B_3 0.9800 . ?
 C29_3 H29C_3 0.9800 . ?
 Sb1_4 C1_4 2.154(7) . ?
 Sb1_4 C8_4 2.154(6) . ?
 Sb1_4 C29_4 2.158(8) . ?
 N1_4 C1_4 1.346(8) . ?
 N1_4 C2_4 1.369(9) . ?
 N1_4 B1_4 1.589(9) . ?
 N2_4 C1_4 1.360(8) . ?
 N2_4 C3_4 1.378(9) . ?
 N2_4 C4_4 1.498(8) . ?
 N3_4 C8_4 1.336(9) . ?
 N3_4 C9_4 1.374(8) . ?
 N3_4 B1_4 1.575(9) . ?
 N4_4 C8_4 1.359(8) . ?
 N4_4 C10_4 1.374(9) . ?
 N4_4 C11_4 1.496(8) . ?
 C2_4 H2_4 0.9500 . ?
 C2_4 C3_4 1.351(9) . ?
 C3_4 H3_4 0.9500 . ?
 C4_4 C5_4 1.499(11) . ?
 C4_4 C6_4 1.460(13) . ?
 C4_4 C7_4 1.559(14) . ?
 C5_4 H5A_4 0.9800 . ?
 C5_4 H5B_4 0.9800 . ?
 C5_4 H5C_4 0.9800 . ?
 C6_4 H6A_4 0.9800 . ?
 C6_4 H6B_4 0.9800 . ?
 C6_4 H6C_4 0.9800 . ?
 C7_4 H7A_4 0.9800 . ?
 C7_4 H7B_4 0.9800 . ?
 C7_4 H7C_4 0.9800 . ?
 C9_4 H9_4 0.9500 . ?
 C9_4 C10_4 1.371(9) . ?
 C10_4 H10_4 0.9500 . ?
 C11_4 C12_4 1.539(10) . ?
 C11_4 C13_4 1.525(9) . ?
 C11_4 C14_4 1.519(10) . ?
 C12_4 H12A_4 0.9800 . ?
 C12_4 H12B_4 0.9800 . ?
 C12_4 H12C_4 0.9800 . ?
 C13_4 H13A_4 0.9800 . ?
 C13_4 H13B_4 0.9800 . ?
 C13_4 H13C_4 0.9800 . ?
 C14_4 H14A_4 0.9800 . ?
 C14_4 H14B_4 0.9800 . ?
 C14_4 H14C_4 0.9800 . ?
 C15_4 C16_4 1.399(8) . ?
 C15_4 C20_4 1.388(10) . ?
 C15_4 B1_4 1.639(10) . ?
 C16_4 H16_4 0.9500 . ?
 C16_4 C17_4 1.395(10) . ?
 C17_4 H17_4 0.9500 . ?
 C17_4 C18_4 1.373(10) . ?
 C18_4 C19_4 1.384(10) . ?
 C18_4 C21_4 1.510(10) . ?
 C19_4 H19_4 0.9500 . ?
 C19_4 C20_4 1.380(12) . ?
 C20_4 H20_4 0.9500 . ?
 C21_4 H21A_4 0.9800 . ?
 C21_4 H21B_4 0.9800 . ?
 C21_4 H21C_4 0.9800 . ?
 C22_4 C23_4 1.404(10) . ?
 C22_4 C28_4 1.400(10) . ?
 C22_4 B1_4 1.611(10) . ?
 C23_4 H23_4 0.9500 . ?
 C23_4 C24_4 1.388(12) . ?
 C24_4 H24_4 0.9500 . ?
 C24_4 C25_4 1.376(13) . ?
 C25_4 C26_4 1.507(11) . ?
 C25_4 C27_4 1.397(12) . ?
 C26_4 H26A_4 0.9800 . ?
 C26_4 H26B_4 0.9800 . ?
 C26_4 H26C_4 0.9800 . ?
 C27_4 H27_4 0.9500 . ?
 C27_4 C28_4 1.388(10) . ?
 C28_4 H28_4 0.9500 . ?
 C29_4 H29A_4 0.9800 . ?
 C29_4 H29B_4 0.9800 . ?
 C29_4 H29C_4 0.9800 . ?
 Sb1_5 C1_5 2.160(6) . ?
 Sb1_5 C8_5 2.153(6) . ?
 Sb1_5 C29_5 2.159(8) . ?
 N1_5 C1_5 1.347(8) . ?
 N1_5 C2_5 1.369(8) . ?
 N1_5 B1_5 1.583(9) . ?
 N2_5 C1_5 1.350(7) . ?
 N2_5 C3_5 1.383(9) . ?
 N2_5 C4_5 1.495(8) . ?
 N3_5 C8_5 1.338(8) . ?
 N3_5 C9_5 1.373(8) . ?
 N3_5 B1_5 1.589(9) . ?
 N4_5 C8_5 1.372(8) . ?
 N4_5 C10_5 1.386(9) . ?
 N4_5 C11_5 1.490(9) . ?
 C2_5 H2_5 0.9500 . ?
 C2_5 C3_5 1.366(8) . ?
 C3_5 H3_5 0.9500 . ?
 C4_5 C5_5 1.518(10) . ?
 C4_5 C6_5 1.498(12) . ?
 C4_5 C7_5 1.551(12) . ?
 C5_5 H5A_5 0.9800 . ?
 C5_5 H5B_5 0.9800 . ?
 C5_5 H5C_5 0.9800 . ?
 C6_5 H6A_5 0.9800 . ?
 C6_5 H6B_5 0.9800 . ?
 C6_5 H6C_5 0.9800 . ?
 C7_5 H7A_5 0.9800 . ?
 C7_5 H7B_5 0.9800 . ?
 C7_5 H7C_5 0.9800 . ?
 C9_5 H9_5 0.9500 . ?
 C9_5 C10_5 1.358(10) . ?
 C10_5 H10_5 0.9500 . ?
 C11_5 C12_5 1.539(11) . ?
 C11_5 C13_5 1.524(10) . ?
 C11_5 C14_5 1.514(11) . ?
 C12_5 H12A_5 0.9800 . ?
 C12_5 H12B_5 0.9800 . ?
 C12_5 H12C_5 0.9800 . ?
 C13_5 H13A_5 0.9800 . ?
 C13_5 H13B_5 0.9800 . ?
 C13_5 H13C_5 0.9800 . ?
 C14_5 H14A_5 0.9800 . ?
 C14_5 H14B_5 0.9800 . ?
 C14_5 H14C_5 0.9800 . ?
 C15_5 C16_5 1.392(9) . ?
 C15_5 C20_5 1.383(11) . ?
 C15_5 B1_5 1.609(11) . ?
 C16_5 H16_5 0.9500 . ?
 C16_5 C17_5 1.397(10) . ?
 C17_5 H17_5 0.9500 . ?
 C17_5 C18_5 1.383(11) . ?
 C18_5 C19_5 1.387(13) . ?
 C18_5 C21_5 1.506(12) . ?
 C19_5 H19_5 0.9500 . ?
 C19_5 C20_5 1.391(14) . ?
 C20_5 H20_5 0.9500 . ?
 C21_5 H21A_5 0.9800 . ?
 C21_5 H21B_5 0.9800 . ?
 C21_5 H21C_5 0.9800 . ?
 C22_5 C23_5 1.397(10) . ?
 C22_5 C28_5 1.412(10) . ?
 C22_5 B1_5 1.603(10) . ?
 C23_5 H23_5 0.9500 . ?
 C23_5 C24_5 1.374(13) . ?
 C24_5 H24_5 0.9500 . ?
 C24_5 C25_5 1.395(16) . ?
 C25_5 C26_5 1.508(13) . ?
 C25_5 C27_5 1.391(14) . ?
 C26_5 H26A_5 0.9800 . ?
 C26_5 H26B_5 0.9800 . ?
 C26_5 H26C_5 0.9800 . ?
 C27_5 H27_5 0.9500 . ?
 C27_5 C28_5 1.394(10) . ?
 C28_5 H28_5 0.9500 . ?
 C29_5 H29A_5 0.9800 . ?
 C29_5 H29B_5 0.9800 . ?
 C29_5 H29C_5 0.9800 . ?
 Sb1_6 C1_6 2.171(7) . ?
 Sb1_6 C8_6 2.159(6) . ?
 Sb1_6 C29_6 2.138(10) . ?
 N1_6 C1_6 1.340(8) . ?
 N1_6 C2_6 1.379(8) . ?
 N1_6 B1_6 1.577(8) . ?
 N2_6 C1_6 1.375(8) . ?
 N2_6 C3_6 1.361(9) . ?
 N2_6 C4_6 1.498(8) . ?
 N3_6 C8_6 1.340(9) . ?
 N3_6 C9_6 1.385(8) . ?
 N3_6 B1_6 1.589(9) . ?
 N4_6 C8_6 1.359(8) . ?
 N4_6 C10_6 1.370(9) . ?
 N4_6 C11_6 1.511(10) . ?
 C2_6 H2_6 0.9500 . ?
 C2_6 C3_6 1.367(9) . ?
 C3_6 H3_6 0.9500 . ?
 C4_6 C5_6 1.514(9) . ?
 C4_6 C6_6 1.491(14) . ?
 C4_6 C7_6 1.500(14) . ?
 C5_6 H5A_6 0.9800 . ?
 C5_6 H5B_6 0.9800 . ?
 C5_6 H5C_6 0.9800 . ?
 C6_6 H6A_6 0.9800 . ?
 C6_6 H6B_6 0.9800 . ?
 C6_6 H6C_6 0.9800 . ?
 C7_6 H7A_6 0.9800 . ?
 C7_6 H7B_6 0.9800 . ?
 C7_6 H7C_6 0.9800 . ?
 C9_6 H9_6 0.9500 . ?
 C9_6 C10_6 1.364(10) . ?
 C10_6 H10_6 0.9500 . ?
 C11_6 C12_6 1.506(10) . ?
 C11_6 C13_6 1.528(11) . ?
 C11_6 C14_6 1.530(13) . ?
 C12_6 H12A_6 0.9800 . ?
 C12_6 H12B_6 0.9800 . ?
 C12_6 H12C_6 0.9800 . ?
 C13_6 H13A_6 0.9800 . ?
 C13_6 H13B_6 0.9800 . ?
 C13_6 H13C_6 0.9800 . ?
 C14_6 H14A_6 0.9800 . ?
 C14_6 H14B_6 0.9800 . ?
 C14_6 H14C_6 0.9800 . ?
 C15_6 C16_6 1.401(9) . ?
 C15_6 C20_6 1.399(9) . ?
 C15_6 B1_6 1.623(10) . ?
 C16_6 H16_6 0.9500 . ?
 C16_6 C17_6 1.385(10) . ?
 C17_6 H17_6 0.9500 . ?
 C17_6 C18_6 1.386(11) . ?
 C18_6 C19_6 1.374(12) . ?
 C18_6 C21_6 1.517(11) . ?
 C19_6 H19_6 0.9500 . ?
 C19_6 C20_6 1.389(11) . ?
 C20_6 H20_6 0.9500 . ?
 C21_6 H21A_6 0.9800 . ?
 C21_6 H21B_6 0.9800 . ?
 C21_6 H21C_6 0.9800 . ?
 C22_6 C23_6 1.377(10) . ?
 C22_6 C28_6 1.407(10) . ?
 C22_6 B1_6 1.603(10) . ?
 C23_6 H23_6 0.9500 . ?
 C23_6 C24_6 1.401(12) . ?
 C24_6 H24_6 0.9500 . ?
 C24_6 C25_6 1.398(15) . ?
 C25_6 C26_6 1.531(13) . ?
 C25_6 C27_6 1.377(13) . ?
 C26_6 H26A_6 0.9800 . ?
 C26_6 H26B_6 0.9800 . ?
 C26_6 H26C_6 0.9800 . ?
 C27_6 H27_6 0.9500 . ?
 C27_6 C28_6 1.376(10) . ?
 C28_6 H28_6 0.9500 . ?
 C29_6 H29A_6 0.9800 . ?
 C29_6 H29B_6 0.9800 . ?
 C29_6 H29C_6 0.9800 . ?
 Cl51_13 C51_13 1.773(15) . ?
 Cl52_13 C51_13 1.724(19) . ?
 C51_13 H51A_13 0.9900 . ?
 C51_13 H51B_13 0.9900 . ?
 Cl51_14 C51_14 1.775(14) . ?
 Cl52_14 C51_14 1.770(14) . ?
 C51_14 H51A_14 0.9900 . ?
 C51_14 H51B_14 0.9900 . ?
 Cl51_15 C51_15 1.787(15) . ?
 Cl52_15 C51_15 1.726(15) . ?
 C51_15 H51A_15 0.9900 . ?
 C51_15 H51B_15 0.9900 . ?
 Cl51_16 C51_16 1.736(16) . ?
 Cl52_16 C51_16 1.832(16) . ?
 C51_16 H51A_16 0.9900 . ?
 C51_16 H51B_16 0.9900 . ?
 Cl51_17 C51_17 1.750(14) . ?
 Cl52_17 C51_17 1.771(18) . ?
 C51_17 H51A_17 0.9900 . ?
 C51_17 H51B_17 0.9900 . ?
 Cl51_18 C51_18 1.730(15) . ?
 Cl52_18 C51_18 1.775(18) . ?
 C51_18 H51A_18 0.9900 . ?
 C51_18 H51B_18 0.9900 . ?

loop_
  _geom_angle_atom_site_label_1
  _geom_angle_atom_site_label_2
  _geom_angle_atom_site_label_3
  _geom_angle
  _geom_angle_site_symmetry_1
  _geom_angle_site_symmetry_3
  _geom_angle_publ_flag
 C1_1 Sb1_1 C8_1 90.4(2) . . ?
 C1_1 Sb1_1 C29_1 93.3(3) . . ?
 C8_1 Sb1_1 C29_1 97.6(3) . . ?
 C1_1 N1_1 C2_1 108.5(5) . . ?
 C1_1 N1_1 B1_1 128.4(5) . . ?
 C2_1 N1_1 B1_1 122.3(5) . . ?
 C1_1 N2_1 C3_1 109.2(6) . . ?
 C1_1 N2_1 C4_1 128.1(6) . . ?
 C3_1 N2_1 C4_1 122.7(6) . . ?
 C8_1 N3_1 C9_1 108.1(5) . . ?
 C8_1 N3_1 B1_1 127.1(5) . . ?
 C9_1 N3_1 B1_1 123.0(5) . . ?
 C8_1 N4_1 C10_1 107.7(6) . . ?
 C8_1 N4_1 C11_1 126.4(6) . . ?
 C10_1 N4_1 C11_1 125.8(6) . . ?
 N1_1 C1_1 Sb1_1 123.7(4) . . ?
 N1_1 C1_1 N2_1 107.7(6) . . ?
 N2_1 C1_1 Sb1_1 128.4(5) . . ?
 N1_1 C2_1 H2_1 125.9 . . ?
 C3_1 C2_1 N1_1 108.2(6) . . ?
 C3_1 C2_1 H2_1 125.9 . . ?
 N2_1 C3_1 H3_1 126.8 . . ?
 C2_1 C3_1 N2_1 106.4(6) . . ?
 C2_1 C3_1 H3_1 126.8 . . ?
 N2_1 C4_1 C7_1 107.2(8) . . ?
 C5_1 C4_1 N2_1 109.6(7) . . ?
 C5_1 C4_1 C7_1 101.6(11) . . ?
 C6_1 C4_1 N2_1 109.4(7) . . ?
 C6_1 C4_1 C5_1 112.9(10) . . ?
 C6_1 C4_1 C7_1 115.7(14) . . ?
 C4_1 C5_1 H5A_1 109.5 . . ?
 C4_1 C5_1 H5B_1 109.5 . . ?
 C4_1 C5_1 H5C_1 109.5 . . ?
 H5A_1 C5_1 H5B_1 109.5 . . ?
 H5A_1 C5_1 H5C_1 109.5 . . ?
 H5B_1 C5_1 H5C_1 109.5 . . ?
 C4_1 C6_1 H6A_1 109.5 . . ?
 C4_1 C6_1 H6B_1 109.5 . . ?
 C4_1 C6_1 H6C_1 109.5 . . ?
 H6A_1 C6_1 H6B_1 109.5 . . ?
 H6A_1 C6_1 H6C_1 109.5 . . ?
 H6B_1 C6_1 H6C_1 109.5 . . ?
 C4_1 C7_1 H7A_1 109.5 . . ?
 C4_1 C7_1 H7B_1 109.5 . . ?
 C4_1 C7_1 H7C_1 109.5 . . ?
 H7A_1 C7_1 H7B_1 109.5 . . ?
 H7A_1 C7_1 H7C_1 109.5 . . ?
 H7B_1 C7_1 H7C_1 109.5 . . ?
 N3_1 C8_1 Sb1_1 124.1(5) . . ?
 N3_1 C8_1 N4_1 109.1(6) . . ?
 N4_1 C8_1 Sb1_1 126.4(5) . . ?
 N3_1 C9_1 H9_1 126.1 . . ?
 C10_1 C9_1 N3_1 107.9(6) . . ?
 C10_1 C9_1 H9_1 126.1 . . ?
 N4_1 C10_1 H10_1 126.4 . . ?
 C9_1 C10_1 N4_1 107.2(6) . . ?
 C9_1 C10_1 H10_1 126.4 . . ?
 N4_1 C11_1 C12_1 108.7(7) . . ?
 N4_1 C11_1 C13_1 108.6(6) . . ?
 C13_1 C11_1 C12_1 108.1(8) . . ?
 C14_1 C11_1 N4_1 110.0(7) . . ?
 C14_1 C11_1 C12_1 111.3(7) . . ?
 C14_1 C11_1 C13_1 110.0(8) . . ?
 C11_1 C12_1 H12A_1 109.5 . . ?
 C11_1 C12_1 H12B_1 109.5 . . ?
 C11_1 C12_1 H12C_1 109.5 . . ?
 H12A_1 C12_1 H12B_1 109.5 . . ?
 H12A_1 C12_1 H12C_1 109.5 . . ?
 H12B_1 C12_1 H12C_1 109.5 . . ?
 C11_1 C13_1 H13A_1 109.5 . . ?
 C11_1 C13_1 H13B_1 109.5 . . ?
 C11_1 C13_1 H13C_1 109.5 . . ?
 H13A_1 C13_1 H13B_1 109.5 . . ?
 H13A_1 C13_1 H13C_1 109.5 . . ?
 H13B_1 C13_1 H13C_1 109.5 . . ?
 C11_1 C14_1 H14A_1 109.5 . . ?
 C11_1 C14_1 H14B_1 109.5 . . ?
 C11_1 C14_1 H14C_1 109.5 . . ?
 H14A_1 C14_1 H14B_1 109.5 . . ?
 H14A_1 C14_1 H14C_1 109.5 . . ?
 H14B_1 C14_1 H14C_1 109.5 . . ?
 C16_1 C15_1 B1_1 122.7(6) . . ?
 C20_1 C15_1 C16_1 115.8(7) . . ?
 C20_1 C15_1 B1_1 121.5(6) . . ?
 C15_1 C16_1 H16_1 119.0 . . ?
 C17_1 C16_1 C15_1 122.0(6) . . ?
 C17_1 C16_1 H16_1 119.0 . . ?
 C16_1 C17_1 H17_1 119.6 . . ?
 C18_1 C17_1 C16_1 120.8(7) . . ?
 C18_1 C17_1 H17_1 119.6 . . ?
 C17_1 C18_1 C19_1 118.4(8) . . ?
 C17_1 C18_1 C21_1 121.0(7) . . ?
 C19_1 C18_1 C21_1 120.6(7) . . ?
 C18_1 C19_1 H19_1 119.7 . . ?
 C20_1 C19_1 C18_1 120.6(7) . . ?
 C20_1 C19_1 H19_1 119.7 . . ?
 C15_1 C20_1 H20_1 118.8 . . ?
 C19_1 C20_1 C15_1 122.4(7) . . ?
 C19_1 C20_1 H20_1 118.8 . . ?
 C18_1 C21_1 H21A_1 109.5 . . ?
 C18_1 C21_1 H21B_1 109.5 . . ?
 C18_1 C21_1 H21C_1 109.5 . . ?
 H21A_1 C21_1 H21B_1 109.5 . . ?
 H21A_1 C21_1 H21C_1 109.5 . . ?
 H21B_1 C21_1 H21C_1 109.5 . . ?
 C23_1 C22_1 C28_1 116.9(7) . . ?
 C23_1 C22_1 B1_1 122.8(7) . . ?
 C28_1 C22_1 B1_1 120.1(6) . . ?
 C22_1 C23_1 H23_1 119.1 . . ?
 C22_1 C23_1 C24_1 121.8(8) . . ?
 C24_1 C23_1 H23_1 119.1 . . ?
 C23_1 C24_1 H24_1 119.6 . . ?
 C25_1 C24_1 C23_1 120.9(7) . . ?
 C25_1 C24_1 H24_1 119.6 . . ?
 C24_1 C25_1 C26_1 122.3(8) . . ?
 C24_1 C25_1 C27_1 118.1(7) . . ?
 C27_1 C25_1 C26_1 119.6(8) . . ?
 C25_1 C26_1 H26A_1 109.5 . . ?
 C25_1 C26_1 H26B_1 109.5 . . ?
 C25_1 C26_1 H26C_1 109.5 . . ?
 H26A_1 C26_1 H26B_1 109.5 . . ?
 H26A_1 C26_1 H26C_1 109.5 . . ?
 H26B_1 C26_1 H26C_1 109.5 . . ?
 C25_1 C27_1 H27_1 119.7 . . ?
 C25_1 C27_1 C28_1 120.5(8) . . ?
 C28_1 C27_1 H27_1 119.7 . . ?
 C22_1 C28_1 C27_1 121.8(7) . . ?
 C22_1 C28_1 H28_1 119.1 . . ?
 C27_1 C28_1 H28_1 119.1 . . ?
 Sb1_1 C29_1 H29A_1 109.5 . . ?
 Sb1_1 C29_1 H29B_1 109.5 . . ?
 Sb1_1 C29_1 H29C_1 109.5 . . ?
 H29A_1 C29_1 H29B_1 109.5 . . ?
 H29A_1 C29_1 H29C_1 109.5 . . ?
 H29B_1 C29_1 H29C_1 109.5 . . ?
 N1_1 B1_1 C15_1 109.4(5) . . ?
 N1_1 B1_1 C22_1 106.6(5) . . ?
 N3_1 B1_1 N1_1 108.4(5) . . ?
 N3_1 B1_1 C15_1 106.9(5) . . ?
 N3_1 B1_1 C22_1 110.2(5) . . ?
 C15_1 B1_1 C22_1 115.3(6) . . ?
 C1_2 Sb1_2 C29_2 94.7(3) . . ?
 C8_2 Sb1_2 C1_2 91.3(2) . . ?
 C8_2 Sb1_2 C29_2 92.5(3) . . ?
 C1_2 N1_2 C2_2 109.0(5) . . ?
 C1_2 N1_2 B1_2 130.2(5) . . ?
 C2_2 N1_2 B1_2 119.9(5) . . ?
 C1_2 N2_2 C3_2 108.3(5) . . ?
 C1_2 N2_2 C4_2 127.2(6) . . ?
 C3_2 N2_2 C4_2 124.2(5) . . ?
 C8_2 N3_2 C9_2 108.2(5) . . ?
 C8_2 N3_2 B1_2 132.6(5) . . ?
 C9_2 N3_2 B1_2 118.8(5) . . ?
 C8_2 N4_2 C10_2 108.3(6) . . ?
 C8_2 N4_2 C11_2 131.9(6) . . ?
 C10_2 N4_2 C11_2 119.8(5) . . ?
 N1_2 C1_2 Sb1_2 124.0(4) . . ?
 N1_2 C1_2 N2_2 107.9(6) . . ?
 N2_2 C1_2 Sb1_2 127.6(5) . . ?
 N1_2 C2_2 H2_2 126.6 . . ?
 C3_2 C2_2 N1_2 106.9(6) . . ?
 C3_2 C2_2 H2_2 126.6 . . ?
 N2_2 C3_2 H3_2 126.0 . . ?
 C2_2 C3_2 N2_2 107.9(6) . . ?
 C2_2 C3_2 H3_2 126.0 . . ?
 N2_2 C4_2 C5_2 108.2(6) . . ?
 N2_2 C4_2 C6_2 107.3(6) . . ?
 C6_2 C4_2 C5_2 110.5(7) . . ?
 C7_2 C4_2 N2_2 111.3(6) . . ?
 C7_2 C4_2 C5_2 107.9(7) . . ?
 C7_2 C4_2 C6_2 111.6(9) . . ?
 C4_2 C5_2 H5A_2 109.5 . . ?
 C4_2 C5_2 H5B_2 109.5 . . ?
 C4_2 C5_2 H5C_2 109.5 . . ?
 H5A_2 C5_2 H5B_2 109.5 . . ?
 H5A_2 C5_2 H5C_2 109.5 . . ?
 H5B_2 C5_2 H5C_2 109.5 . . ?
 C4_2 C6_2 H6A_2 109.5 . . ?
 C4_2 C6_2 H6B_2 109.5 . . ?
 C4_2 C6_2 H6C_2 109.5 . . ?
 H6A_2 C6_2 H6B_2 109.5 . . ?
 H6A_2 C6_2 H6C_2 109.5 . . ?
 H6B_2 C6_2 H6C_2 109.5 . . ?
 C4_2 C7_2 H7A_2 109.5 . . ?
 C4_2 C7_2 H7B_2 109.5 . . ?
 C4_2 C7_2 H7C_2 109.5 . . ?
 H7A_2 C7_2 H7B_2 109.5 . . ?
 H7A_2 C7_2 H7C_2 109.5 . . ?
 H7B_2 C7_2 H7C_2 109.5 . . ?
 N3_2 C8_2 Sb1_2 122.7(4) . . ?
 N3_2 C8_2 N4_2 108.4(5) . . ?
 N4_2 C8_2 Sb1_2 128.9(5) . . ?
 N3_2 C9_2 H9_2 125.9 . . ?
 C10_2 C9_2 N3_2 108.1(6) . . ?
 C10_2 C9_2 H9_2 125.9 . . ?
 N4_2 C10_2 H10_2 126.5 . . ?
 C9_2 C10_2 N4_2 107.0(6) . . ?
 C9_2 C10_2 H10_2 126.5 . . ?
 N4_2 C11_2 C12_2 112.0(6) . . ?
 N4_2 C11_2 C13_2 107.5(7) . . ?
 N4_2 C11_2 C14_2 107.3(6) . . ?
 C13_2 C11_2 C12_2 110.3(7) . . ?
 C13_2 C11_2 C14_2 110.7(7) . . ?
 C14_2 C11_2 C12_2 109.0(7) . . ?
 C11_2 C12_2 H12A_2 109.5 . . ?
 C11_2 C12_2 H12B_2 109.5 . . ?
 C11_2 C12_2 H12C_2 109.5 . . ?
 H12A_2 C12_2 H12B_2 109.5 . . ?
 H12A_2 C12_2 H12C_2 109.5 . . ?
 H12B_2 C12_2 H12C_2 109.5 . . ?
 C11_2 C13_2 H13A_2 109.5 . . ?
 C11_2 C13_2 H13B_2 109.5 . . ?
 C11_2 C13_2 H13C_2 109.5 . . ?
 H13A_2 C13_2 H13B_2 109.5 . . ?
 H13A_2 C13_2 H13C_2 109.5 . . ?
 H13B_2 C13_2 H13C_2 109.5 . . ?
 C11_2 C14_2 H14A_2 109.5 . . ?
 C11_2 C14_2 H14B_2 109.5 . . ?
 C11_2 C14_2 H14C_2 109.5 . . ?
 H14A_2 C14_2 H14B_2 109.5 . . ?
 H14A_2 C14_2 H14C_2 109.5 . . ?
 H14B_2 C14_2 H14C_2 109.5 . . ?
 C16_2 C15_2 C20_2 115.8(6) . . ?
 C16_2 C15_2 B1_2 123.3(6) . . ?
 C20_2 C15_2 B1_2 120.9(6) . . ?
 C15_2 C16_2 H16_2 119.1 . . ?
 C17_2 C16_2 C15_2 121.8(7) . . ?
 C17_2 C16_2 H16_2 119.1 . . ?
 C16_2 C17_2 H17_2 119.4 . . ?
 C16_2 C17_2 C18_2 121.1(7) . . ?
 C18_2 C17_2 H17_2 119.4 . . ?
 C17_2 C18_2 C21_2 120.8(8) . . ?
 C19_2 C18_2 C17_2 117.9(7) . . ?
 C19_2 C18_2 C21_2 121.3(8) . . ?
 C18_2 C19_2 H19_2 119.5 . . ?
 C18_2 C19_2 C20_2 121.1(8) . . ?
 C20_2 C19_2 H19_2 119.5 . . ?
 C15_2 C20_2 H20_2 118.9 . . ?
 C19_2 C20_2 C15_2 122.2(7) . . ?
 C19_2 C20_2 H20_2 118.9 . . ?
 C18_2 C21_2 H21A_2 109.5 . . ?
 C18_2 C21_2 H21B_2 109.5 . . ?
 C18_2 C21_2 H21C_2 109.5 . . ?
 H21A_2 C21_2 H21B_2 109.5 . . ?
 H21A_2 C21_2 H21C_2 109.5 . . ?
 H21B_2 C21_2 H21C_2 109.5 . . ?
 C23_2 C22_2 C28_2 116.2(6) . . ?
 C23_2 C22_2 B1_2 124.3(6) . . ?
 C28_2 C22_2 B1_2 119.4(6) . . ?
 C22_2 C23_2 H23_2 119.0 . . ?
 C22_2 C23_2 C24_2 122.0(8) . . ?
 C24_2 C23_2 H23_2 119.0 . . ?
 C23_2 C24_2 H24_2 119.7 . . ?
 C25_2 C24_2 C23_2 120.5(8) . . ?
 C25_2 C24_2 H24_2 119.7 . . ?
 C24_2 C25_2 C26_2 122.1(9) . . ?
 C24_2 C25_2 C27_2 119.1(7) . . ?
 C27_2 C25_2 C26_2 118.7(9) . . ?
 C25_2 C26_2 H26A_2 109.5 . . ?
 C25_2 C26_2 H26B_2 109.5 . . ?
 C25_2 C26_2 H26C_2 109.5 . . ?
 H26A_2 C26_2 H26B_2 109.5 . . ?
 H26A_2 C26_2 H26C_2 109.5 . . ?
 H26B_2 C26_2 H26C_2 109.5 . . ?
 C25_2 C27_2 H27_2 120.1 . . ?
 C28_2 C27_2 C25_2 119.8(8) . . ?
 C28_2 C27_2 H27_2 120.1 . . ?
 C22_2 C28_2 H28_2 118.8 . . ?
 C27_2 C28_2 C22_2 122.4(7) . . ?
 C27_2 C28_2 H28_2 118.8 . . ?
 Sb1_2 C29_2 H29A_2 109.5 . . ?
 Sb1_2 C29_2 H29B_2 109.5 . . ?
 Sb1_2 C29_2 H29C_2 109.5 . . ?
 H29A_2 C29_2 H29B_2 109.5 . . ?
 H29A_2 C29_2 H29C_2 109.5 . . ?
 H29B_2 C29_2 H29C_2 109.5 . . ?
 N1_2 B1_2 N3_2 109.8(5) . . ?
 N1_2 B1_2 C15_2 108.0(5) . . ?
 N1_2 B1_2 C22_2 107.1(5) . . ?
 N3_2 B1_2 C15_2 107.7(5) . . ?
 N3_2 B1_2 C22_2 107.8(5) . . ?
 C22_2 B1_2 C15_2 116.4(6) . . ?
 C1_3 Sb1_3 C8_3 91.4(2) . . ?
 C1_3 Sb1_3 C29_3 92.7(3) . . ?
 C8_3 Sb1_3 C29_3 95.0(3) . . ?
 C1_3 N1_3 C2_3 107.9(6) . . ?
 C1_3 N1_3 B1_3 131.5(5) . . ?
 C2_3 N1_3 B1_3 119.9(5) . . ?
 C1_3 N2_3 C3_3 108.6(6) . . ?
 C1_3 N2_3 C4_3 131.6(6) . . ?
 C3_3 N2_3 C4_3 119.8(5) . . ?
 C8_3 N3_3 C9_3 108.7(5) . . ?
 C8_3 N3_3 B1_3 129.7(6) . . ?
 C9_3 N3_3 B1_3 120.5(6) . . ?
 C8_3 N4_3 C10_3 108.1(6) . . ?
 C8_3 N4_3 C11_3 128.8(6) . . ?
 C10_3 N4_3 C11_3 122.8(6) . . ?
 N1_3 C1_3 Sb1_3 122.8(5) . . ?
 N1_3 C1_3 N2_3 108.1(5) . . ?
 N2_3 C1_3 Sb1_3 129.0(5) . . ?
 N1_3 C2_3 H2_3 125.8 . . ?
 C3_3 C2_3 N1_3 108.4(6) . . ?
 C3_3 C2_3 H2_3 125.8 . . ?
 N2_3 C3_3 H3_3 126.5 . . ?
 C2_3 C3_3 N2_3 106.9(6) . . ?
 C2_3 C3_3 H3_3 126.5 . . ?
 N2_3 C4_3 C5_3 106.8(7) . . ?
 N2_3 C4_3 C6_3 107.8(7) . . ?
 C6_3 C4_3 C5_3 110.6(7) . . ?
 C7_3 C4_3 N2_3 112.4(6) . . ?
 C7_3 C4_3 C5_3 111.4(7) . . ?
 C7_3 C4_3 C6_3 107.8(7) . . ?
 C4_3 C5_3 H5A_3 109.5 . . ?
 C4_3 C5_3 H5B_3 109.5 . . ?
 C4_3 C5_3 H5C_3 109.5 . . ?
 H5A_3 C5_3 H5B_3 109.5 . . ?
 H5A_3 C5_3 H5C_3 109.5 . . ?
 H5B_3 C5_3 H5C_3 109.5 . . ?
 C4_3 C6_3 H6A_3 109.5 . . ?
 C4_3 C6_3 H6B_3 109.5 . . ?
 C4_3 C6_3 H6C_3 109.5 . . ?
 H6A_3 C6_3 H6B_3 109.5 . . ?
 H6A_3 C6_3 H6C_3 109.5 . . ?
 H6B_3 C6_3 H6C_3 109.5 . . ?
 C4_3 C7_3 H7A_3 109.5 . . ?
 C4_3 C7_3 H7B_3 109.5 . . ?
 C4_3 C7_3 H7C_3 109.5 . . ?
 H7A_3 C7_3 H7B_3 109.5 . . ?
 H7A_3 C7_3 H7C_3 109.5 . . ?
 H7B_3 C7_3 H7C_3 109.5 . . ?
 N3_3 C8_3 Sb1_3 123.3(4) . . ?
 N3_3 C8_3 N4_3 108.4(6) . . ?
 N4_3 C8_3 Sb1_3 127.6(5) . . ?
 N3_3 C9_3 H9_3 126.5 . . ?
 C10_3 C9_3 N3_3 107.1(6) . . ?
 C10_3 C9_3 H9_3 126.5 . . ?
 N4_3 C10_3 C9_3 107.6(6) . . ?
 N4_3 C10_3 H10_3 126.2 . . ?
 C9_3 C10_3 H10_3 126.2 . . ?
 N4_3 C11_3 C13_3 109.0(6) . . ?
 N4_3 C11_3 C14_3 107.5(7) . . ?
 C12_3 C11_3 N4_3 110.6(7) . . ?
 C12_3 C11_3 C13_3 109.1(8) . . ?
 C12_3 C11_3 C14_3 110.3(10) . . ?
 C13_3 C11_3 C14_3 110.3(7) . . ?
 C11_3 C12_3 H12A_3 109.5 . . ?
 C11_3 C12_3 H12B_3 109.5 . . ?
 C11_3 C12_3 H12C_3 109.5 . . ?
 H12A_3 C12_3 H12B_3 109.5 . . ?
 H12A_3 C12_3 H12C_3 109.5 . . ?
 H12B_3 C12_3 H12C_3 109.5 . . ?
 C11_3 C13_3 H13A_3 109.5 . . ?
 C11_3 C13_3 H13B_3 109.5 . . ?
 C11_3 C13_3 H13C_3 109.5 . . ?
 H13A_3 C13_3 H13B_3 109.5 . . ?
 H13A_3 C13_3 H13C_3 109.5 . . ?
 H13B_3 C13_3 H13C_3 109.5 . . ?
 C11_3 C14_3 H14A_3 109.5 . . ?
 C11_3 C14_3 H14B_3 109.5 . . ?
 C11_3 C14_3 H14C_3 109.5 . . ?
 H14A_3 C14_3 H14B_3 109.5 . . ?
 H14A_3 C14_3 H14C_3 109.5 . . ?
 H14B_3 C14_3 H14C_3 109.5 . . ?
 C16_3 C15_3 C20_3 114.5(7) . . ?
 C16_3 C15_3 B1_3 121.4(6) . . ?
 C20_3 C15_3 B1_3 124.1(6) . . ?
 C15_3 C16_3 H16_3 118.6 . . ?
 C17_3 C16_3 C15_3 122.9(7) . . ?
 C17_3 C16_3 H16_3 118.6 . . ?
 C16_3 C17_3 H17_3 119.4 . . ?
 C16_3 C17_3 C18_3 121.1(8) . . ?
 C18_3 C17_3 H17_3 119.4 . . ?
 C17_3 C18_3 C19_3 117.6(8) . . ?
 C17_3 C18_3 C21_3 121.4(8) . . ?
 C19_3 C18_3 C21_3 121.0(8) . . ?
 C18_3 C19_3 H19_3 119.5 . . ?
 C20_3 C19_3 C18_3 121.0(7) . . ?
 C20_3 C19_3 H19_3 119.5 . . ?
 C15_3 C20_3 H20_3 118.5 . . ?
 C19_3 C20_3 C15_3 122.9(7) . . ?
 C19_3 C20_3 H20_3 118.5 . . ?
 C18_3 C21_3 H21A_3 109.5 . . ?
 C18_3 C21_3 H21B_3 109.5 . . ?
 C18_3 C21_3 H21C_3 109.5 . . ?
 H21A_3 C21_3 H21B_3 109.5 . . ?
 H21A_3 C21_3 H21C_3 109.5 . . ?
 H21B_3 C21_3 H21C_3 109.5 . . ?
 C23_3 C22_3 C28_3 115.8(7) . . ?
 C23_3 C22_3 B1_3 123.6(7) . . ?
 C28_3 C22_3 B1_3 120.5(6) . . ?
 C22_3 C23_3 H23_3 119.2 . . ?
 C24_3 C23_3 C22_3 121.6(8) . . ?
 C24_3 C23_3 H23_3 119.2 . . ?
 C23_3 C24_3 H24_3 119.0 . . ?
 C25_3 C24_3 C23_3 122.0(8) . . ?
 C25_3 C24_3 H24_3 119.0 . . ?
 C24_3 C25_3 C26_3 122.6(10) . . ?
 C24_3 C25_3 C27_3 117.3(8) . . ?
 C27_3 C25_3 C26_3 120.1(10) . . ?
 C25_3 C26_3 H26A_3 109.5 . . ?
 C25_3 C26_3 H26B_3 109.5 . . ?
 C25_3 C26_3 H26C_3 109.5 . . ?
 H26A_3 C26_3 H26B_3 109.5 . . ?
 H26A_3 C26_3 H26C_3 109.5 . . ?
 H26B_3 C26_3 H26C_3 109.5 . . ?
 C25_3 C27_3 H27_3 119.4 . . ?
 C25_3 C27_3 C28_3 121.2(8) . . ?
 C28_3 C27_3 H27_3 119.4 . . ?
 C22_3 C28_3 H28_3 119.0 . . ?
 C27_3 C28_3 C22_3 122.0(7) . . ?
 C27_3 C28_3 H28_3 119.0 . . ?
 Sb1_3 C29_3 H29A_3 109.5 . . ?
 Sb1_3 C29_3 H29B_3 109.5 . . ?
 Sb1_3 C29_3 H29C_3 109.5 . . ?
 H29A_3 C29_3 H29B_3 109.5 . . ?
 H29A_3 C29_3 H29C_3 109.5 . . ?
 H29B_3 C29_3 H29C_3 109.5 . . ?
 N1_3 B1_3 N3_3 109.3(5) . . ?
 N1_3 B1_3 C15_3 108.3(5) . . ?
 N1_3 B1_3 C22_3 107.8(5) . . ?
 N3_3 B1_3 C15_3 109.1(5) . . ?
 N3_3 B1_3 C22_3 106.7(5) . . ?
 C15_3 B1_3 C22_3 115.5(6) . . ?
 C1_4 Sb1_4 C29_4 94.6(3) . . ?
 C8_4 Sb1_4 C1_4 91.2(2) . . ?
 C8_4 Sb1_4 C29_4 97.1(3) . . ?
 C1_4 N1_4 C2_4 107.8(5) . . ?
 C1_4 N1_4 B1_4 127.8(5) . . ?
 C2_4 N1_4 B1_4 123.8(6) . . ?
 C1_4 N2_4 C3_4 107.9(5) . . ?
 C1_4 N2_4 C4_4 128.2(6) . . ?
 C3_4 N2_4 C4_4 124.0(5) . . ?
 C8_4 N3_4 C9_4 108.3(5) . . ?
 C8_4 N3_4 B1_4 126.6(5) . . ?
 C9_4 N3_4 B1_4 123.2(5) . . ?
 C8_4 N4_4 C10_4 107.8(6) . . ?
 C8_4 N4_4 C11_4 127.1(6) . . ?
 C10_4 N4_4 C11_4 125.1(5) . . ?
 N1_4 C1_4 Sb1_4 123.3(4) . . ?
 N1_4 C1_4 N2_4 108.5(6) . . ?
 N2_4 C1_4 Sb1_4 127.9(5) . . ?
 N1_4 C2_4 H2_4 125.7 . . ?
 C3_4 C2_4 N1_4 108.7(6) . . ?
 C3_4 C2_4 H2_4 125.7 . . ?
 N2_4 C3_4 H3_4 126.4 . . ?
 C2_4 C3_4 N2_4 107.1(6) . . ?
 C2_4 C3_4 H3_4 126.4 . . ?
 N2_4 C4_4 C5_4 109.8(6) . . ?
 N2_4 C4_4 C7_4 104.8(6) . . ?
 C5_4 C4_4 C7_4 101.8(8) . . ?
 C6_4 C4_4 N2_4 111.9(7) . . ?
 C6_4 C4_4 C5_4 114.4(8) . . ?
 C6_4 C4_4 C7_4 113.3(9) . . ?
 C4_4 C5_4 H5A_4 109.5 . . ?
 C4_4 C5_4 H5B_4 109.5 . . ?
 C4_4 C5_4 H5C_4 109.5 . . ?
 H5A_4 C5_4 H5B_4 109.5 . . ?
 H5A_4 C5_4 H5C_4 109.5 . . ?
 H5B_4 C5_4 H5C_4 109.5 . . ?
 C4_4 C6_4 H6A_4 109.5 . . ?
 C4_4 C6_4 H6B_4 109.5 . . ?
 C4_4 C6_4 H6C_4 109.5 . . ?
 H6A_4 C6_4 H6B_4 109.5 . . ?
 H6A_4 C6_4 H6C_4 109.5 . . ?
 H6B_4 C6_4 H6C_4 109.5 . . ?
 C4_4 C7_4 H7A_4 109.5 . . ?
 C4_4 C7_4 H7B_4 109.5 . . ?
 C4_4 C7_4 H7C_4 109.5 . . ?
 H7A_4 C7_4 H7B_4 109.5 . . ?
 H7A_4 C7_4 H7C_4 109.5 . . ?
 H7B_4 C7_4 H7C_4 109.5 . . ?
 N3_4 C8_4 Sb1_4 123.7(4) . . ?
 N3_4 C8_4 N4_4 109.0(5) . . ?
 N4_4 C8_4 Sb1_4 126.5(5) . . ?
 N3_4 C9_4 H9_4 126.2 . . ?
 C10_4 C9_4 N3_4 107.6(6) . . ?
 C10_4 C9_4 H9_4 126.2 . . ?
 N4_4 C10_4 H10_4 126.4 . . ?
 C9_4 C10_4 N4_4 107.3(5) . . ?
 C9_4 C10_4 H10_4 126.4 . . ?
 N4_4 C11_4 C12_4 108.6(5) . . ?
 N4_4 C11_4 C13_4 108.3(6) . . ?
 N4_4 C11_4 C14_4 109.9(6) . . ?
 C13_4 C11_4 C12_4 108.3(6) . . ?
 C14_4 C11_4 C12_4 111.4(6) . . ?
 C14_4 C11_4 C13_4 110.3(6) . . ?
 C11_4 C12_4 H12A_4 109.5 . . ?
 C11_4 C12_4 H12B_4 109.5 . . ?
 C11_4 C12_4 H12C_4 109.5 . . ?
 H12A_4 C12_4 H12B_4 109.5 . . ?
 H12A_4 C12_4 H12C_4 109.5 . . ?
 H12B_4 C12_4 H12C_4 109.5 . . ?
 C11_4 C13_4 H13A_4 109.5 . . ?
 C11_4 C13_4 H13B_4 109.5 . . ?
 C11_4 C13_4 H13C_4 109.5 . . ?
 H13A_4 C13_4 H13B_4 109.5 . . ?
 H13A_4 C13_4 H13C_4 109.5 . . ?
 H13B_4 C13_4 H13C_4 109.5 . . ?
 C11_4 C14_4 H14A_4 109.5 . . ?
 C11_4 C14_4 H14B_4 109.5 . . ?
 C11_4 C14_4 H14C_4 109.5 . . ?
 H14A_4 C14_4 H14B_4 109.5 . . ?
 H14A_4 C14_4 H14C_4 109.5 . . ?
 H14B_4 C14_4 H14C_4 109.5 . . ?
 C16_4 C15_4 B1_4 122.9(6) . . ?
 C20_4 C15_4 C16_4 115.8(7) . . ?
 C20_4 C15_4 B1_4 121.1(6) . . ?
 C15_4 C16_4 H16_4 118.9 . . ?
 C17_4 C16_4 C15_4 122.2(6) . . ?
 C17_4 C16_4 H16_4 118.9 . . ?
 C16_4 C17_4 H17_4 119.8 . . ?
 C18_4 C17_4 C16_4 120.5(6) . . ?
 C18_4 C17_4 H17_4 119.8 . . ?
 C17_4 C18_4 C19_4 118.1(7) . . ?
 C17_4 C18_4 C21_4 120.4(7) . . ?
 C19_4 C18_4 C21_4 121.5(7) . . ?
 C18_4 C19_4 H19_4 119.3 . . ?
 C20_4 C19_4 C18_4 121.4(7) . . ?
 C20_4 C19_4 H19_4 119.3 . . ?
 C15_4 C20_4 H20_4 119.0 . . ?
 C19_4 C20_4 C15_4 122.0(7) . . ?
 C19_4 C20_4 H20_4 119.0 . . ?
 C18_4 C21_4 H21A_4 109.5 . . ?
 C18_4 C21_4 H21B_4 109.5 . . ?
 C18_4 C21_4 H21C_4 109.5 . . ?
 H21A_4 C21_4 H21B_4 109.5 . . ?
 H21A_4 C21_4 H21C_4 109.5 . . ?
 H21B_4 C21_4 H21C_4 109.5 . . ?
 C23_4 C22_4 B1_4 122.2(6) . . ?
 C28_4 C22_4 C23_4 116.6(7) . . ?
 C28_4 C22_4 B1_4 120.8(6) . . ?
 C22_4 C23_4 H23_4 119.5 . . ?
 C24_4 C23_4 C22_4 120.9(8) . . ?
 C24_4 C23_4 H23_4 119.5 . . ?
 C23_4 C24_4 H24_4 118.9 . . ?
 C25_4 C24_4 C23_4 122.2(8) . . ?
 C25_4 C24_4 H24_4 118.9 . . ?
 C24_4 C25_4 C26_4 122.9(9) . . ?
 C24_4 C25_4 C27_4 117.6(7) . . ?
 C27_4 C25_4 C26_4 119.5(9) . . ?
 C25_4 C26_4 H26A_4 109.5 . . ?
 C25_4 C26_4 H26B_4 109.5 . . ?
 C25_4 C26_4 H26C_4 109.5 . . ?
 H26A_4 C26_4 H26B_4 109.5 . . ?
 H26A_4 C26_4 H26C_4 109.5 . . ?
 H26B_4 C26_4 H26C_4 109.5 . . ?
 C25_4 C27_4 H27_4 119.6 . . ?
 C28_4 C27_4 C25_4 120.8(7) . . ?
 C28_4 C27_4 H27_4 119.6 . . ?
 C22_4 C28_4 H28_4 119.0 . . ?
 C27_4 C28_4 C22_4 122.0(7) . . ?
 C27_4 C28_4 H28_4 119.0 . . ?
 Sb1_4 C29_4 H29A_4 109.5 . . ?
 Sb1_4 C29_4 H29B_4 109.5 . . ?
 Sb1_4 C29_4 H29C_4 109.5 . . ?
 H29A_4 C29_4 H29B_4 109.5 . . ?
 H29A_4 C29_4 H29C_4 109.5 . . ?
 H29B_4 C29_4 H29C_4 109.5 . . ?
 N1_4 B1_4 C15_4 108.8(5) . . ?
 N1_4 B1_4 C22_4 106.0(5) . . ?
 N3_4 B1_4 N1_4 109.5(5) . . ?
 N3_4 B1_4 C15_4 106.5(5) . . ?
 N3_4 B1_4 C22_4 111.0(5) . . ?
 C22_4 B1_4 C15_4 115.0(6) . . ?
 C8_5 Sb1_5 C1_5 90.9(2) . . ?
 C8_5 Sb1_5 C29_5 97.6(3) . . ?
 C29_5 Sb1_5 C1_5 94.7(3) . . ?
 C1_5 N1_5 C2_5 107.4(5) . . ?
 C1_5 N1_5 B1_5 128.9(5) . . ?
 C2_5 N1_5 B1_5 122.7(5) . . ?
 C1_5 N2_5 C3_5 108.6(5) . . ?
 C1_5 N2_5 C4_5 128.0(6) . . ?
 C3_5 N2_5 C4_5 123.4(5) . . ?
 C8_5 N3_5 C9_5 108.5(6) . . ?
 C8_5 N3_5 B1_5 127.0(5) . . ?
 C9_5 N3_5 B1_5 122.8(5) . . ?
 C8_5 N4_5 C10_5 106.8(6) . . ?
 C8_5 N4_5 C11_5 127.0(6) . . ?
 C10_5 N4_5 C11_5 126.1(6) . . ?
 N1_5 C1_5 Sb1_5 123.4(4) . . ?
 N1_5 C1_5 N2_5 108.9(5) . . ?
 N2_5 C1_5 Sb1_5 127.7(5) . . ?
 N1_5 C2_5 H2_5 125.5 . . ?
 C3_5 C2_5 N1_5 109.1(6) . . ?
 C3_5 C2_5 H2_5 125.5 . . ?
 N2_5 C3_5 H3_5 127.0 . . ?
 C2_5 C3_5 N2_5 106.0(6) . . ?
 C2_5 C3_5 H3_5 127.0 . . ?
 N2_5 C4_5 C5_5 109.9(6) . . ?
 N2_5 C4_5 C6_5 109.8(6) . . ?
 N2_5 C4_5 C7_5 107.4(6) . . ?
 C5_5 C4_5 C7_5 105.5(7) . . ?
 C6_5 C4_5 C5_5 111.8(7) . . ?
 C6_5 C4_5 C7_5 112.3(8) . . ?
 C4_5 C5_5 H5A_5 109.5 . . ?
 C4_5 C5_5 H5B_5 109.5 . . ?
 C4_5 C5_5 H5C_5 109.5 . . ?
 H5A_5 C5_5 H5B_5 109.5 . . ?
 H5A_5 C5_5 H5C_5 109.5 . . ?
 H5B_5 C5_5 H5C_5 109.5 . . ?
 C4_5 C6_5 H6A_5 109.5 . . ?
 C4_5 C6_5 H6B_5 109.5 . . ?
 C4_5 C6_5 H6C_5 109.5 . . ?
 H6A_5 C6_5 H6B_5 109.5 . . ?
 H6A_5 C6_5 H6C_5 109.5 . . ?
 H6B_5 C6_5 H6C_5 109.5 . . ?
 C4_5 C7_5 H7A_5 109.5 . . ?
 C4_5 C7_5 H7B_5 109.5 . . ?
 C4_5 C7_5 H7C_5 109.5 . . ?
 H7A_5 C7_5 H7B_5 109.5 . . ?
 H7A_5 C7_5 H7C_5 109.5 . . ?
 H7B_5 C7_5 H7C_5 109.5 . . ?
 N3_5 C8_5 Sb1_5 124.1(5) . . ?
 N3_5 C8_5 N4_5 108.9(6) . . ?
 N4_5 C8_5 Sb1_5 126.4(5) . . ?
 N3_5 C9_5 H9_5 126.1 . . ?
 C10_5 C9_5 N3_5 107.9(6) . . ?
 C10_5 C9_5 H9_5 126.1 . . ?
 N4_5 C10_5 H10_5 126.1 . . ?
 C9_5 C10_5 N4_5 107.9(6) . . ?
 C9_5 C10_5 H10_5 126.1 . . ?
 N4_5 C11_5 C12_5 109.6(6) . . ?
 N4_5 C11_5 C13_5 108.8(6) . . ?
 N4_5 C11_5 C14_5 109.7(6) . . ?
 C13_5 C11_5 C12_5 107.9(6) . . ?
 C14_5 C11_5 C12_5 110.8(6) . . ?
 C14_5 C11_5 C13_5 110.0(7) . . ?
 C11_5 C12_5 H12A_5 109.5 . . ?
 C11_5 C12_5 H12B_5 109.5 . . ?
 C11_5 C12_5 H12C_5 109.5 . . ?
 H12A_5 C12_5 H12B_5 109.5 . . ?
 H12A_5 C12_5 H12C_5 109.5 . . ?
 H12B_5 C12_5 H12C_5 109.5 . . ?
 C11_5 C13_5 H13A_5 109.5 . . ?
 C11_5 C13_5 H13B_5 109.5 . . ?
 C11_5 C13_5 H13C_5 109.5 . . ?
 H13A_5 C13_5 H13B_5 109.5 . . ?
 H13A_5 C13_5 H13C_5 109.5 . . ?
 H13B_5 C13_5 H13C_5 109.5 . . ?
 C11_5 C14_5 H14A_5 109.5 . . ?
 C11_5 C14_5 H14B_5 109.5 . . ?
 C11_5 C14_5 H14C_5 109.5 . . ?
 H14A_5 C14_5 H14B_5 109.5 . . ?
 H14A_5 C14_5 H14C_5 109.5 . . ?
 H14B_5 C14_5 H14C_5 109.5 . . ?
 C16_5 C15_5 B1_5 123.4(6) . . ?
 C20_5 C15_5 C16_5 115.3(7) . . ?
 C20_5 C15_5 B1_5 121.2(6) . . ?
 C15_5 C16_5 H16_5 118.6 . . ?
 C15_5 C16_5 C17_5 122.8(7) . . ?
 C17_5 C16_5 H16_5 118.6 . . ?
 C16_5 C17_5 H17_5 119.8 . . ?
 C18_5 C17_5 C16_5 120.3(7) . . ?
 C18_5 C17_5 H17_5 119.8 . . ?
 C17_5 C18_5 C19_5 118.0(8) . . ?
 C17_5 C18_5 C21_5 120.6(8) . . ?
 C19_5 C18_5 C21_5 121.4(8) . . ?
 C18_5 C19_5 H19_5 119.8 . . ?
 C18_5 C19_5 C20_5 120.4(8) . . ?
 C20_5 C19_5 H19_5 119.8 . . ?
 C15_5 C20_5 C19_5 123.2(8) . . ?
 C15_5 C20_5 H20_5 118.4 . . ?
 C19_5 C20_5 H20_5 118.4 . . ?
 C18_5 C21_5 H21A_5 109.5 . . ?
 C18_5 C21_5 H21B_5 109.5 . . ?
 C18_5 C21_5 H21C_5 109.5 . . ?
 H21A_5 C21_5 H21B_5 109.5 . . ?
 H21A_5 C21_5 H21C_5 109.5 . . ?
 H21B_5 C21_5 H21C_5 109.5 . . ?
 C23_5 C22_5 C28_5 115.4(7) . . ?
 C23_5 C22_5 B1_5 123.6(7) . . ?
 C28_5 C22_5 B1_5 120.6(6) . . ?
 C22_5 C23_5 H23_5 118.5 . . ?
 C24_5 C23_5 C22_5 123.1(9) . . ?
 C24_5 C23_5 H23_5 118.5 . . ?
 C23_5 C24_5 H24_5 119.7 . . ?
 C23_5 C24_5 C25_5 120.7(9) . . ?
 C25_5 C24_5 H24_5 119.7 . . ?
 C24_5 C25_5 C26_5 122.0(11) . . ?
 C27_5 C25_5 C24_5 118.3(8) . . ?
 C27_5 C25_5 C26_5 119.6(11) . . ?
 C25_5 C26_5 H26A_5 109.5 . . ?
 C25_5 C26_5 H26B_5 109.5 . . ?
 C25_5 C26_5 H26C_5 109.5 . . ?
 H26A_5 C26_5 H26B_5 109.5 . . ?
 H26A_5 C26_5 H26C_5 109.5 . . ?
 H26B_5 C26_5 H26C_5 109.5 . . ?
 C25_5 C27_5 H27_5 119.9 . . ?
 C25_5 C27_5 C28_5 120.2(9) . . ?
 C28_5 C27_5 H27_5 119.9 . . ?
 C22_5 C28_5 H28_5 118.9 . . ?
 C27_5 C28_5 C22_5 122.3(8) . . ?
 C27_5 C28_5 H28_5 118.9 . . ?
 Sb1_5 C29_5 H29A_5 109.5 . . ?
 Sb1_5 C29_5 H29B_5 109.5 . . ?
 Sb1_5 C29_5 H29C_5 109.5 . . ?
 H29A_5 C29_5 H29B_5 109.5 . . ?
 H29A_5 C29_5 H29C_5 109.5 . . ?
 H29B_5 C29_5 H29C_5 109.5 . . ?
 N1_5 B1_5 N3_5 109.2(5) . . ?
 N1_5 B1_5 C15_5 108.7(5) . . ?
 N1_5 B1_5 C22_5 106.0(5) . . ?
 N3_5 B1_5 C15_5 106.8(5) . . ?
 N3_5 B1_5 C22_5 109.4(5) . . ?
 C22_5 B1_5 C15_5 116.6(6) . . ?
 C8_6 Sb1_6 C1_6 91.8(2) . . ?
 C29_6 Sb1_6 C1_6 95.7(3) . . ?
 C29_6 Sb1_6 C8_6 92.5(3) . . ?
 C1_6 N1_6 C2_6 107.9(5) . . ?
 C1_6 N1_6 B1_6 130.4(6) . . ?
 C2_6 N1_6 B1_6 120.9(5) . . ?
 C1_6 N2_6 C4_6 127.3(6) . . ?
 C3_6 N2_6 C1_6 108.6(5) . . ?
 C3_6 N2_6 C4_6 123.9(6) . . ?
 C8_6 N3_6 C9_6 107.2(6) . . ?
 C8_6 N3_6 B1_6 132.6(5) . . ?
 C9_6 N3_6 B1_6 119.7(5) . . ?
 C8_6 N4_6 C10_6 108.7(6) . . ?
 C8_6 N4_6 C11_6 132.2(6) . . ?
 C10_6 N4_6 C11_6 119.0(6) . . ?
 N1_6 C1_6 Sb1_6 123.3(4) . . ?
 N1_6 C1_6 N2_6 108.2(6) . . ?
 N2_6 C1_6 Sb1_6 127.9(5) . . ?
 N1_6 C2_6 H2_6 125.8 . . ?
 C3_6 C2_6 N1_6 108.3(6) . . ?
 C3_6 C2_6 H2_6 125.8 . . ?
 N2_6 C3_6 C2_6 107.0(6) . . ?
 N2_6 C3_6 H3_6 126.5 . . ?
 C2_6 C3_6 H3_6 126.5 . . ?
 N2_6 C4_6 C5_6 108.9(6) . . ?
 N2_6 C4_6 C7_6 109.2(7) . . ?
 C6_6 C4_6 N2_6 107.9(7) . . ?
 C6_6 C4_6 C5_6 111.3(8) . . ?
 C6_6 C4_6 C7_6 112.4(13) . . ?
 C7_6 C4_6 C5_6 107.1(9) . . ?
 C4_6 C5_6 H5A_6 109.5 . . ?
 C4_6 C5_6 H5B_6 109.5 . . ?
 C4_6 C5_6 H5C_6 109.5 . . ?
 H5A_6 C5_6 H5B_6 109.5 . . ?
 H5A_6 C5_6 H5C_6 109.5 . . ?
 H5B_6 C5_6 H5C_6 109.5 . . ?
 C4_6 C6_6 H6A_6 109.5 . . ?
 C4_6 C6_6 H6B_6 109.5 . . ?
 C4_6 C6_6 H6C_6 109.5 . . ?
 H6A_6 C6_6 H6B_6 109.5 . . ?
 H6A_6 C6_6 H6C_6 109.5 . . ?
 H6B_6 C6_6 H6C_6 109.5 . . ?
 C4_6 C7_6 H7A_6 109.5 . . ?
 C4_6 C7_6 H7B_6 109.5 . . ?
 C4_6 C7_6 H7C_6 109.5 . . ?
 H7A_6 C7_6 H7B_6 109.5 . . ?
 H7A_6 C7_6 H7C_6 109.5 . . ?
 H7B_6 C7_6 H7C_6 109.5 . . ?
 N3_6 C8_6 Sb1_6 122.2(5) . . ?
 N3_6 C8_6 N4_6 108.9(6) . . ?
 N4_6 C8_6 Sb1_6 128.8(5) . . ?
 N3_6 C9_6 H9_6 125.7 . . ?
 C10_6 C9_6 N3_6 108.7(6) . . ?
 C10_6 C9_6 H9_6 125.7 . . ?
 N4_6 C10_6 H10_6 126.8 . . ?
 C9_6 C10_6 N4_6 106.5(6) . . ?
 C9_6 C10_6 H10_6 126.8 . . ?
 N4_6 C11_6 C13_6 106.5(7) . . ?
 N4_6 C11_6 C14_6 107.9(7) . . ?
 C12_6 C11_6 N4_6 112.7(6) . . ?
 C12_6 C11_6 C13_6 111.2(7) . . ?
 C12_6 C11_6 C14_6 108.1(7) . . ?
 C13_6 C11_6 C14_6 110.4(7) . . ?
 C11_6 C12_6 H12A_6 109.5 . . ?
 C11_6 C12_6 H12B_6 109.5 . . ?
 C11_6 C12_6 H12C_6 109.5 . . ?
 H12A_6 C12_6 H12B_6 109.5 . . ?
 H12A_6 C12_6 H12C_6 109.5 . . ?
 H12B_6 C12_6 H12C_6 109.5 . . ?
 C11_6 C13_6 H13A_6 109.5 . . ?
 C11_6 C13_6 H13B_6 109.5 . . ?
 C11_6 C13_6 H13C_6 109.5 . . ?
 H13A_6 C13_6 H13B_6 109.5 . . ?
 H13A_6 C13_6 H13C_6 109.5 . . ?
 H13B_6 C13_6 H13C_6 109.5 . . ?
 C11_6 C14_6 H14A_6 109.5 . . ?
 C11_6 C14_6 H14B_6 109.5 . . ?
 C11_6 C14_6 H14C_6 109.5 . . ?
 H14A_6 C14_6 H14B_6 109.5 . . ?
 H14A_6 C14_6 H14C_6 109.5 . . ?
 H14B_6 C14_6 H14C_6 109.5 . . ?
 C16_6 C15_6 B1_6 123.9(6) . . ?
 C20_6 C15_6 C16_6 115.2(6) . . ?
 C20_6 C15_6 B1_6 120.8(6) . . ?
 C15_6 C16_6 H16_6 118.5 . . ?
 C17_6 C16_6 C15_6 122.9(7) . . ?
 C17_6 C16_6 H16_6 118.5 . . ?
 C16_6 C17_6 H17_6 119.7 . . ?
 C16_6 C17_6 C18_6 120.6(7) . . ?
 C18_6 C17_6 H17_6 119.7 . . ?
 C17_6 C18_6 C21_6 120.4(8) . . ?
 C19_6 C18_6 C17_6 117.6(7) . . ?
 C19_6 C18_6 C21_6 121.9(8) . . ?
 C18_6 C19_6 H19_6 119.1 . . ?
 C18_6 C19_6 C20_6 121.9(8) . . ?
 C20_6 C19_6 H19_6 119.1 . . ?
 C15_6 C20_6 H20_6 119.1 . . ?
 C19_6 C20_6 C15_6 121.8(7) . . ?
 C19_6 C20_6 H20_6 119.1 . . ?
 C18_6 C21_6 H21A_6 109.5 . . ?
 C18_6 C21_6 H21B_6 109.5 . . ?
 C18_6 C21_6 H21C_6 109.5 . . ?
 H21A_6 C21_6 H21B_6 109.5 . . ?
 H21A_6 C21_6 H21C_6 109.5 . . ?
 H21B_6 C21_6 H21C_6 109.5 . . ?
 C23_6 C22_6 C28_6 116.5(7) . . ?
 C23_6 C22_6 B1_6 124.0(6) . . ?
 C28_6 C22_6 B1_6 119.4(6) . . ?
 C22_6 C23_6 H23_6 118.7 . . ?
 C22_6 C23_6 C24_6 122.6(8) . . ?
 C24_6 C23_6 H23_6 118.7 . . ?
 C23_6 C24_6 H24_6 120.5 . . ?
 C25_6 C24_6 C23_6 119.0(8) . . ?
 C25_6 C24_6 H24_6 120.5 . . ?
 C24_6 C25_6 C26_6 120.4(10) . . ?
 C27_6 C25_6 C24_6 119.2(8) . . ?
 C27_6 C25_6 C26_6 120.5(10) . . ?
 C25_6 C26_6 H26A_6 109.5 . . ?
 C25_6 C26_6 H26B_6 109.5 . . ?
 C25_6 C26_6 H26C_6 109.5 . . ?
 H26A_6 C26_6 H26B_6 109.5 . . ?
 H26A_6 C26_6 H26C_6 109.5 . . ?
 H26B_6 C26_6 H26C_6 109.5 . . ?
 C25_6 C27_6 H27_6 119.7 . . ?
 C28_6 C27_6 C25_6 120.7(8) . . ?
 C28_6 C27_6 H27_6 119.7 . . ?
 C22_6 C28_6 H28_6 119.0 . . ?
 C27_6 C28_6 C22_6 122.0(7) . . ?
 C27_6 C28_6 H28_6 119.0 . . ?
 Sb1_6 C29_6 H29A_6 109.5 . . ?
 Sb1_6 C29_6 H29B_6 109.5 . . ?
 Sb1_6 C29_6 H29C_6 109.5 . . ?
 H29A_6 C29_6 H29B_6 109.5 . . ?
 H29A_6 C29_6 H29C_6 109.5 . . ?
 H29B_6 C29_6 H29C_6 109.5 . . ?
 N1_6 B1_6 N3_6 110.0(5) . . ?
 N1_6 B1_6 C15_6 108.0(5) . . ?
 N1_6 B1_6 C22_6 106.9(5) . . ?
 N3_6 B1_6 C15_6 107.5(5) . . ?
 N3_6 B1_6 C22_6 107.5(5) . . ?
 C22_6 B1_6 C15_6 116.8(6) . . ?
 Cl51_13 C51_13 H51A_13 108.7 . . ?
 Cl51_13 C51_13 H51B_13 108.7 . . ?
 Cl52_13 C51_13 Cl51_13 114.3(9) . . ?
 Cl52_13 C51_13 H51A_13 108.7 . . ?
 Cl52_13 C51_13 H51B_13 108.7 . . ?
 H51A_13 C51_13 H51B_13 107.6 . . ?
 Cl51_14 C51_14 H51A_14 109.7 . . ?
 Cl51_14 C51_14 H51B_14 109.7 . . ?
 Cl52_14 C51_14 Cl51_14 109.8(6) . . ?
 Cl52_14 C51_14 H51A_14 109.7 . . ?
 Cl52_14 C51_14 H51B_14 109.7 . . ?
 H51A_14 C51_14 H51B_14 108.2 . . ?
 Cl51_15 C51_15 H51A_15 109.2 . . ?
 Cl51_15 C51_15 H51B_15 109.2 . . ?
 Cl52_15 C51_15 Cl51_15 112.1(7) . . ?
 Cl52_15 C51_15 H51A_15 109.2 . . ?
 Cl52_15 C51_15 H51B_15 109.2 . . ?
 H51A_15 C51_15 H51B_15 107.9 . . ?
 Cl51_16 C51_16 Cl52_16 107.8(7) . . ?
 Cl51_16 C51_16 H51A_16 110.1 . . ?
 Cl51_16 C51_16 H51B_16 110.1 . . ?
 Cl52_16 C51_16 H51A_16 110.1 . . ?
 Cl52_16 C51_16 H51B_16 110.1 . . ?
 H51A_16 C51_16 H51B_16 108.5 . . ?
 Cl51_17 C51_17 Cl52_17 110.8(8) . . ?
 Cl51_17 C51_17 H51A_17 109.5 . . ?
 Cl51_17 C51_17 H51B_17 109.5 . . ?
 Cl52_17 C51_17 H51A_17 109.5 . . ?
 Cl52_17 C51_17 H51B_17 109.5 . . ?
 H51A_17 C51_17 H51B_17 108.1 . . ?
 Cl51_18 C51_18 Cl52_18 114.6(9) . . ?
 Cl51_18 C51_18 H51A_18 108.6 . . ?
 Cl51_18 C51_18 H51B_18 108.6 . . ?
 Cl52_18 C51_18 H51A_18 108.6 . . ?
 Cl52_18 C51_18 H51B_18 108.6 . . ?
 H51A_18 C51_18 H51B_18 107.6 . . ?

loop_
  _geom_torsion_atom_site_label_1
  _geom_torsion_atom_site_label_2
  _geom_torsion_atom_site_label_3
  _geom_torsion_atom_site_label_4
  _geom_torsion
  _geom_torsion_site_symmetry_1
  _geom_torsion_site_symmetry_2
  _geom_torsion_site_symmetry_3
  _geom_torsion_site_symmetry_4
  _geom_torsion_publ_flag
 N1_1 C2_1 C3_1 N2_1 0.0(9) . . . . ?
 N3_1 C9_1 C10_1 N4_1 0.7(9) . . . . ?
 C1_1 N1_1 C2_1 C3_1 0.6(9) . . . . ?
 C1_1 N1_1 B1_1 N3_1 45.1(9) . . . . ?
 C1_1 N1_1 B1_1 C15_1 -71.1(8) . . . . ?
 C1_1 N1_1 B1_1 C22_1 163.7(6) . . . . ?
 C1_1 N2_1 C3_1 C2_1 -0.6(9) . . . . ?
 C1_1 N2_1 C4_1 C5_1 156.4(9) . . . . ?
 C1_1 N2_1 C4_1 C6_1 -79.4(12) . . . . ?
 C1_1 N2_1 C4_1 C7_1 46.9(14) . . . . ?
 C2_1 N1_1 C1_1 Sb1_1 174.0(5) . . . . ?
 C2_1 N1_1 C1_1 N2_1 -0.9(8) . . . . ?
 C2_1 N1_1 B1_1 N3_1 -146.6(6) . . . . ?
 C2_1 N1_1 B1_1 C15_1 97.2(7) . . . . ?
 C2_1 N1_1 B1_1 C22_1 -28.0(8) . . . . ?
 C3_1 N2_1 C1_1 Sb1_1 -173.7(5) . . . . ?
 C3_1 N2_1 C1_1 N1_1 0.9(8) . . . . ?
 C3_1 N2_1 C4_1 C5_1 -26.0(12) . . . . ?
 C3_1 N2_1 C4_1 C6_1 98.3(12) . . . . ?
 C3_1 N2_1 C4_1 C7_1 -135.5(12) . . . . ?
 C4_1 N2_1 C1_1 Sb1_1 4.2(11) . . . . ?
 C4_1 N2_1 C1_1 N1_1 178.9(7) . . . . ?
 C4_1 N2_1 C3_1 C2_1 -178.6(7) . . . . ?
 C8_1 N3_1 C9_1 C10_1 -1.4(9) . . . . ?
 C8_1 N3_1 B1_1 N1_1 -48.8(9) . . . . ?
 C8_1 N3_1 B1_1 C15_1 68.9(8) . . . . ?
 C8_1 N3_1 B1_1 C22_1 -165.1(7) . . . . ?
 C8_1 N4_1 C10_1 C9_1 0.3(9) . . . . ?
 C8_1 N4_1 C11_1 C12_1 -48.4(11) . . . . ?
 C8_1 N4_1 C11_1 C13_1 -165.8(8) . . . . ?
 C8_1 N4_1 C11_1 C14_1 73.7(11) . . . . ?
 C9_1 N3_1 C8_1 Sb1_1 -171.8(5) . . . . ?
 C9_1 N3_1 C8_1 N4_1 1.6(9) . . . . ?
 C9_1 N3_1 B1_1 N1_1 148.3(6) . . . . ?
 C9_1 N3_1 B1_1 C15_1 -93.9(7) . . . . ?
 C9_1 N3_1 B1_1 C22_1 32.1(8) . . . . ?
 C10_1 N4_1 C8_1 Sb1_1 172.0(6) . . . . ?
 C10_1 N4_1 C8_1 N3_1 -1.2(9) . . . . ?
 C10_1 N4_1 C11_1 C12_1 127.1(8) . . . . ?
 C10_1 N4_1 C11_1 C13_1 9.6(12) . . . . ?
 C10_1 N4_1 C11_1 C14_1 -110.8(9) . . . . ?
 C11_1 N4_1 C8_1 Sb1_1 -11.9(12) . . . . ?
 C11_1 N4_1 C8_1 N3_1 174.9(7) . . . . ?
 C11_1 N4_1 C10_1 C9_1 -175.9(8) . . . . ?
 C15_1 C16_1 C17_1 C18_1 0.4(13) . . . . ?
 C16_1 C15_1 C20_1 C19_1 1.0(13) . . . . ?
 C16_1 C15_1 B1_1 N1_1 -25.4(9) . . . . ?
 C16_1 C15_1 B1_1 N3_1 -142.5(7) . . . . ?
 C16_1 C15_1 B1_1 C22_1 94.6(8) . . . . ?
 C16_1 C17_1 C18_1 C19_1 0.1(13) . . . . ?
 C16_1 C17_1 C18_1 C21_1 -179.2(8) . . . . ?
 C17_1 C18_1 C19_1 C20_1 0.0(14) . . . . ?
 C18_1 C19_1 C20_1 C15_1 -0.6(15) . . . . ?
 C20_1 C15_1 C16_1 C17_1 -0.9(12) . . . . ?
 C20_1 C15_1 B1_1 N1_1 153.3(7) . . . . ?
 C20_1 C15_1 B1_1 N3_1 36.1(9) . . . . ?
 C20_1 C15_1 B1_1 C22_1 -86.8(8) . . . . ?
 C21_1 C18_1 C19_1 C20_1 179.3(9) . . . . ?
 C22_1 C23_1 C24_1 C25_1 -1.2(12) . . . . ?
 C23_1 C22_1 C28_1 C27_1 0.0(10) . . . . ?
 C23_1 C22_1 B1_1 N1_1 110.2(7) . . . . ?
 C23_1 C22_1 B1_1 N3_1 -132.3(7) . . . . ?
 C23_1 C22_1 B1_1 C15_1 -11.3(9) . . . . ?
 C23_1 C24_1 C25_1 C26_1 -178.5(8) . . . . ?
 C23_1 C24_1 C25_1 C27_1 1.1(12) . . . . ?
 C24_1 C25_1 C27_1 C28_1 -0.5(11) . . . . ?
 C25_1 C27_1 C28_1 C22_1 0.0(10) . . . . ?
 C26_1 C25_1 C27_1 C28_1 179.1(7) . . . . ?
 C28_1 C22_1 C23_1 C24_1 0.6(11) . . . . ?
 C28_1 C22_1 B1_1 N1_1 -64.4(7) . . . . ?
 C28_1 C22_1 B1_1 N3_1 53.0(8) . . . . ?
 C28_1 C22_1 B1_1 C15_1 174.1(6) . . . . ?
 B1_1 N1_1 C1_1 Sb1_1 -16.4(10) . . . . ?
 B1_1 N1_1 C1_1 N2_1 168.6(6) . . . . ?
 B1_1 N1_1 C2_1 C3_1 -169.8(6) . . . . ?
 B1_1 N3_1 C8_1 Sb1_1 23.3(11) . . . . ?
 B1_1 N3_1 C8_1 N4_1 -163.3(6) . . . . ?
 B1_1 N3_1 C9_1 C10_1 164.2(6) . . . . ?
 B1_1 C15_1 C16_1 C17_1 177.8(7) . . . . ?
 B1_1 C15_1 C20_1 C19_1 -177.7(8) . . . . ?
 B1_1 C22_1 C23_1 C24_1 -174.2(7) . . . . ?
 B1_1 C22_1 C28_1 C27_1 175.0(6) . . . . ?
 N1_2 C2_2 C3_2 N2_2 0.0(8) . . . . ?
 N3_2 C9_2 C10_2 N4_2 0.1(8) . . . . ?
 C1_2 N1_2 C2_2 C3_2 0.3(8) . . . . ?
 C1_2 N1_2 B1_2 N3_2 36.7(9) . . . . ?
 C1_2 N1_2 B1_2 C15_2 -80.4(8) . . . . ?
 C1_2 N1_2 B1_2 C22_2 153.5(6) . . . . ?
 C1_2 N2_2 C3_2 C2_2 -0.3(8) . . . . ?
 C1_2 N2_2 C4_2 C5_2 159.7(7) . . . . ?
 C1_2 N2_2 C4_2 C6_2 -81.0(9) . . . . ?
 C1_2 N2_2 C4_2 C7_2 41.3(11) . . . . ?
 C2_2 N1_2 C1_2 Sb1_2 171.8(5) . . . . ?
 C2_2 N1_2 C1_2 N2_2 -0.5(7) . . . . ?
 C2_2 N1_2 B1_2 N3_2 -155.0(6) . . . . ?
 C2_2 N1_2 B1_2 C15_2 87.9(7) . . . . ?
 C2_2 N1_2 B1_2 C22_2 -38.2(8) . . . . ?
 C3_2 N2_2 C1_2 Sb1_2 -171.4(5) . . . . ?
 C3_2 N2_2 C1_2 N1_2 0.5(7) . . . . ?
 C3_2 N2_2 C4_2 C5_2 -27.0(9) . . . . ?
 C3_2 N2_2 C4_2 C6_2 92.3(8) . . . . ?
 C3_2 N2_2 C4_2 C7_2 -145.4(8) . . . . ?
 C4_2 N2_2 C1_2 Sb1_2 2.8(10) . . . . ?
 C4_2 N2_2 C1_2 N1_2 174.7(6) . . . . ?
 C4_2 N2_2 C3_2 C2_2 -174.7(6) . . . . ?
 C8_2 N3_2 C9_2 C10_2 -0.6(8) . . . . ?
 C8_2 N3_2 B1_2 N1_2 -32.6(9) . . . . ?
 C8_2 N3_2 B1_2 C15_2 84.7(8) . . . . ?
 C8_2 N3_2 B1_2 C22_2 -149.0(7) . . . . ?
 C8_2 N4_2 C10_2 C9_2 0.4(8) . . . . ?
 C8_2 N4_2 C11_2 C12_2 0.1(11) . . . . ?
 C8_2 N4_2 C11_2 C13_2 -121.2(8) . . . . ?
 C8_2 N4_2 C11_2 C14_2 119.7(8) . . . . ?
 C9_2 N3_2 C8_2 Sb1_2 -177.0(5) . . . . ?
 C9_2 N3_2 C8_2 N4_2 0.8(8) . . . . ?
 C9_2 N3_2 B1_2 N1_2 156.0(5) . . . . ?
 C9_2 N3_2 B1_2 C15_2 -86.6(7) . . . . ?
 C9_2 N3_2 B1_2 C22_2 39.7(8) . . . . ?
 C10_2 N4_2 C8_2 Sb1_2 176.9(5) . . . . ?
 C10_2 N4_2 C8_2 N3_2 -0.7(8) . . . . ?
 C10_2 N4_2 C11_2 C12_2 -177.2(7) . . . . ?
 C10_2 N4_2 C11_2 C13_2 61.4(9) . . . . ?
 C10_2 N4_2 C11_2 C14_2 -57.7(8) . . . . ?
 C11_2 N4_2 C8_2 Sb1_2 -0.8(11) . . . . ?
 C11_2 N4_2 C8_2 N3_2 -178.4(7) . . . . ?
 C11_2 N4_2 C10_2 C9_2 178.3(6) . . . . ?
 C15_2 C16_2 C17_2 C18_2 0.6(12) . . . . ?
 C16_2 C15_2 C20_2 C19_2 2.1(13) . . . . ?
 C16_2 C15_2 B1_2 N1_2 -7.2(9) . . . . ?
 C16_2 C15_2 B1_2 N3_2 -125.7(7) . . . . ?
 C16_2 C15_2 B1_2 C22_2 113.2(7) . . . . ?
 C16_2 C17_2 C18_2 C19_2 1.9(13) . . . . ?
 C16_2 C17_2 C18_2 C21_2 -178.0(8) . . . . ?
 C17_2 C18_2 C19_2 C20_2 -2.3(14) . . . . ?
 C18_2 C19_2 C20_2 C15_2 0.3(15) . . . . ?
 C20_2 C15_2 C16_2 C17_2 -2.5(11) . . . . ?
 C20_2 C15_2 B1_2 N1_2 171.1(7) . . . . ?
 C20_2 C15_2 B1_2 N3_2 52.7(8) . . . . ?
 C20_2 C15_2 B1_2 C22_2 -68.4(9) . . . . ?
 C21_2 C18_2 C19_2 C20_2 177.6(9) . . . . ?
 C22_2 C23_2 C24_2 C25_2 -0.1(12) . . . . ?
 C23_2 C22_2 C28_2 C27_2 1.7(10) . . . . ?
 C23_2 C22_2 B1_2 N1_2 109.9(7) . . . . ?
 C23_2 C22_2 B1_2 N3_2 -132.0(7) . . . . ?
 C23_2 C22_2 B1_2 C15_2 -10.9(9) . . . . ?
 C23_2 C24_2 C25_2 C26_2 -178.0(8) . . . . ?
 C23_2 C24_2 C25_2 C27_2 0.6(12) . . . . ?
 C24_2 C25_2 C27_2 C28_2 0.0(11) . . . . ?
 C25_2 C27_2 C28_2 C22_2 -1.2(10) . . . . ?
 C26_2 C25_2 C27_2 C28_2 178.6(7) . . . . ?
 C28_2 C22_2 C23_2 C24_2 -1.0(10) . . . . ?
 C28_2 C22_2 B1_2 N1_2 -67.2(7) . . . . ?
 C28_2 C22_2 B1_2 N3_2 50.9(7) . . . . ?
 C28_2 C22_2 B1_2 C15_2 172.0(6) . . . . ?
 B1_2 N1_2 C1_2 Sb1_2 -18.9(9) . . . . ?
 B1_2 N1_2 C1_2 N2_2 168.8(6) . . . . ?
 B1_2 N1_2 C2_2 C3_2 -170.3(6) . . . . ?
 B1_2 N3_2 C8_2 Sb1_2 11.0(10) . . . . ?
 B1_2 N3_2 C8_2 N4_2 -171.2(6) . . . . ?
 B1_2 N3_2 C9_2 C10_2 172.7(6) . . . . ?
 B1_2 C15_2 C16_2 C17_2 176.0(7) . . . . ?
 B1_2 C15_2 C20_2 C19_2 -176.4(8) . . . . ?
 B1_2 C22_2 C23_2 C24_2 -178.2(7) . . . . ?
 B1_2 C22_2 C28_2 C27_2 179.0(6) . . . . ?
 N1_3 C2_3 C3_3 N2_3 -0.6(8) . . . . ?
 N3_3 C9_3 C10_3 N4_3 -2.0(9) . . . . ?
 C1_3 N1_3 C2_3 C3_3 0.8(8) . . . . ?
 C1_3 N1_3 B1_3 N3_3 37.1(10) . . . . ?
 C1_3 N1_3 B1_3 C15_3 -81.7(9) . . . . ?
 C1_3 N1_3 B1_3 C22_3 152.7(7) . . . . ?
 C1_3 N2_3 C3_3 C2_3 0.1(8) . . . . ?
 C1_3 N2_3 C4_3 C5_3 119.5(9) . . . . ?
 C1_3 N2_3 C4_3 C6_3 -121.6(8) . . . . ?
 C1_3 N2_3 C4_3 C7_3 -3.0(12) . . . . ?
 C2_3 N1_3 C1_3 Sb1_3 176.0(5) . . . . ?
 C2_3 N1_3 C1_3 N2_3 -0.7(8) . . . . ?
 C2_3 N1_3 B1_3 N3_3 -153.5(6) . . . . ?
 C2_3 N1_3 B1_3 C15_3 87.7(7) . . . . ?
 C2_3 N1_3 B1_3 C22_3 -37.9(8) . . . . ?
 C3_3 N2_3 C1_3 Sb1_3 -176.1(5) . . . . ?
 C3_3 N2_3 C1_3 N1_3 0.4(8) . . . . ?
 C3_3 N2_3 C4_3 C5_3 -62.1(9) . . . . ?
 C3_3 N2_3 C4_3 C6_3 56.8(9) . . . . ?
 C3_3 N2_3 C4_3 C7_3 175.5(7) . . . . ?
 C4_3 N2_3 C1_3 Sb1_3 2.5(12) . . . . ?
 C4_3 N2_3 C1_3 N1_3 178.9(7) . . . . ?
 C4_3 N2_3 C3_3 C2_3 -178.6(7) . . . . ?
 C8_3 N3_3 C9_3 C10_3 1.1(9) . . . . ?
 C8_3 N3_3 B1_3 N1_3 -40.9(9) . . . . ?
 C8_3 N3_3 B1_3 C15_3 77.4(8) . . . . ?
 C8_3 N3_3 B1_3 C22_3 -157.2(6) . . . . ?
 C8_3 N4_3 C10_3 C9_3 2.1(8) . . . . ?
 C8_3 N4_3 C11_3 C12_3 -35.4(12) . . . . ?
 C8_3 N4_3 C11_3 C13_3 -155.3(7) . . . . ?
 C8_3 N4_3 C11_3 C14_3 85.2(10) . . . . ?
 C9_3 N3_3 C8_3 Sb1_3 -171.1(5) . . . . ?
 C9_3 N3_3 C8_3 N4_3 0.2(8) . . . . ?
 C9_3 N3_3 B1_3 N1_3 152.1(6) . . . . ?
 C9_3 N3_3 B1_3 C15_3 -89.6(8) . . . . ?
 C9_3 N3_3 B1_3 C22_3 35.8(8) . . . . ?
 C10_3 N4_3 C8_3 Sb1_3 169.4(5) . . . . ?
 C10_3 N4_3 C8_3 N3_3 -1.5(8) . . . . ?
 C10_3 N4_3 C11_3 C12_3 151.7(9) . . . . ?
 C10_3 N4_3 C11_3 C13_3 31.7(10) . . . . ?
 C10_3 N4_3 C11_3 C14_3 -87.8(9) . . . . ?
 C11_3 N4_3 C8_3 Sb1_3 -4.4(10) . . . . ?
 C11_3 N4_3 C8_3 N3_3 -175.2(7) . . . . ?
 C11_3 N4_3 C10_3 C9_3 176.3(7) . . . . ?
 C15_3 C16_3 C17_3 C18_3 0.6(15) . . . . ?
 C16_3 C15_3 C20_3 C19_3 0.8(12) . . . . ?
 C16_3 C15_3 B1_3 N1_3 -46.4(9) . . . . ?
 C16_3 C15_3 B1_3 N3_3 -165.3(7) . . . . ?
 C16_3 C15_3 B1_3 C22_3 74.6(9) . . . . ?
 C16_3 C17_3 C18_3 C19_3 0.8(14) . . . . ?
 C16_3 C17_3 C18_3 C21_3 -177.3(9) . . . . ?
 C17_3 C18_3 C19_3 C20_3 -1.3(14) . . . . ?
 C18_3 C19_3 C20_3 C15_3 0.5(14) . . . . ?
 C20_3 C15_3 C16_3 C17_3 -1.4(13) . . . . ?
 C20_3 C15_3 B1_3 N1_3 132.1(7) . . . . ?
 C20_3 C15_3 B1_3 N3_3 13.2(10) . . . . ?
 C20_3 C15_3 B1_3 C22_3 -106.9(8) . . . . ?
 C21_3 C18_3 C19_3 C20_3 176.8(9) . . . . ?
 C22_3 C23_3 C24_3 C25_3 1.0(13) . . . . ?
 C23_3 C22_3 C28_3 C27_3 -1.9(10) . . . . ?
 C23_3 C22_3 B1_3 N1_3 132.8(7) . . . . ?
 C23_3 C22_3 B1_3 N3_3 -109.9(7) . . . . ?
 C23_3 C22_3 B1_3 C15_3 11.5(9) . . . . ?
 C23_3 C24_3 C25_3 C26_3 177.7(9) . . . . ?
 C23_3 C24_3 C25_3 C27_3 -2.2(13) . . . . ?
 C24_3 C25_3 C27_3 C28_3 1.3(12) . . . . ?
 C25_3 C27_3 C28_3 C22_3 0.7(11) . . . . ?
 C26_3 C25_3 C27_3 C28_3 -178.5(8) . . . . ?
 C28_3 C22_3 C23_3 C24_3 1.1(11) . . . . ?
 C28_3 C22_3 B1_3 N1_3 -50.6(8) . . . . ?
 C28_3 C22_3 B1_3 N3_3 66.7(7) . . . . ?
 C28_3 C22_3 B1_3 C15_3 -171.9(6) . . . . ?
 B1_3 N1_3 C1_3 Sb1_3 -13.6(10) . . . . ?
 B1_3 N1_3 C1_3 N2_3 169.6(6) . . . . ?
 B1_3 N1_3 C2_3 C3_3 -170.8(6) . . . . ?
 B1_3 N3_3 C8_3 Sb1_3 20.8(10) . . . . ?
 B1_3 N3_3 C8_3 N4_3 -167.9(6) . . . . ?
 B1_3 N3_3 C9_3 C10_3 170.5(6) . . . . ?
 B1_3 C15_3 C16_3 C17_3 177.2(8) . . . . ?
 B1_3 C15_3 C20_3 C19_3 -177.7(8) . . . . ?
 B1_3 C22_3 C23_3 C24_3 177.8(7) . . . . ?
 B1_3 C22_3 C28_3 C27_3 -178.7(6) . . . . ?
 N1_4 C2_4 C3_4 N2_4 -0.2(9) . . . . ?
 N3_4 C9_4 C10_4 N4_4 -0.9(8) . . . . ?
 C1_4 N1_4 C2_4 C3_4 0.8(9) . . . . ?
 C1_4 N1_4 B1_4 N3_4 45.0(8) . . . . ?
 C1_4 N1_4 B1_4 C15_4 -71.0(8) . . . . ?
 C1_4 N1_4 B1_4 C22_4 164.9(6) . . . . ?
 C1_4 N2_4 C3_4 C2_4 -0.4(9) . . . . ?
 C1_4 N2_4 C4_4 C5_4 161.2(8) . . . . ?
 C1_4 N2_4 C4_4 C6_4 -70.7(11) . . . . ?
 C1_4 N2_4 C4_4 C7_4 52.5(10) . . . . ?
 C2_4 N1_4 C1_4 Sb1_4 172.9(5) . . . . ?
 C2_4 N1_4 C1_4 N2_4 -1.1(8) . . . . ?
 C2_4 N1_4 B1_4 N3_4 -145.1(6) . . . . ?
 C2_4 N1_4 B1_4 C15_4 98.9(7) . . . . ?
 C2_4 N1_4 B1_4 C22_4 -25.2(8) . . . . ?
 C3_4 N2_4 C1_4 Sb1_4 -172.7(5) . . . . ?
 C3_4 N2_4 C1_4 N1_4 0.9(8) . . . . ?
 C3_4 N2_4 C4_4 C5_4 -19.9(11) . . . . ?
 C3_4 N2_4 C4_4 C6_4 108.3(9) . . . . ?
 C3_4 N2_4 C4_4 C7_4 -128.5(8) . . . . ?
 C4_4 N2_4 C1_4 Sb1_4 6.4(10) . . . . ?
 C4_4 N2_4 C1_4 N1_4 180.0(6) . . . . ?
 C4_4 N2_4 C3_4 C2_4 -179.5(7) . . . . ?
 C8_4 N3_4 C9_4 C10_4 0.5(8) . . . . ?
 C8_4 N3_4 B1_4 N1_4 -50.0(8) . . . . ?
 C8_4 N3_4 B1_4 C15_4 67.5(8) . . . . ?
 C8_4 N3_4 B1_4 C22_4 -166.7(6) . . . . ?
 C8_4 N4_4 C10_4 C9_4 0.9(8) . . . . ?
 C8_4 N4_4 C11_4 C12_4 -46.7(9) . . . . ?
 C8_4 N4_4 C11_4 C13_4 -164.1(7) . . . . ?
 C8_4 N4_4 C11_4 C14_4 75.4(8) . . . . ?
 C9_4 N3_4 C8_4 Sb1_4 -170.5(5) . . . . ?
 C9_4 N3_4 C8_4 N4_4 0.0(8) . . . . ?
 C9_4 N3_4 B1_4 N1_4 147.4(6) . . . . ?
 C9_4 N3_4 B1_4 C15_4 -95.1(7) . . . . ?
 C9_4 N3_4 B1_4 C22_4 30.7(8) . . . . ?
 C10_4 N4_4 C8_4 Sb1_4 169.6(5) . . . . ?
 C10_4 N4_4 C8_4 N3_4 -0.6(8) . . . . ?
 C10_4 N4_4 C11_4 C12_4 131.4(7) . . . . ?
 C10_4 N4_4 C11_4 C13_4 14.0(9) . . . . ?
 C10_4 N4_4 C11_4 C14_4 -106.6(7) . . . . ?
 C11_4 N4_4 C8_4 Sb1_4 -12.1(10) . . . . ?
 C11_4 N4_4 C8_4 N3_4 177.8(6) . . . . ?
 C11_4 N4_4 C10_4 C9_4 -177.5(6) . . . . ?
 C15_4 C16_4 C17_4 C18_4 -0.1(12) . . . . ?
 C16_4 C15_4 C20_4 C19_4 -0.5(12) . . . . ?
 C16_4 C15_4 B1_4 N1_4 -21.2(9) . . . . ?
 C16_4 C15_4 B1_4 N3_4 -139.1(7) . . . . ?
 C16_4 C15_4 B1_4 C22_4 97.5(8) . . . . ?
 C16_4 C17_4 C18_4 C19_4 -0.9(12) . . . . ?
 C16_4 C17_4 C18_4 C21_4 -178.4(7) . . . . ?
 C17_4 C18_4 C19_4 C20_4 1.2(13) . . . . ?
 C18_4 C19_4 C20_4 C15_4 -0.5(14) . . . . ?
 C20_4 C15_4 C16_4 C17_4 0.8(11) . . . . ?
 C20_4 C15_4 B1_4 N1_4 153.9(7) . . . . ?
 C20_4 C15_4 B1_4 N3_4 35.9(9) . . . . ?
 C20_4 C15_4 B1_4 C22_4 -87.5(8) . . . . ?
 C21_4 C18_4 C19_4 C20_4 178.7(8) . . . . ?
 C22_4 C23_4 C24_4 C25_4 -1.0(12) . . . . ?
 C23_4 C22_4 C28_4 C27_4 0.4(10) . . . . ?
 C23_4 C22_4 B1_4 N1_4 103.8(7) . . . . ?
 C23_4 C22_4 B1_4 N3_4 -137.4(6) . . . . ?
 C23_4 C22_4 B1_4 C15_4 -16.5(9) . . . . ?
 C23_4 C24_4 C25_4 C26_4 -179.3(8) . . . . ?
 C23_4 C24_4 C25_4 C27_4 1.6(12) . . . . ?
 C24_4 C25_4 C27_4 C28_4 -1.1(11) . . . . ?
 C25_4 C27_4 C28_4 C22_4 0.1(11) . . . . ?
 C26_4 C25_4 C27_4 C28_4 179.8(7) . . . . ?
 C28_4 C22_4 C23_4 C24_4 0.0(10) . . . . ?
 C28_4 C22_4 B1_4 N1_4 -68.4(7) . . . . ?
 C28_4 C22_4 B1_4 N3_4 50.4(8) . . . . ?
 C28_4 C22_4 B1_4 C15_4 171.4(6) . . . . ?
 B1_4 N1_4 C1_4 Sb1_4 -15.9(9) . . . . ?
 B1_4 N1_4 C1_4 N2_4 170.1(6) . . . . ?
 B1_4 N1_4 C2_4 C3_4 -170.8(6) . . . . ?
 B1_4 N3_4 C8_4 Sb1_4 24.8(9) . . . . ?
 B1_4 N3_4 C8_4 N4_4 -164.7(6) . . . . ?
 B1_4 N3_4 C9_4 C10_4 165.9(6) . . . . ?
 B1_4 C15_4 C16_4 C17_4 176.1(7) . . . . ?
 B1_4 C15_4 C20_4 C19_4 -175.9(8) . . . . ?
 B1_4 C22_4 C23_4 C24_4 -172.5(7) . . . . ?
 B1_4 C22_4 C28_4 C27_4 173.0(6) . . . . ?
 N1_5 C2_5 C3_5 N2_5 0.0(9) . . . . ?
 N3_5 C9_5 C10_5 N4_5 0.3(8) . . . . ?
 C1_5 N1_5 C2_5 C3_5 0.4(8) . . . . ?
 C1_5 N1_5 B1_5 N3_5 42.8(9) . . . . ?
 C1_5 N1_5 B1_5 C15_5 -73.4(8) . . . . ?
 C1_5 N1_5 B1_5 C22_5 160.5(6) . . . . ?
 C1_5 N2_5 C3_5 C2_5 -0.4(8) . . . . ?
 C1_5 N2_5 C4_5 C5_5 167.9(7) . . . . ?
 C1_5 N2_5 C4_5 C6_5 -68.7(10) . . . . ?
 C1_5 N2_5 C4_5 C7_5 53.6(9) . . . . ?
 C2_5 N1_5 C1_5 Sb1_5 176.7(5) . . . . ?
 C2_5 N1_5 C1_5 N2_5 -0.6(8) . . . . ?
 C2_5 N1_5 B1_5 N3_5 -149.8(6) . . . . ?
 C2_5 N1_5 B1_5 C15_5 94.0(7) . . . . ?
 C2_5 N1_5 B1_5 C22_5 -32.1(8) . . . . ?
 C3_5 N2_5 C1_5 Sb1_5 -176.5(5) . . . . ?
 C3_5 N2_5 C1_5 N1_5 0.6(8) . . . . ?
 C3_5 N2_5 C4_5 C5_5 -13.8(10) . . . . ?
 C3_5 N2_5 C4_5 C6_5 109.6(8) . . . . ?
 C3_5 N2_5 C4_5 C7_5 -128.1(7) . . . . ?
 C4_5 N2_5 C1_5 Sb1_5 2.0(10) . . . . ?
 C4_5 N2_5 C1_5 N1_5 179.2(6) . . . . ?
 C4_5 N2_5 C3_5 C2_5 -179.0(7) . . . . ?
 C8_5 N3_5 C9_5 C10_5 -0.8(8) . . . . ?
 C8_5 N3_5 B1_5 N1_5 -48.1(9) . . . . ?
 C8_5 N3_5 B1_5 C15_5 69.3(8) . . . . ?
 C8_5 N3_5 B1_5 C22_5 -163.7(6) . . . . ?
 C8_5 N4_5 C10_5 C9_5 0.3(8) . . . . ?
 C8_5 N4_5 C11_5 C12_5 -46.4(9) . . . . ?
 C8_5 N4_5 C11_5 C13_5 -164.1(7) . . . . ?
 C8_5 N4_5 C11_5 C14_5 75.5(9) . . . . ?
 C9_5 N3_5 C8_5 Sb1_5 -170.6(5) . . . . ?
 C9_5 N3_5 C8_5 N4_5 1.0(8) . . . . ?
 C9_5 N3_5 B1_5 N1_5 148.6(6) . . . . ?
 C9_5 N3_5 B1_5 C15_5 -94.0(7) . . . . ?
 C9_5 N3_5 B1_5 C22_5 33.0(9) . . . . ?
 C10_5 N4_5 C8_5 Sb1_5 170.5(5) . . . . ?
 C10_5 N4_5 C8_5 N3_5 -0.8(8) . . . . ?
 C10_5 N4_5 C11_5 C12_5 130.9(7) . . . . ?
 C10_5 N4_5 C11_5 C13_5 13.2(10) . . . . ?
 C10_5 N4_5 C11_5 C14_5 -107.2(8) . . . . ?
 C11_5 N4_5 C8_5 Sb1_5 -11.7(10) . . . . ?
 C11_5 N4_5 C8_5 N3_5 176.9(6) . . . . ?
 C11_5 N4_5 C10_5 C9_5 -177.4(7) . . . . ?
 C15_5 C16_5 C17_5 C18_5 1.0(12) . . . . ?
 C16_5 C15_5 C20_5 C19_5 2.0(17) . . . . ?
 C16_5 C15_5 B1_5 N1_5 -15.3(9) . . . . ?
 C16_5 C15_5 B1_5 N3_5 -133.0(7) . . . . ?
 C16_5 C15_5 B1_5 C22_5 104.4(8) . . . . ?
 C16_5 C17_5 C18_5 C19_5 -1.4(14) . . . . ?
 C16_5 C17_5 C18_5 C21_5 -178.1(8) . . . . ?
 C17_5 C18_5 C19_5 C20_5 2.1(18) . . . . ?
 C18_5 C19_5 C20_5 C15_5 -2(2) . . . . ?
 C20_5 C15_5 C16_5 C17_5 -1.3(12) . . . . ?
 C20_5 C15_5 B1_5 N1_5 160.8(9) . . . . ?
 C20_5 C15_5 B1_5 N3_5 43.1(10) . . . . ?
 C20_5 C15_5 B1_5 C22_5 -79.5(10) . . . . ?
 C21_5 C18_5 C19_5 C20_5 178.7(12) . . . . ?
 C22_5 C23_5 C24_5 C25_5 -0.6(14) . . . . ?
 C23_5 C22_5 C28_5 C27_5 1.0(10) . . . . ?
 C23_5 C22_5 B1_5 N1_5 105.5(8) . . . . ?
 C23_5 C22_5 B1_5 N3_5 -136.9(7) . . . . ?
 C23_5 C22_5 B1_5 C15_5 -15.7(10) . . . . ?
 C23_5 C24_5 C25_5 C26_5 179.4(9) . . . . ?
 C23_5 C24_5 C25_5 C27_5 -0.5(14) . . . . ?
 C24_5 C25_5 C27_5 C28_5 1.8(12) . . . . ?
 C25_5 C27_5 C28_5 C22_5 -2.1(11) . . . . ?
 C26_5 C25_5 C27_5 C28_5 -178.2(8) . . . . ?
 C28_5 C22_5 C23_5 C24_5 0.3(12) . . . . ?
 C28_5 C22_5 B1_5 N1_5 -67.2(7) . . . . ?
 C28_5 C22_5 B1_5 N3_5 50.4(8) . . . . ?
 C28_5 C22_5 B1_5 C15_5 171.6(6) . . . . ?
 B1_5 N1_5 C1_5 Sb1_5 -14.4(9) . . . . ?
 B1_5 N1_5 C1_5 N2_5 168.3(6) . . . . ?
 B1_5 N1_5 C2_5 C3_5 -169.4(6) . . . . ?
 B1_5 N3_5 C8_5 Sb1_5 24.1(9) . . . . ?
 B1_5 N3_5 C8_5 N4_5 -164.3(6) . . . . ?
 B1_5 N3_5 C9_5 C10_5 165.2(6) . . . . ?
 B1_5 C15_5 C16_5 C17_5 175.1(7) . . . . ?
 B1_5 C15_5 C20_5 C19_5 -174.4(11) . . . . ?
 B1_5 C22_5 C23_5 C24_5 -172.7(8) . . . . ?
 B1_5 C22_5 C28_5 C27_5 174.3(6) . . . . ?
 N1_6 C2_6 C3_6 N2_6 0.0(8) . . . . ?
 N3_6 C9_6 C10_6 N4_6 1.0(8) . . . . ?
 C1_6 N1_6 C2_6 C3_6 0.3(8) . . . . ?
 C1_6 N1_6 B1_6 N3_6 37.0(9) . . . . ?
 C1_6 N1_6 B1_6 C15_6 -80.0(8) . . . . ?
 C1_6 N1_6 B1_6 C22_6 153.5(6) . . . . ?
 C1_6 N2_6 C3_6 C2_6 -0.3(8) . . . . ?
 C1_6 N2_6 C4_6 C5_6 159.8(7) . . . . ?
 C1_6 N2_6 C4_6 C6_6 -79.2(11) . . . . ?
 C1_6 N2_6 C4_6 C7_6 43.2(12) . . . . ?
 C2_6 N1_6 C1_6 Sb1_6 171.3(5) . . . . ?
 C2_6 N1_6 C1_6 N2_6 -0.5(7) . . . . ?
 C2_6 N1_6 B1_6 N3_6 -154.3(6) . . . . ?
 C2_6 N1_6 B1_6 C15_6 88.6(7) . . . . ?
 C2_6 N1_6 B1_6 C22_6 -37.9(8) . . . . ?
 C3_6 N2_6 C1_6 Sb1_6 -170.8(5) . . . . ?
 C3_6 N2_6 C1_6 N1_6 0.5(7) . . . . ?
 C3_6 N2_6 C4_6 C5_6 -26.3(10) . . . . ?
 C3_6 N2_6 C4_6 C6_6 94.7(10) . . . . ?
 C3_6 N2_6 C4_6 C7_6 -142.9(11) . . . . ?
 C4_6 N2_6 C1_6 Sb1_6 3.9(9) . . . . ?
 C4_6 N2_6 C1_6 N1_6 175.2(6) . . . . ?
 C4_6 N2_6 C3_6 C2_6 -175.2(6) . . . . ?
 C8_6 N3_6 C9_6 C10_6 -0.6(8) . . . . ?
 C8_6 N3_6 B1_6 N1_6 -33.3(10) . . . . ?
 C8_6 N3_6 B1_6 C15_6 84.1(8) . . . . ?
 C8_6 N3_6 B1_6 C22_6 -149.4(7) . . . . ?
 C8_6 N4_6 C10_6 C9_6 -1.0(9) . . . . ?
 C8_6 N4_6 C11_6 C12_6 2.3(13) . . . . ?
 C8_6 N4_6 C11_6 C13_6 -119.9(9) . . . . ?
 C8_6 N4_6 C11_6 C14_6 121.5(9) . . . . ?
 C9_6 N3_6 C8_6 Sb1_6 -176.8(5) . . . . ?
 C9_6 N3_6 C8_6 N4_6 0.0(8) . . . . ?
 C9_6 N3_6 B1_6 N1_6 156.0(6) . . . . ?
 C9_6 N3_6 B1_6 C15_6 -86.6(7) . . . . ?
 C9_6 N3_6 B1_6 C22_6 40.0(8) . . . . ?
 C10_6 N4_6 C8_6 Sb1_6 177.2(5) . . . . ?
 C10_6 N4_6 C8_6 N3_6 0.6(9) . . . . ?
 C10_6 N4_6 C11_6 C12_6 -175.9(7) . . . . ?
 C10_6 N4_6 C11_6 C13_6 61.8(9) . . . . ?
 C10_6 N4_6 C11_6 C14_6 -56.7(9) . . . . ?
 C11_6 N4_6 C8_6 Sb1_6 -1.2(13) . . . . ?
 C11_6 N4_6 C8_6 N3_6 -177.8(8) . . . . ?
 C11_6 N4_6 C10_6 C9_6 177.6(7) . . . . ?
 C15_6 C16_6 C17_6 C18_6 -1.5(13) . . . . ?
 C16_6 C15_6 C20_6 C19_6 0.7(13) . . . . ?
 C16_6 C15_6 B1_6 N1_6 -5.0(10) . . . . ?
 C16_6 C15_6 B1_6 N3_6 -123.7(7) . . . . ?
 C16_6 C15_6 B1_6 C22_6 115.5(8) . . . . ?
 C16_6 C17_6 C18_6 C19_6 1.7(13) . . . . ?
 C16_6 C17_6 C18_6 C21_6 -176.4(8) . . . . ?
 C17_6 C18_6 C19_6 C20_6 -0.7(15) . . . . ?
 C18_6 C19_6 C20_6 C15_6 -0.4(16) . . . . ?
 C20_6 C15_6 C16_6 C17_6 0.3(12) . . . . ?
 C20_6 C15_6 B1_6 N1_6 169.9(7) . . . . ?
 C20_6 C15_6 B1_6 N3_6 51.3(9) . . . . ?
 C20_6 C15_6 B1_6 C22_6 -69.5(9) . . . . ?
 C21_6 C18_6 C19_6 C20_6 177.3(10) . . . . ?
 C22_6 C23_6 C24_6 C25_6 -1.8(12) . . . . ?
 C23_6 C22_6 C28_6 C27_6 0.9(10) . . . . ?
 C23_6 C22_6 B1_6 N1_6 106.1(7) . . . . ?
 C23_6 C22_6 B1_6 N3_6 -135.8(7) . . . . ?
 C23_6 C22_6 B1_6 C15_6 -14.9(9) . . . . ?
 C23_6 C24_6 C25_6 C26_6 -178.6(8) . . . . ?
 C23_6 C24_6 C25_6 C27_6 1.6(12) . . . . ?
 C24_6 C25_6 C27_6 C28_6 -0.2(12) . . . . ?
 C25_6 C27_6 C28_6 C22_6 -1.0(11) . . . . ?
 C26_6 C25_6 C27_6 C28_6 179.9(8) . . . . ?
 C28_6 C22_6 C23_6 C24_6 0.6(11) . . . . ?
 C28_6 C22_6 B1_6 N1_6 -69.5(7) . . . . ?
 C28_6 C22_6 B1_6 N3_6 48.6(7) . . . . ?
 C28_6 C22_6 B1_6 C15_6 169.5(6) . . . . ?
 B1_6 N1_6 C1_6 Sb1_6 -18.9(9) . . . . ?
 B1_6 N1_6 C1_6 N2_6 169.3(6) . . . . ?
 B1_6 N1_6 C2_6 C3_6 -170.7(6) . . . . ?
 B1_6 N3_6 C8_6 Sb1_6 11.6(10) . . . . ?
 B1_6 N3_6 C8_6 N4_6 -171.5(6) . . . . ?
 B1_6 N3_6 C9_6 C10_6 172.2(6) . . . . ?
 B1_6 C15_6 C16_6 C17_6 175.5(7) . . . . ?
 B1_6 C15_6 C20_6 C19_6 -174.7(9) . . . . ?
 B1_6 C22_6 C23_6 C24_6 -175.2(7) . . . . ?
 B1_6 C22_6 C28_6 C27_6 176.8(6) . . . . ?

_shelx_res_file
;
TITL 2024ncs0330r1w_a.res in P-1
    2024ncs0330r1w.res
    created by SHELXL-2018/3 at 16:43:20 on 16-May-2024
REM Old TITL 2024ncs0330r1w in P-1
REM SHELXT solution in P-1: R1 0.151, Rweak 0.007, Alpha 0.086
REM <I/s> 0.000 for 0 systematic absences, Orientation as input
REM Formula found by SHELXT: C172 B17 N29 Cl7 Sb6 I6
CELL 0.71073 18.9347 23.6896 26.2232 63.438 84.485 75.909
ZERR 12 0.0002 0.0003 0.0004 0.001 0.001 0.001
LATT 1
SFAC C H B Cl I N Sb
UNIT 360 492 12 24 12 48 12
RIGU_1 C5 C6 C4 C7 N2
RIGU_6 N2 C4 C6 C5 C7

L.S. 9 0 0
PLAN  79
TEMP -173(2)
CONF
BOND
list 4
MORE -1
BOND $H
fmap 2 53
acta
SHEL 999 0.74
REM <olex2.extras>
REM <HklSrc "%.\\2024ncs0330r1w.hkl">
REM </olex2.extras>

WGHT    0.097800  129.394699
FVAR       0.28344
RESI BTSbMe 1
SB1   7    0.264006    0.310139    0.925981    11.00000    0.02984    0.01134 =
         0.02915   -0.00302    0.01411   -0.00324
N1    6    0.326527    0.388570    0.808343    11.00000    0.01726    0.01071 =
         0.01506   -0.00510    0.00347   -0.00287
N2    6    0.389167    0.288273    0.843017    11.00000    0.01644    0.01069 =
         0.02968   -0.00899    0.00244   -0.00152
N3    6    0.237816    0.458287    0.849015    11.00000    0.01487    0.00823 =
         0.01975   -0.00483    0.00269   -0.00369
N4    6    0.185168    0.441258    0.931178    11.00000    0.02707    0.01761 =
         0.01825   -0.00550    0.00717    0.00156
C1    1    0.331483    0.329310    0.852459    11.00000    0.01309    0.01131 =
         0.02386   -0.00883    0.00337   -0.00045
C2    1    0.382094    0.384825    0.771514    11.00000    0.02483    0.01525 =
         0.02740   -0.01099    0.01089   -0.00212
AFIX  43
H2    2    0.391517    0.419698    0.737111    11.00000   -1.20000
AFIX   0
C3    1    0.421610    0.322111    0.792941    11.00000    0.02452    0.02093 =
         0.02512   -0.01375    0.00927   -0.00328
AFIX  43
H3    2    0.463236    0.305321    0.776436    11.00000   -1.20000
AFIX   0
C4    1    0.417876    0.217341    0.880291    11.00000    0.03395    0.00852 =
         0.03482   -0.00640    0.01284   -0.00200
C5    1    0.459389    0.185484    0.844703    11.00000    0.09778    0.02134 =
         0.04161   -0.01902   -0.01254    0.03032
AFIX 137
H5A   2    0.503847    0.201618    0.830848    11.00000   -1.50000
H5B   2    0.429050    0.195590    0.812153    11.00000   -1.50000
H5C   2    0.472341    0.138469    0.867899    11.00000   -1.50000
AFIX   0
C6    1    0.461821    0.209654    0.926871    11.00000    0.18758    0.03454 =
         0.06970   -0.03126   -0.07468    0.04791
AFIX 137
H6A   2    0.476846    0.163576    0.953094    11.00000   -1.50000
H6B   2    0.432962    0.233053    0.947450    11.00000   -1.50000
H6C   2    0.505092    0.227183    0.911273    11.00000   -1.50000
AFIX   0
C7    1    0.352434    0.185748    0.898216    11.00000    0.06408    0.01450 =
         0.28008   -0.03104    0.07522   -0.01436
AFIX 137
H7A   2    0.310088    0.215569    0.874276    11.00000   -1.50000
H7B   2    0.341525    0.175773    0.938241    11.00000   -1.50000
H7C   2    0.363779    0.145670    0.893612    11.00000   -1.50000
AFIX   0
C8    1    0.222852    0.412611    0.898911    11.00000    0.02897    0.01174 =
         0.02494   -0.00868    0.01232   -0.00153
C9    1    0.210956    0.517744    0.849528    11.00000    0.02044    0.01333 =
         0.02128   -0.01124    0.00754   -0.00512
AFIX  43
H9    2    0.214952    0.558634    0.819703    11.00000   -1.20000
AFIX   0
C10   1    0.177825    0.507345    0.900247    11.00000    0.02074    0.01929 =
         0.02484   -0.01081    0.00531   -0.00048
AFIX  43
H10   2    0.154033    0.539530    0.912220    11.00000   -1.20000
AFIX   0
C11   1    0.152354    0.407512    0.989000    11.00000    0.04056    0.02535 =
         0.02795   -0.01007    0.01580   -0.00534
C12   1    0.109091    0.362128    0.985696    11.00000    0.04106    0.03776 =
         0.03586   -0.01372    0.01766   -0.01682
AFIX 137
H12A  2    0.075701    0.350628    1.017838    11.00000   -1.50000
H12B  2    0.142844    0.322729    0.987335    11.00000   -1.50000
H12C  2    0.081130    0.384078    0.949809    11.00000   -1.50000
AFIX   0
C13   1    0.099436    0.458542    1.002742    11.00000    0.04568    0.02900 =
         0.03111   -0.01552    0.01971   -0.00555
AFIX 137
H13A  2    0.065000    0.486013    0.970823    11.00000   -1.50000
H13B  2    0.126624    0.485289    1.008958    11.00000   -1.50000
H13C  2    0.072676    0.437118    1.037277    11.00000   -1.50000
AFIX   0
C14   1    0.211643    0.370708    1.034026    11.00000    0.03923    0.03558 =
         0.02204   -0.00497    0.01244   -0.00884
AFIX 137
H14A  2    0.231921    0.401376    1.040415    11.00000   -1.50000
H14B  2    0.250219    0.344063    1.021298    11.00000   -1.50000
H14C  2    0.191335    0.342755    1.069639    11.00000   -1.50000
AFIX   0
C15   1    0.192766    0.439826    0.769460    11.00000    0.01997    0.01492 =
         0.02359   -0.00948    0.00334   -0.00251
C16   1    0.199487    0.397517    0.744278    11.00000    0.01816    0.02531 =
         0.03409   -0.02274    0.00741   -0.00108
AFIX  43
H16   2    0.246708    0.375310    0.739346    11.00000   -1.20000
AFIX   0
C17   1    0.138914    0.387115    0.726290    11.00000    0.02199    0.02702 =
         0.03872   -0.02243    0.00646   -0.00695
AFIX  43
H17   2    0.145556    0.357892    0.709655    11.00000   -1.20000
AFIX   0
C18   1    0.069829    0.418580    0.732327    11.00000    0.02061    0.03501 =
         0.03494   -0.02045    0.00698   -0.01075
C19   1    0.061675    0.461237    0.756837    11.00000    0.01901    0.04681 =
         0.05501   -0.03716    0.00201   -0.00131
AFIX  43
H19   2    0.014291    0.483468    0.761415    11.00000   -1.20000
AFIX   0
C20   1    0.121812    0.471490    0.774529    11.00000    0.01995    0.03243 =
         0.04714   -0.02966   -0.00153    0.00233
AFIX  43
H20   2    0.114636    0.501159    0.790733    11.00000   -1.20000
AFIX   0
C21   1    0.003796    0.406795    0.713561    11.00000    0.02325    0.05111 =
         0.04863   -0.03355    0.00740   -0.01493
AFIX 137
H21A  2    0.016865    0.395344    0.681757    11.00000   -1.50000
H21B  2   -0.035174    0.446178    0.701304    11.00000   -1.50000
H21C  2   -0.013025    0.371240    0.745482    11.00000   -1.50000
AFIX   0
C22   1    0.294867    0.511862    0.748038    11.00000    0.02049    0.00766 =
         0.01967   -0.00653    0.00196    0.00008
C23   1    0.274262    0.545596    0.691037    11.00000    0.03637    0.01744 =
         0.02212   -0.00666   -0.00647   -0.00072
AFIX  43
H23   2    0.236359    0.535256    0.677893    11.00000   -1.20000
AFIX   0
C24   1    0.307786    0.594570    0.652204    11.00000    0.06303    0.01921 =
         0.01205   -0.00167    0.00323   -0.00475
AFIX  43
H24   2    0.292885    0.616177    0.613251    11.00000   -1.20000
AFIX   0
C25   1    0.362228    0.611862    0.669807    11.00000    0.04158    0.01452 =
         0.02655   -0.00985    0.01313   -0.00513
C26   1    0.398310    0.665614    0.629324    11.00000    0.06466    0.01845 =
         0.03627   -0.00722    0.02853   -0.01611
AFIX 137
H26A  2    0.394499    0.697399    0.644338    11.00000   -1.50000
H26B  2    0.374030    0.686849    0.591893    11.00000   -1.50000
H26C  2    0.449765    0.647401    0.625527    11.00000   -1.50000
AFIX   0
C27   1    0.383586    0.578573    0.726838    11.00000    0.02774    0.01748 =
         0.03141   -0.01307    0.01043   -0.00773
AFIX  43
H27   2    0.421174    0.589295    0.739952    11.00000   -1.20000
AFIX   0
C28   1    0.350093    0.529234    0.765240    11.00000    0.02127    0.01509 =
         0.02078   -0.01016    0.00763   -0.00439
AFIX  43
H28   2    0.365577    0.507086    0.804064    11.00000   -1.20000
AFIX   0
C29   1    0.179334    0.294215    0.887243    11.00000    0.02405    0.02552 =
         0.05810   -0.01992    0.01235   -0.01075
AFIX 137
H29A  2    0.140136    0.333401    0.872672    11.00000   -1.50000
H29B  2    0.159858    0.257962    0.915805    11.00000   -1.50000
H29C  2    0.199711    0.284080    0.855731    11.00000   -1.50000
AFIX   0
B1    3    0.262277    0.450642    0.792687    11.00000    0.01471    0.01063 =
         0.01864   -0.00881    0.00220   -0.00083

RESI BTSbMe 2
SB1   7    0.278547   -0.013855    0.599771    11.00000    0.02036    0.01122 =
         0.01911   -0.00661    0.00643   -0.00484
N1    6    0.314116    0.059840    0.471324    11.00000    0.00926    0.01208 =
         0.01849   -0.00754    0.00125   -0.00379
N2    6    0.377070   -0.040346    0.503452    11.00000    0.01349    0.01244 =
         0.02444   -0.00987    0.00654   -0.00396
N3    6    0.232775    0.131477    0.515431    11.00000    0.01565    0.01072 =
         0.01649   -0.00731    0.00205   -0.00598
N4    6    0.200808    0.121308    0.601034    11.00000    0.01611    0.01978 =
         0.01824   -0.01162    0.00120   -0.00014
C1    1    0.325214    0.002170    0.516971    11.00000    0.00715    0.00863 =
         0.02626   -0.00849    0.00336   -0.00229
C2    1    0.359638    0.054955    0.427821    11.00000    0.02110    0.01307 =
         0.02344   -0.01108    0.00685   -0.00175
AFIX  43
H2    2    0.362995    0.088742    0.390883    11.00000   -1.20000
AFIX   0
C3    1    0.398431   -0.007530    0.448361    11.00000    0.01646    0.01375 =
         0.02421   -0.01008    0.00663   -0.00418
AFIX  43
H3    2    0.433969   -0.025310    0.428199    11.00000   -1.20000
AFIX   0
C4    1    0.411615   -0.109253    0.542511    11.00000    0.02166    0.01195 =
         0.03152   -0.01106    0.00648    0.00035
C5    1    0.443935   -0.144393    0.505811    11.00000    0.03507    0.01490 =
         0.03269   -0.01477    0.00352    0.00147
AFIX 137
H5A   2    0.481443   -0.123649    0.481211    11.00000   -1.50000
H5B   2    0.405333   -0.142173    0.482174    11.00000   -1.50000
H5C   2    0.465695   -0.189828    0.530580    11.00000   -1.50000
AFIX   0
C6    1    0.471035   -0.107585    0.576188    11.00000    0.04825    0.02976 =
         0.04822   -0.02326   -0.01795    0.01344
AFIX 137
H6A   2    0.495881   -0.151968    0.601340    11.00000   -1.50000
H6B   2    0.449497   -0.084693    0.599157    11.00000   -1.50000
H6C   2    0.506197   -0.085015    0.549872    11.00000   -1.50000
AFIX   0
C7    1    0.356617   -0.143720    0.580898    11.00000    0.04893    0.01666 =
         0.07390   -0.01386    0.03121   -0.00345
AFIX 137
H7A   2    0.313736   -0.135606    0.558352    11.00000   -1.50000
H7B   2    0.342181   -0.127757    0.609845    11.00000   -1.50000
H7C   2    0.377938   -0.190356    0.599623    11.00000   -1.50000
AFIX   0
C8    1    0.232039    0.088605    0.570244    11.00000    0.01404    0.01244 =
         0.01645   -0.00695    0.00564   -0.00171
C9    1    0.202406    0.192559    0.511401    11.00000    0.01766    0.01397 =
         0.02293   -0.01044    0.00403   -0.00258
AFIX  43
H9    2    0.196530    0.231984    0.477434    11.00000   -1.20000
AFIX   0
C10   1    0.182441    0.186530    0.564273    11.00000    0.02328    0.01777 =
         0.02352   -0.01274    0.00820   -0.00670
AFIX  43
H10   2    0.160044    0.220688    0.574201    11.00000   -1.20000
AFIX   0
C11   1    0.187175    0.099036    0.663723    11.00000    0.02742    0.02276 =
         0.01997   -0.01112    0.01021   -0.00361
C12   1    0.214434    0.025742    0.697632    11.00000    0.04824    0.01904 =
         0.02075   -0.00691    0.00865   -0.00507
AFIX 137
H12A  2    0.204699    0.013207    0.738202    11.00000   -1.50000
H12B  2    0.266942    0.013736    0.692265    11.00000   -1.50000
H12C  2    0.189115    0.003358    0.684139    11.00000   -1.50000
AFIX   0
C13   1    0.106132    0.118482    0.671051    11.00000    0.02719    0.04371 =
         0.03030   -0.01133    0.01298   -0.00002
AFIX 137
H13A  2    0.080678    0.097126    0.656505    11.00000   -1.50000
H13B  2    0.089576    0.165569    0.649817    11.00000   -1.50000
H13C  2    0.095569    0.105365    0.711585    11.00000   -1.50000
AFIX   0
C14   1    0.228146    0.133313    0.684189    11.00000    0.03741    0.02906 =
         0.02594   -0.01589   -0.00390   -0.00214
AFIX 137
H14A  2    0.211091    0.180300    0.662584    11.00000   -1.50000
H14B  2    0.280435    0.120869    0.678283    11.00000   -1.50000
H14C  2    0.219239    0.120798    0.724852    11.00000   -1.50000
AFIX   0
C15   1    0.179848    0.114573    0.436946    11.00000    0.00945    0.02250 =
         0.02139   -0.01236    0.00298   -0.00711
C16   1    0.178782    0.062278    0.425714    11.00000    0.02143    0.02370 =
         0.02731   -0.01707   -0.00276   -0.00139
AFIX  43
H16   2    0.222958    0.031589    0.428410    11.00000   -1.20000
AFIX   0
C17   1    0.114715    0.054029    0.410697    11.00000    0.02941    0.02930 =
         0.03011   -0.01921    0.00247   -0.01096
AFIX  43
H17   2    0.116026    0.017743    0.403716    11.00000   -1.20000
AFIX   0
C18   1    0.048748    0.098087    0.405741    11.00000    0.02214    0.04045 =
         0.02765   -0.01837    0.00276   -0.01299
C19   1    0.049247    0.151305    0.414548    11.00000    0.01419    0.05126 =
         0.05311   -0.03767   -0.00126   -0.00303
AFIX  43
H19   2    0.005289    0.182856    0.410058    11.00000   -1.20000
AFIX   0
C20   1    0.112904    0.159407    0.429842    11.00000    0.01776    0.03573 =
         0.05029   -0.03477   -0.00314   -0.00011
AFIX  43
H20   2    0.111267    0.196470    0.435721    11.00000   -1.20000
AFIX   0
C21   1   -0.020772    0.087649    0.391365    11.00000    0.02781    0.05977 =
         0.04644   -0.03107    0.00447   -0.01768
AFIX 137
H21A  2   -0.010686    0.069478    0.363706    11.00000   -1.50000
H21B  2   -0.056359    0.129142    0.374949    11.00000   -1.50000
H21C  2   -0.040458    0.057540    0.426096    11.00000   -1.50000
AFIX   0
C22   1    0.285654    0.183945    0.414736    11.00000    0.01645    0.01289 =
         0.01576   -0.00650    0.00347   -0.00356
C23   1    0.264017    0.221568    0.357826    11.00000    0.02942    0.01875 =
         0.01807   -0.00577   -0.00101   -0.00155
AFIX  43
H23   2    0.226289    0.212350    0.343414    11.00000   -1.20000
AFIX   0
C24   1    0.296107    0.272468    0.321268    11.00000    0.04344    0.02040 =
         0.02320    0.00007   -0.00196   -0.00206
AFIX  43
H24   2    0.280034    0.297084    0.282660    11.00000   -1.20000
AFIX   0
C25   1    0.350939    0.287237    0.340817    11.00000    0.03432    0.01422 =
         0.03584   -0.00874    0.01472   -0.00385
C26   1    0.385327    0.343263    0.303162    11.00000    0.06658    0.02106 =
         0.04762   -0.00873    0.02773   -0.01935
AFIX 137
H26A  2    0.364416    0.380257    0.311567    11.00000   -1.50000
H26B  2    0.375862    0.355510    0.263056    11.00000   -1.50000
H26C  2    0.437994    0.330340    0.310453    11.00000   -1.50000
AFIX   0
C27   1    0.374487    0.250321    0.397409    11.00000    0.01959    0.01709 =
         0.03578   -0.01226    0.00856   -0.00575
AFIX  43
H27   2    0.412198    0.259913    0.411489    11.00000   -1.20000
AFIX   0
C28   1    0.342608    0.199421    0.433180    11.00000    0.01953    0.01494 =
         0.02380   -0.00833    0.00298   -0.00543
AFIX  43
H28   2    0.359865    0.174170    0.471445    11.00000   -1.20000
AFIX   0
C29   1    0.178492   -0.031627    0.581648    11.00000    0.02870    0.03114 =
         0.03545   -0.01545    0.01147   -0.01867
AFIX 137
H29A  2    0.140124   -0.023480    0.606993    11.00000   -1.50000
H29B  2    0.186790   -0.076741    0.587890    11.00000   -1.50000
H29C  2    0.163488   -0.002667    0.541898    11.00000   -1.50000
AFIX   0
B1    3    0.252389    0.123389    0.458508    11.00000    0.01503    0.01321 =
         0.01160   -0.00739    0.00208   -0.00266

RESI BTSbMe 3
SB1   7    0.779104    0.921534    0.729323    11.00000    0.02412    0.01590 =
         0.01943   -0.01094   -0.00753    0.00270
N1    6    0.740917    0.980483    0.815628    11.00000    0.01810    0.01338 =
         0.01556   -0.00828   -0.00072   -0.00237
N2    6    0.704204    1.056643    0.730926    11.00000    0.02236    0.01269 =
         0.01467   -0.00497   -0.00453    0.00279
N3    6    0.823803    0.865419    0.856879    11.00000    0.01922    0.01117 =
         0.01484   -0.00655   -0.00351   -0.00044
N4    6    0.884729    0.799246    0.822138    11.00000    0.01532    0.01224 =
         0.02613   -0.01140   -0.00849    0.00123
C1    1    0.735923    0.993174    0.760526    11.00000    0.02200    0.01475 =
         0.02224   -0.01108   -0.00583    0.00214
C2    1    0.712611    1.037261    0.820280    11.00000    0.02059    0.01514 =
         0.02300   -0.01115    0.00015    0.00013
AFIX  43
H2    2    0.709870    1.042371    0.854394    11.00000   -1.20000
AFIX   0
C3    1    0.689400    1.084462    0.768114    11.00000    0.02207    0.01373 =
         0.02523   -0.00930   -0.00452    0.00281
AFIX  43
H3    2    0.667113    1.128461    0.758838    11.00000   -1.20000
AFIX   0
C4    1    0.685908    1.097932    0.668027    11.00000    0.03665    0.01678 =
         0.01815   -0.00265   -0.00932    0.00232
C5    1    0.603794    1.123782    0.663264    11.00000    0.02446    0.04496 =
         0.03387   -0.00895   -0.01177    0.00389
AFIX 137
H5A   2    0.588876    1.146718    0.687091    11.00000   -1.50000
H5B   2    0.579599    1.087617    0.676171    11.00000   -1.50000
H5C   2    0.589999    1.153666    0.623460    11.00000   -1.50000
AFIX   0
C6    1    0.724955    1.153196    0.646706    11.00000    0.04748    0.01794 =
         0.02825   -0.00630   -0.00204   -0.00144
AFIX 137
H6A   2    0.714581    1.180379    0.605911    11.00000   -1.50000
H6B   2    0.777545    1.135507    0.652847    11.00000   -1.50000
H6C   2    0.707913    1.179332    0.667615    11.00000   -1.50000
AFIX   0
C7    1    0.711387    1.060465    0.633020    11.00000    0.04707    0.02417 =
         0.02077   -0.00835   -0.00722    0.00389
AFIX 137
H7A   2    0.690665    1.022042    0.648337    11.00000   -1.50000
H7B   2    0.764662    1.047063    0.634801    11.00000   -1.50000
H7C   2    0.695304    1.088068    0.593293    11.00000   -1.50000
AFIX   0
C8    1    0.831744    0.853857    0.810661    11.00000    0.02015    0.01114 =
         0.01911   -0.00864   -0.00381   -0.00158
C9    1    0.872410    0.817858    0.898519    11.00000    0.03117    0.01448 =
         0.02180   -0.00780   -0.01089    0.00652
AFIX  43
H9    2    0.877908    0.813841    0.935706    11.00000   -1.20000
AFIX   0
C10   1    0.911429    0.777339    0.876165    11.00000    0.02250    0.01670 =
         0.02380   -0.01100   -0.01095    0.00390
AFIX  43
H10   2    0.949930    0.740767    0.894727    11.00000   -1.20000
AFIX   0
C11   1    0.917100    0.769138    0.783100    11.00000    0.03102    0.01505 =
         0.02728   -0.01306   -0.00571    0.00679
C12   1    0.860502    0.777712    0.742607    11.00000    0.07465    0.07025 =
         0.10475   -0.07899   -0.06471    0.04871
AFIX 137
H12A  2    0.881904    0.755623    0.718978    11.00000   -1.50000
H12B  2    0.842531    0.823978    0.718115    11.00000   -1.50000
H12C  2    0.819988    0.759153    0.764194    11.00000   -1.50000
AFIX   0
C13   1    0.947629    0.697284    0.818620    11.00000    0.04016    0.01439 =
         0.03524   -0.01334   -0.00751    0.00606
AFIX 137
H13A  2    0.910623    0.678277    0.845278    11.00000   -1.50000
H13B  2    0.990678    0.691283    0.840044    11.00000   -1.50000
H13C  2    0.961292    0.675919    0.793462    11.00000   -1.50000
AFIX   0
C14   1    0.978100    0.802433    0.750334    11.00000    0.07512    0.03308 =
         0.06580   -0.02566    0.04299   -0.01055
AFIX 137
H14A  2    1.014999    0.796059    0.777335    11.00000   -1.50000
H14B  2    0.957887    0.848882    0.728231    11.00000   -1.50000
H14C  2    1.000485    0.783683    0.724448    11.00000   -1.50000
AFIX   0
C15   1    0.690508    0.884409    0.891651    11.00000    0.01758    0.01450 =
         0.02485   -0.00726   -0.00225   -0.00120
C16   1    0.622408    0.922764    0.894625    11.00000    0.02566    0.02108 =
         0.04737   -0.01486    0.00034   -0.00021
AFIX  43
H16   2    0.619278    0.966773    0.885945    11.00000   -1.20000
AFIX   0
C17   1    0.559946    0.899430    0.909567    11.00000    0.02435    0.03064 =
         0.04410   -0.01209    0.00304   -0.00383
AFIX  43
H17   2    0.515119    0.927632    0.910548    11.00000   -1.20000
AFIX   0
C18   1    0.561301    0.835582    0.923192    11.00000    0.02040    0.03397 =
         0.02850   -0.00509   -0.00682   -0.00874
C19   1    0.627897    0.795908    0.921922    11.00000    0.03179    0.02240 =
         0.04325   -0.01101   -0.00237   -0.00990
AFIX  43
H19   2    0.630729    0.751614    0.931864    11.00000   -1.20000
AFIX   0
C20   1    0.690118    0.819744    0.906446    11.00000    0.02227    0.01506 =
         0.03727   -0.01089   -0.00145    0.00032
AFIX  43
H20   2    0.734740    0.791143    0.905758    11.00000   -1.20000
AFIX   0
C21   1    0.492197    0.810254    0.937225    11.00000    0.01833    0.04977 =
         0.05314   -0.01531   -0.00560   -0.01473
AFIX 137
H21A  2    0.458227    0.832896    0.956262    11.00000   -1.50000
H21B  2    0.504062    0.763703    0.962521    11.00000   -1.50000
H21C  2    0.469646    0.817796    0.901961    11.00000   -1.50000
AFIX   0
C22   1    0.796002    0.928583    0.917088    11.00000    0.02177    0.01233 =
         0.01338   -0.00587   -0.00250    0.00142
C23   1    0.775593    0.906312    0.974148    11.00000    0.04130    0.02453 =
         0.01628   -0.01012    0.00499   -0.00665
AFIX  43
H23   2    0.738349    0.882666    0.986981    11.00000   -1.20000
AFIX   0
C24   1    0.808441    0.917890    1.012673    11.00000    0.07522    0.03161 =
         0.01852   -0.01602   -0.00538   -0.00432
AFIX  43
H24   2    0.793494    0.901331    1.051274    11.00000   -1.20000
AFIX   0
C25   1    0.861779    0.952502    0.996614    11.00000    0.05586    0.02548 =
         0.03480   -0.02193   -0.01714    0.00642
C26   1    0.895844    0.967477    1.037266    11.00000    0.09774    0.04274 =
         0.04260   -0.03134   -0.03128    0.00193
AFIX 137
H26A  2    0.947306    0.944941    1.043381    11.00000   -1.50000
H26B  2    0.870535    0.952969    1.073733    11.00000   -1.50000
H26C  2    0.891895    1.014283    1.021185    11.00000   -1.50000
AFIX   0
C27   1    0.883894    0.973973    0.940372    11.00000    0.03633    0.02135 =
         0.03430   -0.01847   -0.01460    0.00103
AFIX  43
H27   2    0.921460    0.997273    0.928093    11.00000   -1.20000
AFIX   0
C28   1    0.852100    0.962023    0.901652    11.00000    0.02466    0.01748 =
         0.02076   -0.01064   -0.00407   -0.00199
AFIX  43
H28   2    0.868941    0.976997    0.863555    11.00000   -1.20000
AFIX   0
C29   1    0.679376    0.885263    0.748702    11.00000    0.02827    0.03005 =
         0.03893   -0.01569   -0.01497   -0.00447
AFIX 137
H29A  2    0.667299    0.873427    0.788853    11.00000   -1.50000
H29B  2    0.686718    0.847063    0.741501    11.00000   -1.50000
H29C  2    0.639395    0.919036    0.724439    11.00000   -1.50000
AFIX   0
B1    3    0.761676    0.914369    0.871246    11.00000    0.01355    0.01038 =
         0.01629   -0.00384   -0.00233    0.00269

RESI BTSbMe 4
SB1   7    0.251850    0.434733    0.583478    11.00000    0.01700    0.01562 =
         0.01794   -0.01016   -0.00409    0.00187
N1    6    0.181113    0.470499    0.467882    11.00000    0.01551    0.01184 =
         0.01721   -0.00651   -0.00328   -0.00233
N2    6    0.119815    0.536744    0.502533    11.00000    0.01087    0.01454 =
         0.01889   -0.01172   -0.00398    0.00194
N3    6    0.273575    0.360184    0.509451    11.00000    0.01557    0.01043 =
         0.01763   -0.00508   -0.00105   -0.00096
N4    6    0.331029    0.297292    0.591383    11.00000    0.01568    0.01282 =
         0.01608   -0.00336   -0.00046   -0.00200
C1    1    0.178791    0.487287    0.510830    11.00000    0.01238    0.00979 =
         0.02422   -0.00966   -0.00179   -0.00105
C2    1    0.122224    0.509068    0.432769    11.00000    0.02898    0.02094 =
         0.02511   -0.01494   -0.01144    0.00546
AFIX  43
H2    2    0.110124    0.507228    0.399298    11.00000   -1.20000
AFIX   0
C3    1    0.084185    0.550173    0.453623    11.00000    0.02575    0.01658 =
         0.02213   -0.00945   -0.01265    0.00935
AFIX  43
H3    2    0.040974    0.582310    0.437574    11.00000   -1.20000
AFIX   0
C4    1    0.094630    0.571550    0.538924    11.00000    0.02930    0.01914 =
         0.02991   -0.01893   -0.00628    0.00860
C5    1    0.043926    0.635263    0.505151    11.00000    0.08267    0.03108 =
         0.03527   -0.02157   -0.01031    0.02786
AFIX 137
H5A   2   -0.003198    0.627890    0.500300    11.00000   -1.50000
H5B   2    0.064701    0.657256    0.467652    11.00000   -1.50000
H5C   2    0.037123    0.662300    0.525418    11.00000   -1.50000
AFIX   0
C6    1    0.065446    0.530785    0.592978    11.00000    0.08248    0.03667 =
         0.04413   -0.01900    0.01995    0.00082
AFIX 137
H6A   2    0.053456    0.553849    0.616856    11.00000   -1.50000
H6B   2    0.101905    0.490528    0.612686    11.00000   -1.50000
H6C   2    0.021390    0.520621    0.585668    11.00000   -1.50000
AFIX   0
C7    1    0.162725    0.593410    0.546320    11.00000    0.05424    0.04726 =
         0.05545   -0.03909   -0.00599    0.00301
AFIX 137
H7A   2    0.183616    0.615526    0.508900    11.00000   -1.50000
H7B   2    0.199070    0.555373    0.570618    11.00000   -1.50000
H7C   2    0.148287    0.623070    0.564090    11.00000   -1.50000
AFIX   0
C8    1    0.292631    0.357996    0.558151    11.00000    0.01531    0.01037 =
         0.02023   -0.00693   -0.00149   -0.00039
C9    1    0.299928    0.300019    0.511024    11.00000    0.02108    0.01448 =
         0.01783   -0.00854   -0.00121   -0.00256
AFIX  43
H9    2    0.294642    0.287976    0.481807    11.00000   -1.20000
AFIX   0
C10   1    0.335249    0.260501    0.562425    11.00000    0.01889    0.01105 =
         0.02217   -0.00578    0.00041    0.00005
AFIX  43
H10   2    0.358349    0.215959    0.575578    11.00000   -1.20000
AFIX   0
C11   1    0.365040    0.273934    0.648532    11.00000    0.01782    0.01818 =
         0.01396   -0.00467   -0.00609    0.00071
C12   1    0.406792    0.323534    0.645541    11.00000    0.02287    0.02487 =
         0.02166   -0.00730   -0.00851   -0.00265
AFIX 137
H12A  2    0.443908    0.302443    0.675966    11.00000   -1.50000
H12B  2    0.372731    0.359239    0.650307    11.00000   -1.50000
H12C  2    0.430314    0.340497    0.608446    11.00000   -1.50000
AFIX   0
C13   1    0.419541    0.209848    0.661835    11.00000    0.02897    0.01708 =
         0.02484   -0.00741   -0.00764    0.00739
AFIX 137
H13A  2    0.450209    0.213921    0.628611    11.00000   -1.50000
H13B  2    0.393263    0.175679    0.670920    11.00000   -1.50000
H13C  2    0.450187    0.198747    0.694524    11.00000   -1.50000
AFIX   0
C14   1    0.306641    0.264801    0.693676    11.00000    0.03093    0.02145 =
         0.01726   -0.00501   -0.00205   -0.00502
AFIX 137
H14A  2    0.281841    0.232284    0.695206    11.00000   -1.50000
H14B  2    0.271220    0.306023    0.684063    11.00000   -1.50000
H14C  2    0.329180    0.250204    0.730890    11.00000   -1.50000
AFIX   0
C15   1    0.313749    0.458177    0.428141    11.00000    0.01989    0.01186 =
         0.02142   -0.00702    0.00091   -0.00321
C16   1    0.305923    0.525305    0.404809    11.00000    0.01832    0.01243 =
         0.02070   -0.00427   -0.00208    0.00072
AFIX  43
H16   2    0.258502    0.552094    0.401086    11.00000   -1.20000
AFIX   0
C17   1    0.365442    0.554197    0.386834    11.00000    0.02319    0.01321 =
         0.01924    0.00051   -0.00098   -0.00571
AFIX  43
H17   2    0.357954    0.599971    0.371122    11.00000   -1.20000
AFIX   0
C18   1    0.434752    0.516982    0.391678    11.00000    0.01987    0.02149 =
         0.02114   -0.00077   -0.00354   -0.00631
C19   1    0.443557    0.450436    0.415496    11.00000    0.02071    0.02129 =
         0.04164   -0.00811   -0.00059    0.00065
AFIX  43
H19   2    0.491187    0.423810    0.419882    11.00000   -1.20000
AFIX   0
C20   1    0.384607    0.421947    0.433009    11.00000    0.02558    0.01491 =
         0.04197   -0.00998   -0.00265    0.00182
AFIX  43
H20   2    0.392756    0.376114    0.448892    11.00000   -1.20000
AFIX   0
C21   1    0.499317    0.548190    0.373653    11.00000    0.02461    0.02504 =
         0.04010   -0.00655   -0.00354   -0.01368
AFIX 137
H21A  2    0.484549    0.591793    0.342536    11.00000   -1.50000
H21B  2    0.538113    0.522015    0.360621    11.00000   -1.50000
H21C  2    0.517183    0.551013    0.406106    11.00000   -1.50000
AFIX   0
C22   1    0.210589    0.405666    0.409544    11.00000    0.01970    0.01422 =
         0.01311   -0.00699    0.00054    0.00123
C23   1    0.224040    0.433547    0.350783    11.00000    0.03938    0.02067 =
         0.01871   -0.00965    0.00432   -0.00512
AFIX  43
H23   2    0.258978    0.459567    0.336415    11.00000   -1.20000
AFIX   0
C24   1    0.186995    0.423622    0.313384    11.00000    0.05088    0.02329 =
         0.02074   -0.01118   -0.00571    0.00172
AFIX  43
H24   2    0.196729    0.443744    0.273792    11.00000   -1.20000
AFIX   0
C25   1    0.136638    0.385599    0.331769    11.00000    0.04868    0.02206 =
         0.02918   -0.01830   -0.01349    0.00476
C26   1    0.096516    0.373728    0.291857    11.00000    0.07016    0.03806 =
         0.04324   -0.02634   -0.03275    0.00239
AFIX 137
H26A  2    0.093959    0.328075    0.309094    11.00000   -1.50000
H26B  2    0.122391    0.384296    0.255687    11.00000   -1.50000
H26C  2    0.047110    0.401096    0.284839    11.00000   -1.50000
AFIX   0
C27   1    0.122139    0.358001    0.390043    11.00000    0.02270    0.02001 =
         0.03681   -0.01840   -0.00893   -0.00053
AFIX  43
H27   2    0.087010    0.332150    0.403989    11.00000   -1.20000
AFIX   0
C28   1    0.158467    0.367914    0.427803    11.00000    0.02022    0.01824 =
         0.01599   -0.00626   -0.00230   -0.00346
AFIX  43
H28   2    0.147629    0.348492    0.467230    11.00000   -1.20000
AFIX   0
C29   1    0.334922    0.488547    0.543743    11.00000    0.02586    0.02438 =
         0.03702   -0.01470   -0.00913   -0.00641
AFIX 137
H29A  2    0.374603    0.462379    0.531366    11.00000   -1.50000
H29B  2    0.353921    0.498976    0.571187    11.00000   -1.50000
H29C  2    0.313962    0.528720    0.510633    11.00000   -1.50000
AFIX   0
B1    3    0.245172    0.422953    0.453114    11.00000    0.01206    0.00916 =
         0.01773   -0.00544   -0.00129    0.00137

RESI BTSbMe 5
SB1   7    0.246659    0.650043    0.246242    11.00000    0.01922    0.01246 =
         0.01624   -0.00392    0.00396    0.00017
N1    6    0.309202    0.732260    0.129322    11.00000    0.01085    0.01089 =
         0.01970   -0.00747    0.00199    0.00017
N2    6    0.371611    0.631576    0.161767    11.00000    0.01159    0.00941 =
         0.02011   -0.00501    0.00272   -0.00029
N3    6    0.218764    0.799141    0.173041    11.00000    0.01468    0.01248 =
         0.01715   -0.00814    0.00001   -0.00154
N4    6    0.165027    0.778366    0.255922    11.00000    0.01135    0.01920 =
         0.02480   -0.01292    0.00185    0.00048
C1    1    0.315249    0.672244    0.172234    11.00000    0.00827    0.01513 =
         0.02100   -0.01152    0.00120   -0.00304
C2    1    0.363463    0.728992    0.091604    11.00000    0.02317    0.00715 =
         0.02641   -0.00516    0.00908   -0.00046
AFIX  43
H2    2    0.372200    0.764424    0.057388    11.00000   -1.20000
AFIX   0
C3    1    0.403012    0.666613    0.111067    11.00000    0.01991    0.01138 =
         0.02593   -0.00537    0.00927    0.00014
AFIX  43
H3    2    0.443803    0.650560    0.093368    11.00000   -1.20000
AFIX   0
C4    1    0.399338    0.560699    0.197801    11.00000    0.02291    0.00991 =
         0.01800   -0.00290    0.00338    0.00377
C5    1    0.452538    0.531514    0.164197    11.00000    0.04461    0.01687 =
         0.02829   -0.01035    0.00104    0.01089
AFIX 137
H5A   2    0.495874    0.549710    0.155860    11.00000   -1.50000
H5B   2    0.429340    0.541565    0.128375    11.00000   -1.50000
H5C   2    0.466743    0.484425    0.186663    11.00000   -1.50000
AFIX   0
C6    1    0.433418    0.550261    0.251460    11.00000    0.05692    0.03526 =
         0.03902   -0.02008   -0.02360    0.02145
AFIX 137
H6A   2    0.451017    0.503731    0.275134    11.00000   -1.50000
H6B   2    0.397171    0.568593    0.272499    11.00000   -1.50000
H6C   2    0.474366    0.571630    0.241857    11.00000   -1.50000
AFIX   0
C7    1    0.333917    0.528017    0.209817    11.00000    0.04405    0.01703 =
         0.04082   -0.00778    0.01068   -0.00602
AFIX 137
H7A   2    0.311823    0.537958    0.173610    11.00000   -1.50000
H7B   2    0.297687    0.544438    0.232120    11.00000   -1.50000
H7C   2    0.350918    0.481009    0.231313    11.00000   -1.50000
AFIX   0
C8    1    0.203335    0.751631    0.221881    11.00000    0.01880    0.01790 =
         0.01433   -0.00812    0.00084   -0.00207
C9    1    0.191582    0.857179    0.175427    11.00000    0.02311    0.01135 =
         0.02284   -0.00968   -0.00155   -0.00045
AFIX  43
H9    2    0.195450    0.898660    0.146600    11.00000   -1.20000
AFIX   0
C10   1    0.158177    0.844753    0.226325    11.00000    0.02064    0.01838 =
         0.02291   -0.01188    0.00352   -0.00219
AFIX  43
H10   2    0.134341    0.876027    0.239331    11.00000   -1.20000
AFIX   0
C11   1    0.133860    0.743530    0.312805    11.00000    0.01905    0.02204 =
         0.02429   -0.01067    0.00655   -0.00186
C12   1    0.093510    0.695695    0.310386    11.00000    0.02157    0.03210 =
         0.03302   -0.01417    0.00967   -0.01244
AFIX 137
H12A  2    0.063886    0.680280    0.344529    11.00000   -1.50000
H12B  2    0.129025    0.658798    0.308720    11.00000   -1.50000
H12C  2    0.061916    0.717536    0.276368    11.00000   -1.50000
AFIX   0
C13   1    0.078603    0.792680    0.327330    11.00000    0.03470    0.02530 =
         0.03210   -0.01390    0.01556   -0.00199
AFIX 137
H13A  2    0.047877    0.823185    0.293762    11.00000   -1.50000
H13B  2    0.104299    0.816407    0.338952    11.00000   -1.50000
H13C  2    0.048099    0.770056    0.358618    11.00000   -1.50000
AFIX   0
C14   1    0.194162    0.708433    0.357488    11.00000    0.03388    0.03239 =
         0.02007   -0.01181    0.00475   -0.00926
AFIX 137
H14A  2    0.215236    0.740140    0.361550    11.00000   -1.50000
H14B  2    0.232024    0.680303    0.345779    11.00000   -1.50000
H14C  2    0.174265    0.682136    0.394063    11.00000   -1.50000
AFIX   0
C15   1    0.176795    0.785095    0.090023    11.00000    0.01733    0.01577 =
         0.02360   -0.01090   -0.00171    0.00273
C16   1    0.182066    0.738708    0.070172    11.00000    0.02000    0.02120 =
         0.02166   -0.01314   -0.00080   -0.00091
AFIX  43
H16   2    0.228814    0.713213    0.068808    11.00000   -1.20000
AFIX   0
C17   1    0.121555    0.728026    0.052164    11.00000    0.02740    0.02764 =
         0.02603   -0.01502    0.00092   -0.01044
AFIX  43
H17   2    0.127717    0.695317    0.039513    11.00000   -1.20000
AFIX   0
C18   1    0.052715    0.764844    0.052664    11.00000    0.02045    0.05853 =
         0.02925   -0.02708    0.00537   -0.01621
C19   1    0.045903    0.811148    0.072600    11.00000    0.01824    0.09078 =
         0.10024   -0.07871   -0.00542    0.00331
AFIX  43
H19   2   -0.000910    0.836152    0.074602    11.00000   -1.20000
AFIX   0
C20   1    0.107253    0.821174    0.089681    11.00000    0.03188    0.06569 =
         0.09354   -0.06945   -0.02282    0.02133
AFIX  43
H20   2    0.101063    0.854411    0.101688    11.00000   -1.20000
AFIX   0
C21   1   -0.012971    0.752166    0.035055    11.00000    0.02222    0.07431 =
         0.04244   -0.03370    0.00196   -0.01687
AFIX 137
H21A  2    0.000226    0.738802    0.004379    11.00000   -1.50000
H21B  2   -0.051667    0.791766    0.021521    11.00000   -1.50000
H21C  2   -0.030230    0.717676    0.067804    11.00000   -1.50000
AFIX   0
C22   1    0.278728    0.855183    0.074971    11.00000    0.02312    0.01019 =
         0.02073   -0.00821   -0.00480    0.00142
C23   1    0.264477    0.890247    0.016400    11.00000    0.05643    0.01679 =
         0.02056   -0.00384   -0.00721   -0.00077
AFIX  43
H23   2    0.228762    0.880735    0.000235    11.00000   -1.20000
AFIX   0
C24   1    0.299700    0.937850   -0.018922    11.00000    0.09000    0.01593 =
         0.02413    0.00061    0.01165   -0.01060
AFIX  43
H24   2    0.288227    0.959976   -0.058547    11.00000   -1.20000
AFIX   0
C25   1    0.352133    0.954033    0.002790    11.00000    0.06312    0.01551 =
         0.04245   -0.01223    0.02341   -0.01041
C26   1    0.392257    1.005610   -0.034881    11.00000    0.11224    0.02933 =
         0.07803   -0.02129    0.06061   -0.03510
AFIX 137
H26A  2    0.390280    1.035734   -0.018318    11.00000   -1.50000
H26B  2    0.369402    1.029304   -0.072898    11.00000   -1.50000
H26C  2    0.443163    0.985308   -0.037908    11.00000   -1.50000
AFIX   0
C27   1    0.367342    0.921171    0.061060    11.00000    0.03130    0.01288 =
         0.04169   -0.01012    0.01164   -0.00582
AFIX  43
H27   2    0.401812    0.932188    0.077023    11.00000   -1.20000
AFIX   0
C28   1    0.332130    0.872107    0.096095    11.00000    0.02170    0.01618 =
         0.02594   -0.00949    0.00387   -0.00313
AFIX  43
H28   2    0.344499    0.849268    0.135555    11.00000   -1.20000
AFIX   0
C29   1    0.162153    0.634133    0.207790    11.00000    0.02732    0.02622 =
         0.03253   -0.01343    0.00910   -0.01219
AFIX 137
H29A  2    0.125029    0.674461    0.190279    11.00000   -1.50000
H29B  2    0.139770    0.600473    0.237120    11.00000   -1.50000
H29C  2    0.183307    0.620244    0.178521    11.00000   -1.50000
AFIX   0
B1    3    0.244948    0.794230    0.115470    11.00000    0.01621    0.01415 =
         0.01811   -0.00891    0.00225   -0.00271

RESI BTSbMe 6
SB1   7    0.236839    0.749496    0.924133    11.00000    0.02540    0.02211 =
         0.02259   -0.01604   -0.00895    0.00684
N1    6    0.193673    0.802414    0.796590    11.00000    0.01742    0.00975 =
         0.01838   -0.00821    0.00234   -0.00413
N2    6    0.131541    0.871186    0.828474    11.00000    0.01700    0.01201 =
         0.01704   -0.00886    0.00268   -0.00233
N3    6    0.277415    0.687137    0.840931    11.00000    0.01333    0.01598 =
         0.01807   -0.01018    0.00079   -0.00266
N4    6    0.314151    0.612519    0.926835    11.00000    0.02475    0.01879 =
         0.02241   -0.01107   -0.00591    0.00772
C1    1    0.184910    0.815512    0.841785    11.00000    0.00962    0.01452 =
         0.01838   -0.00997    0.00142   -0.00328
C2    1    0.145262    0.849703    0.754512    11.00000    0.02130    0.01437 =
         0.02114   -0.00971   -0.00380    0.00118
AFIX  43
H2    2    0.139641    0.852232    0.717886    11.00000   -1.20000
AFIX   0
C3    1    0.106739    0.892327    0.774538    11.00000    0.01837    0.01640 =
         0.02688   -0.01243   -0.00331    0.00192
AFIX  43
H3    2    0.069676    0.929636    0.754576    11.00000   -1.20000
AFIX   0
C4    1    0.099488    0.901714    0.867136    11.00000    0.03379    0.01520 =
         0.01763   -0.01107   -0.00149    0.00602
C5    1    0.064103    0.972175    0.831178    11.00000    0.04789    0.01746 =
         0.02596   -0.01175   -0.00341    0.01165
AFIX 137
H5A   2    0.030414    0.975249    0.803442    11.00000   -1.50000
H5B   2    0.101748    0.995878    0.810968    11.00000   -1.50000
H5C   2    0.037249    0.990994    0.855854    11.00000   -1.50000
AFIX   0
C6    1    0.045182    0.865412    0.903799    11.00000    0.12764    0.03702 =
         0.10094   -0.03291    0.09778   -0.02371
AFIX 137
H6A   2    0.032322    0.877131    0.935468    11.00000   -1.50000
H6B   2    0.066142    0.818772    0.918933    11.00000   -1.50000
H6C   2    0.001383    0.876470    0.881100    11.00000   -1.50000
AFIX   0
C7    1    0.159444    0.900436    0.901367    11.00000    0.09285    0.12375 =
         0.16893   -0.13809   -0.09531    0.07424
AFIX 137
H7A   2    0.196101    0.921242    0.875572    11.00000   -1.50000
H7B   2    0.182107    0.855435    0.926681    11.00000   -1.50000
H7C   2    0.139293    0.923797    0.924210    11.00000   -1.50000
AFIX   0
C8    1    0.281817    0.675826    0.895506    11.00000    0.02031    0.01814 =
         0.01861   -0.01194   -0.00529    0.00394
C9    1    0.307871    0.629238    0.838057    11.00000    0.02049    0.01402 =
         0.01907   -0.00751    0.00421   -0.00537
AFIX  43
H9    2    0.311731    0.622778    0.804565    11.00000   -1.20000
AFIX   0
C10   1    0.331408    0.583020    0.891298    11.00000    0.01759    0.01761 =
         0.02356   -0.00961   -0.00148    0.00358
AFIX  43
H10   2    0.355092    0.539054    0.901676    11.00000   -1.20000
AFIX   0
C11   1    0.330951    0.572586    0.989849    11.00000    0.02786    0.02670 =
         0.02313   -0.01051   -0.00696    0.00691
C12   1    0.304044    0.610672    1.023719    11.00000    0.04404    0.02916 =
         0.02131   -0.01425   -0.00821    0.00304
AFIX 137
H12A  2    0.316925    0.582918    1.064062    11.00000   -1.50000
H12B  2    0.251012    0.625986    1.019432    11.00000   -1.50000
H12C  2    0.326689    0.647894    1.009702    11.00000   -1.50000
AFIX   0
C13   1    0.413506    0.547266    0.995708    11.00000    0.02642    0.03645 =
         0.03070   -0.00858   -0.01061    0.01010
AFIX 137
H13A  2    0.437221    0.583866    0.981393    11.00000   -1.50000
H13B  2    0.429409    0.522423    0.973553    11.00000   -1.50000
H13C  2    0.426843    0.519268    1.035935    11.00000   -1.50000
AFIX   0
C14   1    0.292700    0.516249    1.011528    11.00000    0.04987    0.01944 =
         0.03297   -0.00711    0.00308    0.00321
AFIX 137
H14A  2    0.313728    0.487718    0.993422    11.00000   -1.50000
H14B  2    0.240620    0.533217    1.002067    11.00000   -1.50000
H14C  2    0.299258    0.491735    1.052977    11.00000   -1.50000
AFIX   0
C15   1    0.325728    0.782341    0.761320    11.00000    0.01174    0.01394 =
         0.02569   -0.00957    0.00404   -0.00203
C16   1    0.327712    0.845287    0.751025    11.00000    0.02041    0.01872 =
         0.03060   -0.01267    0.01006   -0.00976
AFIX  43
H16   2    0.284069    0.872992    0.754846    11.00000   -1.20000
AFIX   0
C17   1    0.390479    0.868913    0.735524    11.00000    0.02790    0.02491 =
         0.03760   -0.01540    0.00896   -0.01642
AFIX  43
H17   2    0.388740    0.912315    0.728144    11.00000   -1.20000
AFIX   0
C18   1    0.455809    0.829810    0.730679    11.00000    0.01745    0.03426 =
         0.02900   -0.00924    0.00399   -0.01461
C19   1    0.455259    0.767950    0.740321    11.00000    0.02028    0.02776 =
         0.06366   -0.01622    0.01216   -0.00756
AFIX  43
H19   2    0.499292    0.740458    0.736795    11.00000   -1.20000
AFIX   0
C20   1    0.392143    0.744439    0.755083    11.00000    0.01668    0.01939 =
         0.05960   -0.01783    0.00870   -0.00368
AFIX  43
H20   2    0.394154    0.701437    0.761106    11.00000   -1.20000
AFIX   0
C21   1    0.525308    0.854588    0.717056    11.00000    0.02455    0.04083 =
         0.04725   -0.00765   -0.00226   -0.01951
AFIX 137
H21A  2    0.514362    0.900521    0.689842    11.00000   -1.50000
H21B  2    0.560434    0.829862    0.700373    11.00000   -1.50000
H21C  2    0.546017    0.849386    0.752153    11.00000   -1.50000
AFIX   0
C22   1    0.218783    0.733907    0.741555    11.00000    0.01629    0.01270 =
         0.01837   -0.00923   -0.00093    0.00074
C23   1    0.234068    0.755506    0.684374    11.00000    0.04088    0.02072 =
         0.02121   -0.01355    0.00188   -0.00236
AFIX  43
H23   2    0.270504    0.779854    0.669260    11.00000   -1.20000
AFIX   0
C24   1    0.198052    0.743019    0.647600    11.00000    0.06820    0.03037 =
         0.01925   -0.01632   -0.00898    0.00194
AFIX  43
H24   2    0.208954    0.759689    0.608140    11.00000   -1.20000
AFIX   0
C25   1    0.145813    0.705655    0.669822    11.00000    0.04731    0.02577 =
         0.04558   -0.02822   -0.02311    0.01414
C26   1    0.106757    0.689777    0.631072    11.00000    0.08716    0.04823 =
         0.07539   -0.04964   -0.04147    0.01833
AFIX 137
H26A  2    0.112858    0.642740    0.646831    11.00000   -1.50000
H26B  2    0.127613    0.706090    0.592882    11.00000   -1.50000
H26C  2    0.054795    0.710333    0.628693    11.00000   -1.50000
AFIX   0
C27   1    0.129834    0.683485    0.726938    11.00000    0.03082    0.02609 =
         0.03946   -0.02414   -0.00782    0.00061
AFIX  43
H27   2    0.094276    0.658213    0.742312    11.00000   -1.20000
AFIX   0
C28   1    0.164868    0.697582    0.761944    11.00000    0.02424    0.02027 =
         0.02621   -0.01458    0.00023   -0.00367
AFIX  43
H28   2    0.152279    0.682334    0.801048    11.00000   -1.20000
AFIX   0
C29   1    0.334667    0.784513    0.905852    11.00000    0.04699    0.02406 =
         0.04014   -0.01251   -0.01779   -0.00509
AFIX 137
H29A  2    0.353651    0.786232    0.869199    11.00000   -1.50000
H29B  2    0.370964    0.755339    0.936031    11.00000   -1.50000
H29C  2    0.324229    0.828018    0.903946    11.00000   -1.50000
AFIX   0
B1    3    0.254473    0.751782    0.783842    11.00000    0.01295    0.01023 =
         0.02011   -0.00792    0.00155    0.00060

RESI DCM 13
CL51  4    0.469293    1.058760    0.798300    11.00000    0.19137    0.04357 =
         0.04761    0.00187   -0.02360   -0.03181
CL52  4    0.363306    0.979007    0.818049    11.00000    0.13398    0.11543 =
         0.06347   -0.04532   -0.01093   -0.02214
C51   1    0.442097    1.000353    0.784460    11.00000    0.18702    0.05251 =
         0.03133   -0.01095   -0.00620   -0.03912
AFIX  23
H51A  2    0.434988    1.017615    0.742814    11.00000   -1.20000
H51B  2    0.481935    0.960915    0.796686    11.00000   -1.20000
AFIX   0

RESI DCM 14
CL51  4    0.455918    0.706688    0.466767    11.00000    0.07023    0.06016 =
         0.03413   -0.00688   -0.00150   -0.00399
CL52  4    0.315155    0.674878    0.476455    11.00000    0.08822    0.05117 =
         0.04408   -0.00392   -0.01150   -0.02822
C51   1    0.402075    0.669275    0.445104    11.00000    0.08468    0.04759 =
         0.05147   -0.02572    0.00142   -0.00180
AFIX  23
H51A  2    0.396708    0.690877    0.403045    11.00000   -1.20000
H51B  2    0.426394    0.623184    0.456947    11.00000   -1.20000
AFIX   0

RESI DCM 15
CL51  4   -0.028047    0.508994    0.870280    11.00000    0.06623    0.06613 =
         0.03656   -0.02247    0.00276   -0.00498
CL52  4   -0.170539    0.486032    0.863673    11.00000    0.08083    0.11921 =
         0.04994   -0.02851    0.00802   -0.04146
C51   1   -0.082585    0.450701    0.890159    11.00000    0.09608    0.04803 =
         0.03178   -0.01099    0.00365   -0.00206
AFIX  23
H51A  2   -0.060065    0.418439    0.875672    11.00000   -1.20000
H51B  2   -0.083794    0.427562    0.932265    11.00000   -1.20000
AFIX   0

RESI DCM 16
CL51  4   -0.194820    0.825123    0.186475    11.00000    0.10211    0.09341 =
         0.04156   -0.03339    0.01835   -0.04669
CL52  4   -0.050509    0.838013    0.198507    11.00000    0.09391    0.09959 =
         0.04843   -0.01816   -0.00254   -0.00811
C51   1   -0.110267    0.781326    0.218460    11.00000    0.12936    0.04984 =
         0.02548   -0.00256    0.00699   -0.00888
AFIX  23
H51A  2   -0.089725    0.747545    0.205309    11.00000   -1.20000
H51B  2   -0.115009    0.759904    0.260419    11.00000   -1.20000
AFIX   0

RESI DCM 17
CL51  4    0.538458    0.612176    0.863987    11.00000    0.13279    0.05953 =
         0.04462   -0.00533   -0.01562   -0.02500
CL52  4    0.652337    0.682203    0.843027    11.00000    0.14149    0.13793 =
         0.05748   -0.04751    0.01731   -0.06094
C51   1    0.567873    0.669674    0.876242    11.00000    0.14440    0.05557 =
         0.03587   -0.02341    0.00412   -0.01936
AFIX  23
H51A  2    0.573125    0.654617    0.917789    11.00000   -1.20000
H51B  2    0.530995    0.711120    0.861068    11.00000   -1.20000
AFIX   0

RESI DCM 18
CL51  4   -0.026541    0.189721    0.535536    11.00000    0.18398    0.08597 =
         0.04970   -0.03984    0.02421   -0.05735
CL52  4   -0.139293    0.136328    0.513516    11.00000    0.15030    0.09443 =
         0.05998    0.00080    0.00008   -0.03280
C51   1   -0.054786    0.120974    0.546670    11.00000    0.14318    0.05714 =
         0.03249   -0.00736    0.00352   -0.03197
AFIX  23
H51A  2   -0.058739    0.094777    0.588219    11.00000   -1.20000
H51B  2   -0.016969    0.094795    0.532306    11.00000   -1.20000
AFIX   0

RESI I- 7
I61   5    0.919929    1.014129    0.710601    11.00000    0.02319    0.02332 =
         0.03479   -0.01542   -0.00633    0.00228

RESI I- 8
I61   5    0.389344    0.730838    0.271369    11.00000    0.01857    0.01477 =
         0.02264   -0.00781   -0.00104    0.00092

RESI I- 9
I61   5    0.108716    0.329659    0.608158    11.00000    0.01601    0.01822 =
         0.02635   -0.01242    0.00051   -0.00078

RESI I- 10
I61   5    0.097749    0.655133    0.940549    11.00000    0.01974    0.02203 =
         0.02858   -0.01553   -0.00471    0.00369

RESI I- 11
I61   5    0.418944    0.060341    0.618646    11.00000    0.02093    0.02213 =
         0.03138   -0.01495    0.00873   -0.00550

RESI I- 12
I61   5    0.408545    0.383517    0.953369    11.00000    0.02729    0.02244 =
         0.03328   -0.01430    0.01214   -0.00485
HKLF 4


REM  2024ncs0330r1w_a.res in P-1
REM wR2 = 0.2244, GooF = S = 1.065, Restrained GooF = 1.065 for all data
REM R1 = 0.0827 for 42444 Fo > 4sig(Fo) and 0.0987 for all 52480 data
REM 2161 parameters refined using 60 restraints

END

WGHT      0.0978    129.4653

REM Highest difference peak  7.538,  deepest hole -2.404,  1-sigma level  0.261
Q1    1   0.2731  0.6582  0.2604  11.00000  0.05    7.54
Q2    1   0.2593  0.7773  0.9115  11.00000  0.05    6.83
Q3    1   0.7526  0.9011  0.7415  11.00000  0.05    6.18
Q4    1   0.4159  0.7371  0.2806  11.00000  0.05    6.17
Q5    1   0.2887  0.3233  0.9417  11.00000  0.05    5.77
Q6    1   0.3936  0.4007  0.9237  11.00000  0.05    4.43
Q7    1   0.4355  0.3977  0.9599  11.00000  0.05    4.33
Q8    1   0.3935  0.0746  0.5964  11.00000  0.05    4.20
Q9    1   0.2504 -0.0041  0.5807  11.00000  0.05    4.10
Q10   1   0.8949  0.9970  0.7161  11.00000  0.05    3.85
Q11   1   0.2396  0.3342  0.9017  11.00000  0.05    3.79
Q12   1   0.2283  0.4197  0.5956  11.00000  0.05    3.41
Q13   1  -0.0392  0.7821  0.1790  11.00000  0.05    3.37
Q14   1   0.1175  0.6751  0.9380  11.00000  0.05    3.29
Q15   1   0.1343  0.6594  0.9419  11.00000  0.05    3.16
Q16   1   0.0883  0.3203  0.6185  11.00000  0.05    2.94
Q17   1   0.0963  0.3533  0.5796  11.00000  0.05    2.58
Q18   1   0.2020  0.6381  0.2561  11.00000  0.05    2.37
Q19   1   0.2363  0.2978  0.9519  11.00000  0.05    2.34
Q20   1   0.3418  0.7200  0.2790  11.00000  0.05    2.25
Q21   1   0.3790  0.3637  0.9772  11.00000  0.05    2.23
Q22   1   0.0747  0.6553  0.9599  11.00000  0.05    2.22
Q23   1   0.3193 -0.0027  0.6020  11.00000  0.05    1.89
Q24   1   0.2836  0.4433  0.5924  11.00000  0.05    1.83
Q25   1   0.1396  0.5583  0.5828  11.00000  0.05    1.76
Q26   1   0.0189  0.5423  0.5632  11.00000  0.05    1.71
Q27   1   0.1928  0.7575  0.9260  11.00000  0.05    1.65
Q28   1   0.1602  0.3249  0.6175  11.00000  0.05    1.55
Q29   1   0.4596  0.0742  0.6172  11.00000  0.05    1.55
Q30   1   0.9799  1.0143  0.7103  11.00000  0.05    1.54
Q31   1   0.2192  0.7396  0.9584  11.00000  0.05    1.50
Q32   1   0.1434  0.3424  0.6186  11.00000  0.05    1.48
Q33   1   0.4014  1.0764  0.7981  11.00000  0.05    1.47
Q34   1   0.3763  0.1831  0.9407  11.00000  0.05    1.43
Q35   1   0.8249  0.9412  0.7187  11.00000  0.05    1.42
Q36   1   0.8418  0.9199  0.7302  11.00000  0.05    1.32
Q37   1   0.7718  0.9548  0.7603  11.00000  0.05    1.25
Q38   1   0.9593  1.0361  0.6894  11.00000  0.05    1.23
Q39   1   0.2402  0.2777  0.9050  11.00000  0.05    1.22
Q40   1  -0.0884  0.1996  0.5330  11.00000  0.05    1.19
Q41   1   0.4021  0.6591  0.9780  11.00000  0.05    1.18
Q42   1   0.3872  0.3640  0.9263  11.00000  0.05    1.17
Q43   1  -0.0389  0.4531  0.8420  11.00000  0.05    1.15
Q44   1   0.4565  0.6257  0.4894  11.00000  0.05    1.14
Q45   1   0.3637  0.6052  0.9810  11.00000  0.05    1.14
Q46   1   0.2582  0.3403  0.8667  11.00000  0.05    1.13
Q47   1   0.8854  0.9279  0.7227  11.00000  0.05    1.12
Q48   1  -0.1252  0.4596  0.8462  11.00000  0.05    1.12
Q49   1   0.3366  0.6406  0.9203  11.00000  0.05    1.10
Q50   1   0.3999  0.4570  0.9399  11.00000  0.05    1.08
Q51   1   0.2024  0.7225  0.9192  11.00000  0.05    1.08
Q52   1   0.1783  0.2996  0.9218  11.00000  0.05    1.05
Q53   1   0.3361  1.0253  0.8024  11.00000  0.05    1.04
Q54   1   0.2212  0.4618  1.0212  11.00000  0.05    1.04
Q55   1   0.3532  0.5363  0.2450  11.00000  0.05    1.04
Q56   1   0.3604  0.5218  0.2555  11.00000  0.05    1.02
Q57   1   0.2631  0.8018  0.8588  11.00000  0.05    1.01
Q58   1   0.4336  0.3400  1.0020  11.00000  0.05    0.99
Q59   1   0.2359  0.2340  0.9144  11.00000  0.05    0.98
Q60   1   0.1431  0.8841  0.9189  11.00000  0.05    0.98
Q61   1   0.2768  0.0185  0.5376  11.00000  0.05    0.98
Q62   1   0.2595  0.5965  0.2389  11.00000  0.05    0.96
Q63   1   0.2604 -0.0905  0.5790  11.00000  0.05    0.95
Q64   1   0.4748  0.5732  0.2182  11.00000  0.05    0.95
Q65   1   0.3969  0.0017  0.5963  11.00000  0.05    0.95
Q66   1   0.1847  0.7994  0.2604  11.00000  0.05    0.95
Q67   1   0.4811  0.0451  0.6404  11.00000  0.05    0.93
Q68   1   0.1822  0.4315  0.9939  11.00000  0.05    0.93
Q69   1   0.2996  0.6986  0.8969  11.00000  0.05    0.93
Q70   1   0.3459  0.8961  0.0796  11.00000  0.05    0.93
Q71   1   0.2203  0.3658  0.5790  11.00000  0.05    0.93
Q72   1   0.1023  0.2825  0.5791  11.00000  0.05    0.92
Q73   1  -0.1838  0.1361  0.5012  11.00000  0.05    0.91
Q74   1   1.0847  0.6805  0.8626  11.00000  0.05    0.90
Q75   1  -0.1026  0.1243  0.5375  11.00000  0.05    0.90
Q76   1  -0.0795  0.5070  0.8606  11.00000  0.05    0.89
Q77   1   0.2790  0.4986  0.5211  11.00000  0.05    0.89
Q78   1   0.1624  0.3769  0.5977  11.00000  0.05    0.88
Q79   1   0.5766  0.7215  0.8447  11.00000  0.05    0.88
;
_shelx_res_checksum                33627
_shelx_hkl_file
;
   0   0  -2-0.46332 2.58058   4
   0   0   2 2.04162 2.57919  15
   0   0   2 5.78344 4.08496  19
   0   0   2 6.49876 3.42448   7
   0   0  -3 88.0051 14.5821  19
   0   0   3 92.4306 14.4431  19
   0   0  -3 136.421 10.4635   4
   0   0  -3 77.0470 11.0225  15
   0   0  -3 91.0089 12.9825  10
   0   0  -3 123.765 14.5968   7
   0   0   3 128.353 14.0309   7
   0   0  -4 12.0958 8.86380  19
   0   0  -4 4.64124 3.96577   4
   0   0  -4 6.47479 8.12210  15
   0   0  -4 16.3193 10.0582  10
   0   0   4 8.19918 5.14740   7
   0   0  -4 6.68884 6.33385   7
   0   0  -5-1.90666 5.88196   4
   0   0  -5-2.24808 7.24519  15
   0   0  -5-9.72392 10.6798  19
   0   0   5-9.15289 9.23087   7
   0   0  -5 0.19826 7.55338   7
   0   0  -6 45080.9 259.570   4
   0   0  -6 47364.5 355.845  15
   0   0   6 50960.5 280.254  18
   0   0  -6 51909.2 411.695  19
   0   0   7 0.46420 7.22638  18
   0   0  -7 13.3607 6.96471   4
   0   0  -7 2.72679 8.31134  15
   0   0   7 10.1530 6.38977  11
   0   0  -7 16.7495 10.2988   7
   0   0   8 7.47617 7.95738  18
   0   0  -8 14.5849 6.56540   4
   0   0  -8-6.66168 13.8550  15
   0   0   8 3.99683 6.45138  11
   0   0   8 5.91826 10.7871  10
   0   0  -8 4.99951 11.6825   7
   0   0  -9 21502.5 336.204  19
   0   0   9 22422.0 231.019  18
   0   0  -9 21885.7 310.563  15
   0   0   9 22141.8 278.418  15
   0   0   9 23274.3 254.204  11
   0   0  -9 22971.3 322.522   7
   0   0  10 66.2615 15.1118  18
   0   0 -10 51.1275 19.5375  19
   0   0 -10 107.194 14.6117   4
   0   0 -10 68.5451 17.8923  15
   0   0  10 60.5769 17.2148  15
   0   0  10 105.224 19.1029  11
   0   0  10 85.0471 16.6294  10
   0   0 -10 127.556 28.2402   7
   0   0 -11-35.1196 31.4231  19
   0   0  11-1.25971 8.49988  18
   0   0 -11-6.13303 12.7234   4
   0   0  11 1.47408 14.7398  15
   0   0 -11-8.50959 25.3562  17
   0   0 -11-7.37916 16.8769  15
   0   0  11 4.34281 7.88644  11
   0   0  11-25.4780 22.3811  10
   0   0 -11 2.44423 12.9618   7
   0   0 -12 7869.40 244.816  19
   0   0  12 7587.49 158.453  18
   0   0 -12 7888.40 243.233  17
   0   0  12 6298.10 192.937  10
   0   0  12 5154.53 138.838  11
   0   0 -12 4385.81 168.177   7
   0   0  13 32.4608 10.5182  18
   0   0 -13 15.2548 14.3861  19
   0   0 -13 66.6209 17.6325   4
   0   0 -13 56.5799 21.0654  17
   0   0  13 53.9788 22.9945  10
   0   0 -13 85.7394 26.9964   7
   0   0  14 1.65010 7.57261  18
   0   0 -14 13.9446 20.1154  19
   0   0 -14 1.62244 9.68991   4
   0   0 -14 33.6053 24.3551  17
   0   0  14 20.6757 17.3939  10
   0   0 -14 14.4008 13.2984   7
   0   0 -15 9385.28 320.008  19
   0   0  15 8887.17 193.505  18
   0   0 -15 8272.28 184.828   4
   0   0 -15 9342.16 310.380  17
   0   0  15 9527.11 267.626  10
   0   0 -15 7841.39 260.115   7
   0   0 -16 14.3814 23.7298  19
   0   0  16 21.2984 11.4498  18
   0   0 -16 20.2032 9.52238   4
   0   0 -16 23.8429 26.7831  17
   0   0  16-2.06123 17.5318  10
   0   0 -16-8.53182 17.0377   7
   0   0 -17 29.6951 30.7572  19
   0   0 -17 59.1879 18.3971   4
   0   0 -17 43.9072 32.1970  17
   0   0  17 74.7760 33.9763  10
   0   0 -17 56.1116 20.1873   7
   0   0 -18 135.340 47.5932  19
   0   0 -18 198.423 34.3188   4
   0   0 -18 130.848 43.0811  17
   0   0  18 224.784 49.7290  10
   0   0 -18 221.068 46.4395   7
   0   0 -19 136.174 48.2325  19
   0   0 -19 227.299 38.1815   4
   0   0 -19 81.4398 41.7056  17
   0   0  19 219.634 50.3688  10
   0   0 -19 216.383 51.4097   7
   0   0 -20 114.840 27.6917   4
   0   0 -20 112.360 44.5186  17
   0   0  20 105.980 34.4996  10
   0   0 -20 43.1534 28.5269  19
   0   0 -21 303.327 77.3486  19
   0   0 -21 243.653 70.1718  17
   0   0 -22 22.6583 46.4421  19
   0   0 -22 34.9170 21.6426   4
   0   0 -22-6.50522 35.4692  17
   0   0 -23-20.9329 45.5313  19
   0   0 -23 27.3052 19.5459   4
   0   0 -23-40.7695 32.8915  17
   0   0 -24 44.0763 54.6580  19
   0   0 -24 12.5748 14.1270   4
   0   0 -24 36.5992 30.8927  17
   0   0 -25 142.264 74.8921  19
   0   0 -25 165.493 41.8335   4
   0   0 -25 54.3670 33.4376  17
   0   0 -26 280.490 111.494  19
   0   0 -26 392.401 62.3907   4
   0   0 -26 403.872 108.108  17
   0   0 -27 428.086 131.250  19
   0   0 -27 127.557 36.7852   4
   0   0 -27 373.646 108.930  17
   0   0 -28 123.254 42.0008   4
   0   0 -28-10.8167 46.7271  17
   0   0 -29 99.4105 84.1673  19
   0   0 -29 170.887 46.0337   4
   0   0 -29 248.040 113.427  17
   0   0 -30-41.9715 80.6638  19
   0   0 -30-41.1251 32.4074   4
   0   0 -30 51.2288 58.0113  17
   0   0 -31 9.15593 73.0226  19
   0   0 -31 112.803 38.7215   4
   0   0 -31 112.029 80.6041  17
   0   0 -32 287.256 141.170  19
   0   0 -32 164.458 46.2523   4
   0   0 -32 189.931 109.206  17
   0   0 -33 59.1522 100.951  19
   0   0 -33-27.9472 32.7083   4
   0   0 -33 24.7966 72.0170  17
   0   0 -34 23.3083 92.6193  19
   0   0 -34 132.748 44.3111   4
   0   0 -34 22.4775 86.3223  17
   0   0 -35 486.856 89.0540   4
   0   0 -35 141.873 130.719  17
   0   0 -36-60.9085 28.2819   4
   0   0 -36 217.297 168.433  17
   0   0 -37 83.1232 46.8716   4
   0   0 -37 261.539 183.957  17
   0   0 -38 68.5004 47.2168   4
   0   0 -38 164.367 135.726  17
   0   0 -39-75.4565 48.9019   4
   0   0 -39-162.624 142.670  17
   0   0 -40 111.893 52.9393   4
   0   1 -39 11.9286 38.1861   4
   0   1 -38 17.9662 34.4256   4
   0   1 -38 31.4071 128.507  17
   0   1 -37 47.5665 28.8988   4
   0   1 -37-170.312 154.227  17
   0   1 -36 107.238 56.2857   4
   0   1 -36 163.197 132.434  17
   0   1 -35 208.455 135.446  19
   0   1 -35 270.713 60.1238   4
   0   1 -35 369.498 152.178  17
   0   1 -34 175.657 104.140  19
   0   1 -34 39.5990 35.3110   4
   0   1 -34 32.1975 89.9672  17
   0   1 -33 24.9117 27.3094   4
   0   1 -33 63.4409 78.0699  17
   0   1 -32 72.4079 118.474  19
   0   1 -32-66.1472 41.4467   4
   0   1 -32 3.92775 101.595  17
   0   1 -31 209.224 114.059  19
   0   1 -31 78.8994 37.4668   4
   0   1 -31 162.684 97.6320  17
   0   1 -30 113.333 101.077  19
   0   1 -30 1.87951 28.3686   4
   0   1 -30 43.0210 57.2771  17
   0   1 -29 551.275 77.9340   4
   0   1 -29 395.313 120.416  17
   0   1 -28 71.7499 91.0437  19
   0   1 -28-1.70334 24.6578   4
   0   1 -28 64.0519 82.0275  17
   0   1 -27 84.0560 74.8199  19
   0   1 -27-5.64677 22.1818   4
   0   1 -27-17.8830 51.4708  17
   0   1 -26 527.629 137.993  19
   0   1 -26 258.572 52.5969   4
   0   1 -26 485.129 118.533  17
   0   1 -25 128.307 66.7488  19
   0   1 -25 31.3958 16.8030   4
   0   1 -25 119.525 55.8878  17
   0   1 -24 158.336 80.2044  19
   0   1 -24 320.358 51.6119   4
   0   1 -24 233.525 83.6600  17
   0   1 -23 187.756 83.2617  19
   0   1 -23 138.679 35.0269   4
   0   1 -23 174.397 70.9076  17
   0   1 -22 150.769 60.2304  19
   0   1 -22-11.1618 13.4471   4
   0   1 -22 179.128 66.7031  17
   0   1 -21 11.5485 16.1968   4
   0   1 -21 94.6075 49.8182  17
   0   1 -21 34.6347 30.5118   7
   0   1 -20 29.2155 16.0349   4
   0   1 -20 35.5168 31.5285  17
   0   1 -20 12.6637 38.6991  19
   0   1 -20-25.8875 36.5282   7
   0   1 -19 659.844 108.400  19
   0   1 -19 641.760 62.0707   4
   0   1 -19 586.224 98.4640  17
   0  -1  19 630.499 80.1747  10
   0   1 -19 663.095 89.5261   7
   0   1 -18 807.314 112.524  19
   0   1 -18 1017.00 74.1622   4
   0   1 -18 720.552 102.865  17
   0  -1  18 951.949 96.3714  10
   0   1 -18 981.481 104.864   7
   0   1 -17 195.254 53.1064  19
   0   1 -17 187.540 31.6660   4
   0   1 -17 236.007 61.0494  17
   0  -1  17 273.939 51.8155  10
   0   1 -17 209.031 48.7495   7
   0   1 -16 947.313 108.734  19
   0   1 -16 565.872 51.7169   4
   0   1 -16 898.709 101.813  17
   0  -1  16 762.149 78.4222  10
   0   1 -16 581.795 74.9077   7
   0   1 -15 563.981 80.2477  19
   0  -1  15 522.835 48.9875  18
   0   1 -15 449.562 45.4801   4
   0   1 -15 614.426 83.0782  17
   0   1 -15 518.452 67.5705  15
   0  -1  15 618.431 69.6256  10
   0   1 -15 460.104 63.7082   7
   0   1 -14 26.4832 20.3920  19
   0  -1  14 6.46731 8.69839  18
   0   1 -14 75.9990 17.8761   4
   0   1 -14 41.6127 20.8107  15
   0   1 -14 18.7455 19.5408  17
   0  -1  14 61.9805 23.6001  10
   0   1 -14 23.9631 20.4901   7
   0   1 -13 1593.73 119.299  19
   0   1 -13 1071.08 61.9017   4
   0   1 -13 1307.56 95.9096  15
   0  -1  13 1401.96 94.1838  10
   0   1 -13 1133.31 90.3580   7
   0  -1  12 54.8260 15.0139  18
   0   1 -12 125.546 20.5443   4
   0   1 -12 82.4175 25.1298  15
   0  -1  12 84.6441 19.1257  11
   0  -1  12 65.0354 21.5898  10
   0   1 -12 143.946 33.3654   7
   0  -1  11 713.163 47.9044  18
   0   1 -11 675.739 72.6342  19
   0   1 -11 767.370 48.1246   4
   0   1 -11 666.031 64.2753  15
   0  -1  11 913.146 70.1699  10
   0  -1  11 746.491 52.3889  11
   0   1 -11 681.704 63.6258   7
   0   1 -10 10293.8 253.188  19
   0  -1  10 10363.4 170.449  18
   0   1 -10 11954.1 176.519   4
   0  -1  10 10503.7 208.543  15
   0   1 -10 10341.6 230.942  15
   0  -1  10 10896.7 188.890  11
   0  -1  10 12636.0 245.400  10
   0   1 -10 11041.8 239.838   7
   0   1  -9 3350.53 136.457  19
   0  -1   9 3417.46 93.6266  18
   0   1  -9 4704.01 105.487   4
   0   1  -9 3879.17 133.124  15
   0  -1   9 3821.10 118.822  15
   0  -1   9 4772.66 143.770  10
   0  -1   9 4403.09 114.078  11
   0   1  -9 4624.00 145.479   7
   0   1  -8 10.4450 9.37945  19
   0   1  -8 12.0607 7.46877  18
   0  -1   8 3.04230 8.39768  18
   0   1  -8-11.3510 10.1562   4
   0  -1   8 1.11662 8.04301  15
   0   1  -8 0.32844 8.22285  15
   0  -1   8-14.7433 15.5258  10
   0  -1   8 1.34013 7.92053  11
   0   1  -8 22.3199 14.7595   7
   0   1  -7 240.093 23.1143  18
   0  -1   7 239.781 21.7863  18
   0   1  -7 219.509 20.4974   4
   0   1  -7 214.671 27.5381  15
   0  -1   7 228.302 29.0635  10
   0  -1   7 230.523 23.8002  11
   0   1  -7 229.753 24.6412  11
   0   1  -7 207.119 28.1983   7
   0   1  -6 504.721 43.6596  19
   0  -1   6 529.369 30.4508  18
   0   1  -6 554.968 32.3865  18
   0   1  -6 685.326 32.9806   4
   0   1  -6 591.536 41.3472  15
   0  -1   6 773.253 47.2013  10
   0   1  -6 618.771 37.2806  11
   0   1  -6 598.436 42.7864   7
   0  -1   5 859.228 35.7478  18
   0   1  -5 830.928 36.2267  18
   0   1  -5 1275.37 40.3948   4
   0   1  -5 910.139 47.2245  15
   0   1  -5 1083.07 45.2838  11
   0   1  -5 1161.39 53.8676   7
   0   1  -4 1024.85 43.9895  15
   0   1  -4 661.326 32.4732  11
   0   1  -4 1219.10 39.6287  18
   0   1  -3 284.411 20.6933  15
   0   1  -3 269.531 16.5971  18
   0   1  -3 334.832 20.4657  11
   0   1  -2 397.427 14.4555   4
   0   1  -2 312.873 16.7664  11
   0   1   3 256.786 19.9184  19
   0  -1  -3 246.524 20.9503  19
   0  -1  -3 428.695 17.9347   4
   0   1   3 320.467 21.0740  17
   0  -1  -3 293.410 20.9464  17
   0   1   3 387.729 25.3580  10
   0  -1  -3 400.724 25.3853  10
   0   1   3 412.140 18.0419   4
   0  -1  -4 243.412 24.3490  19
   0   1   4 254.310 22.2699  19
   0  -1  -4 431.932 20.7786   4
   0  -1  -4 296.667 25.1818  17
   0  -1  -4 394.700 29.1861  10
   0   1   4 370.728 26.1902   7
   0  -1  -5 1420.27 62.3467  19
   0   1   5 1339.68 57.0231  19
   0  -1  -5 599.179 27.4425   4
   0  -1  -5 1288.67 57.0342  17
   0  -1  -5 851.480 47.2561  10
   0   1   5 621.859 37.4726   7
   0  -1  -5 650.806 39.7394   7
   0  -1  -6 982.045 57.2533  19
   0  -1  -6 1606.65 49.3537   4
   0  -1  -6 1067.55 58.4818  17
   0  -1  -6 1400.11 65.4931  10
   0  -1  -6 1466.82 64.6324   7
   0   1   6 1421.80 60.4920   7
   0  -1  -7 625.317 50.4333  19
   0  -1  -7 843.921 38.7460   4
   0  -1  -7 693.989 52.3747  17
   0  -1  -7 785.885 53.6979  10
   0  -1  -7 803.266 53.5296   7
   0   1   7 764.681 47.2965   7
   0  -1  -8 87.4637 15.1014   4
   0  -1  -8 108.250 22.1197  17
   0  -1  -8 120.927 25.1330  19
   0   1   8 115.833 16.0244  18
   0   1   8 77.7331 16.5618   7
   0  -1  -8 71.3118 17.4938   7
   0  -1  -9-1.75827 8.61823   4
   0  -1  -9 13.0644 11.4439  17
   0   1   9 19.6037 10.7596  18
   0  -1  -9-6.23467 18.7491  19
   0  -1  -9 9.09421 8.32892   7
   0   1  10 3119.81 93.2765  18
   0  -1 -10 2941.20 135.428  19
   0  -1 -10 4328.09 106.068   4
   0  -1 -10 3238.54 137.487  17
   0   1  10 3361.52 117.116  15
   0   1  10 3852.37 109.004  11
   0   1  10 4175.34 145.909  10
   0  -1 -10 4013.52 143.115   7
   0   1  11 14051.7 205.417  18
   0  -1 -11 13725.7 306.009  19
   0  -1 -11 16745.9 218.231   4
   0  -1 -11 14524.4 303.769  17
   0   1  11 14378.6 250.366  15
   0   1  11 16858.3 303.740  10
   0   1  11 15894.7 232.550  11
   0  -1 -11 16025.1 301.910   7
   0   1  12 1130.93 62.1944  18
   0  -1 -12 1094.92 93.1239  19
   0  -1 -12 1377.06 66.8091   4
   0  -1 -12 1166.45 94.4716  17
   0   1  12 1372.91 72.2127  11
   0   1  12 1452.17 94.7576  10
   0  -1 -12 1342.43 92.5147   7
   0   1  13 118.953 21.1956  18
   0  -1 -13 106.375 29.7546  19
   0  -1 -13 260.576 30.5089   4
   0  -1 -13 110.576 32.3352  17
   0   1  13 206.027 31.1513  11
   0   1  13 172.600 36.1188  10
   0  -1 -13 237.710 43.5543   7
   0  -1 -14 1385.27 115.993  19
   0   1  14 1325.27 71.6572  18
   0  -1 -14 811.590 55.8527   4
   0  -1 -14 1326.29 110.340  17
   0   1  14 1150.85 91.5579  10
   0  -1 -14 822.726 79.1602   7
   0  -1 -15 229.466 51.0216  19
   0   1  15 235.865 32.4319  18
   0  -1 -15 469.551 44.4925   4
   0  -1 -15 179.218 44.5399  17
   0   1  15 353.180 53.5391  10
   0  -1 -15 422.327 59.6088   7
   0  -1 -16 653.022 90.2248  19
   0   1  16 676.777 56.8836  18
   0  -1 -16 622.009 52.0184   4
   0  -1 -16 739.487 91.9274  17
   0   1  16 768.806 81.1348  10
   0  -1 -16 645.696 76.2585   7
   0  -1 -17 1087.83 72.2766   4
   0  -1 -17 1331.49 124.402  17
   0   1  17 1310.76 107.371  10
   0  -1 -17 1436.28 138.861  19
   0  -1 -18 236.038 37.0288   4
   0  -1 -18 232.724 58.4049  17
   0   1  18 310.633 56.7968  10
   0  -1 -18 269.076 67.8090  19
   0  -1 -19 982.273 74.7409   4
   0  -1 -19 756.853 107.909  17
   0   1  19 935.432 100.559  10
   0  -1 -19 742.773 110.470  19
   0  -1 -20 1490.86 94.8940   4
   0  -1 -20 1200.73 133.586  17
   0   1  20 1414.45 124.562  10
   0  -1 -20 1131.82 143.660  19
   0  -1 -21 82.7872 25.7152   4
   0  -1 -21 34.6094 25.5734  17
   0   1  21 50.0899 25.4543  10
   0  -1 -21 85.6243 53.2476  19
   0  -1 -22 26.0913 20.8626   4
   0  -1 -22 26.7410 27.5565  17
   0  -1 -23 19.6646 17.8438   4
   0  -1 -23 121.288 63.6706  17
   0  -1 -24 143.386 77.4831  19
   0  -1 -24 147.226 35.0419   4
   0  -1 -24 131.816 50.5135  17
   0  -1 -25 27.8116 47.1730  19
   0  -1 -25 36.9300 24.1928   4
   0  -1 -25 80.7091 61.6168  17
   0  -1 -26 39.2551 24.1300   4
   0  -1 -26 88.0398 63.6149  17
   0  -1 -27 383.093 62.1347   4
   0  -1 -27 486.621 115.468  17
   0  -1 -28 104.264 82.0076  19
   0  -1 -28 30.0576 27.3175   4
   0  -1 -28 49.9723 52.1706  17
   0  -1 -29-18.4659 63.7120  19
   0  -1 -29 40.6145 28.3320   4
   0  -1 -29-42.8409 46.4493  17
   0  -1 -30 517.354 166.233  19
   0  -1 -30 521.492 78.9187   4
   0  -1 -30 376.682 121.938  17
   0  -1 -31 197.912 141.207  19
   0  -1 -31 57.5062 34.1815   4
   0  -1 -31-92.1328 58.6763  17
   0  -1 -32-34.7449 35.2340   4
   0  -1 -32 40.8757 65.9438  17
   0  -1 -33 98.4889 126.812  19
   0  -1 -33 100.494 47.5394   4
   0  -1 -33 56.5969 80.1889  17
   0  -1 -34 213.108 56.9874   4
   0  -1 -34 123.639 122.195  17
   0  -1 -35-27.9642 34.0038   4
   0  -1 -35 18.9897 97.7264  17
   0  -1 -36 204.972 59.4319   4
   0  -1 -36 308.014 145.486  17
   0  -1 -37 288.290 71.1204   4
   0  -1 -37 291.889 137.788  17
   0  -1 -38 29.8588 32.8257   4
   0  -1 -38 306.920 191.225  17
   0  -1 -39 153.147 49.1565   4
   0  -1 -39-6.32951 116.300  17
   0  -1 -40 13.6203 32.1172   4
   0   2 -39 178.670 56.9917   4
   0   2 -38 82.1687 58.8144   4
   0   2 -38 181.759 162.060  17
   0   2 -37-68.2740 41.7626   4
   0   2 -37 121.508 141.952  17
   0   2 -36 102.269 136.134  19
   0   2 -36 250.352 69.4105   4
   0   2 -36 421.730 172.456  17
   0   2 -35 1.17610 36.3279   4
   0   2 -35 113.634 79.8276  17
   0   2 -34 308.615 188.410  19
   0   2 -34 324.556 66.9241   4
   0   2 -34 437.503 173.876  17
   0   2 -33 11.6828 115.825  19
   0   2 -33 131.838 49.7687   4
   0   2 -33 122.653 98.5816  17
   0   2 -32 10.7544 92.5432  19
   0   2 -32-4.16731 23.2787   4
   0   2 -32-56.5424 62.8356  17
   0   2 -31 197.436 146.815  19
   0   2 -31 153.623 47.8966   4
   0   2 -31 18.5018 65.9995  17
   0   2 -30 334.283 66.8697   4
   0   2 -30 241.867 102.500  17
   0   2 -29 168.049 108.540  19
   0   2 -29 197.740 47.0712   4
   0   2 -29 122.141 71.0897  17
   0   2 -28 99.8132 102.663  19
   0   2 -28 136.748 41.8336   4
   0   2 -28 123.831 88.0968  17
   0   2 -27 56.4022 55.0868  19
   0   2 -27 40.6235 29.3534   4
   0   2 -27 42.5290 55.3764  17
   0   2 -26 32.9779 59.1218  19
   0   2 -26 0.76912 20.8223   4
   0   2 -26-71.1275 59.7813  17
   0   2 -25 568.606 143.471  19
   0   2 -25 467.227 64.8104   4
   0   2 -25 387.848 104.624  17
   0   2 -24 296.170 103.341  19
   0   2 -24 161.251 39.6970   4
   0   2 -24 151.556 76.6389  17
   0   2 -23 68.4746 22.5376   4
   0   2 -23 215.629 73.8982  17
   0   2 -23 235.156 83.8930  19
   0   2 -23 52.8796 34.4257   7
   0   2 -22 20.7863 15.5107   4
   0   2 -22 68.5232 46.9304  17
   0   2 -22-12.0397 42.6446  19
   0   2 -22 53.3894 31.6680   7
   0   2 -21 188.162 35.2116   4
   0   2 -21 278.831 78.7121  17
   0   2 -21 162.061 62.5496  19
   0   2 -21 199.516 56.8004   7
   0   2 -20 768.524 69.8469   4
   0   2 -20 699.952 114.368  17
   0   2 -20 722.038 119.571  19
   0   2 -20 772.667 103.492   7
   0   2 -19 936.296 75.3609   4
   0   2 -19 751.256 110.765  17
   0   2 -19 762.308 120.811  19
   0   2 -19 922.287 108.542   7
   0   2 -18 41.3989 26.0188  19
   0   2 -18 51.8561 22.3267   4
   0   2 -18 24.8302 32.2759  17
   0  -2  18 40.3120 25.8769  10
   0   2 -18 14.3563 23.0508   7
   0   2 -17 537.572 87.4284  19
   0   2 -17 172.126 30.6826   4
   0   2 -17 411.519 68.4613  15
   0   2 -17 544.302 90.3091  17
   0  -2  17 307.305 53.7182  10
   0   2 -17 186.715 46.8839   7
   0   2 -16 258.105 55.3163  19
   0   2 -16 284.565 36.6719   4
   0   2 -16 274.222 51.5598  15
   0   2 -16 286.950 61.7172  17
   0  -2  16 309.606 51.7626  10
   0   2 -16 293.215 53.9444   7
   0   2 -15 118.151 37.6329  19
   0  -2  15 141.297 26.6928  18
   0   2 -15 239.643 34.4700   4
   0   2 -15 159.869 42.2066  15
   0  -2  15 186.169 35.9001  10
   0   2 -15 198.960 44.9315   7
   0  -2  14 447.248 43.0854  18
   0   2 -14 691.484 51.7253   4
   0   2 -14 571.695 68.5248  15
   0  -2  14 535.333 59.9767  10
   0   2 -14 683.261 75.5597   7
   0  -2  13 176.704 27.3743  18
   0   2 -13 173.379 42.4920  19
   0   2 -13 362.895 38.4624   4
   0   2 -13 213.790 42.2682  15
   0  -2  13 315.994 47.0895  10
   0   2 -13 261.173 45.7347   7
   0  -2  12 623.672 48.4605  18
   0   2 -12 605.728 72.2120  19
   0   2 -12 797.875 51.5972   4
   0   2 -12 675.247 68.5973  15
   0  -2  12 783.888 67.7390  10
   0   2 -12 666.033 21.4823   6
   0   2 -12 768.412 71.4485   7
   0  -2  11 5745.35 138.578  18
   0   2 -11 5605.24 147.659  18
   0   2 -11 6085.54 210.097  19
   0   2 -11 3918.81 108.955   4
   0   2 -11 4935.94 171.209  15
   0  -2  11 5214.72 163.466  10
   0   2 -11 3761.97 150.279   7
   0  -2  10 3180.59 99.3446  18
   0   2 -10 3300.01 107.608  18
   0   2 -10 4649.36 111.602   4
   0   2 -10 3514.23 136.498  15
   0  -2  10 4182.70 123.314  11
   0  -2  10 4338.37 142.837  10
   0   2 -10 4270.55 151.334   7
   0  -2   9 61.4185 13.6484  18
   0   2  -9 54.9265 18.9919  19
   0   2  -9 64.1796 16.3481  18
   0   2  -9 82.7740 19.6301  15
   0   2  -9 157.473 19.2240   4
   0   2  -9 129.803 23.1189  11
   0  -2   9 111.369 22.5106  10
   0   2  -9 114.228 25.7279   7
   0   2  -8 10524.2 99.4614   2
   0   2  -8 8739.62 211.832  19
   0   2  -8 8283.65 151.441  18
   0  -2   8 8513.08 145.167  18
   0   2  -8 9219.12 192.466  15
   0  -2   8 10668.0 82.7121   2
   0  -2   8 10921.0 88.7704   1
   0   2  -8 10932.6 102.219   1
   0   2  -8 10530.4 147.155   4
   0   2  -8 9789.94 177.853  11
   0  -2   8 10504.5 195.471  10
   0   2  -8 10178.1 207.153   7
   0  -2   7 284.585 15.1438   1
   0   2  -7 241.199 16.3282   1
   0   2  -7 216.057 28.3584  15
   0   2  -7 178.775 21.0482  18
   0  -2   7 175.635 21.2571  18
   0   2  -7 160.287 29.7497  19
   0   2  -7 249.270 20.8249   4
   0  -2   7 227.041 27.6463  10
   0   2  -7 230.672 26.8161  11
   0  -2   7 268.047 13.9238   2
   0   2  -7 245.695 16.4427   2
   0  -2   6 483.881 20.1328   1
   0   2  -6 447.244 21.6087   1
   0   2  -6 241.522 29.2165  15
   0   2  -6 219.832 22.4932  18
   0   2  -6 364.418 23.9395   4
   0   2  -6 324.028 29.1952  11
   0  -2   6 328.829 31.1863  10
   0   2  -6 411.068 20.4588   2
   0  -2   6 443.934 18.3432   2
   0   2  -5 68915.7 422.189  15
   0   2  -5 67680.4 350.249  18
   0  -2   5 70013.6 346.009  18
   0   2  -5 68318.3 294.677   4
   0   2  -5 64251.7 368.888  11
   0   2  -4 1308.43 34.9375   2
   0  -2   4 1456.82 33.8889   2
   0   2  -4 1181.80 46.3414  11
   0  -2   4 1278.05 48.9280  10
   0   2  -4 1395.62 36.6033   1
   0  -2   4 1505.46 35.8446   1
   0   2  -4 1383.75 37.4063   4
   0   2  -3 148.120 15.7654  18
   0   2  -3 179.644 13.0691   2
   0   2  -3 175.243 15.5625   3
   0   2  -3 171.051 12.9135   1
   0   2  -2 1577.47 37.1362   2
   0   2  -2 1485.58 36.7419   1
   0   2  -1 92.7894 11.4668  12
   0  -2   1 79.2008 10.9711  12
   0   2  -1 94.0278 8.72014   2
   0  -2   1 92.5677 10.1729   3
   0   2  -1 106.122 10.8850   3
   0   2  -1 87.8815 8.57966   1
   0   2   0 14.6668 4.69940  12
   0  -2   0 16.3244 4.30177   3
   0  -2   0 15.4509 3.98878   2
   0  -2   0 11.6093 3.93765   1
   0   2   1 37570.1 176.318   9
   0  -2  -1 34708.4 171.737   1
   0  -2  -2 22.6985 4.60546   1
   0   2   2 9.68937 5.57891  17
   0  -2  -2 25.0615 5.27857   2
   0   2   3 101.614 9.35953   4
   0  -2  -3 109.469 8.91973   6
   0   2   3 73.4408 11.3022  17
   0  -2  -3 97.2441 10.0042   1
   0  -2  -3 108.980 8.83984   4
   0   2   3 105.289 13.8661  10
   0  -2  -3 98.1544 14.4714  10
   0  -2  -3 98.3062 9.56190   2
   0  -2  -4 1872.61 37.9205   2
   0   2   4 3164.54 81.5224  19
   0   2   4 2840.74 69.0296  17
   0  -2  -4 2245.18 46.2333   4
   0  -2  -4 2503.51 71.2879  10
   0   2   4 2402.73 71.5104  10
   0  -2  -4 2248.00 38.4643   6
   0   2   5 244.484 14.3792   2
   0  -2  -5 256.083 13.9199   2
   0   2   5 161.756 21.5140  19
   0  -2  -5 181.090 26.1436  19
   0   2   5 200.491 22.1673  17
   0  -2  -5 196.241 24.8308  17
   0   2   5 258.345 15.1985   1
   0  -2  -5 265.102 14.4692   1
   0  -2  -5 252.985 18.3987   4
   0   2   5 212.945 25.3027  10
   0  -2  -5 240.140 26.8422  10
   0  -2  -5 228.764 13.1487   6
   0  -2  -6 1357.88 30.5867   2
   0   2   6 1244.37 33.0824   2
   0   2   6 825.476 49.2175  19
   0  -2  -6 767.297 53.7540  19
   0  -2  -6 799.091 50.3643  17
   0   2   6 900.448 48.8431  17
   0   2   6 1309.44 34.5950   1
   0  -2  -6 1388.66 32.2843   1
   0  -2  -6 1272.71 43.0681   4
   0  -2  -6 1098.55 59.4418  10
   0  -2  -6 1137.51 29.0639   6
   0   2   6 1086.32 52.7526   7
   0  -2  -7 63328.2 202.208   2
   0   2   7 63338.2 232.548   2
   0  -2  -7 71227.5 531.948  19
   0   2   7 70171.4 472.677  19
   0  -2  -7 69562.3 490.140  17
   0   2   7 63392.7 236.606   1
   0  -2  -7 62919.4 212.130   1
   0  -2  -7 67763.2 341.102   4
   0  -2  -7 68362.6 495.016  10
   0   2   7 65021.2 432.046   7
   0  -2  -7 63659.9 212.959   6
   0  -2  -8 378.273 15.2590   2
   0   2   8 340.575 17.2582   2
   0  -2  -8 152.855 29.9425  19
   0  -2  -8 175.265 28.0434  17
   0  -2  -8 434.663 17.2236   1
   0   2   8 404.015 18.7912   1
   0  -2  -8 311.706 25.6518   4
   0  -2  -8 212.064 32.0032  10
   0   2   8 250.058 30.2069   7
   0  -2  -8 245.172 13.8171   6
   0  -2  -9 83.8910 15.4219   4
   0  -2  -9 55.0972 18.7644  17
   0  -2  -9 66.9310 20.7189  19
   0   2   9 56.9310 13.3517   7
   0  -2  -9 54.9532 6.71306   6
   0  -2 -10 7132.44 196.106  17
   0  -2 -10 6794.10 205.695  19
   0  -2 -10 6878.50 69.8980   6
   0   2  10 7048.27 166.485   7
   0  -2 -11 467.866 36.2684   4
   0   2  11 311.136 37.9611  15
   0  -2 -11 253.250 41.0369  17
   0  -2 -11 241.168 40.7916  19
   0   2  11 453.674 44.4166   7
   0  -2 -12 4396.87 118.282   4
   0  -2 -12 3013.36 145.672  17
   0   2  12 3382.42 129.381  15
   0   2  12 4024.88 158.669  10
   0  -2 -12 2915.58 151.554  19
   0   2  12 2989.89 101.540  18
   0  -2 -13 5750.29 140.212   4
   0  -2 -13 7489.35 241.701  17
   0   2  13 7108.65 216.721  10
   0   2  13 6094.08 156.576  11
   0   2  13 7251.34 163.331  18
   0  -2 -13 7551.77 255.238  19
   0  -2 -14 366.983 38.3168   4
   0  -2 -14 326.389 57.2305  17
   0   2  14 463.819 61.1068  10
   0   2  14 320.447 38.3754  18
   0  -2 -14 337.333 62.6049  19
   0  -2 -15 571.203 75.4656  17
   0   2  15 595.998 51.1851  18
   0  -2 -15 500.899 75.7076  19
   0  -2 -16 400.417 42.5029   4
   0  -2 -16 260.444 56.0042  17
   0   2  16 346.582 55.8707  10
   0  -2 -16 221.899 53.3925  19
   0   2  16 246.454 33.9729  18
   0  -2 -17 756.266 60.5718   4
   0  -2 -17 453.444 71.5657  17
   0   2  17 700.323 80.7940  10
   0   2  17 502.173 51.0381  18
   0  -2 -17 537.881 86.1725  19
   0  -2 -18 234.251 36.3105   4
   0  -2 -18 241.909 58.9373  17
   0   2  18 208.991 47.5082  10
   0  -2 -18 273.923 68.4725  19
   0  -2 -19 680.787 62.1968   4
   0  -2 -19 1132.85 127.486  17
   0   2  19 1005.18 102.262  10
   0  -2 -19 1120.78 136.043  19
   0  -2 -20 612.083 61.3526   4
   0  -2 -20 358.006 74.6272  17
   0   2  20 434.685 70.3459  10
   0  -2 -20 336.025 81.6084  19
   0  -2 -21 2087.46 114.771   4
   0  -2 -21 1722.33 170.588  17
   0   2  21 2124.97 160.564  10
   0  -2 -21 1739.00 188.733  19
   0  -2 -22 1306.16 170.225  19
   0  -2 -22 1584.35 102.981   4
   0  -2 -22 1179.36 145.780  17
   0  -2 -23 101.643 32.8153   4
   0  -2 -23 219.909 69.1915  17
   0  -2 -24 611.977 69.5610   4
   0  -2 -24 326.735 96.1332  17
   0  -2 -25 255.466 49.2864   4
   0  -2 -25 409.112 105.794  17
   0  -2 -26 1376.53 215.076  19
   0  -2 -26 1527.64 114.349   4
   0  -2 -26 1272.21 182.305  17
   0  -2 -27 23.9182 49.7288  19
   0  -2 -27 48.9527 29.6399   4
   0  -2 -27 147.837 81.6984  17
   0  -2 -28 13.0960 49.3651  19
   0  -2 -28 98.0227 34.2748   4
   0  -2 -28 64.4410 60.2996  17
   0  -2 -29 135.796 85.9122  19
   0  -2 -29 165.239 64.8622  17
   0  -2 -30 217.853 109.663  19
   0  -2 -30 295.204 59.1085   4
   0  -2 -30 189.540 108.698  17
   0  -2 -31-4.25426 72.5768  19
   0  -2 -31-10.6669 24.3912   4
   0  -2 -31 53.4731 75.9062  17
   0  -2 -32 9.19770 99.4917  19
   0  -2 -32 97.4627 36.1448   4
   0  -2 -32 156.612 106.516  17
   0  -2 -33 20.1972 23.2403   4
   0  -2 -33 11.7803 61.1960  17
   0  -2 -34 42.1374 27.2329   4
   0  -2 -34 111.347 96.1426  17
   0  -2 -35 690.533 100.639   4
   0  -2 -35 519.429 177.242  17
   0  -2 -36 56.6836 29.7870   4
   0  -2 -36 14.9378 101.430  17
   0  -2 -37-7.51702 30.3200   4
   0  -2 -37 117.581 140.172  17
   0  -2 -38 31.1376 29.3805   4
   0  -2 -38-28.7331 92.3218  17
   0  -2 -39-44.1181 49.4251   4
   0  -2 -39-356.949 221.128  17
   0  -2 -40 257.338 72.2394   4
   0   3 -37 151.405 56.1239   4
   0   3 -37 299.589 149.966  17
   0   3 -36 4.79401 36.3854   4
   0   3 -36 247.343 207.334  17
   0   3 -35 163.058 140.626  19
   0   3 -35-29.1333 31.5894   4
   0   3 -35 63.6314 100.032  17
   0   3 -34 158.213 148.431  19
   0   3 -34 35.0809 36.7243   4
   0   3 -34 82.9482 118.787  17
   0   3 -33 231.123 147.874  19
   0   3 -33 182.455 50.6661   4
   0   3 -33 45.1030 109.229  17
   0   3 -32 319.014 161.530  19
   0   3 -32 397.645 72.3838   4
   0   3 -32 297.798 138.438  17
   0   3 -31 8.98465 22.1271   4
   0   3 -31-19.0697 64.1520  17
   0   3 -30 46.7583 87.6033  19
   0   3 -30-1.89688 28.5911   4
   0   3 -30 66.6573 53.4698  17
   0   3 -29 965.674 231.574  19
   0   3 -29 618.021 82.4343   4
   0   3 -29 699.329 172.570  17
   0   3 -28 220.672 133.721  19
   0   3 -28 40.3275 29.5311   4
   0   3 -28 104.999 86.7694  17
   0   3 -27 141.057 84.7459  19
   0   3 -27 123.088 39.0677   4
   0   3 -27 163.374 83.6017  17
   0   3 -26 336.085 120.562  19
   0   3 -26 36.3818 23.3438   4
   0   3 -26 291.446 112.921  17
   0   3 -25 59.1195 62.7552  19
   0   3 -25 179.029 45.9173   4
   0   3 -25 23.5178 44.6940  17
   0   3 -24-3.43545 16.9912   4
   0   3 -24 54.1556 40.0386  17
   0   3 -24 2.55420 43.7428  19
   0   3 -24 34.2854 25.4659   7
   0   3 -23 1747.60 117.156   4
   0   3 -23 1237.35 176.083  17
   0   3 -23 1266.02 183.746  19
   0   3 -23 1662.82 167.018   7
   0   3 -22 2180.49 125.677   4
   0   3 -22 2273.01 222.884  17
   0   3 -22 2283.05 239.706  19
   0   3 -22 2234.93 186.208   7
   0   3 -21 225.992 41.3791   4
   0   3 -21 516.583 101.651  17
   0   3 -21 500.837 105.717  19
   0   3 -21 220.510 58.2896   7
   0   3 -20 1738.08 104.322   4
   0   3 -20 1785.12 182.727  17
   0   3 -20 1901.29 197.480  19
   0   3 -20 1705.47 152.724   7
   0   3 -19 31.3859 17.5622   4
   0   3 -19 123.690 46.3404  15
   0   3 -19 196.986 62.4380  17
   0   3 -19 198.902 71.0397  19
   0   3 -19 115.216 44.2659   7
   0   3 -18 1086.03 76.6789   4
   0   3 -18 751.108 109.572  17
   0   3 -18 949.624 106.473  15
   0   3 -18 817.997 116.498  19
   0   3 -18 1053.27 111.564   7
   0   3 -17 27.1892 25.2451  19
   0   3 -17 43.5584 12.8249   4
   0   3 -17 29.4901 20.8350  17
   0   3 -17 36.4852 21.9852  15
   0  -3  17 9.18616 18.2775  10
   0   3 -17 93.2410 34.4037   7
   0   3 -16 995.127 68.8122   4
   0   3 -16 855.350 94.2590  15
   0  -3  16 922.889 85.5380  10
   0   3 -16 997.686 100.222   7
   0   3 -15 1244.06 121.156  19
   0   3 -15 1316.59 74.8530   4
   0   3 -15 1310.50 109.477  15
   0  -3  15 1460.78 103.028  10
   0   3 -15 1294.39 108.165   7
   0   3 -14 1863.65 143.076  19
   0   3 -14 2466.77 99.7718   4
   0   3 -14 2146.22 135.463  15
   0  -3  14 2410.91 126.898  10
   0   3 -14 2130.03 40.8413   6
   0   3 -14 2385.06 139.165   7
   0   3 -13 1196.67 79.9070  18
   0   3 -13 1188.28 109.835  19
   0  -3  13 1224.19 73.7128  18
   0   3 -13 1244.86 67.9667   4
   0   3 -13 1232.51 97.6348  15
   0  -3  13 1315.12 89.1003  10
   0   3 -13 1159.51 33.0269   6
   0   3 -13 1197.02 95.4181   7
   0   3 -12 955.260 66.9301  18
   0  -3  12 985.575 62.8584  18
   0   3 -12 1108.85 98.3132  19
   0   3 -12 645.532 67.1271  15
   0  -3  12 521.420 53.5826  10
   0   3 -12 249.020 43.7734   7
   0   3 -11 256.707 45.8005  19
   0  -3  11 298.340 33.9984  18
   0   3 -11 270.666 34.9590  18
   0   3 -11 280.267 41.8658  15
   0   3 -11 249.606 27.5412   4
   0  -3  11 342.334 41.8377  10
   0   3 -11 252.172 36.2566  11
   0   3 -11 250.525 39.6344   7
   0   3 -10 419.505 41.9388  18
   0  -3  10 382.168 36.6596  18
   0   3 -10 356.170 53.2961  19
   0   3 -10 455.030 52.9117  15
   0  -3  10 924.425 29.7396   2
   0  -3  10 1067.23 34.0331   1
   0   3 -10 743.434 46.3889   4
   0  -3  10 573.141 52.5069  10
   0   3 -10 542.748 50.3111  11
   0   3 -10 564.103 58.0465   7
   0   3  -9 11885.8 129.454   2
   0   3  -9 9380.59 242.631  19
   0   3  -9 9174.28 176.070  18
   0   3  -9 9875.65 220.653  15
   0  -3   9 12115.1 108.893   2
   0   3  -9 12470.1 134.102   1
   0  -3   9 12573.4 117.604   1
   0   3  -9 11447.0 165.086   4
   0   3  -9 10600.4 203.805  11
   0  -3   9 10688.9 206.965  10
   0   3  -9 11125.9 237.140   7
   0   3  -8 158.431 16.4632   1
   0  -3   8 154.435 14.3736   1
   0   3  -8 254.063 34.0987  15
   0   3  -8 227.465 26.9787  18
   0   3  -8 240.434 23.3217   4
   0  -3   8 273.213 33.0051  10
   0   3  -8 235.520 29.9038  11
   0  -3   8 192.146 14.5608   2
   0   3  -8 179.671 17.2794   2
   0   3  -7 277.634 21.3064   1
   0  -3   7 257.958 17.9807   1
   0   3  -7 319.455 36.7493  15
   0   3  -7 300.223 30.3853  18
   0   3  -7 346.092 25.5092   4
   0   3  -7 325.790 33.2414  11
   0  -3   7 379.526 34.5368  10
   0  -3   7 297.700 18.2322   2
   0   3  -7 291.152 21.1755   2
   0  -3   6 26015.8 179.452   1
   0   3  -6 25104.5 189.817   1
   0   3  -6 27617.1 260.873  18
   0   3  -6 26658.0 300.468  15
   0   3  -6 27164.8 205.123   4
   0   3  -6 26193.2 271.903  11
   0   3  -6 25158.4 187.361   2
   0  -3   6 25972.5 170.361   2
   0   3  -6 26167.5 255.773   3
   0   3  -5 573.999 36.0435  18
   0   3  -5 842.478 33.1287   4
   0  -3   5 826.231 32.4931   1
   0   3  -5 778.931 32.9661   1
   0   3  -5 668.159 44.6434  12
   0  -3   5 779.956 41.9799  10
   0   3  -5 683.813 41.6494  11
   0  -3   5 830.806 31.1528   2
   0   3  -5 805.271 42.8164   3
   0   3  -5 796.494 32.7221   2
   0   3  -4 76.5277 14.8725  18
   0   3  -4 168.778 13.8813   4
   0  -3   4 188.901 16.2461   1
   0   3  -4 169.135 15.8506   1
   0   3  -4 99.3494 19.0433  12
   0  -3   4 143.749 17.0315  10
   0   3  -4 163.511 15.5464   2
   0  -3   4 176.920 15.0383   2
   0   3  -4 164.352 17.5853   3
   0   3  -3 11608.5 94.5124   4
   0   3  -3 12819.7 129.713   1
   0  -3   3 13412.9 129.824   1
   0   3  -3 11818.4 122.716   2
   0   3  -3 13046.6 148.645   3
   0  -3   3 12680.6 122.532   2
   0   3  -2 39.8238 12.2542  12
   0  -3   2 29.0508 11.1636  12
   0   3  -2 23.4820 5.62180   1
   0   3  -2 25.9073 3.84099   4
   0  -3   2 26.8223 9.55359   3
   0   3  -2 22.4307 5.94347   2
   0   3  -2 40.0893 9.69909   3
   0   3  -1 19.4906 8.77968  12
   0  -3   1 20.7585 9.70648  12
   0   3  -1 13.9623 6.51433  14
   0   3  -1 38.4405 8.83549   3
   0   3  -1 19.0548 5.34945   2
   0   3  -1 25.9663 6.50687   1
   0   3   0 14142.3 135.488  12
   0   3   0 14080.1 113.931   3
   0   3   0 13751.5 128.170   2
   0   3   0 13983.4 132.610   1
   0   3   1 49.1524 6.66383   3
   0   3   1 34.4644 5.01793   8
   0   3   1 37.5053 7.35939   9
   0   3   1 35.6112 7.31299  12
   0  -3  -1 29.1326 6.93350  12
   0   3   1 48.4801 8.35392   1
   0  -3  -1 46.0315 8.73262   1
   0  -3  -1 46.3233 8.38394   2
   0   3   1 38.7806 7.69871   2
   0   3   2 131.427 12.9694   1
   0  -3  -2 125.333 13.1553   1
   0   3   2 124.484 11.8485   6
   0   3   2 100.375 11.3069  10
   0  -3  -2 128.102 13.0742   2
   0   3   2 138.805 13.2059   2
   0  -3  -3 11543.1 122.476   1
   0   3   3 11453.4 135.800  10
   0  -3  -3 11617.3 118.779   2
   0  -3  -4 4.83700 4.14140   1
   0  -3  -4 0.39527 3.71467   2
   0   3   4-5.55503 9.01902  10
   0   3   4 8.95971 7.97003  17
   0  -3  -5 9.00644 5.26110   2
   0   3   5 6.75099 10.6656  19
   0   3   5 12.7455 10.3766  17
   0  -3  -5 11.3207 5.49698   1
   0   3   5 7.88164 9.08250  10
   0  -3  -5-9.62239 10.5474  10
   0  -3  -5 0.99455 3.81404   6
   0  -3  -6 9024.37 93.0578   6
   0   3   6 9113.98 102.041   6
   0   3   6 7418.14 137.225  17
   0   3   6 10148.1 114.814   1
   0  -3  -6 10443.3 111.182   1
   0  -3  -6 9384.02 116.125   4
   0   3   6 8459.31 162.858  10
   0  -3  -6 8394.73 161.892  10
   0   3   6 9561.40 109.300   2
   0  -3  -6 9994.73 105.712   2
   0  -3  -7 541.780 24.2834   2
   0   3   7 480.077 25.5678   2
   0   3   7 258.734 31.1451  19
   0  -3  -7 245.825 34.3250  19
   0   3   7 305.114 32.0759  17
   0  -3  -7 552.652 25.5198   1
   0   3   7 463.351 25.7359   1
   0  -3  -7 476.692 28.6448   4
   0  -3  -7 371.048 38.0586  10
   0   3   7 410.361 40.3258  10
   0  -3  -7 461.343 21.5316   6
   0  -3  -8 904.931 30.7506   2
   0   3   8 865.976 34.0550   2
   0   3   8 661.841 51.1672  19
   0  -3  -8 585.227 56.2435  19
   0   3   8 698.966 49.8295  17
   0  -3  -8 901.855 42.1787   4
   0   3   8 809.733 52.0871   7
   0  -3  -8 862.684 29.5144   6
   0  -3  -8 811.282 59.2673  10
   0  -3  -8 889.377 31.8499   1
   0   3   8 881.236 34.9396   1
   0  -3  -9 26044.8 159.089   2
   0   3   9 26232.6 183.915   2
   0   3   9 26562.6 188.658   1
   0  -3  -9 26172.8 168.723   1
   0  -3  -9 29002.6 402.763  19
   0   3   9 27765.4 341.914  19
   0  -3  -9 26890.6 246.647   4
   0  -3  -9 26023.0 345.703  10
   0   3   9 25182.9 300.937   7
   0  -3  -9 25571.1 158.907   6
   0   3  10 320.867 35.9621   7
   0  -3 -10 340.912 18.9258   6
   0   3  10 283.026 19.5795   1
   0  -3 -10 268.309 16.7834   1
   0  -3 -10 368.459 30.7753   4
   0  -3 -10 351.676 44.8788  10
   0   3  10 300.263 19.8701   2
   0  -3 -10 286.212 16.5473   2
   0  -3 -11 288.080 47.4147  19
   0   3  11 306.658 40.0194  15
   0   3  11 307.147 20.9361   1
   0  -3 -11 294.108 16.9572   1
   0  -3 -11 375.848 32.9476   4
   0   3  11 330.899 21.3520   2
   0  -3 -11 312.729 16.4532   2
   0   3  11 332.820 39.3229   7
   0  -3 -12 7582.92 81.6712   1
   0   3  12 7540.18 95.6693   1
   0  -3 -12 7532.89 76.3235   2
   0  -3 -12 7729.30 156.222   4
   0   3  12 7477.38 94.7851   2
   0  -3 -12 7265.32 241.779  19
   0  -3 -13 1921.05 81.1237   4
   0  -3 -13 1057.56 98.8896  19
   0  -3 -14 319.516 35.8845   4
   0  -3 -14 306.898 52.4139  17
   0   3  14 385.586 55.5905  10
   0  -3 -14 262.225 54.0585  19
   0  -3 -15 795.712 88.9204  17
   0   3  15 836.426 61.7709  18
   0  -3 -15 997.899 109.705  19
   0  -3 -16 704.635 56.7588   4
   0  -3 -16 813.188 96.1758  17
   0   3  16 988.005 93.6949  10
   0  -3 -16 835.858 104.043  19
   0   3  16 790.578 64.4786  18
   0  -3 -17 2559.04 110.439   4
   0  -3 -17 2016.13 151.937  17
   0   3  17 2559.56 153.700  10
   0  -3 -17 1932.21 163.996  19
   0   3  17 1949.81 101.275  18
   0  -3 -18 1271.53 80.8111   4
   0  -3 -18 1383.27 131.849  17
   0   3  18 1466.62 119.313  10
   0  -3 -18 1433.45 146.243  19
   0  -3 -19 1309.73 133.584  17
   0   3  19 1698.90 133.332  10
   0  -3 -19 1388.72 152.542  19
   0  -3 -20-22.9076 16.6285   4
   0  -3 -20 27.2895 34.2315  17
   0   3  20-28.6671 33.0808  10
   0  -3 -20 12.0929 36.3135  19
   0   3  21 558.302 87.0794  10
   0  -3 -21 442.013 54.5823   4
   0  -3 -21 439.650 86.2868  17
   0   3  22 50.3996 29.1155  10
   0  -3 -22 148.421 33.4912   4
   0  -3 -22 102.224 53.3930  17
   0  -3 -23 1883.15 211.963  19
   0  -3 -23 2031.32 120.695   4
   0  -3 -23 1913.92 193.159  17
   0  -3 -24 898.116 153.233  19
   0  -3 -24 424.143 58.0865   4
   0  -3 -24 755.848 125.788  17
   0  -3 -25 3151.96 304.979  19
   0  -3 -25 3016.59 155.668   4
   0  -3 -25 3077.65 271.878  17
   0  -3 -26 582.459 134.986  19
   0  -3 -26 841.467 87.3199   4
   0  -3 -26 516.089 117.751  17
   0  -3 -27-87.0830 61.6315  19
   0  -3 -27 15.4921 18.2649   4
   0  -3 -27 64.5644 68.5850  17
   0  -3 -28 192.932 99.1234  19
   0  -3 -28 499.040 71.3799   4
   0  -3 -28 292.183 104.680  17
   0  -3 -29 716.275 183.521  19
   0  -3 -29 506.952 74.4322   4
   0  -3 -29 628.891 149.841  17
   0  -3 -30 41.5068 64.5044  19
   0  -3 -30-22.7974 32.4820   4
   0  -3 -30 29.9514 55.9305  17
   0  -3 -31 200.816 108.534  19
   0  -3 -31 233.843 54.7287   4
   0  -3 -32 740.750 95.8113   4
   0  -3 -32 720.817 173.106  17
   0  -3 -33-60.1989 37.1273   4
   0  -3 -33 108.269 97.2985  17
   0  -3 -34 85.9862 42.1893   4
   0  -3 -34 146.716 112.741  17
   0  -3 -35 91.8258 45.1907   4
   0  -3 -35 157.717 113.503  17
   0  -3 -36 19.1223 27.3582   4
   0  -3 -36 24.1929 91.0098  17
   0  -3 -37 33.6424 35.3583   4
   0  -3 -37-103.885 120.598  17
   0  -3 -38 90.4686 50.8195   4
   0  -3 -38 257.013 116.063  17
   0  -3 -39 86.8327 44.7909   4
   0  -3 -39 144.203 159.164  17
   0  -3 -40-49.4705 53.6495   4
   0  -3 -40 199.608 177.838  17
   0  -3 -41 9.83285 32.4065   4
   0   4 -37 8.48912 133.695  19
   0   4 -36-15.9145 201.276  19
   0   4 -36 102.980 39.3889   4
   0   4 -36 244.218 172.652  17
   0   4 -35 51.7475 152.107  19
   0   4 -35 39.2265 27.0481   4
   0   4 -35 5.49911 105.239  17
   0   4 -34-27.6206 115.902  19
   0   4 -34 8.96754 28.9182   4
   0   4 -34-152.120 130.822  17
   0   4 -33-63.8168 147.096  19
   0   4 -33 48.9219 35.4972   4
   0   4 -33 37.4108 100.060  17
   0   4 -32 117.479 119.459  19
   0   4 -32 30.4038 35.9256   4
   0   4 -32 60.0898 93.5806  17
   0   4 -31 37.2846 84.2596  19
   0   4 -31 67.1594 30.7787   4
   0   4 -31 63.3830 75.5951  17
   0   4 -30 82.1082 131.583  19
   0   4 -30 21.9696 29.4585   4
   0   4 -30-98.4524 108.177  17
   0   4 -29 279.125 144.163  19
   0   4 -29 352.505 65.5383   4
   0   4 -29 293.044 118.454  17
   0   4 -28 75.1715 99.0767  19
   0   4 -28 70.6361 36.0079   4
   0   4 -28-3.12522 70.2701  17
   0   4 -27 526.296 154.600  19
   0   4 -27 550.701 74.3829   4
   0   4 -27 705.522 161.176  17
   0   4 -26 152.360 116.886  19
   0   4 -26 50.4013 25.9420   4
   0   4 -26 157.105 84.9827  17
   0   4 -25 359.530 56.7218   4
   0   4 -25 505.836 136.108  17
   0   4 -25 480.151 136.620  19
   0   4 -25 513.552 102.409   7
   0   4 -24 36.7456 29.4524   4
   0   4 -24 6.78091 56.6816  17
   0   4 -24-2.66685 45.4090  19
   0   4 -24-1.54098 27.1439   7
   0   4 -23 993.747 87.2394   4
   0   4 -23 830.315 148.642  17
   0   4 -23 901.929 163.152  19
   0   4 -23 1057.84 134.475   7
   0   4 -22 1322.54 176.935  17
   0   4 -22 1568.09 201.738  19
   0   4 -22 460.230 88.3179   7
   0   4 -21 2314.30 125.037   4
   0   4 -21 1963.33 201.276  17
   0   4 -21 2006.56 215.657  19
   0   4 -21 2240.48 182.952   7
   0   4 -20 47.4097 19.6994   4
   0   4 -20 109.617 51.2172  17
   0   4 -20 35.1746 28.2699  15
   0   4 -20 73.9033 52.5309  19
   0   4 -20 93.9391 36.4331   7
   0   4 -19 937.470 75.4484   4
   0   4 -19 724.713 102.338  15
   0   4 -19 448.355 97.6314  17
   0   4 -19 532.033 106.586  19
   0   4 -19 946.669 112.953   7
   0   4 -18 182.185 27.1799   4
   0   4 -18 267.094 67.0704  17
   0   4 -18 251.490 56.9167  15
   0   4 -18 270.504 68.1428  19
   0   4 -18 239.999 55.7510   7
   0   4 -17 211.517 31.9214   4
   0   4 -17 185.725 47.8847  15
   0   4 -17 257.920 51.2505   7
   0   4 -16 5250.24 268.272  19
   0   4 -16 3861.16 134.249   4
   0   4 -16 4687.67 222.857  15
   0  -4  16 4648.27 187.433  10
   0   4 -16 3809.30 196.027   7
   0   4 -15 1358.60 77.3130   4
   0   4 -15 1052.27 100.746  15
   0  -4  15 1068.24 85.3368  10
   0   4 -15 1311.85 111.374   7
   0   4 -14 108.585 37.3678  19
   0   4 -14 127.171 27.9821  18
   0   4 -14 138.533 23.7820   4
   0   4 -14 152.147 35.2361  15
   0  -4  14 143.741 31.7430  10
   0   4 -14 118.406 11.9914   6
   0   4 -14 154.920 37.0571   7
   0   4 -13 473.593 53.0863  18
   0   4 -13 878.578 58.1330   4
   0   4 -13 487.742 68.0709  15
   0  -4  13 456.063 54.8475  10
   0   4 -13 651.280 64.5851  11
   0   4 -13 685.419 30.6125   6
   0   4 -13 774.330 80.3996   7
   0   4 -12 442.849 47.4013  18
   0   4 -12 386.158 61.9673  19
   0   4 -12 443.043 57.4764  15
   0   4 -12 455.024 39.5948   4
   0   4 -12 475.618 51.4293  11
   0  -4  12 445.237 47.6220  10
   0   4 -12 491.183 58.3531   7
   0   4 -12 458.804 25.1595   6
   0   4 -11 9.93095 19.5024  19
   0   4 -11 6.09905 10.8570  18
   0   4 -11 9.36698 12.7013  15
   0  -4  11 10.3465 4.32935   1
   0  -4  11 22.2453 5.74522   2
   0   4 -11 20.6780 10.1610   4
   0   4 -11 26.0065 12.5971  11
   0  -4  11 6.47770 11.8528  10
   0   4 -11 23.0736 12.3055   7
   0   4 -11 18.3015 5.09255   6
   0  -4  10 10253.7 122.852   1
   0  -4  10 9775.86 113.191   2
   0   4 -10 9899.24 136.495   1
   0   4 -10 8274.21 220.512  15
   0   4 -10 7859.71 179.477  18
   0   4 -10 8289.84 251.784  19
   0   4 -10 9153.02 158.324   4
   0   4 -10 8561.80 200.487  11
   0  -4  10 8730.13 193.650  10
   0   4 -10 9426.15 132.416   2
   0  -4   9 970.830 38.7896   1
   0   4  -9 884.881 41.4651   1
   0   4  -9 557.695 54.9765  15
   0   4  -9 496.137 43.2199  18
   0   4  -9 768.920 43.4746   4
   0  -4   9 590.568 47.0930  10
   0   4  -9 697.722 54.7181  11
   0  -4   9 906.688 35.3539   2
   0   4  -9 853.225 40.5646   2
   0  -4   8 721.951 34.2806   1
   0   4  -8 696.730 36.9783   1
   0   4  -8 712.841 51.1949  18
   0   4  -8 740.832 60.3546  15
   0   4  -8 875.401 44.3724   4
   0  -4   8 883.282 54.7464  10
   0   4  -8 809.784 57.1695  11
   0  -4   8 759.256 33.4699   2
   0   4  -8 770.429 38.4152   2
   0   4  -7 3273.05 79.4539   1
   0  -4   7 3319.91 73.9433   1
   0   4  -7 5509.56 132.086  18
   0   4  -7 5175.47 149.761  15
   0   4  -7 4955.04 139.705  12
   0   4  -7 3547.68 81.2239   2
   0  -4   7 3598.95 72.8200   2
   0   4  -7 3679.73 106.052   3
   0  -4   7 5047.22 121.193  10
   0   4  -7 4465.77 125.857  11
   0   4  -7 4236.19 88.9794   4
   0   4  -6 784.150 38.8190   1
   0  -4   6 793.059 36.5903   1
   0   4  -6 838.801 36.5715   4
   0   4  -6 667.065 50.8762  12
   0  -4   6 785.036 44.8611  10
   0   4  -6 773.677 50.4863  11
   0   4  -6 772.441 37.9204   2
   0  -4   6 827.365 35.7503   2
   0   4  -6 778.434 46.1469   3
   0  -4   5 321.594 23.7179   1
   0   4  -5 293.769 23.2411   1
   0   4  -5 207.843 16.6778   4
   0   4  -5 89.4040 17.1895  18
   0   4  -5 131.403 22.8600  12
   0  -4   5 153.710 18.9265  10
   0  -4   5 276.730 20.9203   2
   0   4  -5 238.729 23.0665   3
   0   4  -5 265.734 21.6587   2
   0   4  -4 3720.38 79.9050   2
   0   4  -4 3837.07 92.2776   3
   0  -4   4 3956.30 79.3485   2
   0   4  -4 3328.05 58.9613   4
   0  -4   4 4315.67 85.7600   1
   0   4  -4 4097.96 85.6858   1
   0  -4   3 8.95573 5.50797   2
   0   4  -3 18.2128 10.3476   3
   0   4  -3-9.07389 7.53961   2
   0  -4   3-3.09838 8.29839  12
   0   4  -3 26.3081 11.9094  12
   0   4  -3 19.4909 5.59710   4
   0  -4   3 9.54347 6.23153  10
   0   4  -3-12.5213 8.39776   1
   0  -4   3-1.00642 5.66627   1
   0   4  -2 58.9281 5.08656   4
   0   4  -2 26.0521 8.97527  14
   0   4  -2 42.6806 12.5802  12
   0  -4   2 34.0107 11.4821  12
   0   4  -2 94.5164 14.3999   3
   0   4  -2 71.9519 10.8603   2
   0   4  -2 81.1415 11.7337   1
   0   4  -1 384.308 23.0610  14
   0  -4   1 377.862 29.2957  12
   0   4  -1 394.888 28.1951  12
   0  -4   1 389.141 22.0973  14
   0   4  -1 433.718 28.2705   1
   0   4  -1 421.377 26.8971   2
   0   4  -1 448.516 25.6926   3
   0   4   0 2.55578 5.08569   1
   0  -4   0 10.3080 8.87629  12
   0   4   0-8.86361 5.87909  12
   0   4   0 1.54849 5.43535   9
   0   4   0 4.24391 5.67863   3
   0   4   0 5.00274 5.83804   2
   0  -4  -1 10.7076 7.60403   1
   0   4   1 5.47896 6.13448   1
   0   4   1 3.84188 2.74647   8
   0   4   1 5.06946 5.29621   3
   0  -4  -1 18.4645 9.16269  12
   0   4   1 9.93630 7.65004   9
   0   4   1 5.72946 5.53596  12
   0  -4  -1 3.17557 5.77463   2
   0   4   1 2.26966 5.35267   2
   0   4   2 16622.7 115.901   3
   0   4   2 16542.0 166.094   9
   0   4   2 16490.4 140.885  10
   0  -4  -2 16574.4 157.294  12
   0   4   2 15111.2 156.877   1
   0  -4  -2 15434.5 162.850   1
   0   4   2 15468.3 154.573   2
   0  -4  -2 15805.1 160.294   2
   0  -4  -3 35.4946 9.76008   1
   0   4   3 11.8527 5.56265   6
   0   4   3 17.0076 8.37841  10
   0  -4  -3 19.3644 7.79690   2
   0   4   4 14.9961 10.0906  17
   0  -4  -4 8.39377 6.94691   1
   0   4   4 14.6512 9.81004  10
   0  -4  -4 4.27924 4.59180   2
   0  -4  -5 437.011 27.2362   1
   0  -4  -5 419.324 26.0907   2
   0   4   5 317.054 29.7930  10
   0   4   5 306.128 27.9286  17
   0   4   6 116.717 15.2992   1
   0  -4  -6 122.693 15.1691   1
   0   4   6 104.664 14.1015   2
   0  -4  -6 108.168 14.0437   2
   0   4   6 75.9943 16.2800  10
   0  -4  -7 15.4245 6.74334   2
   0   4   7 19.6029 7.12780   2
   0   4   7 17.9342 9.40350  17
   0   4   7 25.8220 14.8817  19
   0   4   7-3.56031 6.32563   1
   0  -4  -7 9.43349 4.98825   1
   0   4   7 58.4269 18.7829  10
   0  -4  -7 44.4430 17.4409  10
   0   4   7 29.7228 8.27204   6
   0  -4  -8 1824.08 51.1471   2
   0   4   8 1746.67 53.1935   2
   0   4   8 1386.16 76.9862  19
   0   4   8 1474.47 70.5339  17
   0  -4  -8 1847.48 53.8346   1
   0   4   8 1826.12 55.4005   1
   0   4   8 1655.74 84.5416  10
   0  -4  -8 1521.55 81.0079  10
   0   4   8 1654.82 50.9259   6
   0   4   9 112.484 26.8656  19
   0   4   9 118.141 22.6909  17
   0   4   9 337.150 24.4655   1
   0  -4  -9 332.992 22.7993   1
   0  -4  -9 218.107 23.8097   4
   0  -4  -9 131.830 26.7148  10
   0   4   9 183.452 31.3840  10
   0  -4  -9 285.837 20.4623   2
   0   4   9 269.905 21.7168   2
   0   4  10 766.598 36.6989   2
   0  -4 -10 730.596 31.6224   2
   0   4  10 616.295 57.1703  19
   0  -4 -10 557.046 62.0813  19
   0   4  10 630.984 53.1044  17
   0  -4 -10 790.548 44.8401   4
   0   4  10 721.822 55.3354   7
   0  -4 -10 651.111 58.8329  10
   0  -4 -10 736.726 33.3783   1
   0   4  10 724.612 36.4628   1
   0   4  11 4666.56 90.4239   2
   0  -4 -11 4454.86 75.2113   2
   0  -4 -11 4187.49 76.8696   1
   0   4  11 4389.80 89.0869   1
   0   4  11 6397.57 182.211  19
   0  -4 -11 6595.74 217.138  19
   0  -4 -11 4964.11 117.555   4
   0  -4 -11 5118.06 169.861  10
   0   4  11 4917.59 148.108   7
   0  -4 -12 1009.53 56.7202   4
   0   4  12 1053.87 43.2379   1
   0  -4 -12 1106.17 39.0025   1
   0  -4 -12 1083.91 36.4298   2
   0   4  12 1045.50 42.7803   2
   0  -4 -13 563.326 44.7446   4
   0   4  13 666.818 34.1047   1
   0  -4 -13 642.222 29.0102   1
   0  -4 -13 635.179 27.2409   2
   0   4  13 665.282 33.8379   2
   0  -4 -14 10330.0 195.996   4
   0  -4 -14 11019.5 108.072   2
   0   4  14 11133.3 135.474   1
   0  -4 -14 11504.2 117.798   1
   0   4  14 10779.7 132.761   2
   0  -4 -15-5.64638 23.7885  19
   0  -4 -15 8.21964 9.80706   4
   0  -4 -16 79.1700 20.6105   4
   0  -4 -16 36.1933 26.4387  19
   0   4  16 105.612 36.4403  10
   0  -4 -17 424.645 79.3384  19
   0   4  17 331.772 59.0935  10
   0  -4 -18 33.6073 16.6747   4
   0  -4 -18 18.8075 24.2991  19
   0   4  18 30.9965 22.2958  10
   0  -4 -19 642.250 60.1624   4
   0  -4 -19 488.167 93.8697  19
   0   4  19 635.941 84.6171  10
   0  -4 -20 6300.09 335.332  19
   0   4  20 5770.14 255.884  10
   0  -4 -21 64.4018 20.1250   4
   0  -4 -21 9.94990 32.1982  19
   0   4  21 20.6299 27.2125  10
   0  -4 -22 70.4798 26.5971   4
   0  -4 -22 76.1578 42.6969  19
   0   4  22 62.9669 25.7124  10
   0  -4 -23 573.488 65.3896   4
   0  -4 -23 296.555 93.3275  19
   0  -4 -24 12.2084 16.0688   4
   0  -4 -24-24.4917 40.6538  17
   0  -4 -24-2.17210 39.6224  19
   0  -4 -25 301.526 52.9865   4
   0  -4 -25 334.928 93.2285  17
   0  -4 -25 333.837 102.147  19
   0  -4 -26 1600.49 204.322  17
   0  -4 -26 1924.33 241.819  19
   0  -4 -27 120.194 33.6269   4
   0  -4 -27 126.452 67.0079  17
   0  -4 -27 138.628 79.6248  19
   0  -4 -28 75.3424 29.3015   4
   0  -4 -28 71.7784 49.6752  17
   0  -4 -28-27.7582 75.1751  19
   0  -4 -29 318.604 59.2488   4
   0  -4 -29 281.978 94.7635  17
   0  -4 -29 338.297 134.568  19
   0  -4 -30 506.438 74.1553   4
   0  -4 -30 338.410 111.092  17
   0  -4 -31 76.8101 38.1736   4
   0  -4 -31 64.6358 84.6997  17
   0  -4 -32 82.7671 37.8158   4
   0  -4 -32 80.8831 100.537  17
   0  -4 -33 79.2136 40.8752   4
   0  -4 -33 30.3081 79.6839  17
   0  -4 -34 2.20584 26.0026   4
   0  -4 -34 32.6091 61.2802  17
   0  -4 -35 55.1764 36.0698   4
   0  -4 -35 113.995 120.682  17
   0  -4 -36 357.236 71.7287   4
   0  -4 -36 513.191 184.541  17
   0  -4 -37-66.9155 61.0451   9
   0  -4 -37-8.73478 34.6436   4
   0  -4 -37-5.06686 104.228  17
   0  -4 -38 86.8745 51.2088   4
   0  -4 -38 49.1467 119.943  17
   0  -4 -39-14.7697 28.0432   4
   0  -4 -39 123.180 105.806  17
   0  -4 -40 62.3008 45.6996   4
   0  -4 -40 44.0428 141.638  17
   0  -4 -41-45.3173 40.3025   4
   0   5 -36 398.177 219.884  19
   0   5 -36-67.9513 108.361  17
   0   5 -35-38.7558 172.160  19
   0   5 -35-68.5317 47.6009   4
   0   5 -35 17.1138 99.4213  17
   0   5 -34 179.794 171.184  19
   0   5 -34-11.2646 25.7173   4
   0   5 -34 105.364 99.8814  17
   0   5 -33 139.879 123.529  19
   0   5 -33 6.44975 34.0539   4
   0   5 -33-24.3022 98.9637  17
   0   5 -32 109.356 51.7701   4
   0   5 -32 71.4007 81.9031  17
   0   5 -31 151.056 129.173  19
   0   5 -31 255.413 58.5385   4
   0   5 -31 387.284 156.698  17
   0   5 -30 81.2582 116.369  19
   0   5 -30 117.026 47.7876   4
   0   5 -30 30.3877 75.2677  17
   0   5 -29 58.9669 86.0338  19
   0   5 -29-9.12940 22.9293   4
   0   5 -29 126.376 77.5275  17
   0   5 -28 511.332 171.050  19
   0   5 -28 459.970 66.5176   4
   0   5 -28 388.102 136.113  17
   0   5 -27 56.1012 75.0071  19
   0   5 -27 29.5104 26.9973   4
   0   5 -27-45.2331 75.6615  17
   0   5 -26 10.8883 22.5051   4
   0   5 -26 61.2271 57.9061  17
   0   5 -26 91.3581 57.9573   7
   0   5 -25 132.670 38.5060   4
   0   5 -25 43.5957 62.8236  17
   0   5 -25 15.2158 25.1205   7
   0   5 -24 184.711 42.2457   4
   0   5 -24 167.539 88.5827  17
   0   5 -24 193.619 96.0539  19
   0   5 -24 135.077 55.7417   7
   0   5 -23 11.8763 17.8212   4
   0   5 -23 192.797 82.4051  17
   0   5 -23 228.605 93.2789  19
   0   5 -23 9.00546 25.7268   7
   0   5 -22 865.660 81.2633   4
   0   5 -22 475.375 109.127  17
   0   5 -22 522.591 122.312  19
   0   5 -22 923.986 125.983   7
   0   5 -21 919.643 80.4725   4
   0   5 -21 1081.92 161.383  17
   0   5 -21 1012.53 133.444  15
   0   5 -21 1202.41 178.830  19
   0   5 -21 799.764 115.027   7
   0   5 -20 87.7250 23.6632   4
   0   5 -20 145.831 56.0959  15
   0   5 -20 122.734 57.0529  17
   0   5 -20 92.2396 34.9511  19
   0   5 -20 70.2079 37.4733   7
   0   5 -19 735.485 67.9929   4
   0   5 -19 859.060 113.622  15
   0   5 -19 901.861 130.498  17
   0   5 -19 927.620 137.939  19
   0   5 -19 761.343 102.719   7
   0   5 -18 213.060 50.4641   7
   0   5 -18 156.470 29.1671   4
   0   5 -18 277.657 60.7542  15
   0   5 -17 2503.95 114.272   4
   0   5 -17 3004.20 191.393  15
   0   5 -17 3288.38 231.411  19
   0   5 -17 2582.58 170.783   7
   0   5 -16 21.6815 13.5931   4
   0   5 -16 24.4512 21.9799  15
   0   5 -16 1.24750 23.5392  19
   0   5 -16 30.0139 23.6227   7
   0   5 -15 1681.21 111.446  18
   0   5 -15 1551.20 148.020  19
   0   5 -15 2173.51 99.5648   4
   0   5 -15 1857.01 140.078  15
   0  -5  15 2000.04 118.726  10
   0   5 -15 1858.21 52.7737   6
   0   5 -15 1908.08 137.184   7
   0   5 -14 75.2463 18.9898   4
   0  -5  14 29.7898 18.9469  10
   0   5 -14 74.9359 27.2655  11
   0   5 -14 76.1685 29.7160   7
   0   5 -14 44.1522 9.26438   6
   0   5 -13 1027.39 107.181  19
   0   5 -13 1070.79 79.9820  18
   0   5 -13 1116.82 97.6051  15
   0   5 -13 1354.32 71.9176   4
   0  -5  13 1246.48 84.8045  10
   0   5 -13 1222.87 89.3275  11
   0   5 -13 1236.94 101.472   7
   0   5 -13 1211.72 45.8228   6
   0   5 -12 1131.79 79.7865  18
   0   5 -12 1126.22 94.2291  15
   0  -5  12 569.070 31.9414   1
   0  -5  12 718.277 33.3533   2
   0   5 -12 976.695 58.3863   4
   0  -5  12 1168.01 77.6465  10
   0   5 -12 1019.07 78.9009  11
   0   5 -12 994.660 87.7259   7
   0   5 -12 979.011 41.8779   6
   0   5 -11 1786.94 63.7236   2
   0   5 -11 2097.54 101.311  18
   0   5 -11 2047.47 118.723  15
   0   5 -11 1797.46 64.1654   1
   0  -5  11 1661.69 55.0849   1
   0  -5  11 1775.71 53.6622   2
   0   5 -11 1953.75 77.9304   4
   0  -5  11 2060.54 97.0719  10
   0   5 -11 2049.50 105.597  11
   0   5 -11 1912.41 58.3563   6
   0  -5  10 438.111 28.0562   2
   0   5 -10 391.017 31.5613   2
   0   5 -10 459.169 46.6902  18
   0   5 -10 439.986 52.7710  15
   0   5 -10 383.224 31.0909   1
   0  -5  10 406.374 28.8197   1
   0   5 -10 478.357 38.0049   4
   0  -5  10 513.753 46.6853  10
   0   5 -10 445.686 49.2948  11
   0   5 -10 444.943 29.3754   6
   0  -5   9 425.821 29.5066   1
   0   5  -9 359.121 29.7749   1
   0   5  -9 67.5447 23.0298  15
   0   5  -9 62.5441 17.8577  18
   0   5  -9 183.792 21.8690   4
   0  -5   9 97.1715 19.0772  10
   0   5  -9 128.305 24.9421  11
   0   5  -9 270.116 25.7284   2
   0  -5   9 340.166 25.1952   2
   0   5  -8 13240.3 177.327   1
   0  -5   8 13450.0 165.213   1
   0   5  -8 17230.7 302.299  15
   0   5  -8 17993.7 264.813  18
   0   5  -8 15311.4 258.057  11
   0  -5   8 16740.9 229.946  10
   0   5  -8 13730.9 177.506   2
   0  -5   8 13868.5 158.927   2
   0   5  -8 15246.3 181.334   4
   0   5  -7 192.184 22.2618   1
   0  -5   7 178.222 19.3522   1
   0   5  -7 152.960 16.3395   4
   0   5  -7 84.3174 19.6953  18
   0  -5   7 92.8971 17.6190  10
   0   5  -7 107.462 22.3537  11
   0  -5   7 177.035 18.5037   2
   0   5  -7 164.292 20.0791   2
   0   5  -6 280.676 26.3023   1
   0  -5   6 274.292 24.6010   1
   0   5  -6 302.069 22.3944   4
   0   5  -6 202.371 27.4974  18
   0   5  -6 254.615 32.3005  12
   0  -5   6 274.562 25.3444  10
   0   5  -6 249.996 26.9600   3
   0   5  -6 259.280 24.8850   2
   0  -5   6 274.145 23.1994   2
   0   5  -5 3083.02 82.4142   1
   0  -5   5 3121.50 81.2455   1
   0   5  -5 3130.94 64.3289   4
   0   5  -5 2852.56 100.873  12
   0  -5   5 2915.80 72.8211  10
   0  -5   5 3196.69 78.6151   2
   0   5  -5 3000.57 92.6425   3
   0   5  -5 3104.75 81.1866   2
   0   5  -4 166.575 22.5309   3
   0  -5   4 171.057 19.1564   2
   0   5  -4 131.695 16.6524   2
   0   5  -4 140.803 12.1928   4
   0   5  -4 93.6045 19.4913  12
   0  -5   4 91.3639 12.0892  10
   0  -5   4 187.301 20.7041   1
   0   5  -4 168.408 19.6813   1
   0   5  -3 177.740 20.3507  14
   0   5  -3 176.019 24.7271  12
   0  -5   3 154.298 23.5847  12
   0   5  -3 53.8447 10.8164   1
   0  -5   3 75.4692 14.0195   1
   0   5  -3 152.355 12.0420   4
   0   5  -3 88.0735 16.1347   3
   0   5  -3 78.6738 13.4469   2
   0  -5   3 87.4815 14.0451   2
   0   5  -2 30.1336 10.6730  12
   0  -5   2 42.6264 15.1009  12
   0   5  -2 38.0683 11.0362  14
   0  -5   2 23.5867 9.47492   1
   0   5  -2 27.2164 8.72525   1
   0   5  -2 18.8624 2.90345   4
   0  -5   2 32.1236 9.37517   2
   0   5  -2 35.7308 10.7620   2
   0   5  -2 35.0230 11.6918   3
   0   5  -1 96.8179 16.5481  12
   0  -5   1 74.1585 16.0935  12
   0  -5   1 77.7539 13.5244  14
   0   5  -1 96.7660 15.5315   1
   0   5  -1 100.773 15.9293   2
   0   5  -1 92.0374 14.7089   3
   0   5   0 286.363 16.5296   8
   0   5   0 333.331 23.3425   3
   0   5   0 353.508 27.0695   1
   0   5   0 269.173 24.7710  12
   0  -5   0 231.730 25.4825  12
   0   5   0 260.212 21.8739   9
   0   5   0 341.592 26.1192   2
   0  -5  -1 1796.35 37.7368   8
   0   5   1 1803.56 40.1693   8
   0   5   1 1630.96 45.0191   3
   0   5   1 1417.08 53.7727   1
   0  -5  -1 1732.04 62.3480  12
   0   5   1 1811.65 57.6891  12
   0   5   1 1748.97 55.3051   9
   0  -5  -1 1654.07 39.5410  10
   0   5   1 1469.82 53.5750   2
   0   5   2 155.104 18.0463   1
   0  -5  -2 167.889 20.2724   1
   0  -5  -2 104.836 9.59299   8
   0   5   2 156.235 13.7234   3
   0  -5  -2 100.423 12.4765  10
   0   5   2 98.9230 13.8325  12
   0  -5  -2 95.4674 15.1457  12
   0   5   2 92.1576 14.8465   9
   0  -5  -2 163.836 18.6970   2
   0   5   2 151.238 17.1137   2
   0  -5  -3 45.2394 11.8865   1
   0   5   3 43.3588 11.7181   1
   0   5   3 31.5580 8.75173   6
   0  -5  -3 29.2827 4.98454   4
   0   5   3 23.0236 8.44432  10
   0  -5  -3 40.3224 9.80911   2
   0   5   3 40.4719 10.2901   2
   0  -5  -4 2964.44 77.8707   2
   0  -5  -4 3119.66 82.2576   1
   0  -5  -5 329.714 27.0119   1
   0   5   5 251.160 28.0978  10
   0  -5  -5 319.565 25.7505   2
   0  -5  -6 59.9841 13.7094   1
   0  -5  -6 57.8162 11.5954   2
   0   5   6 48.4345 16.4618  10
   0   5   6 33.5695 12.7511  17
   0   5   7 30.7154 13.4472  17
   0   5   7 14.0097 6.69135   6
   0  -5  -7 12.6856 7.65477   1
   0   5   7 18.5640 8.06281   1
   0   5   7 24.1341 15.0591  10
   0   5   7 11.6497 6.44976   2
   0  -5  -7 16.3445 7.39891   2
   0  -5  -8 145.798 17.2884   2
   0   5   8 140.761 17.2451   2
   0   5   8 134.358 23.0534  17
   0   5   8 131.880 25.5766  19
   0  -5  -8 140.636 17.8045   1
   0   5   8 128.398 17.5493   1
   0   5   8 180.471 30.4245  10
   0   5   8 175.167 18.9395   6
   0   5   9 87.4630 14.6241   2
   0  -5  -9 91.3436 13.4306   2
   0   5   9 51.0470 18.0568  17
   0   5   9 35.3847 18.4621  19
   0   5   9 112.334 16.4848   1
   0  -5  -9 114.526 15.4837   1
   0   5   9 79.2839 23.4838  10
   0  -5  -9 56.4170 21.5445  10
   0   5   9 73.2470 12.9064   6
   0   5  10 1277.98 81.9358  19
   0   5  10 1156.89 50.3290   1
   0  -5 -10 1174.88 47.9843   1
   0   5  10 1266.45 75.1914  17
   0  -5 -10 1136.12 79.5109  10
   0   5  10 1259.48 82.4344  10
   0   5  10 1178.83 49.7483   2
   0  -5 -10 1154.24 45.4613   2
   0   5  11 296.803 44.0906  19
   0   5  11 313.837 39.1623  17
   0   5  11 425.206 31.2339   1
   0  -5 -11 415.729 28.6404   1
   0   5  11 365.216 47.7277  10
   0  -5 -11 331.306 45.2293  10
   0  -5 -11 400.926 26.7166   2
   0   5  11 419.889 30.5770   2
   0  -5 -12-6.03655 12.8873   4
   0   5  12 13.6104 7.77098   1
   0  -5 -12 14.5389 7.38215   1
   0   5  12 13.7337 6.08803   2
   0  -5 -12 9.23554 5.42773   2
   0   5  12-2.58183 14.1412  17
   0   5  13 17525.8 194.373   2
   0  -5 -13 17274.8 164.973   2
   0  -5 -13 17806.3 246.891   4
   0   5  13 17331.6 196.074   1
   0  -5 -13 17404.8 175.005   1
   0  -5 -14 765.709 36.3008   1
   0   5  14 720.154 39.9651   1
   0  -5 -14 673.036 32.3910   2
   0   5  14 620.932 36.8150   2
   0  -5 -15 1400.24 74.6276   4
   0  -5 -15 1448.57 45.4884   2
   0   5  15 1480.15 56.7564   1
   0  -5 -15 1434.72 48.1558   1
   0   5  15 1466.49 56.1012   2
   0  -5 -16 1853.07 53.3590   1
   0  -5 -16 1787.41 49.1946   2
   0  -5 -16 1779.19 148.644  19
   0  -5 -16 1740.06 87.2275   4
   0  -5 -17 1507.42 147.771  19
   0  -5 -17 1392.87 81.0337   4
   0  -5 -18 2295.89 107.956   4
   0   5  18 2191.74 148.376  10
   0  -5 -19 212.134 33.7687   4
   0   5  19 364.893 61.1876  10
   0  -5 -20 5677.03 181.489   4
   0   5  20 5182.88 243.336  10
   0  -5 -21 23.6484 18.6153   4
   0  -5 -21 53.9828 40.7217  19
   0   5  21 56.2379 32.1365  10
   0  -5 -22 4031.09 163.096   4
   0  -5 -22 3983.52 289.436  19
   0   5  22 4094.00 231.044  10
   0  -5 -23 46.4429 22.4869   4
   0   5  23 199.613 60.2972  10
   0  -5 -24 2269.77 242.777  19
   0  -5 -24 2503.72 136.523   4
   0  -5 -25 60.1985 60.0784  19
   0  -5 -25 87.8930 28.7724   4
   0  -5 -26 3283.35 317.108  19
   0  -5 -26 3535.53 172.545   4
   0  -5 -27 1164.97 103.580   4
   0  -5 -28 355.595 59.5208   4
   0  -5 -29 1790.48 133.782   4
   0  -5 -30 819.940 93.0320   4
   0  -5 -31 195.620 50.3797   4
   0  -5 -32 297.183 62.5385   4
   0  -5 -33 590.207 88.8789   4
   0  -5 -34-5.47900 30.3150   4
   0  -5 -35 758.115 103.108   4
   0  -5 -36 24.9459 32.9508   4
   0  -5 -37 33.0995 38.6161   9
   0  -5 -37 27.1701 26.5351   4
   0  -5 -38 86.8186 61.5988   9
   0  -5 -38 5.14380 34.4378   4
   0  -5 -38 42.6782 99.2596  17
   0  -5 -39 57.3587 40.7482   4
   0  -5 -39 97.2519 122.406  17
   0  -5 -40-2.76135 30.2982   4
   0  -5 -40-184.262 191.096  17
   0  -5 -41 73.7908 43.9294   4
   0  -5 -41-111.721 191.205  17
   0   6 -36-233.792 189.559  19
   0   6 -35 300.043 229.561  19
   0   6 -35 325.905 159.903  17
   0   6 -34-22.6609 116.794  19
   0   6 -34-60.2897 106.713  17
   0   6 -33 97.8326 133.554  19
   0   6 -33 61.4914 37.6778   4
   0   6 -33-149.985 124.013  17
   0   6 -32 350.109 221.422  19
   0   6 -32 35.1764 37.8657   4
   0   6 -32 295.725 177.000  17
   0   6 -31 359.176 199.255  19
   0   6 -31 227.788 56.9289   4
   0   6 -31 200.360 125.447  17
   0   6 -30 41.9735 85.0048  19
   0   6 -30 31.8181 30.6955   4
   0   6 -30-94.6547 101.776  17
   0   6 -29 420.858 151.567  19
   0   6 -29 700.175 91.2585   4
   0   6 -29 659.376 182.035  17
   0   6 -28 249.982 52.9303   4
   0   6 -28 435.921 154.297  17
   0   6 -27 13.3182 29.0835   4
   0   6 -27 123.012 75.2809  17
   0   6 -27 3.92532 61.8836  19
   0   6 -27-31.2585 49.8779   7
   0   6 -26 1845.80 130.851   4
   0   6 -26 1894.31 261.161  17
   0   6 -26 2052.21 294.425  19
   0   6 -26 1776.09 197.324   7
   0   6 -25 105.569 38.2779   4
   0   6 -25 24.2025 47.5924  17
   0   6 -25 61.0627 43.4244   7
   0   6 -24 275.070 51.6110   4
   0   6 -24 185.621 74.9822  17
   0   6 -24 129.999 97.4511  19
   0   6 -24 241.097 75.8192   7
   0   6 -23 319.196 53.2766   4
   0   6 -23 118.374 51.1633  17
   0   6 -23 139.778 66.8078  19
   0   6 -23 306.515 74.0790   7
   0   6 -22 2730.79 141.654   4
   0   6 -22 2213.11 235.821  17
   0   6 -22 2401.10 212.912  15
   0   6 -22 2508.22 265.810  19
   0   6 -22 2437.99 204.006   7
   0   6 -21-8.17104 17.1108   4
   0   6 -21 26.8814 37.1160  17
   0   6 -21 30.2191 30.2490  15
   0   6 -21 4.01910 24.2258   7
   0   6 -20 6087.46 198.398   4
   0   6 -20 4843.01 317.176  17
   0   6 -20 5608.73 302.056  15
   0   6 -20 5149.58 343.099  19
   0   6 -20 5864.00 294.779   7
   0   6 -19 697.440 95.5605   7
   0   6 -19 682.342 64.7249   4
   0   6 -18 363.356 45.5035   4
   0   6 -18 245.241 62.5388  15
   0   6 -18 220.551 68.0143  19
   0   6 -18 313.278 65.8910   7
   0   6 -17 1951.82 100.607   4
   0   6 -17 2285.95 172.829  15
   0   6 -17 2268.72 199.852  19
   0   6 -17 2266.72 163.085   7
   0   6 -16 1912.66 95.9939   4
   0   6 -16 1462.04 132.405  15
   0   6 -16 1263.02 102.675  18
   0   6 -16 1190.69 138.670  19
   0   6 -16 1819.13 140.739   7
   0   6 -15 1916.72 120.711  18
   0   6 -15 1395.02 78.5892   4
   0   6 -15 1754.23 135.833  15
   0   6 -15 1482.43 108.659  11
   0   6 -15 1387.33 51.7799   6
   0   6 -15 1500.17 122.708   7
   0   6 -14 2659.74 185.930  19
   0   6 -14 3006.76 143.891  18
   0   6 -14 4174.55 131.413   4
   0   6 -14 3270.70 178.630  15
   0   6 -14 3778.61 166.813  11
   0   6 -14 3647.41 86.4105   6
   0   6 -14 3936.82 190.555   7
   0   6 -13 3792.28 157.358  18
   0   6 -13 3708.80 213.473  19
   0   6 -13 3714.81 182.831  15
   0   6 -13 3972.78 123.914   4
   0   6 -13 3863.26 164.243  11
   0  -6  13 4157.26 150.544  10
   0   6 -13 3946.86 184.061   7
   0   6 -13 3879.62 90.5019   6
   0   6 -12 702.264 43.7308   2
   0   6 -12 293.548 45.2967  18
   0   6 -12 189.573 51.2586  19
   0   6 -12 273.386 49.8089  15
   0  -6  12 810.146 39.6144   2
   0   6 -12 830.780 47.8472   1
   0  -6  12 962.214 45.4963   1
   0   6 -12 497.961 41.4614   4
   0   6 -12 411.447 52.8160  11
   0  -6  12 279.281 37.4313  10
   0   6 -12 455.569 31.6861   6
   0   6 -11 3498.15 98.6393   2
   0   6 -11 2894.22 125.612  18
   0   6 -11 3059.79 151.058  15
   0   6 -11 3456.53 98.7274   1
   0  -6  11 3402.91 87.2449   1
   0  -6  11 3427.76 82.8492   2
   0   6 -11 3493.91 104.161   4
   0   6 -11 3254.76 139.077  11
   0  -6  11 3314.18 119.929  10
   0   6 -11 3351.54 85.9156   6
   0   6 -10 5.92873 7.55025   2
   0   6 -10 59.2363 18.2429  18
   0   6 -10 51.9016 21.4830  15
   0  -6  10 0.99786 4.44573   1
   0  -6  10 3.39799 4.32515   2
   0   6 -10 11.7504 8.52111   1
   0   6 -10 0.23514 8.61560   4
   0  -6  10 9.90909 8.58038  10
   0   6 -10 35.2665 14.2228  11
   0   6 -10 17.5866 8.39192   6
   0   6  -9 7043.25 138.974   2
   0  -6   9 7363.86 125.735   2
   0   6  -9 6967.62 182.016  18
   0   6  -9 7022.01 211.457  15
   0   6  -9 7125.92 133.577   4
   0   6  -9 6837.82 125.127   6
   0   6  -9 6914.69 190.374  11
   0  -6   9 7037.15 154.323  10
   0  -6   9 7456.51 133.347   1
   0   6  -9 7233.39 141.866   1
   0   6  -8 65.7533 14.9964   1
   0  -6   8 45.2071 10.6219   1
   0   6  -8 91.7353 13.5490   4
   0   6  -8 137.220 24.9783  18
   0   6  -8 108.524 24.6640  11
   0  -6   8 99.4902 16.2160  10
   0  -6   8 60.3028 12.1149   2
   0   6  -8 58.6980 13.6749   2
   0   6  -7 2409.71 82.4730   1
   0  -6   7 2458.88 78.9427   1
   0   6  -7 2252.40 65.7610   4
   0  -6   7 2340.58 73.0572   2
   0   6  -7 2321.02 79.7462   2
   0   6  -6 255.025 26.8086   2
   0  -6   6 282.407 25.8538   2
   0   6  -6 322.079 30.5792   1
   0  -6   6 317.042 28.6061   1
   0   6  -5 844.931 53.5334   3
   0   6  -5 890.625 47.9994   2
   0  -6   5 889.936 45.7887   2
   0   6  -5 633.670 42.8009  14
   0   6  -5 872.930 34.3468   4
   0   6  -5 729.733 55.0556  12
   0  -6   5 748.895 34.9163  10
   0  -6   5 895.738 48.1836   1
   0   6  -5 889.927 48.7732   1
   0   6  -4 1192.19 58.9205   3
   0   6  -4 1050.38 51.5230   2
   0  -6   4 1195.54 53.4381   2
   0   6  -4 728.825 44.7081  14
   0   6  -4 849.490 56.8620  12
   0  -6   4 778.459 59.2638  12
   0   6  -4 1131.83 54.1885   1
   0  -6   4 1186.54 55.6200   1
   0  -6   4 925.160 33.9819  10
   0   6  -4 1145.92 35.2490   4
   0  -6   3 170.999 25.2497  12
   0   6  -3 161.858 25.1484  12
   0   6  -3 181.467 21.0886  14
   0  -6   3 96.8257 16.9423   1
   0   6  -3 64.9777 12.2803   1
   0   6  -3 163.161 11.6834   4
   0   6  -3 77.2435 13.7614   2
   0   6  -3 110.159 17.7677   3
   0  -6   3 108.379 17.5303   2
   0  -6   2 55.5023 15.5364  12
   0   6  -2 58.1331 14.2040  14
   0   6  -2 67.4121 17.5188  12
   0   6  -2 65.7921 14.9399   1
   0  -6   2 78.6322 14.9620   1
   0   6  -2 66.3972 5.45649   4
   0   6  -2 81.5703 15.9387   3
   0  -6   2 78.3733 14.8398   2
   0   6  -2 78.1533 15.2620   2
   0   6  -1 52.0451 12.9882  12
   0  -6   1 39.4289 13.1684  14
   0  -6   1 51.0032 15.3770  12
   0   6  -1 108.568 17.1832   1
   0   6  -1 88.3120 15.4791   2
   0   6  -1 92.2685 15.5321   3
   0   6   0 3490.45 60.0759   8
   0   6   0 3493.80 79.2039   3
   0   6   0 3312.08 91.0937   1
   0  -6   0 3186.73 98.2893  12
   0  -6   0 3297.26 81.0517  14
   0   6   0 3435.25 93.1820  12
   0   6   0 3454.42 81.8763   9
   0   6   0 3375.82 89.8871   2
   0   6   1 481.005 23.0749   8
   0   6   1 570.540 30.3214   3
   0   6   1 605.947 39.3332   1
   0  -6  -1 400.654 33.6488  12
   0  -6  -1 456.604 22.3206  10
   0   6   1 447.372 33.3475  12
   0   6   1 468.122 32.0418   9
   0   6   1 544.995 35.8717   2
   0   6   2 499.101 34.8254   1
   0  -6  -2 493.636 36.1499   1
   0  -6  -2 483.662 22.8959   8
   0   6   2 510.819 27.5054   3
   0  -6  -2 459.623 26.3948  10
   0   6   2 478.624 31.7555  12
   0  -6  -2 461.697 35.6884  12
   0   6   2 480.392 25.0757   8
   0   6   2 473.303 33.8744   9
   0  -6  -2 528.628 36.1248   2
   0   6   2 520.543 35.4006   2
   0  -6  -3 30875.8 282.712   1
   0   6   3 30376.6 272.505   1
   0   6   3 29446.8 248.429   6
   0  -6  -3 29449.2 140.085   4
   0  -6  -3 27889.0 234.880  10
   0   6   3 29416.3 269.946   9
   0  -6  -3 29204.8 260.788  12
   0  -6  -3 29449.8 193.381   8
   0   6   3 29948.1 264.965   2
   0  -6  -3 30426.2 272.113   2
   0  -6  -4 325.522 29.8925   1
   0   6   4 305.493 26.1503   6
   0  -6  -4 311.158 17.9013   4
   0  -6  -4 287.152 20.4946   3
   0  -6  -4 290.253 27.8716  10
   0   6   4 287.268 25.9377  10
   0  -6  -4 319.136 28.7476   2
   0  -6  -5 537.993 25.1809   4
   0  -6  -5 556.518 38.7244   1
   0   6   5 417.754 35.0301  10
   0  -6  -5 404.529 35.7221  10
   0  -6  -5 547.962 37.2871   2
   0   6   6 3726.29 105.777  17
   0  -6  -6 3356.42 92.5883   1
   0  -6  -6 3781.52 72.6422   4
   0   6   6 3565.19 108.666  10
   0  -6  -6 3277.97 88.9828   2
   0  -6  -7 51.0904 12.1428   1
   0   6   7 42.8624 10.4989   1
   0   6   7 45.7736 13.4654   2
   0  -6  -7 43.9208 12.6057   2
   0   6   7 43.8726 16.7011  10
   0   6   7 6.17873 9.19005  17
   0   6   8 15.3990 13.3539  17
   0   6   8 8.44521 5.64483   6
   0   6   8 3.17598 5.94884   1
   0  -6  -8-2.48536 5.21901   1
   0   6   8 11.7458 12.7124  10
   0   6   8 0.40805 5.67990   2
   0  -6  -8 4.11713 5.68505   2
   0  -6  -9 63.2844 13.5052   2
   0   6   9 53.1470 12.1326   2
   0   6   9 30.0641 10.6876  17
   0   6   9 68.1706 21.3373  19
   0   6   9 83.8859 16.0182   1
   0  -6  -9 82.6706 15.6503   1
   0   6   9 21.7648 18.0045  10
   0   6   9 43.9070 11.8347   6
   0  -6 -10 1794.73 62.8156   2
   0   6  10 1731.60 65.5796   2
   0   6  10 1076.94 69.4739  17
   0   6  10 1028.02 76.3538  19
   0  -6 -10 1844.40 66.4046   1
   0   6  10 1810.81 68.3266   1
   0   6  10 1393.95 86.5239  10
   0   6  10 1542.42 60.7793   6
   0   6  11 505.819 58.0150  19
   0   6  11 483.935 50.1407  17
   0   6  11 604.187 60.9484  10
   0  -6 -11 526.794 56.9767  10
   0   6  11 578.976 38.5215   2
   0  -6 -11 586.784 36.0791   2
   0   6  11 604.646 40.1505   1
   0  -6 -11 579.161 37.9934   1
   0   6  12 228.298 37.7720  17
   0  -6 -12 555.124 35.9399   1
   0   6  12 561.870 39.0795   1
   0  -6 -12 495.685 32.6693   2
   0   6  12 486.292 35.9789   2
   0   6  12 281.926 43.8462  10
   0   6  13 2350.30 80.0161   1
   0  -6 -13 2363.72 72.8918   1
   0  -6 -13 2256.26 67.6152   2
   0   6  13 2211.18 76.6754   2
   0   6  14 55.9238 13.9594   1
   0  -6 -14 57.1421 11.6060   1
   0  -6 -14 47.8973 10.3530   2
   0   6  14 77.3412 15.6072   2
   0  -6 -14 60.2349 14.6628   4
   0  -6 -15 5973.91 111.687   1
   0   6  15 5995.81 126.319   1
   0   6  15 6184.02 127.100   2
   0  -6 -15 6092.64 106.753   2
   0  -6 -15 6242.69 158.331   4
   0   6  16 58.0563 12.9630   1
   0  -6 -16 64.1804 11.0468   2
   0  -6 -16 43.4933 9.95403   1
   0   6  16 69.4038 14.5289   2
   0   6  17 2303.75 76.9016   1
   0  -6 -17 2150.13 64.1640   1
   0  -6 -17 2125.14 60.3086   2
   0   6  17 2284.44 76.4354   2
   0  -6 -17 2254.00 103.617   4
   0  -6 -18 386.519 45.2736   4
   0  -6 -19 5434.67 171.160   4
   0   6  20 1999.66 154.226  10
   0  -6 -20 1891.62 105.800   4
   0   6  21 1540.40 137.268  10
   0  -6 -21 1171.66 85.2805   4
   0   6  22 884.259 111.647  10
   0  -6 -22 1161.26 88.1776   4
   0   6  23 1252.87 135.675  10
   0  -6 -23 969.226 82.7486   4
   0  -6 -24 59.3250 24.3806   4
   0  -6 -25 1502.54 109.079   4
   0  -6 -26 2816.01 155.052   4
   0  -6 -27-60.9762 28.9130   4
   0  -6 -28 2238.34 145.605   4
   0  -6 -29 156.203 42.2063   4
   0  -6 -30 78.6838 33.4563   4
   0  -6 -31-32.1644 32.4723   4
   0  -6 -32 677.732 92.4148   4
   0  -6 -33 346.906 68.2119   4
   0  -6 -34 244.229 59.0556   4
   0  -6 -35 510.334 83.6738   4
   0  -6 -36 28.3294 27.2747   4
   0  -6 -37 22.5278 46.2656   9
   0  -6 -37 83.3697 42.3135   4
   0  -6 -38-4.67074 47.2876   9
   0  -6 -38 26.7203 37.7829   4
   0  -6 -39 2.41154 57.7091   9
   0  -6 -39 95.3057 51.6763   4
   0  -6 -40 4.11902 38.9363   4
   0  -6 -41 50.9577 34.9431   4
   0  -6 -42 30.5118 33.7834   4
   0   7 -35-59.4631 168.151  19
   0   7 -35 255.617 176.018  17
   0   7 -34-133.965 177.553  19
   0   7 -34-107.483 133.246  17
   0   7 -33-26.0451 134.340  17
   0   7 -32 441.496 212.705  19
   0   7 -32 307.769 152.540  17
   0   7 -31 54.9179 137.705  19
   0   7 -31-25.6570 30.5093   4
   0   7 -31-39.9697 78.4100  17
   0   7 -30 98.4445 122.427  19
   0   7 -30-13.3206 28.3280   4
   0   7 -30 65.8778 104.050  17
   0   7 -29 339.166 143.425  19
   0   7 -29 435.837 71.1735   4
   0   7 -29 520.909 157.193  17
   0   7 -28 22.7476 74.1275  19
   0   7 -28-12.2580 29.3711   4
   0   7 -28 117.458 101.651  17
   0   7 -27 540.951 73.3512   4
   0   7 -27 686.528 165.489  17
   0   7 -27 765.963 209.304  19
   0   7 -27 600.520 127.351   7
   0   7 -26 316.215 55.1949   4
   0   7 -26 131.732 59.3945  17
   0   7 -26 22.7151 65.0333  19
   0   7 -26 249.299 82.6358   7
   0   7 -25 183.166 39.4787   4
   0   7 -25 228.204 78.4077  17
   0   7 -25 212.503 90.1592  19
   0   7 -25 249.946 73.7237   7
   0   7 -24 139.672 38.2982   4
   0   7 -24 121.866 75.4892  17
   0   7 -24 244.892 107.271  19
   0   7 -24 163.341 62.1708   7
   0   7 -23 635.837 72.5917   4
   0   7 -23 672.314 123.472  15
   0   7 -23 564.474 119.805  17
   0   7 -23 604.188 143.715  19
   0   7 -23 662.114 112.779   7
   0   7 -22 1048.15 89.0729   4
   0   7 -22 1515.40 176.584  15
   0   7 -22 1871.40 222.236  17
   0   7 -22 2153.46 255.417  19
   0   7 -22 1269.24 149.831   7
   0   7 -21 442.315 56.7127   4
   0   7 -21 218.218 71.3348  17
   0   7 -21 266.927 74.1048  15
   0   7 -21 181.501 73.7681  19
   0   7 -21 376.345 79.0850   7
   0   7 -20 195.569 60.2982   7
   0   7 -20 239.855 42.7331   4
   0   7 -20 170.430 68.7098  17
   0   7 -20 174.586 54.0416  15
   0   7 -19 243.455 39.3001   4
   0   7 -19 205.109 64.5251  15
   0   7 -19 347.579 100.621  19
   0   7 -19 284.346 70.6077   7
   0   7 -18 1884.32 104.021   4
   0   7 -18 1535.49 149.886  15
   0   7 -18 1408.55 168.887  19
   0   7 -18 1840.48 155.870   7
   0   7 -17-10.2530 19.8955   4
   0   7 -17 2.30243 22.6648  15
   0   7 -17 10.8705 28.5590  19
   0   7 -17 24.3900 19.5734  18
   0   7 -17 33.6267 19.6131   7
   0   7 -16 8618.46 274.599  18
   0   7 -16 7617.13 191.951   4
   0   7 -16 8111.74 315.577  15
   0   7 -16 7807.20 265.386  11
   0   7 -16 7527.03 289.369   7
   0   7 -15 72.7963 26.7076  18
   0   7 -15 84.6910 34.7417  19
   0   7 -15 49.2520 16.5273   4
   0   7 -15 90.9628 34.5305  15
   0   7 -15 88.1561 28.4569  11
   0   7 -15 104.394 35.0740   7
   0   7 -15 61.2997 13.0343   6
   0   7 -14 98.6610 44.2216  19
   0   7 -14 91.7690 28.9893  18
   0   7 -14 83.2556 31.1187  15
   0   7 -14 130.621 26.3102   4
   0   7 -14 80.7070 28.3781  11
   0   7 -14 83.7924 33.0281   7
   0   7 -14 77.3489 14.4754   6
   0   7 -13 1646.21 108.090  18
   0   7 -13 2174.91 169.225  19
   0   7 -13 1172.92 108.109  15
   0   7 -13 540.245 66.4854  11
   0   7 -12 2799.05 93.9920   2
   0   7 -12 1611.03 101.303  18
   0   7 -12 1736.32 122.532  15
   0  -7  12 3011.49 82.4789   2
   0  -7  12 3150.16 89.7975   1
   0   7 -12 3035.48 98.2514   1
   0   7 -12 2550.76 94.4792   4
   0   7 -12 2225.87 124.593  11
   0   7 -12 2396.64 78.1331   6
   0   7 -11 62.4731 15.0449   2
   0   7 -11 39.4034 14.1344  18
   0   7 -11 40.4722 18.5457  15
   0  -7  11 76.7256 14.6550   2
   0  -7  11 92.5905 16.3806   1
   0   7 -11 77.8165 17.5324   1
   0   7 -11 22.5631 10.3066   4
   0   7 -11 32.5583 16.5545  11
   0   7 -11 44.5339 12.3709   6
   0   7 -10 8648.81 166.667   2
   0  -7  10 9073.23 149.556   2
   0   7 -10 6845.20 196.951  18
   0   7 -10 7205.69 233.275  15
   0  -7  10 9406.23 161.300   1
   0   7 -10 8920.96 170.344   1
   0   7 -10 8430.60 153.880   4
   0  -7  10 7588.35 167.177  10
   0   7 -10 7657.84 216.535  11
   0   7 -10 8241.59 146.194   6
   0   7  -9 608.500 43.9229   2
   0  -7   9 626.821 40.0121   2
   0   7  -9 344.620 43.3586  18
   0   7  -9 344.140 50.2976  15
   0   7  -9 523.742 36.5140   4
   0   7  -9 512.476 37.3047   6
   0  -7   9 442.719 38.1122  10
   0   7  -9 486.080 53.2934  11
   0  -7   9 635.904 42.5174   1
   0   7  -9 645.510 46.2018   1
   0   7  -8 129.224 21.5163   2
   0  -7   8 139.382 19.5342   2
   0  -7   8 167.602 22.7741   1
   0   7  -8 129.645 21.9286   1
   0   7  -8 53.3307 18.1506  18
   0   7  -8 134.879 17.9126   4
   0   7  -8 103.094 25.8294  11
   0  -7   8 106.136 18.0375  10
   0   7  -8 109.476 17.6214   6
   0   7  -7 6394.11 141.149   2
   0  -7   7 6137.74 127.545   2
   0   7  -7 5857.76 137.125   1
   0  -7   7 5729.52 129.767   1
   0   7  -7 7112.31 117.754   4
   0  -7   7 8178.32 134.816  10
   0   7  -7 7313.63 137.897   6
   0   7  -6 191.596 26.3196   1
   0  -7   6 199.544 25.1753   1
   0   7  -6 220.300 32.1456  18
   0   7  -6 232.010 28.9961  14
   0   7  -6 253.454 20.4794   4
   0  -7   6 229.670 20.8796  10
   0   7  -6 210.171 26.5643   2
   0  -7   6 219.003 25.2941   2
   0   7  -5-15.1411 11.0748   2
   0  -7   5 3.48619 6.05565   2
   0   7  -5-10.8643 11.8560  14
   0   7  -5-0.93210 5.17686   4
   0  -7   5-0.70931 5.12052  10
   0   7  -5-10.1009 9.67418   1
   0  -7   5 5.58732 8.75884   1
   0   7  -4 55.2951 12.6426   2
   0   7  -4 114.413 21.0384   3
   0  -7   4 87.6123 17.8579   2
   0   7  -4 203.888 31.1306  12
   0  -7   4 206.616 34.0139  12
   0   7  -4 306.394 31.8625  14
   0   7  -4 146.846 14.4714   4
   0  -7   4 208.847 14.4556  10
   0   7  -4 64.0923 13.3689   1
   0  -7   4 91.1445 19.2107   1
   0   7  -3 1118.05 30.6130   4
   0   7  -3 1152.67 58.4277   3
   0  -7   3 1223.27 58.4933   2
   0   7  -3 1240.21 60.4523   2
   0   7  -3 1284.22 62.7042   1
   0  -7   3 1286.36 62.5421   1
   0   7  -3 852.370 57.6863  12
   0  -7   3 758.504 58.7807  12
   0   7  -3 668.728 44.1168  14
   0   7  -2 70.1433 6.99603   4
   0  -7   2 72.4522 14.7006   2
   0   7  -2 95.3705 17.7214   3
   0   7  -2 86.0303 17.9982   2
   0   7  -2 88.6967 18.6773   1
   0  -7   2 74.9584 15.6055   1
   0   7  -2 43.8630 12.1622  12
   0  -7   2 54.0928 17.4132  12
   0  -7   1 17655.2 194.444  14
   0  -7   1 17520.7 255.834  12
   0   7  -1 17468.4 235.115  12
   0   7  -1 16006.4 213.162   2
   0   7  -1 16575.3 193.865   3
   0   7  -1 15782.6 215.398   1
   0   7   0 127.769 20.3736   1
   0   7   0 125.186 17.1833   3
   0   7   0 94.3667 11.5633   8
   0  -7   0 70.6472 16.4720  12
   0  -7   0 75.5985 15.1246  14
   0   7   0 94.1411 18.0031  12
   0   7   0 86.1732 15.6456   9
   0   7   0 124.235 19.6853   2
   0   7   1 131.061 19.6036   1
   0   7   1 139.727 16.4345   3
   0   7   1 117.383 12.9700   8
   0  -7  -1 122.149 22.3014  12
   0  -7  -1 129.780 13.3468  10
   0   7   1 124.411 18.9684   9
   0   7   1 114.545 18.3115  12
   0   7   1 153.353 22.3116   2
   0   7   2 799.884 48.4950   1
   0   7   2 908.463 38.7876   3
   0  -7  -2 980.745 33.7903   8
   0   7   2 877.293 47.4085   6
   0  -7  -2 1014.64 56.3289  12
   0   7   2 991.335 49.2075  12
   0   7   2 955.063 37.2094   8
   0   7   2 937.462 49.7752   9
   0  -7  -2 1011.85 51.6332   9
   0  -7  -2 935.725 39.6020  10
   0   7   2 803.561 46.9223   2
   0  -7  -3 1197.46 40.3716   8
   0   7   3 1291.87 57.7146   6
   0  -7  -3 1355.12 48.6123   3
   0  -7  -3 1418.49 30.1878   4
   0   7   3 1423.43 46.3194   3
   0  -7  -3 1459.39 66.2194   1
   0   7   3 1427.25 64.0560   1
   0  -7  -3 1181.71 59.7303  12
   0  -7  -3 1174.46 50.6511  10
   0   7   3 1224.54 59.3297   9
   0  -7  -3 1477.52 64.4421   2
   0   7   3 1427.18 63.1778   2
   0   7   4 837.014 45.8964   6
   0   7   4 808.443 48.6095   1
   0  -7  -4 823.225 50.8507   1
   0  -7  -4 725.129 45.7710  12
   0  -7  -4 763.372 45.8031  10
   0  -7  -4 697.333 36.2797   8
   0   7   4 829.200 48.1081   2
   0  -7  -4 854.298 49.9719   2
   0  -7  -4 849.126 37.6867   3
   0  -7  -4 838.711 28.1131   4
   0  -7  -5 1129.01 58.0139   1
   0   7   5 1319.35 61.8295  10
   0  -7  -5 1280.92 64.4808  10
   0  -7  -5 1172.66 57.2106   2
   0  -7  -5 1200.11 42.2529   3
   0  -7  -5 1198.38 38.3484   4
   0  -7  -6 35.4631 12.3668   1
   0  -7  -6 23.8697 8.49060   4
   0   7   6 30.8734 12.7940  10
   0  -7  -6 15.4169 11.6075  10
   0  -7  -6 24.4821 9.00214   2
   0   7   7 32.5551 14.2781  17
   0  -7  -7 28.3117 10.3456   1
   0   7   7 22.0702 10.6105   1
   0  -7  -7 27.2648 9.04958   4
   0  -7  -7 17.5138 14.1446  10
   0   7   7-2.59792 10.0378  10
   0  -7  -7 25.3473 9.50805   2
   0   7   7 32.5296 13.7470   2
   0   7   8 16619.4 208.008   6
   0   7   8 16839.1 221.398   1
   0  -7  -8 17150.0 221.441   1
   0  -7  -8 16234.5 177.896   4
   0   7   8 16547.7 269.038  10
   0   7   8 16676.7 216.065   2
   0  -7  -8 17111.9 215.083   2
   0   7   9 267.348 27.7062   6
   0  -7  -9 343.987 31.8703   1
   0   7   9 388.797 33.3090   1
   0   7   9 245.468 35.6720  10
   0   7   9 339.187 31.3331   2
   0  -7  -9 337.189 30.6886   2
   0   7  10 131.259 26.7325  17
   0   7  10 193.376 23.7954   6
   0   7  10 203.706 26.0807   1
   0  -7 -10 212.287 26.7407   1
   0   7  10 201.548 35.5961  10
   0   7  10 209.187 26.0663   2
   0  -7 -10 206.411 24.2149   2
   0  -7 -11 713.660 43.1085   2
   0   7  11 756.748 47.5576   2
   0   7  11 817.554 60.6841  17
   0   7  11 876.852 74.7012  19
   0   7  11 724.411 47.0132   1
   0  -7 -11 682.843 44.0304   1
   0   7  11 731.599 66.1849  10
   0   7  11 735.232 45.8641   6
   0   7  12 3.88248 12.9187  17
   0  -7 -12 9.19423 8.58051   1
   0   7  12-1.58229 6.49179   1
   0  -7 -12-1.72665 6.00931   2
   0   7  12-4.31611 7.29162   2
   0   7  12-7.24339 18.3401  10
   0   7  13 583.008 43.1238   1
   0  -7 -13 526.172 38.3896   1
   0  -7 -13 560.687 37.7663   2
   0   7  13 596.634 42.9741   2
   0   7  13 546.948 63.6630  10
   0   7  14 6408.49 142.065   1
   0  -7 -14 6451.96 123.853   2
   0   7  14 6729.57 143.332   2
   0   7  15 538.979 41.3058   1
   0  -7 -15 515.303 36.6521   1
   0   7  15 541.718 41.4509   2
   0  -7 -15 510.866 34.7348   2
   0   7  15 501.257 67.0746  10
   0  -7 -16 70.5506 13.9618   1
   0   7  16 68.1514 16.0116   1
   0   7  16 56.0139 14.7541   2
   0  -7 -16 72.4429 14.8980   2
   0   7  17 8130.61 158.938   1
   0  -7 -17 8338.88 141.464   1
   0  -7 -17 7798.97 129.549   2
   0   7  17 7808.72 155.160   2
   0  -7 -18 162.488 19.3593   1
   0   7  18 153.252 22.6144   1
   0  -7 -18 159.274 19.0127   2
   0   7  18 137.266 21.4848   2
   0  -7 -18 101.334 25.2901   4
   0  -7 -19 255.619 26.0431   1
   0  -7 -19 215.148 22.6715   2
   0   7  19 277.039 29.9214   1
   0   7  19 265.459 29.4549   2
   0  -7 -19 293.807 44.2506   4
   0  -7 -20 754.828 64.6810   4
   0  -7 -21 802.289 70.0286   4
   0   7  22-15.9109 25.9694  10
   0  -7 -22 13.2849 15.6815   4
   0   7  23 7280.56 322.559  10
   0  -7 -23 6201.70 206.553   4
   0  -7 -24 286.442 47.4314   4
   0  -7 -25 274.920 49.6645   4
   0  -7 -26 34.6253 24.9312   4
   0  -7 -27 474.075 65.9324   4
   0  -7 -28 51.6394 30.6029   4
   0  -7 -29 1267.09 111.990   4
   0  -7 -30 27.6103 29.1882   4
   0  -7 -31 301.349 59.4637   4
   0  -7 -32 49.3384 30.3392   4
   0  -7 -33 646.259 91.6189   4
   0  -7 -34 72.9961 44.8010   4
   0  -7 -35-74.8181 38.1290   4
   0  -7 -36 228.941 57.5080   4
   0  -7 -37 80.3831 53.5162   9
   0  -7 -37 63.7798 33.8437   4
   0  -7 -38-4.76682 41.3364   9
   0  -7 -38-20.3854 26.9555   4
   0  -7 -39 123.241 72.0396   9
   0  -7 -39-23.8399 35.3206   4
   0  -7 -40 38.1285 51.0230   9
   0  -7 -40-31.6304 35.4606   4
   0  -7 -41-48.3655 39.5296   4
   0  -7 -42 207.536 60.3455   4
   0   8 -34 223.375 238.027  19
   0   8 -34 188.161 163.328  17
   0   8 -33 113.708 134.441  17
   0   8 -32-56.3099 127.894  19
   0   8 -32 15.0513 109.112  17
   0   8 -31 214.568 179.404  19
   0   8 -31 139.177 132.499  17
   0   8 -30 144.253 157.333  19
   0   8 -30-6.67059 24.8049   4
   0   8 -30-60.1489 105.610  17
   0   8 -29 116.004 108.696  19
   0   8 -29 58.1217 33.4898   4
   0   8 -29 112.070 106.236  17
   0   8 -28 237.126 57.4894   4
   0   8 -28 170.928 123.445  17
   0   8 -28 149.316 87.8237  19
   0   8 -28 146.041 64.6920   7
   0   8 -27 76.8973 33.3933   4
   0   8 -27 110.512 91.9683  17
   0   8 -27 301.221 154.257  19
   0   8 -27 172.386 74.2254   7
   0   8 -26 464.847 69.7044   4
   0   8 -26 563.711 153.603  17
   0   8 -26 748.942 205.009  19
   0   8 -26 519.031 115.854   7
   0   8 -25 908.290 91.5253   4
   0   8 -25 918.250 177.518  17
   0   8 -25 978.412 199.899  19
   0   8 -25 857.330 140.333   7
   0   8 -24 24.9520 20.8648   4
   0   8 -24 125.544 65.4111  17
   0   8 -24 153.551 103.431  19
   0   8 -24 91.1752 43.4065   7
   0   8 -23 9.35890 19.8439   4
   0   8 -23 113.399 83.6941  17
   0   8 -23 21.4965 33.9292  15
   0   8 -23 129.643 75.4355  19
   0   8 -23 21.4106 24.5707   7
   0   8 -22 26.5910 23.4045   4
   0   8 -22 145.400 73.9836  17
   0   8 -22 14.5972 36.5389  15
   0   8 -22 72.0852 50.3711  19
   0   8 -22 41.6668 30.5928   7
   0   8 -21 806.446 77.5058   4
   0   8 -21 771.356 143.319  17
   0   8 -21 770.401 130.838  15
   0   8 -21 764.050 156.038  19
   0   8 -21 698.009 110.205   7
   0   8 -20 41.1902 37.0278   7
   0   8 -20 13.8749 19.0847   4
   0   8 -20 75.1926 33.6696  15
   0   8 -19 2219.23 117.803   4
   0   8 -19 2164.09 193.116  15
   0   8 -19 1922.58 216.301  19
   0   8 -19 2068.85 173.178   7
   0   8 -18 569.000 60.0505   4
   0   8 -18 948.760 127.213  15
   0   8 -18 1159.51 164.676  19
   0   8 -18 1093.21 115.159  18
   0   8 -18 642.388 93.8728   7
   0   8 -17 89.3139 29.7361  19
   0   8 -17 129.164 38.3006  18
   0   8 -17 183.365 34.5226   4
   0   8 -17 123.462 39.3969  15
   0   8 -17 133.421 37.1616  11
   0   8 -17 156.974 47.4515   7
   0   8 -16 38.3529 24.8322  18
   0   8 -16 28.6702 38.9331  19
   0   8 -16 9.20624 12.4723   4
   0   8 -16 34.6532 31.3193  15
   0   8 -16 30.8745 21.9392  11
   0   8 -16 17.8408 17.4911   7
   0   8 -15 742.829 81.8672  18
   0   8 -15 738.136 114.071  19
   0   8 -15 1150.26 73.8728   4
   0   8 -15 850.357 105.006  15
   0   8 -15 946.025 92.7249  11
   0   8 -15 983.573 52.9240   6
   0   8 -15 990.440 104.316   7
   0   8 -14 1106.12 96.9458  18
   0   8 -14 931.276 101.516  15
   0   8 -14 513.501 48.2146   4
   0   8 -14 694.625 78.8034  11
   0   8 -14 584.917 41.5963   6
   0   8 -14 535.396 74.7779   7
   0   8 -13 2734.55 98.0924   2
   0   8 -13 1936.56 121.056  18
   0   8 -13 2158.56 149.045  15
   0   8 -13 2763.86 98.6832   1
   0  -8  13 2931.23 92.3294   1
   0  -8  13 2847.27 85.7620   2
   0   8 -13 2681.57 101.599   4
   0   8 -13 2369.78 137.952  11
   0   8 -13 2474.14 85.3910   6
   0   8 -12 2041.49 86.6801   2
   0   8 -12 2232.99 129.168  18
   0   8 -12 2074.32 144.500  15
   0   8 -12 1970.89 85.5859   1
   0  -8  12 1834.99 75.4337   1
   0  -8  12 1970.59 73.7743   2
   0   8 -12 2272.17 91.0199   4
   0   8 -12 2205.11 129.094  11
   0   8 -12 2150.06 80.4449   6
   0   8 -11 2570.00 97.3652   2
   0   8 -11 1368.18 95.2276  18
   0   8 -11 1580.10 118.640  15
   0   8 -11 2785.03 101.764   1
   0  -8  11 2846.01 93.9884   1
   0  -8  11 2622.04 85.3907   2
   0   8 -11 2246.41 84.6107   4
   0   8 -11 1940.59 116.956  11
   0   8 -11 2105.70 79.8935   6
   0   8 -10 177.490 26.6732   2
   0  -8  10 155.388 21.7228   2
   0   8 -10 305.232 44.9886  18
   0   8 -10 301.354 51.2144  15
   0   8 -10 228.924 26.7602   4
   0   8 -10 262.181 28.3729   6
   0   8 -10 280.487 44.8611  11
   0  -8  10 132.717 21.3657   1
   0   8 -10 161.842 24.6501   1
   0   8  -9 63.2161 15.4262   2
   0  -8   9 85.1965 15.6725   2
   0   8  -9 8.97331 10.4652  18
   0  -8   9 113.654 19.5670   1
   0   8  -9 103.126 20.5365   1
   0   8  -9 32.9858 11.5825   4
   0   8  -9 27.1470 12.7947  11
   0   8  -9 22.7919 10.4488   6
   0  -8   8 1233.72 63.8271   1
   0   8  -8 1194.35 66.9141   1
   0   8  -8 432.982 45.1496  14
   0   8  -8 454.446 51.9239  18
   0   8  -8 860.561 45.0269   4
   0  -8   8 1123.76 57.8386   2
   0   8  -8 1099.01 63.3676   2
   0   8  -8 803.470 49.4283   6
   0   8  -7 624.212 43.8876   6
   0   8  -7 597.240 35.0684   4
   0  -8   7 654.765 44.5321   2
   0   8  -7 694.960 50.1870   2
   0   8  -7 715.650 52.0396   1
   0  -8   7 708.120 49.1439   1
   0   8  -6 1708.12 79.5894   1
   0  -8   6 1719.69 76.9725   1
   0   8  -6 1416.12 86.1429  18
   0   8  -6 1451.60 74.6501  14
   0   8  -6 1719.18 54.4523   4
   0   8  -6 1704.68 72.8701   6
   0   8  -6 1734.21 78.9359   2
   0  -8   6 1724.72 74.0454   2
   0   8  -5 10784.7 180.435   6
   0   8  -5 10848.5 123.468   4
   0   8  -5 10539.5 190.230   2
   0  -8   5 10585.1 182.998   2
   0   8  -5 10434.2 193.283   1
   0  -8   5 10332.1 189.707   1
   0   8  -4 437.669 22.2435   4
   0   8  -4 451.381 40.0816   2
   0  -8   4 413.266 37.2608   2
   0   8  -4 418.226 39.2577   1
   0  -8   4 415.113 38.9190   1
   0  -8   4 330.594 44.0521  12
   0   8  -4 359.574 35.9250  14
   0   8  -3 1212.16 32.8279   4
   0   8  -3 1337.46 67.6090   1
   0  -8   3 1331.89 68.7579   1
   0   8  -3 1308.96 66.1280   2
   0  -8   3 1248.57 64.1087   2
   0   8  -2 4627.90 133.613  12
   0  -8   2 4628.42 149.283  12
   0   8  -2 4009.89 115.464   2
   0  -8   2 4049.00 115.638   2
   0   8  -2 4113.28 110.313   3
   0   8  -2 3825.69 114.790   1
   0  -8   2 3903.14 117.655   1
   0   8  -1 1113.77 53.4097   3
   0   8  -1 1045.61 59.1190   2
   0  -8   1 1099.12 59.9402   2
   0  -8   1 548.751 37.6652  14
   0  -8   1 702.013 57.5622  12
   0   8  -1 769.895 53.1170  12
   0   8  -1 813.790 46.3992   9
   0  -8   1 1117.76 62.2527   1
   0   8  -1 1150.86 63.5561   1
   0   8   0 127.437 14.8637   8
   0   8   0 119.518 17.4255   3
   0   8   0 112.179 22.2351   1
   0  -8   0 138.518 27.4417  12
   0  -8   0 85.7835 17.9896  14
   0   8   0 101.556 17.6359   9
   0   8   0 101.939 19.2542  12
   0   8   0 114.740 21.3522   2
   0   8   1 4136.34 77.3773   8
   0   8   1 4348.47 113.745   6
   0   8   1 4972.52 101.549   3
   0   8   1 5065.41 129.128   1
   0  -8  -1 4083.87 125.018  12
   0   8   1 4302.28 108.969   9
   0   8   1 4312.74 114.977  12
   0  -8  -1 3941.96 73.6299  10
   0   8   1 4887.61 124.232   2
   0  -8  -2 357.933 22.3252   8
   0   8   2 370.895 33.6402   6
   0   8   2 439.637 29.0838   3
   0   8   2 463.198 39.5191   1
   0  -8  -2 290.819 33.5058  12
   0   8   2 334.443 31.4850  12
   0   8   2 339.711 24.0071   8
   0  -8  -2 305.196 23.8188  10
   0   8   2 317.840 32.1310   9
   0  -8  -2 399.131 31.7489   3
   0   8   2 418.790 37.3900   2
   0  -8  -3 3.49938 8.86094   1
   0   8   3 1.64836 7.42363   1
   0   8   3 6.33794 6.52586   6
   0  -8  -3 7.61907 6.27251   8
   0  -8  -3 17.6082 9.16246   3
   0   8   3 5.11403 6.34670   3
   0  -8  -3 7.56514 3.39520   4
   0  -8  -3-5.04436 13.6802   9
   0  -8  -3 16.3335 9.77072  10
   0  -8  -3 15.5171 11.6830  12
   0   8   3-12.5701 12.7597   9
   0   8   3 0.52854 10.3873   2
   0  -8  -3 4.94981 9.04645   2
   0   8   4 33798.1 330.022   1
   0  -8  -4 33406.2 341.113   1
   0   8   4 34280.3 316.099   6
   0  -8  -4 34741.7 239.766   8
   0  -8  -4 34376.9 252.251   3
   0  -8  -4 34449.6 175.315   4
   0  -8  -4 35361.0 356.090   9
   0  -8  -4 33943.5 306.763  10
   0  -8  -4 35397.1 339.566  12
   0  -8  -4 33907.2 332.621   2
   0   8   4 34103.5 324.757   2
   0  -8  -5 146.751 23.4430   1
   0   8   5 100.101 17.4531   6
   0  -8  -5 120.084 16.0268   3
   0  -8  -5 103.058 11.6307   4
   0  -8  -5 44.4565 14.3898  10
   0  -8  -5 75.0481 14.2991   8
   0  -8  -5 137.838 22.1435   2
   0  -8  -6 558.427 29.6395   4
   0  -8  -6 674.047 48.7485   1
   0  -8  -6 492.527 45.2134  10
   0   8   6 484.127 42.0978  10
   0  -8  -6 668.091 46.8721   2
   0   8   7 2003.98 87.6625  17
   0  -8  -7 1997.73 59.9677   4
   0  -8  -7 2260.84 87.8694   1
   0   8   7 2012.11 89.8137  10
   0  -8  -7 1831.90 90.3369  10
   0  -8  -7 2244.18 85.1740   2
   0   8   8 210.862 32.0059  17
   0   8   8 304.586 33.2251   1
   0  -8  -8 318.888 33.2521   1
   0  -8  -8 316.423 25.2333   4
   0   8   8 285.610 37.5970  10
   0  -8  -8 278.851 38.3018  10
   0  -8  -8 328.342 33.6769   2
   0   8   8 293.016 31.9783   2
   0   8   9 218.569 26.4108   6
   0   8   9 151.930 28.2729  17
   0   8   9 279.807 33.1276   1
   0  -8  -9 296.355 32.2117   1
   0  -8  -9 234.133 24.2418   4
   0  -8  -9 179.128 34.1207  10
   0   8   9 191.330 34.1850  10
   0  -8  -9 281.583 30.7980   2
   0   8   9 264.912 30.7163   2
   0   8  10 9381.10 170.591   6
   0   8  10 9391.61 207.422  17
   0   8  10 10279.4 185.394   1
   0  -8 -10 10385.9 185.309   1
   0  -8 -10 9128.28 150.390   4
   0   8  10 8820.99 221.160  10
   0  -8 -10 10063.5 175.600   2
   0   8  10 10072.0 179.680   2
   0  -8 -11 1786.88 73.7999   2
   0   8  11 1701.69 74.5161   2
   0  -8 -11 1085.67 85.2459  17
   0   8  11 1007.76 70.4543  17
   0   8  11 1819.01 78.4487   1
   0  -8 -11 1837.54 77.8586   1
   0  -8 -11 1486.01 64.6444   4
   0   8  11 1262.55 89.9193  10
   0   8  11 1472.04 68.7833   6
   0   8  12 407.907 37.4482   2
   0  -8 -12 379.767 34.0055   2
   0   8  12 355.212 42.5808  17
   0   8  12 392.742 37.2680   1
   0  -8 -12 385.076 36.1841   1
   0  -8 -12 338.678 51.6940  17
   0   8  12 338.996 48.0178  10
   0   8  12 385.217 36.0802   6
   0  -8 -13 13059.5 316.244  17
   0   8  13 12763.6 301.410  10
   0  -8 -13 12797.1 193.689   2
   0   8  13 13211.9 210.631   2
   0  -8 -13 12763.3 202.673   1
   0   8  13 13309.4 215.944   1
   0   8  14 1583.36 112.764  10
   0   8  14 1686.25 77.0182   2
   0  -8 -14 1671.11 69.5162   2
   0   8  14 1691.92 78.3836   1
   0  -8 -14 1648.97 72.2283   1
   0  -8 -15 311.408 57.5263  17
   0   8  15 366.952 56.6350  10
   0  -8 -15 407.508 34.1444   2
   0   8  15 415.099 39.1138   2
   0   8  15 417.363 39.4568   1
   0  -8 -15 414.795 36.3212   1
   0  -8 -16 176.974 43.3878  17
   0   8  16 849.686 55.7058   1
   0  -8 -16 928.438 53.1127   1
   0   8  16 697.952 49.4202   2
   0  -8 -16 772.261 46.2103   2
   0   8  16 363.112 62.4329  10
   0   8  17 35.1101 13.1952   1
   0  -8 -17 17.6337 9.64992   1
   0   8  17 10.3301 8.68952   2
   0  -8 -17 12.7596 6.91366   2
   0   8  17 0.82114 18.7941  10
   0  -8 -18 472.312 36.5494   1
   0   8  18 512.866 43.2287   1
   0  -8 -18 474.784 34.7198   2
   0   8  18 533.069 43.7009   2
   0   8  19 1103.48 63.1446   1
   0  -8 -19 996.897 49.6904   2
   0  -8 -19 1169.19 56.6674   1
   0   8  19 960.188 58.7146   2
   0  -8 -20 4336.99 157.325   4
   0  -8 -20 4579.74 108.717   1
   0   8  20 4717.47 127.410   1
   0  -8 -20 4537.13 101.933   2
   0   8  20 4638.07 126.437   2
   0  -8 -21 2033.79 111.292   4
   0  -8 -22 1270.66 91.3310   4
   0  -8 -23 2318.46 126.648   4
   0  -8 -24 201.363 38.2091   4
   0  -8 -25 155.240 36.6060   4
   0  -8 -26 2172.67 133.634   4
   0  -8 -27 1718.15 122.463   4
   0  -8 -28 49.0147 26.9762   4
   0  -8 -29 2365.26 151.400   4
   0  -8 -30 15.8140 18.7890   4
   0  -8 -31 335.545 63.5048   4
   0  -8 -32 97.3487 40.2545   4
   0  -8 -33 412.556 75.0894   4
   0  -8 -34 422.042 75.4957   4
   0  -8 -35 663.960 98.1834   4
   0  -8 -36 421.974 78.1964   4
   0  -8 -36 291.792 97.8442   9
   0  -8 -37 148.573 57.9008   4
   0  -8 -37 192.120 69.6736   9
   0  -8 -38 29.0477 25.5614   4
   0  -8 -38-43.7940 50.3145   9
   0  -8 -39-1.30951 27.7511   4
   0  -8 -39-27.6831 74.8556   9
   0  -8 -40 107.741 44.2654   4
   0  -8 -40 140.225 66.1028   9
   0  -8 -41-9.89032 34.2126   4
   0  -8 -41-47.9930 60.9013   9
   0  -8 -42 190.710 73.5810   4
   0   9 -34 182.131 271.526  19
   0   9 -33 56.3586 92.3058  17
   0   9 -32 423.846 241.949  19
   0   9 -32 104.622 100.569  17
   0   9 -31 446.006 237.164  19
   0   9 -31 169.325 148.310  17
   0   9 -30 6.10026 117.549  19
   0   9 -30 166.160 142.830  17
   0   9 -29-115.876 138.930  19
   0   9 -29 54.4552 83.9450  17
   0   9 -28 481.846 73.6216   4
   0   9 -28 708.669 199.847  17
   0   9 -28 563.328 122.793   7
   0   9 -27-13.2550 25.4742   4
   0   9 -27-54.2682 55.5286  17
   0   9 -27-69.6332 107.422  19
   0   9 -27-10.7275 40.6293   7
   0   9 -26 951.710 94.9892   4
   0   9 -26 809.677 191.190  17
   0   9 -26 1302.59 273.420  19
   0   9 -26 922.044 147.133   7
   0   9 -25 117.964 36.0375   4
   0   9 -25 40.4326 55.6180  17
   0   9 -25 15.3776 65.1065  19
   0   9 -25 131.393 63.4031   7
   0   9 -24-8.60839 21.5447   4
   0   9 -24 113.210 55.1788  15
   0   9 -24 117.882 91.9789  17
   0   9 -24 139.637 103.578  19
   0   9 -24 76.5600 46.5995   7
   0   9 -23 477.745 64.6565   4
   0   9 -23 487.964 107.116  15
   0   9 -23 622.850 146.722  17
   0   9 -23 690.752 166.570  19
   0   9 -23 603.747 112.680   7
   0   9 -22 741.874 75.3245   4
   0   9 -22 620.245 121.114  15
   0   9 -22 615.699 144.742  17
   0   9 -22 580.650 148.350  19
   0   9 -22 764.594 121.576   7
   0   9 -21 245.321 64.9104   7
   0   9 -21 283.069 47.2354   4
   0   9 -21 305.106 97.2556  17
   0   9 -21 302.371 87.2996  15
   0   9 -20 1174.25 89.1367   4
   0   9 -20 854.850 132.334  15
   0   9 -20 857.789 155.810  19
   0   9 -20 1033.90 133.252   7
   0   9 -19 181.753 34.1174   4
   0   9 -19 353.209 85.7031  15
   0   9 -19 373.863 74.4427  18
   0   9 -19 371.232 104.325  19
   0   9 -19 239.179 62.7864   7
   0   9 -18 535.264 56.4531   4
   0   9 -18 476.655 89.9768  15
   0   9 -18 409.843 71.3486  18
   0   9 -18 420.123 102.600  19
   0   9 -18 534.448 87.6887   7
   0   9 -17 3135.40 186.957  18
   0   9 -17 3676.98 141.517   4
   0   9 -17 3312.18 225.479  15
   0   9 -17 3566.84 195.958  11
   0   9 -17 3578.01 216.812   7
   0   9 -16 52.0250 48.7710  19
   0   9 -16 103.410 38.1240  18
   0   9 -16 178.188 31.5266   4
   0   9 -16 149.222 53.9461  15
   0   9 -16 96.7011 37.0598  11
   0   9 -16 137.069 44.5798   7
   0   9 -15 117.852 45.8560  19
   0   9 -15 84.8783 33.3772  18
   0   9 -15 151.208 29.6996   4
   0   9 -15 37.1862 33.8403  15
   0   9 -15 98.7336 33.7884  11
   0   9 -15 98.1977 19.2971   6
   0   9 -15 136.107 41.9550   7
   0   9 -14 50.6696 31.0465  19
   0   9 -14 62.8091 25.9439  18
   0   9 -14 72.6963 27.2693  15
   0   9 -14 184.531 30.1097   4
   0   9 -14 69.9962 25.9440  11
   0   9 -14 144.782 23.1803   6
   0   9 -13 2163.18 93.1003   2
   0   9 -13 1631.90 117.384  18
   0   9 -13 1762.46 141.499  15
   0  -9  13 2259.41 86.7977   1
   0  -9  13 2196.21 80.5784   2
   0   9 -13 2249.46 95.1164   1
   0   9 -13 2152.35 91.9977   4
   0   9 -13 1922.49 128.484  11
   0   9 -13 2063.64 83.3891   6
   0   9 -12 640.965 52.1304   2
   0   9 -12 234.798 44.7525  18
   0   9 -12 232.101 55.3356  15
   0   9 -12 801.852 57.9136   1
   0  -9  12 850.909 54.3266   1
   0  -9  12 712.370 47.4871   2
   0   9 -12 495.392 43.4454   4
   0   9 -12 315.368 51.2629  11
   0   9 -12 416.622 37.6166   6
   0   9 -11 3313.20 117.020   2
   0   9 -11 2066.36 122.726  18
   0   9 -11 2082.65 141.328  15
   0   9 -11 1881.59 107.727  14
   0  -9  11 3401.14 103.957   2
   0  -9  11 3553.47 111.610   1
   0   9 -11 3527.88 120.591   1
   0   9 -11 3081.41 99.6945   4
   0   9 -11 2756.04 144.620  11
   0   9 -11 2900.77 100.112   6
   0   9 -10 218.969 32.6203   2
   0  -9  10 206.115 27.5858   2
   0   9 -10 347.293 54.2414  18
   0   9 -10 323.050 56.6578  15
   0   9 -10 323.223 45.9486  14
   0  -9  10 162.259 26.1610   1
   0   9 -10 181.129 30.0321   1
   0   9 -10 250.190 29.4313   4
   0   9 -10 276.798 47.1477  11
   0   9 -10 250.657 31.0984   6
   0  -9   9 2912.43 98.3683   2
   0   9  -9 2920.94 108.849   2
   0   9  -9 3219.74 127.858  14
   0  -9   9 2879.70 103.051   1
   0   9  -9 2971.04 110.265   1
   0   9  -9 2997.84 88.1175   4
   0   9  -9 3083.24 145.954  11
   0   9  -9 3043.17 102.734   6
   0  -9   8 1297.56 70.0902   1
   0   9  -8 1336.50 74.9746   1
   0   9  -8 856.984 74.5177  18
   0   9  -8 959.291 68.2403  14
   0   9  -8 1127.95 63.0618   6
   0  -9   8 1294.80 66.1051   2
   0   9  -8 1300.09 73.0235   2
   0   9  -8 1251.87 53.6215   4
   0  -9   7 91.6098 20.9251   1
   0   9  -7 65.0513 16.8863   1
   0   9  -7 98.4607 17.2638   4
   0   9  -7 121.317 33.0996  18
   0   9  -7 125.163 26.6094  14
   0   9  -7 86.9387 20.7538   6
   0   9  -7 65.3655 16.7864   2
   0  -9   7 89.0036 20.6506   2
   0   9  -6 100.606 21.2172   6
   0   9  -6 184.621 31.7269  14
   0   9  -6 130.959 17.0471   4
   0   9  -6 300.462 34.8518   1
   0  -9   6 352.480 37.1770   1
   0   9  -6 187.609 27.7848   2
   0  -9   6 241.209 31.0463   2
   0   9  -5 342.520 34.1859   6
   0  -9   5 259.238 43.8677  12
   0   9  -5 244.321 31.1549  14
   0   9  -5 354.907 22.1221   4
   0   9  -5 476.012 44.5984   1
   0  -9   5 443.484 41.4020   1
   0   9  -5 430.334 41.4116   2
   0  -9   5 424.905 39.3861   2
   0   9  -4 955.265 57.3296   6
   0   9  -4 1031.69 34.4691   4
   0  -9   4 1087.61 65.5392   1
   0   9  -4 1088.67 65.7400   1
   0  -9   4 1088.28 63.5248   2
   0   9  -4 1042.48 63.7158   2
   0   9  -3 13945.5 216.686   6
   0  -9   3 13123.0 273.178  12
   0   9  -3 14031.7 110.164   4
   0   9  -3 15095.9 240.887   1
   0  -9   3 14953.4 243.253   1
   0  -9   3 14638.5 230.462   2
   0   9  -3 14542.7 232.556   2
   0   9  -2 619.634 45.7674   6
   0  -9   2 548.593 56.4745  12
   0  -9   2 683.096 50.7412   2
   0   9  -2 682.697 49.7506   2
   0   9  -2 674.476 51.0277   1
   0  -9   2 681.788 52.5501   1
   0  -9   1 3519.10 118.613   1
   0   9  -1 3429.84 115.575   1
   0   9  -1 2923.50 72.4421   8
   0   9  -1 3100.43 102.877   6
   0  -9   1 2152.32 79.2907  14
   0   9  -1 3374.24 98.5957   3
   0  -9   1 2562.57 114.639  12
   0   9  -1 2936.54 92.8634   9
   0   9  -1 3377.27 111.893   2
   0  -9   1 3403.56 113.255   2
   0   9   0 3745.25 78.6131   8
   0   9   0 3096.68 103.142   6
   0   9   0 2662.51 84.2982   3
   0   9   0 3919.72 120.861  12
   0  -9   0 4151.02 140.735  12
   0  -9   0 4955.98 123.265  14
   0   9   0 3864.35 108.201   9
   0  -9   0 2545.88 92.2350   3
   0   9   1 602.633 45.4437   6
   0   9   1 577.007 32.1584   8
   0   9   1 722.929 41.7397   3
   0   9   1 794.508 55.3483   1
   0  -9  -1 495.913 48.5460  12
   0  -9  -1 545.607 28.6822  10
   0   9   1 553.285 44.0430  12
   0   9   1 577.707 43.0714   9
   0  -9  -1 720.281 46.8912   3
   0   9   1 709.973 51.6992   2
   0   9   2 5.57915 8.67299   6
   0   9   2 14.7055 9.42268   3
   0   9   2 17.8782 9.09381   1
   0  -9  -2 4.97585 12.3656  12
   0  -9  -2-2.90001 9.35625  10
   0   9   2-15.9718 14.9995   9
   0   9   2 0.30754 6.68067   8
   0  -9  -2 9.91041 7.54297   3
   0   9   2 0.30270 7.39247   2
   0   9   3 20907.9 262.832   6
   0  -9  -3 20868.3 179.878   8
   0  -9  -3 20921.7 116.696   4
   0  -9  -3 20372.0 220.922   3
   0   9   3 21621.9 204.466   3
   0   9   3 20820.9 274.909   1
   0  -9  -3 21419.2 289.896  12
   0  -9  -3 21544.4 278.146   9
   0   9   3 21041.9 267.537   9
   0  -9  -3 19896.1 220.808  10
   0   9   3 20791.7 269.328   2
   0   9   4 355.508 37.2958   1
   0  -9  -4 362.337 38.7600   1
   0  -9  -4 377.168 26.9652   8
   0   9   4 360.075 36.5619   6
   0  -9  -4 370.724 29.9296   3
   0  -9  -4 380.154 18.5725   4
   0   9   4 361.253 27.0251   3
   0  -9  -4 338.739 38.1754   9
   0  -9  -4 321.692 31.0879  10
   0  -9  -4 306.892 36.6978  12
   0   9   4 348.806 35.0459   2
   0  -9  -4 358.278 37.6051   2
   0   9   5 954.957 59.3970   1
   0  -9  -5 940.299 60.4728   1
   0   9   5 854.157 54.3064   6
   0  -9  -5 899.596 32.0622   4
   0  -9  -5 872.404 43.3349   3
   0  -9  -5 797.146 52.6098  10
   0  -9  -5 830.587 58.9131   9
   0  -9  -5 838.127 56.4768  12
   0  -9  -5 807.205 40.8988   8
   0  -9  -5 982.739 60.5261   2
   0   9   5 933.558 58.3977   2
   0  -9  -6 15524.3 150.279   4
   0  -9  -6 15892.4 245.994   1
   0  -9  -6 15504.7 247.078  10
   0  -9  -6 15977.9 240.119   2
   0  -9  -7 17.3697 8.35391   4
   0  -9  -7 22.6123 10.8102   1
   0   9   7 2.39343 11.0144  10
   0  -9  -7-5.22389 12.9597  10
   0  -9  -7 34.2073 12.4736   2
   0   9   8 334.568 40.2430  17
   0  -9  -8 637.942 49.6660   1
   0   9   8 625.181 50.1565   1
   0  -9  -8 521.437 33.3072   4
   0  -9  -8 411.842 45.4495  10
   0   9   8 472.495 47.8533  10
   0  -9  -8 633.254 48.0661   2
   0   9   8 583.700 47.3258   2
   0   9   9 9960.23 183.923   6
   0   9   9 10138.6 214.243  17
   0  -9  -9 10324.2 198.381   1
   0   9   9 10569.3 197.814   1
   0  -9  -9 9144.55 145.308   4
   0  -9  -9 8928.71 225.450  10
   0   9   9 9849.31 223.185  10
   0   9   9 10297.0 191.720   2
   0  -9  -9 10050.8 189.483   2
   0   9  10 3859.89 116.995   6
   0   9  10 2706.45 116.665  17
   0  -9 -10 4643.62 131.697   1
   0   9  10 4555.14 130.324   1
   0  -9 -10 3952.08 99.5462   4
   0   9  10 3391.35 139.538  10
   0  -9 -10 3230.79 140.812  10
   0  -9 -10 4572.87 126.267   2
   0   9  10 4377.73 125.688   2
   0   9  11 457.285 40.3915   6
   0   9  11 432.723 49.9584  17
   0  -9 -11 372.913 38.0975   1
   0   9  11 396.633 39.9506   1
   0  -9 -11 431.756 34.9132   4
   0   9  11 451.732 52.9832  10
   0  -9 -11 412.131 38.3202   2
   0   9  11 426.935 40.5339   2
   0   9  12 15146.8 234.574   6
   0   9  12 13505.8 269.546  17
   0  -9 -12 14886.5 213.437   4
   0   9  12 16226.0 243.738   2
   0  -9 -12 16431.5 234.858   2
   0   9  12 14215.2 308.464  10
   0  -9 -12 17032.7 249.983   1
   0   9  12 16929.6 253.361   1
   0   9  13 1379.10 73.2756   2
   0  -9 -13 1393.98 68.1242   2
   0  -9 -13 844.166 85.0447  17
   0   9  13 1489.82 77.4363   1
   0  -9 -13 1476.40 72.9788   1
   0  -9 -13 1167.22 63.1075   4
   0   9  13 993.133 87.1623  10
   0   9  13 1207.72 67.2482   6
   0  -9 -14 70.9553 23.8795  17
   0  -9 -14 46.1298 12.4576   4
   0   9  14 65.9366 24.5724  10
   0   9  14 80.6581 19.9797   2
   0  -9 -14 98.5327 19.6659   2
   0  -9 -14 63.2683 16.4939   1
   0   9  14 76.5039 17.9791   1
   0  -9 -15 82.4703 18.9019   2
   0   9  15 113.366 23.4663   2
   0   9  15 76.1640 19.7243   1
   0  -9 -15 84.2034 19.1393   1
   0  -9 -16 812.128 94.0521  17
   0   9  16 877.131 90.8811  10
   0   9  16 1132.64 67.1397   2
   0  -9 -16 1098.63 58.5419   2
   0   9  16 1103.50 67.0844   1
   0  -9 -16 1078.91 60.8644   1
   0  -9 -17 437.284 73.1267  17
   0   9  17 483.088 72.4873  10
   0   9  17 407.440 40.8955   2
   0  -9 -17 371.405 34.7003   2
   0  -9 -17 388.809 37.3887   1
   0   9  17 386.847 40.2099   1
   0   9  18 3269.28 187.236  10
   0   9  18 2979.55 108.950   2
   0  -9 -18 2900.97 92.7932   2
   0  -9 -18 2856.57 97.2920   1
   0   9  18 2911.90 108.120   1
   0  -9 -19 1127.22 123.508  17
   0   9  19 1192.47 116.915  10
   0  -9 -19 1577.16 67.2167   2
   0   9  19 1646.30 81.9987   2
   0  -9 -19 1698.40 73.5264   1
   0   9  19 1664.12 82.3267   1
   0  -9 -20 564.365 42.8683   1
   0   9  20 582.694 49.4883   1
   0  -9 -20 556.764 40.3786   2
   0   9  20 569.428 48.6189   2
   0  -9 -20 559.812 93.7150  17
   0   9  21 825.807 57.0451   1
   0  -9 -21 768.739 45.3490   2
   0  -9 -21 857.088 50.6453   1
   0   9  21 666.828 51.2980   2
   0  -9 -22 1426.49 60.3255   2
   0  -9 -22 1541.54 66.9474   1
   0  -9 -23-0.58497 13.4130   4
   0  -9 -23-55.6031 38.7924  17
   0  -9 -24 26.7738 20.1871   4
   0  -9 -24 80.5588 38.9429  17
   0  -9 -25 326.200 52.3176   4
   0  -9 -25 275.235 72.4987  17
   0  -9 -26 607.703 72.6929   4
   0  -9 -26 803.289 143.460  17
   0  -9 -27 229.131 46.9999   4
   0  -9 -27 98.8233 38.7617  17
   0  -9 -28 79.4623 29.3738   4
   0  -9 -28 221.335 78.7131  17
   0  -9 -29 532.001 75.3548   4
   0  -9 -29 421.600 118.373  17
   0  -9 -30-13.9981 19.4272   4
   0  -9 -31 182.490 47.8687   4
   0  -9 -32 194.163 50.6078   4
   0  -9 -33 334.812 62.9328   4
   0  -9 -34 197.285 51.1295   4
   0  -9 -35 383.176 72.6497   4
   0  -9 -36-66.2527 50.8782   9
   0  -9 -36-22.2394 30.7083   4
   0  -9 -37 185.553 78.6344   9
   0  -9 -37 219.210 62.0560   4
   0  -9 -38 437.236 116.324   9
   0  -9 -38 597.232 96.7324   4
   0  -9 -39 218.139 99.0387   9
   0  -9 -39 96.8943 52.2463   4
   0  -9 -40 50.3578 59.8994   9
   0  -9 -40 275.237 79.8729   4
   0  -9 -41 46.1528 48.5740   9
   0  -9 -41 16.9666 30.7759   4
   0  -9 -42 25.0194 67.0946   9
   0  -9 -42 74.5043 50.4789   4
   0  10 -33-17.5783 101.356  17
   0  10 -33-75.4607 144.175  19
   0  10 -32 387.095 188.755  17
   0  10 -32 69.3135 142.410  19
   0  10 -31 171.727 109.612  17
   0  10 -31-112.471 183.075  19
   0  10 -30 413.314 179.281  17
   0  10 -30 25.4999 101.823  19
   0  10 -29 434.092 168.189  17
   0  10 -29 608.526 232.166  19
   0  10 -28 146.932 110.612  17
   0  10 -28 4.61845 45.8699   7
   0  10 -28-123.788 123.787  19
   0  10 -27 284.761 132.918  17
   0  10 -27 274.388 144.304  19
   0  10 -27 193.748 63.8216   7
   0  10 -26-18.2159 21.1149   4
   0  10 -26 63.5138 65.1125  17
   0  10 -26 54.0042 117.407  19
   0  10 -26 29.4965 47.4034   7
   0  10 -25 139.287 35.5581   4
   0  10 -25 42.5127 52.9911  17
   0  10 -25 86.1301 97.4968  19
   0  10 -25 39.6225 34.8847   7
   0  10 -24 18.5266 18.8226   4
   0  10 -24 69.5880 52.0594  17
   0  10 -24 21.1396 47.4496  15
   0  10 -24 77.0820 100.940  19
   0  10 -24 54.3651 52.7133   7
   0  10 -23 861.641 85.0642   4
   0  10 -23 730.614 158.726  17
   0  10 -23 915.212 159.192  15
   0  10 -23 836.958 193.966  19
   0  10 -23 777.057 130.729   7
   0  10 -22 126.527 32.4360   4
   0  10 -22 311.201 106.193  17
   0  10 -22 153.790 66.9236  15
   0  10 -22 308.701 126.253  19
   0  10 -22 90.0584 41.2938   7
   0  10 -21-7.66883 25.5997   7
   0  10 -21 9.08851 16.1294   4
   0  10 -21 26.0716 38.7696  17
   0  10 -21 26.7254 47.3682  15
   0  10 -20 37.3978 18.2334   4
   0  10 -20 17.6091 31.3019  15
   0  10 -20 128.615 64.5466  19
   0  10 -20 63.9775 39.5260   7
   0  10 -19 612.886 61.9630   4
   0  10 -19 445.296 97.3232  15
   0  10 -19 318.655 102.780  19
   0  10 -19 385.744 77.4776  18
   0  10 -19 526.954 90.3086   7
   0  10 -18 62.3646 43.5993  18
   0  10 -18 64.7450 62.6580  19
   0  10 -18 25.7427 21.5786   4
   0  10 -18 49.7264 40.9185  15
   0  10 -18-7.24284 19.1063  11
   0  10 -18 16.1328 28.6860   7
   0  10 -17 103.101 57.9009  19
   0  10 -17 85.4288 34.2691  18
   0  10 -17 87.3750 24.5551   4
   0  10 -17 49.8314 30.8982  15
   0  10 -17 82.5524 32.9271  11
   0  10 -17 101.361 36.8599   7
   0  10 -16 1978.57 201.881  19
   0  10 -16 1776.57 142.064  18
   0  10 -16 1856.93 97.6296   4
   0  10 -16 1899.29 168.526  15
   0  10 -16 1970.67 147.455  11
   0  10 -16 1938.00 157.076   7
   0  10 -15 555.823 76.9944  18
   0  10 -15 611.146 94.6123  15
   0  10 -15 716.733 58.6578   4
   0  10 -15 669.170 85.2758  11
   0  10 -15 741.740 95.7088   7
   0  10 -15 726.941 52.0597   6
   0  10 -14 41.5766 20.9796  18
   0  10 -14 53.4152 34.3047  15
   0 -10  14 51.0452 14.8102   2
   0 -10  14 49.8330 12.9949   1
   0  10 -14 28.1941 15.9860   4
   0  10 -14 8.28406 14.4456  11
   0  10 -14 34.0403 12.8032   6
   0  10 -13 530.937 48.4744   2
   0 -10  13 379.552 39.2884   1
   0 -10  13 473.441 40.6905   2
   0  10 -13 482.140 47.0769   1
   0  10 -13 1148.11 116.408  15
   0  10 -13 1264.20 107.991  18
   0  10 -13 659.446 52.1885   4
   0  10 -13 841.293 88.7183  11
   0  10 -13 778.210 54.6372   6
   0 -10  12 108.144 21.5159   1
   0 -10  12 122.297 21.2122   2
   0  10 -12 173.846 38.8430  18
   0  10 -12 216.678 52.0294  15
   0  10 -12 179.165 27.0968   4
   0  10 -12 177.335 40.1455  11
   0  10 -12 189.052 28.6465   6
   0 -10  11-0.60991 7.86256   2
   0 -10  11 16.2114 10.1905   1
   0  10 -11 20.5529 19.0174  18
   0  10 -11 22.1761 21.4484  15
   0  10 -11 24.6758 19.5547  14
   0  10 -11 27.7474 11.4042   4
   0  10 -11 23.9423 17.7525  11
   0  10 -11 19.7406 11.2121   6
   0  10 -10 42.3480 15.1115   6
   0  10 -10 32.1679 10.3701   4
   0  10 -10 0.49408 16.1937  14
   0  10 -10 17.4749 15.4526  11
   0 -10  10 60.5082 15.6549   1
   0 -10  10 53.0475 14.4105   2
   0 -10   9 2404.95 95.0188   2
   0 -10   9 2569.98 102.697   1
   0  10  -9 1116.96 91.3110  18
   0  10  -9 1086.74 77.7007  14
   0  10  -9 1947.38 72.1762   4
   0  10  -9 1622.68 110.908  11
   0  10  -9 1805.73 84.1775   6
   0  10  -8 243.336 43.3217  18
   0  10  -8 244.446 25.2810   4
   0 -10   8 232.965 33.2848   1
   0  10  -8 226.104 34.6755  14
   0 -10   8 236.462 31.1287   2
   0  10  -8 267.915 33.8641   6
   0  10  -8 245.626 16.5671   5
   0  10  -7 2419.77 127.353  18
   0  10  -7 2710.78 73.8836   4
   0  10  -7 2671.34 102.117   6
   0  10  -7 2443.91 107.990  14
   0 -10   7 2841.15 109.500   1
   0 -10   7 2818.55 103.760   2
   0  10  -6 6433.95 106.580   4
   0  10  -6 6368.00 158.212   6
   0 -10   6 7107.23 176.034   1
   0 -10   6 7080.59 167.063   2
   0  10  -5 1556.22 49.4168   4
   0  10  -5 1620.38 80.4085   6
   0 -10   5 1435.55 103.217  12
   0 -10   5 1493.17 81.9754   1
   0 -10   5 1563.25 79.8160   2
   0  10  -4 1780.40 44.9257   4
   0  10  -4 1690.67 80.7235   6
   0 -10   4 2117.39 95.7603   1
   0 -10   4 2068.07 90.5128   2
   0  10  -3 152.469 11.3852   4
   0 -10   3 89.2252 25.2484  12
   0  10  -3 120.232 21.6465   6
   0 -10   3 175.892 26.2581   2
   0 -10   3 189.614 30.0590   1
   0 -10   2 1486.79 81.3911   1
   0  10  -2 1271.64 69.7999   6
   0 -10   2 989.684 78.6006  12
   0  10  -2 1141.41 61.4985   9
   0 -10   2 1431.53 77.1773   2
   0 -10   1 364.385 40.8596   1
   0  10  -1 297.349 34.2191   6
   0  10  -1 280.108 23.2998   8
   0 -10   1 259.685 28.1902  14
   0 -10   1 277.765 39.8409  12
   0  10  -1 323.907 33.4695   9
   0 -10   1 317.170 36.4735   3
   0 -10   1 340.049 38.7821   2
   0  10   0 747.764 53.1663   6
   0  10   0 666.810 35.2745   8
   0  10   0 827.752 48.7839   3
   0 -10   0 861.713 61.2859   1
   0 -10   0 585.191 56.5611  12
   0 -10   0 488.490 41.7348  14
   0  10   0 662.983 49.0028   9
   0 -10   0 833.584 58.4024   2
   0 -10   0 801.904 54.0722   3
   0  10   1 50.5818 11.5109   8
   0  10   1 36.5769 12.4952   6
   0 -10  -1 49.7604 20.5437  12
   0  10   1 33.0773 11.3835   3
   0  10   1 35.1833 11.6457   9
   0 -10  -1 18.3562 7.60600   3
   0  10   2 1184.14 66.9781   6
   0  10   2 1313.56 55.6367   3
   0 -10  -2 1124.83 73.3947  12
   0  10   2 1073.01 46.5839   8
   0  10   2 1170.67 64.9901   9
   0 -10  -2 1109.57 48.3861  10
   0 -10  -2 1325.29 63.2386   3
   0 -10  -3 222.258 26.0819   3
   0  10   3 218.015 29.4168   2
   0  10   3 141.769 11.1275  20
   0  10   3 226.942 23.5201   3
   0 -10  -3 207.233 19.1370   8
   0  10   3 218.340 29.1077   6
   0 -10  -3 188.285 30.7040  12
   0 -10  -3 204.996 24.5548  10
   0  10   3 206.521 30.5786   9
   0  10   3 212.416 29.9625   1
   0 -10  -4 30.0345 12.6900   1
   0  10   4 34.1473 13.4078   1
   0  10   4 15.1636 7.22830   6
   0 -10  -4 18.0695 5.76833   8
   0 -10  -4 19.9829 12.1965  10
   0 -10  -4 18.4209 13.0653   9
   0 -10  -4 24.7953 14.1280  12
   0  10   4 17.6566 9.75940   2
   0 -10  -4 26.0435 10.2841   2
   0 -10  -4 17.2719 7.50993   3
   0 -10  -4 16.9673 4.41404   4
   0  10   4 26.6406 8.09282   3
   0  10   5 1935.27 89.1478   1
   0 -10  -5 2002.79 92.7719   1
   0 -10  -5 1769.16 59.9585   8
   0  10   5 1789.43 82.3993   6
   0 -10  -5 1931.05 94.9956   9
   0 -10  -5 1776.93 81.7369  10
   0 -10  -5 1921.61 90.9924  12
   0  10   5 1888.37 85.6212   2
   0 -10  -5 1900.06 87.9540   2
   0 -10  -5 1828.37 46.0074   4
   0 -10  -5 1801.06 65.3504   3
   0 -10  -6 60.7760 17.5048   1
   0 -10  -6 27.7623 8.86486   3
   0 -10  -6 24.7431 5.77341   4
   0  10   6 16.7796 8.69187   6
   0 -10  -6 15.5784 8.84453  12
   0 -10  -6-1.38576 16.8342  10
   0 -10  -6 11.9075 9.61458   8
   0 -10  -6 14.9540 11.4459   9
   0 -10  -6 48.3028 14.4367   2
   0 -10  -7 225.857 30.7049   2
   0 -10  -7 161.431 12.0805  13
   0 -10  -7 208.116 33.4553  10
   0 -10  -7 214.286 30.7690   1
   0 -10  -7 196.251 18.4554   4
   0 -10  -7 203.655 22.2969   3
   0 -10  -8 622.403 51.7770   1
   0 -10  -8 555.065 34.4889   4
   0 -10  -8 565.695 53.9785  10
   0 -10  -8 670.692 52.4495   2
   0  10   9 116.690 25.0717  17
   0  10   9 118.656 23.0044   1
   0 -10  -9 125.862 24.5336   1
   0 -10  -9 114.568 17.4200   4
   0 -10  -9 84.4096 24.4837  10
   0  10   9 121.023 30.8559  10
   0  10   9 112.701 22.1286   2
   0 -10  -9 125.809 23.6844   2
   0  10  10 122.700 22.5945   6
   0  10  10 101.391 23.6872  17
   0 -10 -10 138.789 26.8389   1
   0  10  10 136.263 24.6143   1
   0 -10 -10 152.832 20.4355   4
   0 -10 -10 123.901 31.7014  10
   0  10  10 112.122 28.5977  10
   0 -10 -10 143.807 25.1318   2
   0  10  10 113.405 21.7003   2
   0  10  11 170.570 27.4793   6
   0  10  11 223.228 38.4159  17
   0 -10 -11 147.277 22.0777   4
   0  10  11 163.599 27.7827   2
   0 -10 -11 111.858 22.3873   2
   0  10  11 165.012 34.9797  10
   0  10  11 155.762 27.0907   1
   0 -10 -11 155.511 27.8286   1
   0 -10 -12 2518.94 102.306   1
   0  10  12 2499.50 102.530   1
   0  10  12 1883.67 87.8804   6
   0 -10 -12 1937.35 77.1550   4
   0  10  12 1564.80 104.196  10
   0  10  12 2300.76 96.9490   2
   0 -10 -12 2306.31 94.0729   2
   0 -10 -13 11.2085 9.12168   1
   0  10  13 9.14005 8.50922   1
   0  10  13-1.40574 9.87132   6
   0 -10 -13-3.70450 10.5651   4
   0  10  13 2.49507 15.5977  10
   0 -10 -13 5.78176 6.93234   2
   0  10  13-8.49509 8.50735   2
   0  10  14 707.080 56.0174   1
   0 -10 -14 677.875 53.6184   1
   0  10  14 585.996 50.4156   6
   0 -10 -14 611.543 48.7528   4
   0  10  14 552.248 68.4041  10
   0  10  14 646.635 52.8574   2
   0 -10 -14 654.181 50.8234   2
   0 -10 -15 3355.34 116.124   4
   0 -10 -15 3595.32 120.312   1
   0  10  15 3791.54 130.364   1
   0  10  15 3733.42 127.146   2
   0 -10 -15 3590.62 114.681   2
   0 -10 -16 3867.66 129.721   4
   0  10  16 3810.73 190.534  10
   0 -10 -16 4066.82 121.425   2
   0  10  16 4099.51 134.090   2
   0 -10 -16 4171.85 129.111   1
   0  10  16 4233.03 138.188   1
   0 -10 -17 1124.32 112.905  17
   0  10  17 1076.20 105.761  10
   0  10  17 989.337 66.4897   2
   0 -10 -17 953.913 58.1073   2
   0  10  17 1009.10 67.9294   1
   0 -10 -17 1020.21 62.9942   1
   0 -10 -18 553.997 83.6778  17
   0  10  18 684.436 86.4582  10
   0  10  18 935.582 64.7158   2
   0 -10 -18 906.881 55.7599   2
   0 -10 -18 1000.28 61.7664   1
   0  10  18 959.677 66.1298   1
   0  10  19 408.186 75.6737  10
   0 -10 -19 556.252 44.4822   2
   0  10  19 514.880 48.3871   2
   0 -10 -19 606.812 48.6945   1
   0  10  19 546.084 50.2446   1
   0 -10 -20 122.908 41.1812  17
   0  10  20 103.387 34.7674  10
   0  10  20 71.7444 20.6487   2
   0  10  20 74.9168 19.8591   1
   0 -10 -20 81.4738 18.3712   1
   0 -10 -20 62.3730 15.1106   2
   0 -10 -21 128.280 51.8758  17
   0  10  21 138.932 48.8958  10
   0  10  21 50.2648 14.5515   2
   0 -10 -21 5.90767 9.26182   1
   0  10  21 16.0127 9.64204   1
   0 -10 -21 26.2995 10.7724   2
   0  10  22 358.394 40.5271   1
   0 -10 -22 337.948 33.7616   1
   0 -10 -22 300.137 30.0401   2
   0  10  22 345.152 40.3451   2
   0 -10 -22 214.729 62.9135  17
   0 -10 -23 429.383 35.4366   2
   0 -10 -23 393.971 36.4083   1
   0 -10 -24 157.176 62.4851  17
   0 -10 -25 41.7260 40.2349  17
   0 -10 -26 1402.61 182.849  17
   0 -10 -26 1212.51 99.8628   4
   0 -10 -27 68.2842 47.4139  17
   0 -10 -27 69.3785 27.4831   4
   0 -10 -28 205.928 79.9006  17
   0 -10 -28 94.7611 28.8033   4
   0 -10 -29 102.735 64.0644  17
   0 -10 -29 248.802 51.4199   4
   0 -10 -30 138.362 76.2259  17
   0 -10 -30 203.825 49.9976   4
   0 -10 -31-96.7411 68.4341  17
   0 -10 -31 2.76835 21.5072   4
   0 -10 -32 262.888 102.152  17
   0 -10 -32 48.8601 29.8833   4
   0 -10 -33 636.293 166.844  17
   0 -10 -33 735.562 96.3342   4
   0 -10 -34 209.805 109.802  17
   0 -10 -34 45.1750 27.7184   4
   0 -10 -35-19.1321 27.9377   4
   0 -10 -35-98.8262 80.0815  17
   0 -10 -35-4.45774 39.6203   9
   0 -10 -36 214.188 61.5597   4
   0 -10 -36 191.801 109.205  17
   0 -10 -36 167.597 60.2738   9
   0 -10 -37 26.7794 27.9187   4
   0 -10 -37-50.3030 102.975  17
   0 -10 -37 53.3097 67.5029   9
   0 -10 -38 70.7923 36.4181   4
   0 -10 -38 59.0393 117.640  17
   0 -10 -38 180.978 91.2574   9
   0 -10 -39 250.329 59.3680   4
   0 -10 -39 531.936 200.382  17
   0 -10 -39 299.798 115.394   9
   0 -10 -40 138.989 56.1181   4
   0 -10 -40 220.361 177.177  17
   0 -10 -40 150.788 91.3092   9
   0 -10 -41 30.8165 41.0617   4
   0 -10 -41 99.8113 80.1214   9
   0 -10 -42 249.342 69.8998   4
   0 -10 -42 181.872 101.240   9
   0 -10 -42-38.6294 123.790  17
   0  11 -32-8.11161 181.377  19
   0  11 -32 5.67605 110.599  17
   0  11 -31 222.611 192.576  19
   0  11 -31 316.277 177.389  17
   0  11 -30 6.75080 124.667  19
   0  11 -30 63.8324 118.748  17
   0  11 -29 99.3081 127.632  19
   0  11 -29 39.6991 52.8375   7
   0  11 -29-87.2496 100.380  17
   0  11 -28 497.772 173.627  19
   0  11 -28 382.880 104.303   7
   0  11 -28 594.838 192.702  17
   0  11 -27 271.313 163.042  19
   0  11 -27 227.202 85.8664   7
   0  11 -27 103.648 103.402  17
   0  11 -26 57.5733 122.974  19
   0  11 -26 47.5611 56.7593   7
   0  11 -26 148.223 93.5183  17
   0  11 -25-38.9226 92.5364  19
   0  11 -25-34.4033 87.2855  17
   0  11 -25 129.556 73.4765  15
   0  11 -25 84.0967 55.2357   7
   0  11 -24 32.7359 29.2394   4
   0  11 -24 121.836 108.101  19
   0  11 -24-31.8454 82.7976  17
   0  11 -24-4.99252 51.9926  15
   0  11 -24 25.2817 45.1668   7
   0  11 -23 91.5964 30.7732   4
   0  11 -23 189.549 63.8587  15
   0  11 -23 114.593 59.1887   7
   0  11 -22 338.866 53.6368   4
   0  11 -22 286.326 101.768  19
   0  11 -22 411.168 111.304  15
   0  11 -22 290.654 91.7367  17
   0  11 -22 379.028 90.3683   7
   0  11 -21 85.4115 28.5679   4
   0  11 -21-20.7536 65.2012  19
   0  11 -21 69.9748 78.8629  17
   0  11 -21 2.02398 35.5114  15
   0  11 -21 53.8667 41.6677   7
   0  11 -20 52.6922 21.2875   4
   0  11 -20 100.458 45.1591  18
   0  11 -20 52.4345 32.7493  15
   0  11 -20 5.95627 27.3194   7
   0  11 -19 85.0096 27.2792   4
   0  11 -19 50.3582 35.4461  18
   0  11 -19 74.1490 65.2363  19
   0  11 -19 41.6290 27.2806   7
   0  11 -19 8.71723 35.6989  15
   0  11 -18 64.0070 50.5695  15
   0  11 -18 58.0904 40.8561  18
   0  11 -18-2.25283 36.8507  19
   0  11 -18 5.98931 15.4831   4
   0  11 -18 19.8226 19.6957  11
   0  11 -18 22.1810 33.4062   7
   0  11 -17 57.6313 42.8117  15
   0  11 -17-10.3003 39.3645  19
   0  11 -17 90.0800 46.8544  18
   0  11 -17 90.7420 24.2696   4
   0  11 -17 83.9483 37.5274  11
   0  11 -17 87.7463 45.9170   7
   0  11 -16 153.634 45.8132  15
   0  11 -16 109.551 38.5504  18
   0  11 -16 123.318 62.7248  19
   0  11 -16 150.227 30.0145   4
   0  11 -16 204.286 53.7968  11
   0  11 -16 141.970 48.7179   7
   0  11 -15 163.854 56.4076  15
   0  11 -15 129.256 44.8342  19
   0  11 -15 140.206 46.5084  18
   0  11 -15 310.060 40.4344   4
   0  11 -15 233.313 52.8632  11
   0  11 -15 270.498 34.1303   6
   0 -11  14 50.2240 16.5490   1
   0 -11  14 61.5695 16.4833   2
   0  11 -14 94.4089 40.2377  15
   0  11 -14 95.3940 33.8316  18
   0  11 -14 68.9670 18.3547   4
   0  11 -14 62.2896 28.3779  11
   0  11 -14 98.4722 21.2769   6
   0 -11  13 142.258 24.4092   2
   0 -11  13 140.424 26.0056   1
   0  11 -13 128.073 39.9706  15
   0  11 -13 115.083 37.1867  18
   0  11 -13 151.680 26.9896   4
   0  11 -13 147.638 42.6152  11
   0  11 -13 149.504 26.4989   6
   0 -11  12 35.5062 13.9640   2
   0 -11  12 17.1524 11.7966   1
   0  11 -12 15.5684 21.0323  15
   0  11 -12-3.19311 17.4830  18
   0  11 -12 9.54775 9.52414   4
   0  11 -12 32.0192 24.2166  11
   0  11 -12 28.3129 14.3524   6
   0 -11  11 221.797 30.5772   2
   0 -11  11 190.895 29.8955   1
   0  11 -11 300.612 54.4335  18
   0  11 -11 283.826 57.7621  15
   0  11 -11 226.099 27.8862   4
   0  11 -11 228.449 45.4013  11
   0  11 -11 229.843 32.6437   6
   0  11 -11 217.836 21.1023   5
   0 -11  10 279.261 33.4141   2
   0  11 -10 293.486 51.5995  18
   0  11 -10 279.157 29.1137   4
   0 -11  10 227.950 31.3262   1
   0  11 -10 334.016 48.7169  14
   0  11 -10 327.634 52.6640  11
   0  11 -10 264.166 18.9045   5
   0  11 -10 306.381 37.4503   6
   0  11  -9 121.581 36.4576  18
   0  11  -9 85.4428 19.0467   4
   0 -11   9 103.870 23.8143   1
   0  11  -9 110.922 29.8287  14
   0 -11   9 109.626 25.3398   2
   0  11  -9 112.340 23.9863   6
   0  11  -8 565.798 68.8031  18
   0  11  -8 124.000 21.1287   4
   0 -11   8 89.5762 23.7974   1
   0  11  -8 449.969 51.8480  14
   0 -11   8 97.7729 23.5101   2
   0  11  -8 168.635 29.5132   6
   0  11  -7 284.217 47.0776  18
   0  11  -7 537.661 34.2236   4
   0  11  -7 546.826 49.8567   6
   0  11  -7 348.624 44.1727  14
   0 -11   7 728.886 58.6831   1
   0 -11   7 648.736 52.8215   2
   0  11  -6 8.55079 6.00133   4
   0  11  -6 7.31042 6.31010   6
   0 -11   6 4.43763 8.18944   1
   0 -11   6 29.3085 12.6836   2
   0  11  -5 4269.74 77.2468   4
   0  11  -5 3843.76 129.160   6
   0 -11   5 2968.33 154.853  12
   0 -11   5 5236.58 159.709   1
   0 -11   5 4940.46 146.377   2
   0  11  -4 3564.73 61.6186   4
   0  11  -4 3468.04 122.988   6
   0 -11   4 3880.55 130.627   2
   0 -11   4 3894.42 136.872   1
   0 -11   3 216.598 31.4266   1
   0 -11   3 152.073 35.9350  12
   0  11  -3 189.925 28.9216   6
   0  11  -3 171.337 25.4917   9
   0 -11   3 211.757 31.5973   2
   0 -11   3 216.756 32.4675   3
   0 -11   2 10213.0 222.757   1
   0  11  -2 10697.0 213.313   6
   0 -11   2 10890.2 269.469  12
   0 -11   2 10185.8 216.531   3
   0 -11   2 10310.9 214.623   2
   0 -11   1 74.6287 17.3965   1
   0 -11   1 10.5921 11.2230  14
   0  11  -1 45.5567 13.8374   6
   0  11  -1 43.1696 10.6986   8
   0 -11   1 27.9478 17.3905  12
   0  11  -1 40.6054 12.7903   9
   0 -11   1 73.9612 20.4839   3
   0 -11   1 91.9984 22.4741   2
   0  11   0 1104.32 68.6990   6
   0  11   0 993.661 45.7937   8
   0 -11   0 921.840 76.5339  12
   0 -11   0 782.450 55.5464  14
   0 -11   0 1152.52 75.5520   1
   0  11   0 1011.42 62.3490   9
   0 -11   0 1046.97 66.2369   3
   0 -11   0 1176.63 73.3595   2
   0  11   1 1094.48 70.4566   6
   0  11   1 1450.71 57.7397   8
   0 -11  -1 1757.19 101.683  12
   0 -11  -1 2259.55 96.2901  14
   0  11   1 1395.81 74.8456   9
   0 -11  -1 826.125 59.4700   3
   0  11   2 494.565 36.2700   3
   0  11   2 396.962 41.1606   6
   0 -11  -2 377.476 47.8983  12
   0  11   2 354.072 27.8806   8
   0  11   2 388.958 40.7264   9
   0 -11  -2 455.504 40.2834   3
   0 -11  -3 744.461 49.6707   3
   0  11   3 780.710 45.2591   3
   0 -11  -3 601.563 59.1157  12
   0  11   3 633.705 50.8900   9
   0 -11  -3 637.847 42.7862  10
   0  11   3 705.490 54.9164   6
   0  11   4 40515.1 412.684   6
   0 -11  -4 40870.7 279.280   8
   0  11   4 42216.1 310.839   3
   0 -11  -4 41378.4 190.478   4
   0 -11  -4 40619.3 451.715  12
   0 -11  -4 41185.5 436.232   9
   0  11   4 40855.7 417.519   9
   0 -11  -4 41171.4 346.540   3
   0 -11  -5 4216.45 107.862   3
   0 -11  -5 3902.68 67.4888   4
   0 -11  -5 3624.60 87.6959   8
   0  11   5 3660.24 124.938   6
   0 -11  -5 4277.15 144.329   1
   0 -11  -5 3423.72 132.450   9
   0 -11  -5 3272.66 129.689  12
   0 -11  -5 3285.00 113.074  10
   0 -11  -5 4166.41 138.786   2
   0 -11  -6 5870.41 90.9877   4
   0 -11  -6 5970.69 125.327   3
   0  11   6 5633.13 155.887   6
   0 -11  -6 5219.88 111.765   8
   0 -11  -6 6447.46 176.061   1
   0 -11  -6 5146.72 157.638  12
   0 -11  -6 4863.58 145.894  10
   0 -11  -6 5085.96 167.633   9
   0 -11  -6 6376.51 170.627   2
   0 -11  -7 22895.2 196.587   4
   0 -11  -7 23135.0 242.408   3
   0 -11  -7 21675.5 321.059   1
   0 -11  -7 22847.5 332.817  10
   0 -11  -7 23818.9 365.114   9
   0 -11  -7 24123.3 255.760   8
   0 -11  -7 23593.3 330.001  12
   0 -11  -7 22203.6 315.153   2
   0 -11  -8 939.056 48.4354   3
   0 -11  -8 888.208 42.3551   4
   0 -11  -8 1030.00 71.0579   1
   0 -11  -8 677.525 26.6804  13
   0 -11  -8 827.520 72.6207   9
   0 -11  -8 717.803 63.4673  10
   0 -11  -8 1006.98 67.9174   2
   0 -11  -9 525.884 50.1438   1
   0  11   9 244.895 39.6424  17
   0 -11  -9 400.153 30.2599   4
   0 -11  -9 315.587 46.8913  10
   0 -11  -9 465.031 45.2874   2
   0 -11 -10 5224.20 150.769   2
   0 -11 -10 5164.24 155.784   1
   0 -11 -10 4928.24 112.125   4
   0 -11 -10 5120.04 179.700  10
   0  11  10 5436.21 154.604   6
   0  11  11 719.701 56.7193   6
   0 -11 -11 740.077 46.2490   4
   0 -11 -11 816.599 60.1158   2
   0  11  11 639.631 66.5304  10
   0 -11 -11 824.856 62.0270   1
   0 -11 -12 79.5790 18.3759   1
   0  11  12 102.442 23.2490   6
   0 -11 -12 93.5641 18.1381   4
   0  11  12 92.2335 25.8418  10
   0 -11 -12 94.9188 21.9917   2
   0 -11 -13 13473.2 248.064   1
   0  11  13 12906.9 242.943   6
   0 -11 -13 12750.1 206.662   4
   0  11  13 12561.1 307.558  10
   0 -11 -13 13279.0 236.223   2
   0 -11 -14 90.5364 20.3953   1
   0  11  14 70.3901 20.6364   6
   0 -11 -14 48.3283 14.7719   4
   0  11  14 32.2446 14.1596  10
   0 -11 -14 81.5562 18.3225   2
   0 -11 -15 2416.71 104.187   1
   0  11  15 2248.31 103.439   6
   0 -11 -15 2280.09 95.9651   4
   0  11  15 2209.99 141.584  10
   0 -11 -15 2437.91 99.8470   2
   0 -11 -16 1379.55 78.2574   4
   0 -11 -16 1835.29 90.8031   1
   0  11  16 1126.91 106.298  10
   0 -11 -16 1626.15 81.8163   2
   0 -11 -17 7.66577 18.3683  17
   0 -11 -17 40.2921 13.6771   1
   0 -11 -17 36.4175 14.4561   4
   0  11  17-1.70803 17.9613  10
   0 -11 -17 38.9177 14.4269   2
   0 -11 -18 128.475 45.1962  17
   0 -11 -18 170.733 32.1091   4
   0 -11 -18 280.309 35.0479   1
   0  11  18 144.786 48.7235  10
   0 -11 -18 263.063 32.5448   2
   0 -11 -19 1464.20 139.709  17
   0 -11 -19 1106.84 76.7218   4
   0  11  19 1338.43 125.210  10
   0 -11 -19 1094.37 64.3306   2
   0 -11 -19 1094.48 67.8061   1
   0 -11 -20 625.046 96.7826  17
   0  11  20 779.135 101.355  10
   0 -11 -20 1118.15 64.3509   2
   0 -11 -20 1205.22 70.1371   1
   0  11  21 99.6528 40.5782  10
   0 -11 -21 39.2154 14.8717   1
   0 -11 -21 52.9994 15.6436   2
   0 -11 -21 121.700 54.8459  17
   0 -11 -22 129.307 21.8415   2
   0 -11 -22 110.996 22.0869   1
   0 -11 -22 162.628 57.3590  17
   0 -11 -23 137.178 22.4907   1
   0 -11 -23 144.940 22.0158   2
   0 -11 -23 97.4370 49.4404  17
   0  11  24 268.190 36.8441   1
   0 -11 -24 246.459 28.8545   2
   0 -11 -24 256.394 30.5685   1
   0  11  24 235.033 35.0282   2
   0 -11 -24 191.091 57.1621  17
   0 -11 -25-41.5962 31.9918  17
   0 -11 -26 15.6746 44.6108  17
   0 -11 -27 23.3480 37.3000  17
   0 -11 -28 27.5908 43.5557  17
   0 -11 -29-37.3562 63.1848  17
   0 -11 -29 2.46070 23.8672   4
   0 -11 -30 191.094 94.4218  17
   0 -11 -30 206.494 46.7336   4
   0 -11 -31 46.4922 48.0176  17
   0 -11 -31 18.3812 23.6524   4
   0 -11 -32-6.29781 47.1524  17
   0 -11 -32 16.5529 29.5363   4
   0 -11 -33 105.364 91.3421  17
   0 -11 -33 271.905 60.8517   4
   0 -11 -34 149.179 44.9356   4
   0 -11 -34 186.520 102.776  17
   0 -11 -34 134.238 65.7128   9
   0 -11 -35 19.0898 23.6953   4
   0 -11 -35 47.1175 71.0528  17
   0 -11 -35-36.3175 63.6371   9
   0 -11 -36 108.701 42.0584   4
   0 -11 -36 135.357 92.5835  17
   0 -11 -36 177.408 75.9230   9
   0 -11 -37-18.2549 34.3800   4
   0 -11 -37 54.4026 82.7729  17
   0 -11 -37 46.8954 45.2506   9
   0 -11 -38-46.4940 33.0172   4
   0 -11 -38-48.6826 108.562  17
   0 -11 -38-2.56243 48.8493   9
   0 -11 -39 316.352 74.3261   4
   0 -11 -39 307.169 165.365  17
   0 -11 -39 111.599 61.2995   9
   0 -11 -40 91.6489 47.5982   4
   0 -11 -40-44.5799 116.116  17
   0 -11 -40 63.1749 78.6672   9
   0 -11 -41 35.0507 29.5136   4
   0 -11 -41 119.010 109.805  17
   0 -11 -41 25.4628 55.7004   9
   0 -11 -42 21.7465 32.9851   4
   0 -11 -42 49.3486 69.9975   9
   0 -11 -43 2.99176 32.5533   4
   0 -11 -43-59.3195 74.5963   9
   0 -11 -43 87.2593 156.875  17
   0  12 -32-145.330 161.859  19
   0  12 -31 325.516 274.235  19
   0  12 -31-181.564 168.576  17
   0  12 -30 35.7089 164.973  19
   0  12 -30 5.13058 102.099  17
   0  12 -29-6.58136 118.824  19
   0  12 -29-7.64535 37.8734   7
   0  12 -29 4.80696 105.396  17
   0  12 -28 198.377 163.799  19
   0  12 -28 257.046 98.5525   7
   0  12 -28 67.2724 123.783  17
   0  12 -27 16.6878 100.706  19
   0  12 -27 25.7785 41.8770   7
   0  12 -27-41.8297 77.0965  17
   0  12 -26 146.359 149.978  19
   0  12 -26 33.4877 39.4760   7
   0  12 -26-38.9368 89.8131  17
   0  12 -25 180.237 126.701  19
   0  12 -25-10.6115 31.7103   7
   0  12 -25 36.3667 60.1628  15
   0  12 -25-32.5735 82.8789  17
   0  12 -24 273.973 144.219  19
   0  12 -24 253.067 87.0137   7
   0  12 -24 250.929 90.6688  15
   0  12 -24 117.418 95.7449  17
   0  12 -23 106.609 102.972  19
   0  12 -23 72.3337 66.5034  15
   0  12 -23 31.1362 74.9478  17
   0  12 -23-20.7860 29.3115   7
   0  12 -22 678.950 146.373  15
   0  12 -22 534.404 142.046  17
   0  12 -22 570.876 114.501   7
   0  12 -22 572.079 69.2821   4
   0  12 -21 31.1570 23.9017   4
   0  12 -21 28.7554 58.6141  19
   0  12 -21 31.7520 45.3048  17
   0  12 -21 10.7362 47.9408  15
   0  12 -21-13.2459 34.8270   7
   0  12 -20 66.9649 29.2179   4
   0  12 -20-49.6587 67.5574  19
   0  12 -20 37.7318 47.0481  18
   0  12 -20 29.2860 35.8946   7
   0  12 -20 32.1024 50.2513  15
   0  12 -19 33.3370 44.1421  15
   0  12 -19-21.0491 42.3306  18
   0  12 -19 39.9993 46.4389  19
   0  12 -19 16.8580 16.2095   4
   0  12 -19 20.8503 32.0412  11
   0  12 -19-7.27723 32.7340   7
   0  12 -18 170.720 64.4409  15
   0  12 -18 106.231 50.1637  18
   0  12 -18 79.8178 24.5267   4
   0  12 -18 161.855 50.3482  11
   0  12 -18 118.141 46.3257   7
   0  12 -17 83.7092 48.8130  15
   0  12 -17 120.544 60.3961  19
   0  12 -17 67.2789 34.1237  18
   0  12 -17 54.4884 14.8830   4
   0  12 -17 68.6528 38.9242  11
   0  12 -17 55.2123 28.7439   7
   0  12 -16 158.633 56.9198  15
   0  12 -16 143.315 47.1458  18
   0  12 -16 168.468 73.9619  19
   0  12 -16 258.574 38.6787   4
   0  12 -16 214.082 53.9652  11
   0  12 -16 271.933 63.1226   7
   0  12 -15 53.9049 20.0872   4
   0  12 -15 342.599 92.4083  19
   0  12 -15 239.179 57.2684  18
   0  12 -15 90.7535 32.8020  11
   0  12 -15 219.719 61.4675  15
   0 -12  14 207.431 29.7174   2
   0 -12  14 274.888 35.5008   1
   0  12 -14 144.752 53.1047  15
   0  12 -14 93.9374 38.6595  18
   0  12 -14 224.801 32.9484   4
   0  12 -14 118.136 41.2219  11
   0  12 -14 156.133 19.6580   5
   0  12 -14 159.071 27.9641   6
   0 -12  13 82.0675 20.5321   2
   0 -12  13 66.6635 20.4083   1
   0  12 -13 103.243 48.9062  15
   0  12 -13 47.4731 30.3756  18
   0  12 -13 52.3001 16.7132   4
   0  12 -13 48.6518 25.5325  11
   0  12 -13 47.2483 16.0470   6
   0  12 -13 54.8839 11.5934   5
   0 -12  12 1887.48 89.8374   2
   0 -12  12 1724.29 90.5709   1
   0  12 -12 2530.74 182.670  15
   0  12 -12 2608.17 164.467  18
   0  12 -12 2089.73 89.0007   4
   0  12 -12 2352.97 156.306  11
   0  12 -12 2162.52 102.119   6
   0 -12  11 971.394 65.0506   2
   0 -12  11 927.843 66.6892   1
   0  12 -11 885.827 95.0026  18
   0  12 -11 868.850 104.192  15
   0  12 -11 939.724 56.7489   4
   0  12 -11 973.909 97.9484  11
   0  12 -11 954.539 68.9601   6
   0  12 -10 110.403 35.2574  18
   0  12 -10 98.8226 19.8802   4
   0 -12  10 96.1332 21.9317   2
   0 -12  10 108.536 23.9685   1
   0  12 -10 104.889 29.6017  14
   0  12 -10 112.505 38.3210  11
   0  12 -10 100.632 23.0995   6
   0  12  -9 3881.58 183.497  18
   0  12  -9 2512.73 82.3146   4
   0 -12   9 1979.19 100.177   1
   0  12  -9 3711.51 151.144  14
   0 -12   9 2226.88 100.869   2
   0  12  -9 2810.66 117.312   6
   0  12  -8 28.1739 14.3152  18
   0  12  -8 110.551 16.1600   4
   0 -12   8 180.067 31.9019   1
   0  12  -8 15.0976 18.2916  14
   0 -12   8 151.076 27.1521   2
   0  12  -8 93.3574 22.5488   6
   0  12  -7 785.759 83.6263  18
   0  12  -7 867.345 43.7295   4
   0 -12   7 893.806 68.9941   1
   0 -12   7 889.966 66.4381   2
   0  12  -7 921.853 67.6110   6
   0  12  -6 446.584 28.0042   4
   0  12  -6 329.094 40.6448   6
   0 -12   6 807.300 64.5760   1
   0 -12   6 660.005 55.7305   2
   0  12  -5 547.064 26.3377   4
   0  12  -5 452.214 47.5047   6
   0 -12   5 347.229 56.6482  12
   0 -12   5 592.317 54.1945   2
   0 -12   5 656.566 59.8621   1
   0 -12   4 87.2478 23.8745   1
   0  12  -4 54.9694 9.28968   4
   0  12  -4 111.315 26.5465   6
   0 -12   4 88.7143 30.7353  12
   0  12  -4 112.290 23.1814   9
   0 -12   4 94.2450 21.7829   2
   0  12  -3 15685.0 272.327   6
   0 -12   3 15572.4 349.011  12
   0 -12   3 14734.6 280.475   1
   0 -12   3 15085.5 271.250   2
   0 -12   3 14873.6 280.199   3
   0  12  -2 44.0035 9.70081   8
   0  12  -2 46.8704 14.5989   6
   0 -12   2 36.2796 10.0171   1
   0 -12   2 44.5064 21.1174  12
   0  12  -2 58.5549 17.2480   9
   0 -12   2 60.9349 19.9973   2
   0 -12   2 50.2995 20.2071   3
   0  12  -1 1274.09 77.4603   6
   0  12  -1 1165.08 51.4641   8
   0 -12   1 801.978 56.2161  14
   0 -12   1 1035.73 86.6975  12
   0 -12   1 1296.89 77.6042   3
   0 -12   1 1389.28 82.9711   2
   0  12  -1 1118.33 68.1238   9
   0 -12   1 1445.71 88.1892   1
   0 -12   0 1656.29 95.4487   1
   0  12   0 2425.93 74.1038   8
   0  12   0 2252.21 102.506   6
   0 -12   0 2661.39 135.137  12
   0 -12   0 2857.29 106.281  14
   0  12   0 2599.90 102.628   9
   0 -12   0 1821.60 91.1931   3
   0 -12   0 1852.53 96.0940   2
   0 -12  -1 523.741 52.7357   1
   0 -12  -1 350.620 47.7940  12
   0 -12  -1 324.655 40.2735  14
   0  12   1 438.344 45.6155   6
   0  12   1 401.410 31.7397   8
   0  12   1 425.743 43.1613   9
   0 -12  -1 434.826 43.5258   3
   0 -12  -1 459.227 47.2527   2
   0 -12  -2 1935.50 111.338  12
   0  12   2 2186.19 103.079   6
   0  12   2 2134.47 96.4714   9
   0  12   2 2111.54 74.1112   8
   0 -12  -2 2177.50 92.0745   3
   0 -12  -3 3893.44 151.976  12
   0  12   3 4131.75 135.758   9
   0  12   3 4319.40 142.766   6
   0 -12  -4 523.593 20.3869   4
   0  12   4 597.970 39.7692   3
   0 -12  -4 398.640 49.6487  12
   0  12   4 501.444 50.2853   6
   0 -12  -4 500.432 32.3910   8
   0 -12  -4 629.500 47.0825   3
   0 -12  -5 49.7987 6.64770   4
   0 -12  -5 38.5727 9.11718   8
   0  12   5 53.2471 11.6751   6
   0 -12  -5 134.877 25.6858   1
   0 -12  -5 47.3086 21.1950  12
   0 -12  -5 24.9706 12.5792  10
   0 -12  -5 23.9604 12.7719   9
   0 -12  -5 79.8326 14.8974   3
   0 -12  -5 101.929 22.4583   2
   0 -12  -6 48151.1 374.163   3
   0 -12  -6 48013.7 262.533   4
   0 -12  -6 49325.6 343.814   8
   0  12   6 48438.3 478.455   6
   0 -12  -6 47335.6 499.823   1
   0 -12  -6 50535.9 518.243  12
   0 -12  -6 50756.5 537.307   9
   0 -12  -6 47202.4 459.374  10
   0 -12  -6 48551.0 490.298   2
   0 -12  -7-1.99269 6.90691   4
   0 -12  -7 11.7107 9.27942   3
   0 -12  -7 11.6280 11.2844   8
   0  12   7 1.98925 9.74867   6
   0 -12  -7-0.44553 10.2874   1
   0 -12  -7 6.11403 10.1149  12
   0 -12  -7-10.9033 18.7406  10
   0 -12  -7-1.52619 16.1381   9
   0 -12  -7 11.2618 10.8698   2
   0 -12  -8 1163.51 56.5873   3
   0 -12  -8 1101.36 45.8290   4
   0 -12  -8 1313.53 83.2765   1
   0 -12  -8 971.605 80.3330   9
   0 -12  -8 934.989 71.9430  12
   0 -12  -8 903.195 53.0663   8
   0 -12  -8 844.072 69.2572  10
   0 -12  -8 1310.98 80.3406   2
   0 -12  -9 709.923 42.1908   4
   0 -12  -9 802.481 48.5486   3
   0 -12  -9 874.175 71.6027   1
   0 -12  -9 632.179 29.0547  13
   0 -12  -9 612.121 69.0619   9
   0 -12  -9 584.969 62.4003  10
   0 -12  -9 794.861 65.2035   2
   0 -12 -10 4111.35 146.145   1
   0 -12 -10 4138.50 141.061   2
   0 -12 -11 174.538 23.0818   4
   0  12  11 181.001 30.1463   6
   0 -12 -11 207.089 33.3688   1
   0 -12 -11 178.445 29.6383   2
   0 -12 -12 3511.41 104.587   4
   0  12  12 3880.16 138.054   6
   0 -12 -12 3656.72 131.056   2
   0 -12 -12 3520.32 133.860   1
   0 -12 -13 1189.80 78.1585   1
   0  12  13 946.502 69.5515   6
   0 -12 -13 938.261 56.2575   4
   0  12  13 870.704 83.7271  10
   0 -12 -13 1088.51 71.6909   2
   0 -12 -14 52.5586 17.6739   1
   0  12  14 58.9266 18.8283   6
   0 -12 -14 42.6871 11.0398   4
   0  12  14 49.0375 24.5162  10
   0 -12 -14 54.6164 16.6460   2
   0 -12 -15 14508.6 269.004   1
   0  12  15 14068.8 270.004   6
   0 -12 -15 13998.5 235.337   4
   0  12  15 14211.6 357.929  10
   0 -12 -15 14312.7 255.398   2
   0 -12 -16 986.194 70.3759   1
   0  12  16 1072.09 75.1930   6
   0 -12 -16 998.198 65.9838   4
   0  12  16 1017.75 98.9992  10
   0 -12 -16 993.075 67.2562   2
   0 -12 -17 52.5319 19.2975   4
   0 -12 -17 50.7725 19.3413   1
   0  12  17 26.0678 17.9844  10
   0 -12 -17 54.4676 17.0902   2
   0 -12 -18 31.9124 16.4091   4
   0 -12 -18 85.5258 24.8043   1
   0  12  18 8.38153 21.0750  10
   0 -12 -18 85.1598 21.8636   2
   0 -12 -19 1923.70 162.173  17
   0 -12 -19 2678.79 119.798   4
   0 -12 -19 3438.59 126.883   1
   0  12  19 2296.48 167.833  10
   0 -12 -19 3197.66 116.511   2
   0 -12 -20 35.7487 22.3518  17
   0 -12 -20 56.7988 18.1245   4
   0 -12 -20 54.9638 17.5845   1
   0  12  20 87.3846 35.7655  10
   0 -12 -20 87.6628 19.2928   2
   0 -12 -21 2670.79 109.787   1
   0 -12 -21 2857.32 107.582   2
   0 -12 -22 252.541 67.7113  17
   0 -12 -22 249.145 31.8150   2
   0 -12 -22 211.145 31.6550   1
   0 -12 -22 248.105 41.1836   4
   0 -12 -23 300.352 37.5326   1
   0 -12 -23 295.723 34.1914   2
   0 -12 -23 357.529 87.0913  17
   0 -12 -24 3114.39 106.683   2
   0 -12 -24 3066.72 111.948   1
   0 -12 -25 649.474 48.5467   2
   0 -12 -25 660.972 51.1973   1
   0 -12 -26-86.7140 64.2842  17
   0 -12 -27 198.314 80.7126  17
   0 -12 -28 168.439 80.6452  17
   0 -12 -29 94.8643 74.4246  17
   0 -12 -30 124.275 59.0272  17
   0 -12 -31 52.4435 66.7397  17
   0 -12 -32 43.9747 51.1419  17
   0 -12 -32 140.697 45.5458   4
   0 -12 -33 21.3158 23.2479   4
   0 -12 -33-39.9195 44.6468   9
   0 -12 -34 300.598 63.9206   4
   0 -12 -34 336.229 135.585  17
   0 -12 -34 282.136 100.889   9
   0 -12 -35 172.548 54.3681   4
   0 -12 -35 133.193 94.0950  17
   0 -12 -35 43.9433 36.5118   9
   0 -12 -36 93.4253 40.4896   4
   0 -12 -36 100.754 97.5966  17
   0 -12 -36 24.0828 48.7390   9
   0 -12 -37 322.695 71.8028   4
   0 -12 -37 130.528 119.643  17
   0 -12 -37 222.786 87.9725   9
   0 -12 -38 128.105 42.0004   4
   0 -12 -38 28.8931 102.339  17
   0 -12 -38 142.982 83.9438   9
   0 -12 -39-52.1331 35.8678   4
   0 -12 -39-77.2059 115.124  17
   0 -12 -39 21.6536 47.0235   9
   0 -12 -40 174.139 56.5600   4
   0 -12 -40 139.818 75.6395   9
   0 -12 -40 186.112 152.391  17
   0 -12 -41 161.435 61.2542   4
   0 -12 -41 40.8867 93.2537  17
   0 -12 -41 103.818 61.4656   9
   0 -12 -42-21.7934 36.6562   4
   0 -12 -42-43.6532 125.622  17
   0 -12 -42 88.9103 69.6156   9
   0 -12 -43 359.738 87.8258   4
   0 -12 -43 224.281 103.624   9
   0 -12 -43 139.167 139.869  17
   0 -12 -44 80.1500 75.9336   9
   0  13 -31 163.529 231.224  19
   0  13 -30-60.4702 140.319  19
   0  13 -30 123.141 89.4631  17
   0  13 -29 41.8840 131.189  19
   0  13 -29 62.7797 66.8666   7
   0  13 -29-55.2678 91.5924  17
   0  13 -28 22.6713 42.4641   7
   0  13 -28 103.368 96.4132  17
   0  13 -27 752.836 259.658  19
   0  13 -27 381.794 108.367   7
   0  13 -27 316.159 160.276  17
   0  13 -26 21.5436 102.904  19
   0  13 -26 11.5138 37.2539   7
   0  13 -26 135.257 125.042  17
   0  13 -25 286.609 137.272  19
   0  13 -25 365.053 96.0977   7
   0  13 -25 351.784 120.689  15
   0  13 -25 209.494 115.572  17
   0  13 -24 75.5581 102.943  19
   0  13 -24 171.320 75.8646   7
   0  13 -24 176.780 126.057  17
   0  13 -24 50.4199 61.8428  15
   0  13 -23 53.0779 65.1751  19
   0  13 -23 17.6547 27.8629   7
   0  13 -23-6.56629 52.6008  17
   0  13 -23-60.4930 63.4356  15
   0  13 -22 45.6054 30.5452   7
   0  13 -22-66.7783 75.4021  17
   0  13 -22-22.2540 57.9586  15
   0  13 -21 182.682 91.6552  19
   0  13 -21 193.643 68.9499   7
   0  13 -21 303.032 103.339  15
   0  13 -21 103.704 85.7359  17
   0  13 -20 141.956 97.4291  19
   0  13 -20-19.5507 42.2453  18
   0  13 -20 11.2911 31.0716   7
   0  13 -20 38.3793 48.6607  15
   0  13 -19 300.386 89.1076  15
   0  13 -19 379.969 84.5019  18
   0  13 -19 231.900 103.016  19
   0  13 -19 363.486 51.3724   4
   0  13 -19 265.625 68.3756  11
   0  13 -19 346.465 83.1655   7
   0  13 -18-38.6001 33.1405  15
   0  13 -18-19.8563 30.1840  18
   0  13 -18-0.98439 14.6252   4
   0  13 -18-33.8269 34.7038  11
   0  13 -18 28.5445 22.5432   7
   0  13 -17 13.6288 38.4795  15
   0  13 -17 70.1079 67.1138  19
   0  13 -17 77.5291 50.8865  18
   0  13 -17 17.4995 17.1068   4
   0  13 -17 10.7827 27.3839  11
   0  13 -17 32.3531 21.2068   7
   0  13 -16 250.286 75.1355  15
   0  13 -16 298.885 68.4574  18
   0  13 -16 99.0413 25.4111   4
   0  13 -16 88.8660 33.1420  11
   0  13 -16 131.327 47.7149   7
   0  13 -15 13.0783 19.2656   4
   0  13 -15 47.6324 27.7931  18
   0  13 -15 8.64340 17.8301  11
   0  13 -15 83.9061 52.0288  15
   0 -13  14 2.96386 9.50044   1
   0 -13  14-10.8481 9.38396   2
   0  13 -14-16.6305 33.8155  15
   0  13 -14 15.2655 22.9416  18
   0  13 -14 22.6694 16.5809   4
   0  13 -14-17.4526 18.8110  11
   0  13 -14-1.79538 9.75112   6
   0 -13  13 758.916 58.8183   2
   0 -13  13 784.073 64.7711   1
   0  13 -13 747.319 106.039  15
   0  13 -13 721.017 94.2528  18
   0  13 -13 735.289 55.4564   4
   0  13 -13 672.420 88.1035  11
   0  13 -13 668.409 60.2283   6
   0 -13  12 1242.91 80.5592   1
   0 -13  12 1245.46 75.8638   2
   0  13 -12 993.818 122.094  15
   0  13 -12 947.583 103.958  18
   0  13 -12 1224.14 67.5386   4
   0  13 -12 1171.93 114.076  11
   0  13 -12 1186.55 79.7835   6
   0  13 -11 419.982 39.2090   4
   0 -13  11 491.958 51.4802   1
   0 -13  11 470.656 48.5355   2
   0  13 -11 377.103 45.9854   6
   0  13 -10 154.955 43.9240  18
   0  13 -10 57.0806 17.0525   4
   0 -13  10 71.0157 22.0412   2
   0 -13  10 69.4844 23.6355   1
   0  13 -10 129.624 31.4018  14
   0  13 -10 70.9655 34.9224  11
   0  13 -10 67.0058 21.3508   6
   0  13  -9 552.074 72.9285  18
   0 -13   9 543.518 55.0266   1
   0  13  -9 608.356 40.3202   4
   0 -13   9 579.237 53.6307   2
   0  13  -9 654.997 59.8396   6
   0 -13   8 209.430 36.9938   1
   0  13  -8 216.839 23.8576   4
   0 -13   8 230.697 34.3576   2
   0  13  -8 263.369 38.2354   6
   0  13  -7 2638.67 154.880  18
   0  13  -7 2746.77 72.6953   4
   0  13  -7 2750.88 120.744   6
   0 -13   7 2959.66 123.363   2
   0 -13   7 3103.84 131.539   1
   0  13  -6 1387.75 45.3269   4
   0 -13   6 1597.40 95.5083   1
   0  13  -6 1318.17 83.9752   6
   0 -13   6 1571.67 90.0615   2
   0  13  -5 80.9008 24.2481   6
   0  13  -5 115.716 11.5670   4
   0 -13   5 16.8291 14.7405  12
   0 -13   5 159.271 29.7128   2
   0  13  -5 60.2756 20.1706   9
   0 -13   5 184.701 32.5923   1
   0 -13   4 274.400 42.6269   1
   0  13  -4 414.922 48.4960   6
   0 -13   4 618.451 75.3284  12
   0  13  -4 549.799 49.0924   9
   0 -13   4 318.902 43.2032   2
   0 -13   3 3473.57 141.130   1
   0  13  -3 3127.09 91.1344   8
   0  13  -3 3184.85 129.704   6
   0  13  -3 3208.82 116.676   9
   0 -13   3 3410.89 133.815   2
   0 -13   2 63.9822 16.6578   1
   0  13  -2 57.3734 12.9712   8
   0  13  -2 43.4157 12.6423   6
   0 -13   2 40.2561 21.1439  12
   0  13  -2 44.7595 16.4250   9
   0 -13   2 53.4543 17.7964   2
   0 -13   2 60.2058 20.1547   3
   0 -13   1 2690.87 124.663   1
   0  13  -1 2379.21 110.962   6
   0  13  -1 2266.48 74.7566   8
   0 -13   1 2196.12 131.023  12
   0  13  -1 2425.02 102.259   9
   0 -13   1 2567.69 116.975   2
   0 -13   1 2477.40 112.769   3
   0 -13   0 43.2362 19.8086   1
   0  13   0 69.7281 20.2771   6
   0  13   0 83.5388 17.3421   8
   0 -13   0 87.3521 24.8426  12
   0 -13   0 93.9972 22.4154  14
   0  13   0 76.3166 21.2164   9
   0 -13   0 60.6142 18.6604   2
   0 -13   0 68.3708 22.9484   3
   0 -13  -1 194.633 34.8767   1
   0 -13  -1 112.630 28.3530  12
   0 -13  -1 52.4806 19.4459  14
   0  13   1 124.705 25.7934   6
   0  13   1 98.7646 24.5465   9
   0  13   1 110.727 18.7307   8
   0 -13  -1 178.538 31.9963   2
   0 -13  -1 158.557 28.9885   3
   0 -13  -2 91.3807 29.8875  12
   0  13   2 203.627 35.7500   6
   0  13   2 151.757 30.9520   9
   0  13   2 150.264 21.0021   8
   0 -13  -2 241.196 34.7717   3
   0 -13  -3 1540.39 100.983  12
   0  13   3 1699.66 91.8887   9
   0  13   3 1739.75 95.3694   6
   0 -13  -4 250.204 41.0922  12
   0  13   4 255.753 38.2179   6
   0 -13  -4 248.963 32.7595   3
   0  13   5 14.7541 11.6112   6
   0 -13  -5 11.9569 8.33504   8
   0 -13  -5 45.9419 19.5623   1
   0 -13  -5 25.7979 7.04432   4
   0 -13  -5 13.8489 13.0449   9
   0 -13  -5 23.8324 16.8883  12
   0 -13  -5 20.9924 12.5398   3
   0 -13  -5 42.7136 18.9414   2
   0  13   6 456.808 49.8522   6
   0 -13  -6 468.418 34.4437   8
   0 -13  -6 529.499 55.9615   1
   0 -13  -6 504.393 41.8487   3
   0 -13  -6 453.726 26.4441   4
   0 -13  -6 466.717 55.6669   9
   0 -13  -6 371.357 48.8332  12
   0 -13  -6 546.647 53.6652   2
   0  13   7 654.339 60.6166   6
   0 -13  -7 578.125 40.1406   8
   0 -13  -7 663.808 62.7002   1
   0 -13  -7 661.044 46.8654   3
   0 -13  -7 597.777 31.8864   4
   0 -13  -7 433.394 48.4533  10
   0 -13  -7 586.197 63.1338   9
   0 -13  -7 593.380 60.3003  12
   0 -13  -7 711.603 61.8293   2
   0 -13  -8 17.7664 9.97931   8
   0 -13  -8 17.8070 7.09195   4
   0 -13  -8 12.0363 7.00837   3
   0 -13  -8 29.5758 17.5320   1
   0 -13  -8 10.4640 12.8102  10
   0 -13  -8 10.8715 12.7823   9
   0 -13  -8 16.8834 16.3778  12
   0 -13  -8 18.4819 11.1919   2
   0 -13  -9 555.237 35.6170   4
   0 -13  -9 581.830 41.0366   3
   0 -13  -9 681.245 62.5111   1
   0 -13  -9 399.650 17.2026  13
   0 -13  -9 455.228 53.9663  12
   0 -13  -9 396.930 51.6286  10
   0 -13  -9 458.074 59.7825   9
   0 -13  -9 639.369 58.1266   2
   0 -13 -10 1081.42 54.7665   3
   0 -13 -10 991.654 50.2037   4
   0 -13 -10 1094.73 79.3568   1
   0 -13 -10 781.195 33.8950  13
   0 -13 -10 841.564 82.9582   9
   0 -13 -10 1068.30 75.0051   2
   0 -13 -11 378.701 32.7885   4
   0  13  11 428.635 49.5486   6
   0 -13 -11 585.437 59.9729   1
   0 -13 -11 521.823 54.4853   2
   0 -13 -12-5.21496 10.8635   4
   0  13  12 8.19886 10.9648   6
   0 -13 -12 28.1182 17.3079   1
   0 -13 -12 17.0978 14.4022   2
   0 -13 -13 399.417 36.9839   4
   0  13  13 438.471 49.4105   6
   0 -13 -13 421.636 47.7363   1
   0 -13 -13 470.244 49.2364   2
   0 -13 -14 1320.02 69.8758   4
   0  13  14 1356.96 86.9910   6
   0 -13 -14 1473.82 90.5817   1
   0 -13 -14 1474.03 86.8275   2
   0 -13 -15-16.2183 14.6549   4
   0  13  15-12.4994 18.0328   6
   0 -13 -15 6.47338 10.9153   1
   0 -13 -15 14.4529 10.8636   2
   0 -13 -16 2029.61 94.2253   4
   0  13  16 1997.77 107.674   6
   0 -13 -16 2239.21 110.664   1
   0 -13 -16 2208.32 104.918   2
   0 -13 -17 1676.50 88.4670   4
   0 -13 -17 1694.48 96.4519   1
   0 -13 -17 1789.41 142.724   9
   0 -13 -17 1653.33 90.6571   2
   0 -13 -18 60.5649 16.4412   2
   0 -13 -18 70.6111 22.8298   1
   0 -13 -18 29.0255 15.3805   4
   0 -13 -19 214.665 34.5789   2
   0 -13 -19 191.231 34.1728   1
   0 -13 -19 176.253 32.5843   4
   0 -13 -20 2625.65 110.197   2
   0 -13 -20 2838.71 119.911   1
   0 -13 -20 2470.93 118.080   4
   0 -13 -21 845.180 62.0779   2
   0 -13 -21 861.000 65.5839   1
   0 -13 -21 720.729 66.6418   4
   0 -13 -22 240.756 35.3364   1
   0 -13 -22 258.836 68.4604  17
   0 -13 -22 238.986 34.0190   2
   0 -13 -22 253.185 41.9383   4
   0 -13 -23 628.490 66.2990   4
   0 -13 -23 690.138 114.365  17
   0 -13 -23 586.317 53.3939   1
   0 -13 -23 579.066 50.2949   2
   0 -13 -24 819.277 78.1458   4
   0 -13 -24 1057.90 70.7242   1
   0 -13 -24 971.217 64.0294   2
   0 -13 -25 577.941 117.140  17
   0 -13 -25 615.607 70.0760   4
   0 -13 -25 730.998 55.3214   2
   0 -13 -25 803.678 61.1581   1
   0 -13 -26 1706.27 86.9093   1
   0 -13 -26 1478.04 75.7714   2
   0 -13 -27 21.3588 36.3275  17
   0 -13 -28 25.3877 59.5356  17
   0 -13 -29 321.750 105.135  17
   0 -13 -30 398.925 118.830  17
   0 -13 -31-14.5612 80.1016  17
   0 -13 -32 466.674 107.965   9
   0 -13 -32 636.593 161.577  17
   0 -13 -33 475.204 112.045   9
   0 -13 -33 330.960 117.836  17
   0 -13 -34 17.9896 37.3678   9
   0 -13 -34 58.1294 82.0917  17
   0 -13 -35 9.39121 42.1551   9
   0 -13 -35-36.8900 34.9494   4
   0 -13 -35-136.220 105.236  17
   0 -13 -36-2.44391 44.5606   9
   0 -13 -36 12.8218 27.3699   4
   0 -13 -36 66.4109 95.2758  17
   0 -13 -37 22.9639 67.4609   9
   0 -13 -37 42.2244 32.7876   4
   0 -13 -37 79.8903 80.4988  17
   0 -13 -38 12.5584 29.6814   4
   0 -13 -38 142.324 142.963  17
   0 -13 -38 79.4484 74.8151   9
   0 -13 -39 117.278 50.7658   4
   0 -13 -39 81.3029 96.4206  17
   0 -13 -39 221.972 96.1215   9
   0 -13 -40 171.616 55.7945   4
   0 -13 -40 151.865 140.955  17
   0 -13 -40-76.5570 71.3039   9
   0 -13 -41 125.100 51.9287   4
   0 -13 -41 196.718 144.247  17
   0 -13 -41 67.5038 53.5341   9
   0 -13 -42 450.108 93.5835   4
   0 -13 -42 424.740 212.930  17
   0 -13 -42 266.119 111.927   9
   0 -13 -43 12.0186 37.9341   4
   0 -13 -43-83.5289 92.0609   9
   0 -13 -44 28.3451 80.5721   9
   0  14 -30 319.489 224.330  19
   0  14 -29 22.0459 158.501  19
   0  14 -29-109.673 82.3529   7
   0  14 -29 62.9454 110.477  17
   0  14 -28 217.773 145.710  19
   0  14 -28 303.644 107.138   7
   0  14 -28 320.665 166.234  17
   0  14 -27 347.427 197.485  19
   0  14 -27 243.598 100.632   7
   0  14 -27 175.059 139.752  17
   0  14 -26 63.3136 106.491  19
   0  14 -26 57.0400 55.9784   7
   0  14 -26 16.4820 51.1594  15
   0  14 -26-68.8303 70.7988  17
   0  14 -25 301.391 165.710  19
   0  14 -25 71.9148 49.7860   7
   0  14 -25 124.152 110.211  17
   0  14 -25 162.697 92.9628  15
   0  14 -24-23.8151 117.609  19
   0  14 -24 51.2193 47.5118   7
   0  14 -24-70.6995 66.0910  17
   0  14 -24 145.604 94.3555  15
   0  14 -23 13.1483 73.0382  19
   0  14 -23 46.0429 43.3084   7
   0  14 -23-48.4923 68.2046  17
   0  14 -23-5.58997 50.3698  15
   0  14 -22 185.803 74.7712   7
   0  14 -22 164.494 84.2703  15
   0  14 -22 256.403 106.710  17
   0  14 -21-18.4867 78.5495  19
   0  14 -21 94.2097 50.5802   7
   0  14 -21 39.2851 49.9620  15
   0  14 -21 115.714 73.1234  17
   0  14 -20 112.349 85.6321  19
   0  14 -20 24.6478 37.6627  18
   0  14 -20 32.0678 30.1518   7
   0  14 -20 107.455 54.1360  15
   0  14 -19 245.298 72.0050  18
   0  14 -19 225.939 82.6826  19
   0  14 -19 394.500 87.0982  11
   0  14 -19 337.168 84.3949   7
   0  14 -19 384.239 100.394  15
   0  14 -18 273.825 76.7602  18
   0  14 -18 383.731 116.007  19
   0  14 -18 305.899 85.2887  15
   0  14 -18 233.212 64.1449  11
   0  14 -18 215.949 66.6484   7
   0  14 -17 15.6910 36.2721  18
   0  14 -17 128.489 92.1374  19
   0  14 -17 33.6284 17.9010   4
   0  14 -17 29.3987 33.0936  15
   0  14 -17 16.6565 30.9129  11
   0  14 -17 31.2161 29.2307   7
   0  14 -16 969.142 124.009  18
   0  14 -16 1067.31 73.7978   4
   0  14 -16 905.526 137.696  15
   0  14 -16 1030.51 123.170  11
   0  14 -16 1039.26 129.961   7
   0  14 -15 467.182 101.499  15
   0  14 -15 252.994 38.9040   4
   0  14 -15 284.393 61.7179  11
   0  14 -15 438.556 86.8030  18
   0  14 -14 233.407 60.2707  18
   0  14 -14 215.093 66.9422  15
   0 -14  14 49.8183 18.6944   1
   0 -14  14 60.2092 19.5930   2
   0  14 -14 77.4393 17.9983   4
   0  14 -14 128.236 45.8964  11
   0  14 -14 98.9589 23.3345   6
   0  14 -13 182.619 50.5259  18
   0  14 -13 168.693 57.7984  15
   0 -14  13 96.9256 23.2273   2
   0 -14  13 57.9759 19.0790   1
   0  14 -13 120.685 26.0685   4
   0  14 -13 160.612 47.6805  11
   0  14 -13 185.509 35.5272   6
   0  14 -12 218.116 53.9824  18
   0  14 -12 209.714 60.4440  15
   0 -14  12 376.236 48.5816   1
   0 -14  12 357.589 44.8659   2
   0  14 -12 340.210 46.6807   6
   0  14 -12 295.094 63.8911  11
   0  14 -12 335.831 37.3446   4
   0 -14  11 1034.98 77.1031   1
   0 -14  11 1019.19 72.7805   2
   0  14 -11 757.651 67.1517   6
   0  14 -11 669.697 89.4899  11
   0  14 -11 798.004 51.2042   4
   0  14 -10 390.959 33.9324   4
   0  14 -10 212.988 51.9790  18
   0 -14  10 527.510 53.8151   2
   0 -14  10 636.817 60.8707   1
   0  14 -10 371.669 64.7778  11
   0  14 -10 378.719 47.9799   6
   0  14  -9 764.332 46.2352   4
   0  14  -9 870.537 101.220  18
   0 -14   9 830.305 71.0138   1
   0  14  -9 813.637 69.6627   6
   0 -14   9 859.774 68.6457   2
   0 -14   8 2572.23 123.488   1
   0 -14   8 2674.69 120.421   2
   0  14  -8 2720.96 76.3302   4
   0 -14   7 774.444 65.4456   2
   0  14  -7 739.260 34.8171   4
   0  14  -7 592.226 77.5760  18
   0 -14   7 850.990 71.6783   1
   0  14  -7 743.830 58.5130   9
   0  14  -7 762.492 67.6360   6
   0  14  -6 431.066 51.5055   6
   0  14  -6 547.708 24.9176   4
   0 -14   6 593.399 57.7302   2
   0  14  -6 416.338 44.2067   9
   0 -14   6 705.294 66.0542   1
   0 -14   5 897.409 74.6184   1
   0  14  -5 442.920 53.1489   6
   0 -14   5 222.506 54.4499  12
   0  14  -5 309.905 39.1955   9
   0 -14   5 750.974 66.2619   2
   0 -14   4 119.785 29.0560   1
   0  14  -4 147.741 22.0004   8
   0  14  -4 125.363 30.1077   6
   0 -14   4 69.4743 28.7934  12
   0  14  -4 117.081 23.2167   9
   0 -14   4 132.113 27.3824   2
   0 -14   3 612.628 63.2983   1
   0  14  -3 681.840 45.5078   8
   0  14  -3 650.541 63.6109   6
   0 -14   3 573.267 77.2156  12
   0  14  -3 659.267 57.3080   9
   0 -14   3 566.169 58.5395   2
   0 -14   2 7439.02 216.759   1
   0  14  -2 8032.86 147.534   8
   0  14  -2 8038.81 215.631   6
   0 -14   2 7842.95 266.535  12
   0 -14   2 7750.22 211.192   2
   0 -14   2 7505.22 209.471   3
   0 -14   1 186.402 34.9236   1
   0  14  -1 199.189 35.8757   6
   0  14  -1 201.247 24.1659   8
   0 -14   1 143.501 34.3322  12
   0  14  -1 182.156 29.1246   9
   0 -14   1 201.427 33.2162   2
   0 -14   1 185.087 33.2482   3
   0 -14   0 287.253 41.9278   1
   0  14   0 186.234 22.2943   8
   0  14   0 206.793 35.8200   6
   0 -14   0 132.676 36.4081  12
   0 -14   0 113.622 24.3290  14
   0  14   0 163.355 26.7892   9
   0 -14   0 232.113 34.1401   3
   0 -14   0 271.417 39.2429   2
   0 -14  -1 6335.79 200.404   1
   0  14   1 8716.74 223.041   6
   0 -14  -1 10367.6 289.039  12
   0 -14  -1 11692.6 240.749  14
   0  14   1 9463.86 162.711   8
   0  14   1 9763.97 218.872   9
   0 -14  -1 7029.44 202.486   2
   0 -14  -1 7199.77 188.249   3
   0 -14  -2 336.583 45.8366   1
   0 -14  -2 204.950 43.7646  12
   0 -14  -2 164.849 32.9583  14
   0  14   2 263.898 40.4445   6
   0  14   2 232.113 25.7380   8
   0  14   2 241.865 34.8810   9
   0 -14  -2 333.429 45.2768   2
   0 -14  -2 319.915 40.1094   3
   0 -14  -3 940.909 65.2297   3
   0 -14  -3 826.425 81.6638  12
   0  14   3 744.570 32.7710  20
   0  14   3 921.716 70.1110   9
   0  14   3 995.521 75.9847   6
   0  14   4 5532.18 177.760   6
   0 -14  -4 5571.19 151.095   3
   0 -14  -4 5121.72 191.633  12
   0 -14  -5 1675.58 39.4408   4
   0 -14  -5 1568.38 106.420  12
   0 -14  -5 1694.88 64.0457   8
   0  14   5 1694.07 99.8964   6
   0 -14  -5 1775.65 84.2574   3
   0  14   6 352.266 45.2463   6
   0 -14  -6 337.692 31.3294   8
   0 -14  -6 382.392 22.7137   4
   0 -14  -6 407.401 50.8103   1
   0 -14  -6 290.092 44.5703  12
   0 -14  -6 281.700 42.8308   9
   0 -14  -6 371.729 47.8718   2
   0 -14  -6 327.775 34.1254   3
   0 -14  -7 16932.8 217.231   8
   0  14   7 16885.7 314.829   6
   0 -14  -7 16054.1 316.168   1
   0 -14  -7 16381.3 169.491   4
   0 -14  -7 15969.5 233.343   3
   0 -14  -7 18617.2 349.281  12
   0 -14  -7 17945.8 351.031   9
   0 -14  -7 16554.9 308.730   2
   0 -14  -8 147.791 21.9001   8
   0  14   8 158.704 32.4821   6
   0 -14  -8 197.620 27.8184   3
   0 -14  -8 179.562 19.7424   4
   0 -14  -8 93.4841 28.0773   9
   0 -14  -8 139.272 34.6970  12
   0 -14  -8 196.116 34.3598   2
   0 -14  -8 222.383 38.2217   1
   0 -14  -9 1785.41 64.9435   4
   0 -14  -9 1812.88 77.2446   3
   0 -14  -9 1962.82 111.210   1
   0 -14  -9 1690.64 105.656  12
   0 -14  -9 1738.37 118.103   9
   0 -14  -9 1959.58 106.155   2
   0 -14 -10 1114.58 54.5343   4
   0 -14 -10 1227.38 64.0073   3
   0 -14 -10 1175.77 88.3440   1
   0 -14 -10 1144.77 32.6001  13
   0 -14 -10 953.146 81.1279  12
   0 -14 -10 1027.31 93.6017   9
   0 -14 -10 1099.64 81.5023   2
   0 -14 -11 1246.82 58.5559   4
   0 -14 -11 1289.92 63.7907   3
   0 -14 -11 1359.80 91.8951   1
   0 -14 -11 1006.29 39.4885  13
   0 -14 -11 1210.17 101.251   9
   0 -14 -11 1307.74 86.6847   2
   0 -14 -12 219.601 35.7106   1
   0  14  12 178.622 33.4605   6
   0 -14 -12 184.638 24.1998   4
   0 -14 -12 185.419 23.5189   3
   0 -14 -12 117.504 33.5236   9
   0 -14 -12 225.653 37.6266   2
   0 -14 -13 13697.9 213.571   4
   0 -14 -13 13208.2 283.358   1
   0 -14 -13 13190.9 271.772   2
   0 -14 -14 5.90275 11.2417   4
   0  14  14-2.05071 15.4841   6
   0 -14 -14 15.2091 12.4090   1
   0 -14 -14 28.8836 15.5536   2
   0 -14 -15 374.056 39.4948   4
   0  14  15 354.885 47.2558   6
   0 -14 -15 441.413 51.3190   1
   0 -14 -15 419.302 47.9156   2
   0 -14 -16 4045.21 132.495   4
   0  14  16 4156.13 161.912   6
   0 -14 -16 3698.80 147.398   1
   0 -14 -16 3827.17 143.686   2
   0 -14 -17 1666.27 88.4168   4
   0  14  17 1692.84 103.505   6
   0 -14 -17 1971.62 107.850   1
   0 -14 -17 1930.65 101.924   2
   0 -14 -18 221.059 33.9764   4
   0 -14 -18 273.777 40.2240   1
   0 -14 -18 244.089 56.9948   9
   0 -14 -18 272.563 39.1767   2
   0 -14 -19 60.3426 22.9759   4
   0 -14 -19 80.9444 24.7027   1
   0 -14 -19 93.1040 38.5580   9
   0 -14 -19 57.1591 18.7620   2
   0 -14 -20 481.672 54.0358   4
   0 -14 -20 671.784 61.2887   1
   0 -14 -20 423.928 76.8551   9
   0 -14 -20 613.575 56.3543   2
   0 -14 -21 360.176 49.9627   4
   0 -14 -21 417.801 48.8961   1
   0 -14 -21 271.971 67.5565   9
   0 -14 -21 402.468 45.7644   2
   0 -14 -22 1771.75 93.7256   2
   0 -14 -22 1935.10 112.128   4
   0 -14 -22 1642.68 94.5034   1
   0 -14 -23 2927.96 118.796   2
   0 -14 -23 3007.18 126.224   1
   0 -14 -23 2720.03 137.926   4
   0 -14 -24 33.1039 15.0438   2
   0 -14 -24 24.1567 15.2424   1
   0 -14 -24 5.56303 16.6982   4
   0 -14 -25 109.751 25.3534   1
   0 -14 -25 128.278 26.2579   2
   0 -14 -25 27.5791 30.7691  17
   0 -14 -25 111.532 33.6054   4
   0 -14 -26 2528.94 111.538   1
   0 -14 -26 2269.86 99.8874   2
   0 -14 -27 667.798 53.7065   2
   0 -14 -27 680.348 57.9607   1
   0 -14 -27 595.800 125.300  17
   0 -14 -27 585.965 71.6085   4
   0 -14 -28 283.451 92.4506  17
   0 -14 -28 171.451 40.1464   4
   0 -14 -29 1226.37 195.451  17
   0 -14 -29 1081.06 151.970   9
   0 -14 -30 486.081 135.906  17
   0 -14 -30 412.306 97.6587   9
   0 -14 -31 69.5548 79.0702  17
   0 -14 -31-33.6656 43.8288   9
   0 -14 -32 1227.89 212.318  17
   0 -14 -32 1537.87 196.226   9
   0 -14 -33 134.385 92.4748  17
   0 -14 -33 47.9267 44.5432   9
   0 -14 -34 83.0471 97.3316  17
   0 -14 -34 18.3005 51.2487   9
   0 -14 -35 23.1648 74.0745  17
   0 -14 -35 30.9679 41.6942   9
   0 -14 -36 276.827 134.792  17
   0 -14 -36 206.652 79.0271   9
   0 -14 -37-44.1298 73.1854  17
   0 -14 -37-46.6231 63.4895   9
   0 -14 -38 1075.21 127.120   4
   0 -14 -38 1033.37 245.280  17
   0 -14 -38 1004.10 189.826   9
   0 -14 -39 122.446 44.7851   4
   0 -14 -39 25.1682 87.5979  17
   0 -14 -39 181.477 77.7569   9
   0 -14 -40-47.3061 35.8836   4
   0 -14 -40 37.5204 47.4284   9
   0 -14 -41-29.8060 60.9186   9
   0 -14 -41 36.5954 33.2969   4
   0 -14 -42 199.552 94.1280   9
   0 -14 -42 161.849 60.5978   4
   0 -14 -43 224.115 98.5307   9
   0 -14 -43 59.6520 46.2420   4
   0 -14 -44 6.42982 64.1831   9
   0  15 -29 86.1668 136.454  19
   0  15 -29 43.8679 140.700  17
   0  15 -28 216.764 193.325  19
   0  15 -28 65.9455 61.9333   7
   0  15 -28 25.7829 102.490  17
   0  15 -27 60.5644 107.797  19
   0  15 -27 112.392 64.4742   7
   0  15 -27 9.64532 111.700  17
   0  15 -26-55.3167 105.742  19
   0  15 -26 14.7006 55.5213   7
   0  15 -26 22.5815 104.466  17
   0  15 -26 41.7201 56.6153  15
   0  15 -25-73.5634 131.273  19
   0  15 -25-13.9024 38.5904   7
   0  15 -25 26.4797 54.6539  15
   0  15 -25 37.9372 73.7626  17
   0  15 -24 15.3138 86.1001  19
   0  15 -24 125.893 64.7975   7
   0  15 -24 168.665 90.7048  17
   0  15 -24 94.3199 55.8009  15
   0  15 -23 1105.86 256.705  19
   0  15 -23 871.176 149.915   7
   0  15 -23 873.165 186.992  15
   0  15 -23 818.635 193.213  17
   0  15 -22 39.3305 34.0947   7
   0  15 -22 80.6464 74.3793  15
   0  15 -22 101.607 76.8161  17
   0  15 -21 31.8807 83.6850  19
   0  15 -21 42.5468 39.8152   7
   0  15 -21-81.7835 91.3170  17
   0  15 -21 44.2113 72.3281  15
   0  15 -20 162.785 74.7626  18
   0  15 -20 8.78752 28.1768   7
   0  15 -20 90.6528 51.5471  15
   0  15 -19-3.35000 68.5281  19
   0  15 -19 23.2970 35.6658  18
   0  15 -19 25.0331 23.0126  11
   0  15 -19 58.0528 33.6921   7
   0  15 -19-13.6093 60.2636  15
   0  15 -18 412.522 92.0578  18
   0  15 -18 449.649 132.921  19
   0  15 -18 352.242 79.2894  11
   0  15 -18 330.463 81.6379   7
   0  15 -18 272.354 84.6445  15
   0  15 -17 1158.41 198.735  19
   0  15 -17 1274.07 155.008  18
   0  15 -17 1363.56 145.777  11
   0  15 -17 1411.94 157.888   7
   0  15 -17 1213.11 168.182  15
   0  15 -16 214.095 67.2219  18
   0  15 -16 239.338 61.9830  11
   0  15 -16 232.208 65.9589   7
   0  15 -16 244.790 86.1081  15
   0  15 -15 208.537 75.3470  15
   0  15 -15 74.3404 43.6037  11
   0  15 -15 208.195 61.5627  18
   0  15 -14 2039.12 200.258  15
   0 -15  14 1406.74 91.0889   1
   0 -15  14 1597.80 90.6301   2
   0  15 -14 1709.19 85.3913   4
   0  15 -14 1982.36 165.186  11
   0  15 -14 2072.45 176.948  18
   0  15 -13-37.8383 29.7300  18
   0  15 -13 15.3599 32.6026  15
   0 -15  13-3.17989 13.0015   2
   0 -15  13 4.07110 12.3834   1
   0  15 -13-14.5606 18.6042   4
   0  15 -13-16.9892 26.1984  11
   0  15 -13-7.64933 12.9478   6
   0  15 -12 1368.20 137.099  18
   0  15 -12 1495.03 159.409  15
   0 -15  12 1704.79 96.9452   2
   0 -15  12 1745.28 103.542   1
   0  15 -12 1590.70 101.283   6
   0  15 -12 1554.96 141.493  11
   0  15 -12 1466.64 72.2773   4
   0 -15  11 1294.80 85.0634   2
   0 -15  11 1418.86 92.7430   1
   0  15 -11 918.204 77.6348   6
   0  15 -11 821.779 100.044  11
   0  15 -11 984.090 55.7306   4
   0  15 -10 121.868 18.3101   4
   0  15 -10 245.476 57.2604  18
   0 -15  10 130.811 29.5128   2
   0 -15  10 103.222 28.7836   1
   0  15 -10 202.172 51.8921  11
   0  15 -10 176.142 34.5984   6
   0 -15   9 1428.61 95.9332   1
   0 -15   9 1634.59 97.4846   2
   0 -15   8 3256.73 144.507   1
   0  15  -8 3102.76 141.039   6
   0 -15   8 3223.86 137.556   2
   0  15  -8 3056.68 71.4122   4
   0 -15   7 4.00105 11.2377   2
   0  15  -7 6.20923 6.36431   4
   0  15  -7-3.76960 22.2108  18
   0  15  -7-7.48806 14.9234   9
   0  15  -7-20.8610 19.6368   6
   0 -15   7 16.3888 14.3217   1
   0  15  -6 1393.59 95.3945   6
   0 -15   6 2559.40 128.636   1
   0 -15   6 2181.73 114.119   2
   0  15  -5 21.1533 8.38611   8
   0  15  -5 27.6957 14.4647   6
   0 -15   5 35.3436 20.0882  12
   0 -15   5 24.2828 10.0269   1
   0  15  -5 40.5523 18.3644   9
   0 -15   5 12.6222 9.17134   2
   0  15  -4 31.2048 18.9727   6
   0  15  -4 36.6086 7.48988   8
   0 -15   4 44.8067 26.6148  12
   0 -15   4 3.35036 11.7876   1
   0  15  -4 44.1890 17.7504   9
   0 -15   4 31.6150 18.6877   2
   0  15  -3 5219.41 125.044   8
   0  15  -3 5053.43 180.287   6
   0 -15   3 5044.00 230.772  12
   0 -15   3 4796.88 180.562   1
   0  15  -3 5484.84 164.859   9
   0 -15   3 4781.68 172.522   2
   0  15  -2 962.941 78.3467   6
   0  15  -2 834.894 50.0225   8
   0 -15   2 680.773 84.2205  12
   0 -15   2 1162.07 88.4575   1
   0  15  -2 964.959 69.7138   9
   0 -15   2 1121.70 83.4541   2
   0 -15   2 1042.99 81.1352   3
   0  15  -1 67.0549 16.8714   8
   0  15  -1 31.2524 16.0863   6
   0 -15   1 112.800 30.8391   1
   0 -15   1 1.58881 17.0585  12
   0  15  -1 35.9519 18.5184   9
   0 -15   1 104.945 26.3659   3
   0 -15   1 105.846 27.2334   2
   0  15   0 4344.73 113.104   8
   0  15   0 3942.22 158.288   6
   0 -15   0 5436.75 161.818  14
   0 -15   0 4614.18 205.140  12
   0 -15   0 3116.99 134.984   3
   0 -15   0 3048.91 138.904   2
   0  15   0 4462.40 152.315   9
   0 -15   0 2734.40 136.802   1
   0 -15  -1 1296.38 93.8943   1
   0  15   1 1120.84 84.3971   6
   0 -15  -1 790.494 64.7363  14
   0 -15  -1 922.448 91.9110  12
   0  15   1 1050.72 57.3422   8
   0 -15  -1 1161.93 85.8256   2
   0 -15  -1 1145.37 79.2178   3
   0  15   2 284.822 25.4135  20
   0 -15  -2 294.414 52.1815  12
   0 -15  -2 218.485 36.0711  14
   0 -15  -2 251.986 43.8874   1
   0 -15  -2 257.668 37.0878   3
   0 -15  -2 247.913 41.5760   2
   0  15   2 297.876 43.3034   6
   0  15   3 818.412 35.2565  20
   0 -15  -3 1056.08 93.3355  12
   0 -15  -3 1443.08 83.1011   3
   0  15   3 1321.45 90.3676   6
   0 -15  -4 4.58372 17.1123  12
   0 -15  -4 4.12465 10.3799   3
   0  15   4 10.9847 11.6020   6
   0 -15  -5 364.211 57.0977  12
   0  15   5 412.471 52.4906   6
   0 -15  -5 453.735 45.2143   3
   0 -15  -6 6352.30 89.6943   4
   0 -15  -6 6607.41 132.272   8
   0  15   6 6519.96 203.662   6
   0 -15  -6 6201.06 195.807   2
   0 -15  -6 6105.56 156.314   3
   0 -15  -6 6050.01 201.354   1
   0 -15  -7 13.6624 17.2452   1
   0  15   7-3.15507 9.63446   6
   0 -15  -7 12.9899 6.91591   8
   0 -15  -7 25.4185 19.3483  12
   0 -15  -7 13.8084 16.6104   9
   0 -15  -7 24.1777 13.1643   3
   0 -15  -7-3.14474 8.92693   2
   0 -15  -7 8.15526 6.81879   4
   0 -15  -8 99.3782 25.4921   1
   0  15   8 106.525 27.2478   6
   0 -15  -8 88.8192 23.2516   9
   0 -15  -8 86.0822 27.3208  12
   0 -15  -8 93.5814 13.8052   4
   0 -15  -8 95.2802 20.6579   3
   0 -15  -8 95.6801 23.0499   2
   0 -15  -9 4055.65 96.8396   4
   0 -15  -9 4043.80 119.440   3
   0 -15  -9 4781.24 181.889  12
   0 -15  -9 4594.28 192.928   9
   0 -15  -9 3853.86 159.988   1
   0 -15  -9 3965.70 155.198   2
   0 -15 -10 892.496 55.7106   3
   0 -15 -10 924.429 48.5120   4
   0 -15 -10 1002.29 78.4638   2
   0 -15 -10 852.861 84.1433   9
   0 -15 -10 829.081 76.4090  12
   0 -15 -10 1048.46 83.6619   1
   0 -15 -11 84.3557 16.4053   4
   0 -15 -11 94.6492 17.4339   3
   0 -15 -11 125.905 28.7875   2
   0 -15 -11 46.7605 7.28099  13
   0 -15 -11 79.3550 30.3457   9
   0 -15 -11 61.1366 22.2630  12
   0 -15 -11 120.844 27.7720   1
   0 -15 -12 317.615 46.9381   1
   0 -15 -12 294.503 31.2644   4
   0 -15 -12 401.905 36.7858   3
   0  15  12 262.612 42.3295   6
   0 -15 -12 234.189 20.7615  13
   0 -15 -12 218.158 48.6815   9
   0 -15 -12 303.168 44.6881   2
   0 -15 -13 729.025 68.9735   1
   0  15  13 742.821 69.2365   6
   0 -15 -13 709.694 48.2950   3
   0 -15 -13 688.146 48.9514   4
   0 -15 -13 593.103 36.8692  13
   0 -15 -13 674.912 81.8886   9
   0 -15 -13 780.104 68.5440   2
   0 -15 -14 869.307 36.1976  16
   0 -15 -14 1144.77 65.0630   4
   0  15  14 1168.44 87.5514   6
   0 -15 -14 1188.02 87.8558   1
   0 -15 -14 1149.88 82.6370   2
   0 -15 -15 7023.80 167.173   4
   0  15  15 7439.88 223.705   6
   0 -15 -15 7102.36 213.145   1
   0 -15 -15 6955.87 202.198   2
   0 -15 -16 436.213 44.0891   4
   0  15  16 471.828 57.9730   6
   0 -15 -16 556.320 59.4542   1
   0 -15 -16 549.209 56.3269   2
   0 -15 -17 73.0831 23.3240   4
   0  15  17 74.9241 23.5606   6
   0 -15 -17 85.2551 26.8153   1
   0 -15 -17 61.8684 23.8344   2
   0 -15 -18 5313.69 162.958   4
   0  15  18 5559.53 195.148   6
   0 -15 -18 5639.11 188.083   1
   0 -15 -18 5599.64 178.695   2
   0 -15 -19 214.536 33.6940   4
   0 -15 -19 293.149 41.9251   1
   0 -15 -19 204.579 52.4935   9
   0 -15 -19 271.664 38.9436   2
   0 -15 -20 173.286 31.9601   4
   0 -15 -20 103.999 24.2024   1
   0 -15 -20 169.644 49.4980   9
   0 -15 -20 159.817 30.3377   2
   0 -15 -21 328.316 47.7337   4
   0 -15 -21 747.280 67.5601   1
   0 -15 -21 131.091 51.2980   9
   0 -15 -21 545.935 55.8262   2
   0 -15 -22 6.04672 12.6776   4
   0 -15 -22 6.54896 10.6089   1
   0 -15 -22 19.5455 22.6729   9
   0 -15 -22 18.8515 8.52523   2
   0 -15 -23 983.512 85.3941   4
   0 -15 -23 862.340 72.0106   1
   0 -15 -23 842.568 118.113   9
   0 -15 -23 873.435 69.5242   2
   0 -15 -24 3026.10 131.124   1
   0 -15 -24 3096.47 126.592   2
   0 -15 -25 944.434 130.090   9
   0 -15 -25 963.638 70.2901   2
   0 -15 -25 967.365 72.6861   1
   0 -15 -25 945.555 85.6967   4
   0 -15 -26 76.0708 42.3575   9
   0 -15 -26 45.1147 20.0725   2
   0 -15 -26 76.6257 24.3893   1
   0 -15 -26 28.2658 23.7382   4
   0 -15 -27 1133.65 151.692   9
   0 -15 -27 1310.17 79.4259   2
   0 -15 -27 1388.39 86.7844   1
   0 -15 -27 1297.78 106.777   4
   0 -15 -28-10.4878 35.9822   9
   0 -15 -28 36.2658 11.8141   2
   0 -15 -28 72.7922 20.6062   1
   0 -15 -28-15.5254 29.9602   4
   0 -15 -29 746.818 87.9510   4
   0 -15 -29 881.492 141.752   9
   0 -15 -30 177.536 44.0218   4
   0 -15 -30 315.432 89.1117   9
   0 -15 -31 228.032 50.9851   4
   0 -15 -31 238.229 77.0627   9
   0 -15 -32 282.736 59.0168   4
   0 -15 -32 121.672 81.4946  17
   0 -15 -32 159.092 63.4163   9
   0 -15 -33 191.044 99.1889  17
   0 -15 -33 348.077 104.922   9
   0 -15 -34 118.779 81.5434  17
   0 -15 -34 81.3207 58.1366   9
   0 -15 -35 38.8429 42.8622   9
   0 -15 -36-22.7482 59.6789   9
   0 -15 -37 10.4959 44.6754   9
   0 -15 -38 306.319 94.7945   9
   0 -15 -39 5.66189 52.7864   9
   0 -15 -40 123.077 94.8401   9
   0 -15 -41 3.03236 59.3479   9
   0 -15 -41-23.9303 44.9320   4
   0 -15 -42 37.4948 58.3933   9
   0 -15 -42 118.127 53.2318   4
   0 -15 -43 86.3994 82.2960   9
   0 -15 -43 14.9261 33.7731   4
   0 -15 -44-16.2801 60.4209   9
   0  16 -28-76.6906 131.205  19
   0  16 -28-199.418 144.537  17
   0  16 -27 143.242 174.657  19
   0  16 -27-5.24016 41.0184   7
   0  16 -27 25.2744 91.2221  17
   0  16 -26 360.987 217.691  19
   0  16 -26 201.549 85.2342   7
   0  16 -26 157.434 107.443  15
   0  16 -26 302.869 155.307  17
   0  16 -25 84.8044 107.357  19
   0  16 -25 138.533 70.9368   7
   0  16 -25-88.6306 105.033  17
   0  16 -25 178.584 115.120  15
   0  16 -24-65.6864 130.499  19
   0  16 -24-27.3793 52.7406   7
   0  16 -24-49.5861 83.1163  17
   0  16 -24-123.422 97.0600  15
   0  16 -23-70.4715 118.276  19
   0  16 -23 30.0236 32.3777   7
   0  16 -23 34.7390 75.7415  17
   0  16 -23 6.27025 60.1692  15
   0  16 -22 6.11513 33.0895   7
   0  16 -22 8.87948 47.7430  15
   0  16 -21 60.1561 93.5449  19
   0  16 -21 30.7343 32.3565   7
   0  16 -21 38.8428 49.0322  15
   0  16 -21 139.392 91.9061  17
   0  16 -20 206.098 77.6882  18
   0  16 -20 115.297 100.226  19
   0  16 -20 118.926 59.4299   7
   0  16 -20 209.831 87.4135  15
   0  16 -19 159.617 91.1985  19
   0  16 -19 230.596 87.6751  18
   0  16 -19 120.501 56.0168  11
   0  16 -19 102.039 61.2294   7
   0  16 -19 48.6758 47.4044  15
   0  16 -18 3.64123 46.2581  18
   0  16 -18-60.1365 89.0691  19
   0  16 -18 33.2621 32.1736  11
   0  16 -18 16.3768 32.3206   7
   0  16 -18 77.2383 59.7609  15
   0  16 -17 46.3571 51.7312  19
   0  16 -17 151.128 67.4418  18
   0  16 -17 39.2837 46.6284  11
   0  16 -17 189.781 65.8773   7
   0  16 -17 190.013 77.4379  15
   0  16 -16 99.5817 43.5727  18
   0  16 -16 44.2557 32.0944  11
   0  16 -16 100.504 45.6785   7
   0  16 -16 144.151 73.6605  15
   0  16 -15 57.8400 41.5915  15
   0  16 -15 50.4668 22.6083  11
   0  16 -15-6.08606 38.2064  18
   0 -16  14 117.667 26.6621   2
   0 -16  14 86.6411 26.0984   1
   0  16 -14 316.973 86.9436  15
   0  16 -14 136.498 43.7525  11
   0  16 -14 289.576 74.6495  18
   0  16 -13 1399.15 146.944  18
   0 -16  13 1540.42 100.600   1
   0 -16  13 1500.64 94.0207   2
   0  16 -13 1445.50 169.644  15
   0  16 -13 1391.24 141.417  11
   0  16 -13 1497.98 102.227   6
   0  16 -12 3.83229 28.8869  18
   0  16 -12-65.4830 56.3655  15
   0 -16  12-9.92610 14.5003   1
   0 -16  12 19.4025 14.9150   2
   0  16 -12 6.61651 14.1509   6
   0  16 -12-30.6724 29.9534  11
   0 -16  11 358.353 46.7157   2
   0  16 -11 219.667 58.8299  11
   0  16 -11 241.689 42.5524   6
   0  16 -10 961.734 45.7395   4
   0 -16  10 638.044 70.2070   1
   0 -16  10 807.555 73.8202   2
   0  16 -10 1635.64 146.329  11
   0  16 -10 1318.45 97.1336   6
   0  16  -9 300.763 65.1043  18
   0  16  -9 439.522 55.1540   6
   0 -16   9 418.114 51.1657   2
   0 -16   9 472.509 56.5556   1
   0  16  -9 400.230 23.8087   4
   0  16  -8 941.476 114.168  18
   0 -16   8 943.188 77.7625   2
   0  16  -8 971.480 83.6677   6
   0 -16   8 893.544 78.7994   1
   0 -16   7 1123.28 84.6994   2
   0  16  -7 958.911 82.6495   6
   0 -16   6 1.76668 14.2874   1
   0  16  -6 8.34111 11.6949   6
   0  16  -6 26.0905 13.0380   8
   0 -16   6 17.8208 9.79626   2
   0 -16   5 44.9155 22.1336   1
   0  16  -5 6.43069 11.3786   8
   0  16  -5 1.77835 14.6850   6
   0 -16   5 25.4579 9.46977   2
   0 -16   5 9.36522 28.3250  12
   0 -16   4 3303.67 152.587   1
   0  16  -4 3769.16 111.705   8
   0  16  -4 3612.02 160.034   6
   0 -16   4 3342.52 146.378   2
   0 -16   4 4047.38 219.836  12
   0 -16   3 1.80067 12.0241   1
   0  16  -3 12.9865 10.3213   8
   0  16  -3 34.6724 20.9380   6
   0 -16   3 15.9164 11.7315   2
   0 -16   3 14.2949 17.5080  12
   0 -16   2 1616.97 108.373   1
   0  16  -2 1218.18 62.9082   8
   0  16  -2 1374.95 98.7527   6
   0 -16   2 1550.03 101.401   2
   0 -16   2 1013.98 105.770  12
   0 -16   1 304.195 51.9623   1
   0 -16   1 832.876 98.1839  12
   0  16  -1 727.481 50.0457   8
   0  16  -1 530.300 63.4666   6
   0 -16   1 389.719 55.2844   2
   0 -16   1 486.809 60.7220   3
   0  16   0 2255.84 124.911   6
   0 -16   0 1954.72 139.888  12
   0 -16   0 2318.22 123.909   2
   0 -16   0 2223.29 116.667   3
   0  16   0 2118.91 82.9975   8
   0 -16   0 2361.92 130.424   1
   0 -16  -1 3.02824 14.6139   1
   0  16   1 6.92482 12.8255   6
   0 -16  -1-5.02238 17.4570  14
   0 -16  -1 0.80418 23.6615  12
   0  16   1 0.84441 10.3053   8
   0 -16  -1 1.90776 16.3801   3
   0 -16  -1 10.5893 10.2030   2
   0  16   2 3203.01 84.5751  20
   0 -16  -2 3120.23 135.477  14
   0 -16  -2 2851.76 163.704  12
   0 -16  -2 2337.83 130.170   1
   0 -16  -2 2351.17 125.462   2
   0 -16  -2 2400.67 114.705   3
   0  16   2 2819.94 138.360   6
   0  16   3 5.62955 5.79752  20
   0  16   3 7.46632 11.3005   6
   0 -16  -3 11.5754 14.7482   1
   0 -16  -3 5.93026 13.9966  14
   0 -16  -3 13.4941 20.5627  12
   0 -16  -3 10.4344 11.4890   3
   0 -16  -3 11.8088 15.0549   2
   0 -16  -4 30.5610 19.1528  12
   0 -16  -4 63.5822 18.0823   3
   0  16   4 66.5060 24.6878   6
   0 -16  -5 645.598 73.6880  12
   0  16   5 637.500 65.8641   6
   0 -16  -5 653.089 55.2961   3
   0 -16  -6 897.128 87.8300  12
   0  16   6 1031.50 84.5304   6
   0 -16  -6 1083.77 70.3268   3
   0 -16  -6 1091.61 32.2042   4
   0 -16  -7 158.827 36.1930   1
   0  16   7 143.366 32.0812   6
   0 -16  -7 126.836 29.7275   9
   0 -16  -7 113.139 30.1820  12
   0 -16  -7 138.656 31.3064   2
   0 -16  -7 135.739 25.5457   3
   0 -16  -7 143.167 15.4488   4
   0 -16  -8 1119.10 89.8661   1
   0  16   8 1154.40 90.8114   6
   0 -16  -8 1342.44 103.093   9
   0 -16  -8 1302.34 102.940  12
   0 -16  -8 1137.69 87.3392   2
   0 -16  -8 1100.22 66.3259   3
   0 -16  -8 1164.54 47.1259   4
   0 -16  -9 308.872 49.1373   1
   0  16   9 253.830 45.5227   6
   0 -16  -9 211.485 43.5330   9
   0 -16  -9 250.338 47.0764  12
   0 -16  -9 274.198 32.9136   3
   0 -16  -9 245.321 25.1929   4
   0 -16  -9 319.211 47.2002   2
   0 -16 -10 496.483 43.8548   3
   0 -16 -10 497.691 36.7616   4
   0 -16 -10 464.636 59.6119  12
   0 -16 -10 494.070 67.8099   9
   0 -16 -10 465.655 58.5881   1
   0 -16 -10 519.488 58.9797   2
   0 -16 -11 1118.85 63.4487   3
   0 -16 -11 1184.58 58.0071   4
   0 -16 -11 1131.42 86.4505   2
   0 -16 -11 1171.31 95.2115  12
   0 -16 -11 1207.88 106.735   9
   0 -16 -11 1221.25 93.4403   1
   0 -16 -12 6.07460 6.98047   4
   0 -16 -12 4.43353 9.55525   3
   0 -16 -12 6.06516 10.5335   2
   0 -16 -12 6.33309 4.84313  13
   0 -16 -12 10.1381 13.7183  12
   0 -16 -12 10.6243 14.6969   9
   0 -16 -12 8.96451 11.4392   1
   0 -16 -13 145.766 32.3201   1
   0 -16 -13 119.285 21.1946   4
   0 -16 -13 120.215 21.4782   3
   0  16  13 116.715 29.9796   6
   0 -16 -13 83.2919 12.4813  13
   0 -16 -13 80.6225 25.9430   9
   0 -16 -13 128.749 32.2904   2
   0 -16 -14 1894.76 114.990   1
   0  16  14 2129.38 122.204   6
   0 -16 -14 2111.67 88.1627   4
   0 -16 -14 1991.95 82.9241   3
   0 -16 -14 2386.52 75.5613  13
   0 -16 -14 2295.10 158.884   9
   0 -16 -14 1966.90 112.599   2
   0 -16 -15 11.3271 5.02005  16
   0 -16 -15 16.6713 10.1649   4
   0 -16 -15 18.1630 13.4784   1
   0  16  15 35.8036 22.1828   6
   0 -16 -15 42.0638 18.6698   2
   0 -16 -16 1510.71 81.8034   4
   0 -16 -16 1583.02 104.596   1
   0  16  16 1562.31 107.551   6
   0 -16 -16 1568.88 100.234   2
   0 -16 -17 3244.73 123.210   4
   0 -16 -17 3553.31 156.721   1
   0  16  17 3643.76 164.319   6
   0 -16 -17 3555.23 150.397   2
   0 -16 -18 937.698 69.3744   4
   0 -16 -18 1078.62 86.7101   1
   0  16  18 952.240 84.1235   6
   0 -16 -18 1034.05 81.0061   2
   0 -16 -19 131.668 29.3861   1
   0 -16 -19 158.172 30.7075   2
   0 -16 -19 122.123 24.7268   4
   0 -16 -20 3917.31 160.832   1
   0 -16 -20 3926.27 153.983   2
   0 -16 -20 3759.22 146.343   4
   0 -16 -21-8.86543 10.4061   1
   0 -16 -21 23.0124 24.2820   9
   0 -16 -21 16.7459 10.5473   2
   0 -16 -21 7.72416 15.7940   4
   0 -16 -22 12.0194 10.7851   1
   0 -16 -22-28.1409 33.1994   9
   0 -16 -22-17.9803 14.8641   2
   0 -16 -22 2.20214 12.6952   4
   0 -16 -23 60.4102 29.0271   9
   0 -16 -23 137.718 32.4627   2
   0 -16 -23 90.4981 30.3076   4
   0 -16 -24 2623.71 128.346   1
   0 -16 -24 2414.19 207.105   9
   0 -16 -24 2539.67 120.408   2
   0 -16 -24 2492.87 134.483   4
   0 -16 -25 84.8093 24.9919   4
   0 -16 -25 94.5049 26.3869   1
   0 -16 -25 88.5435 24.3051   2
   0 -16 -25 76.0602 48.5155   9
   0 -16 -26 2804.94 150.408   4
   0 -16 -26 2752.61 128.246   1
   0 -16 -26 2619.46 118.804   2
   0 -16 -27 789.371 82.3758   4
   0 -16 -27 942.199 71.3753   2
   0 -16 -27 1115.97 80.9471   1
   0 -16 -27 635.656 116.475   9
   0 -16 -28-38.7186 28.7250   4
   0 -16 -28 37.2887 17.3216   1
   0 -16 -28 7.88084 11.3096   2
   0 -16 -28-64.5238 62.8652   9
   0 -16 -29 957.576 96.4444   4
   0 -16 -29 1092.15 73.8104   2
   0 -16 -29 1172.49 81.8417   1
   0 -16 -29 917.543 143.960   9
   0 -16 -30 1221.83 174.280   9
   0 -16 -30 1104.67 106.242   4
   0 -16 -31 96.8230 69.3292   9
   0 -16 -31 25.6876 20.6855   4
   0 -16 -32 162.085 71.9218   9
   0 -16 -32 77.8637 26.9073   4
   0 -16 -33 1509.95 200.052   9
   0 -16 -33 2032.97 154.197   4
   0 -16 -34 196.198 73.9349   9
   0 -16 -34 206.957 52.3553   4
   0 -16 -35 315.968 111.183   9
   0 -16 -35 272.235 58.5557   4
   0 -16 -36 51.2516 54.6036   9
   0 -16 -37-13.3619 59.7190   9
   0 -16 -38 11.0823 49.4290   9
   0 -16 -39 469.483 131.442   9
   0 -16 -40 53.6556 54.3511   9
   0 -16 -41-80.0088 79.3442   9
   0 -16 -42 22.2497 71.4172   9
   0 -16 -43 81.4121 76.1617   9
   0 -16 -44-86.1655 84.1121   9
   0  17 -27 179.669 169.180  17
   0  17 -27 251.132 189.871  19
   0  17 -26 94.5871 95.5039  17
   0  17 -26-103.944 107.274  15
   0  17 -26-23.2507 54.2115   7
   0  17 -26-34.9440 141.580  19
   0  17 -25 177.403 94.6881  17
   0  17 -25 36.9566 92.3673  15
   0  17 -25 147.302 71.4398   7
   0  17 -25 174.821 155.713  19
   0  17 -24 134.738 118.662  17
   0  17 -24-35.3137 59.1479  15
   0  17 -24 49.3769 46.5056   7
   0  17 -24 93.9644 121.486  19
   0  17 -23-93.6261 108.189  17
   0  17 -23-66.5291 102.694  15
   0  17 -23-6.65075 45.0602   7
   0  17 -23-162.889 148.443  19
   0  17 -22 887.992 189.224  15
   0  17 -22 891.890 221.380  17
   0  17 -22 745.345 137.234   7
   0  17 -21 70.1486 94.0567  17
   0  17 -21 141.951 88.8243  15
   0  17 -21 23.9125 36.5361   7
   0  17 -21 111.125 128.138  19
   0  17 -20 359.604 115.730  15
   0  17 -20 232.118 78.2003   7
   0  17 -19 33.5786 49.4828  15
   0  17 -19 79.5101 39.9473  11
   0  17 -19 23.4228 35.0447   7
   0  17 -19 229.656 82.7456  18
   0  17 -19 313.988 141.223  19
   0  17 -18 153.790 69.1851  15
   0  17 -18 96.4717 50.7559  11
   0  17 -18 177.840 71.2655   7
   0  17 -18 108.703 59.9134  19
   0  17 -18 11.9239 63.3229  18
   0  17 -17 218.326 87.8526  15
   0  17 -17 241.706 69.9872  11
   0  17 -17 284.753 77.0070   7
   0  17 -17 211.546 70.3490  18
   0  17 -17 184.699 93.0441  19
   0  17 -16 1134.69 173.607  15
   0  17 -16 1368.02 153.663  11
   0  17 -16 1557.73 172.360   7
   0  17 -16 1149.21 155.734  18
   0  17 -15 1177.75 159.478  18
   0  17 -15 886.894 155.182  15
   0  17 -15 757.105 116.391  11
   0  17 -14 575.231 108.065  18
   0  17 -14 424.252 84.9803  11
   0  17 -14 486.722 108.779  15
   0 -17  13 2207.54 123.202   1
   0 -17  13 2223.68 116.667   2
   0  17 -13 2538.63 209.077  18
   0  17 -13 2668.84 203.883  11
   0  17 -13 2593.67 233.611  15
   0  17 -12 76.2986 48.5376  15
   0  17 -12 20.9953 33.5373  18
   0  17 -12 130.765 45.1384  11
   0  17 -12 116.572 30.4410   6
   0 -17  12 220.837 37.0956   2
   0 -17  12 299.789 47.1649   1
   0  17 -11 18.4032 27.2158  11
   0  17 -11 36.8206 20.8365   6
   0 -17  11 102.155 27.9533   2
   0 -17  11 119.488 31.4593   1
   0  17 -10 135.950 41.3567  18
   0  17 -10 195.456 52.1019  11
   0 -17  10 527.375 59.3974   2
   0 -17  10 661.697 69.1540   1
   0  17 -10 279.016 48.8614   6
   0 -17   9 1427.30 103.255   1
   0 -17   9 1476.14 99.9742   2
   0  17  -9 1587.39 111.189   6
   0  17  -9 1474.89 147.839  18
   0 -17   8 931.349 82.3877   1
   0 -17   8 1027.06 83.0274   2
   0  17  -8 1167.42 93.8080   6
   0 -17   7 2860.14 144.865   1
   0 -17   7 2822.38 137.684   2
   0  17  -7 2575.02 140.010   6
   0  17  -7 2346.60 96.1556   8
   0 -17   6 236.607 45.5574   1
   0  17  -6 457.717 44.3022   8
   0  17  -6 381.192 57.2144   6
   0 -17   6 271.734 46.6267   2
   0 -17   5 41.8083 28.9686  12
   0 -17   5 5.69685 12.7462   1
   0  17  -5 34.5292 12.7849   8
   0  17  -5 7.08444 17.4644   6
   0 -17   5 11.0493 14.1678   2
   0 -17   4 230.717 63.0251  12
   0 -17   4 116.593 31.9780   1
   0  17  -4 210.606 40.6545   6
   0  17  -4 223.088 28.4622   8
   0 -17   4 116.281 30.5382   2
   0 -17   3 484.649 80.4241  12
   0 -17   3 679.198 72.5531   1
   0  17  -3 552.256 44.3118   8
   0  17  -3 590.014 68.5203   6
   0 -17   3 652.194 68.2594   2
   0 -17   2 30.6583 31.8582  12
   0 -17   2 2.57341 11.6777   1
   0  17  -2 5.99975 7.92789   8
   0  17  -2 5.07009 14.0665   6
   0 -17   2 5.88851 13.9470   2
   0 -17   1 138.425 42.2194  12
   0 -17   1 268.097 47.6603   1
   0  17  -1 179.649 36.8544   6
   0  17  -1 150.155 22.6626   8
   0 -17   1 245.917 42.2653   2
   0 -17   1 235.240 41.8946   3
   0  17   0 907.507 84.9674   6
   0 -17   0 986.570 88.3818   1
   0 -17   0 885.068 99.9202  12
   0  17   0 945.432 59.5083   8
   0 -17   0 1000.05 85.5619   2
   0 -17   0 956.330 80.1179   3
   0 -17  -1 2122.76 109.417  14
   0 -17  -1 2095.13 148.686  12
   0 -17  -1 1423.03 104.677   1
   0 -17  -1 1409.37 93.1440   3
   0 -17  -1 1444.05 100.744   2
   0  17   1 1725.13 113.854   6
   0  17   2 11.5960 8.33106  20
   0 -17  -2 17.2398 12.6673  14
   0 -17  -2 17.1243 20.9476  12
   0 -17  -2 31.7281 15.9840   1
   0 -17  -2 29.8660 15.6085   3
   0 -17  -2 24.4721 16.2840   2
   0  17   2 24.2842 18.8525   6
   0  17   3 65.8486 12.0042  20
   0  17   3 111.845 30.5368   6
   0 -17  -3 142.557 34.3309   1
   0 -17  -3 79.4052 26.2625  14
   0 -17  -3 91.4903 32.5861  12
   0 -17  -3 143.597 33.4429   2
   0 -17  -3 148.139 29.9675   3
   0 -17  -4 837.337 92.5051  12
   0 -17  -4 1009.97 73.4676   3
   0  17   4 987.359 86.6334   6
   0 -17  -5 410.831 65.3346  12
   0 -17  -5 433.690 47.4881   3
   0  17   5 432.749 56.8248   6
   0 -17  -6 12.1584 23.1246  12
   0  17   6 9.35250 17.5003   6
   0 -17  -6 7.21320 12.2813   3
   0 -17  -7 199.077 16.7761   4
   0  17   7 236.049 42.7227   6
   0 -17  -7 167.692 30.8861   3
   0 -17  -7 165.441 35.4607   2
   0 -17  -7 117.480 29.6459   1
   0 -17  -8 16.2075 13.0767   1
   0  17   8 21.9473 14.4224   6
   0 -17  -8 6.33567 16.4169   9
   0 -17  -8 1.44943 16.8724  12
   0 -17  -8-1.19680 12.1728   2
   0 -17  -8 1.46125 8.85762   3
   0 -17  -8 6.44715 8.36895   4
   0 -17  -9 40.0869 20.6242   1
   0  17   9 25.0720 12.5951   6
   0 -17  -9 39.8810 25.8781   9
   0 -17  -9 17.8456 14.3314  12
   0 -17  -9 29.3877 7.99030   4
   0 -17  -9 43.0156 15.3895   3
   0 -17  -9 41.7942 21.0251   2
   0 -17 -10 315.235 35.5007   3
   0 -17 -10 379.915 32.0264   4
   0 -17 -10 422.853 60.5957  12
   0 -17 -10 411.253 62.6498   9
   0 -17 -10 273.464 44.8898   1
   0 -17 -10 322.836 49.7051   2
   0 -17 -11 15.3870 6.66134   4
   0 -17 -11 5.50033 10.7753   3
   0 -17 -11-2.09632 15.3270  12
   0 -17 -11 8.17310 16.9230   9
   0 -17 -11 7.71783 10.3785   1
   0 -17 -11 36.2392 20.4861   2
   0 -17 -12 466.725 43.3126   3
   0 -17 -12 497.429 39.8742   4
   0 -17 -12 505.904 59.2553   2
   0 -17 -12 509.166 74.8017   9
   0 -17 -12 485.115 66.3722  12
   0 -17 -12 492.089 59.1138   1
   0 -17 -13 343.130 52.1970   1
   0 -17 -13 314.252 34.3992   4
   0 -17 -13 334.587 37.7221   3
   0  17  13 303.610 49.0761   6
   0 -17 -13 268.701 17.1300  13
   0 -17 -13 289.593 59.5981   9
   0 -17 -13 288.634 52.7805  12
   0 -17 -13 351.737 51.6386   2
   0 -17 -14 37.9339 20.6850   1
   0 -17 -14 27.1297 14.7404   3
   0 -17 -14 31.1076 13.6333   4
   0  17  14 23.9805 19.6399   6
   0 -17 -14 25.4704 8.08336  13
   0 -17 -14 46.9550 34.4700   9
   0 -17 -14 13.9750 14.3363   2
   0 -17 -15 14.4625 14.3905   1
   0  17  15 19.0257 16.1410   6
   0 -17 -15-0.30630 10.2106   3
   0 -17 -15 24.3445 16.2889   4
   0 -17 -15 7.10168 8.01487  13
   0 -17 -15 32.6271 27.0228   9
   0 -17 -15-4.63816 15.0172   2
   0  17  16 823.756 81.2259   6
   0 -17 -16 1127.10 37.9292  16
   0 -17 -16 530.472 63.5018   1
   0 -17 -16 712.378 55.4418   4
   0 -17 -16 702.680 51.3474   3
   0 -17 -16 932.286 107.947   9
   0 -17 -16 570.670 63.0868   2
   0 -17 -17 1849.86 92.9259   4
   0 -17 -17 2144.32 125.583   1
   0  17  17 1754.08 119.262   6
   0 -17 -17 2028.05 117.018   2
   0 -17 -18 19.1974 15.9496   4
   0 -17 -18 31.5386 18.9962   1
   0  17  18 16.2615 18.3697   6
   0 -17 -18 26.0073 19.3694   2
   0 -17 -19 18.3883 17.6746   1
   0 -17 -19 12.3484 16.3651   2
   0 -17 -19 4.10831 14.6471   4
   0 -17 -20 831.028 77.0630   1
   0 -17 -20 852.103 74.7106   2
   0 -17 -20 769.612 65.0640   4
   0 -17 -21 250.032 42.7191   1
   0 -17 -21 281.895 43.7910   2
   0 -17 -21 347.536 48.9669   4
   0 -17 -22 61.9639 22.3683   1
   0 -17 -22-19.2811 33.5876   9
   0 -17 -22 26.0049 14.0092   2
   0 -17 -22 3.31455 21.2953   4
   0 -17 -23 2302.91 125.303   1
   0 -17 -23 2015.86 188.147   9
   0 -17 -23 2221.85 117.658   2
   0 -17 -23 2051.68 119.343   4
   0 -17 -24 492.704 60.4416   1
   0 -17 -24 534.523 102.353   9
   0 -17 -24 480.984 57.0730   2
   0 -17 -24 595.482 67.6700   4
   0 -17 -25 568.022 66.6000   4
   0 -17 -25 464.736 53.9501   2
   0 -17 -25 447.373 55.3284   1
   0 -17 -25 629.931 110.461   9
   0 -17 -26 3641.34 172.667   4
   0 -17 -26 3934.22 151.890   2
   0 -17 -26 4114.51 162.501   1
   0 -17 -27-19.0642 25.2900   4
   0 -17 -27 35.1437 17.7199   1
   0 -17 -27 34.8838 16.8784   2
   0 -17 -27 17.5334 33.2697   9
   0 -17 -28 53.8201 24.4386   4
   0 -17 -28 56.1370 18.2923   2
   0 -17 -28 48.0078 19.7201   1
   0 -17 -29-9.03006 22.4204   4
   0 -17 -29 47.7163 20.0933   1
   0 -17 -29 27.1112 12.9775   2
   0 -17 -29 40.2823 48.4102   9
   0 -17 -30 918.522 150.291   9
   0 -17 -30 780.972 91.9953   4
   0 -17 -31 280.068 75.4782   9
   0 -17 -31 280.898 56.8676   4
   0 -17 -32 3469.49 298.453   9
   0 -17 -32 3592.99 202.039   4
   0 -17 -33 104.022 65.9080   9
   0 -17 -33 94.2067 39.4518   4
   0 -17 -34 7.20110 50.1623   9
   0 -17 -34 10.6542 25.0393   4
   0 -17 -35 684.219 151.094   9
   0 -17 -35 918.318 112.266   4
   0 -17 -36 59.8616 55.9482   9
   0 -17 -36 30.0650 34.1554   4
   0 -17 -37 680.416 147.209   9
   0 -17 -37 683.349 100.974   4
   0 -17 -38 326.267 117.157   9
   0 -17 -38 258.110 66.2707   4
   0 -17 -39 169.491 93.8049   9
   0 -17 -40-9.07755 58.8900   9
   0 -17 -41 538.460 138.334   9
   0 -17 -42 99.7852 74.2894   9
   0 -17 -43 167.831 84.7599   9
   0 -17 -44-80.9650 89.1580   9
   0  18 -26 140.656 146.196  17
   0  18 -26-8.08196 83.6224  15
   0  18 -26 18.4908 58.1618   7
   0  18 -26 178.572 160.814  19
   0  18 -25 334.855 140.140  15
   0  18 -25 455.208 194.810  17
   0  18 -25 373.492 113.492   7
   0  18 -25 421.235 173.538  19
   0  18 -24 59.5989 85.2902  17
   0  18 -24 52.2850 78.4448  15
   0  18 -24 19.3382 50.8036   7
   0  18 -24 150.809 168.547  19
   0  18 -23 304.108 119.443  17
   0  18 -23 659.688 173.940  15
   0  18 -23 494.216 118.063   7
   0  18 -23 676.568 238.224  19
   0  18 -22-80.1070 84.6497  17
   0  18 -22-23.4301 60.3208  15
   0  18 -22 50.2001 45.2001   7
   0  18 -21 50.4090 58.2831  15
   0  18 -21 51.8547 80.6541  17
   0  18 -21-47.4866 44.7762   7
   0  18 -21-114.835 159.048  19
   0  18 -20 832.428 193.557  17
   0  18 -20 705.916 154.550  15
   0  18 -20 598.594 122.206   7
   0  18 -20 1103.08 254.704  19
   0  18 -19 522.218 132.271  15
   0  18 -19 493.210 108.433  11
   0  18 -19 564.365 109.972   7
   0  18 -19 560.129 184.926  19
   0  18 -18 115.036 75.1119  15
   0  18 -18 182.257 71.6193  11
   0  18 -18 65.9634 48.5820   7
   0  18 -18 180.510 121.807  19
   0  18 -18 77.9989 54.6956  18
   0  18 -17 291.122 106.506  15
   0  18 -17 428.357 85.6708  11
   0  18 -17 326.595 84.2188   7
   0  18 -17 321.409 95.9698  18
   0  18 -17 222.531 121.644  19
   0  18 -16 52.9442 48.2902  15
   0  18 -16 62.9051 41.6854  11
   0  18 -16 72.8244 43.5951   7
   0  18 -16 44.0912 49.0153  18
   0  18 -15 745.600 130.369  18
   0  18 -15 524.528 129.123  15
   0  18 -15 301.960 78.9992  11
   0  18 -14 2731.86 234.801  18
   0  18 -14 3031.60 227.519  11
   0  18 -14 2902.20 266.109  15
   0 -18  13 197.449 37.5242   2
   0 -18  13 193.997 37.7307   1
   0  18 -13 49.7724 35.3601  18
   0  18 -13 80.0026 42.3722  11
   0  18 -13 230.066 81.1916  15
   0 -18  12 1764.16 115.655   1
   0 -18  12 1626.73 105.161   2
   0  18 -12 1383.20 158.629  18
   0  18 -12 1424.80 149.003  11
   0  18 -12 1390.89 172.333  15
   0  18 -11 566.510 95.5993  11
   0  18 -11 487.672 63.3483   6
   0 -18  11 281.107 44.3846   2
   0 -18  11 246.732 41.4538   1
   0  18 -10 41.7078 31.4541  18
   0  18 -10 43.4111 32.0258  11
   0 -18  10 38.2612 15.7296   2
   0 -18  10 14.2008 15.2576   1
   0  18 -10-9.25577 18.6197   6
   0 -18   9 503.122 64.0074   1
   0 -18   9 578.685 65.3985   2
   0  18  -9 949.190 66.0071   8
   0  18  -9 953.122 90.0304   6
   0 -18   8 2284.75 127.009   2
   0 -18   8 2445.53 138.197   1
   0  18  -8 1626.86 83.3053   8
   0  18  -8 1765.40 121.945   6
   0  18  -8 1196.07 138.189  18
   0 -18   7 126.035 37.6609   1
   0 -18   7 81.9080 25.8754   2
   0  18  -7 76.8656 26.8367   6
   0  18  -7 46.1548 13.5531   8
   0  18  -7 28.7451 24.6013  18
   0 -18   6 1127.32 95.4468   1
   0  18  -6 314.381 73.5025  18
   0  18  -6 538.866 66.2996   6
   0  18  -6 506.261 46.3617   8
   0 -18   6 965.046 84.1809   2
   0 -18   5 2562.72 196.017  12
   0 -18   5 3062.50 155.707   1
   0  18  -5 2893.35 105.011   8
   0  18  -5 3048.37 158.818   6
   0 -18   5 3059.49 149.632   2
   0 -18   4 162.269 51.3957  12
   0 -18   4 217.749 44.0068   1
   0  18  -4 184.152 38.7002   6
   0  18  -4 177.559 25.7891   8
   0 -18   4 175.416 39.0063   2
   0 -18   3 5487.76 273.970  12
   0 -18   3 4384.33 187.791   1
   0  18  -3 5306.46 137.820   8
   0  18  -3 5304.15 208.799   6
   0 -18   3 4720.57 185.998   2
   0 -18   2 34.6776 28.0379  12
   0 -18   2 39.3601 20.1599   1
   0  18  -2 36.4627 18.9468   6
   0  18  -2 20.4247 14.2981   8
   0 -18   2 28.6809 14.1920   2
   0 -18   1 71.2059 36.0449  12
   0 -18   1 100.887 28.4113   1
   0  18  -1 80.3270 18.5067   8
   0  18  -1 95.4519 32.6286   6
   0 -18   1 89.4170 24.7478   3
   0 -18   1 114.571 29.5340   2
   0  18   0 88.3964 31.0511   6
   0 -18   0 25.6089 21.2172   1
   0 -18   0 163.135 51.4343  12
   0  18   0 157.484 26.7841   8
   0 -18   0 40.6176 21.7364   2
   0 -18   0 53.2342 21.0887   3
   0 -18  -1 1846.86 123.112   1
   0 -18  -1 1250.26 88.3714  14
   0  18   1 1163.61 62.2336  20
   0 -18  -1 1298.21 125.038  12
   0 -18  -1 1727.74 115.112   2
   0 -18  -1 1710.27 106.288   3
   0  18   1 1597.98 114.207   6
   0  18   2 164.995 21.9192  20
   0 -18  -2 169.188 38.0848   1
   0  18   2 163.829 41.3464   6
   0 -18  -2 123.156 32.0643   2
   0 -18  -2 109.062 29.7892   3
   0 -18  -2 139.880 44.2617  12
   0 -18  -2 133.208 34.0944  14
   0 -18  -3 1015.73 91.8683   1
   0  18   3 769.930 79.1290   6
   0 -18  -3 881.722 72.8449   3
   0 -18  -3 903.055 81.7870   2
   0 -18  -3 630.368 84.9718  12
   0 -18  -3 574.523 64.7065  14
   0 -18  -4 1316.16 104.110   1
   0 -18  -4 1181.16 113.025  12
   0 -18  -4 1012.52 87.1041  14
   0 -18  -4 1311.27 99.3253   2
   0 -18  -4 1260.34 87.1265   3
   0  18   4 1343.30 104.381   6
   0 -18  -5 430.614 67.6362  12
   0 -18  -5 477.348 52.1511   3
   0  18   5 489.541 62.6580   6
   0 -18  -6 1270.63 112.800  12
   0 -18  -6 1016.70 73.2101   3
   0  18   6 1178.64 97.6630   6
   0 -18  -7 93.9687 33.7025  12
   0  18   7 115.022 32.5116   6
   0 -18  -7 136.335 29.2152   3
   0 -18  -8 22.2688 7.80440   4
   0 -18  -8 19.9563 15.3531   1
   0 -18  -8 50.5227 30.1549  12
   0  18   8 23.6660 18.4112   6
   0 -18  -8 11.9850 14.2020   3
   0 -18  -8 20.3312 15.7709   2
   0  18   9 1430.03 107.841   6
   0 -18  -9 1413.09 56.1285   4
   0 -18  -9 1401.39 107.752   1
   0 -18  -9 1411.51 114.791  12
   0 -18  -9 1493.27 116.211   9
   0 -18  -9 1377.68 78.9417   3
   0 -18  -9 1377.52 102.371   2
   0  18  10 65.9472 23.1977   6
   0 -18 -10 57.3407 13.2678   4
   0 -18 -10 70.4276 26.3814  12
   0 -18 -10 87.0557 34.6679   9
   0 -18 -10 66.4629 23.5836   2
   0 -18 -10 67.2891 18.3364   3
   0 -18 -10 50.0475 23.3996   1
   0 -18 -11 63.8954 15.0947   4
   0 -18 -11 66.9434 20.1623   3
   0 -18 -11 67.8434 26.4495   9
   0 -18 -11 48.1585 26.4169  12
   0 -18 -11 74.5032 23.9774   2
   0 -18 -11 71.7594 25.5961   1
   0 -18 -12 1501.08 77.2953   3
   0 -18 -12 1563.97 69.7523   4
   0 -18 -12 1667.59 123.118  12
   0 -18 -12 1676.49 135.504   9
   0 -18 -12 1528.51 106.893   2
   0 -18 -12 1591.29 114.797   1
   0 -18 -13 537.174 42.8620   4
   0 -18 -13 561.797 47.3141   3
   0 -18 -13 623.405 70.8451   1
   0 -18 -13 516.758 70.1005  12
   0 -18 -13 448.483 69.9863   9
   0 -18 -13 579.863 65.6084   2
   0 -18 -14 1281.63 97.7819   2
   0 -18 -14 1002.51 35.0951  20
   0 -18 -14 1273.28 72.3348   3
   0 -18 -14 1294.09 70.5478   4
   0  18  14 1230.20 100.563   6
   0 -18 -14 984.610 33.0504  13
   0 -18 -14 1190.60 105.181  12
   0 -18 -14 1204.20 119.735   9
   0 -18 -14 1300.29 101.740   1
   0 -18 -15 209.962 43.3484   1
   0 -18 -15 176.257 28.7064   4
   0 -18 -15 187.951 28.0870   3
   0  18  15 143.496 38.5870   6
   0 -18 -15 125.720 16.7714  13
   0 -18 -15 137.881 43.8068   9
   0 -18 -15 174.979 36.9789   2
   0 -18 -16 505.026 63.6371   1
   0 -18 -16 408.496 39.6909   3
   0 -18 -16 398.860 42.3810   4
   0  18  16 385.235 58.2100   6
   0 -18 -16 300.970 28.4802  13
   0 -18 -16 394.731 73.7601   9
   0 -18 -16 454.349 57.1410   2
   0 -18 -17 656.182 73.9536   1
   0  18  17 669.632 77.1585   6
   0 -18 -17 676.390 51.9071   3
   0 -18 -17 654.448 56.3515   4
   0 -18 -17 599.979 45.6889  13
   0 -18 -17 591.857 88.1965   9
   0 -18 -17 618.023 68.9602   2
   0 -18 -18 662.280 36.9269  16
   0 -18 -18 506.202 51.8795   4
   0 -18 -18 456.703 61.1415   1
   0  18  18 567.367 70.9606   6
   0 -18 -18 475.297 58.5140   2
   0 -18 -19 8.25256 11.3598   4
   0 -18 -19-1.30519 13.1445   1
   0  18  19 1.46675 14.1293   6
   0 -18 -19 8.98311 13.2080   2
   0 -18 -20 146.962 33.8447   1
   0 -18 -20 194.881 36.9399   2
   0 -18 -20 181.788 31.6400   4
   0 -18 -21 6005.49 212.537   1
   0 -18 -21 5748.37 199.144   2
   0 -18 -21 5569.56 183.972   4
   0 -18 -22 639.212 69.7458   1
   0 -18 -22 603.024 65.0296   2
   0 -18 -22 457.982 53.0801   4
   0 -18 -23 1197.31 94.4306   1
   0 -18 -23 1354.57 155.030   9
   0 -18 -23 1188.84 89.9229   2
   0 -18 -23 1334.44 97.4233   4
   0 -18 -24 163.460 39.8903   1
   0 -18 -24 137.587 62.8891   9
   0 -18 -24 166.475 37.8143   2
   0 -18 -24 147.579 36.6510   4
   0 -18 -25 17.7678 19.3297   4
   0 -18 -25 49.5750 22.3109   1
   0 -18 -25 60.5665 20.6504   2
   0 -18 -25-13.0904 29.2436   9
   0 -18 -26 222.867 43.5031   4
   0 -18 -26 208.125 39.3146   2
   0 -18 -26 242.828 44.4328   1
   0 -18 -26 169.542 64.7935   9
   0 -18 -27 1534.78 115.390   4
   0 -18 -27 1476.22 95.5190   2
   0 -18 -27 1441.09 99.4365   1
   0 -18 -27 1786.49 195.443   9
   0 -18 -28 196.057 44.3478   4
   0 -18 -28 169.272 33.9569   1
   0 -18 -28 168.616 33.0306   2
   0 -18 -28 213.843 71.3874   9
   0 -18 -29 125.078 40.4139   4
   0 -18 -29 64.6844 20.6359   2
   0 -18 -29 44.7994 20.5778   1
   0 -18 -29 127.606 51.5103   9
   0 -18 -30 645.056 83.4854   4
   0 -18 -30 731.125 66.4918   2
   0 -18 -30 770.057 72.2088   1
   0 -18 -30 585.820 121.931   9
   0 -18 -31-17.2125 49.4256   9
   0 -18 -31-23.9709 33.0369   4
   0 -18 -32 447.890 116.671   9
   0 -18 -32 533.226 80.0806   4
   0 -18 -33 590.274 127.757   9
   0 -18 -33 426.553 74.5592   4
   0 -18 -34-26.8683 42.2066   9
   0 -18 -34 32.9802 28.0922   4
   0 -18 -35 89.1351 58.8002   9
   0 -18 -35 165.741 53.9598   4
   0 -18 -36 7.95763 48.6462   9
   0 -18 -36 43.8978 29.7871   4
   0 -18 -37 283.611 105.536   9
   0 -18 -37 261.825 66.2501   4
   0 -18 -38 45.7986 56.4013   9
   0 -18 -38 16.3398 29.5156   4
   0 -18 -39 47.4540 50.3849   9
   0 -18 -39 3.89452 27.8125   4
   0 -18 -40 30.7584 47.7660   9
   0 -18 -40-2.70015 31.5869   4
   0 -18 -41 149.031 97.0106   9
   0 -18 -41 129.214 58.6983   4
   0 -18 -42 94.2431 84.3357   9
   0 -18 -42 16.0216 41.7054   4
   0 -18 -43 20.0768 77.3840   9
   0 -18 -44 57.9841 84.6170   9
   0  19 -25 225.129 122.510  15
   0  19 -25 261.066 156.389  17
   0  19 -25 265.001 204.859  19
   0  19 -24 236.338 136.561  15
   0  19 -24 235.634 130.092  17
   0  19 -24 32.2857 37.3902   7
   0  19 -24 53.7325 145.273  19
   0  19 -23 22.3984 57.3328  15
   0  19 -23 144.167 102.443  17
   0  19 -23 49.3873 35.2798   7
   0  19 -22 7.10673 63.3266  15
   0  19 -22-2.25063 38.2626   7
   0  19 -21 74.6644 105.668  17
   0  19 -21-26.8215 62.5536  15
   0  19 -21-6.40672 30.0239   7
   0  19 -21 75.7141 106.499  19
   0  19 -20 85.0495 65.8788  15
   0  19 -20 311.586 152.792  17
   0  19 -20 45.0281 30.5403   7
   0  19 -20 360.728 184.567  19
   0  19 -19 185.959 101.005  15
   0  19 -19 239.552 78.3877  11
   0  19 -19 132.412 62.0859   7
   0  19 -19 339.996 157.481  19
   0  19 -18 154.035 80.9318  15
   0  19 -18 88.1731 44.3233  11
   0  19 -18 31.7821 36.7870   7
   0  19 -18 221.001 98.2173  19
   0  19 -18 87.1671 72.0837  18
   0  19 -17 20.9921 47.2295  15
   0  19 -17 13.9532 33.9585  11
   0  19 -17-52.0042 46.5567   7
   0  19 -17 47.4778 79.8169  19
   0  19 -17 2.20619 47.2052  18
   0  19 -16 123.858 74.2212  15
   0  19 -16-8.35886 32.6609  11
   0  19 -16 64.0315 51.5856   7
   0  19 -16 140.263 60.3553  18
   0  19 -15-7.95910 50.7530  18
   0  19 -15 33.0420 59.0587  15
   0  19 -15-14.5391 31.5326  11
   0  19 -14 740.036 137.633  18
   0  19 -14 517.572 97.8365  11
   0  19 -14 801.574 158.833  15
   0 -19  13 802.791 75.4209   2
   0 -19  13 802.895 81.8644   1
   0  19 -13 839.350 134.949  18
   0  19 -13 783.047 119.697  11
   0  19 -13 951.135 160.244  15
   0 -19  12 4.74997 15.4493   1
   0 -19  12 4.85948 13.9233   2
   0  19 -12-63.9598 35.5972  18
   0  19 -12 2.92555 34.7656  11
   0  19 -12 52.0014 49.0511  15
   0  19 -11 26.9442 22.1757  11
   0  19 -11 54.3351 28.9491   6
   0 -19  11 117.675 28.1727   1
   0 -19  11 66.0932 26.8743   2
   0  19 -10 965.522 132.414  18
   0  19 -10 817.138 118.002  11
   0 -19  10 378.922 58.2325   1
   0 -19  10 480.344 61.6081   2
   0  19 -10 730.847 59.4840   8
   0  19 -10 743.115 81.3321   6
   0 -19   9 638.905 69.0195   2
   0 -19   9 713.920 76.5949   1
   0  19  -9 452.848 44.9577   8
   0  19  -9 510.058 68.6368   6
   0  19  -9 306.969 75.1848  18
   0 -19   8 746.541 75.0044   2
   0 -19   8 736.689 79.6985   1
   0  19  -8 847.904 88.5007   6
   0  19  -8 781.882 58.8253   8
   0  19  -8 714.359 111.014  18
   0 -19   7 359.941 58.8181   1
   0 -19   7 317.126 53.1486   2
   0  19  -7 147.602 30.9109   8
   0  19  -7 179.383 45.4614   6
   0  19  -7 340.931 81.7380  18
   0 -19   6 122.264 33.0564   2
   0 -19   6 133.817 35.4949   1
   0  19  -6 83.0695 18.2884   8
   0  19  -6 116.137 31.7652   6
   0  19  -6 40.2089 30.0929  18
   0 -19   5 99.2414 33.9406   1
   0  19  -5 138.571 37.5063   6
   0  19  -5 191.309 30.9777   8
   0 -19   5 71.6291 29.8283   2
   0 -19   4 323.338 71.0080  12
   0 -19   4 363.782 57.6805   1
   0  19  -4 367.216 37.8044   8
   0  19  -4 402.789 60.9010   6
   0 -19   4 377.775 55.1495   2
   0 -19   3 484.934 88.3937  12
   0 -19   3 655.505 74.6164   1
   0  19  -3 532.866 44.8040   8
   0  19  -3 571.390 72.2935   6
   0 -19   3 678.867 72.7996   2
   0  19  -2 437.698 62.1398   6
   0 -19   2 369.467 73.8365  12
   0 -19   2 521.391 68.5671   1
   0  19  -2 474.866 42.9239   8
   0 -19   2 511.673 63.4795   2
   0  19  -1 1344.34 109.852   6
   0 -19   1 1403.23 139.469  12
   0 -19   1 1378.35 108.381   1
   0  19  -1 1391.54 73.7103   8
   0 -19   1 1232.70 98.2533   2
   0  19   0 2.96371 14.7183   6
   0 -19   0 34.7974 28.3483  12
   0 -19   0-0.61962 19.4589   3
   0 -19   0 6.03182 11.1251   2
   0 -19   0-1.45881 13.7741   1
   0 -19  -1 447.055 63.9095   1
   0 -19  -1 394.839 50.2565  14
   0  19   1 412.580 38.7582  20
   0 -19  -1 425.221 76.3707  12
   0 -19  -1 439.001 59.9886   2
   0 -19  -1 438.968 55.8457   3
   0  19   1 481.156 66.0110   6
   0 -19  -2 362.556 60.1735   1
   0 -19  -2 443.266 56.6660  14
   0  19   2 639.162 41.7406  20
   0  19   2 371.013 58.1134   6
   0 -19  -2 418.390 55.8375   3
   0 -19  -2 375.084 56.6319   2
   0 -19  -2 415.331 75.4896  12
   0 -19  -3 1080.32 96.0054   1
   0  19   3 842.698 85.5492   6
   0 -19  -3 988.789 88.1341   2
   0 -19  -3 949.594 77.8401   3
   0 -19  -3 649.992 89.1811  12
   0 -19  -3 528.786 63.0924  14
   0 -19  -4 43.4494 16.0960   1
   0 -19  -4 32.5655 26.1005  12
   0 -19  -4-5.37633 18.9738  14
   0 -19  -4 27.8178 16.7825   2
   0 -19  -4 31.8332 13.3634   3
   0  19   4 11.6842 15.2235   6
   0 -19  -5 607.148 84.9589  12
   0 -19  -5 700.068 65.1602   3
   0  19   5 669.471 77.1209   6
   0 -19  -6 592.064 82.2185  12
   0 -19  -6 755.826 66.5521   3
   0  19   6 708.823 77.8613   6
   0 -19  -7-6.22914 20.1322  12
   0  19   7-7.32005 17.7061   6
   0 -19  -7-10.7354 18.2911   3
   0 -19  -8 2870.38 58.1047   4
   0 -19  -8 2839.67 156.703   1
   0 -19  -8 3140.95 182.374  12
   0  19   8 2974.23 160.336   6
   0 -19  -8 2860.16 120.732   3
   0 -19  -8 2978.33 154.168   2
   0 -19  -9 136.612 15.8993   4
   0  19   9 87.0234 25.5312   6
   0 -19  -9 129.234 34.3496   1
   0 -19  -9 96.7925 31.3100  12
   0 -19  -9 167.850 36.1079   2
   0 -19  -9 157.380 29.7839   3
   0 -19 -10 169.268 21.7924   4
   0  19  10 148.671 38.7199   6
   0 -19 -10 193.889 42.1834   1
   0 -19 -10 110.422 33.1802  12
   0 -19 -10 121.218 39.3173   9
   0 -19 -10 164.097 28.5465   3
   0 -19 -10 208.619 43.3844   2
   0 -19 -11 2170.38 137.028   1
   0 -19 -11 2355.06 137.361   2
   0 -19 -11 2668.66 167.344   9
   0 -19 -11 2627.81 162.405  12
   0 -19 -11 2335.63 102.082   3
   0 -19 -11 2346.20 80.7503   4
   0 -19 -12 5.07742 12.2127   1
   0 -19 -12 1.34012 11.8086   2
   0 -19 -12 15.0684 22.2208   9
   0 -19 -12 35.6546 24.2271  12
   0 -19 -12-1.85433 12.3004   3
   0 -19 -12-11.1247 12.3274   4
   0 -19 -13 624.580 73.4262   1
   0 -19 -13 575.973 67.5950   2
   0 -19 -13 511.163 81.9992   9
   0 -19 -13 432.368 68.1657  12
   0 -19 -13 516.671 48.0405   3
   0 -19 -13 541.852 43.5442   4
   0 -19 -14 90.5238 23.5327   3
   0 -19 -14 79.9299 21.2590   4
   0  19  14 80.3510 32.7801   6
   0 -19 -14 187.809 44.5402   1
   0 -19 -14 43.1074 33.3159   9
   0 -19 -14 77.6038 34.7174  12
   0 -19 -14 139.514 36.3576   2
   0 -19 -15 15.2984 17.3374   2
   0 -19 -15-15.9723 7.94520  20
   0 -19 -15-2.41849 12.1045   3
   0 -19 -15-9.78604 12.8680   4
   0  19  15-6.83867 14.8740   6
   0 -19 -15 0.82877 24.6910  12
   0 -19 -15-25.8487 17.8987   9
   0 -19 -15 3.60975 16.9014   1
   0 -19 -16 177.861 40.8586   1
   0 -19 -16 173.629 29.5043   3
   0 -19 -16 159.200 27.1645   4
   0  19  16 166.560 39.4726   6
   0 -19 -16 125.008 16.3905  13
   0 -19 -16 139.089 49.2299   9
   0 -19 -16 184.711 39.4503   2
   0 -19 -17 2041.95 131.589   1
   0 -19 -17 1703.79 83.0147   3
   0 -19 -17 1808.81 93.1954   4
   0  19  17 1780.22 128.550   6
   0 -19 -17 1597.17 65.0987  13
   0 -19 -17 1904.10 164.095   9
   0 -19 -17 1932.41 121.776   2
   0 -19 -18 577.859 70.3534   1
   0  19  18 501.460 69.7170   6
   0 -19 -18 506.322 51.7871   4
   0 -19 -18 506.650 46.1152   3
   0 -19 -18 504.794 42.6147  13
   0 -19 -18 526.615 90.8118   9
   0 -19 -18 555.086 64.9789   2
   0 -19 -19 50.1972 22.0384   1
   0  19  19 51.2324 23.5305   6
   0 -19 -19 27.5735 7.03309  16
   0 -19 -19 37.3010 16.5220   4
   0 -19 -19 43.7643 16.2304   3
   0 -19 -19 34.0044 11.9539  13
   0 -19 -19 65.3020 40.8038   9
   0 -19 -19 17.9462 11.3486   2
   0 -19 -20 1760.67 100.653   4
   0 -19 -20 1848.71 122.110   1
   0 -19 -20 1823.53 70.8424  16
   0 -19 -20 1784.78 115.044   2
   0 -19 -21 537.387 67.0329   1
   0 -19 -21 501.244 61.4377   2
   0 -19 -21 421.229 52.7896   4
   0 -19 -22 144.207 36.0563   1
   0 -19 -22 124.062 32.9903   2
   0 -19 -22 140.346 34.4647   4
   0 -19 -23 57.8838 21.7863   1
   0 -19 -23 54.4652 23.8598   2
   0 -19 -23 35.5888 22.7077   4
   0 -19 -24 915.764 84.1174   1
   0 -19 -24 939.409 82.2778   2
   0 -19 -24 963.776 84.0977   4
   0 -19 -25 133.907 31.9547   4
   0 -19 -25 109.157 29.5609   2
   0 -19 -25 108.381 29.7524   1
   0 -19 -25 21.9080 25.8282   9
   0 -19 -26 327.211 52.9948   4
   0 -19 -26 247.869 48.0845   1
   0 -19 -26 254.760 44.7181   2
   0 -19 -27 1905.25 129.527   4
   0 -19 -27 2023.38 116.830   2
   0 -19 -27 2151.82 125.819   1
   0 -19 -27 1948.91 207.335   9
   0 -19 -28 195.180 44.4843   4
   0 -19 -28 160.877 37.0551   1
   0 -19 -28 175.751 36.8044   2
   0 -19 -28 82.7996 46.2154   9
   0 -19 -29 469.182 68.4534   4
   0 -19 -29 461.205 58.3797   1
   0 -19 -29 452.343 55.7785   2
   0 -19 -30 53.4483 35.2718   4
   0 -19 -30 15.7441 14.9550   2
   0 -19 -30 4.24600 11.9313   1
   0 -19 -30 61.0535 36.5832   9
   0 -19 -31 12.8753 24.0468   4
   0 -19 -31-10.0503 11.7688   2
   0 -19 -31 20.4073 19.4288   1
   0 -19 -31-24.2126 42.5589   9
   0 -19 -32 319.732 94.2993   9
   0 -19 -32 272.616 58.9392   4
   0 -19 -33 2368.46 259.959   9
   0 -19 -33 2330.05 167.367   4
   0 -19 -34 22.4090 51.2134   9
   0 -19 -34-11.7295 31.9679   4
   0 -19 -35 290.471 99.8341   9
   0 -19 -35 129.804 47.0349   4
   0 -19 -36 180.838 86.0647   9
   0 -19 -36 172.829 49.3100   4
   0 -19 -37 39.1805 55.0532   9
   0 -19 -37 34.9005 24.8037   4
   0 -19 -38 308.118 118.701   9
   0 -19 -38 139.254 50.6904   4
   0 -19 -39 356.136 127.005   9
   0 -19 -39 461.292 86.7402   4
   0 -19 -40-21.8017 59.0915   9
   0 -19 -40-25.9285 31.6770   4
   0 -19 -41 6.40294 60.2241   9
   0 -19 -41 4.21158 32.5805   4
   0 -19 -42 231.416 110.627   9
   0 -19 -42 302.454 75.3119   4
   0 -19 -43-30.4649 64.0587   9
   0 -19 -43-57.1057 46.0823   4
   0  20 -24 319.408 180.640  19
   0  20 -24 298.092 137.760  15
   0  20 -24 156.684 96.2923  17
   0  20 -23 24.5249 43.9154   7
   0  20 -23 4.73020 104.410  17
   0  20 -23-55.5511 80.3035  15
   0  20 -22 338.292 195.532  19
   0  20 -22 377.457 106.982   7
   0  20 -22 298.305 139.935  17
   0  20 -22 455.489 159.231  15
   0  20 -21 64.0270 134.691  19
   0  20 -21-30.8041 36.2491   7
   0  20 -21 39.1856 65.2731  15
   0  20 -21 95.2447 86.9818  17
   0  20 -20 173.237 149.833  19
   0  20 -20-6.35006 41.5886   7
   0  20 -20 114.077 88.7465  15
   0  20 -20-27.0863 73.9006  17
   0  20 -19 1092.98 263.988  19
   0  20 -19 890.020 146.702  11
   0  20 -19 732.650 134.286   7
   0  20 -19 657.746 155.727  15
   0  20 -18 128.793 51.2884  11
   0  20 -18 182.530 68.6179   7
   0  20 -18 113.733 92.3406  15
   0  20 -17 154.602 85.8379  19
   0  20 -17-55.1917 81.0360  18
   0  20 -17 7.37584 34.3048  11
   0  20 -17 13.0674 45.4664   7
   0  20 -17 36.5568 64.6036  15
   0  20 -16 111.769 66.6617  18
   0  20 -16 1.76883 38.9393  11
   0  20 -16 104.691 55.6783   7
   0  20 -16 58.4614 53.8970  15
   0  20 -15 142.162 86.1373  15
   0  20 -15 169.243 69.5891  18
   0  20 -15 139.017 61.4667  11
   0  20 -14 67.7625 52.0474  15
   0  20 -14 4.08670 46.0852  18
   0  20 -14-4.95407 32.0849  11
   0  20 -13 2143.14 241.974  15
   0  20 -13 2351.84 212.982  11
   0  20 -13 2227.74 221.447  18
   0 -20  12 248.676 48.3395   1
   0 -20  12 179.068 37.8488   2
   0  20 -12 179.399 72.8553  15
   0  20 -12 100.439 54.4728  11
   0  20 -12 125.188 60.8096  18
   0  20 -11 118.895 51.6153  11
   0 -20  11 49.7619 22.1170   1
   0 -20  11 44.7381 24.8034   2
   0 -20  10 110.290 29.9117   1
   0 -20  10 142.724 35.7743   2
   0  20 -10 279.226 71.4134  11
   0  20 -10 268.207 52.3948   6
   0  20 -10 281.565 79.7986  18
   0  20  -9 139.014 56.7647  18
   0  20  -9 239.292 51.2036   6
   0 -20   9 292.149 50.5841   1
   0 -20   9 216.584 43.3794   2
   0  20  -8 9.27958 35.9265  18
   0  20  -8 7.56593 15.3755   8
   0  20  -8-6.62106 16.4593   6
   0 -20   8 11.0490 12.6267   1
   0 -20   8-8.80974 15.6539   2
   0  20  -7 1379.76 115.981   6
   0 -20   7 1612.79 117.987   1
   0 -20   7 1443.63 107.631   2
   0  20  -6 196.737 45.8958   6
   0  20  -6 254.682 36.3280   8
   0 -20   6 182.677 41.4603   2
   0 -20   6 144.858 40.3914   1
   0  20  -5 85.9482 16.7543   8
   0  20  -5 83.8562 35.5197   6
   0 -20   5 74.7774 27.0955   1
   0 -20   5 68.2397 26.4720   2
   0 -20   4 1640.34 121.136   1
   0  20  -4 1749.03 129.961   6
   0 -20   4 1554.12 163.852  12
   0  20  -4 1722.56 83.8678   8
   0 -20   4 1690.30 118.400   2
   0 -20   3 470.307 67.5787   1
   0  20  -3 612.975 78.0064   6
   0 -20   3 690.924 109.506  12
   0  20  -3 682.122 55.3158   8
   0 -20   3 619.803 72.5885   2
   0 -20   2 88.4453 33.7942   1
   0  20  -2 133.205 41.9823   6
   0 -20   2 219.315 62.2446  12
   0  20  -2 184.928 31.2605   8
   0 -20   2 90.7843 32.4478   2
   0 -20   1 2.45399 35.7044  12
   0  20  -1-12.0101 24.3874   6
   0 -20   1 12.6568 16.4370   2
   0 -20   1 9.15083 13.2866   1
   0 -20   0 42.0621 27.0019   1
   0 -20   0 3.53923 25.9216  12
   0  20   0 21.4898 13.0562  20
   0 -20   0 31.7306 22.0772   2
   0  20   0 3.19838 17.0786   6
   0 -20  -1 2098.39 138.564   1
   0  20   1 1219.72 65.0197  20
   0 -20  -1 1358.04 136.288  12
   0 -20  -1 1838.10 117.684   3
   0 -20  -1 1833.88 124.380   2
   0  20   1 1617.57 123.934   6
   0 -20  -2 1809.58 130.556   1
   0 -20  -2 1372.69 100.296  14
   0  20   2 1369.89 61.0562  20
   0  20   2 1605.91 124.535   6
   0 -20  -2 1760.46 123.029   2
   0 -20  -2 1812.84 114.719   3
   0 -20  -2 1458.32 140.532  12
   0 -20  -3 1955.79 134.920   1
   0  20   3 1717.17 128.674   6
   0 -20  -3 1709.44 108.035   3
   0 -20  -3 1764.05 122.272   2
   0 -20  -3 1504.01 140.639  12
   0 -20  -3 1271.20 98.0433  14
   0 -20  -4 3686.35 186.563   1
   0  20   4 4609.93 208.932   6
   0 -20  -4 3860.63 182.331   2
   0 -20  -4 4142.76 165.603   3
   0 -20  -4 4928.28 246.098  12
   0 -20  -4 5542.43 213.445  14
   0 -20  -5 100.487 30.3150   1
   0 -20  -5-5.07904 26.9983  12
   0 -20  -5 31.3733 16.8488  14
   0 -20  -5 95.4715 25.7153   3
   0 -20  -5 121.564 34.4147   2
   0  20   5 55.8766 23.2211   6
   0 -20  -6 911.068 105.061  12
   0 -20  -6 949.299 75.9878   3
   0  20   6 939.224 94.2654   6
   0 -20  -7 2293.14 164.216  12
   0 -20  -7 2624.40 122.929   3
   0  20   7 2492.49 153.551   6
[truncated: 10,615,587 more chars]
