# Supplementary material for: Zwitterionic Heavier Pnictinidenes in Redox Catalysis
Source: Angew Chem Int Ed Engl. 2025 Jun 30;64(34):e202505697. doi: 10.1002/anie.202505697 (PMC12363621; doi:10.1002/anie.202505697)
Supplement: Supplementary file 2 — Supporting Information [file ANIE-64-e202505697-s002.zip › 8a.cif]

data_8a

#2024ncs0526r2z

_audit_creation_date               2024-08-01
_audit_creation_method
;
Olex2 1.5-alpha
(compiled 2024.02.16 svn.r378c4104 for OlexSys, GUI svn.r6928)
;
loop_
  _audit_author_name
  _audit_author_email
  _audit_author_address
 'Planas Fabrega, O.' o.planasfabrega@qmul.ac.uk
;
University of London Queen Mary
Chemistry
Mile End Road, School of Physical & Chemical Sciences, Joseph Priestley Building
London
E1 4NS
UK
;
 'Tizzard, G.J.' Graham.Tizzard@soton.ac.uk
;
University of Southampton
UK National Crystallography Service, Chemistry, Faculty of Engineering and Physical Sciences
Highfield
Southampton
SO17 1BJ
UK
;

_audit_contact_author_address      ?
_audit_contact_author_email        ?
_audit_contact_author_name         ''
_audit_contact_author_phone        ?
_publ_contact_author_id_orcid      ?
_publ_section_references
;
Bourhis, L.J., Dolomanov, O.V., Gildea, R.J., Howard, J.A.K., Puschmann, H.
 (2015). Acta Cryst. A71, 59-75.

Dolomanov, O.V., Bourhis, L.J., Gildea, R.J, Howard, J.A.K. & Puschmann, H.
 (2009), J. Appl. Cryst. 42, 339-341.

Sheldrick, G.M. (2015). Acta Cryst. A71, 3-8.
;
_chemical_formula_moiety          
 'C33 H36 B F4 N5 Sb, C32 H12 B F24, 1[CH2Cl2]'
_chemical_formula_sum              'C66 H50 B2 Cl2 F28 N5 Sb1'
_chemical_formula_weight           1659.435
_chemical_oxdiff_formula           'C67 H52 B2 F28 N5 Sb'
_chemical_oxdiff_usercomment       Sb(I)PyF5BArF
loop_
  _atom_type_symbol
  _atom_type_scat_dispersion_real
  _atom_type_scat_dispersion_imag
  _atom_type_scat_Cromer_Mann_a1
  _atom_type_scat_Cromer_Mann_a2
  _atom_type_scat_Cromer_Mann_a3
  _atom_type_scat_Cromer_Mann_a4
  _atom_type_scat_Cromer_Mann_b1
  _atom_type_scat_Cromer_Mann_b2
  _atom_type_scat_Cromer_Mann_b3
  _atom_type_scat_Cromer_Mann_b4
  _atom_type_scat_Cromer_Mann_c
  _atom_type_scat_source
  _atom_type_scat_dispersion_source
 B 0.00156 0.00068 2.05450 1.33260 1.09790 0.70680 23.21850 1.02100 60.34980
 0.14030 -0.19320 'International Tables Volume C Table 6.1.1.4 (pp. 500-502)'
 'Brennan, Cowan, Rev. Sci. Instrum., 1992, 63, 850'
 C 0.00313 0.00162 2.31000 1.02000 1.58860 0.86500 20.84390 10.20750 0.56870
 51.65120 0.21560 'International Tables Volume C Table 6.1.1.4 (pp. 500-502)'
 'Brennan, Cowan, Rev. Sci. Instrum., 1992, 63, 850'
 F 0.01756 0.01033 3.53920 2.64120 1.51700 1.02430 10.28250 4.29440 0.26150
 26.14760 0.27760 'International Tables Volume C Table 6.1.1.4 (pp. 500-502)'
 'Brennan, Cowan, Rev. Sci. Instrum., 1992, 63, 850'
 H 0.00000 0.00000 0.49300 0.32291 0.14019 0.04081 10.51090 26.12570 3.14236
 57.79970 0.00304 'International Tables Volume C Table 6.1.1.4 (pp. 500-502)'
 'Brennan, Cowan, Rev. Sci. Instrum., 1992, 63, 850'
 N 0.00612 0.00332 12.21260 3.13220 2.01250 1.16630 0.00570 9.89330 28.99750
 0.58260 -11.52900 'International Tables Volume C Table 6.1.1.4 (pp. 500-502)'
 'Brennan, Cowan, Rev. Sci. Instrum., 1992, 63, 850'
 Sb -0.55470 1.55289 19.64180 19.04550 5.03710 2.68270 5.30340 0.46070 27.90740
 75.28250 4.59090 'International Tables Volume C Table 6.1.1.4 (pp. 500-502)'
 'Brennan, Cowan, Rev. Sci. Instrum., 1992, 63, 850'

_space_group_crystal_system        'monoclinic'
_space_group_IT_number             14
_space_group_name_H-M_alt          'P 1 21/c 1'
_space_group_name_Hall             '-P 2ybc'
loop_
  _space_group_symop_id
  _space_group_symop_operation_xyz
 1 x,y,z
 2 -x,y+1/2,-z+1/2
 3 -x,-y,-z
 4 x,-y-1/2,z-1/2

_symmetry_Int_Tables_number        14
_cell_length_a                     10.9725(2)
_cell_length_b                     29.0178(5)
_cell_length_c                     21.9761(3)
_cell_angle_alpha                  90
_cell_angle_beta                   99.206(2)
_cell_angle_gamma                  90
_cell_volume                       6907.0(2)
_cell_formula_units_Z              4
_cell_measurement_reflns_used      48186
_cell_measurement_temperature      100(2)
_cell_measurement_theta_max        37.9460
_cell_measurement_theta_min        1.7110
_exptl_absorpt_coefficient_mu      0.598
_exptl_absorpt_correction_T_max    1.00000
_exptl_absorpt_correction_T_min    0.76447
_exptl_absorpt_correction_type     multi-scan
_exptl_absorpt_process_details
;
CrysAlisPro 1.171.43.130a (Rigaku Oxford Diffraction, 2024)
Empirical absorption correction using spherical harmonics,
implemented in SCALE3 ABSPACK scaling algorithm.
;
_exptl_crystal_colour              colourless
_exptl_crystal_colour_primary      colourless
_exptl_crystal_density_diffrn      1.596
_exptl_crystal_description         plate
_exptl_crystal_F_000               3313.920
_exptl_crystal_recrystallization_method  'The material was used as supplied'
_exptl_crystal_size_max            0.1
_exptl_crystal_size_mid            0.07
_exptl_crystal_size_min            0.03
_diffrn_reflns_av_R_equivalents    0.0796
_diffrn_reflns_av_unetI/netI       0.0519
_diffrn_reflns_Laue_measured_fraction_full  0.9998
_diffrn_reflns_Laue_measured_fraction_max  0.9999
_diffrn_reflns_limit_h_max         16
_diffrn_reflns_limit_h_min         -16
_diffrn_reflns_limit_k_max         43
_diffrn_reflns_limit_k_min         -43
_diffrn_reflns_limit_l_max         33
_diffrn_reflns_limit_l_min         -33
_diffrn_reflns_number              198779
_diffrn_reflns_point_group_measured_fraction_full  0.9998
_diffrn_reflns_point_group_measured_fraction_max  0.9999
_diffrn_reflns_theta_full          25.2417
_diffrn_reflns_theta_max           32.58
_diffrn_reflns_theta_min           1.69
_diffrn_ambient_environment        N~2~
_diffrn_ambient_temperature        100(2)
_diffrn_detector                   'hybrid pixel array detector'
_diffrn_detector_area_resol_mean   10
_diffrn_detector_dtime             0.000
_diffrn_detector_type              'Rigaku, HyPix 6000HE'
_diffrn_measured_fraction_theta_full  0.9998
_diffrn_measured_fraction_theta_max  0.9999
_diffrn_measurement_details
;
List of Runs (angles in degrees, time in seconds):

  # Type    Start    End  Width  t~exp~   \w     \q     \k     \f   Frames
--------------------------------------------------------------------------
  1  \w      9.00  57.00   0.50    7.00    --   14.94-122.00-157.00   96
  2  \w    -63.00 -22.00   0.50    7.00    --   14.94 -19.00-150.00   82
  3  \w     -1.00  33.00   0.50    7.00    --   14.94  69.00 132.52   68
  4  \w     -1.00  33.00   0.50    7.00    --   14.94  69.00 -30.38   68
  5  \w    -63.00 -22.00   0.50    7.00    --   14.94 -19.00 -90.00   82
  6  \w     -1.00  33.00   0.50    7.00    --   14.94  69.00-164.92   68
  7  \w     -3.00  25.00   0.50    7.00    --   14.94  73.00 -84.62   56
  8  \w      4.00  56.00   0.50    7.00    --   14.94  57.00  30.00  104
  9  \w    -62.00  -5.00   0.50    7.00    --  -16.34 -57.00-180.00  114
 10  \w     16.00  62.00   0.50    7.00    --  -16.34  19.00 -30.00   92
 11  \w    -42.00   8.00   0.50    7.00    --  -16.34  89.00  10.14  100
 12  \w    -42.00 -17.00   0.50    7.00    --  -16.34  89.00-107.97   50
 13  \w    -54.00 -26.00   0.50    7.00    --  -28.09 122.00 -75.00   56
 14  \w    -50.00 -22.00   0.50    7.00    --   26.68 -19.00 150.00   56
 15  \w     43.00  94.00   0.50    7.00    --   26.68  38.00-120.00  102
 16  \w     19.00  45.00   0.50    7.00    --   26.68  63.00  58.17   52
 17  \w    -50.00 -25.00   0.50    7.00    --   26.68 -19.00-120.00   50
 18  \w    -54.00 -29.00   0.50    7.00    --  -28.09 -63.00 132.43   50
 19  \w    -44.00 -15.00   0.50    7.00    --  -28.09 -66.00  99.16   58
 20  \w     16.00  49.00   0.50    7.00    --  -28.09  19.00   0.00   66
 21  \w    -41.00 -16.00   0.50    7.00    --  -28.09 -68.00 144.58   50
 22  \w     16.00  41.00   0.50    7.00    --  -28.09  19.00 120.00   50
 23  \w    -36.00 -11.00   0.50    7.00    --  -28.09 -69.00-102.25   50
 24  \w    -41.00 -16.00   0.50    7.00    --  -28.09 -68.00-158.30   50
 25  \w     23.00  49.00   0.50    7.00    --  -28.09  19.00  90.00   52
 26  \w    -46.00 -14.00   0.50    7.00    --  -28.09 -67.00-141.84   64
;
_diffrn_measurement_device         'four-circle diffractometer'
_diffrn_measurement_device_details  'Rigaku, UG2 \k goniometer'
_diffrn_measurement_device_type   
 'Rigaku FRE+ diffractometer with HF Varimax confocal mirrors, a UG2 goniometer and HyPix 6000HE detector'
_diffrn_measurement_method         'profile data from \w-scans'
_diffrn_measurement_specimen_support  'MiTeGen MicroLoop'
_diffrn_orient_matrix_type        
 'CrysAlisPro convention (1999,Acta A55,543-557)'
_diffrn_orient_matrix_UB_11        -0.0191078000
_diffrn_orient_matrix_UB_12        0.0108867000
_diffrn_orient_matrix_UB_13        0.0257968000
_diffrn_orient_matrix_UB_21        0.0164317000
_diffrn_orient_matrix_UB_22        0.0217531000
_diffrn_orient_matrix_UB_23        -0.0110049000
_diffrn_orient_matrix_UB_31        -0.0604371000
_diffrn_orient_matrix_UB_32        0.0024296000
_diffrn_orient_matrix_UB_33        -0.0168040000
_diffrn_radiation_collimation      0.2
_diffrn_radiation_monochromator    'Confocal mirrors, HF Varimax'
_diffrn_radiation_probe            x-ray
_diffrn_radiation_type             'Mo K\a'
_diffrn_radiation_wavelength       0.71073
_diffrn_radiation_xray_symbol      K-L~3~
_diffrn_source                     'Rotating Anode'
_diffrn_source_current             55.0
_diffrn_source_power               2.475
_diffrn_source_target              Mo
_diffrn_source_type                'Rigaku FRE+'
_diffrn_source_voltage             45.0
_diffrn_special_details            ?
_reflns_Friedel_coverage           0.0
_reflns_limit_h_max                16
_reflns_limit_h_min                -16
_reflns_limit_k_max                43
_reflns_limit_k_min                0
_reflns_limit_l_max                33
_reflns_limit_l_min                0
_reflns_number_gt                  17616
_reflns_number_total               25145
_reflns_threshold_expression       I>=2u(I)
_computing_cell_refinement         'CrysAlisPro 1.171.43.130a (Rigaku OD, 2024)'
_computing_data_collection        
 'CrysAlisPro system (CCD 43.131a 64-bit (release 19-07-2024))'
_computing_data_reduction          'CrysAlisPro 1.171.43.130a (Rigaku OD, 2024)'
_computing_molecular_graphics      'Olex2 1.5-alpha (Dolomanov et al., 2009)'
_computing_publication_material    'Olex2 1.5-alpha (Dolomanov et al., 2009)'
_computing_structure_refinement   
 'olex2.refine 1.5-alpha (Bourhis et al., 2015)'
_computing_structure_solution      'SHELXT 2018/2 (Sheldrick, 2018)'
_refine_diff_density_max           1.9386
_refine_diff_density_min           -1.3428
_refine_diff_density_rms           0.1420
_refine_ls_d_res_high              0.6600
_refine_ls_d_res_low               12.0601
_refine_ls_goodness_of_fit_ref     1.0262
_refine_ls_hydrogen_treatment      constr
_refine_ls_matrix_type             full
_refine_ls_number_constraints      96
_refine_ls_number_parameters       1060
_refine_ls_number_reflns           25145
_refine_ls_number_restraints       882
_refine_ls_R_factor_all            0.0851
_refine_ls_R_factor_gt             0.0541
_refine_ls_restrained_S_all        1.0079
_refine_ls_shift/su_max            0.0010
_refine_ls_shift/su_mean           0.0001
_refine_ls_structure_factor_coef   Fsqd
_refine_ls_weighting_details      
 'w=1/[\s^2^(Fo^2^)+(0.0652P)^2^+4.0354P] where P=(Fo^2^+2Fc^2^)/3'
_refine_ls_weighting_scheme        calc
_refine_ls_wR_factor_gt            0.1288
_refine_ls_wR_factor_ref           0.1450
_refine_special_details           
 'One tBu group and three CF3 groups are disordered (ca. 70:30, 59:41, 74:26, 87:13).  1, 2 and 1, 3 equal distance geometric restraints (SADI) applioed to all chemically equivalent atom pairs of each disorder component. Thermal restraints (RIGU) appled to all disorder components. Solvent making applied to eliminate electronic contribution equivalent to one DCM molecule per formula unit.'
_olex2_refinement_description
;
1. Fixed Uiso
 At 1.2 times of:
  All C(H) groups
 At 1.5 times of:
  All C(H,H,H) groups
2. Restrained distances
 N4-C11a \\sim N4-C11b
 with sigma of 0.02
 C11a-C12a \\sim C11b-C13b
 with sigma of 0.02
 C11a-C14a \\sim C11b-C14b
 with sigma of 0.02
 C11a-C13a \\sim C11b-C12b
 with sigma of 0.02
 N4-C12a \\sim N4-C13b
 with sigma of 0.04
 N4-C14a \\sim N4-C14b
 with sigma of 0.04
 N4-C13a \\sim N4-C12b
 with sigma of 0.04
 C12a-C14a \\sim C13b-C14b
 with sigma of 0.04
 C12a-C13a \\sim C13b-C12b
 with sigma of 0.04
 C14a-C13a \\sim C14b-C12b
 with sigma of 0.04
 F68a-C74a \\sim F68b-C74b
 with sigma of 0.02
 C69-C74a \\sim C69-C74b
 with sigma of 0.02
 F67a-C74a \\sim F67b-C74b
 with sigma of 0.02
 F66a-C74a \\sim F66b-C74b
 with sigma of 0.02
 F68a-C69 \\sim F68b-C69
 with sigma of 0.04
 F68a-F67a \\sim F68b-F67b
 with sigma of 0.04
 F68a-F66a \\sim F68b-F66b
 with sigma of 0.04
 C69-F67a \\sim C69-F67b
 with sigma of 0.04
 C69-F66a \\sim C69-F66b
 with sigma of 0.04
 F67a-F66a \\sim F67b-F66b
 with sigma of 0.04
 F74a-C82a \\sim F74b-C82b
 with sigma of 0.02
 F73a-C82a \\sim F73b-C82b
 with sigma of 0.02
 F72a-C82a \\sim F72b-C82b
 with sigma of 0.02
 C79-C82a \\sim C79-C82b
 with sigma of 0.02
 F74a-F73a \\sim F74b-F73b
 with sigma of 0.04
 F74a-F72a \\sim F74b-F72b
 with sigma of 0.04
 F74a-C79 \\sim F74b-C79
 with sigma of 0.04
 F73a-F72a \\sim F73b-F72b
 with sigma of 0.04
 F73a-C79 \\sim F73b-C79
 with sigma of 0.04
 F72a-C79 \\sim F72b-C79
 with sigma of 0.04
 F63a-C73 \\sim F63b-C73
 with sigma of 0.02
 F64a-C73 \\sim F64b-C73
 with sigma of 0.02
 F65a-C73 \\sim F65b-C73
 with sigma of 0.02
3. Rigid body (RIGU) restrains
 F66a, F66b, F67a, F67b, F68a, F68b, C69, C74a, C74b
 with sigma for 1-2 distances of 0.004 and sigma for 1-3 distances of 0.004
 F72a, F72b, F73a, F73b, F74a, F74b, C79, C82a, C82b
 with sigma for 1-2 distances of 0.004 and sigma for 1-3 distances of 0.004
 N4, C11a, C11b, C12a, C12b, C13a, C13b, C14a, C14b
 with sigma for 1-2 distances of 0.004 and sigma for 1-3 distances of 0.004
 F51, F52, F53, F54, F55, F56, F57, F58, F59, F60, F61, F62, F63a, F64a, F65a,
 F66a, F66b, F67a, F67b, F68a, F68b, F69, F70, F71, F72a, F72b, F73a, F73b,
 F74a, F74b, C51, C52, C53, C54, C55, C56, C57, C58, C59, C60, C61, C62, C63,
 C64, C65, C66, C67, C68, C69, C70, C71, C72, C73, C74a, C74b, C75, C76, C77,
 C78, C79, C80, C81, C82a, C82b, B51
 with sigma for 1-2 distances of 0.004 and sigma for 1-3 distances of 0.004
 F63a, F63b, F64a, F64b, F65a, F65b, C73
 with sigma for 1-2 distances of 0.004 and sigma for 1-3 distances of 0.004
4. Others
 Sof(C11b)=Sof(C12b)=Sof(H12d)=Sof(H12e)=Sof(H12f)=Sof(C13b)=Sof(H13d)=
 Sof(H13e)=Sof(H13f)=Sof(C14b)=Sof(H14d)=Sof(H14e)=Sof(H14f)=1-FVAR(1)
 Sof(C11a)=Sof(C12a)=Sof(H12a)=Sof(H12b)=Sof(H12c)=Sof(C13a)=Sof(H13a)=
 Sof(H13b)=Sof(H13c)=Sof(C14a)=Sof(H14a)=Sof(H14b)=Sof(H14c)=FVAR(1)
 Sof(F66b)=Sof(F67b)=Sof(F68b)=Sof(C74b)=1-FVAR(2)
 Sof(F66a)=Sof(F67a)=Sof(F68a)=Sof(C74a)=FVAR(2)
 Sof(F72b)=Sof(F73b)=Sof(F74b)=Sof(C82b)=1-FVAR(3)
 Sof(F72a)=Sof(F73a)=Sof(F74a)=Sof(C82a)=FVAR(3)
 Sof(F64b)=Sof(F63b)=Sof(F65b)=1-FVAR(4)
 Sof(F64a)=Sof(F63a)=Sof(F65a)=FVAR(4)
5.a Aromatic/amide H refined with riding coordinates:
 C2(H2), C3(H3), C9(H9), C10(H10), C16(H16), C17(H17), C19(H19), C20(H20),
 C23(H23), C24(H24), C26(H26), C27(H27), C52(H52), C54(H54), C56(H56), C60(H60),
  C62(H62), C64(H64), C68(H68), C70(H70), C72(H72), C76(H76), C78(H78), C80(H80)
5.b Idealised Me refined as rotating group:
 C5(H5a,H5b,H5c), C6(H6a,H6b,H6c), C7(H7a,H7b,H7c), C12a(H12a,H12b,H12c),
 C12b(H12d,H12e,H12f), C13a(H13a,H13b,H13c), C13b(H13d,H13e,H13f), C14a(H14a,
 H14b,H14c), C14b(H14d,H14e,H14f), C21(H21a,H21b,H21c), C28(H28a,H28b,H28c)
;
_atom_sites_solution_primary       dual
loop_
  _atom_site_label
  _atom_site_type_symbol
  _atom_site_fract_x
  _atom_site_fract_y
  _atom_site_fract_z
  _atom_site_U_iso_or_equiv
  _atom_site_adp_type
  _atom_site_occupancy
  _atom_site_refinement_flags_posn
  _atom_site_refinement_flags_adp
  _atom_site_refinement_flags_occupancy
  _atom_site_disorder_group
 Sb1 Sb 0.106554(13) 0.496298(5) 0.275574(7) 0.02719(5) Uani 1.000000 . . . .
 F1 F 0.22179(13) 0.40820(5) 0.21450(8) 0.0409(3) Uani 1.000000 . . . .
 F2 F 0.45367(15) 0.38863(6) 0.19668(9) 0.0507(4) Uani 1.000000 . . . .
 F3 F 0.35970(15) 0.55931(6) 0.26798(8) 0.0466(4) Uani 1.000000 . . . .
 F4 F 0.58174(15) 0.53351(7) 0.24352(10) 0.0580(5) Uani 1.000000 . . . .
 N1 N -0.02349(18) 0.50201(7) 0.13994(9) 0.0276(4) Uani 1.000000 . . . .
 N2 N -0.09359(17) 0.44140(7) 0.18384(9) 0.0284(4) Uani 1.000000 . . . .
 N3 N 0.05850(19) 0.57903(7) 0.18714(9) 0.0315(4) Uani 1.000000 . . . .
 N4 N 0.09346(19) 0.60553(7) 0.28188(9) 0.0316(4) Uani 1.000000 D U . .
 N5 N 0.51656(19) 0.46151(9) 0.22010(10) 0.0402(5) Uani 1.000000 . . . .
 C1 C -0.01395(19) 0.47769(8) 0.19272(10) 0.0268(4) Uani 1.000000 . . . .
 C2 C -0.1077(2) 0.47973(9) 0.09646(11) 0.0315(5) Uani 1.000000 . . . .
 H2 H -0.1313(2) 0.48891(9) 0.05475(11) 0.0378(6) Uiso 1.000000 R . . .
 C3 C -0.1505(2) 0.44273(9) 0.12336(11) 0.0334(5) Uani 1.000000 . . . .
 H3 H -0.2097(2) 0.42128(9) 0.10396(11) 0.0400(6) Uiso 1.000000 R . . .
 C4 C -0.1272(2) 0.40901(9) 0.23256(12) 0.0326(5) Uani 1.000000 . . . .
 C5 C -0.1800(2) 0.43751(10) 0.28043(12) 0.0392(6) Uani 1.000000 . . . .
 H5a H -0.2096(17) 0.41689(10) 0.3102(6) 0.0588(9) Uiso 1.000000 GR . . .
 H5b H -0.1155(6) 0.4577(5) 0.3020(7) 0.0588(9) Uiso 1.000000 GR . . .
 H5c H -0.2487(12) 0.4563(5) 0.25991(16) 0.0588(9) Uiso 1.000000 GR . . .
 C6 C -0.2258(3) 0.37567(11) 0.20168(15) 0.0465(7) Uani 1.000000 . . . .
 H6a H -0.2509(15) 0.3551(5) 0.2328(2) 0.0697(10) Uiso 1.000000 GR . . .
 H6b H -0.2975(9) 0.39314(11) 0.1816(9) 0.0697(10) Uiso 1.000000 GR . . .
 H6c H -0.1921(7) 0.3573(5) 0.1708(7) 0.0697(10) Uiso 1.000000 GR . . .
 C7 C -0.0145(2) 0.38153(9) 0.26148(13) 0.0385(6) Uani 1.000000 . . . .
 H7a H 0.0452(8) 0.40222(15) 0.2857(8) 0.0577(8) Uiso 1.000000 GR . . .
 H7b H -0.0397(4) 0.3577(5) 0.2885(7) 0.0577(8) Uiso 1.000000 GR . . .
 H7c H 0.0236(11) 0.3670(6) 0.22891(13) 0.0577(8) Uiso 1.000000 GR . . .
 C8 C 0.0850(2) 0.56667(8) 0.24678(10) 0.0285(4) Uani 1.000000 . . . .
 C9 C 0.0516(3) 0.62640(9) 0.18490(12) 0.0385(6) Uani 1.000000 . . . .
 H9 H 0.0347(3) 0.64454(9) 0.14854(12) 0.0463(7) Uiso 1.000000 R . . .
 C10 C 0.0728(3) 0.64256(9) 0.24287(12) 0.0378(6) Uani 1.000000 . . . .
 H10 H 0.0733(3) 0.67405(9) 0.25474(12) 0.0453(7) Uiso 1.000000 R . . .
 C11a C 0.1046(8) 0.6078(3) 0.3508(4) 0.0394(14) Uani 0.700(6) D U P 1
 C11b C 0.126(2) 0.6123(8) 0.3514(9) 0.043(3) Uani 0.300(6) D U P 2
 C12a C 0.2187(5) 0.58175(19) 0.3809(2) 0.0420(12) Uani 0.700(6) D U P 1
 H12a H 0.2250(17) 0.5835(9) 0.4259(2) 0.0630(17) Uiso 0.700(6) GR . P 1
 H12b H 0.2122(14) 0.5494(3) 0.3679(12) 0.0630(17) Uiso 0.700(6) GR . P 1
 H12c H 0.2923(5) 0.5955(7) 0.3684(12) 0.0630(17) Uiso 0.700(6) GR . P 1
 C12b C 0.2255(11) 0.6514(4) 0.3614(5) 0.056(3) Uani 0.300(6) D U P 2
 H12d H 0.303(2) 0.6397(10) 0.351(4) 0.084(4) Uiso 0.300(6) GR . P 2
 H12e H 0.197(4) 0.6777(12) 0.335(3) 0.084(4) Uiso 0.300(6) GR . P 2
 H12f H 0.238(6) 0.661(2) 0.4046(10) 0.084(4) Uiso 0.300(6) GR . P 2
 C13a C 0.1113(6) 0.65744(16) 0.3716(2) 0.0637(17) Uani 0.700(6) D U P 1
 H13a H 0.118(4) 0.65870(16) 0.4166(3) 0.096(3) Uiso 0.700(6) GR . P 1
 H13b H 0.184(2) 0.6722(4) 0.3591(17) 0.096(3) Uiso 0.700(6) GR . P 1
 H13c H 0.0365(18) 0.6737(4) 0.3527(15) 0.096(3) Uiso 0.700(6) GR . P 1
 C13b C 0.1769(11) 0.5707(4) 0.3850(5) 0.038(2) Uani 0.300(6) D U P 2
 H13d H 0.1111(17) 0.5479(10) 0.386(3) 0.056(4) Uiso 0.300(6) GR . P 2
 H13e H 0.242(4) 0.5575(14) 0.3643(19) 0.056(4) Uiso 0.300(6) GR . P 2
 H13f H 0.212(6) 0.5790(6) 0.4274(11) 0.056(4) Uiso 0.300(6) GR . P 2
 C14a C -0.0153(4) 0.58527(17) 0.36714(18) 0.0482(12) Uani 0.700(6) D U P 1
 H14a H -0.0204(16) 0.5532(4) 0.3532(14) 0.0723(17) Uiso 0.700(6) GR . P 1
 H14b H -0.0133(14) 0.5863(10) 0.4119(2) 0.0723(17) Uiso 0.700(6) GR . P 1
 H14c H -0.0876(4) 0.6023(7) 0.3466(12) 0.0723(17) Uiso 0.700(6) GR . P 1
 C14b C 0.0099(10) 0.6283(4) 0.3743(5) 0.053(3) Uani 0.300(6) D U P 2
 H14d H -0.015(4) 0.6585(14) 0.356(3) 0.080(4) Uiso 0.300(6) GR . P 2
 H14e H -0.057(2) 0.6061(15) 0.362(3) 0.080(4) Uiso 0.300(6) GR . P 2
 H14f H 0.026(2) 0.631(3) 0.4193(5) 0.080(4) Uiso 0.300(6) GR . P 2
 C15 C -0.0413(2) 0.57594(8) 0.07265(10) 0.0304(5) Uani 1.000000 . . . .
 C16 C -0.0016(2) 0.59072(8) 0.01866(11) 0.0313(5) Uani 1.000000 . . . .
 H16 H 0.0802(2) 0.58391(8) 0.01255(11) 0.0375(6) Uiso 1.000000 R . . .
 C17 C -0.0786(2) 0.61514(9) -0.02640(11) 0.0340(5) Uani 1.000000 . . . .
 H17 H -0.0486(2) 0.62446(9) -0.06270(11) 0.0408(6) Uiso 1.000000 R . . .
 C18 C -0.1986(2) 0.62617(8) -0.01942(11) 0.0323(5) Uani 1.000000 . . . .
 C19 C -0.2392(2) 0.61179(9) 0.03463(11) 0.0348(5) Uani 1.000000 . . . .
 H19 H -0.3207(2) 0.61890(9) 0.04097(11) 0.0417(6) Uiso 1.000000 R . . .
 C20 C -0.1620(2) 0.58739(9) 0.07881(11) 0.0346(5) Uani 1.000000 . . . .
 H20 H -0.1923(2) 0.57797(9) 0.11499(11) 0.0416(6) Uiso 1.000000 R . . .
 C21 C -0.2829(3) 0.65295(9) -0.06773(12) 0.0399(6) Uani 1.000000 . . . .
 H21a H -0.3679(4) 0.6420(5) -0.0695(7) 0.0598(9) Uiso 1.000000 GR . . .
 H21b H -0.2787(15) 0.68578(13) -0.0571(5) 0.0598(9) Uiso 1.000000 GR . . .
 H21c H -0.2570(12) 0.6485(6) -0.1080(2) 0.0598(9) Uiso 1.000000 GR . . .
 C22 C 0.1819(2) 0.53645(8) 0.11117(11) 0.0306(5) Uani 1.000000 . . . .
 C23 C 0.2133(2) 0.49381(8) 0.08969(11) 0.0309(5) Uani 1.000000 . . . .
 H23 H 0.1522(2) 0.47033(8) 0.08310(11) 0.0370(6) Uiso 1.000000 R . . .
 C24 C 0.3314(2) 0.48431(10) 0.07748(12) 0.0359(5) Uani 1.000000 . . . .
 H24 H 0.3497(2) 0.45457(10) 0.06329(12) 0.0431(6) Uiso 1.000000 R . . .
 C25 C 0.4226(2) 0.51798(11) 0.08588(13) 0.0418(6) Uani 1.000000 . . . .
 C26 C 0.3911(3) 0.56145(11) 0.10396(15) 0.0478(7) Uani 1.000000 . . . .
 H26 H 0.4508(3) 0.58543(11) 0.10792(15) 0.0573(8) Uiso 1.000000 R . . .
 C27 C 0.2733(2) 0.57049(9) 0.11637(14) 0.0410(6) Uani 1.000000 . . . .
 H27 H 0.2542(2) 0.60065(9) 0.12876(14) 0.0492(7) Uiso 1.000000 R . . .
 C28 C 0.5542(3) 0.50656(13) 0.07827(16) 0.0538(8) Uani 1.000000 . . . .
 H28a H 0.6041(6) 0.5018(8) 0.11891(17) 0.0807(12) Uiso 1.000000 GR . . .
 H28b H 0.5547(4) 0.4784(5) 0.0537(9) 0.0807(12) Uiso 1.000000 GR . . .
 H28c H 0.5887(8) 0.5321(4) 0.0572(10) 0.0807(12) Uiso 1.000000 GR . . .
 C29 C 0.2800(2) 0.48478(9) 0.24242(11) 0.0297(5) Uani 1.000000 . . . .
 C30 C 0.3090(2) 0.44118(9) 0.22365(11) 0.0325(5) Uani 1.000000 . . . .
 C31 C 0.4267(2) 0.43127(10) 0.21387(12) 0.0378(5) Uani 1.000000 . . . .
 C32 C 0.3754(2) 0.51621(9) 0.24948(12) 0.0354(5) Uani 1.000000 . . . .
 C33 C 0.4904(2) 0.50292(10) 0.23707(14) 0.0413(6) Uani 1.000000 . . . .
 B1 B 0.0470(2) 0.54821(9) 0.12595(12) 0.0287(5) Uani 1.000000 . . . .
 F51 F 1.03353(15) 0.56708(7) 0.51781(9) 0.0561(5) Uani 1.000000 . U . .
 F52 F 0.94961(19) 0.58441(7) 0.59601(8) 0.0621(5) Uani 1.000000 . U . .
 F53 F 0.95221(17) 0.51436(6) 0.56523(8) 0.0532(4) Uani 1.000000 . U . .
 F54 F 0.43861(15) 0.51122(6) 0.39359(9) 0.0489(4) Uani 1.000000 . U . .
 F55 F 0.60020(17) 0.47901(6) 0.36884(7) 0.0476(4) Uani 1.000000 . U . .
 F56 F 0.54881(15) 0.46576(5) 0.45722(7) 0.0425(4) Uani 1.000000 . U . .
 F57 F 0.6331(2) 0.62709(12) 0.15904(9) 0.1014(10) Uani 1.000000 . U . .
 F58 F 0.75706(18) 0.60347(6) 0.23628(8) 0.0545(4) Uani 1.000000 . U . .
 F59 F 0.7786(2) 0.66918(8) 0.20284(13) 0.0853(7) Uani 1.000000 . U . .
 F60 F 0.24984(17) 0.74235(8) 0.27469(9) 0.0670(6) Uani 1.000000 . U . .
 F61 F 0.2807(3) 0.72450(11) 0.18594(11) 0.1065(10) Uani 1.000000 . U . .
 F62 F 0.3748(2) 0.78148(9) 0.23232(14) 0.0950(8) Uani 1.000000 . U . .
 F63a F 0.3825(3) 0.82801(8) 0.45388(13) 0.0715(8) Uani 0.866(3) D U P 1
 F63b F 0.3437(17) 0.8202(5) 0.5636(8) 0.064(3) Uani 0.134(3) D U P 2
 F64a F 0.4652(2) 0.82898(8) 0.54746(15) 0.0686(7) Uani 0.866(3) D U P 1
 F64b F 0.2740(14) 0.8188(5) 0.4752(10) 0.066(3) Uani 0.134(3) D U P 2
 F65a F 0.2709(2) 0.81846(7) 0.52307(16) 0.0643(7) Uani 0.866(3) D U P 1
 F65b F 0.4645(14) 0.8353(5) 0.4997(10) 0.063(3) Uani 0.134(3) D U P 2
 F66a F 0.1990(5) 0.66435(14) 0.5909(3) 0.0717(15) Uani 0.582(8) D U P 1
 F66b F 0.1559(5) 0.66069(17) 0.5505(4) 0.0592(17) Uani 0.418(8) D U P 2
 F67a F 0.3673(5) 0.63243(18) 0.62562(16) 0.0612(12) Uani 0.582(8) D U P 1
 F67b F 0.3046(9) 0.6517(3) 0.6241(2) 0.072(2) Uani 0.418(8) D U P 2
 F68a F 0.2631(11) 0.6087(3) 0.5415(6) 0.0491(19) Uani 0.582(8) D U P 1
 F68b F 0.2865(15) 0.6049(4) 0.5473(8) 0.0397(18) Uani 0.418(8) D U P 2
 F69 F 1.06467(16) 0.77670(8) 0.59685(9) 0.0629(5) Uani 1.000000 . U . .
 F70 F 0.9716(2) 0.71653(7) 0.62179(8) 0.0631(5) Uani 1.000000 . U . .
 F71 F 0.88091(16) 0.78167(7) 0.61507(8) 0.0540(5) Uani 1.000000 . U . .
 F72a F 1.1151(3) 0.76775(16) 0.38485(17) 0.0669(11) Uani 0.727(8) D U P 1
 F72b F 1.0679(11) 0.7913(4) 0.3727(5) 0.072(3) Uani 0.273(8) D U P 2
 F73a F 0.9659(6) 0.81474(10) 0.3567(2) 0.0747(15) Uani 0.727(8) D U P 1
 F73b F 0.8879(11) 0.8104(3) 0.3328(5) 0.062(2) Uani 0.273(8) D U P 2
 F74a F 0.9691(8) 0.7480(3) 0.3151(3) 0.0510(14) Uani 0.727(8) D U P 1
 F74b F 0.944(2) 0.7461(7) 0.3105(9) 0.048(3) Uani 0.273(8) D U P 2
 C51 C 0.67114(19) 0.62200(8) 0.45072(9) 0.0238(4) Uani 1.000000 . U . .
 C52 C 0.7811(2) 0.61110(8) 0.48972(10) 0.0263(4) Uani 1.000000 . U . .
 H52 H 0.8338(2) 0.63541(8) 0.50669(10) 0.0316(5) Uiso 1.000000 R . . .
 C53 C 0.8156(2) 0.56582(8) 0.50445(10) 0.0289(4) Uani 1.000000 . U . .
 C54 C 0.7433(2) 0.52919(8) 0.48109(11) 0.0306(5) Uani 1.000000 . U . .
 H54 H 0.7676(2) 0.49834(8) 0.49115(11) 0.0368(5) Uiso 1.000000 R . . .
 C55 C 0.6329(2) 0.53894(8) 0.44209(10) 0.0288(4) Uani 1.000000 . U . .
 C56 C 0.5986(2) 0.58417(8) 0.42750(10) 0.0264(4) Uani 1.000000 . U . .
 H56 H 0.5231(2) 0.58971(8) 0.40075(10) 0.0317(5) Uiso 1.000000 R . . .
 C57 C 0.5555(2) 0.49910(8) 0.41565(12) 0.0346(5) Uani 1.000000 . U . .
 C58 C 0.9369(3) 0.55795(9) 0.54565(12) 0.0381(5) Uani 1.000000 . U . .
 C59 C 0.5745(2) 0.67736(8) 0.35827(10) 0.0264(4) Uani 1.000000 . U . .
 C60 C 0.6395(2) 0.65478(8) 0.31695(10) 0.0282(4) Uani 1.000000 . U . .
 H60 H 0.7064(2) 0.63522(8) 0.33305(10) 0.0338(5) Uiso 1.000000 R . . .
 C61 C 0.6102(2) 0.65986(8) 0.25382(10) 0.0297(4) Uani 1.000000 . U . .
 C62 C 0.5100(2) 0.68645(9) 0.22811(11) 0.0344(5) Uani 1.000000 . U . .
 H62 H 0.4886(2) 0.68959(9) 0.18468(11) 0.0413(6) Uiso 1.000000 R . . .
 C63 C 0.4422(2) 0.70821(10) 0.26745(11) 0.0367(5) Uani 1.000000 . U . .
 C64 C 0.4735(2) 0.70383(9) 0.33142(11) 0.0330(5) Uani 1.000000 . U . .
 H64 H 0.4249(2) 0.71920(9) 0.35728(11) 0.0396(6) Uiso 1.000000 R . . .
 C65 C 0.3375(3) 0.73929(12) 0.24092(14) 0.0523(7) Uani 1.000000 . U . .
 C66 C 0.6927(2) 0.63991(10) 0.21270(11) 0.0372(5) Uani 1.000000 . U . .
 C67 C 0.52178(19) 0.69305(8) 0.47246(10) 0.0253(4) Uani 1.000000 . U . .
 C68 C 0.4520(2) 0.66370(8) 0.50373(10) 0.0277(4) Uani 1.000000 . U . .
 H68 H 0.4674(2) 0.63149(8) 0.50360(10) 0.0332(5) Uiso 1.000000 R . . .
 C69 C 0.3601(2) 0.68047(9) 0.53521(11) 0.0321(5) Uani 1.000000 D U . .
 C70 C 0.3347(2) 0.72719(9) 0.53671(11) 0.0323(5) Uani 1.000000 . U . .
 H70 H 0.2721(2) 0.73846(9) 0.55810(11) 0.0388(6) Uiso 1.000000 R . . .
 C71 C 0.4023(2) 0.75687(8) 0.50641(11) 0.0304(5) Uani 1.000000 . U . .
 C72 C 0.4942(2) 0.74014(8) 0.47487(11) 0.0285(4) Uani 1.000000 . U . .
 H72 H 0.5395(2) 0.76141(8) 0.45437(11) 0.0342(5) Uiso 1.000000 R . . .
 C73 C 0.3799(2) 0.80764(9) 0.50814(14) 0.0407(6) Uani 1.000000 D U . .
 C74a C 0.2981(8) 0.6463(3) 0.5727(4) 0.0420(14) Uani 0.582(8) D U P 1
 C74b C 0.2769(12) 0.6502(4) 0.5628(6) 0.0407(17) Uani 0.418(8) D U P 2
 C75 C 0.74829(19) 0.70942(7) 0.44668(10) 0.0251(4) Uani 1.000000 . U . .
 C76 C 0.7979(2) 0.72064(8) 0.50736(10) 0.0271(4) Uani 1.000000 . U . .
 H76 H 0.7559(2) 0.71081(8) 0.53965(10) 0.0325(5) Uiso 1.000000 R . . .
 C77 C 0.9072(2) 0.74579(8) 0.52237(11) 0.0308(5) Uani 1.000000 . U . .
 C78 C 0.9697(2) 0.76192(9) 0.47679(13) 0.0369(5) Uani 1.000000 . U . .
 H78 H 1.0439(2) 0.77911(9) 0.48671(13) 0.0443(6) Uiso 1.000000 R . . .
 C79 C 0.9203(3) 0.75211(9) 0.41619(13) 0.0379(5) Uani 1.000000 D U . .
 C80 C 0.8130(2) 0.72662(8) 0.40148(11) 0.0314(5) Uani 1.000000 . U . .
 H80 H 0.7822(2) 0.72058(8) 0.35934(11) 0.0377(6) Uiso 1.000000 R . . .
 C81 C 0.9557(2) 0.75497(10) 0.58881(13) 0.0385(5) Uani 1.000000 . U . .
 C82a C 0.9908(6) 0.7707(2) 0.3687(3) 0.0473(11) Uani 0.727(8) D U P 1
 C82b C 0.9558(17) 0.7739(6) 0.3567(8) 0.054(2) Uani 0.273(8) D U P 2
 B51 B 0.6272(2) 0.67525(9) 0.43241(11) 0.0242(4) Uani 1.000000 . U . .

loop_
  _atom_site_aniso_label
  _atom_site_aniso_U_11
  _atom_site_aniso_U_22
  _atom_site_aniso_U_33
  _atom_site_aniso_U_12
  _atom_site_aniso_U_13
  _atom_site_aniso_U_23
 Sb1 0.02525(8) 0.03027(8) 0.02583(7) 0.00205(6) 0.00339(5) -0.00093(6)
 F1 0.0275(7) 0.0390(8) 0.0563(9) -0.0010(6) 0.0071(6) -0.0106(7)
 F2 0.0341(8) 0.0529(10) 0.0657(11) 0.0136(7) 0.0098(7) -0.0137(8)
 F3 0.0370(8) 0.0406(9) 0.0611(11) -0.0058(7) 0.0043(7) -0.0082(8)
 F4 0.0305(8) 0.0634(12) 0.0797(13) -0.0136(8) 0.0076(8) 0.0013(10)
 N1 0.0242(9) 0.0346(10) 0.0246(9) 0.0010(7) 0.0057(7) -0.0036(7)
 N2 0.0218(8) 0.0333(10) 0.0315(10) -0.0004(7) 0.0084(7) -0.0045(8)
 N3 0.0370(11) 0.0293(10) 0.0272(9) 0.0023(8) 0.0023(8) -0.0015(7)
 N4 0.0339(10) 0.0318(10) 0.0284(9) 0.0033(8) 0.0034(7) -0.0032(7)
 N5 0.0235(10) 0.0576(15) 0.0390(12) 0.0030(9) 0.0034(8) 0.0006(10)
 C1 0.0204(9) 0.0328(11) 0.0279(10) 0.0012(8) 0.0063(8) -0.0036(8)
 C2 0.0261(11) 0.0400(13) 0.0282(11) -0.0008(9) 0.0042(8) -0.0076(9)
 C3 0.0234(10) 0.0426(13) 0.0350(12) -0.0030(9) 0.0073(9) -0.0097(10)
 C4 0.0256(11) 0.0366(12) 0.0375(12) -0.0035(9) 0.0105(9) -0.0002(10)
 C5 0.0276(12) 0.0551(16) 0.0380(13) 0.0023(11) 0.0146(10) -0.0004(12)
 C6 0.0368(14) 0.0488(16) 0.0544(17) -0.0128(12) 0.0091(12) -0.0001(13)
 C7 0.0360(13) 0.0358(13) 0.0443(14) 0.0005(10) 0.0084(11) 0.0025(11)
 C8 0.0272(10) 0.0298(11) 0.0284(11) 0.0019(8) 0.0042(8) -0.0026(8)
 C9 0.0521(15) 0.0300(12) 0.0311(12) 0.0042(11) -0.0008(11) 0.0015(9)
 C10 0.0479(15) 0.0279(12) 0.0359(13) 0.0043(10) 0.0018(11) -0.0029(10)
 C11a 0.049(3) 0.041(2) 0.027(2) 0.0139(17) 0.0036(14) -0.0058(13)
 C11b 0.052(4) 0.052(5) 0.023(5) 0.007(2) 0.0034(17) -0.006(2)
 C12a 0.041(3) 0.049(3) 0.033(2) 0.0055(18) -0.0052(18) -0.0066(17)
 C12b 0.066(6) 0.064(6) 0.035(5) -0.017(3) 0.000(3) -0.003(3)
 C13a 0.112(5) 0.041(2) 0.035(2) 0.019(2) -0.001(2) -0.0129(15)
 C13b 0.033(5) 0.052(5) 0.027(4) -0.004(3) 0.003(3) -0.004(3)
 C14a 0.048(2) 0.067(3) 0.0306(19) 0.0252(17) 0.0104(14) 0.0062(17)
 C14b 0.048(5) 0.074(7) 0.039(5) 0.012(3) 0.011(3) -0.001(4)
 C15 0.0351(12) 0.0318(11) 0.0244(10) 0.0033(9) 0.0055(9) -0.0034(8)
 C16 0.0338(12) 0.0321(12) 0.0286(10) 0.0012(9) 0.0072(9) -0.0028(9)
 C17 0.0426(13) 0.0326(12) 0.0276(11) -0.0016(10) 0.0080(10) -0.0001(9)
 C18 0.0410(13) 0.0266(11) 0.0281(11) 0.0012(9) 0.0018(9) -0.0028(9)
 C19 0.0338(12) 0.0396(13) 0.0312(12) 0.0086(10) 0.0062(9) -0.0020(10)
 C20 0.0371(13) 0.0430(14) 0.0245(11) 0.0067(10) 0.0075(9) 0.0001(9)
 C21 0.0446(15) 0.0375(13) 0.0352(13) 0.0020(11) -0.0006(11) 0.0036(10)
 C22 0.0300(11) 0.0329(12) 0.0286(11) -0.0003(9) 0.0041(9) 0.0037(9)
 C23 0.0276(11) 0.0361(12) 0.0302(11) -0.0015(9) 0.0087(8) 0.0004(9)
 C24 0.0309(12) 0.0421(14) 0.0367(13) 0.0015(10) 0.0114(10) 0.0015(11)
 C25 0.0292(12) 0.0572(17) 0.0408(14) -0.0011(11) 0.0114(10) 0.0108(12)
 C26 0.0358(14) 0.0475(16) 0.0598(18) -0.0110(12) 0.0070(12) 0.0123(14)
 C27 0.0354(13) 0.0330(13) 0.0546(16) -0.0051(10) 0.0073(11) 0.0039(11)
 C28 0.0300(13) 0.079(2) 0.0555(18) 0.0006(13) 0.0146(12) 0.0136(16)
 C29 0.0224(10) 0.0382(12) 0.0274(11) 0.0017(9) 0.0010(8) -0.0005(9)
 C30 0.0229(10) 0.0406(13) 0.0331(12) 0.0011(9) 0.0021(8) -0.0029(10)
 C31 0.0278(11) 0.0475(15) 0.0372(13) 0.0062(10) 0.0022(9) -0.0028(11)
 C32 0.0287(12) 0.0376(13) 0.0388(13) -0.0017(10) 0.0023(10) -0.0011(10)
 C33 0.0257(11) 0.0545(17) 0.0426(14) -0.0057(11) 0.0021(10) 0.0043(12)
 B1 0.0311(12) 0.0294(12) 0.0257(11) 0.0001(10) 0.0052(9) -0.0016(9)
 F51 0.0278(8) 0.0771(13) 0.0597(11) 0.0051(8) -0.0041(7) 0.0112(9)
 F52 0.0708(12) 0.0648(12) 0.0409(9) 0.0278(9) -0.0210(8) -0.0120(8)
 F53 0.0573(11) 0.0455(9) 0.0505(10) 0.0165(8) -0.0105(8) 0.0131(7)
 F54 0.0363(8) 0.0349(8) 0.0705(12) 0.0011(6) -0.0065(7) -0.0031(8)
 F55 0.0612(11) 0.0423(9) 0.0398(8) 0.0004(8) 0.0099(7) -0.0111(7)
 F56 0.0504(9) 0.0292(7) 0.0488(9) -0.0025(6) 0.0107(7) 0.0032(6)
 F57 0.0589(13) 0.201(3) 0.0410(10) 0.0380(15) -0.0038(9) -0.0514(13)
 F58 0.0626(11) 0.0542(10) 0.0540(10) 0.0109(8) 0.0318(8) -0.0032(8)
 F59 0.0818(14) 0.0601(13) 0.135(2) -0.0089(10) 0.0820(14) -0.0014(12)
 F60 0.0452(10) 0.0958(16) 0.0614(11) 0.0334(10) 0.0128(8) 0.0283(10)
 F61 0.0967(18) 0.156(3) 0.0544(13) 0.0675(17) -0.0259(11) -0.0066(13)
 F62 0.0674(14) 0.0729(14) 0.151(2) 0.0323(10) 0.0373(14) 0.0601(14)
 F63a 0.1014(19) 0.0390(12) 0.0808(16) 0.0259(11) 0.0349(11) 0.0096(9)
 F63b 0.073(5) 0.031(6) 0.092(4) 0.011(2) 0.0301(17) -0.011(2)
 F64a 0.0582(13) 0.0399(12) 0.104(2) -0.0009(9) 0.0017(11) -0.0233(11)
 F64b 0.062(4) 0.037(6) 0.102(4) 0.017(2) 0.0188(17) -0.007(2)
 F65a 0.0419(11) 0.0416(12) 0.118(2) 0.0105(8) 0.0375(11) -0.0104(12)
 F65b 0.051(4) 0.037(6) 0.107(4) 0.014(2) 0.0289(18) -0.007(2)
 F66a 0.065(2) 0.056(2) 0.112(4) 0.0090(16) 0.071(2) 0.012(2)
 F66b 0.031(2) 0.045(2) 0.110(5) 0.0016(13) 0.0366(17) 0.007(2)
 F67a 0.073(3) 0.069(3) 0.0451(17) -0.0169(17) 0.0178(14) 0.0129(13)
 F67b 0.096(5) 0.085(4) 0.041(2) -0.035(3) 0.0338(17) -0.0032(16)
 F68a 0.046(5) 0.047(3) 0.059(3) -0.008(2) 0.025(2) -0.0022(18)
 F68b 0.026(4) 0.037(3) 0.060(4) 0.0021(15) 0.019(2) 0.0031(17)
 F69 0.0359(9) 0.0879(15) 0.0629(12) -0.0164(8) 0.0018(8) -0.0234(10)
 F70 0.0863(14) 0.0533(11) 0.0425(10) 0.0053(9) -0.0118(9) -0.0028(8)
 F71 0.0417(9) 0.0725(12) 0.0475(9) 0.0100(8) 0.0059(7) -0.0260(8)
 F72a 0.0513(17) 0.092(3) 0.0669(18) -0.0312(13) 0.0376(12) -0.0251(16)
 F72b 0.064(4) 0.082(6) 0.078(5) -0.033(2) 0.033(2) 0.007(3)
 F73a 0.130(4) 0.0392(14) 0.072(2) -0.0109(14) 0.067(2) 0.0017(11)
 F73b 0.078(5) 0.052(4) 0.067(4) -0.010(2) 0.044(3) 0.012(2)
 F74a 0.057(3) 0.058(2) 0.0477(19) -0.0178(18) 0.0348(17) -0.0123(13)
 F74b 0.051(7) 0.048(5) 0.051(4) -0.011(3) 0.027(3) 0.007(2)
 C51 0.0227(9) 0.0304(10) 0.0203(9) 0.0040(7) 0.0090(7) 0.0006(7)
 C52 0.0263(10) 0.0305(10) 0.0231(9) 0.0030(7) 0.0068(7) 0.0015(8)
 C53 0.0293(10) 0.0346(11) 0.0233(10) 0.0074(8) 0.0061(7) 0.0033(8)
 C54 0.0339(11) 0.0297(11) 0.0295(11) 0.0062(8) 0.0089(8) 0.0036(8)
 C55 0.0296(11) 0.0307(11) 0.0279(10) 0.0038(7) 0.0098(8) -0.0002(8)
 C56 0.0230(10) 0.0308(10) 0.0265(10) 0.0048(7) 0.0070(7) 0.0006(8)
 C57 0.0355(12) 0.0294(11) 0.0381(12) 0.0032(8) 0.0039(9) -0.0002(8)
 C58 0.0396(13) 0.0395(13) 0.0328(12) 0.0100(9) -0.0015(9) 0.0019(9)
 C59 0.0261(10) 0.0307(11) 0.0234(9) 0.0032(8) 0.0075(7) 0.0026(7)
 C60 0.0250(10) 0.0338(11) 0.0266(10) 0.0022(8) 0.0066(7) -0.0004(8)
 C61 0.0291(11) 0.0364(12) 0.0249(10) -0.0023(8) 0.0083(7) -0.0018(8)
 C62 0.0340(12) 0.0460(14) 0.0232(10) 0.0005(9) 0.0044(8) 0.0046(9)
 C63 0.0344(12) 0.0471(14) 0.0284(11) 0.0095(9) 0.0042(8) 0.0082(9)
 C64 0.0311(11) 0.0417(13) 0.0276(11) 0.0094(9) 0.0091(8) 0.0042(9)
 C65 0.0480(16) 0.072(2) 0.0376(14) 0.0242(12) 0.0074(10) 0.0194(12)
 C66 0.0349(12) 0.0529(15) 0.0260(11) -0.0009(9) 0.0116(8) -0.0024(9)
 C67 0.0229(9) 0.0312(10) 0.0231(9) 0.0039(7) 0.0074(7) -0.0004(7)
 C68 0.0277(10) 0.0304(11) 0.0269(10) 0.0012(8) 0.0102(7) -0.0035(8)
 C69 0.0295(11) 0.0357(11) 0.0349(11) 0.0003(8) 0.0163(8) -0.0038(8)
 C70 0.0250(10) 0.0360(12) 0.0386(12) 0.0017(8) 0.0134(9) -0.0098(9)
 C71 0.0251(10) 0.0320(11) 0.0354(12) 0.0031(8) 0.0086(8) -0.0071(8)
 C72 0.0244(10) 0.0323(11) 0.0301(11) 0.0037(8) 0.0080(8) 0.0000(8)
 C73 0.0316(12) 0.0338(12) 0.0598(15) 0.0037(8) 0.0165(9) -0.0072(9)
 C74a 0.042(2) 0.043(3) 0.049(3) -0.0014(12) 0.0293(14) -0.0018(12)
 C74b 0.042(3) 0.041(3) 0.047(3) -0.0003(12) 0.0298(14) -0.0038(14)
 C75 0.0238(10) 0.0249(10) 0.0287(10) 0.0049(7) 0.0107(7) 0.0019(7)
 C76 0.0250(10) 0.0287(10) 0.0292(10) 0.0041(8) 0.0096(7) 0.0009(8)
 C77 0.0268(10) 0.0286(11) 0.0385(12) 0.0043(8) 0.0094(8) -0.0067(8)
 C78 0.0302(11) 0.0313(12) 0.0537(14) -0.0034(9) 0.0198(9) -0.0097(10)
 C79 0.0440(13) 0.0315(12) 0.0449(13) -0.0064(9) 0.0275(9) -0.0060(8)
 C80 0.0388(12) 0.0266(11) 0.0323(11) -0.0003(8) 0.0165(9) -0.0012(8)
 C81 0.0266(11) 0.0437(14) 0.0443(14) 0.0019(9) 0.0032(9) -0.0101(10)
 C82a 0.061(3) 0.0399(19) 0.050(2) -0.0198(13) 0.0341(13) -0.0115(12)
 C82b 0.061(3) 0.051(4) 0.058(3) -0.0218(16) 0.0324(14) -0.0005(16)
 B51 0.0229(10) 0.0296(11) 0.0213(10) 0.0047(8) 0.0073(7) 0.0009(8)

loop_
  _geom_bond_atom_site_label_1
  _geom_bond_atom_site_label_2
  _geom_bond_distance
  _geom_bond_site_symmetry_2
  _geom_bond_publ_flag
 Sb1 C1 2.141(2) . ?
 Sb1 C8 2.140(2) . ?
 Sb1 C29 2.170(2) . ?
 F1 C30 1.346(3) . ?
 F2 C31 1.341(3) . ?
 F3 C32 1.335(3) . ?
 F4 C33 1.330(3) . ?
 N1 C1 1.347(3) . ?
 N1 C2 1.379(3) . ?
 N1 B1 1.602(3) . ?
 N2 C1 1.362(3) . ?
 N2 C3 1.376(3) . ?
 N2 C4 1.514(3) . ?
 N3 C8 1.345(3) . ?
 N3 C9 1.377(3) . ?
 N3 B1 1.603(3) . ?
 N4 C8 1.361(3) . ?
 N4 C10 1.371(3) . ?
 N4 C11a 1.502(8) . ?
 N4 C11b 1.525(19) . ?
 N5 C31 1.310(4) . ?
 N5 C33 1.304(4) . ?
 C2 H2 0.9500 . ?
 C2 C3 1.346(4) . ?
 C3 H3 0.9500 . ?
 C4 C5 1.523(4) . ?
 C4 C6 1.527(4) . ?
 C4 C7 1.523(4) . ?
 C5 H5a 0.9800 . ?
 C5 H5b 0.9800 . ?
 C5 H5c 0.9800 . ?
 C6 H6a 0.9800 . ?
 C6 H6b 0.9800 . ?
 C6 H6c 0.9800 . ?
 C7 H7a 0.9800 . ?
 C7 H7b 0.9800 . ?
 C7 H7c 0.9800 . ?
 C9 H9 0.9500 . ?
 C9 C10 1.343(4) . ?
 C10 H10 0.9500 . ?
 C11a C12a 1.520(10) . ?
 C11a C13a 1.509(9) . ?
 C11a C14a 1.562(9) . ?
 C11b C12b 1.57(2) . ?
 C11b C13b 1.48(2) . ?
 C11b C14b 1.51(2) . ?
 C12a H12a 0.9800 . ?
 C12a H12b 0.9800 . ?
 C12a H12c 0.9800 . ?
 C12b H12d 0.9800 . ?
 C12b H12e 0.9800 . ?
 C12b H12f 0.9800 . ?
 C13a H13a 0.9800 . ?
 C13a H13b 0.9800 . ?
 C13a H13c 0.9800 . ?
 C13b H13d 0.9800 . ?
 C13b H13e 0.9800 . ?
 C13b H13f 0.9800 . ?
 C14a H14a 0.9800 . ?
 C14a H14b 0.9800 . ?
 C14a H14c 0.9800 . ?
 C14b H14d 0.9800 . ?
 C14b H14e 0.9800 . ?
 C14b H14f 0.9800 . ?
 C15 C16 1.395(3) . ?
 C15 C20 1.393(3) . ?
 C15 B1 1.611(3) . ?
 C16 H16 0.9500 . ?
 C16 C17 1.389(3) . ?
 C17 H17 0.9500 . ?
 C17 C18 1.386(4) . ?
 C18 C19 1.397(4) . ?
 C18 C21 1.508(3) . ?
 C19 H19 0.9500 . ?
 C19 C20 1.378(3) . ?
 C20 H20 0.9500 . ?
 C21 H21a 0.9800 . ?
 C21 H21b 0.9800 . ?
 C21 H21c 0.9800 . ?
 C22 C23 1.387(3) . ?
 C22 C27 1.399(3) . ?
 C22 B1 1.602(4) . ?
 C23 H23 0.9500 . ?
 C23 C24 1.392(3) . ?
 C24 H24 0.9500 . ?
 C24 C25 1.390(4) . ?
 C25 C26 1.383(4) . ?
 C25 C28 1.516(4) . ?
 C26 H26 0.9500 . ?
 C26 C27 1.387(4) . ?
 C27 H27 0.9500 . ?
 C28 H28a 0.9800 . ?
 C28 H28b 0.9800 . ?
 C28 H28c 0.9800 . ?
 C29 C30 1.384(3) . ?
 C29 C32 1.378(3) . ?
 C30 C31 1.373(3) . ?
 C32 C33 1.388(4) . ?
 F51 C58 1.333(3) . ?
 F52 C58 1.336(3) . ?
 F53 C58 1.338(3) . ?
 F54 C57 1.344(3) . ?
 F55 C57 1.341(3) . ?
 F56 C57 1.341(3) . ?
 F57 C66 1.307(3) . ?
 F58 C66 1.330(3) . ?
 F59 C66 1.312(3) . ?
 F60 C65 1.309(4) . ?
 F61 C65 1.338(4) . ?
 F62 C65 1.314(4) . ?
 F63a C73 1.335(4) . ?
 F63b C73 1.389(15) . ?
 F64a C73 1.322(4) . ?
 F64b C73 1.308(15) . ?
 F65a C73 1.328(3) . ?
 F65b C73 1.263(15) . ?
 F66a C74a 1.324(10) . ?
 F66b C74b 1.347(12) . ?
 F67a C74a 1.345(9) . ?
 F67b C74b 1.334(13) . ?
 F68a C74a 1.314(14) . ?
 F68b C74b 1.365(17) . ?
 F69 C81 1.338(3) . ?
 F70 C81 1.326(3) . ?
 F71 C81 1.326(3) . ?
 F72a C82a 1.356(6) . ?
 F72b C82b 1.324(17) . ?
 F73a C82a 1.323(6) . ?
 F73b C82b 1.351(18) . ?
 F74a C82a 1.337(7) . ?
 F74b C82b 1.29(2) . ?
 C51 C52 1.400(3) . ?
 C51 C56 1.403(3) . ?
 C51 B51 1.649(3) . ?
 C52 H52 0.9500 . ?
 C52 C53 1.391(3) . ?
 C53 C54 1.376(3) . ?
 C53 C58 1.502(3) . ?
 C54 H54 0.9500 . ?
 C54 C55 1.396(3) . ?
 C55 C56 1.389(3) . ?
 C55 C57 1.496(3) . ?
 C56 H56 0.9500 . ?
 C59 C60 1.404(3) . ?
 C59 C64 1.399(3) . ?
 C59 B51 1.640(3) . ?
 C60 H60 0.9500 . ?
 C60 C61 1.381(3) . ?
 C61 C62 1.387(3) . ?
 C61 C66 1.494(3) . ?
 C62 H62 0.9500 . ?
 C62 C63 1.380(4) . ?
 C63 C64 1.399(3) . ?
 C63 C65 1.503(4) . ?
 C64 H64 0.9500 . ?
 C67 C68 1.397(3) . ?
 C67 C72 1.402(3) . ?
 C67 B51 1.644(3) . ?
 C68 H68 0.9500 . ?
 C68 C69 1.398(3) . ?
 C69 C70 1.386(3) . ?
 C69 C74a 1.517(10) . ?
 C69 C74b 1.467(13) . ?
 C70 H70 0.9500 . ?
 C70 C71 1.376(3) . ?
 C71 C72 1.398(3) . ?
 C71 C73 1.495(3) . ?
 C72 H72 0.9500 . ?
 C75 C76 1.396(3) . ?
 C75 C80 1.402(3) . ?
 C75 B51 1.648(3) . ?
 C76 H76 0.9500 . ?
 C76 C77 1.397(3) . ?
 C77 C78 1.383(4) . ?
 C77 C81 1.496(4) . ?
 C78 H78 0.9500 . ?
 C78 C79 1.385(4) . ?
 C79 C80 1.384(4) . ?
 C79 C82a 1.496(6) . ?
 C79 C82b 1.557(17) . ?
 C80 H80 0.9500 . ?

loop_
  _geom_angle_atom_site_label_1
  _geom_angle_atom_site_label_2
  _geom_angle_atom_site_label_3
  _geom_angle
  _geom_angle_site_symmetry_1
  _geom_angle_site_symmetry_3
  _geom_angle_publ_flag
 C8 Sb1 C1 88.00(9) . . ?
 C29 Sb1 C1 97.53(8) . . ?
 C29 Sb1 C8 96.26(9) . . ?
 C2 N1 C1 107.6(2) . . ?
 B1 N1 C1 129.06(19) . . ?
 B1 N1 C2 123.36(19) . . ?
 C3 N2 C1 107.4(2) . . ?
 C4 N2 C1 127.01(19) . . ?
 C4 N2 C3 125.18(19) . . ?
 C9 N3 C8 107.6(2) . . ?
 B1 N3 C8 130.1(2) . . ?
 B1 N3 C9 122.0(2) . . ?
 C10 N4 C8 107.79(19) . . ?
 C11a N4 C8 126.5(4) . . ?
 C11a N4 C10 125.1(4) . . ?
 C11b N4 C8 131.2(9) . . ?
 C11b N4 C10 121.0(9) . . ?
 C11b N4 C11a 9.9(10) . . ?
 C33 N5 C31 116.8(2) . . ?
 N1 C1 Sb1 123.53(16) . . ?
 N2 C1 Sb1 127.69(17) . . ?
 N2 C1 N1 108.77(19) . . ?
 H2 C2 N1 125.91(14) . . ?
 C3 C2 N1 108.2(2) . . ?
 C3 C2 H2 125.91(14) . . ?
 C2 C3 N2 108.1(2) . . ?
 H3 C3 N2 125.97(14) . . ?
 H3 C3 C2 125.97(14) . . ?
 C5 C4 N2 108.3(2) . . ?
 C6 C4 N2 108.3(2) . . ?
 C6 C4 C5 109.3(2) . . ?
 C7 C4 N2 110.27(19) . . ?
 C7 C4 C5 111.7(2) . . ?
 C7 C4 C6 108.9(2) . . ?
 H5a C5 C4 109.5 . . ?
 H5b C5 C4 109.5 . . ?
 H5b C5 H5a 109.5 . . ?
 H5c C5 C4 109.5 . . ?
 H5c C5 H5a 109.5 . . ?
 H5c C5 H5b 109.5 . . ?
 H6a C6 C4 109.5 . . ?
 H6b C6 C4 109.5 . . ?
 H6b C6 H6a 109.5 . . ?
 H6c C6 C4 109.5 . . ?
 H6c C6 H6a 109.5 . . ?
 H6c C6 H6b 109.5 . . ?
 H7a C7 C4 109.5 . . ?
 H7b C7 C4 109.5 . . ?
 H7b C7 H7a 109.5 . . ?
 H7c C7 C4 109.5 . . ?
 H7c C7 H7a 109.5 . . ?
 H7c C7 H7b 109.5 . . ?
 N3 C8 Sb1 122.63(16) . . ?
 N4 C8 Sb1 128.96(17) . . ?
 N4 C8 N3 108.4(2) . . ?
 H9 C9 N3 125.83(13) . . ?
 C10 C9 N3 108.3(2) . . ?
 C10 C9 H9 125.83(15) . . ?
 C9 C10 N4 107.8(2) . . ?
 H10 C10 N4 126.10(13) . . ?
 H10 C10 C9 126.10(15) . . ?
 C12a C11a N4 110.2(6) . . ?
 C13a C11a N4 109.8(6) . . ?
 C13a C11a C12a 110.2(6) . . ?
 C14a C11a N4 106.1(5) . . ?
 C14a C11a C12a 110.9(6) . . ?
 C14a C11a C13a 109.4(6) . . ?
 C12b C11b N4 106.1(13) . . ?
 C13b C11b N4 113.8(15) . . ?
 C13b C11b C12b 108.6(15) . . ?
 C14b C11b N4 107.5(14) . . ?
 C14b C11b C12b 109.6(15) . . ?
 C14b C11b C13b 111.1(15) . . ?
 H12a C12a C11a 109.5 . . ?
 H12b C12a C11a 109.5 . . ?
 H12b C12a H12a 109.5 . . ?
 H12c C12a C11a 109.5 . . ?
 H12c C12a H12a 109.5 . . ?
 H12c C12a H12b 109.5 . . ?
 H12d C12b C11b 109.5 . . ?
 H12e C12b C11b 109.5 . . ?
 H12e C12b H12d 109.5 . . ?
 H12f C12b C11b 109.5 . . ?
 H12f C12b H12d 109.5 . . ?
 H12f C12b H12e 109.5 . . ?
 H13a C13a C11a 109.5 . . ?
 H13b C13a C11a 109.5 . . ?
 H13b C13a H13a 109.5 . . ?
 H13c C13a C11a 109.5 . . ?
 H13c C13a H13a 109.5 . . ?
 H13c C13a H13b 109.5 . . ?
 H13d C13b C11b 109.5 . . ?
 H13e C13b C11b 109.5 . . ?
 H13e C13b H13d 109.5 . . ?
 H13f C13b C11b 109.5 . . ?
 H13f C13b H13d 109.5 . . ?
 H13f C13b H13e 109.5 . . ?
 H14a C14a C11a 109.5 . . ?
 H14b C14a C11a 109.5 . . ?
 H14b C14a H14a 109.5 . . ?
 H14c C14a C11a 109.5 . . ?
 H14c C14a H14a 109.5 . . ?
 H14c C14a H14b 109.5 . . ?
 H14d C14b C11b 109.5 . . ?
 H14e C14b C11b 109.5 . . ?
 H14e C14b H14d 109.5 . . ?
 H14f C14b C11b 109.5 . . ?
 H14f C14b H14d 109.5 . . ?
 H14f C14b H14e 109.5 . . ?
 C20 C15 C16 116.1(2) . . ?
 B1 C15 C16 122.6(2) . . ?
 B1 C15 C20 121.2(2) . . ?
 H16 C16 C15 119.11(14) . . ?
 C17 C16 C15 121.8(2) . . ?
 C17 C16 H16 119.11(15) . . ?
 H17 C17 C16 119.38(15) . . ?
 C18 C17 C16 121.2(2) . . ?
 C18 C17 H17 119.38(14) . . ?
 C19 C18 C17 117.6(2) . . ?
 C21 C18 C17 121.8(2) . . ?
 C21 C18 C19 120.6(2) . . ?
 H19 C19 C18 119.72(14) . . ?
 C20 C19 C18 120.6(2) . . ?
 C20 C19 H19 119.72(15) . . ?
 C19 C20 C15 122.8(2) . . ?
 H20 C20 C15 118.62(14) . . ?
 H20 C20 C19 118.62(15) . . ?
 H21a C21 C18 109.5 . . ?
 H21b C21 C18 109.5 . . ?
 H21b C21 H21a 109.5 . . ?
 H21c C21 C18 109.5 . . ?
 H21c C21 H21a 109.5 . . ?
 H21c C21 H21b 109.5 . . ?
 C27 C22 C23 116.3(2) . . ?
 B1 C22 C23 123.1(2) . . ?
 B1 C22 C27 120.4(2) . . ?
 H23 C23 C22 118.95(14) . . ?
 C24 C23 C22 122.1(2) . . ?
 C24 C23 H23 118.95(16) . . ?
 H24 C24 C23 119.73(16) . . ?
 C25 C24 C23 120.5(3) . . ?
 C25 C24 H24 119.73(17) . . ?
 C26 C25 C24 118.1(3) . . ?
 C28 C25 C24 120.7(3) . . ?
 C28 C25 C26 121.2(3) . . ?
 H26 C26 C25 119.59(16) . . ?
 C27 C26 C25 120.8(3) . . ?
 C27 C26 H26 119.59(17) . . ?
 C26 C27 C22 121.9(3) . . ?
 H27 C27 C22 119.05(16) . . ?
 H27 C27 C26 119.05(17) . . ?
 H28a C28 C25 109.5 . . ?
 H28b C28 C25 109.5 . . ?
 H28b C28 H28a 109.5 . . ?
 H28c C28 C25 109.5 . . ?
 H28c C28 H28a 109.5 . . ?
 H28c C28 H28b 109.5 . . ?
 C30 C29 Sb1 119.81(18) . . ?
 C32 C29 Sb1 123.45(19) . . ?
 C32 C29 C30 115.6(2) . . ?
 C29 C30 F1 120.2(2) . . ?
 C31 C30 F1 119.5(2) . . ?
 C31 C30 C29 120.4(2) . . ?
 N5 C31 F2 116.8(2) . . ?
 C30 C31 F2 119.5(2) . . ?
 C30 C31 N5 123.7(3) . . ?
 C29 C32 F3 121.5(2) . . ?
 C33 C32 F3 119.1(2) . . ?
 C33 C32 C29 119.5(3) . . ?
 N5 C33 F4 116.7(2) . . ?
 C32 C33 F4 119.2(3) . . ?
 C32 C33 N5 124.2(2) . . ?
 N3 B1 N1 106.37(18) . . ?
 C15 B1 N1 107.78(19) . . ?
 C15 B1 N3 106.79(19) . . ?
 C22 B1 N1 110.52(19) . . ?
 C22 B1 N3 109.72(19) . . ?
 C22 B1 C15 115.2(2) . . ?
 C56 C51 C52 115.4(2) . . ?
 B51 C51 C52 123.45(19) . . ?
 B51 C51 C56 121.16(18) . . ?
 H52 C52 C51 118.92(13) . . ?
 C53 C52 C51 122.2(2) . . ?
 C53 C52 H52 118.92(13) . . ?
 C54 C53 C52 121.5(2) . . ?
 C58 C53 C52 117.8(2) . . ?
 C58 C53 C54 120.7(2) . . ?
 H54 C54 C53 121.15(13) . . ?
 C55 C54 C53 117.7(2) . . ?
 C55 C54 H54 121.15(14) . . ?
 C56 C55 C54 120.6(2) . . ?
 C57 C55 C54 117.7(2) . . ?
 C57 C55 C56 121.7(2) . . ?
 C55 C56 C51 122.6(2) . . ?
 H56 C56 C51 118.71(12) . . ?
 H56 C56 C55 118.71(13) . . ?
 F55 C57 F54 106.4(2) . . ?
 F56 C57 F54 106.3(2) . . ?
 F56 C57 F55 106.00(19) . . ?
 C55 C57 F54 112.81(19) . . ?
 C55 C57 F55 112.3(2) . . ?
 C55 C57 F56 112.5(2) . . ?
 F52 C58 F51 106.3(2) . . ?
 F53 C58 F51 105.5(2) . . ?
 F53 C58 F52 106.6(2) . . ?
 C53 C58 F51 112.7(2) . . ?
 C53 C58 F52 112.1(2) . . ?
 C53 C58 F53 113.0(2) . . ?
 C64 C59 C60 115.7(2) . . ?
 B51 C59 C60 119.36(19) . . ?
 B51 C59 C64 124.7(2) . . ?
 H60 C60 C59 118.69(13) . . ?
 C61 C60 C59 122.6(2) . . ?
 C61 C60 H60 118.69(14) . . ?
 C62 C61 C60 120.7(2) . . ?
 C66 C61 C60 120.0(2) . . ?
 C66 C61 C62 119.1(2) . . ?
 H62 C62 C61 120.97(14) . . ?
 C63 C62 C61 118.1(2) . . ?
 C63 C62 H62 120.97(14) . . ?
 C64 C63 C62 121.2(2) . . ?
 C65 C63 C62 119.1(2) . . ?
 C65 C63 C64 119.6(2) . . ?
 C63 C64 C59 121.6(2) . . ?
 H64 C64 C59 119.20(13) . . ?
 H64 C64 C63 119.20(14) . . ?
 F61 C65 F60 104.8(3) . . ?
 F62 C65 F60 107.0(3) . . ?
 F62 C65 F61 106.2(3) . . ?
 C63 C65 F60 114.0(2) . . ?
 C63 C65 F61 112.0(3) . . ?
 C63 C65 F62 112.2(3) . . ?
 F58 C66 F57 106.4(3) . . ?
 F59 C66 F57 107.7(3) . . ?
 F59 C66 F58 103.2(2) . . ?
 C61 C66 F57 113.1(2) . . ?
 C61 C66 F58 114.1(2) . . ?
 C61 C66 F59 111.7(2) . . ?
 C72 C67 C68 115.9(2) . . ?
 B51 C67 C68 124.0(2) . . ?
 B51 C67 C72 120.1(2) . . ?
 H68 C68 C67 119.12(13) . . ?
 C69 C68 C67 121.8(2) . . ?
 C69 C68 H68 119.12(14) . . ?
 C70 C69 C68 121.1(2) . . ?
 C74a C69 C68 117.6(4) . . ?
 C74a C69 C70 121.0(4) . . ?
 C74b C69 C68 122.8(5) . . ?
 C74b C69 C70 115.8(5) . . ?
 C74b C69 C74a 11.8(7) . . ?
 H70 C70 C69 120.85(14) . . ?
 C71 C70 C69 118.3(2) . . ?
 C71 C70 H70 120.85(13) . . ?
 C72 C71 C70 120.7(2) . . ?
 C73 C71 C70 120.0(2) . . ?
 C73 C71 C72 119.3(2) . . ?
 C71 C72 C67 122.3(2) . . ?
 H72 C72 C67 118.86(13) . . ?
 H72 C72 C71 118.86(14) . . ?
 F63b C73 F63a 135.8(6) . . ?
 F64a C73 F63a 105.2(3) . . ?
 F64a C73 F63b 64.9(8) . . ?
 F64b C73 F63a 62.6(9) . . ?
 F64b C73 F63b 93.9(11) . . ?
 F64b C73 F64a 136.0(7) . . ?
 F65a C73 F63a 105.4(3) . . ?
 F65a C73 F63b 47.6(7) . . ?
 F65a C73 F64a 107.4(3) . . ?
 F65a C73 F64b 47.4(9) . . ?
 F65b C73 F63a 57.7(10) . . ?
 F65b C73 F63b 106.3(11) . . ?
 F65b C73 F64a 48.6(10) . . ?
 F65b C73 F64b 111.7(12) . . ?
 F65b C73 F65a 126.7(6) . . ?
 C71 C73 F63a 112.7(2) . . ?
 C71 C73 F63b 110.6(6) . . ?
 C71 C73 F64a 112.1(2) . . ?
 C71 C73 F64b 111.4(7) . . ?
 C71 C73 F65a 113.4(2) . . ?
 C71 C73 F65b 119.7(6) . . ?
 F67a C74a F66a 103.6(7) . . ?
 F68a C74a F66a 107.5(9) . . ?
 F68a C74a F67a 106.2(8) . . ?
 C69 C74a F66a 111.6(6) . . ?
 C69 C74a F67a 115.1(6) . . ?
 C69 C74a F68a 112.2(9) . . ?
 F67b C74b F66b 104.6(10) . . ?
 F68b C74b F66b 106.3(12) . . ?
 F68b C74b F67b 105.6(11) . . ?
 C69 C74b F66b 116.1(8) . . ?
 C69 C74b F67b 110.0(9) . . ?
 C69 C74b F68b 113.3(13) . . ?
 C80 C75 C76 115.4(2) . . ?
 B51 C75 C76 120.12(19) . . ?
 B51 C75 C80 124.3(2) . . ?
 H76 C76 C75 118.78(13) . . ?
 C77 C76 C75 122.4(2) . . ?
 C77 C76 H76 118.78(14) . . ?
 C78 C77 C76 120.8(2) . . ?
 C81 C77 C76 118.8(2) . . ?
 C81 C77 C78 120.4(2) . . ?
 H78 C78 C77 121.19(15) . . ?
 C79 C78 C77 117.6(2) . . ?
 C79 C78 H78 121.19(15) . . ?
 C80 C79 C78 121.5(2) . . ?
 C82a C79 C78 115.5(3) . . ?
 C82a C79 C80 123.0(3) . . ?
 C82b C79 C78 127.7(7) . . ?
 C82b C79 C80 109.8(7) . . ?
 C82b C79 C82a 16.4(7) . . ?
 C79 C80 C75 122.2(2) . . ?
 H80 C80 C75 118.89(14) . . ?
 H80 C80 C79 118.89(15) . . ?
 F70 C81 F69 106.7(2) . . ?
 F71 C81 F69 105.6(2) . . ?
 F71 C81 F70 106.8(2) . . ?
 C77 C81 F69 112.6(2) . . ?
 C77 C81 F70 112.3(2) . . ?
 C77 C81 F71 112.3(2) . . ?
 F73a C82a F72a 106.3(4) . . ?
 F74a C82a F72a 103.3(5) . . ?
 F74a C82a F73a 107.4(6) . . ?
 C79 C82a F72a 113.9(4) . . ?
 C79 C82a F73a 111.9(4) . . ?
 C79 C82a F74a 113.4(5) . . ?
 F73b C82b F72b 103.7(13) . . ?
 F74b C82b F72b 115.0(17) . . ?
 F74b C82b F73b 101.7(15) . . ?
 C79 C82b F72b 106.2(11) . . ?
 C79 C82b F73b 116.6(13) . . ?
 C79 C82b F74b 113.6(15) . . ?
 C59 B51 C51 108.68(18) . . ?
 C67 B51 C51 111.53(17) . . ?
 C67 B51 C59 110.72(17) . . ?
 C75 B51 C51 108.76(17) . . ?
 C75 B51 C59 108.17(18) . . ?
 C75 B51 C67 108.90(18) . . ?

loop_
  _geom_torsion_atom_site_label_1
  _geom_torsion_atom_site_label_2
  _geom_torsion_atom_site_label_3
  _geom_torsion_atom_site_label_4
  _geom_torsion
  _geom_torsion_site_symmetry_1
  _geom_torsion_site_symmetry_2
  _geom_torsion_site_symmetry_3
  _geom_torsion_site_symmetry_4
  _geom_torsion_publ_flag
 Sb1 C1 N1 C2 179.13(18) . . . . ?
 Sb1 C1 N1 B1 -0.4(2) . . . . ?
 Sb1 C1 N2 C3 -179.2(2) . . . . ?
 Sb1 C1 N2 C4 8.2(2) . . . . ?
 Sb1 C8 N3 C9 -179.8(2) . . . . ?
 Sb1 C8 N3 B1 -5.0(3) . . . . ?
 Sb1 C8 N4 C10 179.9(2) . . . . ?
 Sb1 C8 N4 C11a -8.4(5) . . . . ?
 Sb1 C8 N4 C11b 2.9(11) . . . . ?
 Sb1 C29 C30 F1 12.88(19) . . . . ?
 Sb1 C29 C30 C31 -167.50(19) . . . . ?
 Sb1 C29 C32 F3 -11.6(2) . . . . ?
 Sb1 C29 C32 C33 168.4(2) . . . . ?
 F1 C30 C29 C32 -179.0(2) . . . . ?
 F1 C30 C31 F2 -1.5(3) . . . . ?
 F1 C30 C31 N5 178.2(2) . . . . ?
 F2 C31 N5 C33 -179.7(2) . . . . ?
 F2 C31 C30 C29 178.9(2) . . . . ?
 F3 C32 C29 C30 -179.3(2) . . . . ?
 F3 C32 C33 F4 -0.5(3) . . . . ?
 F3 C32 C33 N5 178.4(2) . . . . ?
 F4 C33 N5 C31 179.8(2) . . . . ?
 F4 C33 C32 C29 179.5(2) . . . . ?
 N1 C1 N2 C3 1.9(2) . . . . ?
 N1 C1 N2 C4 -170.63(17) . . . . ?
 N1 C2 C3 N2 -0.1(2) . . . . ?
 N1 B1 N3 C8 40.7(2) . . . . ?
 N1 B1 N3 C9 -145.1(2) . . . . ?
 N1 B1 C15 C16 -126.91(19) . . . . ?
 N1 B1 C15 C20 54.5(2) . . . . ?
 N1 B1 C22 C23 23.5(2) . . . . ?
 N1 B1 C22 C27 -160.1(2) . . . . ?
 N3 C8 N4 C10 -0.5(2) . . . . ?
 N3 C8 N4 C11a 171.2(4) . . . . ?
 N3 C8 N4 C11b -177.6(11) . . . . ?
 N3 C9 C10 N4 0.2(3) . . . . ?
 N3 B1 C15 C16 119.1(2) . . . . ?
 N3 B1 C15 C20 -59.5(2) . . . . ?
 N3 B1 C22 C23 140.48(19) . . . . ?
 N3 B1 C22 C27 -43.1(2) . . . . ?
 N5 C31 C30 C29 -1.4(3) . . . . ?
 N5 C33 C32 C29 -1.7(3) . . . . ?
 C15 C16 C17 C18 0.4(3) . . . . ?
 C15 C20 C19 C18 0.3(3) . . . . ?
 C15 B1 C22 C23 -99.0(2) . . . . ?
 C15 B1 C22 C27 77.4(2) . . . . ?
 C16 C17 C18 C19 -0.0(3) . . . . ?
 C16 C17 C18 C21 179.5(2) . . . . ?
 C17 C18 C19 C20 -0.3(3) . . . . ?
 C22 C23 C24 C25 -0.8(3) . . . . ?
 C22 C27 C26 C25 -0.1(3) . . . . ?
 C23 C24 C25 C26 -2.8(3) . . . . ?
 C23 C24 C25 C28 174.4(3) . . . . ?
 C24 C25 C26 C27 3.2(3) . . . . ?
 F51 C58 C53 C52 -70.9(2) . . . . ?
 F51 C58 C53 C54 107.6(2) . . . . ?
 F52 C58 C53 C52 49.0(3) . . . . ?
 F52 C58 C53 C54 -132.5(2) . . . . ?
 F53 C58 C53 C52 169.6(2) . . . . ?
 F53 C58 C53 C54 -12.0(3) . . . . ?
 F54 C57 C55 C54 162.6(2) . . . . ?
 F54 C57 C55 C56 -19.0(3) . . . . ?
 F55 C57 C55 C54 -77.2(2) . . . . ?
 F55 C57 C55 C56 101.2(2) . . . . ?
 F56 C57 C55 C54 42.3(3) . . . . ?
 F56 C57 C55 C56 -139.28(19) . . . . ?
 F57 C66 C61 C60 148.9(3) . . . . ?
 F57 C66 C61 C62 -36.2(3) . . . . ?
 F58 C66 C61 C60 27.1(3) . . . . ?
 F58 C66 C61 C62 -158.0(2) . . . . ?
 F59 C66 C61 C60 -89.4(3) . . . . ?
 F59 C66 C61 C62 85.5(3) . . . . ?
 F60 C65 C63 C62 152.4(3) . . . . ?
 F60 C65 C63 C64 -31.1(4) . . . . ?
 F61 C65 C63 C62 33.6(4) . . . . ?
 F61 C65 C63 C64 -149.9(3) . . . . ?
 F62 C65 C63 C62 -85.8(3) . . . . ?
 F62 C65 C63 C64 90.8(3) . . . . ?
 F63a C73 C71 C70 -139.4(2) . . . . ?
 F63a C73 C71 C72 42.0(3) . . . . ?
 F63b C73 C71 C70 31.9(9) . . . . ?
 F63b C73 C71 C72 -146.8(9) . . . . ?
 F64a C73 C71 C70 102.2(3) . . . . ?
 F64a C73 C71 C72 -76.5(3) . . . . ?
 F64b C73 C71 C70 -71.2(10) . . . . ?
 F64b C73 C71 C72 110.1(10) . . . . ?
 F65a C73 C71 C70 -19.7(3) . . . . ?
 F65a C73 C71 C72 161.6(3) . . . . ?
 F65b C73 C71 C70 155.9(12) . . . . ?
 F65b C73 C71 C72 -22.7(12) . . . . ?
 F66a C74a C69 C68 -168.7(5) . . . . ?
 F66a C74a C69 C70 17.1(8) . . . . ?
 F66a C74a C69 C74b -49.7(18) . . . . ?
 F66b C74b C69 C68 -132.2(8) . . . . ?
 F66b C74b C69 C70 41.6(11) . . . . ?
 F66b C74b C69 C74a 161(2) . . . . ?
 F67a C74a C69 C68 73.7(8) . . . . ?
 F67a C74a C69 C70 -100.6(6) . . . . ?
 F67a C74a C69 C74b -167.3(16) . . . . ?
 F67b C74b C69 C68 109.3(9) . . . . ?
 F67b C74b C69 C70 -77.0(9) . . . . ?
 F67b C74b C69 C74a 42.1(14) . . . . ?
 F68a C74a C69 C68 -48.0(9) . . . . ?
 F68a C74a C69 C70 137.8(7) . . . . ?
 F68a C74a C69 C74b 71.0(18) . . . . ?
 F68b C74b C69 C68 -8.7(13) . . . . ?
 F68b C74b C69 C70 165.1(9) . . . . ?
 F68b C74b C69 C74a -75.9(17) . . . . ?
 F69 C81 C77 C76 175.9(2) . . . . ?
 F69 C81 C77 C78 -4.0(3) . . . . ?
 F70 C81 C77 C76 55.4(3) . . . . ?
 F70 C81 C77 C78 -124.5(2) . . . . ?
 F71 C81 C77 C76 -65.0(3) . . . . ?
 F71 C81 C77 C78 115.1(2) . . . . ?
 F72a C82a C79 C78 39.6(5) . . . . ?
 F72a C82a C79 C80 -140.2(4) . . . . ?
 F72a C82a C79 C82b -179(2) . . . . ?
 F72b C82b C79 C78 21.2(17) . . . . ?
 F72b C82b C79 C80 -170.3(10) . . . . ?
 F72b C82b C79 C82a -24.2(14) . . . . ?
 F73a C82a C79 C78 -81.0(4) . . . . ?
 F73a C82a C79 C80 99.2(4) . . . . ?
 F73a C82a C79 C82b 60(2) . . . . ?
 F73b C82b C79 C78 -93.7(12) . . . . ?
 F73b C82b C79 C80 74.8(13) . . . . ?
 F73b C82b C79 C82a -139(3) . . . . ?
 F74a C82a C79 C78 157.3(5) . . . . ?
 F74a C82a C79 C80 -22.5(7) . . . . ?
 F74a C82a C79 C82b -61(2) . . . . ?
 F74b C82b C79 C78 148.5(14) . . . . ?
 F74b C82b C79 C80 -43.0(18) . . . . ?
 F74b C82b C79 C82a 103(3) . . . . ?
 C51 C52 C53 C54 0.2(3) . . . . ?
 C51 C52 C53 C58 178.7(2) . . . . ?
 C51 C56 C55 C54 -0.2(3) . . . . ?
 C51 C56 C55 C57 -178.6(2) . . . . ?
 C51 B51 C59 C60 -43.8(2) . . . . ?
 C51 B51 C59 C64 142.28(19) . . . . ?
 C51 B51 C67 C68 -17.7(2) . . . . ?
 C51 B51 C67 C72 164.61(18) . . . . ?
 C51 B51 C75 C76 -73.67(19) . . . . ?
 C51 B51 C75 C80 102.07(19) . . . . ?
 C52 C53 C54 C55 -0.3(3) . . . . ?
 C53 C54 C55 C56 0.3(3) . . . . ?
 C53 C54 C55 C57 178.7(2) . . . . ?
 C59 C60 C61 C62 -2.8(3) . . . . ?
 C59 C60 C61 C66 172.0(2) . . . . ?
 C59 C64 C63 C62 0.1(3) . . . . ?
 C59 C64 C63 C65 -176.4(3) . . . . ?
 C59 B51 C67 C68 103.4(2) . . . . ?
 C59 B51 C67 C72 -74.2(2) . . . . ?
 C59 B51 C75 C76 168.46(17) . . . . ?
 C59 B51 C75 C80 -15.8(2) . . . . ?
 C60 C61 C62 C63 1.1(3) . . . . ?
 C61 C62 C63 C64 0.2(3) . . . . ?
 C61 C62 C63 C65 176.7(3) . . . . ?
 C67 C68 C69 C70 -0.1(3) . . . . ?
 C67 C68 C69 C74a -174.3(4) . . . . ?
 C67 C68 C69 C74b 173.3(6) . . . . ?
 C67 C72 C71 C70 0.0(3) . . . . ?
 C67 C72 C71 C73 178.7(2) . . . . ?
 C67 B51 C75 C76 48.1(2) . . . . ?
 C67 B51 C75 C80 -136.19(18) . . . . ?
 C68 C69 C70 C71 -0.1(3) . . . . ?
 C69 C70 C71 C72 0.1(3) . . . . ?
 C69 C70 C71 C73 -178.5(2) . . . . ?
 C75 C76 C77 C78 1.8(3) . . . . ?
 C75 C76 C77 C81 -178.1(2) . . . . ?
 C75 C80 C79 C78 0.1(3) . . . . ?
 C75 C80 C79 C82a 179.9(3) . . . . ?
 C75 C80 C79 C82b -169.3(8) . . . . ?
 C76 C77 C78 C79 -0.2(3) . . . . ?
 C77 C78 C79 C80 -0.8(3) . . . . ?
 C77 C78 C79 C82a 179.4(3) . . . . ?
 C77 C78 C79 C82b 166.6(9) . . . . ?

_smtbx_masks_special_details
;
A solvent mask was calculated and 172 electrons were 
found in a volume of 588\%A^3^ in 1 void per unit cell. 
This is consistent with the presence of 
1[CH2Cl2] per formula unit 
which account for 168 electrons 
per unit cell.
;
loop_
  _smtbx_masks_void_nr
  _smtbx_masks_void_average_x
  _smtbx_masks_void_average_y
  _smtbx_masks_void_average_z
  _smtbx_masks_void_volume
  _smtbx_masks_void_count_electrons
  _smtbx_masks_void_content
 1 0.339 0.179 0.812 147.4 42.8 '1 DCM'
 2 0.339 0.321 0.312 147.4 43.2 '1 DCM'
 3 0.661 0.679 0.688 147.4 43.2 '1 DCM'
 4 0.661 0.821 0.188 147.4 43.6 '1 DCM'

_smtbx_masks_void_probe_radius     1.2
_smtbx_masks_void_truncation_radius  1.2
_shelx_fab_file
;
-16 0 2 0.5396 0.0864
-16 0 4 -1.7864 0.0237
-16 0 6 1.4440 -0.1691
-16 0 8 1.0498 0.2370
-16 0 10 -1.5987 -0.2683
-16 0 12 0.3498 0.2723
-16 0 14 2.1979 -0.2037
-16 1 1 -0.3948 -0.3005
-16 1 2 -0.0210 0.0347
-16 1 3 -1.4788 0.3802
-16 1 4 -0.6690 0.1004
-16 1 5 0.2791 -0.3898
-16 1 6 -0.2065 -0.1034
-16 1 7 0.1882 0.2923
-16 1 8 -0.0933 0.0446
-16 1 9 -0.0717 -0.1713
-16 1 10 1.0036 -0.0550
-16 1 11 0.4948 0.0229
-16 1 12 -0.9665 0.0830
-16 1 13 0.1762 0.0644
-16 1 14 -0.0733 0.0594
-16 2 1 1.0792 -0.1416
-16 2 2 -2.4485 0.0301
-16 2 3 0.2776 0.0396
-16 2 4 0.6684 -0.0273
-16 2 5 -1.5471 0.1410
-16 2 6 -0.6743 0.0593
-16 2 7 -0.0180 -0.2566
-16 2 8 -0.8815 -0.0544
-16 2 9 0.3907 0.2849
-16 2 10 1.2991 -0.0254
-16 2 11 -0.8456 -0.3139
-16 2 12 0.6496 0.0084
-16 2 13 0.0051 0.3155
-16 3 1 -0.3433 0.1260
-16 3 2 1.2162 -0.2012
-16 3 3 1.0226 -0.2368
-16 3 4 -1.0815 0.1928
-16 3 5 -0.5171 0.2527
-16 3 6 -0.2708 -0.1246
-16 3 7 0.3228 -0.1443
-16 3 8 0.1964 0.0483
-16 3 9 -0.3457 0.0274
-16 3 10 -1.8875 -0.0009
-16 3 11 -0.2516 -0.0228
-16 3 12 1.0032 -0.0007
-16 3 13 0.3701 -0.0097
-16 4 1 1.5601 -0.0689
-16 4 2 2.2567 -0.0752
-16 4 3 -1.2906 0.1080
-16 4 4 -0.0431 -0.0307
-16 4 5 0.6235 -0.1326
-16 4 6 0.3903 0.0947
-16 4 7 -0.1887 0.1701
-16 4 8 0.5311 -0.0920
-16 4 9 -0.7610 -0.1710
-16 4 10 -0.4916 0.0591
-16 4 11 0.1664 0.1553
-16 4 12 -1.0763 -0.0962
-16 4 13 0.5511 -0.1283
-16 5 1 0.8834 -0.0177
-16 5 2 -0.8002 0.1572
-16 5 3 0.0219 -0.0095
-16 5 4 0.4468 -0.1236
-16 5 5 0.8399 0.0006
-16 5 6 -0.7437 0.0725
-16 5 7 -0.8695 0.0065
-16 5 8 0.1399 0.0243
-16 5 9 0.9068 -0.0119
-16 5 10 1.3411 -0.0653
-16 5 11 -0.2289 -0.0740
-16 5 12 -1.0700 0.0041
-16 5 13 -1.1124 0.1531
-16 6 1 -1.2538 0.0742
-16 6 2 0.2023 -0.1445
-16 6 3 0.9353 -0.0733
-16 6 4 0.5391 0.1281
-16 6 5 -1.1116 0.0746
-16 6 6 -0.2836 -0.1057
-16 6 7 0.5691 -0.0647
-16 6 8 -0.7270 0.0792
-16 6 9 0.1444 0.1040
-16 6 10 0.1170 -0.0960
-16 6 11 0.2161 -0.1411
-16 6 12 0.4215 0.0686
-16 7 1 -0.1033 -0.0775
-16 7 2 0.5855 -0.0090
-16 7 3 1.3705 -0.0261
-16 7 4 -0.9981 0.0030
-16 7 5 -0.5750 0.0174
-16 7 6 2.1133 0.0353
-16 7 7 0.2921 -0.0095
-16 7 8 -0.7667 -0.0471
-16 7 9 -0.8603 0.0267
-16 7 10 -1.1985 0.0637
-16 7 11 -0.0596 0.0299
-16 7 12 1.4901 -0.1815
-16 8 1 -0.5766 0.0997
-16 8 2 0.2068 0.0609
-16 8 3 -0.5772 -0.0166
-16 8 4 -0.1074 -0.1109
-16 8 5 1.6158 -0.0306
-16 8 6 -0.4852 0.1194
-16 8 7 0.1585 0.0578
-16 8 8 1.5976 -0.0659
-16 8 9 -0.4289 -0.0632
-16 8 10 -0.5742 0.1039
-16 8 11 -0.0044 -0.0020
-16 9 1 -0.2582 -0.0557
-16 9 2 -1.3951 -0.0191
-16 9 3 -0.6763 0.0644
-16 9 4 1.7436 -0.0306
-16 9 5 -0.9857 -0.0158
-16 9 6 -1.7886 -0.0380
-16 9 7 1.3208 0.0390
-16 9 8 1.0700 0.0688
-16 9 9 0.7617 0.0054
-16 9 10 1.2601 -0.0810
-16 10 1 0.2332 -0.0424
-16 10 2 -0.2615 -0.0273
-16 10 3 0.3316 -0.0348
-16 10 4 -0.5118 0.1160
-16 10 5 -0.9082 -0.0085
-16 10 6 0.2995 -0.1070
-16 10 7 -0.9269 -0.0265
-16 10 8 -0.4708 0.0931
-16 10 9 1.8116 0.0598
-16 10 10 -0.1987 -0.0085
-16 11 2 0.7893 -0.0509
-16 11 3 -0.5487 -0.0577
-16 11 4 -0.4952 -0.0039
-16 11 5 1.0146 0.0370
-16 11 6 -0.0317 0.0361
-16 11 7 -1.5562 -0.0577
-16 11 8 -0.0035 -0.0571
-15 0 2 -0.8021 -0.0126
-15 0 4 0.7535 0.1857
-15 0 6 -2.1777 -0.2720
-15 0 8 -0.1292 0.2609
-15 0 10 2.0961 -0.2150
-15 0 12 -2.1753 0.1372
-15 0 14 0.0427 -0.0438
-15 0 16 -0.0370 -0.0273
-15 0 18 2.0541 0.0051
-15 1 1 1.1647 -0.2332
-15 1 2 -0.4019 -0.0286
-15 1 3 0.5817 0.2093
-15 1 4 1.4859 0.0416
-15 1 5 -0.6608 -0.0765
-15 1 6 -0.3302 0.0339
-15 1 7 -0.4836 -0.0753
-15 1 8 -1.4812 -0.0671
-15 1 9 0.4458 0.2164
-15 1 10 0.7487 0.0726
-15 1 11 -0.7749 -0.2964
-15 1 12 0.7099 -0.1738
-15 1 13 -0.0657 0.2799
-15 1 14 -1.4439 0.1714
-15 1 15 0.2347 -0.3450
-15 1 16 0.6545 -0.0048
-15 1 17 -0.5840 0.3473
-15 1 18 -1.0909 0.0343
-15 2 1 0.5426 0.1566
-15 2 2 1.9313 -0.1545
-15 2 3 0.6317 -0.3156
-15 2 4 -0.9205 0.0781
-15 2 5 1.0944 0.4159
-15 2 6 1.2664 -0.0303
-15 2 7 -0.5082 -0.3821
-15 2 8 0.1850 0.0297
-15 2 9 -0.2584 0.2976
-15 2 10 -2.2512 0.0389
-15 2 11 0.6965 -0.2315
-15 2 12 1.1419 -0.0647
-15 2 13 -0.6598 0.1283
-15 2 14 0.2067 -0.0834
-15 2 15 -0.0325 -0.0267
-15 2 16 -0.4515 0.0814
-15 2 17 -1.2215 -0.0027
-15 2 18 -0.8937 0.0584
-15 3 1 -0.1883 0.1166
-15 3 2 1.5267 -0.1482
-15 3 3 -1.0325 -0.1272
-15 3 4 -0.0185 0.0525
-15 3 5 0.9049 0.0210
-15 3 6 0.5334 0.0107
-15 3 7 0.5190 0.1099
-15 3 8 0.6908 -0.0316
-15 3 9 -0.8588 -0.1462
-15 3 10 0.6648 0.0301
-15 3 11 0.5748 0.2151
-15 3 12 -1.5624 -0.0473
-15 3 13 -0.0562 -0.3143
-15 3 14 0.6625 0.0811
-15 3 15 -0.5999 0.2442
-15 3 16 -0.4906 -0.0944
-15 3 17 1.3803 -0.1671
-15 3 18 -0.7592 0.0591
-15 4 1 -0.6728 -0.0366
-15 4 2 -1.7847 0.2013
-15 4 3 0.9188 0.0948
-15 4 4 0.7103 -0.2181
-15 4 5 -0.6431 -0.1993
-15 4 6 -0.5345 0.1888
-15 4 7 0.4785 0.2040
-15 4 8 -0.3912 -0.1033
-15 4 9 0.8962 -0.1532
-15 4 10 1.5947 0.0744
-15 4 11 -0.6146 0.1049
-15 4 12 -0.1357 -0.1007
-15 4 13 -0.3120 -0.0381
-15 4 14 -0.3877 0.0333
-15 4 15 -0.0811 -0.0392
-15 4 16 0.7489 0.0033
-15 4 17 0.0320 0.0656
-15 4 18 -0.3845 0.0368
-15 5 1 -1.7606 0.0740
-15 5 2 -0.3824 0.0657
-15 5 3 1.0946 -0.0270
-15 5 4 0.1187 -0.0425
-15 5 5 -0.8094 0.0290
-15 5 6 -0.0050 -0.0496
-15 5 7 0.2355 -0.0674
-15 5 8 -0.0106 0.0844
-15 5 9 -0.0276 0.1510
-15 5 10 -1.1408 -0.0528
-15 5 11 0.6109 -0.1731
-15 5 12 1.4308 0.1013
-15 5 13 0.5580 0.0735
-15 5 14 -0.4935 -0.1722
-15 5 15 0.4712 -0.0819
-15 5 16 -0.9628 0.1201
-15 5 17 -1.5567 0.1232
-15 5 18 1.4548 -0.1002
-15 6 1 0.6173 -0.0214
-15 6 2 0.0993 -0.0956
-15 6 3 -0.6715 -0.0163
-15 6 4 -0.5153 0.1376
-15 6 5 0.3314 0.0310
-15 6 6 0.8756 -0.1520
-15 6 7 0.1764 -0.0567
-15 6 8 0.5216 0.1062
-15 6 9 -0.6219 0.0650
-15 6 10 -0.9155 -0.0199
-15 6 11 -0.3623 0.0599
-15 6 12 0.6776 -0.0215
-15 6 13 0.7764 -0.1166
-15 6 14 0.4436 -0.0062
-15 6 15 -0.0341 0.0492
-15 6 16 -0.2022 -0.0577
-15 6 17 0.4906 -0.0999
-15 6 18 -0.8248 0.1341
-15 7 1 0.3055 0.0246
-15 7 2 -0.5873 0.0186
-15 7 3 -0.9787 0.0635
-15 7 4 -0.1937 -0.0639
-15 7 5 0.6522 -0.0696
-15 7 6 -0.9268 0.1130
-15 7 7 -0.2979 0.0446
-15 7 8 1.2494 -0.1320
-15 7 9 1.0648 -0.0954
-15 7 10 0.3815 0.1849
-15 7 11 -0.4562 0.1209
-15 7 12 -1.8374 -0.1015
-15 7 13 -0.5146 -0.0251
-15 7 14 0.9451 0.0165
-15 7 15 0.6354 -0.0473
-15 7 16 2.1255 -0.0685
-15 7 17 0.1444 0.0208
-15 8 1 -0.3491 0.0143
-15 8 2 0.0726 0.1001
-15 8 3 -0.1264 -0.0125
-15 8 4 0.9297 -0.1115
-15 8 5 -1.0431 0.0511
-15 8 6 -1.8959 0.0506
-15 8 7 -0.0556 -0.0288
-15 8 8 -0.2510 -0.0401
-15 8 9 0.6558 0.0215
-15 8 10 2.1828 -0.0346
-15 8 11 -0.1979 0.0102
-15 8 12 -1.1014 0.1680
-15 8 13 -0.4449 0.0246
-15 8 14 -0.3240 -0.1653
-15 8 15 0.5456 -0.0702
-15 8 16 -0.1623 0.1410
-15 8 17 0.9001 -0.0095
-15 9 1 0.9387 -0.0001
-15 9 2 0.1391 -0.0418
-15 9 3 0.7731 -0.0537
-15 9 4 0.0264 0.1620
-15 9 5 -0.4583 -0.0306
-15 9 6 0.8288 -0.1526
-15 9 7 -1.5460 0.0209
-15 9 8 -2.1257 0.1345
-15 9 9 0.9504 -0.0110
-15 9 10 -0.2802 -0.1402
-15 9 11 0.7573 0.0492
-15 9 12 2.2396 0.1027
-15 9 13 -0.9861 0.0119
-15 9 14 -1.1322 0.0006
-15 9 15 -1.1127 -0.0412
-15 9 16 -0.6122 -0.0950
-15 9 17 1.6791 0.0395
-15 10 1 0.1980 -0.0052
-15 10 2 0.2937 -0.0535
-15 10 3 -0.0980 0.0710
-15 10 4 -0.6271 -0.0293
-15 10 5 2.0716 -0.0475
-15 10 6 0.7878 0.0564
-15 10 7 -1.4304 0.0090
-15 10 8 0.4579 -0.0686
-15 10 9 -1.7150 -0.0255
-15 10 10 -0.9862 0.0913
-15 10 11 2.0971 -0.0295
-15 10 12 -0.3876 -0.0625
-15 10 13 0.0905 0.1148
-15 10 14 -0.2130 0.1195
-15 10 15 -0.5359 -0.1163
-15 10 16 0.4176 -0.1367
-15 11 1 -1.0457 0.0273
-15 11 2 0.1473 0.1168
-15 11 3 -0.1934 -0.0605
-15 11 4 0.3547 -0.1391
-15 11 5 0.1700 0.0964
-15 11 6 0.0472 0.0920
-15 11 7 2.0070 -0.0554
-15 11 8 -1.0977 -0.1036
-15 11 9 -1.6740 0.0194
-15 11 10 1.9667 0.0375
-15 11 11 -1.2179 -0.0171
-15 11 12 -0.5413 0.0363
-15 11 13 1.6886 0.0303
-15 11 14 -0.3298 -0.0208
-15 11 15 0.1332 0.0710
-15 11 16 -0.8087 0.0169
-15 12 1 -0.6312 0.0126
-15 12 2 0.0086 0.0056
-15 12 3 0.4256 0.0296
-15 12 4 -0.0996 0.0533
-15 12 5 -0.9765 -0.0763
-15 12 6 0.9187 -0.0669
-15 12 7 0.0740 0.0547
-15 12 8 -0.9536 0.0913
-15 12 9 1.0760 -0.0701
-15 12 10 -1.4149 -0.1068
-15 12 11 -0.0651 0.0522
-15 12 12 2.5575 0.0627
-15 12 13 -0.6927 -0.0309
-15 12 14 0.1174 0.0124
-15 12 15 -0.3780 0.0936
-15 13 1 0.8774 -0.0604
-15 13 2 -0.6906 -0.0176
-15 13 3 -0.3918 0.1105
-15 13 4 0.5627 0.0295
-15 13 5 0.1459 -0.1071
-15 13 6 -0.8546 -0.0515
-15 13 7 -0.0385 0.0776
-15 13 8 1.6686 0.0461
-15 13 9 -1.4396 -0.0405
-15 13 10 -2.0350 -0.0515
-15 13 11 1.5339 -0.0481
-15 13 12 -0.3310 -0.0011
-15 13 13 0.2877 0.1013
-15 13 14 1.6143 0.0725
-15 13 15 -0.5032 -0.1012
-15 14 1 0.5124 -0.0027
-15 14 2 -0.7459 0.0213
-15 14 3 -0.0102 -0.0575
-15 14 4 0.2636 -0.0014
-15 14 5 0.1164 0.0797
-15 14 6 0.4062 0.0277
-15 14 7 0.8099 -0.0934
-15 14 8 -0.0825 -0.0440
-15 14 9 -0.5027 0.0825
-15 14 10 0.0586 -0.0157
-15 14 11 -2.5966 -0.0878
-15 14 12 -0.9382 -0.0174
-15 14 13 2.2580 0.0579
-15 14 14 0.2320 0.0317
-15 15 1 -0.4838 0.0305
-15 15 2 0.9124 0.0084
-15 15 3 -0.3267 -0.0211
-15 15 4 -0.7987 0.0416
-15 15 5 1.2101 0.0407
-15 15 6 0.7930 -0.0510
-15 15 7 -0.4179 -0.0204
-15 15 8 -0.0164 0.0566
-15 15 9 1.1757 -0.0197
-15 15 10 -0.3367 -0.0177
-15 15 11 -1.2577 -0.0035
-15 15 12 -0.1035 -0.0759
-15 15 13 -1.2798 -0.0806
-15 16 1 -0.0804 -0.0630
-15 16 2 0.5848 -0.0032
-15 16 3 -0.3443 0.1538
-15 16 4 -0.2101 -0.0045
-15 16 5 -0.4094 -0.1271
-15 16 6 0.1339 -0.0043
-15 16 7 0.4166 0.1158
-15 16 8 0.6048 0.0098
-15 16 9 0.4169 -0.0037
-15 16 10 0.7006 0.0311
-15 16 11 0.9688 -0.0845
-15 16 12 -1.6595 -0.0687
-15 17 1 0.3702 -0.0919
-15 17 2 -0.3676 -0.0074
-15 17 3 0.3491 -0.0004
-15 17 4 -0.5602 0.0120
-15 17 5 -0.7889 0.0754
-15 17 6 -0.2708 0.0097
-15 17 7 0.5255 -0.1239
-15 17 8 0.8320 0.0193
-15 17 9 0.2726 0.1589
-15 17 10 0.2795 -0.0103
-15 17 11 -0.1230 -0.0511
-15 18 1 0.0607 0.0724
-15 18 2 -0.4854 -0.1326
-15 18 3 0.1249 -0.1253
-15 18 4 0.9237 0.1599
-15 18 5 -0.5166 0.1249
-15 18 6 -0.7554 -0.0926
-15 18 7 0.3429 -0.1014
-15 18 8 -0.5168 0.0053
-15 18 9 -0.0657 0.0012
-14 0 2 0.0968 -0.0707
-14 0 4 1.1195 0.2120
-14 0 6 2.1632 -0.2047
-14 0 8 -3.0779 0.1187
-14 0 10 0.7489 -0.0308
-14 0 12 1.7554 -0.0549
-14 0 14 -1.4971 0.1371
-14 0 16 0.9378 -0.1495
-14 0 18 -3.0199 0.1381
-14 0 20 2.0397 -0.2381
-14 0 22 -0.9300 0.2405
-14 1 1 0.1508 -0.0507
-14 1 2 1.4536 -0.0840
-14 1 3 -0.3789 -0.0940
-14 1 4 -2.6176 0.0181
-14 1 5 1.3093 0.2463
-14 1 6 2.8493 0.0713
-14 1 7 -0.3560 -0.3562
-14 1 8 0.3066 -0.1128
-14 1 9 -0.3595 0.3906
-14 1 10 -1.7782 0.1714
-14 1 11 1.1220 -0.3599
-14 1 12 1.1891 -0.1597
-14 1 13 -0.5297 0.3725
-14 1 14 -0.6076 0.0539
-14 1 15 0.4207 -0.3042
-14 1 16 1.8934 -0.0741
-14 1 17 -0.8949 0.1394
-14 1 18 -2.1537 0.1109
-14 1 19 -0.3091 -0.1859
-14 1 20 0.7908 -0.0169
-14 1 21 -0.4823 0.1861
-14 1 22 -0.7945 0.0059
-14 2 1 -1.0130 0.2470
-14 2 2 0.0485 -0.1337
-14 2 3 -1.0047 -0.3544
-14 2 4 -0.4856 0.0467
-14 2 5 -0.3177 0.3486
-14 2 6 -1.1376 -0.0109
-14 2 7 1.9590 -0.2350
-14 2 8 1.8141 -0.0292
-14 2 9 -1.7916 0.1156
-14 2 10 0.6291 0.0298
-14 2 11 0.3809 0.0236
-14 2 12 -1.1307 0.0392
-14 2 13 0.9176 -0.1536
-14 2 14 0.5967 -0.0021
-14 2 15 -0.4282 0.2102
-14 2 16 -0.4959 -0.0578
-14 2 17 1.8635 -0.2320
-14 2 18 1.1292 -0.0571
-14 2 19 -2.1286 0.2897
-14 2 20 -2.0306 0.0382
-14 2 21 0.2804 -0.3379
-14 2 22 0.9671 0.0808
-14 3 1 -0.9746 0.0507
-14 3 2 -2.1226 0.0563
-14 3 3 1.4023 0.0392
-14 3 4 1.3500 -0.0900
-14 3 5 -2.2833 -0.2003
-14 3 6 -1.4347 0.1013
-14 3 7 0.9755 0.2864
-14 3 8 -0.4317 -0.0849
-14 3 9 0.7302 -0.3287
-14 3 10 0.1517 0.0669
-14 3 11 -0.8296 0.3512
-14 3 12 1.0967 -0.0649
-14 3 13 0.5294 -0.2686
-14 3 14 0.3792 0.0753
-14 3 15 -1.1617 0.1840
-14 3 16 -0.6564 -0.0753
-14 3 17 1.3528 -0.1675
-14 3 18 1.5236 0.0830
-14 3 19 -0.4768 0.0784
-14 3 20 -1.2433 -0.0811
-14 3 21 0.5292 -0.0295
-14 3 22 -0.8940 -0.0085
-14 4 1 -0.5193 -0.0558
-14 4 2 -0.1021 0.2075
-14 4 3 0.6307 0.1851
-14 4 4 -0.2935 -0.2096
-14 4 5 0.1614 -0.1959
-14 4 6 0.2832 0.1319
-14 4 7 -1.8525 0.1304
-14 4 8 0.4623 -0.0535
-14 4 9 0.9733 -0.0533
-14 4 10 -1.9890 0.0288
-14 4 11 0.2347 -0.0313
-14 4 12 0.5711 0.0460
-14 4 13 0.5795 0.1158
-14 4 14 0.2854 -0.0785
-14 4 15 0.4888 -0.1544
-14 4 16 -0.3091 0.0547
-14 4 17 -1.6266 0.1760
-14 4 18 0.9562 -0.1206
-14 4 19 1.7624 -0.1810
-14 4 20 0.1633 0.1704
-14 4 21 -1.3481 0.1204
-14 5 1 2.0024 -0.0030
-14 5 2 0.8977 -0.0083
-14 5 3 -2.4951 -0.0335
-14 5 4 -0.6134 0.1050
-14 5 5 1.6917 0.1000
-14 5 6 -0.0902 -0.1806
-14 5 7 -0.4875 -0.1568
-14 5 8 0.6163 0.1725
-14 5 9 -0.0937 0.1704
-14 5 10 0.4911 -0.1601
-14 5 11 -1.6826 -0.1211
-14 5 12 -0.9959 0.1634
-14 5 13 0.3541 0.1247
-14 5 14 0.5331 -0.1106
-14 5 15 1.6486 -0.0647
-14 5 16 0.2884 0.0879
-14 5 17 -0.2424 -0.0778
-14 5 18 -0.8889 -0.0630
-14 5 19 0.3084 0.0743
-14 5 20 0.4377 -0.0206
-14 5 21 -0.6185 0.0075
-14 6 1 0.9975 -0.0060
-14 6 2 -0.4928 -0.1534
-14 6 3 0.0845 0.0118
-14 6 4 0.2063 0.1692
-14 6 5 -0.8419 -0.0173
-14 6 6 -0.3790 -0.0939
-14 6 7 0.3223 -0.0036
-14 6 8 -1.0095 -0.0007
-14 6 9 0.8740 -0.0479
-14 6 10 1.3672 0.0372
-14 6 11 -0.0880 0.0747
-14 6 12 -1.3789 -0.0402
-14 6 13 -1.6298 -0.0410
-14 6 14 0.2930 0.1159
-14 6 15 0.1175 0.0875
-14 6 16 1.5619 -0.1379
-14 6 17 1.2331 -0.0654
-14 6 18 -1.0179 0.0856
-14 6 19 0.0513 -0.0073
-14 6 20 0.5277 -0.0918
-14 6 21 -0.2577 -0.0231
-14 7 1 -2.1282 -0.0507
-14 7 2 1.4127 0.1055
-14 7 3 2.2256 0.0289
-14 7 4 0.1257 -0.1502
-14 7 5 -0.7158 0.0066
-14 7 6 -0.4856 0.1515
-14 7 7 -0.6430 0.0087
-14 7 8 -0.9973 -0.1606
-14 7 9 -1.0086 -0.0328
-14 7 10 1.4848 0.0831
-14 7 11 2.0409 0.0020
-14 7 12 -0.4098 -0.0375
-14 7 13 -0.7826 0.0376
-14 7 14 -1.6673 0.0535
-14 7 15 -1.0927 -0.0476
-14 7 16 -0.1410 0.0575
-14 7 17 0.6413 0.0714
-14 7 18 2.4959 -0.1021
-14 7 19 0.5352 -0.0449
-14 7 20 -0.6424 0.0482
-14 7 21 0.7356 0.0002
-14 8 1 0.8627 0.0506
-14 8 2 -0.0771 0.0588
-14 8 3 -0.2858 -0.0838
-14 8 4 1.1870 0.0243
-14 8 5 0.9573 0.0327
-14 8 6 0.7773 -0.0539
-14 8 7 -0.2330 -0.0036
-14 8 8 -1.0677 0.0897
-14 8 9 -0.5102 -0.0067
-14 8 10 -1.4245 -0.1414
-14 8 11 0.2006 -0.0414
-14 8 12 2.6670 0.1088
-14 8 13 0.1806 0.0511
-14 8 14 -1.0492 -0.0757
-14 8 15 -1.1549 0.0236
-14 8 16 -1.8663 0.0466
-14 8 17 0.2672 0.0055
-14 8 18 1.2418 -0.0010
-14 8 19 -0.1215 -0.0436
-14 8 20 1.2711 0.0591
-14 8 21 0.3768 -0.0032
-14 9 1 0.2717 -0.0611
-14 9 2 -2.1096 -0.1368
-14 9 3 -0.6890 0.1256
-14 9 4 -0.3232 0.0796
-14 9 5 1.7634 -0.0865
-14 9 6 1.5129 -0.0559
-14 9 7 -0.1036 0.0494
-14 9 8 1.6984 0.0588
-14 9 9 -1.0732 -0.0430
-14 9 10 -2.6163 -0.0240
-14 9 11 0.3957 -0.0247
-14 9 12 0.1356 -0.0497
-14 9 13 1.4568 0.0173
-14 9 14 1.3078 0.1140
-14 9 15 -0.8196 0.0039
-14 9 16 -0.4002 -0.1067
-14 9 17 -1.9795 0.0157
-14 9 18 -2.4456 0.0800
-14 9 19 1.8942 0.0095
-14 9 20 1.4333 -0.1031
-14 10 1 -1.4823 -0.0561
-14 10 2 1.1460 0.0701
-14 10 3 -0.9483 0.0067
-14 10 4 -0.7711 -0.0767
-14 10 5 -0.1891 0.0576
-14 10 6 -0.4112 0.0681
-14 10 7 2.5192 -0.0601
-14 10 8 -0.4172 -0.0952
-14 10 9 -0.9743 0.0765
-14 10 10 2.3272 0.1005
-14 10 11 -1.9075 -0.0759
-14 10 12 -1.0244 -0.1273
-14 10 13 1.7385 0.0280
-14 10 14 0.2148 0.0636
-14 10 15 1.0964 0.0273
-14 10 16 -0.1523 0.0266
-14 10 17 -2.1367 -0.0604
-14 10 18 -0.5011 0.0254
-14 10 19 -0.0684 0.0263
-14 10 20 -0.4367 -0.0510
-14 11 1 1.0661 0.1017
-14 11 2 0.5129 0.0141
-14 11 3 0.4828 -0.0877
-14 11 4 -0.3979 0.0465
-14 11 5 -2.2581 0.0337
-14 11 6 1.1098 -0.0283
-14 11 7 -0.1457 -0.0348
-14 11 8 -1.0317 0.0441
-14 11 9 2.6730 0.0285
-14 11 10 -1.1190 -0.0587
-14 11 11 -0.7699 0.0131
-14 11 12 1.2929 0.0407
-14 11 13 -2.0387 -0.0925
-14 11 14 1.0336 -0.0643
-14 11 15 1.5979 0.1034
-14 11 16 -0.5827 0.0712
-14 11 17 1.8833 -0.0318
-14 11 18 -0.6202 -0.0660
-14 11 19 -3.4439 0.0609
-14 11 20 -0.0167 0.0622
-14 12 1 0.3002 -0.0658
-14 12 2 -0.7717 -0.0575
-14 12 3 0.3266 0.0882
-14 12 4 -0.2754 0.0613
-14 12 5 0.9644 -0.0786
-14 12 6 -1.1546 -0.0574
-14 12 7 -0.7932 0.0953
-14 12 8 3.5744 0.0534
-14 12 9 -1.4040 -0.0972
-14 12 10 -2.2485 -0.0416
-14 12 11 1.5586 0.0730
-14 12 12 -2.0327 0.0114
-14 12 13 0.1418 -0.0546
-14 12 14 1.6375 0.0061
-14 12 15 -0.7844 -0.0355
-14 12 16 2.0724 0.0033
-14 12 17 0.7944 0.0727
-14 12 18 -1.3421 -0.0160
-14 12 19 -0.1937 -0.0385
-14 13 1 0.0586 -0.0942
-14 13 2 -0.6846 0.0162
-14 13 3 -0.7215 0.0242
-14 13 4 1.3901 -0.0113
-14 13 5 -0.3180 0.0513
-14 13 6 -0.8456 0.0495
-14 13 7 2.0984 -0.0572
-14 13 8 -0.5811 -0.0728
-14 13 9 -0.3133 0.0754
-14 13 10 2.2225 0.0743
-14 13 11 -2.7489 -0.0989
-14 13 12 -0.8013 -0.0618
-14 13 13 1.8652 0.0882
-14 13 14 -2.5100 -0.0098
-14 13 15 0.8127 -0.0673
-14 13 16 0.9814 0.0204
-14 13 17 -1.4790 0.0368
-14 13 18 2.6725 -0.0172
-14 13 19 1.2953 -0.0207
-14 14 1 0.1890 0.0766
-14 14 2 0.6694 -0.0368
-14 14 3 0.3879 -0.0967
-14 14 4 -1.5212 0.0322
-14 14 5 -0.3128 0.1222
-14 14 6 1.6584 -0.0171
-14 14 7 -1.6919 -0.0980
-14 14 8 -0.9786 0.0432
-14 14 9 3.3344 0.0817
-14 14 10 0.4303 -0.0035
-14 14 11 0.0963 -0.0373
-14 14 12 0.7938 -0.0101
-14 14 13 -3.5040 -0.0574
-14 14 14 -0.3300 -0.0291
-14 14 15 0.7553 0.1028
-14 14 16 -1.4897 -0.0101
-14 14 17 1.8304 -0.1066
-14 14 18 0.5312 0.0786
-14 15 1 0.1717 0.0028
-14 15 2 1.8909 -0.0850
-14 15 3 -0.9637 0.0381
-14 15 4 -1.0564 -0.0005
-14 15 5 0.6617 -0.0891
-14 15 6 -1.3617 0.0280
-14 15 7 -0.6297 0.1236
-14 15 8 1.6061 -0.0167
-14 15 9 -0.6432 -0.0881
-14 15 10 0.7477 0.0532
-14 15 11 2.6379 0.1125
-14 15 12 -1.9444 -0.0454
-14 15 13 -0.5972 -0.0950
-14 15 14 1.0653 0.0230
-14 15 15 -1.8385 -0.0060
-14 15 16 1.0330 -0.0412
-14 15 17 0.2770 0.0704
-14 15 18 -2.1845 -0.0027
-14 16 1 0.5883 -0.0861
-14 16 2 -0.7467 0.0665
-14 16 3 0.7103 -0.0130
-14 16 4 1.2372 -0.0820
-14 16 5 -1.4998 0.0123
-14 16 6 -1.0600 0.0794
-14 16 7 1.0969 -0.0395
-14 16 8 -0.5416 -0.0716
-14 16 9 -0.7981 0.0466
-14 16 10 0.3764 0.0420
-14 16 11 -0.5934 0.0185
-14 16 12 2.0199 0.0470
-14 16 13 1.9283 0.0294
-14 16 14 -1.6458 -0.0777
-14 16 15 -0.2852 -0.1144
-14 16 16 -0.6038 0.1017
-14 16 17 -0.8446 0.0582
-14 17 1 -1.6608 0.1355
-14 17 2 -0.7374 -0.0518
-14 17 3 2.0353 -0.1306
-14 17 4 0.5040 0.1033
-14 17 5 -0.5167 0.0897
-14 17 6 0.5320 -0.1110
-14 17 7 -0.9351 -0.0812
-14 17 8 -1.2907 0.0589
-14 17 9 0.3038 -0.0001
-14 17 10 -0.6811 -0.0431
-14 17 11 0.6761 0.0531
-14 17 12 1.4793 0.0711
-14 17 13 -0.1413 -0.0002
-14 17 14 0.0997 -0.0312
-14 17 15 -0.4296 0.0269
-14 17 16 -0.9615 -0.0316
-14 18 1 -0.8417 0.0165
-14 18 2 0.3199 -0.0219
-14 18 3 -0.6992 0.0441
-14 18 4 -0.2057 -0.0585
-14 18 5 1.3493 -0.0579
-14 18 6 0.8609 0.0575
-14 18 7 -1.0231 0.0999
-14 18 8 -0.5706 -0.0684
-14 18 9 -0.1164 -0.1266
-14 18 10 0.8486 0.0285
-14 18 11 -0.4560 0.0250
-14 18 12 -1.5754 0.0088
-14 18 13 0.3923 0.0489
-14 18 14 0.8242 0.0543
-14 18 15 1.1836 0.0107
-14 18 16 0.3783 -0.1136
-14 19 1 1.4427 -0.0368
-14 19 2 -0.9179 0.1541
-14 19 3 -2.0121 -0.0082
-14 19 4 0.0564 -0.1653
-14 19 5 0.8885 -0.0076
-14 19 6 -0.5346 0.1397
-14 19 7 1.0385 0.0442
-14 19 8 1.1607 -0.0429
-14 19 9 -0.4690 -0.0119
-14 19 10 -1.1007 -0.0794
-14 19 11 -0.4097 -0.0634
-14 19 12 -0.0028 0.0569
-14 19 13 -0.5064 0.0547
-14 19 14 1.0939 0.0128
-14 19 15 0.5326 -0.0114
-14 20 1 -0.0842 -0.0505
-14 20 2 -0.1485 -0.0546
-14 20 3 0.3695 0.0759
-14 20 4 -0.0920 0.0691
-14 20 5 -1.6880 -0.0688
-14 20 6 -0.8110 -0.0922
-14 20 7 1.3166 0.0009
-14 20 8 1.0109 0.1542
-14 20 9 -0.7757 0.0562
-14 20 10 -0.2702 -0.1012
-14 20 11 0.9239 -0.0648
-14 20 12 0.0591 -0.0466
-14 20 13 0.3169 0.0085
-14 20 14 -1.2640 0.0300
-14 21 1 -0.0342 -0.0386
-14 21 2 1.6854 -0.0713
-14 21 3 1.0265 0.0415
-14 21 4 -1.0173 0.1065
-14 21 5 -0.4334 -0.0418
-14 21 6 -0.1078 -0.1439
-14 21 7 -1.3876 -0.0126
-14 21 8 -0.8937 0.0564
-14 21 9 1.7419 0.0804
-14 21 10 1.2043 0.0898
-14 21 11 -1.1047 -0.0465
-14 21 12 0.7612 -0.1056
-14 22 1 1.0003 0.1780
-14 22 2 0.0893 -0.0570
-14 22 3 -0.2138 -0.1434
-14 22 4 0.6909 0.0382
-14 22 5 0.8185 0.0955
-14 22 6 0.1086 0.0316
-14 22 7 -1.9365 -0.0897
-14 22 8 -0.7208 -0.1312
-14 22 9 1.3004 0.0358
-14 22 10 -0.5049 0.1256
-14 22 11 0.2198 0.0908
-14 23 1 -0.1252 0.0579
-14 23 2 -0.7258 0.0805
-14 23 3 0.8729 -0.0511
-14 23 4 0.6414 -0.1007
-14 23 5 0.0144 0.1032
-14 23 6 0.2482 0.1034
-14 23 7 0.2878 -0.0365
-14 23 8 -0.2335 -0.0804
-13 0 2 2.0494 -0.1324
-13 0 4 -5.0594 0.1544
-13 0 6 2.9645 -0.0496
-13 0 8 1.4650 -0.0703
-13 0 10 -2.6590 0.1643
-13 0 12 0.4573 -0.2488
-13 0 14 0.5356 0.2754
-13 0 16 1.9538 -0.2337
-13 0 18 -2.0201 0.2360
-13 0 20 1.1047 -0.1968
-13 0 22 -0.4401 0.1197
-13 0 24 -1.7232 -0.1415
-13 1 1 -0.0337 0.2106
-13 1 2 0.7534 -0.0975
-13 1 3 -0.8167 -0.3549
-13 1 4 0.2373 -0.0487
-13 1 5 -0.7215 0.4768
-13 1 6 -3.6671 0.1501
-13 1 7 1.8665 -0.5017
-13 1 8 3.2868 -0.1835
-13 1 9 -1.6581 0.4196
-13 1 10 -0.8101 0.1697
-13 1 11 -0.4393 -0.3185
-13 1 12 -0.8858 -0.1093
-13 1 13 1.1851 0.1865
-13 1 14 0.9732 0.0691
-13 1 15 -0.2963 -0.0219
-13 1 16 -1.5461 -0.0151
-13 1 17 0.8387 -0.0219
-13 1 18 2.7656 -0.0727
-13 1 19 -0.4920 0.1297
-13 1 20 -2.2927 0.0776
-13 1 21 0.5307 -0.2960
-13 1 22 1.8843 -0.0682
-13 1 23 -0.9333 0.2203
-13 1 24 -0.8177 0.0823
-13 2 1 -0.1231 0.2658
-13 2 2 -2.3049 -0.0847
-13 2 3 2.1188 -0.2612
-13 2 4 3.4648 0.0005
-13 2 5 -2.8833 0.1231
-13 2 6 -1.8056 0.0186
-13 2 7 0.5245 0.0523
-13 2 8 -0.9519 0.0008
-13 2 9 2.0667 -0.2020
-13 2 10 -0.1293 -0.0389
-13 2 11 -1.9130 0.3035
-13 2 12 0.7188 0.0472
-13 2 13 -0.5867 -0.3628
-13 2 14 0.6778 -0.0327
-13 2 15 0.1078 0.3858
-13 2 16 -1.8471 0.0506
-13 2 17 0.7894 -0.3665
-13 2 18 2.1039 0.0153
-13 2 19 -0.2564 0.3224
-13 2 20 -0.6764 -0.0521
-13 2 21 0.7282 -0.2476
-13 2 22 -0.3251 -0.0488
-13 2 23 0.0582 0.1655
-13 2 24 0.7269 0.0515
-13 3 1 -0.1578 -0.0884
-13 3 2 0.5815 0.1626
-13 3 3 0.9493 0.2550
-13 3 4 -1.2156 -0.1836
-13 3 5 1.3284 -0.4048
-13 3 6 1.6515 0.1567
-13 3 7 -3.2883 0.4352
-13 3 8 0.3424 -0.1023
-13 3 9 2.2047 -0.3773
-13 3 10 -0.5659 0.0620
-13 3 11 -0.3277 0.2734
-13 3 12 -1.9501 -0.0444
-13 3 13 -0.2952 -0.1596
-13 3 14 0.5826 0.0313
-13 3 15 0.8423 0.0547
-13 3 16 1.1923 -0.0087
-13 3 17 -1.6680 0.0734
-13 3 18 -1.5509 -0.0175
-13 3 19 1.5901 -0.1447
-13 3 20 1.5689 0.0767
-13 3 21 -1.2297 0.1834
-13 3 22 -0.2728 -0.1014
-13 3 23 0.5834 -0.2186
-13 3 24 0.2995 0.0340
-13 4 1 2.1190 -0.0994
-13 4 2 2.3136 0.2043
-13 4 3 -3.2917 0.1117
-13 4 4 -1.1129 -0.1187
-13 4 5 2.9198 -0.0418
-13 4 6 -0.5545 -0.0061
-13 4 7 -0.0759 -0.0749
-13 4 8 0.1427 0.0584
-13 4 9 -0.7993 0.1711
-13 4 10 2.7189 -0.0887
-13 4 11 -1.1816 -0.2357
-13 4 12 -1.6206 0.1043
-13 4 13 0.1492 0.2687
-13 4 14 -1.3819 -0.1234
-13 4 15 1.3072 -0.2489
-13 4 16 1.4830 0.1842
-13 4 17 -0.8951 0.1861
-13 4 18 -1.0430 -0.1684
-13 4 19 0.5091 -0.1243
-13 4 20 0.4403 0.1116
-13 4 21 -0.0663 0.1385
-13 4 22 0.1865 -0.0730
-13 4 23 0.4392 -0.1558
-13 4 24 -0.9164 0.0015
-13 5 1 0.3842 0.0450
-13 5 2 -1.1754 -0.1771
-13 5 3 1.4530 -0.1092
-13 5 4 1.8527 0.2828
-13 5 5 -2.1993 0.1584
-13 5 6 -0.1557 -0.2929
-13 5 7 1.4137 -0.1920
-13 5 8 -2.2372 0.2068
-13 5 9 -0.0146 0.1590
-13 5 10 1.1545 -0.1500
-13 5 11 2.1427 -0.1190
-13 5 12 0.8517 0.1001
-13 5 13 -2.9386 0.0360
-13 5 14 -0.8890 -0.0478
-13 5 15 -1.0642 0.0527
-13 5 16 -0.1914 -0.0132
-13 5 17 2.1524 -0.0336
-13 5 18 0.5081 0.0790
-13 5 19 -0.6273 0.0392
-13 5 20 0.1123 -0.0874
-13 5 21 0.1605 -0.0848
-13 5 22 0.3234 0.1157
-13 5 23 -0.2197 0.0756
-13 5 24 -0.4563 -0.1155
-13 6 1 -4.4555 -0.0666
-13 6 2 0.2817 -0.1086
-13 6 3 3.8378 0.0694
-13 6 4 -0.1776 0.0449
-13 6 5 -0.5544 -0.0339
-13 6 6 0.8639 0.0580
-13 6 7 -0.8156 0.0433
-13 6 8 0.2031 -0.1249
-13 6 9 -1.5549 -0.0956
-13 6 10 -0.6707 0.1281
-13 6 11 3.2793 0.1099
-13 6 12 0.3634 -0.1620
-13 6 13 -0.0929 -0.1174
-13 6 14 -0.4790 0.1618
-13 6 15 -2.2486 0.0475
-13 6 16 -0.8621 -0.1174
-13 6 17 0.0544 0.0238
-13 6 18 1.1910 0.1062
-13 6 19 0.4528 0.0033
-13 6 20 -0.7288 -0.0763
-13 6 21 1.1110 0.0078
-13 6 22 -0.5271 0.0571
-13 6 23 -0.3989 0.0196
-13 6 24 2.2172 -0.0823
-13 7 1 1.0305 0.0164
-13 7 2 -0.6015 0.1541
-13 7 3 -3.4073 -0.0294
-13 7 4 0.8379 -0.1709
-13 7 5 2.5225 0.0440
-13 7 6 0.1687 0.1836
-13 7 7 0.7573 -0.0034
-13 7 8 0.7100 -0.1204
-13 7 9 -0.3919 -0.0257
-13 7 10 -1.8736 0.0621
-13 7 11 -2.2477 -0.0158
-13 7 12 2.5276 -0.0342
-13 7 13 2.8135 0.0452
-13 7 14 -0.0491 -0.0534
-13 7 15 0.1567 -0.0437
-13 7 16 -1.8802 0.0565
-13 7 17 -1.8433 0.0215
-13 7 18 -0.2658 -0.0349
-13 7 19 -0.7118 -0.0293
-13 7 20 1.5717 0.1092
-13 7 21 0.5026 0.0479
-13 7 22 -0.5786 -0.0762
-13 7 23 1.0399 -0.0167
-13 8 1 2.5665 0.0290
-13 8 2 -3.4509 -0.0782
-13 8 3 -2.1068 -0.0152
-13 8 4 -0.5251 0.0840
-13 8 5 0.2600 0.0112
-13 8 6 1.1424 -0.0846
-13 8 7 0.1663 0.0175
-13 8 8 1.2997 0.1184
-13 8 9 1.1395 0.0095
-13 8 10 -1.7852 -0.1240
-13 8 11 -1.4637 -0.0309
-13 8 12 0.2218 0.1071
-13 8 13 1.1049 -0.0156
-13 8 14 1.6937 -0.0646
-13 8 15 0.6361 0.0138
-13 8 16 0.1801 0.0094
-13 8 17 -0.7525 -0.0332
-13 8 18 -2.9846 -0.0134
-13 8 19 0.5901 0.0776
-13 8 20 0.7245 -0.0453
-13 8 21 -0.9869 -0.0384
-13 8 22 1.9686 0.0908
-13 8 23 -1.4169 0.0314
-13 9 1 -1.7543 -0.0879
-13 9 2 3.3769 -0.0661
-13 9 3 0.5679 0.0460
-13 9 4 -2.7111 0.0581
-13 9 5 -1.2494 -0.0394
-13 9 6 -1.0656 -0.0308
-13 9 7 1.0619 0.0336
-13 9 8 -0.2016 0.0047
-13 9 9 -0.2073 0.0166
-13 9 10 3.4261 0.0380
-13 9 11 -0.3444 0.0077
-13 9 12 -2.9318 -0.0971
-13 9 13 -0.4680 -0.0200
-13 9 14 0.2889 0.0966
-13 9 15 1.5794 -0.0084
-13 9 16 2.0522 -0.0700
-13 9 17 -0.4989 -0.0155
-13 9 18 0.3508 0.0921
-13 9 19 -0.9152 -0.0134
-13 9 20 -2.7539 -0.1046
-13 9 21 1.3347 0.0176
-13 9 22 0.0500 0.0371
-13 9 23 0.2064 0.0434
-13 10 1 1.7025 0.0737
-13 10 2 1.9566 0.0599
-13 10 3 0.9939 -0.0900
-13 10 4 0.2357 -0.0811
-13 10 5 -2.8071 0.0674
-13 10 6 0.4067 0.0886
-13 10 7 -0.0561 -0.0633
-13 10 8 -1.5889 -0.0684
-13 10 9 1.8029 0.0555
-13 10 10 0.0936 0.0779
-13 10 11 0.0803 -0.0306
-13 10 12 0.1864 -0.0292
-13 10 13 -2.3711 0.0100
-13 10 14 0.2032 -0.0335
-13 10 15 1.4863 0.0041
-13 10 16 -0.3390 0.0259
-13 10 17 2.2280 0.0155
-13 10 18 1.3503 -0.0774
-13 10 19 -3.1261 -0.0013
-13 10 20 -0.1988 0.1385
-13 10 21 -0.4111 -0.0654
-13 10 22 -0.4421 -0.1064
-13 10 23 2.4288 0.0446
-13 11 1 -0.4543 0.0535
-13 11 2 -2.2680 -0.0103
-13 11 3 1.5719 -0.0389
-13 11 4 0.5668 0.0064
-13 11 5 1.3478 0.0190
-13 11 6 -0.9596 -0.0378
-13 11 7 -1.8154 0.0328
-13 11 8 3.1354 0.0547
-13 11 9 -1.3612 -0.0667
-13 11 10 -2.6277 -0.0635
-13 11 11 2.1635 0.0835
-13 11 12 -0.0483 0.1015
-13 11 13 0.2898 -0.0791
-13 11 14 0.1519 -0.0839
-13 11 15 -2.7546 0.0480
-13 11 16 0.8981 0.0527
-13 11 17 1.5305 -0.0591
-13 11 18 -0.7124 -0.0523
-13 11 19 2.4603 0.0518
-13 11 20 -0.0770 0.0406
-13 11 21 -2.2391 0.0154
-13 11 22 0.0994 -0.0226
-13 12 1 -1.0576 -0.0936
-13 12 2 -0.2098 -0.0419
-13 12 3 -1.4253 0.1103
-13 12 4 2.3360 0.0297
-13 12 5 0.5120 -0.0987
-13 12 6 -2.4229 -0.0034
-13 12 7 1.8399 0.0727
-13 12 8 -0.7947 -0.0081
-13 12 9 -0.7375 -0.0407
-13 12 10 2.5855 0.0241
-13 12 11 -1.6948 0.0150
-13 12 12 0.4246 -0.0415
-13 12 13 1.9752 0.0456
-13 12 14 -3.2830 0.0365
-13 12 15 -0.3087 -0.0572
-13 12 16 0.6562 -0.0331
-13 12 17 -2.2408 0.0430
-13 12 18 2.4660 0.0332
-13 12 19 2.4785 -0.0815
-13 12 20 -0.6331 -0.0448
-13 12 21 0.0870 0.0883
-13 12 22 -1.7547 0.0460
-13 13 1 1.4365 0.0144
-13 13 2 0.4125 0.0299
-13 13 3 0.4369 -0.0585
-13 13 4 -1.3718 -0.0552
-13 13 5 -1.0508 0.0750
-13 13 6 2.7519 0.0414
-13 13 7 -1.9858 -0.0981
-13 13 8 -2.4225 -0.0136
-13 13 9 3.4886 0.1146
-13 13 10 0.2646 0.0168
-13 13 11 -0.3579 -0.1018
-13 13 12 1.0867 -0.0009
-13 13 13 -2.9288 0.0811
-13 13 14 1.3159 0.0002
-13 13 15 2.1351 -0.0424
-13 13 16 -3.1278 0.0077
-13 13 17 0.7377 0.0099
-13 13 18 -0.2961 -0.0039
-13 13 19 -1.8458 -0.0061
-13 13 20 2.5636 -0.0536
-13 13 21 0.7800 -0.0039
-13 13 22 0.0972 0.0504
-13 14 1 -0.6987 0.1214
-13 14 2 2.3088 -0.0500
-13 14 3 -0.4590 -0.1146
-13 14 4 -2.1686 0.0168
-13 14 5 2.5348 0.0260
-13 14 6 -0.6254 -0.0213
-13 14 7 -1.6194 0.0194
-13 14 8 1.9396 0.0135
-13 14 9 -1.9276 -0.0390
-13 14 10 -0.5570 -0.0220
-13 14 11 2.6830 0.0868
-13 14 12 -2.2256 0.0258
-13 14 13 0.5774 -0.0943
-13 14 14 2.7595 0.0213
-13 14 15 -2.1149 0.0683
-13 14 16 1.0853 -0.0356
-13 14 17 0.1795 -0.0106
-13 14 18 -3.2621 0.0078
-13 14 19 0.2810 -0.0203
-13 14 20 0.3887 0.0248
-13 14 21 0.7060 -0.0303
-13 15 1 0.0698 -0.0751
-13 15 2 -1.1933 0.0627
-13 15 3 0.3592 0.0856
-13 15 4 3.1784 -0.0658
-13 15 5 -1.8390 -0.0994
-13 15 6 -1.5690 0.0383
-13 15 7 2.7749 0.0726
-13 15 8 -1.2299 -0.0481
-13 15 9 -1.7528 -0.0765
-13 15 10 0.8008 0.0368
-13 15 11 -1.3094 0.0495
-13 15 12 2.0640 -0.0187
-13 15 13 2.3926 -0.0014
-13 15 14 -3.6517 0.0148
-13 15 15 0.2440 -0.0237
-13 15 16 1.3878 0.0323
-13 15 17 -1.3256 0.0406
-13 15 18 2.4125 -0.0541
-13 15 19 -0.2537 0.0064
-13 15 20 -2.2314 0.0036
-13 15 21 0.4500 -0.0193
-13 16 1 -1.8436 0.0478
-13 16 2 -2.3309 0.0685
-13 16 3 2.9714 0.0008
-13 16 4 0.0833 0.0100
-13 16 5 -1.5609 0.0113
-13 16 6 2.2456 -0.0579
-13 16 7 -0.9348 -0.0413
-13 16 8 -1.3175 0.0474
-13 16 9 1.4730 0.0390
-13 16 10 -1.4657 -0.0546
-13 16 11 0.3285 -0.0768
-13 16 12 1.5462 0.0570
-13 16 13 -1.8557 0.0803
-13 16 14 0.4343 -0.0675
-13 16 15 0.4685 -0.0101
-13 16 16 -1.4148 0.0411
-13 16 17 1.7095 -0.0455
-13 16 18 0.8002 0.0796
-13 16 19 -0.7029 0.0118
-13 16 20 0.3678 -0.0846
-13 17 1 -0.6289 0.0237
-13 17 2 1.1787 -0.0939
-13 17 3 -2.5729 0.0125
-13 17 4 -1.2528 0.0532
-13 17 5 3.3285 0.0212
-13 17 6 -0.0888 -0.0267
-13 17 7 -1.0909 -0.0157
-13 17 8 1.1388 0.0318
-13 17 9 -0.9664 -0.0026
-13 17 10 0.7052 -0.0313
-13 17 11 -0.1275 -0.0084
-13 17 12 -2.9622 -0.0035
-13 17 13 1.2797 -0.0129
-13 17 14 2.1954 0.0269
-13 17 15 -0.3010 0.0357
-13 17 16 0.3201 -0.0724
-13 17 17 -1.2871 0.0056
-13 17 18 -1.8252 0.0479
-13 17 19 1.5744 0.0102
-13 17 20 0.8166 0.0247
-13 18 1 3.7145 -0.0613
-13 18 2 -0.5926 0.0688
-13 18 3 -2.9390 -0.0069
-13 18 4 1.0687 -0.0627
-13 18 5 0.2362 0.0059
-13 18 6 -1.4826 0.0861
-13 18 7 1.7912 0.0258
-13 18 8 0.5896 -0.0713
-13 18 9 -0.1753 -0.0065
-13 18 10 -0.5017 0.0542
-13 18 11 -1.1429 0.0029
-13 18 12 0.9819 -0.0806
-13 18 13 -0.3752 -0.0318
-13 18 14 -0.0883 0.0830
-13 18 15 1.0443 -0.0145
-13 18 16 -0.6198 0.0120
-13 18 17 -0.3948 0.0254
-13 18 18 0.3649 -0.0949
-13 18 19 -0.3768 0.0325
-13 19 1 -0.1707 0.0297
-13 19 2 0.5673 0.0303
-13 19 3 2.4408 0.0264
-13 19 4 -1.0956 -0.0147
-13 19 5 -2.5819 -0.0560
-13 19 6 0.3977 0.0103
-13 19 7 0.0589 0.0064
-13 19 8 0.7027 0.0139
-13 19 9 0.2218 0.0419
-13 19 10 -0.8755 -0.0129
-13 19 11 1.7830 -0.0201
-13 19 12 0.1209 0.0061
-13 19 13 -0.9968 0.0023
-13 19 14 -1.0275 -0.0597
-13 19 15 -1.0787 -0.0121
-13 19 16 1.3442 0.0880
-13 19 17 1.7365 0.0095
-13 19 18 -0.0444 -0.0380
-13 20 1 -1.2718 -0.0008
-13 20 2 2.7284 -0.0459
-13 20 3 1.6265 0.0152
-13 20 4 -1.0792 0.0703
-13 20 5 0.3400 0.0037
-13 20 6 0.2716 -0.1286
-13 20 7 -1.6421 -0.0050
-13 20 8 -1.2919 0.0890
-13 20 9 1.0604 -0.0210
-13 20 10 1.8998 -0.0160
-13 20 11 -1.5039 0.0492
-13 20 12 0.1954 0.0580
-13 20 13 0.8095 -0.0537
-13 20 14 -1.3832 -0.0873
-13 20 15 0.7351 0.0238
-13 20 16 0.2610 -0.0200
-13 20 17 -0.7664 0.0218
-13 20 18 0.3205 0.0948
-13 21 1 0.7255 0.0552
-13 21 2 -1.0642 -0.0455
-13 21 3 0.0072 -0.0473
-13 21 4 2.3307 0.0545
-13 21 5 0.9291 0.0404
-13 21 6 0.1050 0.0094
-13 21 7 -1.1366 -0.0038
-13 21 8 -1.3732 -0.0811
-13 21 9 1.0198 -0.0376
-13 21 10 -0.8712 0.0634
-13 21 11 -0.0615 0.0400
-13 21 12 0.3428 -0.0208
-13 21 13 -0.3570 0.0183
-13 21 14 1.9975 0.0469
-13 21 15 -0.3307 -0.0618
-13 21 16 -1.5851 -0.0765
-13 21 17 -0.1171 0.0264
-13 22 1 -1.3416 0.0022
-13 22 2 -1.7398 0.1254
-13 22 3 0.6579 -0.0073
-13 22 4 1.0827 -0.1431
-13 22 5 0.5587 0.0580
-13 22 6 0.0532 0.1492
-13 22 7 1.0335 -0.0437
-13 22 8 0.8925 -0.0454
-13 22 9 -3.2811 -0.0051
-13 22 10 0.1544 -0.0653
-13 22 11 1.8001 -0.0433
-13 22 12 -1.5342 0.0477
-13 22 13 0.7166 0.1099
-13 22 14 -0.1946 -0.0046
-13 22 15 -0.9012 -0.0502
-13 22 16 0.8622 0.0134
-13 23 1 -1.1093 -0.0473
-13 23 2 0.1448 0.0692
-13 23 3 -1.1759 0.0541
-13 23 4 0.0223 -0.0228
-13 23 5 0.8226 -0.0969
-13 23 6 -0.2471 -0.0275
-13 23 7 2.3349 0.1200
-13 23 8 -0.4336 0.0971
-13 23 9 -0.9691 -0.0353
-13 23 10 0.7749 -0.0988
-13 23 11 -0.9923 -0.0380
-13 23 12 0.8281 0.0398
-13 23 13 -0.6125 -0.0215
-13 23 14 -1.1584 0.0097
-13 23 15 0.8406 0.0505
-13 24 1 0.1547 -0.1692
-13 24 2 -0.7552 -0.1075
-13 24 3 -1.1923 0.1414
-13 24 4 -0.0713 0.0792
-13 24 5 0.0976 -0.1259
-13 24 6 1.4359 -0.0688
-13 24 7 -1.0529 0.0258
-13 24 8 0.3744 0.0532
-13 24 9 2.5551 0.1207
-13 24 10 -1.9686 0.0387
-13 24 11 -0.3050 -0.0754
-13 24 12 0.9959 -0.1031
-13 24 13 -0.3717 -0.0216
-13 24 14 0.3753 0.0831
-13 25 1 0.6907 0.0355
-13 25 2 -0.6444 -0.0927
-13 25 3 -0.4450 -0.1109
-13 25 4 -1.5808 0.1195
-13 25 5 0.8032 0.1369
-13 25 6 0.5871 -0.1348
-13 25 7 -1.4093 -0.1324
-13 25 8 1.4074 0.0459
-13 25 9 0.0720 0.0654
-13 25 10 -0.3688 0.0756
-13 25 11 0.6801 0.0119
-13 25 12 0.0707 -0.0517
-13 26 1 0.7093 0.1132
-13 26 2 0.1214 -0.0791
-13 26 3 -0.6333 -0.0669
-13 26 4 -0.7897 0.0141
-13 26 5 -0.6349 0.0249
-13 26 6 -0.0394 0.0437
-13 26 7 1.5785 0.0113
-13 26 8 -1.2280 -0.1241
-13 26 9 -0.9584 -0.0974
-13 26 10 1.4078 0.0906
-13 27 1 -0.2445 -0.0552
-13 27 2 0.6540 0.1653
-13 27 3 0.2571 0.0092
-13 27 4 -0.4084 -0.2072
-13 27 5 -1.5898 0.0223
-13 27 6 0.5262 0.1535
-13 27 7 1.0727 -0.0462
-12 0 2 1.9093 -0.1112
-12 0 4 2.1750 0.0072
-12 0 6 -5.6466 0.1762
-12 0 8 3.8805 -0.2941
-12 0 10 0.1316 0.3384
-12 0 12 -1.5745 -0.3438
-12 0 14 -0.6030 0.2771
-12 0 16 0.4062 -0.1996
-12 0 18 2.2668 0.1253
-12 0 20 -3.3010 -0.0537
-12 0 22 1.4561 0.0126
-12 0 24 1.7003 0.0522
-12 0 26 -1.6036 -0.0507
-12 1 1 0.2618 0.4016
-12 1 2 -3.7830 -0.0722
-12 1 3 2.0063 -0.4801
-12 1 4 5.5999 -0.1025
-12 1 5 -2.4176 0.4759
-12 1 6 -1.8634 0.1416
-12 1 7 0.1374 -0.3553
-12 1 8 -1.9153 -0.1094
-12 1 9 2.5714 0.1914
-12 1 10 2.2343 0.0479
-12 1 11 -1.3874 -0.0551
-12 1 12 0.0153 0.0324
-12 1 13 -1.6663 -0.0990
-12 1 14 -1.0459 -0.1001
-12 1 15 1.2113 0.2059
-12 1 16 -0.9673 0.1273
-12 1 17 0.5167 -0.2878
-12 1 18 1.9427 -0.1114
-12 1 19 -0.8996 0.3429
-12 1 20 -0.1724 0.1281
-12 1 21 -0.3003 -0.3175
-12 1 22 -1.9936 -0.1365
-12 1 23 1.0926 0.3331
-12 1 24 1.5111 0.0887
-12 1 25 0.1122 -0.3158
-12 1 26 0.5294 -0.0888
-12 2 1 -1.6062 0.1257
-12 2 2 0.2425 0.0548
-12 2 3 1.4730 -0.0018
-12 2 4 -2.9656 -0.0649
-12 2 5 2.2550 -0.2271
-12 2 6 3.4102 0.0218
-12 2 7 -4.2921 0.4157
-12 2 8 -0.6563 0.0127
-12 2 9 1.6818 -0.4864
-12 2 10 0.7454 -0.0506
-12 2 11 1.9921 0.4972
-12 2 12 -1.8000 0.0509
-12 2 13 -0.9060 -0.4655
-12 2 14 0.5089 -0.0307
-12 2 15 -1.3873 0.3581
-12 2 16 1.2231 -0.0025
-12 2 17 0.6928 -0.2396
-12 2 18 -2.4790 0.0026
-12 2 19 1.0813 0.1451
-12 2 20 2.0924 0.0172
-12 2 21 -1.4798 -0.0233
-12 2 22 -0.5854 0.0254
-12 2 23 -0.5518 -0.0654
-12 2 24 -0.5864 -0.0300
-12 2 25 1.3552 0.0402
-12 2 26 0.4078 0.0204
-12 3 1 0.9352 -0.1955
-12 3 2 3.4260 0.2862
-12 3 3 -4.2446 0.3630
-12 3 4 -1.3400 -0.2205
-12 3 5 4.0135 -0.3929
-12 3 6 -1.2583 0.1386
-12 3 7 0.2585 0.2878
-12 3 8 -0.6519 -0.0714
-12 3 9 -2.7463 -0.1539
-12 3 10 3.0236 0.0313
-12 3 11 1.0640 0.0110
-12 3 12 0.4750 -0.0177
-12 3 13 1.2372 0.1282
-12 3 14 -2.9700 -0.0068
-12 3 15 -1.1859 -0.2328
-12 3 16 1.5394 0.0360
-12 3 17 -0.6145 0.2587
-12 3 18 0.1192 -0.0619
-12 3 19 1.1211 -0.2806
-12 3 20 -0.6434 0.0812
-12 3 21 0.7333 0.3202
-12 3 22 0.1844 -0.0655
-12 3 23 -1.0858 -0.2678
-12 3 24 -0.5021 0.0289
-12 3 25 -0.5574 0.2345
-12 3 26 0.7094 -0.0607
-12 4 1 0.5313 -0.0190
-12 4 2 -3.2609 0.0404
-12 4 3 1.3583 -0.0243
-12 4 4 3.8496 0.1041
-12 4 5 -3.6652 0.1696
-12 4 6 0.2488 -0.1925
-12 4 7 2.5331 -0.2801
-12 4 8 -2.9062 0.2100
-12 4 9 -0.3723 0.3220
-12 4 10 -1.1447 -0.1985
-12 4 11 1.9502 -0.3388
-12 4 12 4.0133 0.1828
-12 4 13 -2.1806 0.3028
-12 4 14 -0.4778 -0.1734
-12 4 15 -0.1157 -0.2184
-12 4 16 -2.9847 0.1131
-12 4 17 0.9101 0.1410
-12 4 18 2.3196 -0.0700
-12 4 19 -0.8719 -0.0893
-12 4 20 -0.2754 0.0473
-12 4 21 0.2330 0.0068
-12 4 22 0.3595 0.0450
-12 4 23 0.5217 0.0702
-12 4 24 -0.4989 -0.0274
-12 4 25 0.0015 -0.1039
-12 4 26 -0.2517 -0.0603
-12 5 1 -4.7932 0.0203
-12 5 2 -1.6297 -0.3026
-12 5 3 3.7733 -0.0696
-12 5 4 -1.8103 0.3112
-12 5 5 -0.4529 0.1134
-12 5 6 2.2416 -0.1988
-12 5 7 -0.9340 -0.0854
-12 5 8 1.7901 0.1064
-12 5 9 -1.6062 0.0300
-12 5 10 -3.0899 -0.0423
-12 5 11 1.7110 0.0380
-12 5 12 -0.0559 -0.0239
-12 5 13 1.9722 -0.1106
-12 5 14 2.8881 0.0854
-12 5 15 -1.6455 0.1260
-12 5 16 -1.8666 -0.1342
-12 5 17 -0.8634 -0.1370
-12 5 18 -0.7217 0.1401
-12 5 19 0.7569 0.1394
-12 5 20 0.3450 -0.1756
-12 5 21 0.1223 -0.1100
-12 5 22 0.0371 0.1857
-12 5 23 -0.2216 0.1628
-12 5 24 1.2577 -0.1342
-12 5 25 -0.1327 -0.1545
-12 5 26 -0.7729 0.1269
-12 6 1 2.3078 -0.0739
-12 6 2 1.1912 0.0314
-12 6 3 -6.1013 0.0458
-12 6 4 -1.0122 -0.1415
-12 6 5 3.5454 -0.0377
-12 6 6 -1.2035 0.2372
-12 6 7 1.0745 0.0874
-12 6 8 1.4399 -0.2274
-12 6 9 -0.3517 -0.1080
-12 6 10 -0.3697 0.2105
-12 6 11 -4.5201 0.1057
-12 6 12 0.3027 -0.1992
-12 6 13 4.4210 -0.0676
-12 6 14 0.1116 0.1639
-12 6 15 1.3442 0.0270
-12 6 16 0.7853 -0.1173
-12 6 17 -2.6770 -0.0304
-12 6 18 -1.5004 0.0568
-12 6 19 -0.3727 -0.0165
-12 6 20 1.5023 -0.0128
-12 6 21 0.6006 0.0240
-12 6 22 -1.1881 -0.0207
-12 6 23 0.3561 -0.0129
-12 6 24 -0.8770 0.0975
-12 6 25 0.0751 0.1001
-12 6 26 1.2406 -0.1316
-12 7 1 5.3546 0.0643
-12 7 2 -1.8936 0.1395
-12 7 3 -1.5873 -0.0923
-12 7 4 0.0008 -0.1450
-12 7 5 -1.9524 0.0565
-12 7 6 0.1338 0.0878
-12 7 7 -0.2110 -0.0026
-12 7 8 0.0139 -0.0120
-12 7 9 2.7532 0.0337
-12 7 10 -0.2049 -0.0331
-12 7 11 -1.6040 -0.0661
-12 7 12 -0.7204 0.0850
-12 7 13 -1.7449 0.0645
-12 7 14 0.5904 -0.1016
-12 7 15 2.2626 -0.0352
-12 7 16 1.5829 0.1103
-12 7 17 1.0431 0.0113
-12 7 18 -1.8102 -0.1363
-12 7 19 -0.8162 0.0083
-12 7 20 0.0220 0.0846
-12 7 21 -0.5035 -0.0485
-12 7 22 1.6319 -0.1006
-12 7 23 -0.9660 0.0415
-12 7 24 -1.0612 0.1708
-12 7 25 0.7236 -0.0287
-12 8 1 -2.8343 0.0104
-12 8 2 4.6699 -0.1035
-12 8 3 4.2257 -0.0079
-12 8 4 -2.9506 0.1236
-12 8 5 -1.9933 -0.0524
-12 8 6 -0.7226 -0.1533
-12 8 7 -0.3213 0.0451
-12 8 8 -0.0449 0.1548
-12 8 9 -0.6236 0.0019
-12 8 10 2.5801 -0.1163
-12 8 11 2.1256 0.0135
-12 8 12 -3.4158 0.0654
-12 8 13 -2.6018 -0.0360
-12 8 14 0.5087 -0.0133
-12 8 15 0.2732 0.0520
-12 8 16 1.8064 -0.0051
-12 8 17 1.1031 -0.0435
-12 8 18 1.0975 0.0454
-12 8 19 -0.6281 0.0089
-12 8 20 -3.2312 -0.0696
-12 8 21 1.4225 -0.0228
-12 8 22 0.6862 0.0275
-12 8 23 0.5033 0.0141
-12 8 24 1.6005 -0.0828
-12 8 25 -1.9936 0.0614
-12 9 1 -0.0928 -0.0318
-12 9 2 1.9665 -0.0231
-12 9 3 1.0486 0.0563
-12 9 4 2.0867 -0.0354
-12 9 5 -1.3273 -0.0484
-12 9 6 0.0015 0.0423
-12 9 7 0.6010 -0.0075
-12 9 8 -1.9915 -0.0564
-12 9 9 -0.2073 0.0124
-12 9 10 0.0520 0.1160
-12 9 11 0.6100 -0.0069
-12 9 12 1.2449 -0.1248
-12 9 13 -0.6396 0.0221
-12 9 14 -0.9727 0.0817
-12 9 15 -0.4125 -0.0172
-12 9 16 -1.5477 -0.0484
-12 9 17 1.1619 0.0442
-12 9 18 2.2705 0.0147
-12 9 19 -1.2533 -0.0485
-12 9 20 0.6095 0.0410
-12 9 21 -1.0812 0.0303
-12 9 22 -1.0305 -0.0430
-12 9 23 2.2234 -0.0845
-12 9 24 -0.2521 0.0010
-12 9 25 0.5425 0.0645
-12 10 1 -0.8810 0.0741
-12 10 2 -4.7598 0.1039
-12 10 3 1.3761 -0.0770
-12 10 4 2.1415 -0.0863
-12 10 5 1.9215 0.0830
-12 10 6 -0.3634 0.0371
-12 10 7 -2.1126 -0.0693
-12 10 8 2.2219 -0.0354
-12 10 9 -0.3673 0.0364
-12 10 10 -2.9066 0.0102
-12 10 11 0.7721 -0.0036
-12 10 12 2.0236 0.0537
-12 10 13 0.9901 -0.0268
-12 10 14 -0.6077 -0.0857
-12 10 15 -2.4832 0.0348
-12 10 16 -0.3549 0.1046
-12 10 17 0.8124 -0.0402
-12 10 18 -1.2481 -0.0931
-12 10 19 3.0124 0.0515
-12 10 20 1.2265 0.0560
-12 10 21 -2.6899 -0.0215
-12 10 22 0.0708 -0.0332
-12 10 23 -2.0556 0.0037
-12 10 24 0.2092 0.0163
-12 10 25 2.5749 -0.0236
-12 11 1 -1.6398 0.0148
-12 11 2 0.3202 -0.0510
-12 11 3 -2.3667 0.0404
-12 11 4 1.2880 0.0950
-12 11 5 1.9675 -0.0885
-12 11 6 -2.5953 -0.0817
-12 11 7 1.3624 0.0820
-12 11 8 0.3695 0.0595
-12 11 9 -0.6427 -0.0831
-12 11 10 1.8791 -0.0744
-12 11 11 -1.8110 0.1001
-12 11 12 -0.6816 0.0505
-12 11 13 1.7951 -0.0663
-12 11 14 -1.3617 -0.0078
-12 11 15 0.7695 0.0195
-12 11 16 1.2482 -0.0107
-12 11 17 -3.0446 0.0117
-12 11 18 0.6948 0.0360
-12 11 19 1.0125 -0.0313
-12 11 20 -0.7957 -0.0686
-12 11 21 2.2498 0.0306
-12 11 22 -1.0988 0.0721
-12 11 23 -1.2778 -0.0108
-12 11 24 0.1002 -0.0248
-12 11 25 -1.0921 -0.0351
-12 12 1 2.9789 -0.1244
-12 12 2 0.2985 0.0074
-12 12 3 -0.8022 0.0908
-12 12 4 -1.2823 -0.0346
-12 12 5 -1.4380 -0.0356
-12 12 6 3.8677 0.0346
-12 12 7 -0.5233 -0.0114
-12 12 8 -3.2798 -0.0369
-12 12 9 2.4997 0.0298
-12 12 10 0.8912 0.0429
-12 12 11 -0.9058 -0.0724
-12 12 12 -0.2922 -0.0412
-12 12 13 -2.1986 0.1085
-12 12 14 1.9084 0.0452
-12 12 15 3.0260 -0.1104
-12 12 16 -2.5068 -0.0433
-12 12 17 0.4985 0.1010
-12 12 18 -0.1812 0.0432
-12 12 19 -3.6118 -0.0685
-12 12 20 2.0204 -0.0317
-12 12 21 1.3818 0.0326
-12 12 22 0.3769 -0.0020
-12 12 23 2.0220 0.0175
-12 12 24 -1.9301 -0.0347
-12 13 1 -1.3183 0.1023
-12 13 2 1.3230 0.0390
-12 13 3 0.8618 -0.1461
-12 13 4 -3.2050 -0.0121
-12 13 5 2.2686 0.1385
-12 13 6 0.9858 -0.0036
-12 13 7 -2.0597 -0.1030
-12 13 8 1.7342 -0.0093
-12 13 9 -1.4527 0.0799
-12 13 10 -1.0317 -0.0060
-12 13 11 3.2071 -0.0680
-12 13 12 -1.6027 0.0172
-12 13 13 -0.5474 0.0122
-12 13 14 1.8220 -0.0171
-12 13 15 -2.9711 0.0413
-12 13 16 1.6576 0.0088
-12 13 17 2.0507 -0.0341
-12 13 18 -2.5540 0.0036
-12 13 19 1.4027 0.0313
-12 13 20 -0.9703 0.0297
-12 13 21 -1.7517 -0.0624
-12 13 22 1.9484 -0.0200
-12 13 23 -0.0113 0.0259
-12 13 24 0.6515 0.0117
-12 14 1 -0.6727 0.0452
-12 14 2 -0.1256 -0.0460
-12 14 3 -0.5286 0.0388
-12 14 4 3.3640 0.0252
-12 14 5 -1.9450 -0.0634
-12 14 6 -3.2895 -0.0033
-12 14 7 3.8217 0.0662
-12 14 8 0.1597 0.0055
-12 14 9 -2.2084 -0.0878
-12 14 10 0.9458 -0.0013
-12 14 11 -0.7798 0.0914
-12 14 12 1.8048 -0.0260
-12 14 13 2.2590 -0.1005
-12 14 14 -4.7445 0.0139
-12 14 15 -0.5302 0.0839
-12 14 16 2.2870 0.0056
-12 14 17 -1.4699 -0.0604
-12 14 18 3.1825 0.0024
-12 14 19 0.9988 0.0707
-12 14 20 -2.9239 -0.0334
-12 14 21 0.3712 -0.0229
-12 14 22 -1.3811 0.0125
-12 14 23 -0.9507 -0.0153
-12 14 24 2.2779 0.0629
-12 15 1 0.0294 -0.0888
-12 15 2 -3.0948 0.0785
-12 15 3 2.4897 0.1023
-12 15 4 0.3858 -0.0478
-12 15 5 -2.6971 -0.0748
-12 15 6 2.4377 0.0260
-12 15 7 -0.3797 0.0612
-12 15 8 -1.4420 -0.0142
-12 15 9 2.1459 -0.0406
-12 15 10 -1.8550 0.0208
-12 15 11 -0.8599 0.0167
-12 15 12 2.4285 -0.0095
-12 15 13 -1.5766 0.0238
-12 15 14 1.1100 -0.0352
-12 15 15 1.4023 -0.0696
-12 15 16 -3.6303 0.0242
-12 15 17 1.2794 0.0330
-12 15 18 0.6149 0.0308
-12 15 19 -1.7163 -0.0184
-12 15 20 2.8838 -0.0023
-12 15 21 0.0827 0.0260
-12 15 22 -1.1478 -0.0393
-12 15 23 0.5126 0.0057
-12 16 1 -0.8165 0.0202
-12 16 2 1.9737 -0.0307
-12 16 3 -2.1659 -0.0442
-12 16 4 -2.4234 0.0492
-12 16 5 4.8856 0.0601
-12 16 6 -0.3811 -0.0264
-12 16 7 -2.8122 -0.0664
-12 16 8 2.0120 0.0256
-12 16 9 -0.8326 0.0812
-12 16 10 0.2559 -0.0382
-12 16 11 0.5250 -0.0573
-12 16 12 -3.5851 0.0605
-12 16 13 1.4570 0.0446
-12 16 14 3.5792 -0.0480
-12 16 15 -1.3197 -0.0455
-12 16 16 0.0025 -0.0090
-12 16 17 -0.9699 0.0405
-12 16 18 -2.8042 -0.0333
-12 16 19 1.9384 0.0100
-12 16 20 1.0280 0.0767
-12 16 21 -0.5743 -0.0599
-12 16 22 1.7972 -0.0042
-12 16 23 0.1249 -0.0027
-12 17 1 3.9186 -0.0030
-12 17 2 0.8174 -0.0343
-12 17 3 -2.7954 -0.0390
-12 17 4 2.0792 0.0222
-12 17 5 -0.3337 0.0371
-12 17 6 -2.1507 -0.0117
-12 17 7 2.3251 -0.0105
-12 17 8 -0.5323 0.0098
-12 17 9 0.0137 -0.0124
-12 17 10 1.2819 -0.0084
-12 17 11 -1.7914 0.0261
-12 17 12 0.6127 -0.0105
-12 17 13 -0.0624 -0.0350
-12 17 14 -1.9601 0.0803
-12 17 15 1.7338 0.0321
-12 17 16 0.8392 -0.0613
-12 17 17 -1.2656 -0.0401
-12 17 18 1.7099 -0.0064
-12 17 19 -0.4790 0.0218
-12 17 20 -2.2574 -0.0209
-12 17 21 0.6815 0.0603
-12 17 22 -0.0427 0.0082
-12 18 1 -0.6449 0.0059
-12 18 2 -0.5269 0.0516
-12 18 3 4.0481 0.0400
-12 18 4 -0.9578 -0.0733
-12 18 5 -3.5739 -0.0730
-12 18 6 2.5510 0.0636
-12 18 7 -0.3129 0.0722
-12 18 8 -0.4633 -0.0593
-12 18 9 0.9238 -0.0515
-12 18 10 -1.8418 0.0495
-12 18 11 2.2405 0.0102
-12 18 12 1.1025 -0.0356
-12 18 13 -2.1017 0.0368
-12 18 14 -0.6713 0.0049
-12 18 15 -0.7242 -0.0248
-12 18 16 0.7299 0.0153
-12 18 17 2.0370 0.0132
-12 18 18 -0.1980 0.0150
-12 18 19 -1.2021 -0.0856
-12 18 20 0.3283 0.0156
-12 18 21 -0.2396 0.0738
-12 18 22 -1.1355 -0.0342
-12 19 1 -3.7467 -0.0143
-12 19 2 1.6971 0.0254
-12 19 3 1.1688 0.0205
-12 19 4 -0.6731 -0.0031
-12 19 5 2.2720 0.0041
-12 19 6 -0.1591 -0.0485
-12 19 7 -1.1836 -0.0262
-12 19 8 -0.1692 0.0805
-12 19 9 -1.3891 0.0262
-12 19 10 1.6195 -0.0730
-12 19 11 -0.5198 -0.0246
-12 19 12 -0.5749 0.0768
-12 19 13 2.2699 0.0088
-12 19 14 -0.6680 -0.0957
-12 19 15 -0.5996 0.0151
-12 19 16 0.2621 0.0521
-12 19 17 -1.2545 -0.0068
-12 19 18 -0.5291 0.0049
-12 19 19 1.3819 0.0525
-12 19 20 0.6845 -0.0492
-12 19 21 -0.0080 -0.0877
-12 20 1 0.5846 -0.0124
-12 20 2 -2.3525 -0.0893
-12 20 3 -1.8355 0.0047
-12 20 4 3.1499 0.1333
-12 20 5 1.1305 -0.0060
-12 20 6 -0.5226 -0.1081
-12 20 7 0.7153 0.0095
-12 20 8 -1.1834 0.0679
-12 20 9 1.1181 -0.0037
-12 20 10 -0.8051 -0.0257
-12 20 11 -1.6525 -0.0040
-12 20 12 0.8986 -0.0409
-12 20 13 -0.2824 0.0000
-12 20 14 1.9722 0.0986
-12 20 15 0.4780 -0.0031
-12 20 16 -2.3414 -0.0909
-12 20 17 0.0148 -0.0269
-12 20 18 0.4993 0.0744
-12 20 19 -0.1656 0.0567
-12 20 20 0.3848 -0.0542
-12 21 1 -0.1585 -0.0617
-12 21 2 -2.3112 0.0384
-12 21 3 -1.0127 0.0247
-12 21 4 -1.0071 -0.0783
-12 21 5 0.4731 0.0117
-12 21 6 1.2881 0.1146
-12 21 7 0.4857 -0.0504
-12 21 8 2.2947 -0.1066
-12 21 9 -1.5765 0.0816
-12 21 10 -1.0950 0.0716
-12 21 11 1.8498 -0.0781
-12 21 12 -2.1173 -0.0579
-12 21 13 -0.0722 0.0613
-12 21 14 0.6538 0.0497
-12 21 15 -0.6506 -0.0380
-12 21 16 1.3243 -0.0309
-12 21 17 0.4156 0.0054
-12 21 18 -0.8779 -0.0584
-12 21 19 -0.2663 0.0084
-12 21 20 -0.2824 0.1483
-12 22 1 0.4073 0.0469
-12 22 2 0.8616 0.0338
-12 22 3 -2.2841 -0.0731
-12 22 4 -1.7913 -0.0245
-12 22 5 0.1388 0.0535
-12 22 6 -0.2265 -0.0111
-12 22 7 2.2667 -0.0359
-12 22 8 -0.2923 0.0188
-12 22 9 -0.5928 0.0238
-12 22 10 2.1004 0.0100
-12 22 11 -1.1847 0.0345
-12 22 12 0.6342 0.0221
-12 22 13 -0.3402 -0.0961
-12 22 14 -2.0869 -0.0539
-12 22 15 1.7914 0.0855
-12 22 16 0.5310 0.0488
-12 22 17 -0.9511 -0.0612
-12 22 18 0.3522 -0.0805
-12 22 19 -0.5464 0.0180
-12 23 1 1.4274 -0.0591
-12 23 2 0.4099 -0.1235
-12 23 3 0.4148 0.0862
-12 23 4 -0.9832 0.0916
-12 23 5 -2.6921 -0.0846
-12 23 6 1.4183 -0.0799
-12 23 7 -0.9653 0.0638
-12 23 8 -0.9385 0.0181
-12 23 9 3.3612 -0.0524
-12 23 10 -1.6224 0.0407
-12 23 11 0.0773 0.0599
-12 23 12 1.6791 -0.0360
-12 23 13 -1.0523 -0.0230
-12 23 14 0.8711 0.0318
-12 23 15 -0.4895 0.0159
-12 23 16 -0.8362 -0.0018
-12 23 17 0.7380 -0.0215
-12 23 18 -0.2324 -0.0026
-12 24 1 0.3034 0.0128
-12 24 2 1.2497 0.0311
-12 24 3 0.9844 -0.0516
-12 24 4 -2.0898 -0.0064
-12 24 5 0.2735 0.0789
-12 24 6 -0.7599 0.0052
-12 24 7 -1.6995 -0.0759
-12 24 8 2.4680 -0.0254
-12 24 9 -1.4325 -0.0069
-12 24 10 -0.9031 -0.0098
-12 24 11 1.3606 0.0050
-12 24 12 -0.7651 0.0275
-12 24 13 1.5174 0.0846
-12 24 14 0.3100 -0.0045
-12 24 15 -0.9296 -0.0328
-12 24 16 0.9970 0.0295
-12 24 17 -0.1363 0.0061
-12 25 1 0.5252 0.1435
-12 25 2 0.5591 -0.0296
-12 25 3 -0.8556 -0.0897
-12 25 4 1.4544 -0.0020
-12 25 5 -0.1741 0.0483
-12 25 6 -2.4981 0.0563
-12 25 7 2.6141 -0.0154
-12 25 8 -0.8047 -0.0610
-12 25 9 -1.8004 -0.0375
-12 25 10 1.6389 0.0054
-12 25 11 -1.6435 0.0202
-12 25 12 -0.5138 0.0059
-12 25 13 0.8985 -0.0511
-12 25 14 -0.0230 -0.0058
-12 25 15 0.9427 0.0743
-12 25 16 0.1147 0.0425
-12 26 1 -0.2831 -0.0939
-12 26 2 -0.0687 0.0920
-12 26 3 1.7511 0.0734
-12 26 4 0.8137 -0.1112
-12 26 5 -2.3683 -0.0458
-12 26 6 0.9044 0.0859
-12 26 7 -0.0595 0.0300
-12 26 8 -0.7739 -0.0234
-12 26 9 2.3519 0.0382
-12 26 10 -0.6236 -0.0241
-12 26 11 -1.6838 -0.0457
-12 26 12 -0.3322 -0.0128
-12 26 13 -0.6157 -0.0652
-12 26 14 0.2651 -0.0018
-12 26 15 0.2366 0.0313
-12 27 1 -0.3745 0.0312
-12 27 2 1.4100 0.0259
-12 27 3 1.2004 -0.0141
-12 27 4 -1.0444 0.0682
-12 27 5 0.7867 -0.0100
-12 27 6 -0.6097 -0.0882
-12 27 7 -1.8452 0.0282
-12 27 8 2.0489 0.0792
-12 27 9 0.6076 -0.0198
-12 27 10 -0.4701 -0.0492
-12 27 11 0.9275 0.0134
-12 27 12 -0.7213 0.0455
-12 27 13 -1.3792 0.0142
-12 27 14 -0.0420 -0.0647
-12 28 1 0.4306 -0.0074
-12 28 2 -0.3831 -0.1077
-12 28 3 -0.5157 0.0453
-12 28 4 1.7282 0.0665
-12 28 5 0.9648 0.0057
-12 28 6 -1.3429 -0.0062
-12 28 7 -0.2814 0.0066
-12 28 8 -0.5497 -0.0557
-12 28 9 -0.1743 -0.0529
-12 28 10 1.2150 0.0674
-12 28 11 1.0485 0.0464
-12 28 12 -0.4394 -0.0077
-12 29 1 -0.5388 -0.0118
-12 29 2 -1.2559 0.0815
-12 29 3 0.4886 -0.0620
-12 29 4 0.9591 -0.0902
-12 29 5 0.2572 0.0685
-12 29 6 0.4356 0.0932
-12 29 7 -0.8995 -0.0127
-12 29 8 -0.5419 -0.0249
-12 29 9 0.5624 -0.0024
-12 29 10 0.2536 -0.0058
-12 30 1 -0.3639 0.0318
-12 30 2 0.4683 -0.0145
-12 30 3 -0.1395 -0.0015
-12 30 4 -0.6155 -0.0294
-12 30 5 0.2125 -0.0802
-12 30 6 0.2713 0.0170
-12 30 7 0.4435 0.0914
-11 0 2 -5.6125 -0.0497
-11 0 4 6.1677 -0.1749
-11 0 6 -0.7766 0.3332
-11 0 8 -3.8977 -0.3631
-11 0 10 2.7263 0.3483
-11 0 12 1.8520 -0.2713
-11 0 14 -1.9091 0.1454
-11 0 16 -2.4624 -0.0364
-11 0 18 2.7935 -0.0399
-11 0 20 2.1607 0.1121
-11 0 22 -3.4205 -0.1873
-11 0 24 -0.6664 0.1805
-11 0 26 2.2132 -0.1684
-11 0 28 -0.6384 0.1909
-11 1 1 -2.1324 0.4202
-11 1 2 -0.5527 0.0331
-11 1 3 1.2210 -0.4029
-11 1 4 -4.3572 -0.1094
-11 1 5 2.3853 0.2515
-11 1 6 5.8168 0.0714
-11 1 7 -3.7463 -0.0194
-11 1 8 -2.7317 0.0137
-11 1 9 0.0520 -0.1409
-11 1 10 -0.7412 -0.1007
-11 1 11 2.7905 0.2880
-11 1 12 0.6951 0.1529
-11 1 13 -0.1184 -0.4144
-11 1 14 2.0026 -0.1715
-11 1 15 -2.8388 0.4619
-11 1 16 -1.4546 0.1568
-11 1 17 1.3980 -0.4494
-11 1 18 -2.3282 -0.1411
-11 1 19 1.3590 0.4126
-11 1 20 2.2437 0.1043
-11 1 21 -0.2566 -0.3594
-11 1 22 2.0239 -0.0529
-11 1 23 -1.6742 0.2188
-11 1 24 -2.7525 0.0710
-11 1 25 0.7041 -0.1269
-11 1 26 -0.4699 -0.0520
-11 1 27 0.2214 0.1445
-11 1 28 1.5096 -0.0376
-11 2 1 0.5177 -0.1041
-11 2 2 4.8192 0.1675
-11 2 3 -5.0934 0.3349
-11 2 4 -1.9073 -0.0935
-11 2 5 4.2917 -0.5391
-11 2 6 -1.4926 0.0346
-11 2 7 1.8892 0.5883
-11 2 8 0.2008 0.0269
-11 2 9 -4.6828 -0.5289
-11 2 10 0.8499 -0.0339
-11 2 11 0.1504 0.4279
-11 2 12 0.8321 0.0117
-11 2 13 3.8103 -0.2837
-11 2 14 -1.7926 0.0096
-11 2 15 -1.4189 0.1392
-11 2 16 1.4893 -0.0302
-11 2 17 -2.7548 -0.0269
-11 2 18 -0.0140 0.0446
-11 2 19 1.5225 -0.1064
-11 2 20 -1.7241 -0.0473
-11 2 21 2.1424 0.2346
-11 2 22 1.7606 0.0024
-11 2 23 -0.7653 -0.2623
-11 2 24 0.3871 -0.0080
-11 2 25 -1.3704 0.2883
-11 2 26 -1.1490 0.0353
-11 2 27 0.7929 -0.3358
-11 2 28 -0.7556 0.0388
-11 3 1 2.7846 -0.2682
-11 3 2 -4.6646 0.2402
-11 3 3 0.4869 0.3187
-11 3 4 4.8046 -0.1281
-11 3 5 -5.5033 -0.1991
-11 3 6 0.6776 0.0168
-11 3 7 4.7898 0.0100
-11 3 8 -1.8444 0.0512
-11 3 9 0.0773 0.1635
-11 3 10 -3.4103 -0.0532
-11 3 11 -1.8484 -0.2805
-11 3 12 4.0127 0.0550
-11 3 13 -0.6869 0.3639
-11 3 14 1.1323 -0.0806
-11 3 15 3.4080 -0.3957
-11 3 16 -4.0602 0.1031
-11 3 17 -1.8768 0.3828
-11 3 18 1.9956 -0.1216
-11 3 19 -1.4394 -0.3482
-11 3 20 0.5497 0.1196
-11 3 21 -0.2079 0.2412
-11 3 22 -0.5409 -0.0595
-11 3 23 2.8034 -0.1638
-11 3 24 0.2661 0.0532
-11 3 25 -0.4614 0.1300
-11 3 26 0.7446 -0.0968
-11 3 27 -1.3098 -0.0299
-11 3 28 -0.5502 0.0188
-11 4 1 -4.2713 0.0336
-11 4 2 -1.9986 -0.2141
-11 4 3 4.6955 -0.1834
-11 4 4 -4.3558 0.3025
-11 4 5 -0.4481 0.3134
-11 4 6 2.8328 -0.3147
-11 4 7 -2.2558 -0.3671
-11 4 8 4.3132 0.2588
-11 4 9 -0.0089 0.3550
-11 4 10 -4.0467 -0.1763
-11 4 11 0.5068 -0.2768
-11 4 12 -3.1947 0.1353
-11 4 13 0.8622 0.1614
-11 4 14 5.8340 -0.0992
-11 4 15 -0.4106 -0.0475
-11 4 16 -0.7912 0.0552
-11 4 17 0.1791 -0.0362
-11 4 18 -3.4341 -0.0109
-11 4 19 0.1343 0.1122
-11 4 20 1.5479 -0.0869
-11 4 21 -1.0497 -0.1608
-11 4 22 0.0770 0.1061
-11 4 23 0.0290 0.2007
-11 4 24 0.3866 -0.0771
-11 4 25 0.9516 -0.2236
-11 4 26 -0.0757 0.1806
-11 4 27 0.7903 0.1389
-11 5 1 2.3348 -0.0243
-11 5 2 5.1604 -0.2674
-11 5 3 -6.5612 -0.0492
-11 5 4 -1.4937 0.1677
-11 5 5 4.2389 0.0465
-11 5 6 -4.0856 -0.0341
-11 5 7 0.7652 0.0067
-11 5 8 1.9507 -0.0797
-11 5 9 0.4019 -0.0744
-11 5 10 3.2535 0.1343
-11 5 11 -4.6284 0.1596
-11 5 12 -3.3954 -0.1602
-11 5 13 2.6143 -0.2097
-11 5 14 -1.7754 0.2151
-11 5 15 1.7377 0.2005
-11 5 16 5.4088 -0.2245
-11 5 17 -1.4284 -0.1653
-11 5 18 -2.4798 0.2123
-11 5 19 -1.0680 0.1162
-11 5 20 -0.2773 -0.1820
-11 5 21 1.9429 -0.1114
-11 5 22 -0.6564 0.1023
-11 5 23 -1.1054 0.0685
-11 5 24 0.2184 -0.0626
-11 5 25 -0.7262 0.0528
-11 5 26 0.7725 0.0161
-11 5 27 1.0107 -0.0077
-11 6 1 6.6353 -0.0109
-11 6 2 -1.2943 0.1865
-11 6 3 0.1644 0.0114
-11 6 4 2.7531 -0.2785
-11 6 5 -4.2616 -0.0486
-11 6 6 0.2965 0.2935
-11 6 7 -0.2181 0.0807
-11 6 8 -2.4668 -0.2598
-11 6 9 4.5718 -0.1003
-11 6 10 1.1059 0.2067
-11 6 11 -0.6843 0.0760
-11 6 12 0.5899 -0.1481
-11 6 13 -5.3493 0.0005
-11 6 14 -2.3635 0.0653
-11 6 15 3.1816 -0.0328
-11 6 16 1.6733 0.0176
-11 6 17 2.6253 0.0526
-11 6 18 0.6427 -0.0580
-11 6 19 -2.6933 -0.0523
-11 6 20 -1.4178 0.0958
-11 6 21 0.1759 0.0333
-11 6 22 1.5952 -0.1614
-11 6 23 0.2656 -0.0767
-11 6 24 -0.5149 0.1839
-11 6 25 0.4238 0.0313
-11 6 26 -1.1921 -0.1032
-11 6 27 -1.0344 0.0339
-11 7 1 -5.4136 0.1061
-11 7 2 2.5296 0.0753
-11 7 3 6.8821 -0.0845
-11 7 4 -2.6559 -0.0428
-11 7 5 -0.8585 0.0323
-11 7 6 0.9719 -0.0347
-11 7 7 -1.7147 -0.0207
-11 7 8 0.1915 0.0927
-11 7 9 -1.8302 0.0316
-11 7 10 0.9425 -0.1221
-11 7 11 5.0421 -0.0562
-11 7 12 -1.3390 0.1554
-11 7 13 -2.7354 0.0358
-11 7 14 0.1980 -0.1732
-11 7 15 -2.8278 0.0061
-11 7 16 -0.6949 0.1508
-11 7 17 2.8417 -0.0059
-11 7 18 2.3937 -0.1018
-11 7 19 0.3475 0.0214
-11 7 20 -3.2735 0.0949
-11 7 21 -1.0158 -0.0292
-11 7 22 1.2046 -0.0760
-11 7 23 0.7125 0.0085
-11 7 24 1.6098 -0.0559
-11 7 25 -0.2182 0.0221
-11 7 26 -1.0478 0.0701
-11 7 27 0.2355 -0.0485
-11 8 1 -2.6000 -0.0198
-11 8 2 1.0293 -0.1475
-11 8 3 -1.1886 0.0620
-11 8 4 2.9799 0.1528
-11 8 5 1.3305 -0.0771
-11 8 6 -1.1251 -0.1436
-11 8 7 1.6946 0.0403
-11 8 8 -1.6374 0.1101
-11 8 9 -2.1599 -0.0214
-11 8 10 0.6869 -0.0639
-11 8 11 0.2154 0.0398
-11 8 12 2.1843 -0.0005
-11 8 13 2.6704 -0.0519
-11 8 14 -1.7982 0.0460
-11 8 15 -2.4972 0.0148
-11 8 16 -2.0224 -0.0587
-11 8 17 -0.0628 0.0101
-11 8 18 2.7859 0.0683
-11 8 19 0.9575 0.0023
-11 8 20 0.7196 -0.0650
-11 8 21 -2.1596 0.0341
-11 8 22 -2.5342 0.0891
-11 8 23 1.4114 -0.0883
-11 8 24 -0.5858 -0.0748
-11 8 25 0.9318 0.0413
-11 8 26 2.5995 0.0050
-11 8 27 -0.4658 0.0281
-11 9 1 0.7230 -0.0360
-11 9 2 -6.2037 0.0752
-11 9 3 -0.4318 0.0319
-11 9 4 2.3114 -0.0891
-11 9 5 1.1983 0.0104
-11 9 6 0.3364 0.0890
-11 9 7 -1.7160 -0.0396
-11 9 8 1.7564 -0.1071
-11 9 9 1.2628 0.0295
-11 9 10 -2.8372 0.1026
-11 9 11 -1.2573 -0.0127
-11 9 12 1.8843 -0.0684
-11 9 13 1.5204 0.0169
-11 9 14 0.1970 0.0230
-11 9 15 -0.4741 -0.0297
-11 9 16 -0.4661 -0.0006
-11 9 17 -0.8295 0.0222
-11 9 18 -1.7351 -0.0098
-11 9 19 2.8043 -0.0238
-11 9 20 2.4022 0.0233
-11 9 21 -1.9901 0.0375
-11 9 22 -0.6020 -0.0280
-11 9 23 -2.1653 0.0177
-11 9 24 -1.1357 0.0310
-11 9 25 1.5039 -0.0663
-11 9 26 0.3319 -0.0198
-11 9 27 0.8246 0.0103
-11 10 1 -0.9280 0.0925
-11 10 2 0.9706 0.0743
-11 10 3 -2.6337 -0.0875
-11 10 4 -1.3335 -0.0115
-11 10 5 2.3230 0.0570
-11 10 6 -1.5283 -0.0133
-11 10 7 0.5654 -0.0172
-11 10 8 1.2985 0.0130
-11 10 9 -0.5088 -0.0212
-11 10 10 1.1607 -0.0497
-11 10 11 -1.0876 0.0445
-11 10 12 -2.0208 0.0894
-11 10 13 0.6459 -0.0438
-11 10 14 0.5719 -0.0773
-11 10 15 1.6844 0.0313
-11 10 16 1.3276 0.0407
-11 10 17 -3.0882 -0.0263
-11 10 18 -0.2032 -0.0358
-11 10 19 0.5242 0.0361
-11 10 20 -0.8479 0.0250
-11 10 21 3.7341 -0.0470
-11 10 22 -0.2181 0.0062
-11 10 23 -1.4002 0.0417
-11 10 24 0.7473 0.0034
-11 10 25 -3.4776 -0.0388
-11 10 26 -0.9883 -0.0031
-11 10 27 1.2690 0.0358
-11 11 1 3.6178 -0.0828
-11 11 2 0.9643 -0.0809
-11 11 3 -1.5696 0.1101
-11 11 4 -1.0618 0.0682
-11 11 5 -2.1610 -0.0919
-11 11 6 3.7091 -0.0410
-11 11 7 0.7923 0.0752
-11 11 8 -4.1718 0.0335
-11 11 9 1.2470 -0.0648
-11 11 10 1.7243 -0.0277
-11 11 11 0.2983 0.0160
-11 11 12 -0.0822 0.0073
-11 11 13 -2.4006 0.0355
-11 11 14 0.8451 0.0190
-11 11 15 1.6495 -0.0481
-11 11 16 -2.1335 -0.0410
-11 11 17 1.7180 0.0340
-11 11 18 0.6205 0.0651
-11 11 19 -3.5932 -0.0297
-11 11 20 1.7263 -0.0621
-11 11 21 0.9290 0.0399
-11 11 22 -0.0533 0.0219
-11 11 23 2.5914 -0.0174
-11 11 24 -0.8932 -0.0393
-11 11 25 -1.1134 0.0349
-11 11 26 -1.3488 0.0673
-11 12 1 -1.4233 -0.0513
-11 12 2 0.5780 0.0514
-11 12 3 2.6651 -0.0040
-11 12 4 -3.3574 -0.0498
-11 12 5 0.4909 0.0615
-11 12 6 1.4327 0.0450
-11 12 7 -2.1482 -0.0733
-11 12 8 1.4743 -0.0330
-11 12 9 -0.7084 0.0860
-11 12 10 -1.6894 0.0300
-11 12 11 3.0754 -0.1123
-11 12 12 0.1423 -0.0438
-11 12 13 -0.5400 0.0950
-11 12 14 0.5968 0.0347
-11 12 15 -3.7252 -0.0485
-11 12 16 1.3107 -0.0179
-11 12 17 2.6380 0.0319
-11 12 18 -2.4243 0.0035
-11 12 19 2.4763 -0.0387
-11 12 20 -0.4417 0.0249
-11 12 21 -3.2919 0.0089
-11 12 22 1.9481 0.0005
-11 12 23 -0.7423 -0.0183
-11 12 24 1.1362 0.0129
-11 12 25 2.9770 0.0598
-11 12 26 -1.2161 -0.1114
-11 13 1 -1.4538 0.1426
-11 13 2 1.6761 -0.0329
-11 13 3 -0.9694 -0.1034
-11 13 4 2.7016 0.0254
-11 13 5 -0.9096 0.0552
-11 13 6 -5.0295 -0.0031
-11 13 7 3.7736 -0.0277
-11 13 8 2.2322 0.0087
-11 13 9 -2.7800 0.0163
-11 13 10 -0.1510 -0.0125
-11 13 11 -1.6630 0.0220
-11 13 12 1.3957 0.0067
-11 13 13 3.6748 -0.0670
-11 13 14 -3.3555 -0.0124
-11 13 15 0.1974 0.0738
-11 13 16 1.3848 0.0222
-11 13 17 -3.7338 -0.0797
-11 13 18 2.7859 -0.0408
-11 13 19 1.2010 0.0987
-11 13 20 -2.3649 0.0123
-11 13 21 2.2304 -0.0587
-11 13 22 -1.2342 -0.0097
-11 13 23 -1.5150 0.0299
-11 13 24 1.0302 0.0557
-11 13 25 0.8274 -0.0944
-11 13 26 1.6695 0.0308
-11 14 1 2.0140 -0.0778
-11 14 2 -3.5098 -0.0015
-11 14 3 1.5808 0.0949
-11 14 4 2.0287 -0.0118
-11 14 5 -2.8986 -0.1083
-11 14 6 2.1098 0.0040
-11 14 7 0.1752 0.1130
-11 14 8 -2.2078 0.0028
-11 14 9 2.5461 -0.1090
-11 14 10 -1.1807 0.0075
-11 14 11 -2.5741 0.1235
-11 14 12 1.7540 -0.0025
-11 14 13 -1.1135 -0.0874
-11 14 14 2.0767 0.0058
-11 14 15 3.0017 0.0151
-11 14 16 -4.5298 -0.0247
-11 14 17 0.5571 -0.0027
-11 14 18 0.3404 0.0418
-11 14 19 -3.6020 -0.0070
-11 14 20 3.6175 -0.0135
-11 14 21 1.3829 0.0092
-11 14 22 -0.7789 -0.0209
-11 14 23 1.1785 0.0056
-11 14 24 -2.3442 -0.0541
-11 14 25 -0.8850 0.0647
-11 15 1 -1.6629 -0.0667
-11 15 2 1.1932 0.0653
-11 15 3 -0.1460 0.0393
-11 15 4 -3.1058 -0.0163
-11 15 5 5.0439 -0.0213
-11 15 6 0.9147 -0.0079
-11 15 7 -4.7017 -0.0019
-11 15 8 1.7499 -0.0046
-11 15 9 0.6782 0.0313
-11 15 10 0.4865 0.0054
-11 15 11 1.6934 -0.0711
-11 15 12 -4.6127 0.0207
-11 15 13 -0.5173 0.1115
-11 15 14 3.6109 -0.0222
-11 15 15 -1.9371 -0.0899
-11 15 16 2.0018 0.0093
-11 15 17 0.7381 0.0795
-11 15 18 -4.0257 -0.0419
-11 15 19 2.0893 -0.0664
-11 15 20 -0.5202 0.0568
-11 15 21 -2.0890 0.0256
-11 15 22 2.4103 -0.0072
-11 15 23 0.7054 -0.0497
-11 15 24 0.0162 0.0179
-11 15 25 -1.0006 0.0102
-11 16 1 2.1996 0.0486
-11 16 2 2.0735 -0.0601
-11 16 3 -3.5393 -0.0607
-11 16 4 2.0917 0.0543
-11 16 5 0.1343 0.0905
-11 16 6 -2.7052 -0.0563
-11 16 7 3.2401 -0.1115
-11 16 8 -0.5179 0.0608
-11 16 9 -1.1685 0.0912
-11 16 10 2.5693 -0.0760
-11 16 11 -1.0133 -0.0832
-11 16 12 0.1198 0.0593
-11 16 13 0.3639 0.0370
-11 16 14 -3.6837 0.0070
-11 16 15 1.3578 0.0363
-11 16 16 2.5798 -0.0119
-11 16 17 -1.8574 -0.0702
-11 16 18 2.4772 0.0002
-11 16 19 0.3227 0.0465
-11 16 20 -3.7687 -0.0397
-11 16 21 0.0264 0.0284
-11 16 22 -0.5455 0.0314
-11 16 23 0.1693 0.0112
-11 16 24 1.9305 -0.0406
-11 16 25 0.5282 -0.0792
-11 17 1 0.1311 -0.0015
-11 17 2 -2.4963 -0.0477
-11 17 3 3.1585 0.0053
-11 17 4 -0.3779 0.0150
-11 17 5 -4.3356 -0.0132
-11 17 6 3.7665 0.0053
-11 17 7 0.8147 0.0407
-11 17 8 -1.3837 -0.0260
-11 17 9 0.7672 -0.0657
-11 17 10 -3.0578 0.0539
-11 17 11 1.7904 0.0681
-11 17 12 3.3269 -0.1039
-11 17 13 -2.1269 -0.0536
-11 17 14 -0.0366 0.0849
-11 17 15 -0.1839 0.0358
-11 17 16 -1.9249 -0.0404
-11 17 17 2.3652 -0.0189
-11 17 18 0.3112 0.0570
-11 17 19 -1.6585 -0.0286
-11 17 20 2.2714 -0.0214
-11 17 21 -0.0964 0.0155
-11 17 22 -1.8343 0.0090
-11 17 23 -1.0079 -0.0029
-11 17 24 0.0167 -0.0112
-11 18 1 -4.4980 -0.0367
-11 18 2 0.9119 0.0685
-11 18 3 0.6658 0.0333
-11 18 4 -2.1892 -0.0573
-11 18 5 3.2776 -0.0350
-11 18 6 -0.7010 0.0721
-11 18 7 -1.6249 0.0159
-11 18 8 2.2334 -0.0650
-11 18 9 -1.9603 0.0226
-11 18 10 0.4880 0.0516
-11 18 11 0.0534 -0.0323
-11 18 12 -1.8386 -0.0220
-11 18 13 2.5976 0.0084
-11 18 14 0.9360 -0.0483
-11 18 15 -1.2682 -0.0030
-11 18 16 0.3920 0.0717
-11 18 17 -0.8739 0.0276
-11 18 18 -1.5373 -0.0754
-11 18 19 1.4546 0.0262
-11 18 20 1.5169 0.0353
-11 18 21 0.4862 -0.0738
-11 18 22 -0.1399 -0.0071
-11 18 23 -1.0285 0.0324
-11 18 24 -1.2701 0.0812
-11 19 1 2.0375 0.0271
-11 19 2 -0.8956 -0.0324
-11 19 3 -3.2364 -0.0299
-11 19 4 2.3906 0.0745
-11 19 5 -0.1852 0.0342
-11 19 6 -1.9070 -0.0884
-11 19 7 1.8903 -0.0345
-11 19 8 -0.8797 0.0905
-11 19 9 2.5061 0.0211
-11 19 10 0.9807 -0.0790
-11 19 11 -3.7260 0.0079
-11 19 12 0.1010 0.0648
-11 19 13 -0.4291 -0.0343
-11 19 14 0.3570 -0.0161
-11 19 15 2.2258 0.0241
-11 19 16 -0.6816 -0.0143
-11 19 17 -0.5025 -0.0353
-11 19 18 0.8945 0.0186
-11 19 19 -1.2316 0.0296
-11 19 20 -0.6698 -0.0198
-11 19 21 0.5855 0.0073
-11 19 22 0.9248 -0.0018
-11 19 23 1.1372 0.0353
-11 20 1 2.4411 -0.0489
-11 20 2 -1.2386 -0.0701
-11 20 3 -0.0615 0.0257
-11 20 4 -2.1727 0.0203
-11 20 5 -1.7077 0.0010
-11 20 6 2.1260 0.0127
-11 20 7 -1.1638 0.0045
-11 20 8 1.4198 -0.0618
-11 20 9 0.8371 -0.0093
-11 20 10 -1.2114 0.0794
-11 20 11 2.6775 0.0104
-11 20 12 -1.4862 -0.0506
-11 20 13 -1.7237 0.0113
-11 20 14 0.3010 0.0376
-11 20 15 -0.9000 -0.0239
-11 20 16 1.7615 -0.0510
-11 20 17 1.4698 0.0323
-11 20 18 -0.8023 0.0068
-11 20 19 -0.3518 -0.0611
-11 20 20 -1.4550 0.0622
-11 20 21 -0.5919 0.0499
-11 20 22 1.6579 -0.0157
-11 20 23 0.2016 -0.0679
-11 21 1 0.3244 0.0452
-11 21 2 2.6911 0.0668
-11 21 3 -0.2801 -0.0775
-11 21 4 -1.4746 -0.0850
-11 21 5 -0.1202 0.0806
-11 21 6 -1.9350 0.0881
-11 21 7 1.1858 -0.0663
-11 21 8 -0.5225 -0.0625
-11 21 9 -2.4624 0.0286
-11 21 10 3.2785 0.0338
-11 21 11 0.6899 0.0074
-11 21 12 0.3560 -0.0051
-11 21 13 0.6347 -0.0204
-11 21 14 -2.6579 -0.0173
-11 21 15 0.0143 0.0284
-11 21 16 0.5589 0.0635
-11 21 17 -0.5771 -0.0272
-11 21 18 1.7048 -0.0787
-11 21 19 0.5492 0.0094
-11 21 20 -1.2593 -0.0071
-11 21 21 0.4084 0.0306
-11 21 22 -1.0903 0.0028
-11 22 1 0.0709 0.0717
-11 22 2 1.1850 -0.0394
-11 22 3 2.6111 -0.0014
-11 22 4 1.1295 0.0314
-11 22 5 -3.0505 -0.0396
-11 22 6 -0.0088 -0.0341
-11 22 7 -0.4412 0.0697
-11 22 8 -1.9956 0.0480
-11 22 9 2.3356 -0.0955
-11 22 10 -1.8164 -0.0594
-11 22 11 -0.3231 0.0600
-11 22 12 2.5291 0.0306
-11 22 13 -0.8675 -0.0009
-11 22 14 1.3253 -0.0108
-11 22 15 -0.7551 0.0169
-11 22 16 -2.4855 0.0446
-11 22 17 1.4054 -0.0223
-11 22 18 0.6144 0.0139
-11 22 19 0.2497 -0.0421
-11 22 20 1.9143 -0.0802
-11 22 21 -1.4536 0.0094
-11 23 1 -1.5022 -0.0882
-11 23 2 0.7825 0.0322
-11 23 3 1.6842 0.0639
-11 23 4 -0.5127 -0.0091
-11 23 5 2.1698 -0.0606
-11 23 6 -0.9538 0.0118
-11 23 7 -2.8308 0.0480
-11 23 8 3.5857 -0.0077
-11 23 9 -1.4264 -0.0227
-11 23 10 -2.3931 -0.0337
-11 23 11 1.1012 -0.0176
-11 23 12 -1.4870 0.0341
-11 23 13 1.6655 0.0189
-11 23 14 0.8025 -0.0290
-11 23 15 -1.0337 -0.0099
-11 23 16 1.2029 0.0071
-11 23 17 -1.1687 0.0832
-11 23 18 -1.3096 0.0375
-11 23 19 2.0034 -0.0500
-11 23 20 0.5701 -0.0285
-11 23 21 -0.5686 -0.0585
-11 24 1 0.6698 0.0385
-11 24 2 -0.9092 -0.0051
-11 24 3 -1.8906 -0.0495
-11 24 4 3.3490 0.0111
-11 24 5 1.5710 0.0451
-11 24 6 -2.5833 0.0108
-11 24 7 2.1233 -0.0423
-11 24 8 -1.0340 -0.0077
-11 24 9 -0.6594 0.0643
-11 24 10 2.7013 0.0280
-11 24 11 -2.9750 -0.0585
-11 24 12 -0.4579 -0.0498
-11 24 13 0.4511 -0.0402
-11 24 14 -1.4294 0.0186
-11 24 15 2.2439 0.0113
-11 24 16 -0.0675 -0.0075
-11 24 17 -1.3185 0.0648
-11 24 18 0.7836 0.0193
-11 24 19 -1.0497 0.0333
-11 24 20 0.0924 0.0165
-11 25 1 0.4824 -0.0045
-11 25 2 -1.5142 -0.0130
-11 25 3 1.7713 -0.0057
-11 25 4 0.6769 -0.0288
-11 25 5 -2.3433 0.0269
-11 25 6 3.1878 0.0079
-11 25 7 -1.0527 -0.0050
-11 25 8 -2.6702 0.0094
-11 25 9 4.0732 0.0296
-11 25 10 0.0152 0.0057
-11 25 11 -0.5908 -0.0157
-11 25 12 0.1260 0.0007
-11 25 13 -1.8556 -0.0068
-11 25 14 0.7496 -0.0365
-11 25 15 -0.9831 -0.0429
-11 25 16 -0.8591 0.0081
-11 25 17 2.0123 -0.0124
-11 25 18 -0.4594 0.0308
-11 25 19 -0.9899 0.0718
-11 26 1 -1.5354 0.0291
-11 26 2 1.8082 0.0293
-11 26 3 0.6021 -0.0228
-11 26 4 -2.5356 0.0023
-11 26 5 2.3351 -0.0139
-11 26 6 0.5168 -0.0209
-11 26 7 -2.1144 0.0395
-11 26 8 1.5188 0.0314
-11 26 9 -1.6320 -0.0868
-11 26 10 0.5687 -0.0277
-11 26 11 3.3040 0.1173
-11 26 12 -1.1604 0.0691
-11 26 13 -0.0320 -0.0065
-11 26 14 -0.0322 -0.0725
-11 26 15 -1.6077 -0.0650
-11 26 16 0.1796 -0.0279
-11 26 17 -0.7208 -0.0149
-11 26 18 0.0553 0.0634
-11 27 1 -0.2137 -0.0243
-11 27 2 -0.4353 -0.0237
-11 27 3 -2.0461 0.0593
-11 27 4 2.2519 -0.0163
-11 27 5 1.2227 -0.0408
-11 27 6 -1.8710 0.0379
-11 27 7 1.9021 0.0088
-11 27 8 -1.2280 -0.0356
-11 27 9 -2.2936 -0.0044
-11 27 10 1.5191 0.0330
-11 27 11 0.9439 -0.0151
-11 27 12 0.8174 -0.0298
-11 27 13 0.0570 0.0719
-11 27 14 -0.0709 0.0583
-11 27 15 1.2549 -0.0517
-11 27 16 -0.8180 -0.0512
-11 27 17 -1.6719 -0.0048
-11 28 1 -0.0290 -0.0106
-11 28 2 -2.2696 0.0511
-11 28 3 0.4374 -0.0370
-11 28 4 0.5261 -0.0310
-11 28 5 -0.9209 0.0177
-11 28 6 1.1523 0.0015
-11 28 7 -0.3728 -0.0194
-11 28 8 0.0724 0.0437
-11 28 9 0.6102 0.0751
-11 28 10 -1.9212 -0.0608
-11 28 11 -0.2409 -0.1184
-11 28 12 1.3344 0.0046
-11 28 13 0.2128 0.0678
-11 28 14 -0.0921 0.0558
-11 28 15 0.9601 0.0621
-11 28 16 0.9611 -0.0382
-11 29 1 -0.0403 0.0493
-11 29 2 0.6132 -0.0677
-11 29 3 -0.2629 0.0072
-11 29 4 -1.5889 0.0469
-11 29 5 0.3308 -0.0833
-11 29 6 0.4186 -0.0416
-11 29 7 0.1874 0.0771
-11 29 8 0.1273 0.0122
-11 29 9 -0.5543 -0.0411
-11 29 10 -0.1362 0.0127
-11 29 11 -0.7653 0.0400
-11 29 12 1.0101 0.0247
-11 29 13 0.6699 -0.0987
-11 29 14 -1.1584 0.0062
-11 29 15 -0.1388 0.0795
-11 30 1 0.5478 -0.0789
-11 30 2 0.5533 0.0523
-11 30 3 -0.1748 0.0485
-11 30 4 -0.0493 -0.0336
-11 30 5 -0.0591 0.0336
-11 30 6 1.2892 -0.0201
-11 30 7 -0.3638 -0.0843
-11 30 8 -2.0671 -0.0367
-11 30 9 0.6882 0.0554
-11 30 10 -0.0931 0.0514
-11 30 11 -0.0069 0.0408
-11 30 12 0.4574 -0.0291
-11 30 13 0.2536 -0.0316
-11 31 1 -0.5032 0.0704
-11 31 2 0.0329 0.0244
-11 31 3 -0.1327 -0.0711
-11 31 4 0.2552 0.0827
-11 31 5 1.0404 0.0875
-11 31 6 -0.4315 -0.0884
-11 31 7 -0.1182 -0.0690
-11 31 8 1.5891 0.0795
-11 31 9 -1.6160 -0.0154
-11 31 10 -1.0655 -0.0574
-11 31 11 0.4461 -0.0200
-11 32 1 -0.0334 -0.0249
-11 32 2 -0.6965 -0.0713
-11 32 3 -0.5453 0.0820
-11 32 4 0.3706 -0.0276
-11 32 5 -0.9235 -0.0746
-11 32 6 -0.3868 0.1231
-11 32 7 2.7411 0.0972
-11 32 8 0.6425 -0.0974
-11 32 9 -1.0549 -0.0768
-10 0 2 -0.4355 0.0706
-10 0 4 -5.5324 -0.2887
-10 0 6 7.5060 0.3564
-10 0 8 -2.2922 -0.3057
-10 0 10 -2.3188 0.1891
-10 0 12 -0.1653 -0.0391
-10 0 14 4.4755 -0.0948
-10 0 16 -1.8731 0.1738
-10 0 18 -3.6898 -0.2113
-10 0 20 0.7675 0.2447
-10 0 22 4.4212 -0.2359
-10 0 24 -1.4579 0.2237
-10 0 26 -2.3596 -0.2074
-10 0 28 2.2102 0.1119
-10 1 1 0.3912 0.2426
-10 1 2 5.9807 0.0765
-10 1 3 -4.1770 -0.0773
-10 1 4 -3.9701 -0.0565
-10 1 5 2.7955 -0.1772
-10 1 6 -1.5925 -0.0672
-10 1 7 3.0752 0.3576
-10 1 8 4.1586 0.1699
-10 1 9 -3.8297 -0.4921
-10 1 10 -1.2599 -0.2022
-10 1 11 -1.3241 0.5717
-10 1 12 -1.8002 0.2185
-10 1 13 3.6122 -0.5521
-10 1 14 -0.0126 -0.1939
-10 1 15 0.1896 0.4805
-10 1 16 3.4183 0.1330
-10 1 17 -3.3902 -0.3945
-10 1 18 -1.3128 -0.0820
-10 1 19 0.6122 0.2847
-10 1 20 -2.7195 0.0368
-10 1 21 1.2099 -0.1083
-10 1 22 0.5252 -0.0185
-10 1 23 0.5555 -0.0135
-10 1 24 2.6833 -0.0301
-10 1 25 -0.4794 0.0654
-10 1 26 -0.8541 0.0886
-10 1 27 0.2933 -0.2045
-10 1 28 -0.8317 -0.0293
-10 1 29 -0.0791 0.2690
-10 2 1 4.2428 -0.3741
-10 2 2 -4.4881 0.2222
-10 2 3 -0.1257 0.5578
-10 2 4 5.0111 -0.1037
-10 2 5 -6.9179 -0.6062
-10 2 6 -1.0612 -0.0083
-10 2 7 5.3365 0.4928
-10 2 8 0.2173 0.0263
-10 2 9 2.4866 -0.3294
-10 2 10 -2.6599 -0.0130
-10 2 11 -3.9443 0.1703
-10 2 12 2.6809 0.0013
-10 2 13 -2.2252 0.0093
-10 2 14 0.0659 0.0226
-10 2 15 6.1408 -0.1870
-10 2 16 -2.3994 -0.0191
-10 2 17 -1.3188 0.3147
-10 2 18 1.8522 -0.0006
-10 2 19 -2.9541 -0.3940
-10 2 20 0.9832 0.0226
-10 2 21 -0.8121 0.3961
-10 2 22 -3.1327 -0.0001
-10 2 23 2.3196 -0.3740
-10 2 24 0.8459 -0.0168
-10 2 25 0.3183 0.3570
-10 2 26 2.7304 -0.0446
-10 2 27 -1.0416 -0.2383
-10 2 28 -1.0005 0.0301
-10 2 29 1.4164 0.1047
-10 3 1 -4.1989 -0.1610
-10 3 2 -2.1032 0.0693
-10 3 3 6.5411 0.0590
-10 3 4 -4.9819 0.0568
-10 3 5 -1.0705 0.1588
-10 3 6 1.8830 -0.1248
-10 3 7 -5.3464 -0.3646
-10 3 8 4.8434 0.1194
-10 3 9 3.6129 0.4517
-10 3 10 -2.0722 -0.1025
-10 3 11 1.8460 -0.4873
-10 3 12 -5.1909 0.1063
-10 3 13 -3.3176 0.4871
-10 3 14 5.3185 -0.1168
-10 3 15 -0.6844 -0.4056
-10 3 16 1.3343 0.1165
-10 3 17 4.0507 0.3088
-10 3 18 -4.1582 -0.1081
-10 3 19 -0.8906 -0.1974
-10 3 20 1.2189 0.0534
-10 3 21 -1.5638 0.0819
-10 3 22 0.6341 -0.0213
-10 3 23 -1.2848 0.0162
-10 3 24 -1.4533 0.0307
-10 3 25 1.2621 -0.1340
-10 3 26 -0.0274 0.0500
-10 3 27 1.3866 0.1676
-10 3 28 1.6609 -0.0947
-10 3 29 -1.0070 -0.1115
-10 4 1 0.9785 0.1219
-10 4 2 8.4485 -0.3797
-10 4 3 -6.4452 -0.2706
-10 4 4 -0.5739 0.3771
-10 4 5 5.5421 0.3624
-10 4 6 -6.7686 -0.2802
-10 4 7 -0.0811 -0.3238
-10 4 8 0.4866 0.1395
-10 4 9 -0.3067 0.2131
-10 4 10 8.0405 -0.0775
-10 4 11 -2.3496 -0.1021
-10 4 12 -4.7164 0.0515
-10 4 13 2.0751 -0.0345
-10 4 14 -5.7042 0.0336
-10 4 15 -0.8366 0.1501
-10 4 16 8.1150 -0.1088
-10 4 17 0.1641 -0.2122
-10 4 18 -0.4191 0.1649
-10 4 19 -0.1326 0.2353
-10 4 20 -3.4193 -0.1836
-10 4 21 2.0730 -0.2551
-10 4 22 1.1425 0.1606
-10 4 23 -2.1636 0.2557
-10 4 24 0.5181 -0.1861
-10 4 25 -1.5976 -0.1767
-10 4 26 -1.0890 0.1219
-10 4 27 1.6399 0.1261
-10 4 28 -0.5221 -0.0006
-10 4 29 1.1345 -0.1195
-10 5 1 7.8533 -0.0187
-10 5 2 -3.0759 -0.0816
-10 5 3 0.4037 0.0186
-10 5 4 5.8081 -0.0603
-10 5 5 -5.5289 -0.0830
-10 5 6 2.2314 0.2182
-10 5 7 0.4136 0.1676
-10 5 8 -7.0297 -0.2744
-10 5 9 4.0142 -0.2444
-10 5 10 1.4378 0.2557
-10 5 11 0.9292 0.2795
-10 5 12 6.0747 -0.2780
-10 5 13 -5.5214 -0.2314
-10 5 14 -5.6998 0.2542
-10 5 15 1.7661 0.1649
-10 5 16 -2.0980 -0.1854
-10 5 17 2.9050 -0.1083
-10 5 18 5.3956 0.1449
-10 5 19 -1.8785 0.0672
-10 5 20 -1.5288 -0.0785
-10 5 21 -1.0355 -0.0257
-10 5 22 -0.4269 0.0083
-10 5 23 2.0471 -0.0564
-10 5 24 -0.1688 0.0556
-10 5 25 0.2961 0.0531
-10 5 26 -0.6612 -0.0935
-10 5 27 -2.9761 -0.0409
-10 5 28 1.4705 0.0433
-10 5 29 0.7494 0.1227
-10 6 1 -8.1889 0.0579
-10 6 2 -0.7184 0.2719
-10 6 3 8.4014 -0.0162
-10 6 4 -4.4065 -0.3275
-10 6 5 1.2580 -0.0278
-10 6 6 3.3368 0.2824
-10 6 7 -3.7330 0.0654
-10 6 8 1.7844 -0.1652
-10 6 9 -4.5065 -0.0621
-10 6 10 -3.1747 0.0904
-10 6 11 8.4172 -0.0138
-10 6 12 1.1312 -0.0128
-10 6 13 -0.5991 0.0539
-10 6 14 2.8370 -0.0875
-10 6 15 -6.5838 -0.0538
-10 6 16 -4.8947 0.1368
-10 6 17 2.8873 0.0690
-10 6 18 2.5149 -0.1581
-10 6 19 3.4765 -0.0555
-10 6 20 -0.0156 0.1898
-10 6 21 -3.7395 0.0574
-10 6 22 -0.3859 -0.1978
-10 6 23 0.1207 -0.0491
-10 6 24 0.6719 0.1373
-10 6 25 1.3714 0.0551
-10 6 26 -0.6486 -0.0871
-10 6 27 0.7093 -0.1225
-10 6 28 -0.4606 0.0881
-10 6 29 -1.5354 0.0463
-10 7 1 -4.1701 0.0962
-10 7 2 2.4493 -0.0288
-10 7 3 -4.5137 -0.0702
-10 7 4 2.5451 0.1109
-10 7 5 3.1882 0.0220
-10 7 6 -3.7631 -0.1962
-10 7 7 4.2331 -0.0023
-10 7 8 0.2430 0.2257
-10 7 9 -4.5679 0.0450
-10 7 10 0.7946 -0.2358
-10 7 11 -2.7763 -0.0407
-10 7 12 0.7153 0.2144
-10 7 13 7.4825 -0.0110
-10 7 14 0.0720 -0.1439
-10 7 15 -2.3468 0.0037
-10 7 16 -1.5822 0.0922
-10 7 17 -4.0771 -0.0068
-10 7 18 0.7309 -0.0632
-10 7 19 3.3483 0.0318
-10 7 20 2.2960 0.0213
-10 7 21 0.5183 -0.0098
-10 7 22 -3.1842 0.0454
-10 7 23 -0.9849 -0.0196
-10 7 24 -0.6269 -0.0483
-10 7 25 -1.2886 0.0039
-10 7 26 3.5325 0.0211
-10 7 27 0.3515 0.0606
-10 7 28 -2.0492 -0.0945
-10 8 1 4.6667 -0.0788
-10 8 2 -6.7705 -0.1066
-10 8 3 -1.6804 0.1231
-10 8 4 2.6965 0.1026
-10 8 5 -1.8723 -0.1148
-10 8 6 1.9630 -0.0738
-10 8 7 -0.7738 0.0514
-10 8 8 0.2481 0.0292
-10 8 9 4.6701 -0.0281
-10 8 10 -3.6180 0.0233
-10 8 11 -4.8930 0.0452
-10 8 12 1.4325 -0.0674
-10 8 13 0.5032 -0.0189
-10 8 14 1.9620 0.0706
-10 8 15 3.8096 -0.0032
-10 8 16 -0.4237 -0.0780
-10 8 17 -3.2463 0.0010
-10 8 18 -3.5490 0.0880
-10 8 19 0.6791 -0.0334
-10 8 20 4.0309 -0.0765
-10 8 21 1.4410 0.0641
-10 8 22 0.6353 0.0625
-10 8 23 -1.4163 -0.0249
-10 8 24 -2.3100 -0.0627
-10 8 25 0.4001 -0.0180
-10 8 26 -1.6470 0.0945
-10 8 27 -0.5386 -0.0042
-10 8 28 1.8078 -0.0565
-10 9 1 -0.7169 -0.0164
-10 9 2 1.2037 0.1543
-10 9 3 -0.8972 -0.0162
-10 9 4 -3.8252 -0.1415
-10 9 5 2.7927 0.0697
-10 9 6 -0.3078 0.1093
-10 9 7 -1.7247 -0.0727
-10 9 8 2.1816 -0.1055
-10 9 9 -0.0907 0.0312
-10 9 10 0.8923 0.0972
-10 9 11 0.8716 -0.0253
-10 9 12 -3.4086 -0.0343
-10 9 13 -2.0624 0.0300
-10 9 14 1.3272 -0.0141
-10 9 15 2.3888 -0.0205
-10 9 16 1.9549 0.0188
-10 9 17 -1.6052 0.0233
-10 9 18 -1.7740 -0.0419
-10 9 19 -1.0422 -0.0091
-10 9 20 -1.6284 0.0599
-10 9 21 3.7747 -0.0299
-10 9 22 2.5674 -0.0377
-10 9 23 -0.9667 0.0313
-10 9 24 2.2828 0.0288
-10 9 25 -2.3587 0.0015
-10 9 26 -3.2806 -0.0502
-10 9 27 1.3298 0.0198
-10 9 28 -0.4232 0.0434
-10 10 1 2.7976 0.0584
-10 10 2 2.7251 -0.0288
-10 10 3 -1.8357 -0.0376
-10 10 4 -0.1206 0.0821
-10 10 5 -2.2173 0.0129
-10 10 6 1.5701 -0.0695
-10 10 7 2.5376 0.0209
-10 10 8 -4.4150 0.0580
-10 10 9 -0.5262 -0.0373
-10 10 10 3.2040 -0.0898
-10 10 11 1.1496 0.0265
-10 10 12 0.1774 0.0944
-10 10 13 -2.3967 -0.0112
-10 10 14 -0.9312 -0.0613
-10 10 15 0.3446 0.0034
-10 10 16 -0.9405 0.0411
-10 10 17 3.3009 -0.0205
-10 10 18 1.0911 -0.0071
-10 10 19 -4.7275 0.0317
-10 10 20 0.1203 -0.0338
-10 10 21 0.2528 -0.0166
-10 10 22 -0.6914 0.0232
-10 10 23 3.7117 0.0290
-10 10 24 -0.0353 -0.0166
-10 10 25 0.6852 -0.0256
-10 10 26 1.6511 0.0415
-10 10 27 -2.6520 -0.0291
-10 10 28 -0.8210 -0.0047
-10 11 1 -0.5661 -0.1317
-10 11 2 0.1441 -0.0800
-10 11 3 3.8929 0.1253
-10 11 4 -2.7972 0.0435
-10 11 5 -1.4104 -0.0752
-10 11 6 1.9058 -0.0016
-10 11 7 -1.4344 0.0331
-10 11 8 1.6639 0.0119
-10 11 9 -0.1577 -0.0047
-10 11 10 -2.8917 -0.0192
-10 11 11 1.6503 -0.0273
-10 11 12 0.8450 -0.0314
-10 11 13 0.9297 0.0513
-10 11 14 0.3379 0.0720
-10 11 15 -3.6946 -0.0506
-10 11 16 1.5019 -0.0795
-10 11 17 2.2287 0.0512
-10 11 18 -2.5261 0.0693
-10 11 19 2.0945 -0.0774
-10 11 20 -0.2635 -0.0370
-10 11 21 -4.1117 0.0646
-10 11 22 1.8741 0.0385
-10 11 23 -0.7140 -0.0596
-10 11 24 -0.3490 -0.0286
-10 11 25 4.0861 0.0806
-10 11 26 0.4069 -0.0527
-10 11 27 -0.4869 0.0076
-10 11 28 -0.7629 0.0699
-10 12 1 -2.0313 0.0390
-10 12 2 2.4271 0.0363
-10 12 3 -1.0784 -0.0967
-10 12 4 2.0505 -0.0422
-10 12 5 0.8689 0.1047
-10 12 6 -5.7906 0.0420
-10 12 7 2.5441 -0.0820
-10 12 8 4.1658 -0.0422
-10 12 9 -2.1431 0.0883
-10 12 10 -0.6362 0.0570
-10 12 11 -2.8202 -0.0907
-10 12 12 0.0826 -0.0540
-10 12 13 3.9584 0.0556
-10 12 14 -2.1567 0.0281
-10 12 15 1.6439 -0.0198
-10 12 16 1.1733 -0.0030
-10 12 17 -5.2582 -0.0008
-10 12 18 3.0317 -0.0388
-10 12 19 1.5789 0.0416
-10 12 20 -3.5692 0.0437
-10 12 21 3.0373 -0.0444
-10 12 22 -0.7951 -0.0555
-10 12 23 -1.8836 0.0176
-10 12 24 0.9010 0.0898
-10 12 25 -2.0622 -0.0948
-10 12 26 2.0790 0.0056
-10 12 27 1.8897 0.1005
-10 13 1 2.6858 0.0811
-10 13 2 -4.0224 -0.0493
-10 13 3 0.8915 -0.0547
-10 13 4 4.0355 0.0301
-10 13 5 -3.0197 0.0051
-10 13 6 1.2043 -0.0163
-10 13 7 -0.0053 0.0274
-10 13 8 -3.1854 0.0154
-10 13 9 3.9403 -0.0418
-10 13 10 1.0221 -0.0176
-10 13 11 -2.0598 0.0829
-10 13 12 0.4460 0.0296
-10 13 13 -3.4867 -0.1231
-10 13 14 1.9794 -0.0276
-10 13 15 3.4420 0.1134
-10 13 16 -4.1701 0.0191
-10 13 17 2.2583 -0.0975
-10 13 18 1.0337 0.0107
-10 13 19 -4.4201 0.0832
-10 13 20 2.8523 -0.0227
-10 13 21 0.2518 -0.0658
-10 13 22 -1.2584 0.0071
-10 13 23 2.2137 0.0672
-10 13 24 -1.9860 -0.0786
-10 13 25 -1.3120 0.0103
-10 13 26 0.2310 0.0696
-10 13 27 1.3710 -0.1118
-10 14 1 -2.6961 -0.0977
-10 14 2 0.1683 0.0340
-10 14 3 1.6416 0.1056
-10 14 4 -4.0969 -0.0274
-10 14 5 4.2792 -0.0960
-10 14 6 2.6061 0.0026
-10 14 7 -5.9812 0.0898
-10 14 8 0.4693 0.0011
-10 14 9 1.3171 -0.0978
-10 14 10 1.1673 0.0182
-10 14 11 4.1931 0.0720
-10 14 12 -4.0218 -0.0358
-10 14 13 -2.0382 -0.0052
-10 14 14 2.3050 0.0240
-10 14 15 -3.9123 -0.0279
-10 14 16 3.5382 -0.0115
-10 14 17 3.0231 0.0477
-10 14 18 -4.8483 0.0044
-10 14 19 3.1923 -0.0741
-10 14 20 -0.3978 0.0100
-10 14 21 -4.2505 0.0759
-10 14 22 1.8416 0.0240
-10 14 23 0.0260 -0.0885
-10 14 24 1.5690 0.0048
-10 14 25 0.3071 0.0474
-10 14 26 -2.2192 -0.0887
-10 14 27 0.3287 0.0416
-10 15 1 0.7515 -0.0028
-10 15 2 3.4790 0.0192
-10 15 3 -5.2137 -0.0259
-10 15 4 1.1282 -0.0049
-10 15 5 1.7240 0.0561
-10 15 6 -3.2825 0.0025
-10 15 7 3.8337 -0.0875
-10 15 8 -0.2602 0.0000
-10 15 9 -3.9264 0.1124
-10 15 10 2.1498 -0.0218
-10 15 11 -0.2450 -0.1363
-10 15 12 1.8993 0.0509
-10 15 13 2.7312 0.1131
-10 15 14 -5.0821 -0.0507
-10 15 15 0.6939 -0.0659
-10 15 16 2.1013 0.0361
-10 15 17 -3.5920 0.0252
-10 15 18 3.7650 -0.0420
-10 15 19 1.3958 -0.0004
-10 15 20 -2.8381 0.0330
-10 15 21 1.0846 0.0164
-10 15 22 -2.0416 -0.0281
-10 15 23 -0.6126 0.0315
-10 15 24 1.1557 0.0072
-10 15 25 0.3845 -0.0745
-10 15 26 -0.0077 0.0570
-10 16 1 2.4409 0.0643
-10 16 2 -3.8113 -0.0900
-10 16 3 2.2608 -0.0839
-10 16 4 0.8961 0.0701
-10 16 5 -5.6785 0.0789
-10 16 6 3.5202 -0.0425
-10 16 7 2.2578 -0.0488
-10 16 8 -1.9386 0.0411
-10 16 9 0.8007 0.0205
-10 16 10 -4.2349 -0.0390
-10 16 11 -0.3494 0.0339
-10 16 12 4.9286 -0.0045
-10 16 13 -1.3353 -0.0708
-10 16 14 1.1310 0.0354
-10 16 15 1.1943 0.0563
-10 16 16 -5.0746 -0.0335
-10 16 17 2.0274 -0.0495
-10 16 18 1.5671 0.0433
-10 16 19 -2.6307 0.0297
-10 16 20 3.9184 -0.0371
-10 16 21 1.3024 -0.0392
-10 16 22 -1.5674 0.0329
-10 16 23 -1.6820 0.0227
-10 16 24 -2.1412 -0.0069
-10 16 25 1.0191 0.0597
-10 16 26 0.7269 -0.0663
-10 17 1 -4.4945 -0.0193
-10 17 2 1.3138 0.0179
-10 17 3 2.6798 0.0389
-10 17 4 -3.8428 -0.0490
-10 17 5 2.5664 -0.0727
-10 17 6 -0.6610 0.0820
-10 17 7 -3.2420 0.0960
-10 17 8 3.8209 -0.0961
-10 17 9 -0.3108 -0.0829
-10 17 10 -0.1061 0.1086
-10 17 11 0.1374 0.0540
-10 17 12 -4.3730 -0.0875
-10 17 13 1.7453 -0.0238
-10 17 14 2.6637 0.0316
-10 17 15 -1.9892 0.0167
-10 17 16 1.8832 -0.0008
-10 17 17 -0.2167 0.0170
-10 17 18 -3.0477 -0.0312
-10 17 19 1.8090 -0.0249
-10 17 20 0.5163 0.0233
-10 17 21 1.0969 0.0034
-10 17 22 1.4891 -0.0277
-10 17 23 -1.0559 -0.0120
-10 17 24 -0.5696 0.0883
-10 17 25 -1.3358 -0.0416
-10 17 26 0.2401 -0.0190
-10 18 1 2.2437 0.0059
-10 18 2 1.7171 0.0894
-10 18 3 -3.4997 -0.0025
-10 18 4 3.1524 -0.0775
-10 18 5 0.0226 0.0083
-10 18 6 -3.7044 0.0280
-10 18 7 1.7089 -0.0230
-10 18 8 -1.5743 0.0190
-10 18 9 2.3397 0.0271
-10 18 10 3.6884 -0.0464
-10 18 11 -3.6766 -0.0248
-10 18 12 -0.8263 0.0847
-10 18 13 -0.2728 0.0112
-10 18 14 -2.1101 -0.0692
-10 18 15 2.4773 -0.0133
-10 18 16 1.5011 0.0490
-10 18 17 -1.5563 0.0073
-10 18 18 0.9862 -0.0308
-10 18 19 -1.0376 0.0028
-10 18 20 -1.8628 0.0084
-10 18 21 0.4734 0.0113
-10 18 22 1.4918 -0.0132
-10 18 23 2.8877 0.0124
-10 18 24 0.0562 -0.0775
-10 18 25 -1.5046 0.0239
-10 19 1 3.1243 0.0078
-10 19 2 -2.1033 -0.0834
-10 19 3 1.6055 -0.0050
-10 19 4 -0.0028 0.0831
-10 19 5 -2.1062 0.0039
-10 19 6 2.8735 -0.0979
-10 19 7 -2.1397 0.0085
-10 19 8 -1.0072 0.0818
-10 19 9 0.7519 -0.0129
-10 19 10 -1.9121 -0.0518
-10 19 11 4.0841 0.0155
-10 19 12 1.2594 0.0143
-10 19 13 -2.7906 0.0040
-10 19 14 0.2899 0.0035
-10 19 15 -1.5750 -0.0170
-10 19 16 -0.5686 -0.0152
-10 19 17 2.5518 0.0162
-10 19 18 -0.4612 0.0395
-10 19 19 0.0105 -0.0237
-10 19 20 -0.4688 -0.0196
-10 19 21 -2.2457 0.0149
-10 19 22 1.5922 0.0432
-10 19 23 0.6724 -0.0629
-10 19 24 0.4140 -0.0517
-10 19 25 1.2318 0.0856
-10 20 1 -2.3492 -0.0310
-10 20 2 2.4429 0.0011
-10 20 3 0.9187 0.0064
-10 20 4 -1.1348 -0.0232
-10 20 5 2.3244 -0.0072
-10 20 6 -1.7711 0.0603
-10 20 7 0.6199 -0.0147
-10 20 8 0.4746 -0.0657
-10 20 9 -5.0706 0.0262
-10 20 10 1.6390 0.0530
-10 20 11 1.7949 -0.0240
-10 20 12 0.0428 -0.0558
-10 20 13 2.3516 0.0149
-10 20 14 -1.0882 0.0468
-10 20 15 -1.7550 -0.0002
-10 20 16 -0.6045 -0.0164
-10 20 17 -1.0100 -0.0028
-10 20 18 2.0176 -0.0037
-10 20 19 1.6711 0.0156
-10 20 20 -0.8535 -0.0251
-10 20 21 0.6108 0.0110
-10 20 22 -2.3246 0.0030
-10 20 23 -1.9598 -0.0050
-10 20 24 2.0189 0.0772
-10 21 1 -0.8850 0.0940
-10 21 2 0.2094 0.0464
-10 21 3 1.1364 -0.0596
-10 21 4 2.3312 -0.0372
-10 21 5 -1.6116 0.0252
-10 21 6 0.4375 0.0219
-10 21 7 1.1010 -0.0076
-10 21 8 -1.9841 -0.0137
-10 21 9 2.5247 -0.0149
-10 21 10 -1.9487 0.0034
-10 21 11 -3.1268 0.0213
-10 21 12 2.3634 0.0114
-10 21 13 -0.0371 -0.0120
-10 21 14 1.2682 -0.0271
-10 21 15 1.4153 0.0018
-10 21 16 -2.9756 0.0282
-10 21 17 -0.4658 -0.0004
-10 21 18 0.4366 0.0091
-10 21 19 -1.0846 -0.0188
-10 21 20 3.4452 0.0058
-10 21 21 0.2833 -0.0087
-10 21 22 -2.6131 -0.0367
-10 21 23 1.2499 0.1094
-10 21 24 -0.8906 -0.0267
-10 22 1 -1.0036 -0.0479
-10 22 2 -1.2598 -0.0100
-10 22 3 0.5848 0.0548
-10 22 4 -0.5707 0.0188
-10 22 5 2.5023 -0.0573
-10 22 6 0.8628 -0.0341
-10 22 7 -3.3843 0.0614
-10 22 8 3.7053 0.0264
-10 22 9 0.8574 -0.0406
-10 22 10 -2.5275 -0.0294
-10 22 11 0.6811 0.0209
-10 22 12 -2.1437 0.0542
-10 22 13 0.2953 -0.0292
-10 22 14 1.2590 -0.0720
-10 22 15 0.1382 0.0160
-10 22 16 2.4653 0.0177
-10 22 17 -1.7373 0.0360
-10 22 18 -4.3429 0.0008
-10 22 19 1.4528 -0.0062
-10 22 20 0.7283 0.0224
-10 22 21 -0.1387 -0.0609
-10 22 22 3.6084 0.0526
-10 22 23 -0.4022 -0.0102
-10 23 1 1.4148 -0.0468
-10 23 2 -1.3511 0.0100
-10 23 3 -3.2545 0.0180
-10 23 4 2.3255 0.0013
-10 23 5 1.4942 0.0056
-10 23 6 -1.8969 -0.0045
-10 23 7 2.6367 -0.0079
-10 23 8 -1.7958 0.0204
-10 23 9 -1.1726 0.0134
-10 23 10 4.5564 -0.0073
-10 23 11 -1.9073 -0.0251
-10 23 12 -0.6345 -0.0179
-10 23 13 0.6136 0.0125
-10 23 14 -2.4354 0.0557
-10 23 15 1.8891 -0.0324
-10 23 16 1.4328 -0.0679
-10 23 17 -1.3127 0.0058
-10 23 18 1.0090 0.0319
-10 23 19 -1.9370 0.0498
-10 23 20 -3.0448 -0.0391
-10 23 21 2.9456 0.0243
-10 23 22 0.8650 0.0033
-10 23 23 -1.0523 -0.0903
-10 24 1 0.5682 0.0726
-10 24 2 -1.0685 -0.0176
-10 24 3 1.1492 -0.0493
-10 24 4 -1.1353 -0.0244
-10 24 5 -2.8974 0.0522
-10 24 6 4.3843 0.0226
-10 24 7 -0.0893 -0.0514
-10 24 8 -3.8148 -0.0109
-10 24 9 2.5530 0.0477
-10 24 10 -0.4225 0.0011
-10 24 11 1.0625 -0.0289
-10 24 12 1.4832 -0.0026
-10 24 13 -1.9770 0.0740
-10 24 14 1.4771 0.0119
-10 24 15 -1.9743 -0.0890
-10 24 16 -2.0635 -0.0076
-10 24 17 4.7112 -0.0207
-10 24 18 0.8009 0.0146
-10 24 19 -2.6717 0.0257
-10 24 20 0.1510 0.0032
-10 24 21 -1.7202 0.0212
-10 24 22 -1.3878 -0.0745
-10 25 1 -2.5635 0.0340
-10 25 2 2.8990 0.0296
-10 25 3 0.1897 -0.0199
-10 25 4 -3.8734 -0.0109
-10 25 5 2.5595 -0.0199
-10 25 6 -0.2109 -0.0063
-10 25 7 -1.3273 0.0143
-10 25 8 3.5303 0.0221
-10 25 9 -3.8946 -0.0370
-10 25 10 -1.1824 -0.0237
-10 25 11 3.8028 0.0696
-10 25 12 -1.7235 0.0359
-10 25 13 1.3591 -0.0410
-10 25 14 1.0739 -0.0504
-10 25 15 -1.8423 0.0611
-10 25 16 1.0489 0.0231
-10 25 17 -1.0790 -0.0549
-10 25 18 -0.5457 -0.0078
-10 25 19 2.6500 -0.0205
-10 25 20 -0.8554 0.0351
-10 25 21 -2.0255 -0.0152
-10 26 1 0.2400 -0.0586
-10 26 2 -0.6343 0.0181
-10 26 3 -1.8407 0.0993
-10 26 4 2.9747 0.0012
-10 26 5 -0.5856 -0.1045
-10 26 6 -3.2621 0.0081
-10 26 7 3.4931 0.0820
-10 26 8 -0.0378 -0.0312
-10 26 9 -1.5838 -0.0295
-10 26 10 0.4750 0.0396
-10 26 11 -2.3165 -0.0412
-10 26 12 1.3884 -0.0499
-10 26 13 0.4196 0.0212
-10 26 14 -0.8563 0.0956
-10 26 15 4.4731 0.0336
-10 26 16 -0.4769 -0.0682
-10 26 17 -3.4751 0.0098
-10 26 18 0.7521 -0.0453
-10 26 19 -0.0482 -0.0107
-10 26 20 0.3447 0.0544
-10 27 1 0.9376 -0.0324
-10 27 2 -3.0285 0.0300
-10 27 3 1.7462 -0.0050
-10 27 4 0.5056 0.0037
-10 27 5 -2.3329 0.0356
-10 27 6 2.0694 -0.0252
-10 27 7 -1.5848 -0.0467
-10 27 8 -0.0004 0.0261
-10 27 9 3.4358 0.0762
-10 27 10 -3.2449 -0.0460
-10 27 11 -1.3441 -0.1048
-10 27 12 1.5248 0.0331
-10 27 13 -1.4621 0.0819
-10 27 14 0.1507 -0.0014
-10 27 15 0.5436 -0.0290
-10 27 16 1.2482 0.0136
-10 27 17 2.3917 -0.0274
-10 27 18 -1.1899 -0.0059
-10 27 19 -1.1390 0.0509
-10 28 1 0.0386 0.0769
-10 28 2 1.1602 -0.0907
-10 28 3 -0.6194 -0.0595
-10 28 4 -1.6991 0.0844
-10 28 5 1.9430 0.0380
-10 28 6 0.0917 -0.0795
-10 28 7 -0.8856 -0.0127
-10 28 8 0.3485 0.0448
-10 28 9 -0.6586 -0.0429
-10 28 10 1.2414 0.0105
-10 28 11 -0.2032 0.0972
-10 28 12 -1.1424 -0.0043
-10 28 13 1.0393 -0.1292
-10 28 14 -1.9075 -0.0239
-10 28 15 -2.7070 0.0839
-10 28 16 2.1123 0.0122
-10 28 17 2.7506 0.0040
-10 28 18 1.1926 0.0299
-10 28 19 -0.1699 -0.0753
-10 29 1 0.4653 -0.0746
-10 29 2 0.9513 0.0498
-10 29 3 -1.1851 0.0555
-10 29 4 0.4529 -0.0789
-10 29 5 0.0334 0.0119
-10 29 6 0.7550 0.0742
-10 29 7 1.1495 -0.0377
-10 29 8 -2.0607 -0.0606
-10 29 9 0.3724 0.0326
-10 29 10 1.1494 0.0452
-10 29 11 -0.6297 0.0127
-10 29 12 -0.6416 -0.0942
-10 29 13 0.3031 -0.0059
-10 29 14 1.0030 0.0759
-10 29 15 -1.5756 -0.0403
-10 29 16 -2.1463 0.0569
-10 29 17 0.3733 0.0310
-10 29 18 1.6231 -0.1069
-10 30 1 -0.5683 0.0216
-10 30 2 0.3310 0.0725
-10 30 3 0.1490 -0.0374
-10 30 4 -0.9861 0.0000
-10 30 5 0.1803 0.0254
-10 30 6 -0.4026 -0.0071
-10 30 7 0.3608 -0.0198
-10 30 8 3.0415 0.0746
-10 30 9 -1.3477 0.0092
-10 30 10 -1.1943 -0.0959
-10 30 11 0.8259 -0.0683
-10 30 12 -1.9166 0.0548
-10 30 13 0.6685 0.1283
-10 30 14 1.8455 -0.0784
-10 30 15 0.3250 -0.0197
-10 30 16 -1.6286 0.0378
-10 31 1 0.3919 -0.0263
-10 31 2 -0.4072 -0.1435
-10 31 3 -0.1337 0.0846
-10 31 4 0.2964 0.0625
-10 31 5 -1.6633 -0.1268
-10 31 6 -1.4037 0.0029
-10 31 7 2.0822 0.1215
-10 31 8 0.5966 -0.0665
-10 31 9 0.2874 -0.0445
-10 31 10 0.9601 0.0996
-10 31 11 -1.0616 -0.0018
-10 31 12 0.7067 0.0161
-10 31 13 -1.6059 -0.0967
-10 31 14 -1.2581 -0.0312
-10 31 15 2.4511 0.0847
-10 32 1 0.0673 -0.0305
-10 32 2 -0.8187 0.0375
-10 32 3 1.6784 -0.0538
-10 32 4 -0.4988 -0.0543
-10 32 5 -1.0715 0.0814
-10 32 6 1.1912 0.0301
-10 32 7 -2.6262 -0.1147
-10 32 8 -0.9200 -0.0696
-10 32 9 3.3277 0.1392
-10 32 10 -0.1402 0.0748
-10 32 11 1.1893 0.0060
-10 32 12 0.9006 -0.0721
-10 32 13 -2.1983 -0.0983
-10 32 14 -0.6083 0.0829
-10 33 1 -0.4963 0.1315
-10 33 2 0.9999 -0.0078
-10 33 3 -0.6856 -0.1199
-10 33 4 0.3897 0.0890
-10 33 5 1.7485 0.0909
-10 33 6 -1.3553 -0.1442
-10 33 7 -1.2112 -0.0363
-10 33 8 -0.0010 0.1538
-10 33 9 -1.1088 -0.0999
-10 33 10 1.1176 -0.1151
-10 33 11 0.9105 0.1042
-10 33 12 -0.0631 0.0336
-10 34 1 1.1736 -0.1019
-10 34 2 -0.2015 0.0427
-10 34 3 -1.1805 0.1423
-10 34 4 0.9596 -0.0785
-10 34 5 -0.3935 -0.1253
-10 34 6 0.0638 0.1005
-10 34 7 1.3854 0.1299
-10 34 8 -1.3024 -0.0987
-10 34 9 -1.3534 -0.1393
-10 35 2 0.1624 0.0818
-10 35 3 0.4147 -0.0218
-10 35 4 -1.2825 -0.1031
-10 35 5 -0.0236 0.0536
-9 0 2 6.8222 0.1579
-9 0 4 -5.9262 -0.2908
-9 0 6 -2.7124 0.2144
-9 0 8 6.4812 -0.0452
-9 0 10 -1.2039 -0.1035
-9 0 12 -2.5675 0.2257
-9 0 14 -1.1889 -0.3077
-9 0 16 5.3296 0.3168
-9 0 18 -1.1985 -0.3131
-9 0 20 -2.3191 0.2935
-9 0 22 -1.3634 -0.2338
-9 0 24 2.2497 0.1598
-9 0 26 0.6556 -0.0873
-9 0 28 -1.5062 0.0334
-9 0 30 0.7622 0.0262
-9 1 1 4.0304 -0.1115
-9 1 2 -1.6335 0.1283
-9 1 3 -0.0460 0.3261
-9 1 4 6.1260 0.0325
-9 1 5 -6.0655 -0.5168
-9 1 6 -5.9673 -0.1871
-9 1 7 3.0050 0.6436
-9 1 8 0.7686 0.2287
-9 1 9 3.6937 -0.6559
-9 1 10 0.8488 -0.2342
-9 1 11 -2.9409 0.5771
-9 1 12 2.4121 0.2066
-9 1 13 -3.2820 -0.4632
-9 1 14 -4.0149 -0.1291
-9 1 15 5.0493 0.2958
-9 1 16 0.2000 0.0643
-9 1 17 0.4395 -0.1198
-9 1 18 2.8805 -0.0068
-9 1 19 -2.8338 -0.0511
-9 1 20 0.3603 -0.0368
-9 1 21 0.2611 0.1907
-9 1 22 -2.2467 0.0687
-9 1 23 0.1840 -0.2738
-9 1 24 -1.1819 -0.0979
-9 1 25 -0.0639 0.3547
-9 1 26 2.7378 0.0719
-9 1 27 -0.4066 -0.3475
-9 1 28 -1.0200 -0.0778
-9 1 29 1.0578 0.1879
-9 1 30 0.2383 0.1135
-9 2 1 -2.9700 -0.4614
-9 2 2 -2.4433 0.1976
-9 2 3 8.1836 0.5187
-9 2 4 -1.7213 -0.0444
-9 2 5 -1.4131 -0.3928
-9 2 6 0.5918 0.0131
-9 2 7 -7.8114 0.1628
-9 2 8 1.4581 -0.0087
-9 2 9 4.5330 0.0489
-9 2 10 0.7217 0.0050
-9 2 11 4.2788 -0.2358
-9 2 12 -4.2458 -0.0317
-9 2 13 -4.8792 0.4033
-9 2 14 3.6251 0.0358
-9 2 15 -3.3875 -0.4855
-9 2 16 0.4844 -0.0239
-9 2 17 6.6312 0.5139
-9 2 18 -2.4493 0.0020
-9 2 19 -0.3510 -0.4995
-9 2 20 0.8383 0.0176
-9 2 21 -1.8630 0.4182
-9 2 22 2.3914 -0.0150
-9 2 23 -0.3770 -0.3139
-9 2 24 -2.8729 0.0257
-9 2 25 0.0926 0.1843
-9 2 26 -1.3886 -0.0040
-9 2 27 0.4613 -0.0715
-9 2 28 2.0332 -0.0450
-9 2 29 -1.1119 -0.0004
-9 2 30 1.1263 0.0130
-9 3 1 -1.7001 0.0327
-9 3 2 9.4115 -0.1812
-9 3 3 -4.7594 -0.2323
-9 3 4 0.1925 0.2223
-9 3 5 8.2773 0.4724
-9 3 6 -5.5617 -0.1993
-9 3 7 -1.7281 -0.5677
-9 3 8 -2.7069 0.1463
-9 3 9 -4.0973 0.5587
-9 3 10 9.4880 -0.1043
-9 3 11 1.1102 -0.5193
-9 3 12 -3.2243 0.1018
-9 3 13 5.0349 0.3998
-9 3 14 -6.8935 -0.0905
-9 3 15 -5.6065 -0.2421
-9 3 16 5.7229 0.0643
-9 3 17 -0.5712 0.0888
-9 3 18 2.4658 -0.0141
-9 3 19 3.3472 0.0596
-9 3 20 -4.3463 -0.0360
-9 3 21 0.3249 -0.1646
-9 3 22 1.7110 0.0538
-9 3 23 -0.8044 0.2467
-9 3 24 1.9254 -0.0970
-9 3 25 -1.6012 -0.2761
-9 3 26 -2.5862 0.1023
-9 3 27 0.8429 0.2402
-9 3 28 -1.2772 -0.0477
-9 3 29 0.2635 -0.2105
-9 3 30 0.8571 0.0225
-9 4 1 7.3920 0.1399
-9 4 2 -5.1163 -0.3894
-9 4 3 -0.8887 -0.2585
-9 4 4 7.5849 0.2806
-9 4 5 -4.4860 0.2157
-9 4 6 5.3036 -0.1054
-9 4 7 2.1462 -0.0785
-9 4 8 -10.2139 -0.0147
-9 4 9 1.3162 -0.0496
-9 4 10 -1.7327 0.0561
-9 4 11 0.4102 0.1968
-9 4 12 12.0918 -0.1226
-9 4 13 -2.8558 -0.3062
-9 4 14 -5.4124 0.1742
-9 4 15 2.1783 0.3354
-9 4 16 -7.8048 -0.1964
-9 4 17 -0.7353 -0.3262
-9 4 18 7.4585 0.2273
-9 4 19 -0.2936 0.3067
-9 4 20 1.4084 -0.2094
-9 4 21 -0.3905 -0.2600
-9 4 22 -4.1535 0.1710
-9 4 23 2.4374 0.1641
-9 4 24 1.4982 -0.1048
-9 4 25 0.2420 -0.0897
-9 4 26 1.3362 0.0503
-9 4 27 -3.3401 0.0472
-9 4 28 -0.0670 -0.0781
-9 4 29 0.3464 0.0089
-9 4 30 -2.4391 0.0249
-9 5 1 -10.3915 -0.0081
-9 5 2 -4.3156 0.1505
-9 5 3 8.8604 0.0744
-9 5 4 -6.4910 -0.3150
-9 5 5 2.0634 -0.1841
-9 5 6 5.7817 0.3882
-9 5 7 -3.5629 0.2654
-9 5 8 5.9275 -0.3303
-9 5 9 -5.7522 -0.3072
-9 5 10 -10.1263 0.2882
-9 5 11 8.0723 0.2636
-9 5 12 0.6887 -0.2464
-9 5 13 0.7164 -0.1740
-9 5 14 9.5798 0.1609
-9 5 15 -5.4387 0.0856
-9 5 16 -6.8304 -0.0892
-9 5 17 0.2221 -0.0100
-9 5 18 -3.0482 0.0103
-9 5 19 3.9281 -0.0292
-9 5 20 5.1023 0.0742
-9 5 21 -2.3573 0.0908
-9 5 22 -0.4680 -0.1387
-9 5 23 -1.4556 -0.1292
-9 5 24 -1.0750 0.1687
-9 5 25 2.6046 0.1430
-9 5 26 -0.1858 -0.1350
-9 5 27 1.3310 -0.1631
-9 5 28 0.0509 0.1240
-9 5 29 -2.3353 0.0841
-9 5 30 0.3834 -0.1366
-9 6 1 -4.9952 0.0958
-9 6 2 4.8196 0.2781
-9 6 3 -7.9256 -0.0563
-9 6 4 1.6920 -0.2366
-9 6 5 3.7812 0.0171
-9 6 6 -7.2352 0.0830
-9 6 7 8.1904 0.0119
-9 6 8 3.6759 0.0321
-9 6 9 -5.3351 0.0354
-9 6 10 2.8418 -0.1125
-9 6 11 -8.4449 -0.1000
-9 6 12 -5.1254 0.1950
-9 6 13 10.8938 0.1104
-9 6 14 1.5624 -0.2241
-9 6 15 0.9286 -0.1145
-9 6 16 3.5975 0.2161
-9 6 17 -7.6549 0.0906
-9 6 18 -4.2377 -0.2183
-9 6 19 1.7165 -0.0646
-9 6 20 0.6436 0.2179
-9 6 21 4.9580 0.0572
-9 6 22 1.0383 -0.1538
-9 6 23 -2.8444 -0.0418
-9 6 24 -0.5341 0.0771
-9 6 25 -2.5562 0.0202
-9 6 26 1.9149 -0.0506
-9 6 27 1.5656 0.0758
-9 6 28 -2.1110 0.0191
-9 6 29 2.0098 -0.1070
-9 6 30 0.4472 0.0206
-9 7 1 10.3137 0.0242
-9 7 2 -7.6205 -0.1424
-9 7 3 -2.5867 0.0191
-9 7 4 3.8901 0.2367
-9 7 5 -5.8065 -0.0586
-9 7 6 3.5960 -0.2742
-9 7 7 -0.6121 0.0190
-9 7 8 -3.0101 0.2548
-9 7 9 11.1073 0.0237
-9 7 10 -1.4072 -0.2162
-9 7 11 -8.3665 -0.0043
-9 7 12 1.4837 0.1493
-9 7 13 -4.2593 -0.0064
-9 7 14 -0.2515 -0.0901
-9 7 15 8.5157 0.0086
-9 7 16 1.6066 0.0286
-9 7 17 -0.9698 -0.0252
-9 7 18 -2.9547 0.0213
-9 7 19 -5.4211 0.0163
-9 7 20 0.9509 -0.0649
-9 7 21 2.4865 0.0038
-9 7 22 2.4801 0.1155
-9 7 23 2.2918 0.0074
-9 7 24 -2.2244 -0.1504
-9 7 25 0.4196 -0.0411
-9 7 26 -1.4598 0.1787
-9 7 27 -2.4634 0.0300
-9 7 28 2.6534 -0.1140
-9 7 29 -0.3581 0.0244
-9 7 30 -0.5281 0.0065
-9 8 1 -1.1634 -0.1400
-9 8 2 1.4564 -0.0302
-9 8 3 2.1569 0.1416
-9 8 4 -7.1436 -0.0097
-9 8 5 4.4236 -0.0663
-9 8 6 0.6536 0.0481
-9 8 7 -6.6444 -0.0018
-9 8 8 4.1784 -0.0747
-9 8 9 0.0892 -0.0038
-9 8 10 0.9152 0.1112
-9 8 11 7.1971 0.0065
-9 8 12 -4.7532 -0.1199
-9 8 13 -6.5951 0.0131
-9 8 14 0.8721 0.1067
-9 8 15 -0.0920 -0.0260
-9 8 16 2.8837 -0.1042
-9 8 17 3.9549 0.0331
-9 8 18 -0.8238 0.0878
-9 8 19 -2.1365 -0.0494
-9 8 20 -4.2092 -0.0673
-9 8 21 -1.4000 0.0431
-9 8 22 2.9592 0.0498
-9 8 23 0.9406 -0.0158
-9 8 24 3.4531 -0.0242
-9 8 25 0.2227 0.0243
-9 8 26 -2.6270 -0.0387
-9 8 27 2.0520 -0.0250
-9 8 28 -1.1007 0.0911
-9 8 29 -1.9834 0.0009
-9 9 1 1.2485 0.0538
-9 9 2 6.2801 0.1189
-9 9 3 -2.9754 -0.1000
-9 9 4 1.0200 -0.0747
-9 9 5 -1.6523 0.1164
-9 9 6 -2.2331 0.0596
-9 9 7 5.9589 -0.0672
-9 9 8 -4.1796 -0.0559
-9 9 9 -4.9524 0.0342
-9 9 10 5.5841 0.0112
-9 9 11 2.1787 -0.0367
-9 9 12 0.5270 0.0345
-9 9 13 0.4411 0.0398
-9 9 14 -3.2362 -0.0351
-9 9 15 -2.4916 -0.0313
-9 9 16 -0.2956 0.0348
-9 9 17 3.2883 0.0028
-9 9 18 3.8968 -0.0493
-9 9 19 -2.1541 0.0191
-9 9 20 -1.9277 0.0372
-9 9 21 -1.4617 -0.0305
-9 9 22 -3.7923 -0.0371
-9 9 23 2.8756 0.0490
-9 9 24 0.9315 0.0621
-9 9 25 -0.4355 -0.0771
-9 9 26 4.7666 -0.0532
-9 9 27 -1.1747 0.0585
-9 9 28 -1.1882 0.0318
-9 9 29 1.0210 0.0308
-9 10 1 1.1005 0.0100
-9 10 2 -1.0448 -0.1258
-9 10 3 5.3415 0.0248
-9 10 4 -1.1638 0.1147
-9 10 5 -4.9303 -0.0568
-9 10 6 3.6051 -0.0658
-9 10 7 -0.5001 0.0639
-9 10 8 0.1136 0.0699
-9 10 9 1.9674 -0.0363
-9 10 10 -4.7837 -0.0893
-9 10 11 -0.7568 0.0131
-9 10 12 3.3212 0.0525
-9 10 13 2.3350 -0.0030
-9 10 14 0.2836 0.0073
-9 10 15 -3.2362 0.0118
-9 10 16 -0.2561 -0.0353
-9 10 17 0.7955 -0.0254
-9 10 18 -1.1304 0.0440
-9 10 19 3.4210 0.0085
-9 10 20 1.6829 -0.0489
-9 10 21 -4.1227 0.0032
-9 10 22 0.2711 0.0508
-9 10 23 -1.9094 -0.0231
-9 10 24 -2.3592 -0.0526
-9 10 25 3.3707 0.0546
-9 10 26 -0.7727 0.0074
-9 10 27 0.5303 -0.0394
-9 10 28 2.4600 0.0275
-9 10 29 0.2436 0.0113
-9 11 1 -3.9514 -0.1018
-9 11 2 2.0057 -0.0121
-9 11 3 0.1513 0.0460
-9 11 4 1.3531 -0.0407
-9 11 5 3.4195 -0.0032
-9 11 6 -6.4704 0.0411
-9 11 7 -1.4938 -0.0114
-9 11 8 5.9556 -0.0253
-9 11 9 -0.2791 0.0396
-9 11 10 -0.7687 0.0733
-9 11 11 -2.3292 -0.0697
-9 11 12 -0.9986 -0.1163
-9 11 13 2.6594 0.0704
-9 11 14 -1.0908 0.0991
-9 11 15 2.2620 -0.0459
-9 11 16 0.7442 -0.0650
-9 11 17 -5.5127 0.0468
-9 11 18 2.3236 0.0241
-9 11 19 3.2164 -0.0351
-9 11 20 -2.8760 0.0050
-9 11 21 3.1382 0.0165
-9 11 22 -0.1717 -0.0248
-9 11 23 -3.5075 -0.0298
-9 11 24 2.0196 0.0614
-9 11 25 -3.2305 -0.0180
-9 11 26 -1.3026 -0.0409
-9 11 27 2.7968 0.0251
-9 11 28 0.1169 -0.0496
-9 11 29 0.9595 0.0475
-9 12 1 1.9292 0.1346
-9 12 2 -4.6404 0.0338
-9 12 3 -0.5067 -0.1476
-9 12 4 6.6571 -0.0363
-9 12 5 -1.8009 0.1018
-9 12 6 -0.6828 0.0228
-9 12 7 -0.2047 -0.0671
-9 12 8 -5.0475 -0.0259
-9 12 9 3.4202 0.0608
-9 12 10 3.6070 0.0371
-9 12 11 -0.4372 -0.0238
-9 12 12 0.1602 -0.0022
-9 12 13 -4.8866 -0.0437
-9 12 14 1.6010 -0.0349
-9 12 15 3.0678 0.0713
-9 12 16 -4.1455 0.0616
-9 12 17 3.1563 -0.0758
-9 12 18 1.2280 -0.0621
-9 12 19 -4.7741 0.0865
-9 12 20 3.6583 0.0427
-9 12 21 0.3518 -0.0788
-9 12 22 -2.2847 -0.0296
-9 12 23 3.3706 0.1078
-9 12 24 -1.9783 -0.0370
-9 12 25 -0.7778 -0.0651
-9 12 26 0.5164 0.0559
-9 12 27 -2.1768 -0.0711
-9 12 28 0.3230 0.0177
-9 12 29 0.5147 0.0312
-9 13 1 -3.0230 0.0280
-9 13 2 -1.2324 -0.0123
-9 13 3 2.1796 0.0298
-9 13 4 -5.2425 0.0006
-9 13 5 3.9127 -0.0750
-9 13 6 5.9928 -0.0239
-9 13 7 -5.5152 0.0840
-9 13 8 -2.1631 0.0372
-9 13 9 -1.0554 -0.1169
-9 13 10 0.2144 -0.0419
-9 13 11 5.6718 0.1684
-9 13 12 -2.1050 0.0303
-9 13 13 -0.3481 -0.1410
-9 13 14 1.8312 -0.0167
-9 13 15 -5.6019 0.0860
-9 13 16 3.4052 0.0028
-9 13 17 3.1487 -0.0620
-9 13 18 -5.7393 0.0194
-9 13 19 3.3863 0.0069
-9 13 20 1.4615 -0.0123
-9 13 21 -3.7614 0.0344
-9 13 22 2.3236 0.0346
-9 13 23 -1.0232 -0.0554
-9 13 24 0.2510 -0.0148
-9 13 25 2.3498 0.0753
-9 13 26 -1.9564 -0.0533
-9 13 27 -1.6510 0.0111
-9 13 28 -0.5783 -0.0184
-9 14 1 0.6194 -0.1026
-9 14 2 5.0775 0.0677
-9 14 3 -7.1995 0.0993
-9 14 4 -0.7621 -0.0377
-9 14 5 3.4925 -0.0857
-9 14 6 -2.5594 0.0173
-9 14 7 5.1352 0.0506
-9 14 8 0.8515 -0.0229
-9 14 9 -6.4704 -0.0148
-9 14 10 -0.2266 0.0230
-9 14 11 -1.9819 -0.0469
-9 14 12 2.9211 0.0054
-9 14 13 5.6841 0.1035
-9 14 14 -5.0782 -0.0171
-9 14 15 1.3748 -0.1030
-9 14 16 1.7527 -0.0034
-9 14 17 -6.2800 0.0955
-9 14 18 4.2342 -0.0179
-9 14 19 1.6082 -0.0848
-9 14 20 -3.0694 0.0305
-9 14 21 4.2067 0.0659
-9 14 22 -1.7011 -0.0397
-9 14 23 -1.6539 -0.0332
-9 14 24 1.1419 0.0672
-9 14 25 -1.2150 -0.0148
-9 14 26 1.2166 0.0204
-9 14 27 0.0353 0.0066
-9 14 28 -0.9109 -0.0607
-9 15 1 5.0630 0.0422
-9 15 2 -4.6806 -0.0202
-9 15 3 2.2532 -0.0580
-9 15 4 2.6722 0.0339
-9 15 5 -8.0693 0.0901
-9 15 6 2.2689 -0.0300
-9 15 7 4.1128 -0.1169
-9 15 8 -0.4355 0.0378
-9 15 9 2.8337 0.1338
-9 15 10 -5.2514 -0.0696
-9 15 11 -3.4347 -0.1207
-9 15 12 3.6635 0.0718
-9 15 13 -2.5845 0.0684
-9 15 14 2.9536 -0.0259
-9 15 15 3.4126 -0.0258
-9 15 16 -6.3063 0.0253
-9 15 17 2.3023 -0.0006
-9 15 18 1.6897 -0.0260
-9 15 19 -4.4077 0.0136
-9 15 20 3.4530 -0.0185
-9 15 21 1.5390 -0.0309
-9 15 22 0.0808 0.0329
-9 15 23 0.3661 0.0259
-9 15 24 -2.6015 -0.0251
-9 15 25 -0.0837 0.0194
-9 15 26 1.2542 -0.0268
-9 15 27 1.2993 0.0171
-9 15 28 -1.4034 0.0923
-9 16 1 -5.9707 0.0469
-9 16 2 1.4114 -0.0778
-9 16 3 5.8732 -0.0252
-9 16 4 -4.8208 0.0450
-9 16 5 1.6916 0.0052
-9 16 6 -0.4070 -0.0253
-9 16 7 -5.0920 0.0239
-9 16 8 4.9066 0.0039
-9 16 9 2.0131 -0.0608
-9 16 10 0.6012 0.0345
-9 16 11 1.3573 0.0787
-9 16 12 -7.2962 -0.0783
-9 16 13 -0.5029 -0.0675
-9 16 14 3.8972 0.0685
-9 16 15 -3.2694 0.0726
-9 16 16 3.7903 -0.0316
-9 16 17 1.4357 -0.0453
-9 16 18 -5.5330 0.0212
-9 16 19 2.2104 0.0089
-9 16 20 -0.9967 -0.0203
-9 16 21 -0.8473 -0.0053
-9 16 22 3.8542 0.0071
-9 16 23 0.2042 -0.0038
-9 16 24 0.5625 0.0075
-9 16 25 -0.5857 -0.0408
-9 16 26 -1.1946 0.0231
-9 16 27 -0.3259 0.0459
-9 17 1 1.1583 -0.0480
-9 17 2 3.4735 0.0893
-9 17 3 -5.4022 0.0493
-9 17 4 4.1295 -0.1000
-9 17 5 3.0305 -0.0570
-9 17 6 -4.8077 0.0852
-9 17 7 1.0592 0.0472
-9 17 8 -2.6688 -0.0768
-9 17 9 0.5276 -0.0328
-9 17 10 6.2569 0.0739
-9 17 11 -2.1598 0.0078
-9 17 12 -0.4105 -0.0386
-9 17 13 0.5024 -0.0088
-9 17 14 -5.0006 0.0024
-9 17 15 2.3145 -0.0068
-9 17 16 2.7289 0.0160
-9 17 17 -2.8679 0.0302
-9 17 18 1.6969 -0.0114
-9 17 19 -0.9502 -0.0043
-9 17 20 -2.4194 0.0111
-9 17 21 -0.1115 -0.0092
-9 17 22 -0.2276 -0.0120
-9 17 23 3.3436 0.0161
-9 17 24 1.6364 -0.0590
-9 17 25 -0.5375 0.0382
-9 17 26 -1.5132 0.0685
-9 17 27 -0.4011 -0.1411
-9 18 1 4.7062 0.0327
-9 18 2 -5.0127 0.0274
-9 18 3 0.8807 -0.0270
-9 18 4 1.6964 0.0259
-9 18 5 -2.1931 0.0213
-9 18 6 4.5346 -0.0591
-9 18 7 -1.0627 -0.0200
-9 18 8 -2.7585 0.0688
-9 18 9 0.3489 0.0296
-9 18 10 -3.5037 -0.0857
-9 18 11 3.6732 -0.0213
-9 18 12 4.6648 0.0696
-9 18 13 -3.2009 0.0178
-9 18 14 0.3294 -0.0539
-9 18 15 -0.5008 -0.0320
-9 18 16 -3.3929 0.0341
-9 18 17 3.2492 0.0175
-9 18 18 0.7596 0.0115
-9 18 19 -0.9619 -0.0123
-9 18 20 1.0855 -0.0134
-9 18 21 -3.0965 0.0186
-9 18 22 -1.0271 0.0236
-9 18 23 0.2627 -0.0339
-9 18 24 0.3349 0.0114
-9 18 25 2.0214 0.0251
-9 18 26 1.5427 -0.1034
-9 18 27 0.0938 0.0715
-9 19 1 -4.2892 -0.0193
-9 19 2 2.3695 -0.0885
-9 19 3 1.3620 0.0275
-9 19 4 -4.0679 0.0792
-9 19 5 2.6380 -0.0218
-9 19 6 -0.0782 -0.0439
-9 19 7 0.9896 0.0023
-9 19 8 3.0031 0.0167
-9 19 9 -5.1336 -0.0045
-9 19 10 -0.6195 0.0007
-9 19 11 1.6070 0.0087
-9 19 12 -1.5717 -0.0114
-9 19 13 3.2019 -0.0037
-9 19 14 0.9074 0.0168
-9 19 15 -2.7302 0.0143
-9 19 16 0.4526 -0.0434
-9 19 17 -1.0132 -0.0170
-9 19 18 1.0467 0.0251
-9 19 19 2.1658 0.0068
-9 19 20 -1.5218 -0.0097
-9 19 21 1.3912 0.0096
-9 19 22 -1.9166 -0.0003
-9 19 23 -3.5718 0.0289
-9 19 24 1.0987 0.0547
-9 19 25 1.2034 -0.1299
-9 19 26 1.2971 0.0182
-9 20 1 -0.2092 0.0108
-9 20 2 1.4189 0.0551
-9 20 3 -1.0495 -0.0246
-9 20 4 2.0006 -0.0661
-9 20 5 -2.3589 0.0388
-9 20 6 -0.5920 0.0581
-9 20 7 2.5646 -0.0308
-9 20 8 -1.5800 -0.0636
-9 20 9 3.6505 0.0091
-9 20 10 0.5383 0.0701
-9 20 11 -5.1040 0.0036
-9 20 12 0.7816 -0.0414
-9 20 13 0.6048 -0.0110
-9 20 14 -0.2689 0.0279
-9 20 15 2.9585 0.0003
-9 20 16 -0.9134 -0.0189
-9 20 17 -1.5557 0.0040
-9 20 18 0.2804 0.0017
-9 20 19 -2.3468 -0.0106
-9 20 20 2.3631 0.0051
-9 20 21 2.0334 -0.0140
-9 20 22 -1.3392 -0.0168
-9 20 23 1.1376 0.0641
-9 20 24 -1.3632 -0.0186
-9 20 25 -2.4657 0.0298
-9 20 26 -0.3276 0.0333
-9 21 1 0.2551 0.0448
-9 21 2 -2.6904 0.0283
-9 21 3 1.1910 -0.0120
-9 21 4 -0.3602 -0.0231
-9 21 5 0.5828 0.0001
-9 21 6 0.8973 0.0154
-9 21 7 -4.2207 0.0173
-9 21 8 2.4816 0.0104
-9 21 9 2.4301 -0.0158
-9 21 10 -1.6852 -0.0464
-9 21 11 1.8569 0.0024
-9 21 12 -1.2834 0.0528
-9 21 13 -1.7187 0.0078
-9 21 14 1.4666 -0.0510
-9 21 15 -0.0853 0.0013
-9 21 16 2.1737 0.0561
-9 21 17 0.8512 0.0007
-9 21 18 -4.9058 -0.0580
-9 21 19 1.0663 0.0111
-9 21 20 0.4973 0.0275
-9 21 21 -2.4965 -0.0544
-9 21 22 4.4650 0.0269
-9 21 23 0.8234 -0.0232
-9 21 24 -2.3424 -0.0009
-9 21 25 0.3009 0.1353
-9 22 1 0.1287 -0.0702
-9 22 2 -0.5447 -0.0039
-9 22 3 -2.9163 0.0651
-9 22 4 1.1176 0.0201
-9 22 5 1.9108 -0.0500
-9 22 6 -2.6413 -0.0284
-9 22 7 2.5182 0.0432
-9 22 8 -1.4141 0.0589
-9 22 9 -3.9090 -0.0377
-9 22 10 4.0055 -0.0651
-9 22 11 0.5165 0.0071
-9 22 12 -0.4213 0.0299
-9 22 13 1.2772 0.0058
-9 22 14 -2.2250 0.0213
-9 22 15 -0.2692 0.0044
-9 22 16 1.5244 -0.0300
-9 22 17 -0.1931 -0.0292
-9 22 18 3.2454 0.0323
-9 22 19 0.0132 0.0434
-9 22 20 -5.0039 -0.0658
-9 22 21 0.9059 0.0222
-9 22 22 -0.5118 0.0048
-9 22 23 -1.4706 -0.0753
-9 22 24 3.3388 0.0702
-9 22 25 1.0864 -0.0294
-9 23 1 0.6370 0.0055
-9 23 2 -0.1610 -0.0161
-9 23 3 0.9698 0.0008
-9 23 4 -1.4911 0.0194
-9 23 5 -3.1438 -0.0099
-9 23 6 4.1819 -0.0123
-9 23 7 0.8468 -0.0130
-9 23 8 -3.3753 -0.0223
-9 23 9 1.5749 0.0609
-9 23 10 -1.9982 0.0539
-9 23 11 0.0163 -0.0521
-9 23 12 2.3168 -0.0718
-9 23 13 -1.5440 0.0422
-9 23 14 1.2762 0.0558
-9 23 15 -0.7989 -0.0559
-9 23 16 -3.7985 -0.0292
-9 23 17 4.1633 0.0476
-9 23 18 3.4309 0.0467
-9 23 19 -2.7780 -0.0591
-9 23 20 2.0758 0.0078
-9 23 21 -1.2152 0.0378
-9 23 22 -4.1867 -0.0983
-9 23 23 2.2562 0.0634
-9 23 24 0.1992 -0.0126
-9 24 1 -1.7604 0.0282
-9 24 2 3.2112 0.0054
-9 24 3 0.7824 -0.0407
-9 24 4 -3.7338 -0.0012
-9 24 5 2.1176 0.0382
-9 24 6 -0.8918 -0.0045
-9 24 7 -2.0910 -0.0557
-9 24 8 5.5054 0.0082
-9 24 9 -1.8902 0.0486
-9 24 10 -2.5240 0.0160
-9 24 11 1.7874 -0.0109
-9 24 12 -2.7304 -0.0115
-9 24 13 1.1799 -0.0230
-9 24 14 1.6372 -0.0493
-9 24 15 -1.1859 0.0606
-9 24 16 1.6429 0.0591
-9 24 17 -2.2189 -0.0285
-9 24 18 -3.0577 -0.0538
-9 24 19 4.4685 0.0017
-9 24 20 1.7311 0.0797
-9 24 21 -1.4104 -0.0585
-9 24 22 2.0701 0.0143
-9 24 23 -1.4674 0.0160
-9 25 1 1.4354 -0.0235
-9 25 2 -1.4536 -0.0009
-9 25 3 -1.4426 0.0307
-9 25 4 4.8645 0.0231
-9 25 5 -1.4873 -0.0272
-9 25 6 -4.3502 -0.0251
-9 25 7 3.3931 0.0646
-9 25 8 -0.5113 -0.0018
-9 25 9 0.4609 -0.0904
-9 25 10 2.3271 0.0113
-9 25 11 -4.1964 0.0483
-9 25 12 0.8391 0.0163
-9 25 13 0.5462 -0.0463
-9 25 14 -2.9712 0.0242
-9 25 15 4.5787 0.0566
-9 25 16 1.0249 -0.0630
-9 25 17 -4.6876 -0.0317
-9 25 18 1.0768 -0.0010
-9 25 19 0.4140 0.0499
-9 25 20 -0.8694 -0.0033
-9 25 21 2.7502 0.0122
-9 25 22 -0.4742 0.0622
-9 25 23 -1.3245 -0.1211
-9 26 1 0.4543 -0.0615
-9 26 2 -3.5103 0.0127
-9 26 3 2.5879 0.0479
-9 26 4 0.6340 -0.0210
-9 26 5 -2.1217 -0.0099
-9 26 6 3.4403 0.0241
-9 26 7 -2.7072 -0.0246
-9 26 8 -2.1621 -0.0237
-9 26 9 4.4515 0.0409
-9 26 10 -1.7417 -0.0155
-9 26 11 0.3077 -0.0233
-9 26 12 1.6827 0.0219
-9 26 13 -3.3422 0.0457
-9 26 14 0.2490 0.0039
-9 26 15 -1.4751 -0.0989
-9 26 16 -0.7069 0.0154
-9 26 17 5.6944 0.0418
-9 26 18 -0.2496 0.0086
-9 26 19 -2.7032 0.0013
-9 26 20 0.8525 -0.0639
-9 26 21 -1.5412 0.0632
-9 26 22 -0.5685 -0.0081
-9 27 1 -0.5463 0.0546
-9 27 2 3.0639 -0.0325
-9 27 3 -2.0600 -0.0705
-9 27 4 -3.3626 0.0316
-9 27 5 4.3867 0.0680
-9 27 6 -0.1297 -0.0479
-9 27 7 -1.3090 -0.0778
-9 27 8 1.3707 0.0711
-9 27 9 -2.9342 0.0436
-9 27 10 2.1911 -0.0276
-9 27 11 2.6926 0.0155
-9 27 12 -3.0730 -0.0225
-9 27 13 1.9689 -0.0414
-9 27 14 -0.4864 -0.0174
-9 27 15 -5.3076 0.0580
-9 27 16 1.4983 0.0523
-9 27 17 1.7652 -0.0269
-9 27 18 0.2532 -0.0031
-9 27 19 1.6540 -0.0747
-9 27 20 -0.9219 0.0086
-9 27 21 0.2999 0.0103
-9 28 1 1.7020 -0.0140
-9 28 2 1.1896 -0.0364
-9 28 3 -2.2755 0.0247
-9 28 4 0.7901 0.0019
-9 28 5 -0.9448 -0.0249
-9 28 6 -0.6269 0.0373
-9 28 7 3.0273 0.0353
-9 28 8 -1.4239 -0.0654
-9 28 9 -0.6191 -0.0157
-9 28 10 1.3738 0.0607
-9 28 11 -1.3025 -0.0111
-9 28 12 0.8739 -0.0683
-9 28 13 1.3462 0.0044
-9 28 14 0.3080 0.0735
-9 28 15 1.3596 0.0273
-9 28 16 -3.8459 -0.0231
-9 28 17 -3.9912 -0.0020
-9 28 18 1.9344 -0.0636
-9 28 19 1.0510 0.0149
-9 28 20 1.8426 0.0555
-9 29 1 -0.6439 -0.0376
-9 29 2 -0.5163 0.0703
-9 29 3 3.0152 0.0102
-9 29 4 -0.8340 -0.0298
-9 29 5 -2.3317 -0.0124
-9 29 6 0.1521 0.0393
-9 29 7 -0.9492 0.0017
-9 29 8 2.4103 -0.0380
-9 29 9 0.6296 -0.0042
-9 29 10 -2.7006 -0.0046
-9 29 11 1.1526 -0.0190
-9 29 12 0.6235 0.0711
-9 29 13 -0.9499 0.0459
-9 29 14 2.2233 -0.1079
-9 29 15 1.9449 -0.0261
-9 29 16 -1.6640 0.0523
-9 29 17 -2.1502 -0.0005
-9 29 18 -1.6713 0.0520
-9 29 19 0.5319 0.0301
-9 29 20 0.7409 -0.0770
-9 30 1 -0.3011 0.0377
-9 30 2 0.4427 -0.0716
-9 30 3 1.0148 0.0024
-9 30 4 0.7533 0.0619
-9 30 5 -0.6200 -0.0275
-9 30 6 -1.6589 -0.0704
-9 30 7 -0.0879 0.0367
-9 30 8 -0.5001 0.0170
-9 30 9 0.6226 -0.0420
-9 30 10 1.4520 0.0416
-9 30 11 -0.7293 0.0540
-9 30 12 0.4809 0.0106
-9 30 13 -0.7967 -0.1209
-9 30 14 -1.6351 -0.0383
-9 30 15 1.6602 0.0593
-9 30 16 2.7445 -0.0201
-9 30 17 0.1726 0.0972
-9 30 18 -1.6931 0.0539
-9 30 19 -1.5012 -0.0933
-9 31 1 0.6341 -0.0149
-9 31 2 -1.2056 -0.0026
-9 31 3 0.0084 -0.0371
-9 31 4 1.1312 -0.0217
-9 31 5 0.6169 0.0818
-9 31 6 1.3205 0.0156
-9 31 7 -2.2536 -0.0774
-9 31 8 -2.2872 -0.0212
-9 31 9 1.8774 0.0622
-9 31 10 -0.0133 -0.0059
-9 31 11 0.6239 -0.0033
-9 31 12 0.6447 -0.0639
-9 31 13 -0.7292 0.0065
-9 31 14 -0.0884 0.1176
-9 31 15 -0.9300 -0.0923
-9 31 16 1.1428 -0.0082
-9 31 17 1.4699 0.0232
-9 32 1 -0.8551 0.0531
-9 32 2 0.6722 0.0273
-9 32 3 -1.3773 -0.0645
-9 32 4 0.0669 0.0075
-9 32 5 2.5262 0.0749
-9 32 6 -0.8479 0.0108
-9 32 7 0.4238 -0.0336
-9 32 8 0.3851 0.0604
-9 32 9 -3.6806 -0.0821
-9 32 10 0.6210 -0.1139
-9 32 11 1.0344 0.0647
-9 32 12 -0.8994 0.0674
-9 32 13 2.9246 0.1054
-9 32 14 0.1744 -0.0788
-9 32 15 -1.7396 -0.0771
-9 32 16 0.0222 0.0162
-9 33 1 1.0959 -0.0714
-9 33 2 0.8713 0.0202
-9 33 3 -0.6890 0.1297
-9 33 4 -0.0761 -0.0663
-9 33 5 -1.2334 -0.1359
-9 33 6 0.6149 0.1024
-9 33 7 2.3429 0.1432
-9 33 8 -0.6832 -0.1020
-9 33 9 -0.8084 -0.0828
-9 33 10 -0.9510 0.0871
-9 33 11 -1.6316 -0.0246
-9 33 12 1.1457 0.0445
-9 33 13 0.1935 -0.0245
-9 33 14 0.0840 -0.0976
-9 33 15 1.1973 0.0936
-9 34 1 0.3655 0.0291
-9 34 2 -0.0124 0.0224
-9 34 3 1.7392 -0.0404
-9 34 4 -1.7145 -0.0269
-9 34 5 -0.4381 0.0113
-9 34 6 0.8389 0.0204
-9 34 7 -1.0655 -0.0427
-9 34 8 2.4252 -0.0032
-9 34 9 1.3937 0.1805
-9 34 10 -2.3842 -0.0225
-9 34 11 -0.2679 -0.1385
-9 34 12 -0.8886 -0.0172
-9 34 13 -1.5722 -0.0402
-9 35 1 -1.7792 0.0750
-9 35 2 0.1432 -0.1556
-9 35 3 0.9072 -0.0744
-9 35 4 1.0762 0.1716
-9 35 5 -0.2124 0.0365
-9 35 6 -1.1012 -0.1784
-9 35 7 0.3112 0.0092
-9 35 8 0.1074 0.1753
-9 35 9 1.0420 -0.0667
-9 35 10 1.3317 -0.0880
-9 35 11 -0.7710 0.0694
-9 36 1 -0.3220 -0.1099
-9 36 2 -0.6375 0.1054
-9 36 3 -0.0486 0.0671
-9 36 4 1.3923 -0.1022
-9 36 5 -0.3197 -0.0267
-9 36 6 0.2560 0.0725
-9 36 7 -0.8563 0.0477
-9 36 8 -1.3888 -0.0919
-9 36 9 1.2057 -0.0912
-8 0 2 1.3785 0.1874
-8 0 4 9.2953 -0.1367
-8 0 6 -10.1798 -0.0796
-8 0 8 0.4646 0.2533
-8 0 10 2.5819 -0.3578
-8 0 12 3.4359 0.4341
-8 0 14 -6.6636 -0.4180
-8 0 16 0.7285 0.3512
-8 0 18 3.7765 -0.2845
-8 0 20 -0.8051 0.1905
-8 0 22 -0.6918 -0.0887
-8 0 24 -1.3841 0.0088
-8 0 26 2.3498 0.0662
-8 0 28 -0.2067 -0.1274
-8 0 30 -1.4517 0.0811
-8 1 1 -2.7678 -0.4638
-8 1 2 -6.6723 0.1064
-8 1 3 7.4675 0.6605
-8 1 4 5.0729 0.0997
-8 1 5 0.0945 -0.7761
-8 1 6 2.6207 -0.1922
-8 1 7 -6.9736 0.7053
-8 1 8 -4.6632 0.1915
-8 1 9 2.0054 -0.5292
-8 1 10 0.9919 -0.1657
-8 1 11 5.1300 0.3400
-8 1 12 -0.1132 0.0935
-8 1 13 -3.0255 -0.1028
-8 1 14 3.5732 -0.0002
-8 1 15 -4.8670 -0.1114
-8 1 16 -4.8319 -0.0771
-8 1 17 5.3284 0.2659
-8 1 18 0.7704 0.1124
-8 1 19 0.6658 -0.4009
-8 1 20 1.4059 -0.1126
-8 1 21 -2.6280 0.4660
-8 1 22 0.7783 0.1346
-8 1 23 1.1734 -0.4553
-8 1 24 -1.0831 -0.1376
-8 1 25 0.4485 0.4072
-8 1 26 -1.5526 0.1247
-8 1 27 -0.1456 -0.2972
-8 1 28 1.9402 -0.1108
-8 1 29 -0.9329 0.1859
-8 1 30 0.7840 0.0356
-8 1 31 -0.2807 -0.1682
-8 2 1 -6.6637 -0.3272
-8 2 2 4.7844 0.0637
-8 2 3 -3.8060 0.2316
-8 2 4 -1.4513 0.0108
-8 2 5 11.4210 0.0277
-8 2 6 1.6952 -0.0175
-8 2 7 -1.8577 -0.2962
-8 2 8 -5.1530 -0.0063
-8 2 9 -7.5093 0.4642
-8 2 10 5.8374 0.0438
-8 2 11 1.9626 -0.5860
-8 2 12 -1.1997 -0.0545
-8 2 13 8.5428 0.6425
-8 2 14 -3.1064 0.0415
-8 2 15 -7.1041 -0.6114
-8 2 16 1.3549 -0.0125
-8 2 17 -3.6171 0.5133
-8 2 18 2.2029 -0.0147
-8 2 19 5.8320 -0.3624
-8 2 20 -2.6495 -0.0040
-8 2 21 -0.4741 0.2187
-8 2 22 0.0579 0.0191
-8 2 23 -1.5600 -0.0743
-8 2 24 3.4910 -0.0002
-8 2 25 -0.0326 -0.0724
-8 2 26 -2.0938 0.0053
-8 2 27 1.4880 0.1703
-8 2 28 -1.6394 0.0093
-8 2 29 -0.0123 -0.1699
-8 2 30 0.7732 -0.0593
-8 2 31 -0.6575 0.0973
-8 3 1 5.9428 0.2521
-8 3 2 -6.1918 -0.3676
-8 3 3 -6.6883 -0.4897
-8 3 4 4.7486 0.3244
-8 3 5 -2.3203 0.6153
-8 3 6 7.7243 -0.2356
-8 3 7 7.0887 -0.5690
-8 3 8 -7.5135 0.1392
-8 3 9 -0.8745 0.4487
-8 3 10 -6.4559 -0.0963
-8 3 11 -4.5001 -0.2883
-8 3 12 13.0057 0.0605
-8 3 13 0.5043 0.0891
-8 3 14 -2.3263 -0.0154
-8 3 15 6.8540 0.1004
-8 3 16 -8.3146 -0.0366
-8 3 17 -6.2198 -0.2476
-8 3 18 3.9988 0.0949
-8 3 19 -1.0802 0.3271
-8 3 20 3.9913 -0.1233
-8 3 21 3.0915 -0.3740
-8 3 22 -5.4857 0.1321
-8 3 23 0.0023 0.3889
-8 3 24 1.0351 -0.1195
-8 3 25 -0.1143 -0.3358
-8 3 26 3.3798 0.0993
-8 3 27 -1.4033 0.2724
-8 3 28 -0.4591 -0.0740
-8 3 29 0.5136 -0.1949
-8 3 30 -2.2650 0.0412
-8 3 31 0.6963 0.0858
-8 4 1 -6.7432 0.1243
-8 4 2 -6.8444 -0.1996
-8 4 3 6.1618 -0.1158
-8 4 4 -9.1082 0.0305
-8 4 5 -1.4527 -0.0370
-8 4 6 5.5239 0.1258
-8 4 7 -0.0512 0.2172
-8 4 8 12.1998 -0.1719
-8 4 9 -3.1805 -0.3622
-8 4 10 -14.0200 0.1881
-8 4 11 4.6824 0.4340
-8 4 12 -3.7717 -0.2278
-8 4 13 -1.6373 -0.4351
-8 4 14 14.4616 0.2543
-8 4 15 -0.6555 0.3836
-8 4 16 -3.1037 -0.2562
-8 4 17 0.5362 -0.3067
-8 4 18 -9.8180 0.1941
-8 4 19 -0.0161 0.2282
-8 4 20 6.4738 -0.1193
-8 4 21 -0.7889 -0.1338
-8 4 22 2.6998 0.0594
-8 4 23 -1.2346 0.0302
-8 4 24 -4.6968 0.0019
-8 4 25 2.6102 0.0593
-8 4 26 -0.2826 -0.0401
-8 4 27 0.7287 -0.1097
-8 4 28 2.6837 0.0965
-8 4 29 -1.4794 0.1282
-8 4 30 -0.0660 -0.0899
-8 4 31 -0.4132 -0.1267
-8 5 1 -2.7795 -0.0121
-8 5 2 8.5173 0.3901
-8 5 3 -8.3061 0.1441
-8 5 4 -0.8198 -0.4812
-8 5 5 1.4352 -0.2320
-8 5 6 -11.7927 0.4138
-8 5 7 8.7304 0.2687
-8 5 8 6.8855 -0.2815
-8 5 9 -2.6408 -0.2161
-8 5 10 9.3236 0.1861
-8 5 11 -10.2577 0.1013
-8 5 12 -12.6619 -0.0931
-8 5 13 9.5187 0.0052
-8 5 14 -1.1208 -0.0072
-8 5 15 1.6959 -0.0804
-8 5 16 11.3142 0.0930
-8 5 17 -4.4930 0.1092
-8 5 18 -4.8499 -0.1631
-8 5 19 -1.2615 -0.1518
-8 5 20 -5.8569 0.2195
-8 5 21 4.5020 0.1784
-8 5 22 5.5391 -0.2422
-8 5 23 -1.8601 -0.1590
-8 5 24 0.4389 0.2078
-8 5 25 -3.0267 0.1329
-8 5 26 -1.0877 -0.1852
-8 5 27 1.8853 -0.0775
-8 5 28 -1.0279 0.1710
-8 5 29 2.1964 0.0581
-8 5 30 1.2100 -0.0751
-8 5 31 -1.6184 -0.0475
-8 6 1 15.7906 0.0948
-8 6 2 -5.1518 0.1611
-8 6 3 -1.4271 -0.0587
-8 6 4 5.2492 -0.0115
-8 6 5 -9.0812 0.0256
-8 6 6 3.2299 -0.1595
-8 6 7 -3.5808 -0.0564
-8 6 8 -8.4045 0.2502
-8 6 9 17.1899 0.1482
-8 6 10 3.4714 -0.2814
-8 6 11 -7.8220 -0.1731
-8 6 12 4.9994 0.2894
-8 6 13 -9.7684 0.1396
-8 6 14 -6.6702 -0.2703
-8 6 15 9.0523 -0.0966
-8 6 16 1.0720 0.2275
-8 6 17 4.4841 0.0648
-8 6 18 4.4762 -0.1950
-8 6 19 -8.3901 -0.0465
-8 6 20 -3.3025 0.1253
-8 6 21 -0.2865 0.0169
-8 6 22 -1.0346 -0.0296
-8 6 23 5.9496 0.0098
-8 6 24 0.5937 -0.0297
-8 6 25 -0.9436 -0.0536
-8 6 26 0.5362 0.0766
-8 6 27 -3.4086 0.0481
-8 6 28 0.5869 -0.1065
-8 6 29 1.1311 0.0080
-8 6 30 -0.1238 0.0884
-8 6 31 0.6024 0.0287
-8 7 1 -2.5351 -0.0601
-8 7 2 2.6567 -0.2416
-8 7 3 6.7604 0.1121
-8 7 4 -9.1599 0.2942
-8 7 5 6.4502 -0.1081
-8 7 6 1.8376 -0.2575
-8 7 7 -12.4895 0.0201
-8 7 8 5.1304 0.1903
-8 7 9 -2.1210 0.0236
-8 7 10 -2.2888 -0.1061
-8 7 11 16.0543 0.0101
-8 7 12 -2.3975 0.0259
-8 7 13 -8.9363 -0.0243
-8 7 14 2.2091 0.0469
-8 7 15 -5.7732 0.0230
-8 7 16 -0.8654 -0.0855
-8 7 17 7.4068 -0.0352
-8 7 18 1.6961 0.1176
-8 7 19 2.5357 0.0153
-8 7 20 -1.7509 -0.1680
-8 7 21 -7.2850 0.0178
-8 7 22 -0.6476 0.1666
-8 7 23 0.5288 -0.0143
-8 7 24 2.8418 -0.1361
-8 7 25 2.4470 0.0152
-8 7 26 -1.7817 0.0843
-8 7 27 1.6993 -0.0406
-8 7 28 -0.8057 -0.0305
-8 7 29 -1.8958 0.0249
-8 7 30 1.0408 0.0279
-8 8 1 -2.7767 -0.1176
-8 8 2 9.7450 0.0704
-8 8 3 -3.8628 0.0793
-8 8 4 3.8521 -0.1027
-8 8 5 -0.1671 0.0181
-8 8 6 -6.8243 0.1147
-8 8 7 10.8276 -0.0517
-8 8 8 -3.9246 -0.1413
-8 8 9 -12.2757 0.0157
-8 8 10 7.4671 0.1645
-8 8 11 1.2285 -0.0102
-8 8 12 0.2631 -0.1421
-8 8 13 7.7959 0.0417
-8 8 14 -3.8565 0.1184
-8 8 15 -4.9867 -0.0337
-8 8 16 -0.5748 -0.0943
-8 8 17 -2.4796 0.0361
-8 8 18 4.1705 0.0524
-8 8 19 4.7061 -0.0502
-8 8 20 -0.1579 -0.0125
-8 8 21 0.2039 0.0148
-8 8 22 -5.0256 -0.0132
-8 8 23 -2.3587 0.0058
-8 8 24 1.0851 0.0533
-8 8 25 -1.2673 -0.0158
-8 8 26 3.1821 -0.0905
-8 8 27 0.7992 0.0311
-8 8 28 -0.9500 0.0544
-8 8 29 1.0744 0.0026
-8 8 30 -0.1456 -0.0041
-8 9 1 1.5006 0.0963
-8 9 2 -5.1181 0.0615
-8 9 3 7.4520 -0.1191
-8 9 4 3.0352 -0.0105
-8 9 5 -8.9684 0.0905
-8 9 6 6.1437 -0.0004
-8 9 7 0.2002 -0.0318
-8 9 8 -3.8391 -0.0116
-8 9 9 6.8435 0.0153
-8 9 10 -6.3533 -0.0184
-8 9 11 -6.3616 -0.0295
-8 9 12 6.6722 0.0489
-8 9 13 2.3130 0.0199
-8 9 14 0.3093 -0.0355
-8 9 15 0.8953 0.0067
-8 9 16 -2.3244 0.0491
-8 9 17 -1.9421 -0.0170
-8 9 18 -1.7655 -0.0584
-8 9 19 1.6393 0.0415
-8 9 20 5.2783 0.0289
-8 9 21 0.2140 -0.0620
-8 9 22 0.1433 -0.0145
-8 9 23 -2.4429 0.0556
-8 9 24 -4.2034 0.0078
-8 9 25 2.6693 -0.0250
-8 9 26 -1.6966 0.0004
-8 9 27 -1.3513 -0.0359
-8 9 28 2.9676 -0.0162
-8 9 29 -0.2389 0.0388
-8 9 30 0.2034 0.0377
-8 10 1 -7.7371 -0.0623
-8 10 2 -0.4837 -0.1271
-8 10 3 1.3618 0.0752
-8 10 4 -0.5188 0.0827
-8 10 5 8.9815 -0.0719
-8 10 6 -5.3339 -0.0446
-8 10 7 -8.2661 0.0397
-8 10 8 8.4591 0.0539
-8 10 9 1.1046 -0.0154
-8 10 10 -2.3974 -0.0416
-8 10 11 0.7697 0.0123
-8 10 12 -3.2510 -0.0265
-8 10 13 -0.5166 -0.0129
-8 10 14 1.4378 0.0549
-8 10 15 2.1179 0.0224
-8 10 16 1.5151 -0.0468
-8 10 17 -2.9812 -0.0061
-8 10 18 -1.4538 0.0624
-8 10 19 1.0000 -0.0205
-8 10 20 -1.4932 -0.0497
-8 10 21 3.6235 0.0275
-8 10 22 2.6040 0.0251
-8 10 23 -2.5954 -0.0294
-8 10 24 1.8128 -0.0063
-8 10 25 -2.0619 0.0349
-8 10 26 -2.2858 0.0024
-8 10 27 1.0266 -0.0392
-8 10 28 -1.4087 -0.0514
-8 10 29 0.0922 -0.0052
-8 10 30 0.5267 0.0598
-8 11 1 2.1689 -0.0211
-8 11 2 -5.0952 0.0429
-8 11 3 -6.4527 -0.0289
-8 11 4 8.4584 -0.0624
-8 11 5 1.9740 0.0529
-8 11 6 -1.8925 0.0421
-8 11 7 2.9663 -0.0600
-8 11 8 -6.7694 -0.0475
-8 11 9 -1.5703 0.0572
-8 11 10 6.1642 0.0872
-8 11 11 0.7282 -0.0579
-8 11 12 -0.8240 -0.0832
-8 11 13 -3.2034 0.0263
-8 11 14 0.4916 0.0425
-8 11 15 1.7428 -0.0045
-8 11 16 -2.5110 -0.0020
-8 11 17 2.8193 0.0105
-8 11 18 1.4115 -0.0333
-8 11 19 -5.4474 0.0025
-8 11 20 1.7194 0.0466
-8 11 21 1.3618 -0.0045
-8 11 22 -1.7121 -0.0522
-8 11 23 5.0331 0.0312
-8 11 24 -1.8111 0.0345
-8 11 25 -1.6117 -0.0370
-8 11 26 3.4435 0.0272
-8 11 27 -2.8584 0.0126
-8 11 28 -1.7787 -0.0302
-8 11 29 0.5283 -0.0628
-8 11 30 -0.2675 -0.0435
-8 12 1 0.0942 0.1375
-8 12 2 -2.9754 0.0255
-8 12 3 1.4670 -0.0997
-8 12 4 -7.8596 -0.0123
-8 12 5 0.3036 0.0433
-8 12 6 11.8547 -0.0003
-8 12 7 -1.2087 -0.0178
-8 12 8 -4.1828 -0.0093
-8 12 9 -2.3234 -0.0027
-8 12 10 -2.6258 -0.0280
-8 12 11 3.9787 0.0643
-8 12 12 0.0709 0.0662
-8 12 13 1.1962 -0.1078
-8 12 14 1.6859 -0.0755
-8 12 15 -5.3739 0.1049
-8 12 16 2.1198 0.0755
-8 12 17 2.6335 -0.1101
-8 12 18 -4.5450 -0.0427
-8 12 19 2.6271 0.0790
-8 12 20 0.8501 0.0169
-8 12 21 -3.6678 -0.0487
-8 12 22 3.4440 0.0025
-8 12 23 -0.9494 0.0197
-8 12 24 -0.9038 -0.0061
-8 12 25 3.0989 0.0390
-8 12 26 -0.9580 -0.0179
-8 12 27 0.0739 0.0287
-8 12 28 -0.5228 0.0148
-8 12 29 -1.0742 -0.0837
-8 13 1 1.1052 -0.0712
-8 13 2 8.9651 0.0040
-8 13 3 -6.7831 0.1161
-8 13 4 -5.4813 0.0149
-8 13 5 2.3519 -0.1249
-8 13 6 -2.7634 -0.0148
-8 13 7 6.1270 0.1103
-8 13 8 5.7683 0.0194
-8 13 9 -4.8805 -0.1234
-8 13 10 -2.5659 -0.0184
-8 13 11 -4.4218 0.1021
-8 13 12 1.4096 0.0057
-8 13 13 5.4218 -0.0397
-8 13 14 -4.1082 -0.0055
-8 13 15 2.4418 0.0038
-8 13 16 2.1981 -0.0169
-8 13 17 -6.6476 0.0471
-8 13 18 3.7867 0.0185
-8 13 19 1.7223 -0.0692
-8 13 20 -4.9051 -0.0223
-8 13 21 4.3679 0.0474
-8 13 22 -0.8819 0.0228
-8 13 23 -2.1187 -0.0646
-8 13 24 3.5639 0.0253
-8 13 25 -2.2841 0.0238
-8 13 26 -0.1529 -0.0082
-8 13 27 3.1159 0.0151
-8 13 28 -0.2300 0.0070
-8 13 29 -2.4055 0.0737
-8 14 1 6.9268 -0.0888
-8 14 2 -4.0444 0.0329
-8 14 3 3.3938 0.0708
-8 14 4 5.6749 -0.0174
-8 14 5 -10.9349 -0.0047
-8 14 6 -2.7589 0.0124
-8 14 7 4.0440 -0.0406
-8 14 8 2.2298 -0.0157
-8 14 9 7.0538 0.0843
-8 14 10 -3.2132 0.0120
-8 14 11 -4.5396 -0.1452
-8 14 12 1.6209 0.0074
-8 14 13 -5.5693 0.1424
-8 14 14 2.8238 -0.0070
-8 14 15 4.8901 -0.1271
-8 14 16 -5.8573 0.0326
-8 14 17 3.3839 0.1146
-8 14 18 1.6030 -0.0424
-8 14 19 -5.8013 -0.0706
-8 14 20 3.1096 0.0049
-8 14 21 -0.5278 0.0403
-8 14 22 -0.6662 -0.0061
-8 14 23 3.6207 -0.0042
-8 14 24 -2.1956 -0.0284
-8 14 25 -0.7549 -0.0109
-8 14 26 0.8468 0.0225
-8 14 27 1.0479 -0.0225
-8 14 28 1.0289 0.0866
-8 14 29 -0.5537 0.0171
-8 15 1 -8.5441 0.0842
-8 15 2 -0.1336 -0.0631
-8 15 3 9.3326 -0.1179
-8 15 4 -3.6656 0.0660
-8 15 5 1.9679 0.1254
-8 15 6 -0.9653 -0.0633
-8 15 7 -8.6558 -0.1055
-8 15 8 3.5352 0.0529
-8 15 9 3.0782 0.0818
-8 15 10 3.2540 -0.0456
-8 15 11 5.0365 -0.0273
-8 15 12 -7.6667 0.0047
-8 15 13 -1.8631 -0.0177
-8 15 14 3.2098 0.0038
-8 15 15 -5.4978 0.0398
-8 15 16 4.4276 0.0079
-8 15 17 3.1964 -0.0498
-8 15 18 -6.2336 0.0202
-8 15 19 3.2902 0.0385
-8 15 20 -1.0440 -0.0070
-8 15 21 -3.9242 -0.0425
-8 15 22 3.7928 -0.0037
-8 15 23 -0.0328 0.0410
-8 15 24 -0.0106 -0.0163
-8 15 25 1.6773 -0.0275
-8 15 26 -1.4596 0.0077
-8 15 27 -2.0530 0.0218
-8 15 28 2.4906 -0.0689
-8 15 29 3.0023 0.0097
-8 16 1 0.0993 0.0083
-8 16 2 4.9881 -0.0299
-8 16 3 -8.7371 0.0050
-8 16 4 4.1289 0.0047
-8 16 5 7.2119 -0.0420
-8 16 6 -4.3203 0.0335
-8 16 7 0.3897 0.0713
-8 16 8 -5.3638 -0.0546
-8 16 9 -2.8163 -0.1001
-8 16 10 8.0491 0.0832
-8 16 11 -0.6344 0.1013
-8 16 12 1.6137 -0.0854
-8 16 13 3.3748 -0.0914
-8 16 14 -7.6118 0.0503
-8 16 15 1.2162 0.0634
-8 16 16 3.0728 -0.0502
-8 16 17 -4.4924 -0.0275
-8 16 18 4.2511 0.0545
-8 16 19 0.3590 0.0344
-8 16 20 -3.2275 -0.0351
-8 16 21 0.9321 -0.0332
-8 16 22 -3.4691 0.0146
-8 16 23 0.3725 0.0149
-8 16 24 3.1028 0.0020
-8 16 25 0.4592 0.0151
-8 16 26 -0.8707 0.0166
-8 16 27 -0.9961 -0.0913
-8 16 28 0.6210 -0.0379
-8 17 1 8.2033 -0.0359
-8 17 2 -7.0845 0.1157
-8 17 3 -0.7026 0.0448
-8 17 4 1.9696 -0.0920
-8 17 5 -4.0187 -0.0297
-8 17 6 6.7289 0.0670
-8 17 7 1.1435 0.0272
-8 17 8 -4.0082 -0.0445
-8 17 9 0.5484 -0.0057
-8 17 10 -6.0530 0.0068
-8 17 11 1.7186 -0.0120
-8 17 12 7.5325 0.0322
-8 17 13 -3.0279 0.0177
-8 17 14 1.1007 -0.0444
-8 17 15 0.9450 -0.0426
-8 17 16 -5.8258 0.0286
-8 17 17 3.5705 0.0387
-8 17 18 2.0438 -0.0069
-8 17 19 -1.6352 -0.0364
-8 17 20 3.0689 0.0008
-8 17 21 -2.0657 0.0467
-8 17 22 -3.1174 -0.0032
-8 17 23 -0.6285 -0.0422
-8 17 24 -0.3237 0.0344
-8 17 25 0.4179 0.0280
-8 17 26 2.5480 -0.0845
-8 17 27 1.3040 0.0591
-8 17 28 -3.4381 0.0633
-8 18 1 -6.8837 0.0200
-8 18 2 3.3349 -0.0472
-8 18 3 4.3577 -0.0057
-8 18 4 -7.3328 0.0668
-8 18 5 0.7092 0.0072
-8 18 6 0.2847 -0.0743
-8 18 7 0.5784 -0.0248
-8 18 8 6.0923 0.0873
-8 18 9 -4.2904 0.0332
-8 18 10 -2.7187 -0.0820
-8 18 11 2.1915 -0.0156
-8 18 12 -3.8632 0.0680
-8 18 13 2.8988 0.0156
-8 18 14 3.7385 -0.0505
-8 18 15 -4.1425 -0.0098
-8 18 16 1.4290 0.0193
-8 18 17 -0.3985 0.0000
-8 18 18 -1.6766 -0.0284
-8 18 19 3.4507 0.0026
-8 18 20 -0.6619 0.0298
-8 18 21 1.6258 -0.0156
-8 18 22 1.1942 -0.0105
-8 18 23 -3.7272 0.0264
-8 18 24 -1.9630 0.0093
-8 18 25 -0.0732 -0.0689
-8 18 26 0.9257 0.0616
-8 18 27 0.3843 0.0993
-8 18 28 0.5909 -0.1131
-8 19 1 -1.2650 -0.0498
-8 19 2 3.5385 -0.0550
-8 19 3 -1.7849 0.0232
-8 19 4 3.5716 0.0202
-8 19 5 -2.2479 0.0035
-8 19 6 -4.1916 -0.0063
-8 19 7 2.8026 -0.0135
-8 19 8 -1.6592 -0.0106
-8 19 9 2.8239 0.0064
-8 19 10 3.8135 0.0430
-8 19 11 -5.5256 0.0033
-8 19 12 -0.5710 -0.0457
-8 19 13 1.8448 -0.0122
-8 19 14 -1.8338 0.0535
-8 19 15 3.2444 0.0127
-8 19 16 0.0680 -0.0418
-8 19 17 -2.6275 -0.0142
-8 19 18 0.8336 0.0282
-8 19 19 -2.2256 0.0269
-8 19 20 1.2259 -0.0403
-8 19 21 2.7066 -0.0411
-8 19 22 0.6442 0.0188
-8 19 23 1.1375 0.0286
-8 19 24 -1.2364 -0.0422
-8 19 25 -1.8974 0.0639
-8 19 26 -2.6446 0.0640
-8 19 27 0.3331 -0.1571
-8 20 1 1.8000 0.0346
-8 20 2 -6.0449 0.0567
-8 20 3 1.8672 -0.0383
-8 20 4 2.0222 -0.0445
-8 20 5 0.2751 0.0283
-8 20 6 1.3849 0.0596
-8 20 7 -5.3560 -0.0126
-8 20 8 -0.0846 -0.0672
-8 20 9 3.0483 0.0063
-8 20 10 -2.2180 0.0314
-8 20 11 1.7978 -0.0073
-8 20 12 1.1267 -0.0126
-8 20 13 -3.0079 0.0228
-8 20 14 1.6256 0.0010
-8 20 15 0.4351 -0.0223
-8 20 16 -0.4106 0.0261
-8 20 17 2.3394 0.0177
-8 20 18 -2.9139 -0.0178
-8 20 19 0.4346 -0.0131
-8 20 20 0.9039 0.0186
-8 20 21 -3.6881 -0.0032
-8 20 22 2.1595 -0.0326
-8 20 23 2.4088 -0.0359
-8 20 24 0.1144 0.0395
-8 20 25 0.4923 0.0635
-8 20 26 -0.8054 -0.1131
-8 20 27 -1.5169 0.0250
-8 21 1 -0.8592 -0.0013
-8 21 2 -0.1693 -0.0065
-8 21 3 -3.1580 0.0163
-8 21 4 -0.6417 0.0176
-8 21 5 4.3156 -0.0215
-8 21 6 -1.5998 -0.0259
-8 21 7 1.5214 0.0260
-8 21 8 0.2585 0.0447
-8 21 9 -5.2935 -0.0393
-8 21 10 1.3503 -0.0503
-8 21 11 1.4670 0.0249
-8 21 12 -1.2461 0.0522
-8 21 13 1.5165 -0.0134
-8 21 14 -0.9848 -0.0549
-8 21 15 -1.1445 0.0177
-8 21 16 1.5686 0.0334
-8 21 17 -1.3671 -0.0211
-8 21 18 3.1979 -0.0033
-8 21 19 2.1789 0.0323
-8 21 20 -4.0044 0.0058
-8 21 21 0.5530 0.0059
-8 21 22 -1.6207 -0.0273
-8 21 23 -1.5994 -0.0299
-8 21 24 2.8627 0.0272
-8 21 25 1.2950 -0.0958
-8 21 26 1.0679 0.0530
-8 22 1 2.8565 -0.0577
-8 22 2 1.5384 -0.0365
-8 22 3 -0.5325 0.0325
-8 22 4 -1.2465 0.0436
-8 22 5 -3.7189 -0.0360
-8 22 6 3.9200 -0.0551
-8 22 7 2.6484 0.0395
-8 22 8 -2.7581 0.0223
-8 22 9 2.1077 -0.0003
-8 22 10 -1.1449 0.0219
-8 22 11 -2.1873 -0.0077
-8 22 12 1.0922 -0.0408
-8 22 13 -1.0793 -0.0077
-8 22 14 0.1068 0.0452
-8 22 15 1.2537 -0.0163
-8 22 16 -3.0110 -0.0605
-8 22 17 0.7460 0.0379
-8 22 18 2.2303 0.0674
-8 22 19 -2.6151 -0.0420
-8 22 20 3.6449 -0.0154
-8 22 21 1.9585 0.0394
-8 22 22 -3.2781 -0.0160
-8 22 23 0.4398 0.0189
-8 22 24 -1.2159 -0.0614
-8 22 25 -1.0934 -0.0120
-8 22 26 1.4062 0.1021
-8 23 1 -0.5851 0.0119
-8 23 2 3.2280 -0.0072
-8 23 3 2.3607 -0.0348
-8 23 4 -3.6163 -0.0211
-8 23 5 0.5426 0.0503
-8 23 6 -0.3928 0.0462
-8 23 7 -2.8578 -0.0798
-8 23 8 4.8004 -0.0325
-8 23 9 0.8975 0.0709
-8 23 10 -1.1723 0.0184
-8 23 11 1.2456 -0.0422
-8 23 12 -2.6793 -0.0168
-8 23 13 -0.1025 0.0426
-8 23 14 1.2843 0.0023
-8 23 15 -1.4001 -0.0276
-8 23 16 2.2718 0.0072
-8 23 17 -0.7971 0.0085
-8 23 18 -6.2737 -0.0407
-8 23 19 2.7132 0.0047
-8 23 20 2.5634 0.0572
-8 23 21 -0.9852 -0.0319
-8 23 22 4.0428 0.0349
-8 23 23 -1.1414 -0.0057
-8 23 24 -2.3143 -0.0462
-8 23 25 0.6238 0.0872
-8 24 1 0.2866 0.0492
-8 24 2 -1.1965 0.0074
-8 24 3 -1.3020 -0.0453
-8 24 4 5.5986 -0.0126
-8 24 5 -0.3739 0.0570
-8 24 6 -5.3377 0.0015
-8 24 7 2.6536 -0.0236
-8 24 8 -1.3213 0.0043
-8 24 9 -0.3630 -0.0473
-8 24 10 4.0075 -0.0197
-8 24 11 -2.1123 0.0509
-8 24 12 1.0845 0.0541
-8 24 13 0.8792 -0.0428
-8 24 14 -3.8213 -0.0255
-8 24 15 2.0124 0.0579
-8 24 16 2.0054 -0.0102
-8 24 17 -2.6483 -0.0747
-8 24 18 1.6146 -0.0129
-8 24 19 -0.5662 0.0801
-8 24 20 -3.9896 -0.0187
-8 24 21 1.8837 -0.0021
-8 24 22 0.1326 0.0435
-8 24 23 -0.2447 -0.0607
-8 24 24 2.7092 0.0527
-8 24 25 0.0827 -0.0452
-8 25 1 -0.6821 -0.0355
-8 25 2 -3.9967 -0.0045
-8 25 3 2.8105 0.0675
-8 25 4 0.6052 0.0032
-8 25 5 -1.7927 -0.0853
-8 25 6 4.0982 0.0053
-8 25 7 -2.3469 0.0721
-8 25 8 -3.0278 -0.0298
-8 25 9 2.7117 -0.0247
-8 25 10 -2.0103 0.0141
-8 25 11 2.0399 0.0176
-8 25 12 2.7022 -0.0216
-8 25 13 -3.3061 -0.0127
-8 25 14 1.3509 0.0362
-8 25 15 -1.4343 -0.0346
-8 25 16 -3.9310 0.0032
-8 25 17 6.1077 0.0330
-8 25 18 2.5861 0.0101
-8 25 19 -4.0838 -0.0370
-8 25 20 1.0140 -0.0410
-8 25 21 -1.8321 0.0540
-8 25 22 -1.9425 -0.0346
-8 25 23 2.3101 0.0610
-8 25 24 -0.9059 0.0119
-8 26 1 -1.1559 -0.0159
-8 26 2 4.5911 0.0206
-8 26 3 -2.1762 -0.0080
-8 26 4 -5.3634 -0.0069
-8 26 5 5.0703 0.0111
-8 26 6 0.1732 0.0010
-8 26 7 -1.5912 -0.0333
-8 26 8 3.0221 0.0292
-8 26 9 -4.1394 0.0472
-8 26 10 0.4587 -0.0176
-8 26 11 3.3225 -0.0476
-8 26 12 -3.5152 -0.0274
-8 26 13 3.0657 0.0444
-8 26 14 1.9485 -0.0123
-8 26 15 -4.6269 0.0012
-8 26 16 0.7652 0.0516
-8 26 17 -0.9394 -0.0012
-8 26 18 -1.5185 -0.0167
-8 26 19 3.9321 -0.0642
-8 26 20 0.2139 0.0314
-8 26 21 0.0809 -0.0171
-8 26 22 1.5855 -0.0074
-8 26 23 -2.5183 0.0734
-8 27 1 3.4941 0.0537
-8 27 2 0.7572 -0.0673
-8 27 3 -2.6711 -0.0574
-8 27 4 2.8455 0.0561
-8 27 5 -2.0480 0.0565
-8 27 6 -2.0087 -0.0227
-8 27 7 3.7023 -0.0049
-8 27 8 -1.8880 -0.0144
-8 27 9 -0.0599 -0.0349
-8 27 10 1.4912 0.0243
-8 27 11 -3.7392 0.0061
-8 27 12 2.2242 0.0028
-8 27 13 2.3027 -0.0101
-8 27 14 -1.8648 0.0031
-8 27 15 4.8082 0.0457
-8 27 16 -1.1396 -0.0474
-8 27 17 -7.1027 -0.0045
-8 27 18 1.2732 0.0004
-8 27 19 0.8426 0.0305
-8 27 20 0.4375 0.0320
-8 27 21 2.5865 -0.0563
-8 27 22 -0.8772 0.0088
-8 27 23 0.3381 -0.0646
-8 28 1 -1.4471 -0.0423
-8 28 2 -2.9398 0.0287
-8 28 3 5.5939 0.0209
-8 28 4 1.0649 -0.0372
-8 28 5 -3.5543 -0.0103
-8 28 6 1.4301 0.0495
-8 28 7 -2.1442 0.0088
-8 28 8 0.3387 -0.0541
-8 28 9 2.6620 -0.0117
-8 28 10 -3.6845 0.0166
-8 28 11 0.5484 0.0255
-8 28 12 1.9887 0.0351
-8 28 13 -3.3170 -0.0401
-8 28 14 2.1516 -0.0487
-8 28 15 2.5136 -0.0235
-8 28 16 -0.3977 0.0321
-8 28 17 2.0700 0.0331
-8 28 18 -2.8168 0.0199
-8 28 19 -2.1220 0.0422
-8 28 20 0.7526 -0.0534
-8 28 21 -2.0453 0.0156
-8 28 22 1.3104 -0.0187
-8 29 1 -2.7122 0.0354
-8 29 2 1.6540 0.0508
-8 29 3 0.0514 -0.0108
-8 29 4 -0.5414 -0.0422
-8 29 5 2.6128 -0.0115
-8 29 6 -0.9407 -0.0032
-8 29 7 -0.4281 0.0116
-8 29 8 0.1775 0.0569
-8 29 9 -1.6321 -0.0072
-8 29 10 1.6752 -0.0402
-8 29 11 0.3660 0.0304
-8 29 12 -2.6390 -0.0064
-8 29 13 0.8431 -0.0454
-8 29 14 -0.4650 -0.0102
-8 29 15 -2.3039 -0.0067
-8 29 16 4.2865 0.0186
-8 29 17 2.7598 0.0248
-8 29 18 -1.7407 0.0174
-8 29 19 -0.9016 -0.0473
-8 29 20 -1.7130 0.0039
-8 29 21 0.6159 0.0515
-8 30 1 1.8551 0.0015
-8 30 2 -0.8222 -0.0488
-8 30 3 -3.5405 -0.0012
-8 30 4 0.9463 0.0174
-8 30 5 1.8565 0.0141
-8 30 6 1.1891 -0.0071
-8 30 7 0.3565 0.0067
-8 30 8 -1.8733 0.0146
-8 30 9 0.0923 0.0113
-8 30 10 0.6853 -0.0128
-8 30 11 -0.7245 -0.0380
-8 30 12 0.3388 -0.0223
-8 30 13 0.6039 0.0884
-8 30 14 -0.9342 0.0562
-8 30 15 -0.6308 -0.0891
-8 30 16 -0.7523 -0.0570
-8 30 17 0.4468 -0.0143
-8 30 18 1.8524 -0.0211
-8 30 19 -0.8234 0.0447
-8 30 20 0.5564 0.0502
-8 31 1 -0.4949 -0.0288
-8 31 2 -0.6045 -0.0123
-8 31 3 0.0020 0.0004
-8 31 4 -0.7620 0.0227
-8 31 5 0.3429 0.0058
-8 31 6 -0.2949 0.0228
-8 31 7 0.7445 -0.0119
-8 31 8 1.8501 -0.0175
-8 31 9 -2.3315 -0.0010
-8 31 10 -1.0420 -0.0168
-8 31 11 1.4784 0.0132
-8 31 12 -0.2626 0.0640
-8 31 13 0.3933 0.0409
-8 31 14 0.8363 -0.0596
-8 31 15 -0.1562 -0.0067
-8 31 16 -1.4656 -0.0208
-8 31 17 -0.4877 -0.0720
-8 31 18 1.0593 0.0424
-8 31 19 0.5814 0.0302
-8 32 1 -0.4359 0.0246
-8 32 2 1.2660 0.0278
-8 32 3 1.4612 0.0277
-8 32 4 -0.6421 -0.0494
-8 32 5 -2.6938 -0.0637
-8 32 6 0.3276 0.0314
-8 32 7 1.7085 0.0614
-8 32 8 0.0818 -0.0367
-8 32 9 0.9585 -0.0382
-8 32 10 -0.7924 0.0813
-8 32 11 -2.0580 0.0147
-8 32 12 0.7934 -0.0195
-8 32 13 -0.4609 -0.0716
-8 32 14 -0.3380 -0.0027
-8 32 15 1.6996 0.1249
-8 32 16 0.2353 -0.0128
-8 32 17 -0.1145 0.0016
-8 32 18 0.4006 -0.0381
-8 33 1 0.3172 0.0636
-8 33 2 -0.6358 0.0234
-8 33 3 1.0885 -0.0702
-8 33 4 -0.7037 -0.0165
-8 33 5 0.1105 0.0253
-8 33 6 0.6383 -0.0366
-8 33 7 -2.1182 -0.0155
-8 33 8 1.6472 0.0359
-8 33 9 2.9177 0.0840
-8 33 10 -1.7316 -0.0529
-8 33 11 -0.7215 -0.0851
-8 33 12 -0.3825 0.0022
-8 33 13 -1.0918 0.0175
-8 33 14 0.6335 0.1100
-8 33 15 -0.5234 -0.0170
-8 33 16 0.2186 0.0015
-8 33 17 0.6628 0.0216
-8 34 1 -1.2616 -0.0046
-8 34 2 -0.8711 -0.0683
-8 34 3 -1.1830 -0.0094
-8 34 4 2.2487 0.0920
-8 34 5 1.0890 0.0084
-8 34 6 -2.3791 -0.0968
-8 34 7 0.4429 -0.0089
-8 34 8 -0.4360 0.1217
-8 34 9 -0.3915 -0.0677
-8 34 10 3.1420 -0.1064
-8 34 11 0.3596 0.0830
-8 34 12 -1.6322 -0.0115
-8 34 13 0.8061 0.0752
-8 34 14 -0.6413 -0.0059
-8 34 15 -1.0182 -0.1076
-8 34 16 0.0182 0.0599
-8 35 1 0.7169 -0.1184
-8 35 2 -0.6799 0.1151
-8 35 3 -0.6156 0.1087
-8 35 4 0.7713 -0.1253
-8 35 5 -0.7018 -0.0432
-8 35 6 0.8188 0.1047
-8 35 7 -0.3891 0.0088
-8 35 8 -2.5597 -0.1259
-8 35 9 0.2793 -0.0196
-8 35 10 2.1913 0.1612
-8 35 11 0.7920 -0.0154
-8 35 12 0.0246 -0.0394
-8 35 13 -0.6202 -0.0409
-8 35 14 -0.2298 -0.1050
-8 36 1 0.8027 0.0867
-8 36 2 0.3605 0.0698
-8 36 3 -0.5137 -0.0674
-8 36 4 -2.2053 -0.0491
-8 36 5 1.9118 0.0477
-8 36 6 0.4546 0.0195
-8 36 7 -1.2530 -0.0977
-8 36 8 0.9415 -0.0170
-8 36 9 -1.4235 0.1693
-8 36 10 -1.2911 -0.0284
-8 36 11 1.4022 -0.0696
-8 36 12 0.5969 0.0203
-8 37 1 -0.6101 0.0046
-8 37 2 0.9449 -0.2311
-8 37 3 -0.3800 0.0653
-8 37 4 -0.1970 0.2139
-8 37 5 0.0161 -0.1083
-8 37 6 0.0510 -0.1485
-8 37 7 1.2948 0.0982
-8 37 8 0.1153 0.1064
-8 37 9 -1.3430 -0.1191
-8 37 10 -1.5713 -0.0673
-8 38 1 0.3952 -0.1103
-8 38 2 -0.0867 0.0592
-8 38 3 1.0142 0.0750
-8 38 4 0.1608 -0.0433
-8 38 5 -1.6465 0.0116
-8 38 6 1.3587 0.0656
-8 38 7 0.3599 0.0095
-7 0 2 -15.2583 0.1117
-7 0 4 9.6232 0.1346
-7 0 6 7.3923 -0.3687
-7 0 8 -9.4260 0.4700
-7 0 10 -0.3712 -0.5089
-7 0 12 2.3887 0.4553
-7 0 14 5.8691 -0.3285
-7 0 16 -8.7458 0.2067
-7 0 18 1.7699 -0.0944
-7 0 20 2.8985 -0.0135
-7 0 22 -0.6499 0.1053
-7 0 24 -1.6171 -0.1751
-7 0 26 -1.5259 0.2176
-7 0 28 2.5034 -0.1919
-7 0 30 2.6031 0.1668
-7 0 32 -2.7212 -0.1785
-7 1 1 -6.7997 -0.6374
-7 1 2 -0.4093 0.0829
-7 1 3 -5.3544 0.7110
-7 1 4 -10.9371 0.1274
-7 1 5 9.8090 -0.5848
-7 1 6 10.9995 -0.1520
-7 1 7 0.8230 0.3471
-7 1 8 -2.1912 0.0997
-7 1 9 -6.9574 -0.1125
-7 1 10 -0.3148 -0.0161
-7 1 11 -0.6669 -0.1310
-7 1 12 -3.7857 -0.0969
-7 1 13 8.3970 0.3356
-7 1 14 4.0720 0.1760
-7 1 15 -3.4317 -0.4652
-7 1 16 1.1038 -0.1920
-7 1 17 -5.2801 0.5575
-7 1 18 -3.0011 0.1683
-7 1 19 4.5083 -0.5827
-7 1 20 -0.1677 -0.1734
-7 1 21 1.2720 0.5208
-7 1 22 1.5399 0.1608
-7 1 23 -3.0447 -0.4267
-7 1 24 1.3048 -0.1002
-7 1 25 -0.2945 0.2884
-7 1 26 -2.1837 0.0647
-7 1 27 1.8383 -0.1329
-7 1 28 -1.4536 -0.0207
-7 1 29 0.5162 0.0806
-7 1 30 1.8008 -0.0143
-7 1 31 0.0821 -0.0219
-7 1 32 1.0542 0.0038
-7 2 1 9.7396 -0.0297
-7 2 2 1.1217 -0.1330
-7 2 3 -12.8900 -0.2152
-7 2 4 -4.2063 0.1233
-7 2 5 -4.1366 0.5288
-7 2 6 4.3173 -0.0455
-7 2 7 11.9458 -0.6997
-7 2 8 1.8515 -0.0065
-7 2 9 0.3576 0.7520
-7 2 10 -7.8999 0.0454
-7 2 11 -9.3935 -0.7290
-7 2 12 6.8993 -0.0670
-7 2 13 0.3356 0.6054
-7 2 14 -0.6889 0.0472
-7 2 15 11.4393 -0.4155
-7 2 16 -1.8892 -0.0105
-7 2 17 -7.0498 0.2127
-7 2 18 -0.9715 0.0076
-7 2 19 -4.1585 -0.0434
-7 2 20 3.3868 -0.0156
-7 2 21 5.4777 -0.1209
-7 2 22 -2.8236 -0.0091
-7 2 23 0.5347 0.2651
-7 2 24 -0.8415 -0.0006
-7 2 25 -2.4875 -0.3279
-7 2 26 3.2134 0.0173
-7 2 27 -1.3229 0.3236
-7 2 28 -0.3582 0.0215
-7 2 29 1.1091 -0.3026
-7 2 30 -2.1808 0.0081
-7 2 31 1.8117 0.2871
-7 2 32 1.5791 -0.0682
-7 3 1 3.5030 0.3264
-7 3 2 -2.9187 -0.4001
-7 3 3 7.5188 -0.5058
-7 3 4 -8.3483 0.2664
-7 3 5 -10.6838 0.4807
-7 3 6 -1.8116 -0.1322
-7 3 7 0.6686 -0.2873
-7 3 8 16.2573 0.0545
-7 3 9 4.1071 0.0893
-7 3 10 -10.2234 -0.0079
-7 3 11 3.4171 0.1123
-7 3 12 -8.0308 -0.0304
-7 3 13 -8.9209 -0.3070
-7 3 14 11.7595 0.0794
-7 3 15 2.5451 0.4366
-7 3 16 2.1371 -0.1321
-7 3 17 6.2353 -0.4778
-7 3 18 -9.8920 0.1481
-7 3 19 -4.5629 0.4786
-7 3 20 3.2420 -0.1392
-7 3 21 -2.3929 -0.4548
-7 3 22 5.2002 0.1207
-7 3 23 2.6204 0.3472
-7 3 24 -5.1118 -0.1000
-7 3 25 1.5625 -0.2182
-7 3 26 -1.7294 0.0541
-7 3 27 -1.7321 0.1185
-7 3 28 3.4414 -0.0192
-7 3 29 -0.4911 -0.0147
-7 3 30 -0.4870 0.0465
-7 3 31 -0.0426 -0.0435
-7 4 1 -2.9692 0.0277
-7 4 2 13.1380 0.1033
-7 4 3 0.3084 0.1221
-7 4 4 0.9989 -0.2641
-7 4 5 -1.1984 -0.3453
-7 4 6 -17.1485 0.3449
-7 4 7 1.6687 0.4806
-7 4 8 4.5528 -0.3265
-7 4 9 1.2261 -0.5040
-7 4 10 17.7644 0.2988
-7 4 11 -5.2136 0.4818
-7 4 12 -14.9937 -0.2693
-7 4 13 5.2668 -0.3963
-7 4 14 -7.1934 0.2147
-7 4 15 -2.5817 0.2682
-7 4 16 14.1602 -0.1206
-7 4 17 1.2306 -0.1499
-7 4 18 0.8301 0.0424
-7 4 19 -0.3156 0.0327
-7 4 20 -11.4974 0.0163
-7 4 21 0.8631 0.0862
-7 4 22 5.2076 -0.0938
-7 4 23 -0.8846 -0.1719
-7 4 24 4.6353 0.1404
-7 4 25 -1.7528 0.1968
-7 4 26 -3.7990 -0.1589
-7 4 27 1.4605 -0.2170
-7 4 28 -2.2671 0.1432
-7 4 29 1.0368 0.2181
-7 4 30 2.4184 -0.1148
-7 4 31 -1.4374 -0.1214
-7 5 1 13.1117 -0.0229
-7 5 2 -2.1736 0.4598
-7 5 3 1.8528 0.1329
-7 5 4 10.3541 -0.4148
-7 5 5 -5.8296 -0.1674
-7 5 6 3.1339 0.2289
-7 5 7 -8.6468 0.1073
-7 5 8 -16.8308 -0.0709
-7 5 9 16.4785 0.0062
-7 5 10 6.5917 -0.0133
-7 5 11 -4.1706 -0.1086
-7 5 12 12.7122 0.1078
-7 5 13 -9.4893 0.1769
-7 5 14 -12.5986 -0.1993
-7 5 15 5.3350 -0.1933
-7 5 16 -4.1930 0.2539
-7 5 17 4.9904 0.2133
-7 5 18 12.2217 -0.2829
-7 5 19 -4.9960 -0.2228
-7 5 20 -2.3758 0.2828
-7 5 21 -1.8104 0.1943
-7 5 22 -7.3051 -0.2301
-7 5 23 5.2263 -0.1571
-7 5 24 3.6280 0.1624
-7 5 25 -0.8806 0.0948
-7 5 26 3.1180 -0.1038
-7 5 27 -3.0513 -0.0394
-7 5 28 -3.2253 0.0196
-7 5 29 1.0732 -0.0162
-7 5 30 0.8172 0.0197
-7 5 31 0.3768 0.0482
-7 6 1 -7.0048 0.0527
-7 6 2 -0.3926 -0.1024
-7 6 3 8.7745 -0.0440
-7 6 4 -7.5987 0.3004
-7 6 5 11.3450 0.0435
-7 6 6 5.8114 -0.4055
-7 6 7 -14.9886 -0.1161
-7 6 8 4.4603 0.3795
-7 6 9 -7.7815 0.1680
-7 6 10 -9.4758 -0.3305
-7 6 11 21.5246 -0.1446
-7 6 12 2.1315 0.2815
-7 6 13 -6.6867 0.0998
-7 6 14 6.7752 -0.2002
-7 6 15 -10.1762 -0.0644
-7 6 16 -6.7681 0.1422
-7 6 17 5.2609 0.0299
-7 6 18 -0.7486 -0.0728
-7 6 19 8.1579 0.0088
-7 6 20 5.8003 -0.0267
-7 6 21 -8.4957 -0.0197
-7 6 22 -2.0781 0.0980
-7 6 23 -2.0820 0.0333
-7 6 24 -1.5060 -0.1439
-7 6 25 5.5059 -0.0487
-7 6 26 0.0265 0.1674
-7 6 27 0.3265 0.0436
-7 6 28 0.8867 -0.1533
-7 6 29 -3.3089 -0.0486
-7 6 30 -0.4430 0.0956
-7 6 31 2.2318 0.0203
-7 7 1 -8.7303 -0.1802
-7 7 2 8.1330 -0.2356
-7 7 3 -6.6932 0.1868
-7 7 4 6.2261 0.1991
-7 7 5 2.8872 -0.0836
-7 7 6 -8.8618 -0.1133
-7 7 7 16.7537 -0.0157
-7 7 8 -1.8225 0.0183
-7 7 9 -19.0522 -0.0189
-7 7 10 8.0011 0.0579
-7 7 11 -2.3951 0.0557
-7 7 12 -3.3412 -0.1240
-7 7 13 15.3646 -0.0384
-7 7 14 -1.9920 0.1575
-7 7 15 -4.6791 0.0399
-7 7 16 1.6941 -0.1741
-7 7 17 -9.3602 -0.0150
-7 7 18 -0.5768 0.1988
-7 7 19 7.2428 -0.0264
-7 7 20 1.0249 -0.1804
-7 7 21 5.0685 0.0140
-7 7 22 -1.0468 0.1511
-7 7 23 -6.7619 0.0069
-7 7 24 -0.1247 -0.1067
-7 7 25 -1.1436 0.0080
-7 7 26 0.9379 0.0315
-7 7 27 3.2274 -0.0144
-7 7 28 -0.0172 0.0078
-7 7 29 -1.4586 0.0083
-7 7 30 -0.8288 0.0019
-7 7 31 0.5363 -0.0160
-7 8 1 2.4561 -0.0556
-7 8 2 -11.8228 0.1586
-7 8 3 6.3987 -0.0506
-7 8 4 6.0974 -0.1633
-7 8 5 -12.2964 0.1284
-7 8 6 10.2537 0.1632
-7 8 7 2.0347 -0.0803
-7 8 8 -8.1533 -0.1873
-7 8 9 13.3015 0.0207
-7 8 10 -6.5970 0.1633
-7 8 11 -13.2666 -0.0400
-7 8 12 9.2196 -0.1145
-7 8 13 -0.1944 0.0353
-7 8 14 -0.7014 0.0788
-7 8 15 7.2481 -0.0330
-7 8 16 -2.7601 -0.0337
-7 8 17 -1.9902 0.0547
-7 8 18 -1.9420 -0.0085
-7 8 19 -5.9701 -0.0197
-7 8 20 4.5376 0.0224
-7 8 21 5.2804 -0.0160
-7 8 22 0.9488 -0.0419
-7 8 23 1.0656 0.0362
-7 8 24 -4.1349 0.0769
-7 8 25 -0.9237 -0.0484
-7 8 26 0.6376 -0.0661
-7 8 27 -1.7640 0.0150
-7 8 28 1.4005 0.0276
-7 8 29 0.9212 0.0091
-7 8 30 -1.6455 -0.0144
-7 8 31 -0.5757 0.0091
-7 9 1 -8.4399 0.1053
-7 9 2 -2.9055 -0.0668
-7 9 3 -0.2944 -0.1023
-7 9 4 -6.8664 0.0794
-7 9 5 14.5085 0.0415
-7 9 6 -0.9411 -0.0243
-7 9 7 -14.0019 -0.0045
-7 9 8 12.1666 0.0293
-7 9 9 1.5319 0.0235
-7 9 10 -6.4656 -0.0827
-7 9 11 6.6275 -0.0189
-7 9 12 -4.9264 0.0644
-7 9 13 -4.8195 -0.0194
-7 9 14 4.6820 -0.0572
-7 9 15 -0.4261 0.0381
-7 9 16 1.8657 0.0618
-7 9 17 2.6851 -0.0576
-7 9 18 -3.7535 -0.0165
-7 9 19 -2.0555 0.0589
-7 9 20 -2.2371 0.0005
-7 9 21 0.4523 -0.0423
-7 9 22 4.9125 -0.0125
-7 9 23 1.0924 0.0299
-7 9 24 0.7775 -0.0007
-7 9 25 -1.2652 0.0102
-7 9 26 -1.8591 0.0278
-7 9 27 0.4460 -0.0137
-7 9 28 -0.3435 -0.0275
-7 9 29 0.7575 -0.0439
-7 9 30 -0.5593 -0.0117
-7 9 31 -1.6567 0.0670
-7 10 1 6.7532 -0.0782
-7 10 2 -1.1405 -0.1043
-7 10 3 -15.4159 0.0741
-7 10 4 6.4101 0.0335
-7 10 5 3.4820 -0.0504
-7 10 6 -4.6505 -0.0107
-7 10 7 10.7400 0.0222
-7 10 8 -5.0345 0.0289
-7 10 9 -8.5747 -0.0121
-7 10 10 8.9531 0.0252
-7 10 11 0.3054 0.0050
-7 10 12 -2.9257 -0.0763
-7 10 13 1.8368 -0.0193
-7 10 14 -1.2915 0.0635
-7 10 15 -0.7282 0.0193
-7 10 16 -0.4303 -0.0611
-7 10 17 0.4909 0.0096
-7 10 18 3.1916 0.0383
-7 10 19 -1.8288 -0.0191
-7 10 20 -2.5576 -0.0131
-7 10 21 -0.4630 0.0200
-7 10 22 -1.2639 0.0012
-7 10 23 4.1416 -0.0386
-7 10 24 0.6035 0.0204
-7 10 25 -2.1546 0.0340
-7 10 26 2.4527 -0.0020
-7 10 27 -0.0091 0.0288
-7 10 28 -1.1515 -0.0078
-7 10 29 0.4370 -0.0598
-7 10 30 0.1818 -0.0119
-7 10 31 -1.1868 -0.0008
-7 11 1 6.8444 0.0718
-7 11 2 -1.9414 0.0788
-7 11 3 4.6283 -0.0931
-7 11 4 -10.2115 -0.0828
-7 11 5 -10.7786 0.0794
-7 11 6 14.4924 0.0608
-7 11 7 4.0017 -0.0495
-7 11 8 -4.5339 -0.0841
-7 11 9 2.5879 0.0508
-7 11 10 -4.6129 0.0880
-7 11 11 -1.4901 -0.0224
-7 11 12 2.6716 -0.0252
-7 11 13 0.8620 -0.0170
-7 11 14 1.4341 -0.0383
-7 11 15 -1.8121 0.0072
-7 11 16 -0.6793 0.0738
-7 11 17 1.0171 -0.0179
-7 11 18 -1.5523 -0.0722
-7 11 19 2.2315 0.0315
-7 11 20 0.5659 0.0587
-7 11 21 -4.3475 -0.0403
-7 11 22 1.5510 -0.0558
-7 11 23 -0.6246 0.0446
-7 11 24 -0.2126 0.0251
-7 11 25 3.4267 -0.0302
-7 11 26 -1.6268 -0.0185
-7 11 27 0.4452 0.0293
-7 11 28 0.6384 0.0509
-7 11 29 -1.3606 0.0265
-7 11 30 1.0771 -0.0452
-7 12 1 -2.0743 0.0801
-7 12 2 15.0411 0.0154
-7 12 3 0.8339 -0.0276
-7 12 4 -9.2103 0.0081
-7 12 5 0.3990 -0.0210
-7 12 6 -7.1263 -0.0097
-7 12 7 0.2521 0.0380
-7 12 8 11.9518 0.0288
-7 12 9 0.5567 -0.0863
-7 12 10 -2.7030 -0.0600
-7 12 11 -3.4061 0.1478
-7 12 12 -1.6692 0.0796
-7 12 13 2.1456 -0.1302
-7 12 14 -2.1133 -0.0901
-7 12 15 2.8896 0.0870
-7 12 16 3.0461 0.0481
-7 12 17 -4.7419 -0.0395
-7 12 18 1.2856 -0.0062
-7 12 19 1.4510 0.0197
-7 12 20 -3.6233 -0.0071
-7 12 21 3.0255 -0.0265
-7 12 22 -1.4510 0.0280
-7 12 23 -2.5499 -0.0158
-7 12 24 4.3834 -0.0241
-7 12 25 -1.4140 0.0091
-7 12 26 -1.6687 -0.0032
-7 12 27 1.9288 -0.0110
-7 12 28 1.0376 0.0274
-7 12 29 -0.5255 0.0779
-7 12 30 -0.6874 -0.0173
-7 13 1 4.9126 -0.1291
-7 13 2 -3.6804 0.0098
-7 13 3 3.8961 0.1521
-7 13 4 13.7997 -0.0039
-7 13 5 -8.3230 -0.1200
-7 13 6 -10.5846 -0.0102
-7 13 7 0.0306 0.0986
-7 13 8 0.4578 0.0111
-7 13 9 7.9603 -0.0847
-7 13 10 2.6992 0.0112
-7 13 11 -2.0624 0.0117
-7 13 12 0.6836 -0.0088
-7 13 13 -6.3828 0.0611
-7 13 14 0.2773 0.0237
-7 13 15 4.2084 -0.1100
-7 13 16 -3.5606 -0.0296
-7 13 17 3.4621 0.1187
-7 13 18 1.4765 0.0252
-7 13 19 -5.3905 -0.0930
-7 13 20 3.7034 -0.0347
-7 13 21 -0.9594 0.1072
-7 13 22 -2.8255 0.0023
-7 13 23 4.1397 -0.0703
-7 13 24 -2.7896 -0.0087
-7 13 25 -0.9600 0.0200
-7 13 26 1.8399 0.0348
-7 13 27 -1.0865 -0.0617
-7 13 28 2.0572 -0.0183
-7 13 29 1.3270 0.0240
-7 13 30 -1.2991 0.0430
-7 14 1 -10.9341 -0.0210
-7 14 2 -6.4339 0.0212
-7 14 3 10.1631 -0.0465
-7 14 4 0.3159 0.0026
-7 14 5 4.9880 0.0940
-7 14 6 2.3613 -0.0121
-7 14 7 -11.5810 -0.1132
-7 14 8 -2.8021 0.0047
-7 14 9 0.2228 0.1529
-7 14 10 4.0726 -0.0371
-7 14 11 8.8380 -0.1574
-7 14 12 -4.5153 0.0446
-7 14 13 -0.8461 0.1340
-7 14 14 2.3604 -0.0289
-7 14 15 -7.8009 -0.0946
-7 14 16 3.0050 0.0180
-7 14 17 4.0371 0.0359
-7 14 18 -4.6816 0.0045
-7 14 19 4.8375 -0.0194
-7 14 20 -0.4423 0.0225
-7 14 21 -4.9047 -0.0067
-7 14 22 3.4036 -0.0192
-7 14 23 -2.0431 0.0291
-7 14 24 -1.2295 -0.0075
-7 14 25 3.2226 0.0148
-7 14 26 -0.8204 -0.0204
-7 14 27 -2.4763 0.0050
-7 14 28 -0.0764 -0.0500
-7 14 29 3.0343 -0.0618
-7 14 30 1.0852 0.1075
-7 15 1 -1.0859 0.1060
-7 15 2 6.0560 -0.1013
-7 15 3 -12.9816 -0.1018
-7 15 4 0.5878 0.0940
-7 15 5 11.1642 0.0724
-7 15 6 0.1618 -0.0405
-7 15 7 2.4638 -0.0453
-7 15 8 -7.4021 0.0282
-7 15 9 -7.7044 -0.0108
-7 15 10 5.8271 -0.0110
-7 15 11 -1.3037 0.0627
-7 15 12 3.2905 -0.0187
-7 15 13 7.0913 -0.0848
-7 15 14 -6.9416 0.0238
-7 15 15 0.2070 0.0912
-7 15 16 2.0733 -0.0467
-7 15 17 -5.9998 -0.0770
-7 15 18 5.5765 0.0456
-7 15 19 1.9011 0.0909
-7 15 20 -3.5783 -0.0416
-7 15 21 3.6857 -0.0905
-7 15 22 -3.8724 0.0436
-7 15 23 -2.6584 0.0354
-7 15 24 4.0050 0.0113
-7 15 25 -0.3115 -0.0325
-7 15 26 -0.5022 0.0051
-7 15 27 -0.5105 0.0371
-7 15 28 -2.4596 -0.0409
-7 15 29 0.4494 0.0090
-7 16 1 12.3597 -0.0582
-7 16 2 -7.0812 0.0314
-7 16 3 -2.3449 0.0875
-7 16 4 0.6340 -0.0834
-7 16 5 -7.4495 -0.0803
-7 16 6 8.3521 0.0936
-7 16 7 4.7412 0.0979
-7 16 8 -2.6238 -0.0899
-7 16 9 1.9812 -0.0951
-7 16 10 -9.7722 0.0933
-7 16 11 -2.1617 0.0667
-7 16 12 8.2154 -0.0621
-7 16 13 -3.7507 -0.0484
-7 16 14 3.2322 0.0397
-7 16 15 4.1139 0.0163
-7 16 16 -7.7572 -0.0324
-7 16 17 2.5369 0.0008
-7 16 18 1.0084 0.0227
-7 16 19 -3.3272 -0.0091
-7 16 20 6.2001 -0.0151
-7 16 21 0.2647 0.0254
-7 16 22 -2.6218 -0.0065
-7 16 23 0.6537 -0.0093
-7 16 24 -2.3430 -0.0136
-7 16 25 -1.5090 0.0030
-7 16 26 2.2028 0.0150
-7 16 27 2.2847 0.0076
-7 16 28 -2.0249 0.0878
-7 16 29 -2.8340 -0.0641
-7 17 1 -9.7507 -0.0094
-7 17 2 3.3075 0.0829
-7 17 3 8.9839 -0.0147
-7 17 4 -8.7630 -0.0503
-7 17 5 -1.2393 -0.0030
-7 17 6 -1.5043 0.0120
-7 17 7 -0.8163 0.0001
-7 17 8 10.3443 0.0208
-7 17 9 -2.9832 0.0359
-7 17 10 -3.9007 -0.0516
-7 17 11 3.1180 -0.0385
-7 17 12 -7.1862 0.0669
-7 17 13 1.0988 0.0504
-7 17 14 6.1216 -0.0565
-7 17 15 -4.0993 -0.0559
-7 17 16 2.6409 0.0455
-7 17 17 -0.0871 0.0363
-7 17 18 -5.3999 -0.0555
-7 17 19 3.3847 -0.0215
-7 17 20 0.3007 0.0628
-7 17 21 0.9100 0.0067
-7 17 22 4.8278 -0.0339
-7 17 23 -1.8733 -0.0098
-7 17 24 -3.7741 0.0034
-7 17 25 -0.1044 -0.0067
-7 17 26 0.1950 0.0001
-7 17 27 0.5973 0.0530
-7 17 28 1.5676 -0.0290
-7 17 29 -1.5257 -0.0260
-7 18 1 -2.8841 0.0135
-7 18 2 4.7622 -0.1083
-7 18 3 -3.3067 -0.0118
-7 18 4 6.4350 0.0940
-7 18 5 0.0785 0.0132
-7 18 6 -7.7990 -0.0828
-7 18 7 2.8824 -0.0319
-7 18 8 -2.4301 0.0724
-7 18 9 1.2892 0.0148
-7 18 10 7.8366 -0.0508
-7 18 11 -6.0146 -0.0011
-7 18 12 -2.0129 0.0343
-7 18 13 3.1879 0.0102
-7 18 14 -4.7751 -0.0110
-7 18 15 3.4036 0.0036
-7 18 16 2.4050 -0.0053
-7 18 17 -3.5967 -0.0316
-7 18 18 2.0922 0.0253
-7 18 19 -2.5892 0.0443
-7 18 20 -2.4321 -0.0358
-7 18 21 2.5875 -0.0226
-7 18 22 1.4873 0.0058
-7 18 23 1.7396 0.0087
-7 18 24 1.3935 0.0009
-7 18 25 -0.2679 -0.0034
-7 18 26 -3.0101 0.0222
-7 18 27 -1.6361 -0.0799
-7 18 28 1.9262 -0.0043
-7 19 1 6.1740 -0.0207
-7 19 2 -9.5781 0.0107
-7 19 3 0.2407 -0.0084
-7 19 4 3.7651 -0.0146
-7 19 5 0.3389 0.0256
-7 19 6 4.5134 0.0246
-7 19 7 -5.6271 -0.0075
-7 19 8 -3.3473 -0.0589
-7 19 9 5.1368 -0.0186
-7 19 10 -3.0081 0.0574
-7 19 11 0.5607 0.0115
-7 19 12 3.5621 -0.0488
-7 19 13 -4.6306 0.0020
-7 19 14 0.7444 0.0472
-7 19 15 1.3261 0.0020
-7 19 16 -1.6859 -0.0411
-7 19 17 3.3467 0.0032
-7 19 18 -0.8292 0.0368
-7 19 19 -0.9762 -0.0174
-7 19 20 0.1673 -0.0009
-7 19 21 -3.4418 0.0216
-7 19 22 -0.6595 -0.0160
-7 19 23 2.7178 -0.0208
-7 19 24 2.5894 0.0189
-7 19 25 0.2368 0.0293
-7 19 26 0.1931 -0.0940
-7 19 27 -0.8214 -0.0061
-7 19 28 -1.7247 0.1060
-7 20 1 -0.6866 0.0556
-7 20 2 1.8547 0.0471
-7 20 3 -3.0545 -0.0333
-7 20 4 -4.9312 -0.0489
-7 20 5 5.5984 0.0032
-7 20 6 0.6387 0.0513
-7 20 7 0.3884 0.0148
-7 20 8 3.0360 -0.0235
-7 20 9 -4.9874 -0.0136
-7 20 10 -0.7272 -0.0073
-7 20 11 3.2837 -0.0095
-7 20 12 -2.8884 0.0191
-7 20 13 0.6488 0.0126
-7 20 14 0.6198 -0.0281
-7 20 15 -2.3937 -0.0056
-7 20 16 1.9665 0.0320
-7 20 17 -1.4547 -0.0008
-7 20 18 0.7689 -0.0535
-7 20 19 3.1643 0.0173
-7 20 20 -1.4386 0.0627
-7 20 21 0.0223 -0.0077
-7 20 22 -1.6956 -0.0169
-7 20 23 -1.9149 -0.0028
-7 20 24 0.1260 0.0121
-7 20 25 0.6645 -0.0450
-7 20 26 3.0607 0.0151
-7 20 27 1.1026 0.0782
-7 20 28 -1.6555 -0.1074
-7 21 1 3.6553 -0.0297
-7 21 2 5.2221 -0.0221
-7 21 3 -1.2558 0.0326
-7 21 4 -0.7278 0.0091
-7 21 5 -5.2799 -0.0377
-7 21 6 1.3218 -0.0360
-7 21 7 5.2517 0.0417
-7 21 8 -2.3726 0.0634
-7 21 9 1.1762 -0.0115
-7 21 10 2.1312 -0.0610
-7 21 11 -2.2538 -0.0013
-7 21 12 0.2891 0.0319
-7 21 13 -0.3082 -0.0117
-7 21 14 -1.4600 0.0026
-7 21 15 1.5396 0.0096
-7 21 16 -1.6898 -0.0246
-7 21 17 -0.2476 -0.0129
-7 21 18 0.4897 0.0245
-7 21 19 -2.5913 0.0087
-7 21 20 3.1319 -0.0285
-7 21 21 2.3314 0.0088
-7 21 22 -0.7349 0.0324
-7 21 23 -0.8184 0.0090
-7 21 24 -2.2408 -0.0515
-7 21 25 -0.2910 0.0286
-7 21 26 -0.0264 0.1024
-7 21 27 1.2728 -0.1014
-7 22 1 -1.8746 -0.0274
-7 22 2 1.4817 -0.0153
-7 22 3 5.8983 0.0179
-7 22 4 -2.0058 0.0170
-7 22 5 -1.8436 -0.0154
-7 22 6 -0.1424 0.0024
-7 22 7 -3.5502 -0.0220
-7 22 8 2.2996 -0.0108
-7 22 9 1.9627 0.0375
-7 22 10 -0.3123 0.0202
-7 22 11 1.9788 -0.0279
-7 22 12 -0.0309 -0.0430
-7 22 13 -0.8125 0.0343
-7 22 14 0.3963 0.0487
-7 22 15 -1.7329 -0.0294
-7 22 16 1.5918 -0.0352
-7 22 17 2.0772 0.0193
-7 22 18 -4.7584 0.0131
-7 22 19 -0.3946 -0.0335
-7 22 20 0.4357 -0.0011
-7 22 21 -1.2267 0.0228
-7 22 22 3.3887 0.0111
-7 22 23 0.4633 -0.0174
-7 22 24 -0.1497 -0.0082
-7 22 25 -0.0906 0.0559
-7 22 26 -2.5714 -0.0523
-7 22 27 0.2933 -0.0017
-7 23 1 -3.4046 0.0558
-7 23 2 -1.6664 0.0197
-7 23 3 -1.1592 -0.0433
-7 23 4 5.3258 -0.0263
-7 23 5 2.7442 0.0651
-7 23 6 -5.6184 0.0192
-7 23 7 0.6214 -0.0655
-7 23 8 -0.5652 -0.0233
-7 23 9 -2.1622 0.0267
-7 23 10 2.0450 0.0346
-7 23 11 -0.3480 -0.0101
-7 23 12 1.9107 -0.0110
-7 23 13 2.0370 -0.0116
-7 23 14 -2.7516 -0.0130
-7 23 15 0.1782 0.0368
-7 23 16 1.1568 0.0246
-7 23 17 -1.2977 -0.0476
-7 23 18 3.6916 -0.0391
-7 23 19 -0.0336 0.0444
-7 23 20 -4.9491 0.0223
-7 23 21 0.4922 -0.0114
-7 23 22 -0.9877 -0.0085
-7 23 23 0.3636 -0.0156
-7 23 24 2.2593 0.0447
-7 23 25 -0.4914 -0.0662
-7 23 26 0.8717 -0.0290
-7 24 1 0.1676 0.0236
-7 24 2 -5.5646 -0.0004
-7 24 3 0.4909 -0.0011
-7 24 4 1.6403 0.0213
-7 24 5 -1.0978 -0.0298
-7 24 6 4.2681 -0.0337
-7 24 7 -1.0418 0.0720
-7 24 8 -2.6126 0.0067
-7 24 9 1.4140 -0.0549
-7 24 10 -3.4513 0.0032
-7 24 11 0.6678 0.0462
-7 24 12 2.4275 -0.0035
-7 24 13 -1.4920 -0.0503
-7 24 14 2.6097 0.0001
-7 24 15 -0.1111 0.0248
-7 24 16 -5.3452 0.0137
-7 24 17 2.4892 -0.0139
-7 24 18 3.9756 -0.0011
-7 24 19 -1.4535 -0.0029
-7 24 20 1.9459 -0.0173
-7 24 21 -0.9001 0.0175
-7 24 22 -2.4649 -0.0197
-7 24 23 0.7639 0.0409
-7 24 24 -2.0719 0.0024
-7 24 25 0.2117 -0.0458
-7 24 26 1.1532 0.0535
-7 25 1 -0.6727 -0.0654
-7 25 2 4.1513 0.0133
-7 25 3 -1.7679 0.0520
-7 25 4 -6.4501 -0.0082
-7 25 5 4.0446 -0.0573
-7 25 6 1.5786 0.0246
-7 25 7 -1.3433 0.0353
-7 25 8 3.0543 -0.0010
-7 25 9 -3.0530 -0.0096
-7 25 10 -0.1254 -0.0212
-7 25 11 1.6174 -0.0044
-7 25 12 -4.3157 0.0157
-7 25 13 2.7551 0.0329
-7 25 14 2.9662 -0.0213
-7 25 15 -2.6615 -0.0266
-7 25 16 1.5814 0.0173
-7 25 17 -2.3955 0.0268
-7 25 18 -4.3803 -0.0051
-7 25 19 4.7771 -0.0579
-7 25 20 1.6418 0.0175
-7 25 21 -0.2755 -0.0040
-7 25 22 3.0145 0.0175
-7 25 23 -2.1279 0.0196
-7 25 24 -0.9103 -0.0496
-7 25 25 -0.7759 0.0719
-7 26 1 4.4138 0.0276
-7 26 2 1.4376 -0.0125
-7 26 3 -3.5772 -0.0466
-7 26 4 3.5609 0.0022
-7 26 5 -2.1127 0.0750
-7 26 6 -2.6039 -0.0008
-7 26 7 4.2041 -0.0744
-7 26 8 -2.6601 0.0163
-7 26 9 0.5792 0.0312
-7 26 10 2.8319 -0.0167
-7 26 11 -4.8098 -0.0196
-7 26 12 1.5901 0.0239
-7 26 13 1.3510 0.0109
-7 26 14 -3.6205 -0.0051
-7 26 15 5.5197 0.0159
-7 26 16 2.5441 -0.0302
-7 26 17 -5.6869 0.0037
-7 26 18 -0.5196 -0.0018
-7 26 19 -0.6994 0.0128
-7 26 20 -1.1107 0.0087
-7 26 21 2.5943 -0.0082
-7 26 22 -0.1741 0.0224
-7 26 23 1.5547 -0.0749
-7 26 24 1.9769 0.0088
-7 27 1 -1.4298 0.0161
-7 27 2 -4.6550 -0.0201
-7 27 3 5.8563 -0.0100
-7 27 4 1.2524 0.0015
-7 27 5 -3.6340 0.0102
-7 27 6 2.3981 -0.0047
-7 27 7 -2.0045 -0.0021
-7 27 8 0.1519 -0.0122
-7 27 9 2.9380 0.0133
-7 27 10 -4.2821 0.0243
-7 27 11 1.1931 -0.0081
-7 27 12 2.2559 -0.0185
-7 27 13 -5.1357 -0.0240
-7 27 14 1.8796 0.0176
-7 27 15 1.4852 -0.0105
-7 27 16 -1.3063 0.0130
-7 27 17 5.9499 0.0120
-7 27 18 -1.2423 -0.0128
-7 27 19 -4.8484 0.0267
-7 27 20 1.4309 -0.0240
-7 27 21 -2.2461 0.0213
-7 27 22 -0.2483 -0.0121
-7 27 23 2.4776 0.0031
-7 27 24 0.1204 0.0127
-7 28 1 -4.7421 -0.0076
-7 28 2 3.2701 0.0586
-7 28 3 -0.7186 0.0248
-7 28 4 -3.3530 -0.0432
-7 28 5 4.2631 -0.0585
-7 28 6 -1.0689 0.0242
-7 28 7 -0.0742 0.0526
-7 28 8 2.9699 0.0036
-7 28 9 -3.6707 -0.0156
-7 28 10 1.0888 -0.0077
-7 28 11 2.1590 0.0259
-7 28 12 -4.4261 -0.0163
-7 28 13 2.2092 -0.0089
-7 28 14 0.6616 -0.0085
-7 28 15 -5.6697 -0.0157
-7 28 16 2.9004 0.0421
-7 28 17 3.2182 -0.0131
-7 28 18 -0.4460 -0.0028
-7 28 19 0.8361 -0.0325
-7 28 20 -2.0430 -0.0224
-7 28 21 0.1429 0.0262
-7 28 22 0.6069 0.0320
-7 28 23 -1.6964 0.0655
-7 29 1 3.9190 0.0077
-7 29 2 0.3451 -0.0273
-7 29 3 -4.7244 0.0118
-7 29 4 1.1170 0.0181
-7 29 5 0.1024 -0.0095
-7 29 6 0.0571 -0.0157
-7 29 7 1.8968 0.0164
-7 29 8 -1.8841 0.0118
-7 29 9 0.9659 -0.0264
-7 29 10 1.9110 0.0100
-7 29 11 -2.8765 0.0038
-7 29 12 1.3471 0.0051
-7 29 13 1.8466 0.0530
-7 29 14 -2.7800 0.0015
-7 29 15 1.3983 -0.0187
-7 29 16 -1.4666 -0.0531
-7 29 17 -3.0010 0.0070
-7 29 18 3.9385 0.0250
-7 29 19 0.0845 -0.0382
-7 29 20 -1.3051 0.0083
-7 29 21 1.1242 -0.0192
-7 29 22 -0.8974 0.0030
-7 30 1 0.6281 -0.0314
-7 30 2 -2.3580 -0.0294
-7 30 3 2.7594 -0.0082
-7 30 4 -0.0125 0.0386
-7 30 5 -2.1575 0.0248
-7 30 6 0.1884 -0.0237
-7 30 7 -1.2951 -0.0414
-7 30 8 1.4219 -0.0116
-7 30 9 1.4092 0.0354
-7 30 10 -2.3561 -0.0107
-7 30 11 1.1362 -0.0182
-7 30 12 0.9694 0.0610
-7 30 13 -2.3651 -0.0012
-7 30 14 1.9767 -0.0092
-7 30 15 1.9506 0.0196
-7 30 16 -1.9002 -0.0246
-7 30 17 -0.4622 0.0079
-7 30 18 0.0892 0.0121
-7 30 19 0.8551 0.0311
-7 30 20 -0.7235 -0.0176
-7 30 21 -2.5446 -0.0821
-7 31 1 -2.2634 0.0480
-7 31 2 1.3258 0.0247
-7 31 3 1.9553 -0.0228
-7 31 4 0.1030 -0.0297
-7 31 5 -1.3526 -0.0028
-7 31 6 -0.9195 0.0122
-7 31 7 0.8332 -0.0116
-7 31 8 0.2660 0.0011
-7 31 9 0.0244 -0.0160
-7 31 10 0.8714 0.0010
-7 31 11 -0.9894 0.0313
-7 31 12 -1.5992 -0.0341
-7 31 13 0.2509 -0.0536
-7 31 14 0.1014 0.0318
-7 31 15 -0.0244 0.0651
-7 31 16 1.7518 0.0343
-7 31 17 0.6916 -0.0224
-7 31 18 -0.5787 -0.0083
-7 31 19 0.9197 0.0264
-7 31 20 0.0305 -0.0293
-7 32 1 1.1092 0.0255
-7 32 2 -0.2718 0.0344
-7 32 3 -1.1695 -0.0146
-7 32 4 0.0115 -0.0381
-7 32 5 1.2877 0.0024
-7 32 6 0.6102 0.0043
-7 32 7 -1.2934 0.0251
-7 32 8 -0.3770 -0.0033
-7 32 9 1.9572 0.0006
-7 32 10 0.2878 -0.0060
-7 32 11 -0.7084 -0.0651
-7 32 12 0.1663 -0.0236
-7 32 13 -0.5774 0.0558
-7 32 14 -0.7794 0.0260
-7 32 15 -1.4629 -0.0393
-7 32 16 0.2337 0.0229
-7 32 17 1.3835 0.0106
-7 32 18 -0.3304 -0.0181
-7 32 19 0.9550 0.0036
-7 32 20 2.3243 0.0479
-7 33 1 0.4552 -0.0450
-7 33 2 -0.4701 -0.0067
-7 33 3 -2.1688 0.0366
-7 33 4 0.9667 0.0425
-7 33 5 1.9477 -0.0252
-7 33 6 -1.8463 -0.0304
-7 33 7 -0.3224 0.0102
-7 33 8 0.1740 0.0528
-7 33 9 -1.5127 -0.0100
-7 33 10 1.9120 -0.0788
-7 33 11 2.4707 0.0190
-7 33 12 -0.8847 0.0305
-7 33 13 0.1169 0.0295
-7 33 14 -0.7243 -0.0461
-7 33 15 -0.7064 -0.0690
-7 33 16 -0.2657 0.0156
-7 33 17 -1.5390 0.0256
-7 33 18 0.5939 0.0262
-7 34 1 0.7135 -0.0669
-7 34 2 -0.0016 0.0253
-7 34 3 0.5453 0.0765
-7 34 4 -0.0229 -0.0360
-7 34 5 -1.4928 -0.0316
-7 34 6 1.0986 0.0358
-7 34 7 0.1207 -0.0023
-7 34 8 -2.2346 -0.0546
-7 34 9 -0.4114 -0.0107
-7 34 10 1.3092 0.1189
-7 34 11 0.2831 0.0161
-7 34 12 0.6777 -0.0602
-7 34 13 -0.5167 -0.0649
-7 34 14 0.1360 -0.0184
-7 34 15 1.9382 0.0729
-7 34 16 -1.2159 -0.0394
-7 34 17 -0.6004 -0.0036
-7 35 1 -0.4440 0.0508
-7 35 2 1.1312 0.0053
-7 35 3 1.3155 -0.0631
-7 35 4 -2.7385 0.0074
-7 35 5 0.9093 0.0633
-7 35 6 1.7662 -0.0122
-7 35 7 -1.3114 -0.0829
-7 35 8 0.5943 -0.0216
-7 35 9 0.0836 0.1246
-7 35 10 -2.6413 0.0033
-7 35 11 0.1794 -0.0571
-7 35 12 1.0767 0.0049
-7 35 13 -0.1982 -0.0424
-7 35 14 0.3923 0.0760
-7 35 15 -0.9472 0.0249
-7 35 16 1.0259 -0.0557
-7 36 1 -0.8381 0.0200
-7 36 2 1.0958 -0.1451
-7 36 3 -0.9086 0.0152
-7 36 4 0.9076 0.1598
-7 36 5 -0.0594 -0.0433
-7 36 6 -0.6862 -0.1090
-7 36 7 2.1844 0.0742
-7 36 8 0.5133 0.1022
-7 36 9 -1.7544 -0.1220
-7 36 10 -0.8717 -0.1009
-7 36 11 0.3126 0.0766
-7 36 12 1.1014 0.0494
-7 36 13 0.7397 0.0812
-7 36 14 -1.8632 -0.0389
-7 36 15 -1.0530 -0.0759
-7 37 1 0.8855 -0.0920
-7 37 2 -1.7436 0.0667
-7 37 3 0.8620 0.0657
-7 37 4 1.4569 -0.0888
-7 37 5 -2.3630 -0.0074
-7 37 6 0.5721 0.1217
-7 37 7 1.5056 0.0387
-7 37 8 -0.9721 -0.1273
-7 37 9 0.2168 -0.0586
-7 37 10 0.7347 0.0805
-7 37 11 -0.5892 0.0008
-7 37 12 0.0900 0.0212
-7 37 13 0.4705 -0.0043
-7 38 1 -0.4475 0.1139
-7 38 2 -0.6100 0.1127
-7 38 3 0.5540 -0.1999
-7 38 4 -0.8625 -0.0900
-7 38 5 0.8085 0.2087
-7 38 6 -0.6920 0.0384
-7 38 7 -1.2445 -0.1760
-7 38 8 1.7672 0.0166
-7 38 9 1.3699 0.1547
-7 38 10 -0.5543 -0.0110
-7 38 11 -1.5982 -0.0575
-7 39 1 -0.1444 0.0003
-7 39 2 1.1552 -0.1614
-7 39 3 -1.5083 0.0418
-7 39 4 0.0794 0.1113
-7 39 5 1.3053 -0.1259
-7 39 6 -1.7667 -0.0866
-7 39 7 -0.1593 0.1307
-7 39 8 1.8299 0.0985
-6 0 2 3.0285 -0.0207
-6 0 4 -25.0447 0.3283
-6 0 6 16.0263 -0.4915
-6 0 8 4.3015 0.5035
-6 0 10 -4.0639 -0.4024
-6 0 12 -8.0361 0.2478
-6 0 14 6.7551 -0.0924
-6 0 16 4.6209 -0.0427
-6 0 18 -7.0583 0.1493
-6 0 20 -0.4293 -0.2414
-6 0 22 4.3317 0.2928
-6 0 24 1.1024 -0.2988
-6 0 26 -3.2162 0.2661
-6 0 28 -2.2769 -0.2123
-6 0 30 1.5262 0.1578
-6 0 32 2.0788 -0.0532
-6 1 1 12.7255 -0.5536
-6 1 2 20.0335 -0.0576
-6 1 3 -10.0532 0.3996
-6 1 4 -9.4163 0.1095
-6 1 5 -7.5658 -0.1350
-6 1 6 -9.1471 -0.0088
-6 1 7 9.8029 -0.1598
-6 1 8 10.4145 -0.1054
-6 1 9 3.8239 0.4115
-6 1 10 -1.3944 0.2121
-6 1 11 -7.8679 -0.5679
-6 1 12 0.7577 -0.2745
-6 1 13 -3.1875 0.6448
-6 1 14 -6.2023 0.2791
-6 1 15 9.6455 -0.6638
-6 1 16 5.5053 -0.2220
-6 1 17 -2.2535 0.6093
-6 1 18 -0.1175 0.1766
-6 1 19 -5.5499 -0.4794
-6 1 20 -1.4902 -0.1475
-6 1 21 3.2653 0.3205
-6 1 22 -1.7457 0.0827
-6 1 23 3.1665 -0.1543
-6 1 24 2.2513 -0.0480
-6 1 25 -2.6356 -0.0079
-6 1 26 2.1717 0.0059
-6 1 27 -2.0907 0.1022
-6 1 28 -1.8016 0.0595
-6 1 29 0.9502 -0.1983
-6 1 30 -2.5016 -0.0571
-6 1 31 1.0830 0.2913
-6 1 32 1.4904 0.0514
-6 2 1 8.1299 0.2824
-6 2 2 0.4267 -0.2910
-6 2 3 16.2282 -0.5963
-6 2 4 5.7049 0.1377
-6 2 5 -16.7245 0.7976
-6 2 6 -13.2754 -0.0363
-6 2 7 -5.0277 -0.8023
-6 2 8 10.6402 -0.0366
-6 2 9 10.0961 0.6851
-6 2 10 -0.5272 0.0645
-6 2 11 6.5316 -0.5007
-6 2 12 -5.2511 -0.0257
-6 2 13 -13.7754 0.2721
-6 2 14 2.3948 -0.0206
-6 2 15 -0.0009 -0.0186
-6 2 16 2.5255 0.0248
-6 2 17 11.2394 -0.1810
-6 2 18 -2.4867 0.0056
-6 2 19 -4.5074 0.3311
-6 2 20 -0.8622 -0.0059
-6 2 21 -5.9654 -0.4422
-6 2 22 2.9339 0.0075
-6 2 23 4.2706 0.4670
-6 2 24 -1.6376 -0.0175
-6 2 25 3.5727 -0.4396
-6 2 26 -1.5832 -0.0201
-6 2 27 -2.8896 0.3807
-6 2 28 2.2495 0.0005
-6 2 29 -1.3456 -0.2744
-6 2 30 -0.4155 0.0319
-6 2 31 -0.5636 0.1248
-6 2 32 -0.1913 0.0447
-6 3 1 -14.8049 0.3411
-6 3 2 7.5195 -0.2498
-6 3 3 11.9254 -0.3398
-6 3 4 9.7331 0.1006
-6 3 5 5.5384 0.0947
-6 3 6 -15.1983 0.0123
-6 3 7 -9.3979 0.1666
-6 3 8 -5.2947 -0.0828
-6 3 9 -1.6266 -0.3717
-6 3 10 20.7478 0.0972
-6 3 11 4.1825 0.5304
-6 3 12 -8.8897 -0.1091
-6 3 13 5.9466 -0.6159
-6 3 14 -10.3235 0.1353
-6 3 15 -10.7890 0.5952
-6 3 16 8.8950 -0.1325
-6 3 17 2.3417 -0.5017
-6 3 18 6.2016 0.1163
-6 3 19 5.5968 0.4079
-6 3 20 -10.7527 -0.0939
-6 3 21 -2.1630 -0.2727
-6 3 22 1.2810 0.0612
-6 3 23 -3.7515 0.1285
-6 3 24 6.5320 -0.0103
-6 3 25 2.0937 -0.0282
-6 3 26 -2.5999 -0.0229
-6 3 27 2.2040 -0.0943
-6 3 28 -3.2087 0.0198
-6 3 29 -1.2767 0.1781
-6 3 30 2.2894 -0.0743
-6 3 31 -0.9835 -0.1672
-6 3 32 -0.9303 0.1018
-6 4 1 3.0009 -0.0833
-6 4 2 -6.1751 0.3703
-6 4 3 -2.9070 0.3282
-6 4 4 13.6208 -0.4716
-6 4 5 6.4226 -0.4941
-6 4 6 10.7597 0.4297
-6 4 7 -8.9609 0.5030
-6 4 8 -24.2653 -0.3140
-6 4 9 6.7487 -0.4474
-6 4 10 2.4153 0.2311
-6 4 11 -1.7438 0.3277
-6 4 12 20.5691 -0.1717
-6 4 13 -1.4419 -0.1621
-6 4 14 -11.4383 0.0627
-6 4 15 1.3644 0.0074
-6 4 16 -11.4437 0.0461
-6 4 17 -0.8797 0.1165
-6 4 18 12.9950 -0.1089
-6 4 19 0.0184 -0.2137
-6 4 20 3.7137 0.1747
-6 4 21 -0.1324 0.2875
-6 4 22 -10.9211 -0.2084
-6 4 23 1.4312 -0.3027
-6 4 24 1.4239 0.1999
-6 4 25 -0.3563 0.2891
-6 4 26 6.8615 -0.1808
-6 4 27 -0.7880 -0.2379
-6 4 28 -3.5457 0.1479
-6 4 29 0.1144 0.1201
-6 4 30 -0.6309 -0.0987
-6 4 31 0.4350 -0.0746
-6 4 32 -0.0785 0.0199
-6 5 1 -6.7264 -0.0285
-6 5 2 -8.2085 0.3343
-6 5 3 1.1954 0.0536
-6 5 4 -10.1973 -0.1411
-6 5 5 14.6637 0.0044
-6 5 6 14.0268 -0.0901
-6 5 7 -8.8320 -0.1028
-6 5 8 7.1782 0.1970
-6 5 9 -12.8462 0.2030
-6 5 10 -19.8343 -0.2460
-6 5 11 18.4683 -0.2796
-6 5 12 4.0643 0.2956
-6 5 13 -2.2914 0.2894
-6 5 14 14.9320 -0.3181
-6 5 15 -8.4465 -0.2799
-6 5 16 -10.3258 0.2987
-6 5 17 0.9834 0.2570
-6 5 18 -7.8514 -0.2652
-6 5 19 8.0443 -0.1978
-6 5 20 11.7704 0.2116
-6 5 21 -5.4252 0.1317
-6 5 22 0.4762 -0.1238
-6 5 23 -3.3714 -0.0574
-6 5 24 -7.3635 0.0451
-6 5 25 4.7901 -0.0076
-6 5 26 1.9178 0.0280
-6 5 27 0.9273 0.0595
-6 5 28 4.0188 -0.0821
-6 5 29 -2.9073 -0.0664
-6 5 30 -3.0682 0.0866
-6 5 31 1.4521 0.0353
-6 5 32 0.2429 -0.0870
-6 6 1 -8.9053 -0.0201
-6 6 2 5.8342 -0.3340
-6 6 3 -11.9752 0.0195
-6 6 4 2.5891 0.4627
-6 6 5 0.8386 0.0381
-6 6 6 -9.9326 -0.4307
-6 6 7 24.8729 -0.1287
-6 6 8 4.6758 0.3212
-6 6 9 -20.2971 0.1387
-6 6 10 7.5514 -0.2429
-6 6 11 -8.9232 -0.0749
-6 6 12 -10.3207 0.1557
-6 6 13 18.6946 0.0187
-6 6 14 1.4177 -0.0685
-6 6 15 -0.4101 0.0086
-6 6 16 6.9528 -0.0225
-6 6 17 -12.7797 -0.0417
-6 6 18 -5.3876 0.1191
-6 6 19 3.7292 0.0582
-6 6 20 -2.5898 -0.1954
-6 6 21 9.3612 -0.0706
-6 6 22 4.4504 0.2415
-6 6 23 -6.7793 0.0947
-6 6 24 0.0078 -0.2337
-6 6 25 -3.8855 -0.0795
-6 6 26 -2.3433 0.1828
-6 6 27 5.6755 0.0304
-6 6 28 1.6570 -0.1096
-6 6 29 -0.7141 -0.0033
-6 6 30 -0.5950 0.0769
-6 6 31 -1.4683 0.0314
-6 6 32 0.6238 -0.0816
-6 7 1 7.7441 -0.1888
-6 7 2 -13.5182 -0.1006
-6 7 3 4.6488 0.1196
-6 7 4 4.7990 0.0133
-6 7 5 -18.7985 0.0102
-6 7 6 11.6651 0.0958
-6 7 7 4.4822 -0.0254
-6 7 8 -9.9346 -0.1704
-6 7 9 20.9271 -0.0370
-6 7 10 -4.3935 0.2147
-6 7 11 -19.0837 0.0538
-6 7 12 9.5862 -0.2258
-6 7 13 -4.4578 -0.0476
-6 7 14 -2.9114 0.2147
-6 7 15 13.4042 0.0224
-6 7 16 -1.8448 -0.2169
-6 7 17 0.4031 0.0123
-6 7 18 0.8713 0.1941
-6 7 19 -12.9169 -0.0216
-6 7 20 0.3795 -0.1544
-6 7 21 6.2618 0.0135
-6 7 22 0.4711 0.0936
-6 7 23 6.0380 -0.0082
-6 7 24 -1.4306 -0.0092
-6 7 25 -5.4016 0.0070
-6 7 26 0.5510 -0.0405
-6 7 27 -1.8642 0.0014
-6 7 28 0.4672 0.0412
-6 7 29 4.2236 -0.0036
-6 7 30 -0.5740 -0.0264
-6 7 31 -2.1016 -0.0067
-6 7 32 0.3847 0.0526
-6 8 1 -4.1954 0.0935
-6 8 2 0.3327 0.1383
-6 8 3 -0.0851 -0.1671
-6 8 4 -15.7448 -0.1349
-6 8 5 15.6082 0.1467
-6 8 6 0.9042 0.1692
-6 8 7 -19.4697 -0.0500
-6 8 8 17.5815 -0.1622
-6 8 9 3.3978 0.0336
-6 8 10 -10.2132 0.1032
-6 8 11 12.7355 -0.0462
-6 8 12 -6.7093 -0.0452
-6 8 13 -9.3526 0.0387
-6 8 14 7.6847 -0.0043
-6 8 15 -3.7246 -0.0348
-6 8 16 1.8993 0.0466
-6 8 17 8.0880 0.0012
-6 8 18 -4.3855 -0.0686
-6 8 19 -0.9003 0.0332
-6 8 20 -2.1601 0.0853
-6 8 21 -6.2495 -0.0594
-6 8 22 4.7053 -0.1127
-6 8 23 3.5765 0.0621
-6 8 24 0.2357 0.1041
-6 8 25 1.7697 -0.0296
-6 8 26 -3.2896 -0.0527
-6 8 27 -2.1179 0.0198
-6 8 28 1.6488 0.0231
-6 8 29 1.0425 -0.0305
-6 8 30 1.0332 -0.0463
-6 8 31 -0.9044 0.0363
-6 9 1 12.0033 0.0810
-6 9 2 8.4854 -0.1285
-6 9 3 -18.9594 -0.0369
-6 9 4 5.3841 0.0799
-6 9 5 1.5191 -0.0219
-6 9 6 -13.3498 -0.0431
-6 9 7 16.2705 0.0289
-6 9 8 -0.6855 0.0832
-6 9 9 -13.0703 -0.0190
-6 9 10 13.8373 -0.0837
-6 9 11 -0.9777 0.0386
-6 9 12 -7.1652 0.0597
-6 9 13 6.7908 -0.0502
-6 9 14 -3.6459 -0.0425
-6 9 15 -1.9946 0.0598
-6 9 16 3.0684 0.0075
-6 9 17 -3.1991 -0.0593
-6 9 18 4.2793 0.0044
-6 9 19 3.8565 0.0497
-6 9 20 -5.0219 -0.0028
-6 9 21 -2.2457 -0.0414
-6 9 22 -2.0215 0.0033
-6 9 23 0.3019 0.0012
-6 9 24 3.9231 0.0019
-6 9 25 0.2530 0.0203
-6 9 26 -0.2446 -0.0059
-6 9 27 0.3841 0.0010
-6 9 28 -1.7619 0.0005
-6 9 29 -0.4803 -0.0113
-6 9 30 1.8321 0.0286
-6 9 31 0.5049 0.0018
-6 10 1 9.7335 -0.0535
-6 10 2 -0.7656 -0.0068
-6 10 3 14.7460 0.0409
-6 10 4 -4.8796 -0.0480
-6 10 5 -22.7063 -0.0218
-6 10 6 12.3417 0.0237
-6 10 7 3.4323 0.0170
-6 10 8 -8.7722 -0.0329
-6 10 9 11.8109 -0.0206
-6 10 10 -2.3354 0.0770
-6 10 11 -6.5591 0.0297
-6 10 12 5.7129 -0.0639
-6 10 13 -2.8069 -0.0116
-6 10 14 -0.6993 0.0403
-6 10 15 3.6806 -0.0285
-6 10 16 -2.5399 -0.0166
-6 10 17 0.4528 0.0382
-6 10 18 1.1092 0.0014
-6 10 19 -0.4846 -0.0286
-6 10 20 2.1182 0.0157
-6 10 21 -1.8274 0.0330
-6 10 22 -2.3064 -0.0455
-6 10 23 -0.4995 -0.0253
-6 10 24 0.0254 0.0291
-6 10 25 2.6698 -0.0093
-6 10 26 0.6585 -0.0097
-6 10 27 -1.3962 0.0061
-6 10 28 -0.6733 0.0134
-6 10 29 -0.7502 0.0433
-6 10 30 0.9143 -0.0188
-6 10 31 1.9459 -0.0496
-6 11 1 -13.3852 0.0944
-6 11 2 15.8863 0.1146
-6 11 3 11.2156 -0.0972
-6 11 4 -7.4838 -0.0797
-6 11 5 6.0926 0.0599
-6 11 6 -9.4664 0.0532
-6 11 7 -13.1517 -0.0316
-6 11 8 12.4321 -0.0449
-6 11 9 3.4354 -0.0014
-6 11 10 -1.8768 -0.0113
-6 11 11 4.0454 0.0404
-6 11 12 -3.4345 0.0779
-6 11 13 -2.6634 -0.0392
-6 11 14 -0.7822 -0.1096
-6 11 15 -0.0438 0.0439
-6 11 16 4.1142 0.0951
-6 11 17 0.0421 -0.0483
-6 11 18 -1.7257 -0.0651
-6 11 19 0.6824 0.0512
-6 11 20 -0.4675 0.0561
-6 11 21 2.1755 -0.0508
-6 11 22 -1.0441 -0.0214
-6 11 23 -3.1564 0.0197
-6 11 24 1.4286 -0.0139
-6 11 25 -0.2578 0.0029
-6 11 26 -0.2079 0.0077
-6 11 27 0.9913 -0.0207
-6 11 28 0.4889 0.0130
-6 11 29 0.3250 -0.0020
-6 11 30 -1.1015 -0.0333
-6 11 31 -0.1945 0.0399
-6 12 1 -0.3517 -0.0013
-6 12 2 -7.8308 -0.0100
-6 12 3 -3.7142 0.0639
-6 12 4 23.2208 0.0325
-6 12 5 3.2359 -0.0990
-6 12 6 -13.3570 -0.0402
-6 12 7 -0.9001 0.1144
-6 12 8 -5.9876 0.0635
-6 12 9 -0.3352 -0.1365
-6 12 10 7.6466 -0.0848
-6 12 11 1.9443 0.1003
-6 12 12 2.0870 0.0729
-6 12 13 -2.7748 -0.0467
-6 12 14 -3.7178 -0.0123
-6 12 15 0.2641 0.0094
-6 12 16 -1.6227 -0.0296
-6 12 17 2.5088 0.0090
-6 12 18 2.6437 0.0341
-6 12 19 -2.2599 -0.0161
-6 12 20 2.5211 -0.0525
-6 12 21 -0.3513 0.0617
-6 12 22 -2.4319 0.0539
-6 12 23 2.2342 -0.0628
-6 12 24 -2.9748 -0.0307
-6 12 25 -1.3332 0.0424
-6 12 26 2.4044 0.0231
-6 12 27 -0.3644 -0.0408
-6 12 28 0.9811 -0.0417
-6 12 29 0.6546 -0.0106
-6 12 30 -1.3894 0.0669
-6 12 31 0.0650 0.0010
-6 13 1 -7.7320 -0.1444
-6 13 2 -16.5043 0.0022
-6 13 3 4.8843 0.1205
-6 13 4 0.6064 -0.0042
-6 13 5 5.8602 -0.0624
-6 13 6 12.9754 0.0037
-6 13 7 -6.6239 0.0195
-6 13 8 -9.0767 -0.0103
-6 13 9 -4.5254 0.0531
-6 13 10 -1.0311 0.0028
-6 13 11 7.9403 -0.1296
-6 13 12 1.2239 -0.0161
-6 13 13 1.6221 0.1661
-6 13 14 3.0083 0.0328
-6 13 15 -7.9936 -0.1598
-6 13 16 -1.6466 -0.0342
-6 13 17 2.9954 0.1223
-6 13 18 -1.8740 0.0325
-6 13 19 5.0383 -0.1106
-6 13 20 0.1897 0.0064
-6 13 21 -3.8774 0.0681
-6 13 22 3.8485 -0.0122
-6 13 23 -2.1775 -0.0147
-6 13 24 -1.5937 -0.0102
-6 13 25 2.7477 0.0265
-6 13 26 -1.5307 -0.0016
-6 13 27 -0.8541 -0.0004
-6 13 28 -1.4669 -0.0138
-6 13 29 0.1120 -0.0041
-6 13 30 2.9487 0.0103
-6 14 1 0.3095 0.0721
-6 14 2 9.7530 -0.0366
-6 14 3 -15.3658 -0.1243
-6 14 4 -10.1678 0.0537
-6 14 5 10.2005 0.1390
-6 14 6 5.4469 -0.0359
-6 14 7 7.3429 -0.1455
-6 14 8 -2.1815 0.0417
-6 14 9 -9.5316 0.1373
-6 14 10 -0.0455 -0.0356
-6 14 11 -4.8893 -0.0968
-6 14 12 1.8884 0.0113
-6 14 13 9.2159 0.0408
-6 14 14 -2.9498 -0.0061
-6 14 15 1.1914 0.0069
-6 14 16 0.6065 -0.0078
-6 14 17 -7.7607 -0.0238
-6 14 18 3.4934 -0.0040
-6 14 19 1.4708 0.0645
-6 14 20 -2.3822 0.0058
-6 14 21 6.2042 -0.0963
-6 14 22 -2.1552 0.0043
-6 14 23 -2.6661 0.0563
-6 14 24 3.6004 0.0269
-6 14 25 -2.0953 -0.0661
-6 14 26 -0.3911 -0.0016
-6 14 27 0.5970 0.0835
-6 14 28 -2.2957 -0.0007
-6 14 29 0.1984 -0.0255
-6 14 30 0.6942 -0.0691
-6 15 1 16.8749 0.0679
-6 15 2 -2.3107 -0.0833
-6 15 3 -2.5440 -0.0316
-6 15 4 -0.5355 0.0156
-6 15 5 -12.7993 -0.0070
-6 15 6 4.3950 0.0117
-6 15 7 7.6943 0.0556
-6 15 8 2.5144 -0.0192
-6 15 9 6.5570 -0.0925
-6 15 10 -10.2888 0.0529
-6 15 11 -6.6035 0.1079
-6 15 12 5.5559 -0.0655
-6 15 13 -5.6021 -0.1126
-6 15 14 3.8862 0.0682
-6 15 15 8.1560 0.1033
-6 15 16 -6.3339 -0.0572
-6 15 17 0.6902 -0.1059
-6 15 18 -1.3628 0.0474
-6 15 19 -5.8009 0.0870
-6 15 20 7.0476 -0.0456
-6 15 21 1.5368 -0.0310
-6 15 22 -1.5819 0.0054
-6 15 23 3.3114 0.0382
-6 15 24 -3.6769 -0.0191
-6 15 25 -1.8533 -0.0465
-6 15 26 2.1749 0.0350
-6 15 27 1.1899 -0.0072
-6 15 28 1.8778 0.0408
-6 15 29 -3.0401 -0.0031
-6 15 30 -2.6005 -0.0390
-6 16 1 -11.4594 -0.0654
-6 16 2 2.0818 0.1232
-6 16 3 14.3662 0.0467
-6 16 4 -6.3266 -0.1246
-6 16 5 -2.8042 -0.0717
-6 16 6 -5.3479 0.0854
-6 16 7 -4.4066 0.0808
-6 16 8 12.9049 -0.0645
-6 16 9 -0.3634 -0.0531
-6 16 10 -1.7656 0.0376
-6 16 11 5.7050 0.0302
-6 16 12 -10.2023 -0.0089
-6 16 13 -1.8205 0.0030
-6 16 14 5.6498 0.0032
-6 16 15 -4.6562 -0.0183
-6 16 16 5.5524 0.0013
-6 16 17 2.0582 0.0114
-6 16 18 -7.2327 -0.0165
-6 16 19 2.5484 -0.0294
-6 16 20 -2.1698 0.0388
-6 16 21 -1.9702 0.0440
-6 16 22 6.8549 -0.0134
-6 16 23 -0.2847 -0.0571
-6 16 24 -1.9067 -0.0002
-6 16 25 1.2649 0.0671
-6 16 26 -1.6319 -0.0636
-6 16 27 0.5296 -0.0249
-6 16 28 1.3503 0.0257
-6 16 29 -0.8443 0.0113
-6 16 30 -0.2544 0.0723
-6 17 1 -4.8410 0.0415
-6 17 2 5.5700 0.0130
-6 17 3 -5.2033 -0.0135
-6 17 4 8.9031 0.0296
-6 17 5 3.6144 0.0032
-6 17 6 -9.5065 -0.0579
-6 17 7 2.4159 -0.0416
-6 17 8 -5.4143 0.0710
-6 17 9 -0.3308 0.0509
-6 17 10 12.5971 -0.0793
-6 17 11 -5.1767 -0.0499
-6 17 12 -2.0161 0.0746
-6 17 13 4.5951 0.0538
-6 17 14 -8.4786 -0.0628
-6 17 15 1.3517 -0.0343
-6 17 16 4.7129 0.0535
-6 17 17 -2.5070 0.0146
-6 17 18 4.4452 -0.0429
-6 17 19 -2.1430 -0.0046
-6 17 20 -6.5717 0.0288
-6 17 21 1.4010 0.0137
-6 17 22 0.1946 -0.0268
-6 17 23 1.4066 -0.0218
-6 17 24 4.4486 0.0487
-6 17 25 -0.3111 0.0032
-6 17 26 -1.9349 -0.0129
-6 17 27 -2.1184 -0.0292
-6 17 28 -0.5284 -0.0469
-6 17 29 3.7286 0.0680
-6 18 1 11.2037 -0.0212
-6 18 2 -11.1382 -0.0723
-6 18 3 -1.9633 0.0208
-6 18 4 3.5622 0.0635
-6 18 5 -0.6186 0.0157
-6 18 6 8.9139 -0.0598
-6 18 7 -5.3501 -0.0242
-6 18 8 -6.7172 0.0356
-6 18 9 7.5101 0.0106
-6 18 10 -4.6508 -0.0144
-6 18 11 -0.0196 -0.0154
-6 18 12 7.3826 -0.0082
-6 18 13 -5.8604 -0.0008
-6 18 14 0.6359 0.0275
-6 18 15 1.3961 0.0248
-6 18 16 -4.8625 -0.0324
-6 18 17 4.4781 -0.0167
-6 18 18 1.4008 0.0138
-6 18 19 -1.3974 0.0028
-6 18 20 1.9863 0.0045
-6 18 21 -3.4330 -0.0170
-6 18 22 -3.5191 0.0110
-6 18 23 1.7623 0.0373
-6 18 24 1.1278 -0.0323
-6 18 25 0.3222 0.0134
-6 18 26 1.5475 0.0208
-6 18 27 0.0114 -0.0438
-6 18 28 -0.2914 0.0185
-6 18 29 -0.1640 -0.0324
-6 19 1 -2.0821 0.0096
-6 19 2 4.2430 0.0373
-6 19 3 -0.6421 -0.0156
-6 19 4 -9.4397 -0.0373
-6 19 5 5.4213 -0.0038
-6 19 6 1.3328 0.0630
-6 19 7 -0.9337 0.0229
-6 19 8 6.7087 -0.0677
-6 19 9 -5.9869 -0.0114
-6 19 10 -2.8945 0.0541
-6 19 11 6.2421 -0.0048
-6 19 12 -3.9062 -0.0503
-6 19 13 0.7006 0.0006
-6 19 14 3.1887 0.0447
-6 19 15 -3.6790 -0.0039
-6 19 16 0.6112 -0.0154
-6 19 17 -1.3236 0.0007
-6 19 18 -0.8648 -0.0271
-6 19 19 3.9105 0.0017
-6 19 20 1.5513 0.0244
-6 19 21 -0.6033 0.0045
-6 19 22 -1.4201 0.0059
-6 19 23 -2.3333 -0.0105
-6 19 24 -2.0624 0.0012
-6 19 25 0.4601 -0.0009
-6 19 26 2.0810 0.0217
-6 19 27 2.2856 0.0586
-6 19 28 -0.7022 -0.0513
-6 19 29 -1.6559 -0.0768
-6 20 1 0.7102 0.0207
-6 20 2 7.8279 0.0262
-6 20 3 -0.8983 0.0082
-6 20 4 1.8539 -0.0359
-6 20 5 -5.9395 -0.0130
-6 20 6 -3.4095 0.0199
-6 20 7 7.5614 0.0040
-6 20 8 -2.6086 0.0153
-6 20 9 -1.6529 0.0098
-6 20 10 5.3957 -0.0303
-6 20 11 -2.7895 -0.0002
-6 20 12 0.1794 0.0225
-6 20 13 1.9129 -0.0057
-6 20 14 -2.9253 -0.0247
-6 20 15 2.1733 0.0075
-6 20 16 -0.4082 0.0285
-6 20 17 -1.3108 -0.0144
-6 20 18 0.4776 -0.0101
-6 20 19 -2.1636 -0.0034
-6 20 20 1.0578 -0.0150
-6 20 21 2.1137 0.0181
-6 20 22 0.9553 -0.0084
-6 20 23 -0.4317 -0.0097
-6 20 24 -0.8871 -0.0033
-6 20 25 -0.4497 -0.0049
-6 20 26 -2.0625 0.0793
-6 20 27 -0.9048 0.0213
-6 20 28 1.6919 -0.0420
-6 21 1 -3.2576 -0.0357
-6 21 2 -3.5424 -0.0212
-6 21 3 7.9634 0.0225
-6 21 4 1.3502 0.0548
-6 21 5 -3.1582 -0.0175
-6 21 6 1.2765 -0.0715
-6 21 7 -4.5354 0.0078
-6 21 8 -0.7484 0.0587
-6 21 9 3.4053 -0.0108
-6 21 10 -1.8464 -0.0168
-6 21 11 0.8072 0.0125
-6 21 12 2.4075 -0.0114
-6 21 13 -0.9132 -0.0086
-6 21 14 0.2808 0.0148
-6 21 15 -1.0806 0.0130
-6 21 16 1.2509 -0.0187
-6 21 17 2.2639 0.0049
-6 21 18 -2.1145 0.0303
-6 21 19 -0.8817 -0.0362
-6 21 20 -1.6296 -0.0304
-6 21 21 -0.3053 0.0353
-6 21 22 1.8516 0.0135
-6 21 23 0.8098 -0.0341
-6 21 24 1.7211 -0.0239
-6 21 25 -0.3704 0.0164
-6 21 26 -2.5306 -0.0202
-6 21 27 -0.9648 0.0300
-6 21 28 0.2481 0.0927
-6 22 1 -5.5440 -0.0041
-6 22 2 -3.1760 -0.0172
-6 22 3 -2.9361 0.0040
-6 22 4 2.8390 0.0032
-6 22 5 6.7764 0.0203
-6 22 6 -3.5671 0.0170
-6 22 7 -1.5058 -0.0298
-6 22 8 1.6318 -0.0429
-6 22 9 -2.8342 0.0302
-6 22 10 -1.3671 0.0577
-6 22 11 -0.3119 -0.0303
-6 22 12 0.7112 -0.0354
-6 22 13 2.8153 0.0095
-6 22 14 -0.5670 0.0203
-6 22 15 -0.6429 0.0030
-6 22 16 0.2227 -0.0067
-6 22 17 -1.6055 -0.0008
-6 22 18 3.3924 -0.0222
-6 22 19 1.6238 0.0070
-6 22 20 -2.3293 0.0294
-6 22 21 -0.0646 -0.0093
-6 22 22 -1.7009 0.0063
-6 22 23 -0.3555 -0.0046
-6 22 24 0.5936 -0.0075
-6 22 25 0.3537 -0.0387
-6 22 26 2.8773 -0.0657
-6 22 27 -0.8255 0.0381
-6 23 1 4.1640 0.0445
-6 23 2 -4.9060 0.0292
-6 23 3 -4.2829 -0.0528
-6 23 4 1.4334 -0.0285
-6 23 5 -0.9637 0.0466
-6 23 6 3.8834 0.0149
-6 23 7 1.9365 -0.0177
-6 23 8 -1.9163 -0.0103
-6 23 9 1.0218 0.0085
-6 23 10 -2.6689 -0.0087
-6 23 11 -1.4796 0.0167
-6 23 12 0.4093 0.0228
-6 23 13 -1.0707 -0.0225
-6 23 14 3.2513 -0.0258
-6 23 15 0.9471 0.0158
-6 23 16 -4.5590 0.0356
-6 23 17 0.3696 -0.0253
-6 23 18 1.3984 -0.0279
-6 23 19 0.1507 0.0311
-6 23 20 3.0255 -0.0067
-6 23 21 -0.5084 -0.0241
-6 23 22 -0.7427 0.0125
-6 23 23 0.0618 0.0384
-6 23 24 -2.2036 0.0021
-6 23 25 1.0130 -0.0326
-6 23 26 0.6986 -0.0138
-6 23 27 0.0730 -0.0359
-6 24 1 1.7747 -0.0170
-6 24 2 4.5395 -0.0106
-6 24 3 0.2437 0.0320
-6 24 4 -7.5748 0.0171
-6 24 5 0.2782 -0.0698
-6 24 6 2.3257 -0.0041
-6 24 7 -0.3664 0.0591
-6 24 8 2.5564 0.0136
-6 24 9 -0.9494 -0.0484
-6 24 10 1.3091 -0.0289
-6 24 11 0.8474 0.0369
-6 24 12 -5.0807 0.0302
-6 24 13 0.4240 -0.0099
-6 24 14 2.1515 -0.0249
-6 24 15 -0.6482 0.0108
-6 24 16 2.8377 0.0205
-6 24 17 -1.1310 0.0147
-6 24 18 -5.5408 0.0006
-6 24 19 1.4889 -0.0524
-6 24 20 1.0847 -0.0063
-6 24 21 -0.3352 0.0119
-6 24 22 3.3081 0.0067
-6 24 23 0.2371 0.0297
-6 24 24 0.5158 -0.0285
-6 24 25 -1.2188 0.0051
-6 24 26 -2.2517 0.0382
-6 25 1 3.2073 -0.0480
-6 25 2 4.4868 0.0095
-6 25 3 -1.9874 0.0403
-6 25 4 2.3942 -0.0190
-6 25 5 -2.2525 -0.0021
-6 25 6 -4.0367 0.0182
-6 25 7 3.5374 -0.0332
-6 25 8 -1.7736 -0.0049
-6 25 9 0.8352 0.0240
-6 25 10 3.7958 0.0024
-6 25 11 -3.5326 -0.0267
-6 25 12 1.3098 -0.0163
-6 25 13 -0.2687 0.0205
-6 25 14 -4.8847 0.0275
-6 25 15 4.5219 -0.0108
-6 25 16 3.6428 -0.0140
-6 25 17 -2.5522 0.0327
-6 25 18 0.4211 -0.0029
-6 25 19 -2.2736 -0.0126
-6 25 20 -2.7650 -0.0033
-6 25 21 1.6288 0.0087
-6 25 22 -1.1582 0.0229
-6 25 23 1.6113 -0.0412
-6 25 24 2.3624 -0.0107
-6 25 25 -0.4425 0.0088
-6 25 26 0.8747 -0.0137
-6 26 1 -1.4578 0.0425
-6 26 2 -5.1075 -0.0216
-6 26 3 6.0070 -0.0489
-6 26 4 2.2707 0.0248
-6 26 5 -3.1400 0.0675
-6 26 6 1.6091 -0.0366
-6 26 7 -2.7688 -0.0420
-6 26 8 0.8150 0.0089
-6 26 9 2.8631 0.0298
-6 26 10 -4.7594 0.0278
-6 26 11 2.4140 -0.0349
-6 26 12 3.0831 -0.0357
-6 26 13 -4.7606 0.0136
-6 26 14 0.8580 0.0163
-6 26 15 -0.2876 -0.0229
-6 26 16 -2.6699 0.0013
-6 26 17 5.9592 0.0166
-6 26 18 2.2870 0.0212
-6 26 19 -3.7155 0.0126
-6 26 20 0.9234 -0.0326
-6 26 21 -2.1150 0.0090
-6 26 22 -2.5911 -0.0123
-6 26 23 0.6112 0.0183
-6 26 24 -0.0388 0.0649
-6 26 25 2.5881 -0.0441
-6 27 1 -6.2654 -0.0037
-6 27 2 3.0526 -0.0053
-6 27 3 0.0057 -0.0004
-6 27 4 -3.3272 0.0055
-6 27 5 4.8568 -0.0371
-6 27 6 -1.7916 0.0052
-6 27 7 -0.9810 0.0565
-6 27 8 3.8747 -0.0161
-6 27 9 -3.8842 -0.0279
-6 27 10 1.0034 -0.0000
-6 27 11 2.7176 0.0376
-6 27 12 -4.3137 0.0171
-6 27 13 3.5407 -0.0372
-6 27 14 1.0804 -0.0354
-6 27 15 -6.7729 0.0101
-6 27 16 1.6613 0.0326
-6 27 17 1.7598 -0.0054
-6 27 18 -0.2833 0.0052
-6 27 19 3.6673 -0.0096
-6 27 20 -1.5453 -0.0168
-6 27 21 -0.9405 -0.0315
-6 27 22 0.9872 0.0059
-6 27 23 -2.9655 0.0759
-6 27 24 0.0425 0.0338
-6 28 1 4.9896 -0.0063
-6 28 2 0.6048 0.0261
-6 28 3 -4.8788 0.0184
-6 28 4 2.7822 -0.0387
-6 28 5 -1.2622 -0.0319
-6 28 6 -0.3956 0.0399
-6 28 7 2.3949 0.0151
-6 28 8 -3.9408 -0.0043
-6 28 9 2.2456 -0.0359
-6 28 10 3.5714 -0.0147
-6 28 11 -4.8159 0.0426
-6 28 12 1.6172 0.0175
-6 28 13 2.5635 -0.0066
-6 28 14 -3.1372 -0.0087
-6 28 15 2.8193 0.0217
-6 28 16 -0.6472 -0.0338
-6 28 17 -4.9280 -0.0077
-6 28 18 3.0217 0.0362
-6 28 19 1.3173 -0.0048
-6 28 20 -1.1655 0.0046
-6 28 21 1.4229 -0.0273
-6 28 22 -0.7327 -0.0243
-6 28 23 -0.3933 -0.0175
-6 28 24 -0.5472 -0.0122
-6 29 1 1.3081 0.0031
-6 29 2 -3.9935 -0.0068
-6 29 3 3.7574 -0.0145
-6 29 4 0.3244 0.0106
-6 29 5 -2.0455 0.0390
-6 29 6 1.6474 -0.0286
-6 29 7 -3.1589 -0.0504
-6 29 8 0.1652 0.0114
-6 29 9 3.0870 0.0365
-6 29 10 -2.7500 -0.0128
-6 29 11 1.5410 -0.0562
-6 29 12 1.0462 0.0271
-6 29 13 -4.6643 0.0386
-6 29 14 3.1771 0.0112
-6 29 15 2.7521 -0.0344
-6 29 16 -2.7423 -0.0325
-6 29 17 1.1497 0.0354
-6 29 18 -0.7904 0.0089
-6 29 19 0.1012 0.0537
-6 29 20 2.2166 0.0272
-6 29 21 -2.3837 -0.0481
-6 29 22 -0.4120 -0.0350
-6 29 23 0.2400 -0.0675
-6 30 1 -4.0174 0.0175
-6 30 2 1.9065 -0.0142
-6 30 3 0.5429 -0.0082
-6 30 4 -0.3058 0.0319
-6 30 5 1.5926 -0.0005
-6 30 6 -2.0250 -0.0248
-6 30 7 0.7434 -0.0082
-6 30 8 1.3362 0.0112
-6 30 9 -3.1051 0.0140
-6 30 10 2.0441 -0.0153
-6 30 11 2.0112 -0.0054
-6 30 12 -3.4889 -0.0208
-6 30 13 0.2674 -0.0106
-6 30 14 0.1262 0.0014
-6 30 15 -2.1469 -0.0033
-6 30 16 1.9718 0.0451
-6 30 17 1.1498 -0.0478
-6 30 18 -0.8616 -0.0144
-6 30 19 1.3051 0.0621
-6 30 20 1.3148 -0.0103
-6 30 21 0.3969 0.0542
-6 30 22 -1.0516 0.0076
-6 31 1 1.7849 -0.0068
-6 31 2 0.2352 0.0246
-6 31 3 -2.3646 0.0331
-6 31 4 -0.0320 -0.0378
-6 31 5 0.5978 -0.0288
-6 31 6 1.1353 0.0356
-6 31 7 0.6183 0.0543
-6 31 8 -2.1278 -0.0217
-6 31 9 0.5071 -0.0402
-6 31 10 1.1398 0.0391
-6 31 11 -0.5760 -0.0027
-6 31 12 2.6085 -0.0531
-6 31 13 0.1351 0.0100
-6 31 14 -3.2427 0.0214
-6 31 15 -0.9333 0.0116
-6 31 16 -0.2340 -0.0246
-6 31 17 -0.2601 -0.0303
-6 31 18 0.0168 -0.0165
-6 31 19 -0.0601 -0.0610
-6 31 20 2.2909 0.0734
-6 31 21 2.1203 0.0885
-6 32 1 1.0694 -0.0128
-6 32 2 -0.3008 0.0415
-6 32 3 -0.8846 -0.0050
-6 32 4 -0.7756 -0.0135
-6 32 5 1.1423 0.0076
-6 32 6 -0.0140 0.0087
-6 32 7 -1.7073 0.0004
-6 32 8 0.7230 0.0144
-6 32 9 -0.5117 0.0180
-6 32 10 -1.5947 -0.0421
-6 32 11 2.7424 -0.0048
-6 32 12 1.6075 0.0486
-6 32 13 0.2338 0.0136
-6 32 14 -0.3021 -0.0142
-6 32 15 -0.3635 -0.0318
-6 32 16 -0.0928 -0.0206
-6 32 17 -2.6424 0.0359
-6 32 18 -0.6690 -0.0415
-6 32 19 0.2569 -0.0319
-6 32 20 -0.7692 0.0237
-6 32 21 2.0797 -0.0424
-6 33 1 0.0312 -0.0044
-6 33 2 0.3171 -0.0415
-6 33 3 1.1845 0.0125
-6 33 4 0.5619 0.0436
-6 33 5 -1.6438 -0.0019
-6 33 6 -0.2280 -0.0362
-6 33 7 0.7910 -0.0286
-6 33 8 -0.7924 0.0299
-6 33 9 -0.8062 -0.0003
-6 33 10 0.8464 0.0134
-6 33 11 -1.6308 0.0411
-6 33 12 -0.2836 -0.0054
-6 33 13 1.4801 -0.0521
-6 33 14 1.0268 -0.0004
-6 33 15 1.7961 0.0510
-6 33 16 -1.1217 0.0022
-6 33 17 -0.1069 -0.0128
-6 33 18 -0.0217 0.0158
-6 33 19 -2.5137 -0.0068
-6 33 20 -0.7627 -0.1086
-6 34 1 -0.8690 -0.0273
-6 34 2 0.7501 -0.0188
-6 34 3 1.7704 0.0200
-6 34 4 -1.3849 0.0110
-6 34 5 -0.3492 0.0045
-6 34 6 1.8233 -0.0034
-6 34 7 0.0196 -0.0242
-6 34 8 -0.7358 -0.0371
-6 34 9 1.2345 0.0630
-6 34 10 -1.4882 0.0510
-6 34 11 -1.3178 -0.0631
-6 34 12 0.1093 -0.0490
-6 34 13 -0.0834 0.0117
-6 34 14 1.7491 0.0570
-6 34 15 -2.1719 0.0347
-6 34 16 0.6386 0.0072
-6 34 17 3.0589 -0.0392
-6 34 18 -1.7862 -0.0013
-6 34 19 -0.2534 -0.0122
-6 35 1 -0.7898 0.0326
-6 35 2 0.7935 -0.0153
-6 35 3 -1.2758 -0.0196
-6 35 4 0.7663 0.0330
-6 35 5 0.8745 0.0029
-6 35 6 -0.6968 -0.0207
-6 35 7 1.2300 0.0282
-6 35 8 0.9575 0.0461
-6 35 9 -2.4257 -0.0360
-6 35 10 -0.1456 -0.0746
-6 35 11 2.1718 0.0028
-6 35 12 0.1619 0.0441
-6 35 13 0.5771 0.0496
-6 35 14 -2.1037 -0.0453
-6 35 15 -0.7929 -0.0187
-6 35 16 0.6885 0.0463
-6 35 17 -1.1991 0.0069
-6 36 1 1.0478 -0.0127
-6 36 2 -2.2946 0.0040
-6 36 3 0.3433 0.0045
-6 36 4 1.7148 -0.0300
-6 36 5 -1.6376 -0.0077
-6 36 6 -0.9154 0.0485
-6 36 7 1.4396 0.0442
-6 36 8 0.0297 -0.0523
-6 36 9 -0.4487 -0.0709
-6 36 10 0.4189 0.0503
-6 36 11 -0.4291 0.0651
-6 36 12 1.0364 -0.0019
-6 36 13 -0.4304 -0.0681
-6 36 14 1.0138 -0.0353
-6 36 15 1.9254 -0.0006
-6 36 16 -2.7501 0.0405
-6 37 1 -0.5521 0.0181
-6 37 2 -0.5065 0.0571
-6 37 3 0.8313 -0.0866
-6 37 4 -1.2481 -0.0596
-6 37 5 0.3711 0.1137
-6 37 6 -0.5439 0.0249
-6 37 7 -2.0410 -0.1406
-6 37 8 2.2665 -0.0115
-6 37 9 2.8751 0.1332
-6 37 10 -2.1921 0.0463
-6 37 11 -2.4817 -0.0402
-6 37 12 -1.1991 -0.0901
-6 37 13 1.7532 -0.0213
-6 37 14 2.4632 0.0489
-6 37 15 -0.0018 -0.0039
-6 38 1 0.0234 0.0269
-6 38 2 2.0319 -0.0815
-6 38 3 -1.7843 0.0114
-6 38 4 -0.1078 0.0857
-6 38 5 1.8729 -0.0661
-6 38 6 -1.1685 -0.0939
-6 38 7 -1.4840 0.0665
-6 38 8 0.5837 0.0844
-6 38 9 0.6747 -0.0294
-6 38 10 0.7840 -0.0523
-6 38 11 -0.7798 -0.0303
-6 38 12 -0.7439 0.0524
-6 38 13 -0.1102 0.0378
-6 39 1 1.1683 -0.1141
-6 39 2 -0.0377 0.0217
-6 39 3 -0.0010 0.1690
-6 39 4 1.0298 -0.0847
-6 39 5 -0.6376 -0.1677
-6 39 6 1.2825 0.1254
-6 39 7 0.0230 0.1286
-6 39 8 -4.1245 -0.1108
-6 39 9 -0.3695 -0.1004
-6 39 10 3.2617 0.0022
-6 39 11 2.0981 0.0991
-6 40 1 -0.9031 0.0843
-6 40 2 -0.7897 0.0963
-6 40 3 1.7098 -0.1309
-6 40 4 -0.7205 -0.0359
-6 40 5 -0.6087 0.1638
-6 40 6 1.6566 -0.0234
-6 40 7 -0.1395 -0.1385
-6 40 8 -1.0924 0.0148
-6 41 2 0.0375 -0.1413
-5 0 2 39.2384 -0.1540
-5 0 4 -3.3426 0.3974
-5 0 6 -25.8391 -0.3963
-5 0 8 11.8451 0.2349
-5 0 10 7.8580 -0.0766
-5 0 12 -0.0210 -0.0721
-5 0 14 -12.9165 0.2239
-5 0 16 7.2546 -0.3111
-5 0 18 4.9815 0.3567
-5 0 20 -5.3409 -0.3719
-5 0 22 -4.1503 0.3402
-5 0 24 5.2695 -0.2804
-5 0 26 2.9378 0.1906
-5 0 28 -2.8659 -0.0990
-5 0 30 -2.1121 0.0112
-5 0 32 0.7942 0.0563
-5 1 1 1.8635 -0.1383
-5 1 2 -13.5859 -0.1404
-5 1 3 19.8476 -0.1061
-5 1 4 32.7288 0.0297
-5 1 5 -10.9583 0.4384
-5 1 6 -15.9860 0.1459
-5 1 7 -9.9150 -0.6880
-5 1 8 -5.6807 -0.2712
-5 1 9 7.2774 0.7671
-5 1 10 4.1279 0.3104
-5 1 11 8.7250 -0.7749
-5 1 12 5.1035 -0.2999
-5 1 13 -8.8111 0.7231
-5 1 14 -2.2823 0.2206
-5 1 15 -4.4436 -0.5683
-5 1 16 -4.9748 -0.1370
-5 1 17 8.8628 0.3643
-5 1 18 4.7576 0.1038
-5 1 19 -0.2800 -0.1710
-5 1 20 0.9950 -0.0379
-5 1 21 -6.2585 -0.0064
-5 1 22 -2.3329 -0.0247
-5 1 23 1.3142 0.1735
-5 1 24 -2.3164 0.0729
-5 1 25 4.7165 -0.2836
-5 1 26 2.1282 -0.1259
-5 1 27 -1.4703 0.3403
-5 1 28 2.3217 0.1076
-5 1 29 -2.1347 -0.3378
-5 1 30 -1.3507 -0.1004
-5 1 31 0.0541 0.2034
-5 1 32 -0.6509 0.1257
-5 2 1 -31.4629 0.5740
-5 2 2 -15.3173 -0.3037
-5 2 3 13.5685 -0.7733
-5 2 4 12.5858 0.1360
-5 2 5 19.2859 0.7643
-5 2 6 3.3180 -0.0327
-5 2 7 -14.0658 -0.5512
-5 2 8 -14.6436 -0.0009
-5 2 9 -10.8341 0.2793
-5 2 10 10.2699 -0.0191
-5 2 11 9.2368 -0.0256
-5 2 12 -0.4070 0.0435
-5 2 13 11.5243 -0.2404
-5 2 14 -2.8425 -0.0535
-5 2 15 -14.4475 0.4214
-5 2 16 -0.7098 0.0300
-5 2 17 -2.3167 -0.4959
-5 2 18 4.0706 -0.0199
-5 2 19 10.7356 0.5491
-5 2 20 -2.7402 0.0218
-5 2 21 -1.1954 -0.5456
-5 2 22 -0.6541 -0.0085
-5 2 23 -7.6769 0.4787
-5 2 24 1.6458 0.0288
-5 2 25 2.4452 -0.3696
-5 2 26 0.0003 -0.0165
-5 2 27 4.5277 0.2181
-5 2 28 -1.3129 -0.0116
-5 2 29 -1.7651 -0.0793
-5 2 30 0.8203 -0.0255
-5 2 31 -1.1552 -0.0120
-5 2 32 -0.2183 -0.0141
-5 3 1 -0.1883 0.1500
-5 3 2 -8.2051 0.0230
-5 3 3 -23.1957 0.0606
-5 3 4 1.5837 -0.1450
-5 3 5 16.9685 -0.3724
-5 3 6 22.8851 0.2182
-5 3 7 3.3538 0.6042
-5 3 8 -20.7407 -0.1933
-5 3 9 -4.0895 -0.6966
-5 3 10 -7.4010 0.1528
-5 3 11 -8.0233 0.7094
-5 3 12 19.6021 -0.1601
-5 3 13 7.3761 -0.6341
-5 3 14 -2.8611 0.1433
-5 3 15 5.4121 0.4571
-5 3 16 -13.0316 -0.0963
-5 3 17 -9.3916 -0.3062
-5 3 18 6.1179 0.0565
-5 3 19 0.2009 0.1657
-5 3 20 8.5102 -0.0219
-5 3 21 5.5573 0.0043
-5 3 22 -8.3825 -0.0228
-5 3 23 -1.0020 -0.1362
-5 3 24 -2.9059 0.0563
-5 3 25 -4.0657 0.2547
-5 3 26 6.5852 -0.0668
-5 3 27 2.1799 -0.3062
-5 3 28 -0.6317 0.0935
-5 3 29 1.4424 0.2585
-5 3 30 -2.0017 -0.0720
-5 3 31 -0.6783 -0.2221
-5 3 32 -0.1855 0.0009
-5 4 1 9.6454 -0.2172
-5 4 2 -8.7636 0.5499
-5 4 3 -11.2677 0.4061
-5 4 4 -20.4616 -0.4957
-5 4 5 4.9885 -0.4233
-5 4 6 16.6132 0.3250
-5 4 7 4.7408 0.3216
-5 4 8 17.6990 -0.1656
-5 4 9 -9.0161 -0.1660
-5 4 10 -26.0995 0.0779
-5 4 11 6.5288 -0.0084
-5 4 12 -1.9537 0.0277
-5 4 13 -2.7658 0.1735
-5 4 14 21.0723 -0.1363
-5 4 15 1.2156 -0.2849
-5 4 16 -6.0032 0.1712
-5 4 17 -0.4014 0.3407
-5 4 18 -14.8140 -0.2078
-5 4 19 0.8249 -0.3823
-5 4 20 10.6949 0.2486
-5 4 21 -0.9233 0.3654
-5 4 22 5.8976 -0.2334
-5 4 23 -0.7038 -0.3053
-5 4 24 -8.8601 0.1940
-5 4 25 0.0415 0.2356
-5 4 26 -1.2806 -0.1403
-5 4 27 1.0081 -0.1344
-5 4 28 6.1766 0.0722
-5 4 29 0.0086 0.0736
-5 4 30 -1.7279 -0.0235
-5 4 31 -0.4297 -0.0081
-5 4 32 -0.8255 -0.0074
-5 5 1 -3.2692 0.0168
-5 5 2 11.3509 0.0160
-5 5 3 -7.6113 -0.0623
-5 5 4 -3.7128 0.2399
-5 5 5 -10.6233 0.1637
-5 5 6 -18.6106 -0.3889
-5 5 7 27.5150 -0.2699
-5 5 8 14.4896 0.3840
-5 5 9 -12.4886 0.3469
-5 5 10 11.8174 -0.3609
-5 5 11 -12.8742 -0.3429
-5 5 12 -20.0328 0.3635
-5 5 13 13.3953 0.2967
-5 5 14 0.4182 -0.3092
-5 5 15 3.8306 -0.2407
-5 5 16 16.0231 0.2223
-5 5 17 -9.2035 0.1597
-5 5 18 -6.5006 -0.1492
-5 5 19 -1.3343 -0.0709
-5 5 20 -9.8586 0.0391
-5 5 21 8.9641 -0.0157
-5 5 22 8.5257 0.0640
-5 5 23 -2.6731 0.0868
-5 5 24 2.8945 -0.1231
-5 5 25 -5.5450 -0.1295
-5 5 26 -7.1231 0.1660
-5 5 27 3.1585 0.1222
-5 5 28 1.8146 -0.1617
-5 5 29 1.9538 -0.1075
-5 5 30 2.2998 0.1444
-5 5 31 -1.7771 0.1195
-5 5 32 -0.4164 -0.1122
-5 6 1 11.6990 -0.0936
-5 6 2 -6.8366 -0.4482
-5 6 3 10.9350 0.0490
-5 6 4 5.6583 0.4310
-5 6 5 -26.0129 0.0434
-5 6 6 6.1631 -0.2693
-5 6 7 -0.4544 -0.0886
-5 6 8 -12.0208 0.1420
-5 6 9 29.3882 0.0341
-5 6 10 3.0443 -0.0564
-5 6 11 -17.9172 0.0396
-5 6 12 8.6818 -0.0362
-5 6 13 -11.4897 -0.0670
-5 6 14 -9.3085 0.1313
-5 6 15 14.5518 0.0951
-5 6 16 -0.1584 -0.2081
-5 6 17 5.7865 -0.1106
-5 6 18 7.0343 0.2732
-5 6 19 -14.6485 0.0916
-5 6 20 -3.1957 -0.3057
-5 6 21 1.9614 -0.0825
-5 6 22 -2.2474 0.2626
-5 6 23 9.4566 0.0653
-5 6 24 2.3160 -0.1952
-5 6 25 -4.2030 -0.0287
-5 6 26 -0.3465 0.1306
-5 6 27 -5.1709 0.0280
-5 6 28 -1.3509 -0.0856
-5 6 29 4.5286 -0.0359
-5 6 30 1.1721 0.0487
-5 6 31 0.4894 -0.0086
-5 6 32 -0.3729 0.0332
-5 7 1 -1.2828 -0.1117
-5 7 2 5.8798 0.0646
-5 7 3 5.2375 -0.0013
-5 7 4 -17.8386 -0.1930
-5 7 5 18.0054 0.0711
-5 7 6 -0.6525 0.2797
-5 7 7 -29.4934 0.0009
-5 7 8 18.4456 -0.2917
-5 7 9 5.3791 -0.0699
-5 7 10 -10.3970 0.2750
-5 7 11 20.8022 0.0530
-5 7 12 -6.0036 -0.2488
-5 7 13 -13.6786 -0.0111
-5 7 14 7.3560 0.2265
-5 7 15 -9.4251 -0.0093
-5 7 16 0.4726 -0.1716
-5 7 17 12.9311 0.0229
-5 7 18 -3.1437 0.0955
-5 7 19 3.6366 -0.0139
-5 7 20 -0.0251 -0.0167
-5 7 21 -12.3371 -0.0137
-5 7 22 1.7632 -0.0665
-5 7 23 3.0474 0.0072
-5 7 24 0.7282 0.1195
-5 7 25 6.6872 0.0003
-5 7 26 -2.0665 -0.1151
-5 7 27 -4.6490 0.0087
-5 7 28 -0.0992 0.0833
-5 7 29 -1.4163 -0.0002
-5 7 30 1.7614 -0.0901
-5 7 31 1.8273 0.0006
-5 7 32 -1.2992 0.0832
-5 8 1 10.5021 0.1720
-5 8 2 15.3201 0.1015
-5 8 3 -17.9044 -0.1974
-5 8 4 12.5117 -0.1165
-5 8 5 3.7739 0.0918
-5 8 6 -22.5906 0.1090
-5 8 7 16.8205 -0.0154
-5 8 8 -1.9242 -0.0576
-5 8 9 -18.3179 0.0287
-5 8 10 20.1390 -0.0109
-5 8 11 0.5963 -0.0364
-5 8 12 -8.1948 0.0541
-5 8 13 11.2589 0.0206
-5 8 14 -8.0883 -0.0789
-5 8 15 -4.7964 0.0125
-5 8 16 5.3254 0.1020
-5 8 17 -6.8389 -0.0512
-5 8 18 5.5164 -0.1051
-5 8 19 8.3899 0.0892
-5 8 20 -5.3746 0.1068
-5 8 21 -0.4191 -0.0891
-5 8 22 -3.1621 -0.1065
-5 8 23 -4.5564 0.0559
-5 8 24 5.2595 0.0742
-5 8 25 1.6993 -0.0346
-5 8 26 0.7510 -0.0438
-5 8 27 1.7162 0.0095
-5 8 28 -4.1396 0.0431
-5 8 29 -1.3637 -0.0064
-5 8 30 1.0059 -0.0216
-5 8 31 0.3324 0.0183
-5 8 32 1.3832 -0.0180
-5 9 1 3.9187 0.0257
-5 9 2 -6.8761 -0.1215
-5 9 3 23.6448 0.0322
-5 9 4 6.5981 0.0626
-5 9 5 -26.4981 -0.0799
-5 9 6 14.5932 -0.0782
-5 9 7 1.0722 0.0583
-5 9 8 -20.1228 0.1076
-5 9 9 15.7860 -0.0440
-5 9 10 0.1629 -0.0809
-5 9 11 -8.0185 0.0516
-5 9 12 12.8445 0.0358
-5 9 13 -5.3321 -0.0603
-5 9 14 -4.1990 -0.0118
-5 9 15 6.1700 0.0506
-5 9 16 -6.5592 -0.0018
-5 9 17 0.4971 -0.0280
-5 9 18 3.8485 0.0183
-5 9 19 -3.6160 0.0155
-5 9 20 4.6719 -0.0051
-5 9 21 2.6742 0.0154
-5 9 22 -4.5287 -0.0025
-5 9 23 -0.7860 -0.0469
-5 9 24 -2.0491 -0.0227
-5 9 25 0.0490 0.0455
-5 9 26 4.0533 0.0279
-5 9 27 -0.3256 -0.0183
-5 9 28 -0.5688 -0.0133
-5 9 29 -0.6309 -0.0034
-5 9 30 -1.2227 -0.0099
-5 9 31 1.3051 -0.0067
-5 9 32 0.0344 0.0118
-5 10 1 -27.5184 -0.0325
-5 10 2 8.2541 0.0863
-5 10 3 13.3891 0.0181
-5 10 4 -8.5335 -0.0902
-5 10 5 19.4733 -0.0095
-5 10 6 -1.6654 0.0505
-5 10 7 -22.6442 0.0142
-5 10 8 10.7617 -0.0589
-5 10 9 -1.4799 -0.0135
-5 10 10 -7.2620 0.0599
-5 10 11 13.0510 -0.0076
-5 10 12 -1.5310 -0.0262
-5 10 13 -3.0792 0.0206
-5 10 14 2.7369 -0.0190
-5 10 15 -6.5875 -0.0205
-5 10 16 1.5657 0.0381
-5 10 17 3.4888 0.0168
-5 10 18 -4.2683 -0.0515
-5 10 19 1.8962 -0.0127
-5 10 20 2.5569 0.0695
-5 10 21 0.1266 0.0167
-5 10 22 1.5445 -0.0435
-5 10 23 -2.6343 -0.0140
-5 10 24 -2.3245 0.0119
-5 10 25 0.4519 0.0082
-5 10 26 -0.4578 0.0043
-5 10 27 2.2088 -0.0073
-5 10 28 1.3904 0.0018
-5 10 29 -1.0285 -0.0094
-5 10 30 -0.1415 -0.0297
-5 10 31 -1.1893 0.0043
-5 10 32 0.2628 0.0197
-5 11 1 0.7102 0.1022
-5 11 2 -12.6876 0.0853
-5 11 3 -21.2737 -0.0591
-5 11 4 23.4844 -0.0275
-5 11 5 13.9521 0.0031
-5 11 6 -10.6606 0.0052
-5 11 7 9.0443 0.0217
-5 11 8 -6.5469 0.0217
-5 11 9 -13.4675 -0.0390
-5 11 10 6.2587 -0.0744
-5 11 11 0.3597 0.0543
-5 11 12 3.2521 0.1051
-5 11 13 6.6444 -0.0611
-5 11 14 -4.2248 -0.0807
-5 11 15 -2.3541 0.0459
-5 11 16 -1.8341 0.0361
-5 11 17 -2.6572 -0.0408
-5 11 18 2.9863 -0.0276
-5 11 19 1.3918 0.0305
-5 11 20 0.1239 0.0082
-5 11 21 0.4735 0.0003
-5 11 22 -0.0890 0.0278
-5 11 23 1.4730 0.0015
-5 11 24 -1.1312 -0.0295
-5 11 25 -2.2620 -0.0005
-5 11 26 0.3918 0.0074
-5 11 27 0.1676 -0.0080
-5 11 28 0.6233 -0.0059
-5 11 29 0.7085 0.0237
-5 11 30 -1.1012 0.0440
-5 11 31 0.6810 -0.0655
-5 12 1 5.9990 -0.0863
-5 12 2 -21.3566 -0.0478
-5 12 3 -0.5812 0.1483
-5 12 4 -5.8779 0.0517
-5 12 5 -5.1254 -0.1393
-5 12 6 22.2889 -0.0591
-5 12 7 5.1395 0.1042
-5 12 8 -7.9690 0.0673
-5 12 9 -1.8749 -0.0665
-5 12 10 -8.9022 -0.0420
-5 12 11 -1.1800 0.0225
-5 12 12 4.2832 -0.0095
-5 12 13 3.0116 0.0419
-5 12 14 6.8298 0.0481
-5 12 15 -1.8158 -0.0868
-5 12 16 -5.8278 -0.0636
-5 12 17 -0.9259 0.0837
-5 12 18 -1.5827 0.0671
-5 12 19 1.5973 -0.0973
-5 12 20 1.1659 -0.0527
-5 12 21 -0.8060 0.0908
-5 12 22 3.1575 0.0271
-5 12 23 0.0453 -0.0635
-5 12 24 -0.9515 -0.0095
-5 12 25 1.1557 0.0387
-5 12 26 -2.1256 0.0166
-5 12 27 -1.1480 -0.0070
-5 12 28 0.1121 -0.0325
-5 12 29 -0.7603 0.0463
-5 12 30 1.7230 0.0069
-5 12 31 0.7916 -0.0538
-5 13 1 2.7611 -0.0980
-5 13 2 20.3423 0.0201
-5 13 3 -9.1091 0.0273
-5 13 4 -22.7849 -0.0035
-5 13 5 2.8290 0.0443
-5 13 6 3.3990 -0.0109
-5 13 7 6.9671 -0.0955
-5 13 8 9.8165 0.0072
-5 13 9 -2.9259 0.1430
-5 13 10 -3.1889 0.0103
-5 13 11 -8.1062 -0.1734
-5 13 12 -5.3815 -0.0212
-5 13 13 6.5657 0.1628
-5 13 14 2.3301 0.0265
-5 13 15 4.3322 -0.1026
-5 13 16 3.0887 -0.0255
-5 13 17 -7.2689 0.0599
-5 13 18 -1.6443 0.0009
-5 13 19 -0.9810 -0.0249
-5 13 20 -1.6560 0.0088
-5 13 21 6.0249 -0.0139
-5 13 22 -0.7482 -0.0178
-5 13 23 -1.6062 0.0103
-5 13 24 3.3821 0.0271
-5 13 25 -2.1159 -0.0206
-5 13 26 -0.0171 0.0043
-5 13 27 0.9331 0.0287
-5 13 28 -1.8913 0.0085
-5 13 29 1.0632 -0.0518
-5 13 30 -0.6176 -0.0366
-5 13 31 -1.4714 0.1009
-5 14 1 16.4663 0.1352
-5 14 2 5.9892 -0.0686
-5 14 3 0.4196 -0.1537
-5 14 4 4.7120 0.0623
-5 14 5 -15.3872 0.1324
-5 14 6 -7.5007 -0.0383
-5 14 7 5.3290 -0.1005
-5 14 8 5.4044 0.0207
-5 14 9 12.0659 0.0570
-5 14 10 -2.7844 -0.0105
-5 14 11 -7.4103 -0.0051
-5 14 12 0.7799 -0.0047
-5 14 13 -8.8010 -0.0493
-5 14 14 0.5716 0.0307
-5 14 15 9.7297 0.0965
-5 14 16 -0.4778 -0.0179
-5 14 17 2.2371 -0.1310
-5 14 18 -2.0778 0.0044
-5 14 19 -6.9666 0.1326
-5 14 20 3.2562 -0.0209
-5 14 21 -0.6239 -0.0874
-5 14 22 -0.9987 0.0214
-5 14 23 4.7330 0.0684
-5 14 24 -2.3332 -0.0322
-5 14 25 -0.3557 -0.0584
-5 14 26 2.1385 0.0055
-5 14 27 -1.1476 0.0356
-5 14 28 2.0419 0.0272
-5 14 29 -0.8905 -0.0518
-5 14 30 -2.5011 0.0296
-5 14 31 0.7381 0.0235
-5 15 1 -14.5455 -0.0070
-5 15 2 -3.5967 -0.0025
-5 15 3 19.3019 0.0437
-5 15 4 1.5541 -0.0438
-5 15 5 -1.8200 -0.0739
-5 15 6 -7.3413 0.0541
-5 15 7 -10.5218 0.0954
-5 15 8 8.2968 -0.0625
-5 15 9 1.4043 -0.1130
-5 15 10 2.5625 0.0714
-5 15 11 10.9369 0.1169
-5 15 12 -8.9805 -0.0690
-5 15 13 -5.2994 -0.1090
-5 15 14 2.3123 0.0491
-5 15 15 -6.9607 0.0982
-5 15 16 6.7152 -0.0275
-5 15 17 6.6518 -0.0686
-5 15 18 -4.8262 0.0179
-5 15 19 2.4778 0.0179
-5 15 20 -4.7340 0.0061
-5 15 21 -5.6931 0.0083
-5 15 22 6.1769 0.0137
-5 15 23 -0.4377 -0.0234
-5 15 24 0.2031 -0.0348
-5 15 25 3.2755 0.0427
-5 15 26 -3.3129 -0.0122
-5 15 27 0.3805 -0.0278
-5 15 28 0.2645 0.0165
-5 15 29 -0.9565 0.0473
-5 15 30 2.3638 -0.0076
-5 16 1 -8.3679 -0.0426
-5 16 2 3.9868 0.1247
-5 16 3 -7.3453 0.0568
-5 16 4 8.7339 -0.0804
-5 16 5 8.7465 -0.0610
-5 16 6 -7.0466 0.0400
-5 16 7 1.5144 0.0392
-5 16 8 -9.7710 -0.0250
-5 16 9 -4.2171 -0.0032
-5 16 10 14.5156 0.0080
-5 16 11 -2.8555 -0.0260
-5 16 12 0.4701 0.0081
-5 16 13 6.7952 0.0331
-5 16 14 -10.3960 -0.0277
-5 16 15 -1.6297 -0.0413
-5 16 16 3.0169 0.0460
-5 16 17 -2.0332 0.0669
-5 16 18 7.8239 -0.0646
-5 16 19 0.2068 -0.0702
-5 16 20 -6.0125 0.0646
-5 16 21 1.4181 0.0528
-5 16 22 -3.5130 -0.0499
-5 16 23 -0.8390 -0.0451
-5 16 24 4.8755 0.0556
-5 16 25 -1.2297 0.0301
-5 16 26 0.5824 -0.0103
-5 16 27 -0.3421 -0.0266
-5 16 28 -2.4943 -0.0231
-5 16 29 2.8114 0.0329
-5 16 30 0.2818 -0.0268
-5 17 1 15.2235 0.0195
-5 17 2 -11.2284 -0.0570
-5 17 3 -4.9752 -0.0088
-5 17 4 1.7003 0.0796
-5 17 5 -1.7874 0.0305
-5 17 6 12.9170 -0.0741
-5 17 7 -3.7241 -0.0572
-5 17 8 -8.6052 0.0749
-5 17 9 7.8553 0.0629
-5 17 10 -7.9745 -0.0775
-5 17 11 -1.3920 -0.0577
-5 17 12 11.1269 0.0620
-5 17 13 -5.1947 0.0437
-5 17 14 1.8028 -0.0449
-5 17 15 2.3589 -0.0267
-5 17 16 -9.2546 0.0387
-5 17 17 2.9875 0.0137
-5 17 18 3.2194 -0.0409
-5 17 19 -0.8377 -0.0096
-5 17 20 5.9611 0.0209
-5 17 21 -2.3318 -0.0007
-5 17 22 -5.6314 -0.0078
-5 17 23 1.2167 0.0354
-5 17 24 -2.3607 -0.0064
-5 17 25 0.5583 -0.0362
-5 17 26 3.5198 0.0367
-5 17 27 -0.5298 0.0091
-5 17 28 1.2136 -0.0167
-5 17 29 -1.4798 -0.0136
-5 17 30 -1.7802 0.0049
-5 18 1 -4.3268 -0.0259
-5 18 2 5.2065 -0.0571
-5 18 3 2.4923 -0.0017
-5 18 4 -11.8111 0.0433
-5 18 5 4.8833 0.0208
-5 18 6 0.2838 -0.0212
-5 18 7 -2.1043 -0.0057
-5 18 8 10.8627 0.0032
-5 18 9 -7.8876 -0.0171
-5 18 10 -5.3540 0.0195
-5 18 11 8.3194 0.0301
-5 18 12 -5.8821 -0.0345
-5 18 13 1.2934 -0.0337
-5 18 14 5.7054 0.0382
-5 18 15 -4.2206 0.0269
-5 18 16 1.2081 -0.0240
-5 18 17 -2.1836 -0.0276
-5 18 18 -3.3410 0.0219
-5 18 19 4.8590 0.0112
-5 18 20 1.9809 -0.0426
-5 18 21 -0.1698 0.0096
-5 18 22 1.4717 0.0396
-5 18 23 -2.9969 -0.0159
-5 18 24 -2.0733 -0.0275
-5 18 25 0.8989 -0.0105
-5 18 26 -1.0818 0.0062
-5 18 27 2.0516 0.0652
-5 18 28 0.2378 0.0279
-5 18 29 -1.8783 -0.0423
-5 19 1 -3.4329 0.0185
-5 19 2 8.2946 0.0530
-5 19 3 -1.1360 -0.0090
-5 19 4 5.5894 -0.0640
-5 19 5 -5.3141 -0.0068
-5 19 6 -7.4449 0.0632
-5 19 7 9.6873 0.0173
-5 19 8 -3.5978 -0.0555
-5 19 9 -3.9329 -0.0081
-5 19 10 8.4699 0.0479
-5 19 11 -4.7736 0.0083
-5 19 12 -0.9875 -0.0399
-5 19 13 3.8052 -0.0088
-5 19 14 -4.6748 0.0140
-5 19 15 2.9540 0.0120
-5 19 16 2.2459 0.0068
-5 19 17 -2.8876 0.0056
-5 19 18 0.0133 0.0059
-5 19 19 -1.3755 -0.0281
-5 19 20 -1.0244 -0.0101
-5 19 21 3.0439 0.0174
-5 19 22 1.5755 -0.0104
-5 19 23 -0.4527 -0.0194
-5 19 24 1.4749 -0.0003
-5 19 25 -1.5072 -0.0074
-5 19 26 -2.0485 -0.0021
-5 19 27 -1.0983 0.0430
-5 19 28 -0.1230 0.0292
-5 19 29 2.1339 -0.0021
-5 20 1 -1.8056 0.0040
-5 20 2 -9.0352 0.0112
-5 20 3 6.9704 -0.0051
-5 20 4 3.1701 0.0065
-5 20 5 -3.7052 0.0013
-5 20 6 5.1322 -0.0302
-5 20 7 -5.0583 -0.0061
-5 20 8 -3.5265 0.0501
-5 20 9 6.7449 0.0076
-5 20 10 -4.3740 -0.0426
-5 20 11 -1.3118 -0.0129
-5 20 12 4.1709 0.0354
-5 20 13 -2.4682 0.0045
-5 20 14 1.0623 -0.0294
-5 20 15 -0.6396 0.0062
-5 20 16 -0.1160 0.0165
-5 20 17 2.6059 0.0155
-5 20 18 -1.4426 -0.0044
-5 20 19 -0.6969 -0.0122
-5 20 20 -0.4392 -0.0076
-5 20 21 -0.2375 -0.0012
-5 20 22 0.4073 0.0313
-5 20 23 0.6840 -0.0069
-5 20 24 0.3652 -0.0408
-5 20 25 0.7168 -0.0016
-5 20 26 0.5091 -0.0322
-5 20 27 -0.8329 -0.0432
-5 20 28 -0.0329 0.0489
-5 20 29 -0.7593 0.0997
-5 21 1 -4.2080 -0.0359
-5 21 2 -2.8773 -0.0530
-5 21 3 -5.2029 0.0367
-5 21 4 -2.1595 0.0503
-5 21 5 9.3845 -0.0236
-5 21 6 -1.3605 -0.0385
-5 21 7 -2.7284 0.0086
-5 21 8 5.3602 0.0040
-5 21 9 -2.9676 0.0102
-5 21 10 -3.4569 0.0189
-5 21 11 0.6590 -0.0123
-5 21 12 -1.4643 -0.0130
-5 21 13 2.4112 -0.0031
-5 21 14 0.9887 0.0165
-5 21 15 -1.2486 -0.0036
-5 21 16 -0.5718 -0.0164
-5 21 17 -1.1350 0.0097
-5 21 18 1.8050 0.0120
-5 21 19 0.6708 -0.0039
-5 21 20 0.2278 -0.0030
-5 21 21 0.0522 0.0085
-5 21 22 -0.8830 0.0210
-5 21 23 -0.6569 0.0162
-5 21 24 -1.4812 -0.0106
-5 21 25 1.0149 -0.0293
-5 21 26 3.1764 -0.0558
-5 21 27 1.0097 -0.0682
-5 21 28 -1.5520 0.0434
-5 22 1 8.6826 0.0112
-5 22 2 -0.1735 0.0350
-5 22 3 -6.7572 -0.0267
-5 22 4 0.8836 -0.0462
-5 22 5 -2.8806 0.0362
-5 22 6 0.6542 0.0479
-5 22 7 5.3516 -0.0509
-5 22 8 -1.2787 -0.0534
-5 22 9 0.6772 0.0461
-5 22 10 1.1940 0.0385
-5 22 11 -2.3852 -0.0036
-5 22 12 -0.9188 -0.0304
-5 22 13 -1.8104 -0.0041
-5 22 14 1.7638 0.0065
-5 22 15 2.4774 -0.0051
-5 22 16 -3.0397 0.0243
-5 22 17 0.3366 -0.0018
-5 22 18 -0.2869 -0.0218
-5 22 19 -1.5600 0.0186
-5 22 20 1.7946 0.0021
-5 22 21 0.1424 -0.0329
-5 22 22 0.7784 -0.0003
-5 22 23 0.8848 0.0566
-5 22 24 -1.3363 0.0353
-5 22 25 -0.7357 -0.0272
-5 22 26 -0.6528 -0.0219
-5 22 27 0.7001 -0.0160
-5 22 28 1.9470 -0.0790
-5 23 1 3.0564 0.0574
-5 23 2 5.4457 0.0029
-5 23 3 5.3543 -0.0427
-5 23 4 -6.3470 0.0125
-5 23 5 -4.2876 0.0100
-5 23 6 1.6021 -0.0102
-5 23 7 -1.4335 0.0076
-5 23 8 1.2130 0.0154
-5 23 9 1.6591 -0.0496
-5 23 10 2.8172 -0.0178
-5 23 11 1.8493 0.0490
-5 23 12 -4.3592 0.0228
-5 23 13 -1.3680 -0.0283
-5 23 14 0.4613 -0.0394
-5 23 15 -0.2883 0.0269
-5 23 16 3.8387 0.0360
-5 23 17 -0.0791 -0.0070
-5 23 18 -3.2237 -0.0008
-5 23 19 0.0375 -0.0133
-5 23 20 -1.6318 -0.0150
-5 23 21 -0.6858 0.0025
-5 23 22 1.7958 -0.0066
-5 23 23 1.2603 0.0269
-5 23 24 1.6370 0.0268
-5 23 25 -2.0194 -0.0158
-5 23 26 -2.4311 0.0412
-5 23 27 1.6312 0.0046
-5 24 1 -2.1263 -0.0658
-5 24 2 5.4635 -0.0243
-5 24 3 1.2950 0.0806
-5 24 4 2.7310 0.0152
-5 24 5 0.2251 -0.0529
-5 24 6 -5.2163 -0.0029
-5 24 7 0.1665 0.0473
-5 24 8 -1.1709 -0.0065
-5 24 9 0.0555 -0.0465
-5 24 10 3.4821 -0.0050
-5 24 11 -1.2432 0.0179
-5 24 12 2.3189 0.0126
-5 24 13 0.4434 -0.0131
-5 24 14 -5.6765 0.0005
-5 24 15 1.7655 -0.0113
-5 24 16 2.8299 -0.0202
-5 24 17 -1.1436 0.0354
-5 24 18 2.7127 0.0154
-5 24 19 -0.0380 -0.0145
-5 24 20 -3.0266 0.0006
-5 24 21 -0.0447 0.0047
-5 24 22 -2.2236 0.0127
-5 24 23 -0.2795 -0.0166
-5 24 24 1.6261 -0.0088
-5 24 25 0.5999 0.0414
-5 24 26 1.4156 -0.0073
-5 24 27 -1.5803 -0.0325
-5 25 1 -2.7662 -0.0124
-5 25 2 -7.2229 0.0193
-5 25 3 3.6648 -0.0152
-5 25 4 5.1960 -0.0119
-5 25 5 -0.3987 0.0442
-5 25 6 1.5123 0.0015
-5 25 7 -3.2089 -0.0385
-5 25 8 -0.6891 0.0012
-5 25 9 1.7045 0.0476
-5 25 10 -5.1644 0.0042
-5 25 11 3.0046 -0.0484
-5 25 12 4.4410 -0.0115
-5 25 13 -3.0958 0.0385
-5 25 14 1.0345 0.0055
-5 25 15 -1.9447 -0.0454
-5 25 16 -3.8750 -0.0217
-5 25 17 4.0541 0.0171
-5 25 18 2.5226 0.0383
-5 25 19 -0.5248 0.0057
-5 25 20 2.4109 -0.0338
-5 25 21 -1.3493 0.0002
-5 25 22 -2.5657 -0.0008
-5 25 23 -1.3512 -0.0071
-5 25 24 -1.0561 0.0705
-5 25 25 2.4894 0.0483
-5 25 26 -0.2168 -0.0868
-5 26 1 -5.5269 0.0511
-5 26 2 0.2304 -0.0243
-5 26 3 -1.1368 -0.0595
-5 26 4 -2.9907 0.0150
-5 26 5 5.2401 0.0219
-5 26 6 -0.1709 -0.0085
-5 26 7 -0.8188 0.0023
-5 26 8 2.6545 0.0089
-5 26 9 -4.2538 0.0120
-5 26 10 0.9537 -0.0133
-5 26 11 2.2832 -0.0033
-5 26 12 -4.2153 0.0211
-5 26 13 4.0193 -0.0057
-5 26 14 2.4794 -0.0207
-5 26 15 -5.5973 0.0060
-5 26 16 0.3781 0.0107
-5 26 17 0.4517 -0.0058
-5 26 18 -2.4321 -0.0135
-5 26 19 3.6234 -0.0055
-5 26 20 1.3983 0.0137
-5 26 21 -0.2600 -0.0355
-5 26 22 2.0033 -0.0379
-5 26 23 -2.1873 0.0446
-5 26 24 -1.1914 0.0496
-5 26 25 -1.1642 0.0107
-5 26 26 -0.4839 0.0505
-5 27 1 6.0057 0.0017
-5 27 2 1.2003 0.0234
-5 27 3 -5.8820 0.0184
-5 27 4 1.9236 -0.0276
-5 27 5 -1.9057 -0.0444
-5 27 6 0.3193 0.0381
-5 27 7 3.6862 0.0284
-5 27 8 -4.9924 -0.0161
-5 27 9 2.0988 -0.0419
-5 27 10 4.0982 -0.0043
-5 27 11 -5.8053 0.0538
-5 27 12 1.3741 -0.0003
-5 27 13 2.2814 -0.0259
-5 27 14 -2.5645 0.0004
-5 27 15 3.8761 0.0272
-5 27 16 -0.2008 0.0071
-5 27 17 -4.9282 -0.0394
-5 27 18 1.5322 -0.0090
-5 27 19 -0.1311 0.0418
-5 27 20 -0.5985 0.0112
-5 27 21 3.1048 -0.0258
-5 27 22 0.1585 -0.0217
-5 27 23 0.5598 -0.0352
-5 27 24 -1.2041 -0.0684
-5 27 25 -1.6547 0.0551
-5 28 1 1.9555 0.0018
-5 28 2 -3.6699 0.0222
-5 28 3 4.0215 0.0296
-5 28 4 -1.0882 -0.0110
-5 28 5 -1.9797 0.0057
-5 28 6 2.7841 -0.0104
-5 28 7 -3.6319 -0.0199
-5 28 8 0.4788 0.0063
-5 28 9 2.7542 0.0030
-5 28 10 -3.7405 0.0154
-5 28 11 2.6138 -0.0290
-5 28 12 1.6462 -0.0092
-5 28 13 -5.6177 0.0336
-5 28 14 2.5872 0.0145
-5 28 15 3.0359 -0.0350
-5 28 16 -3.1173 -0.0415
-5 28 17 1.6481 0.0300
-5 28 18 -0.1265 0.0342
-5 28 19 -2.1974 0.0064
-5 28 20 2.1257 0.0065
-5 28 21 -0.7241 0.0141
-5 28 22 0.4159 0.0023
-5 28 23 1.5409 -0.0749
-5 28 24 -0.8692 -0.0456
-5 29 1 -5.2153 -0.0242
-5 29 2 3.0272 -0.0186
-5 29 3 -0.0469 0.0093
-5 29 4 -1.1173 0.0447
-5 29 5 3.1316 0.0105
-5 29 6 -3.0032 -0.0446
-5 29 7 1.0675 0.0001
-5 29 8 2.6031 0.0221
-5 29 9 -5.6397 0.0343
-5 29 10 1.6239 -0.0213
-5 29 11 3.9382 -0.0361
-5 29 12 -3.1396 0.0158
-5 29 13 1.2077 0.0144
-5 29 14 -0.2082 -0.0082
-5 29 15 -3.4955 -0.0256
-5 29 16 2.3647 0.0211
-5 29 17 0.2301 -0.0037
-5 29 18 -1.4105 -0.0293
-5 29 19 1.7137 0.0001
-5 29 20 -0.9595 -0.0085
-5 29 21 0.6626 0.0444
-5 29 22 1.1045 0.0266
-5 29 23 -0.0810 0.0123
-5 29 24 1.4173 0.0290
-5 30 1 2.6589 -0.0134
-5 30 2 -0.0079 -0.0011
-5 30 3 -2.3983 0.0095
-5 30 4 1.0158 -0.0100
-5 30 5 -1.2302 -0.0188
-5 30 6 1.4050 0.0321
-5 30 7 2.3529 0.0307
-5 30 8 -3.3537 -0.0062
-5 30 9 0.2354 -0.0261
-5 30 10 0.6354 0.0040
-5 30 11 -2.3845 0.0348
-5 30 12 4.2516 -0.0227
-5 30 13 2.5324 -0.0274
-5 30 14 -3.7551 0.0294
-5 30 15 -0.2882 0.0610
-5 30 16 0.3689 -0.0206
-5 30 17 -1.9021 -0.0546
-5 30 18 -0.2088 -0.0139
-5 30 19 -0.6555 -0.0464
-5 30 20 0.4647 0.0286
-5 30 21 1.1573 0.0152
-5 30 22 -0.2517 -0.0149
-5 30 23 1.2066 0.0721
-5 31 1 1.6611 0.0106
-5 31 2 -0.5078 0.0320
-5 31 3 0.8249 -0.0265
-5 31 4 -1.5178 -0.0355
-5 31 5 0.0744 0.0208
-5 31 6 1.1855 0.0267
-5 31 7 -2.5773 -0.0143
-5 31 8 1.5492 -0.0153
-5 31 9 1.6491 0.0073
-5 31 10 -4.3615 0.0124
-5 31 11 0.4243 -0.0092
-5 31 12 1.8299 0.0012
-5 31 13 0.4946 0.0251
-5 31 14 2.0405 0.0115
-5 31 15 0.1589 -0.0162
-5 31 16 0.0309 0.0009
-5 31 17 -0.6051 0.0438
-5 31 18 -2.3387 -0.0216
-5 31 19 -0.3971 -0.0029
-5 31 20 -0.5976 -0.0077
-5 31 21 -0.7750 -0.0788
-5 31 22 1.4833 0.0046
-5 32 1 -0.1498 0.0100
-5 32 2 1.3182 -0.0412
-5 32 3 0.7454 -0.0047
-5 32 4 1.0788 0.0557
-5 32 5 -0.5396 0.0016
-5 32 6 -2.0038 -0.0560
-5 32 7 1.0308 -0.0309
-5 32 8 1.2369 0.0421
-5 32 9 -1.0883 0.0267
-5 32 10 1.3703 -0.0228
-5 32 11 -2.3724 -0.0075
-5 32 12 -3.3530 0.0263
-5 32 13 1.5824 -0.0199
-5 32 14 2.4242 -0.0454
-5 32 15 1.6022 0.0182
-5 32 16 -0.7012 0.0593
-5 32 17 1.2689 0.0142
-5 32 18 1.1235 0.0346
-5 32 19 -2.9184 0.0190
-5 32 20 -1.4901 -0.0865
-5 32 21 0.5020 0.0017
-5 33 1 -1.1398 -0.0597
-5 33 2 0.0447 -0.0362
-5 33 3 1.5601 0.0657
-5 33 4 0.0738 0.0165
-5 33 5 -0.4969 -0.0373
-5 33 6 1.6392 -0.0134
-5 33 7 0.8287 0.0227
-5 33 8 -2.4378 -0.0155
-5 33 9 1.2160 0.0045
-5 33 10 0.9918 0.0465
-5 33 11 -0.9423 -0.0121
-5 33 12 -0.5579 -0.0710
-5 33 13 -1.6166 -0.0242
-5 33 14 1.5526 0.0486
-5 33 15 -1.4388 0.0262
-5 33 16 -0.9992 -0.0101
-5 33 17 3.6184 -0.0129
-5 33 18 0.3855 0.0260
-5 33 19 -0.3556 0.0032
-5 33 20 0.0607 0.0363
-5 34 1 -1.9258 0.0011
-5 34 2 -0.0985 0.0382
-5 34 3 -0.7722 -0.0375
-5 34 4 -0.0364 -0.0366
-5 34 5 1.5168 0.0367
-5 34 6 0.5013 0.0355
-5 34 7 -0.4512 -0.0186
-5 34 8 0.7751 -0.0243
-5 34 9 -2.1683 0.0131
-5 34 10 -0.7172 -0.0014
-5 34 11 3.6413 -0.0092
-5 34 12 0.5349 0.0109
-5 34 13 0.0515 0.0257
-5 34 14 -2.5299 -0.0291
-5 34 15 -0.1661 -0.0327
-5 34 16 1.5011 -0.0112
-5 34 17 -3.4930 0.0169
-5 34 18 1.8201 -0.0001
-5 34 19 2.9584 0.0298
-5 35 1 0.8027 0.0482
-5 35 2 -2.2495 -0.0320
-5 35 3 -0.6879 -0.0667
-5 35 4 1.1655 0.0270
-5 35 5 -0.8875 0.0390
-5 35 6 -1.8338 -0.0132
-5 35 7 1.6931 -0.0119
-5 35 8 1.6579 0.0027
-5 35 9 -0.7730 -0.0526
-5 35 10 -1.0306 -0.0041
-5 35 11 -1.9718 0.0968
-5 35 12 1.8299 0.0512
-5 35 13 0.0063 -0.0753
-5 35 14 0.2350 -0.0614
-5 35 15 4.1108 -0.0340
-5 35 16 -1.7008 0.0230
-5 35 17 -2.3139 0.0661
-5 35 18 0.0712 -0.0147
-5 36 1 0.5278 -0.0255
-5 36 2 -0.6563 -0.0089
-5 36 3 0.0403 0.0127
-5 36 4 -0.6139 -0.0190
-5 36 5 -0.4188 0.0073
-5 36 6 -0.0841 0.0279
-5 36 7 -1.3373 -0.0374
-5 36 8 1.4080 -0.0444
-5 36 9 3.7045 0.0389
-5 36 10 -2.3934 0.0536
-5 36 11 -3.1543 -0.0159
-5 36 12 -2.0554 -0.0449
-5 36 13 1.0703 0.0200
-5 36 14 3.2813 0.0008
-5 36 15 -1.2920 -0.0117
-5 36 16 2.0801 0.0084
-5 36 17 1.4183 -0.0517
-5 37 1 0.1675 0.0079
-5 37 2 2.2133 0.0040
-5 37 3 -1.2810 -0.0012
-5 37 4 -0.4380 -0.0076
-5 37 5 2.5098 -0.0094
-5 37 6 0.3300 -0.0093
-5 37 7 -2.4500 0.0182
-5 37 8 -1.2297 0.0293
-5 37 9 0.4307 0.0088
-5 37 10 3.4334 -0.0554
-5 37 11 0.0256 -0.0659
-5 37 12 -2.4664 0.0667
-5 37 13 -0.0953 0.0638
-5 37 14 -2.4485 0.0109
-5 37 15 -0.5391 0.0096
-5 37 16 1.9766 -0.1223
-5 38 1 0.9287 -0.0310
-5 38 2 0.2466 -0.0155
-5 38 3 -0.2542 0.0621
-5 38 4 0.4928 -0.0167
-5 38 5 -0.0392 -0.0974
-5 38 6 1.7497 0.0520
-5 38 7 1.2724 0.1138
-5 38 8 -4.1445 -0.0446
-5 38 9 -1.4040 -0.1136
-5 38 10 2.9869 -0.0213
-5 38 11 2.6487 0.1050
-5 38 12 0.3437 0.0432
-5 38 13 -3.7753 -0.0230
-5 38 14 -0.4644 0.0138
-5 39 1 -0.8709 0.0492
-5 39 2 -1.5421 0.0767
-5 39 3 1.5277 -0.0645
-5 39 4 -1.6077 -0.0529
-5 39 5 -1.8877 0.0905
-5 39 6 2.1228 0.0121
-5 39 7 2.4955 -0.0770
-5 39 8 1.5396 0.0021
-5 39 9 -2.2101 0.0121
-5 39 10 -3.2064 0.0446
-5 39 11 1.1617 0.0067
-5 39 12 0.8249 -0.0544
-5 39 13 0.5993 0.0248
-5 40 1 -1.2004 0.1225
-5 40 2 0.6104 -0.0733
-5 40 3 -0.2770 -0.0900
-5 40 4 -0.7775 0.1270
-5 40 5 -0.1300 0.0413
-5 40 6 -1.8269 -0.1449
-5 40 7 1.7847 -0.0125
-5 40 8 4.0538 0.1063
-5 40 9 -0.6143 0.0647
-5 40 10 -2.7456 -0.0726
-5 40 11 -1.4850 -0.1214
-5 41 1 1.7603 -0.1552
-5 41 2 0.7086 0.0041
-5 41 3 -0.9717 0.1585
-5 41 4 1.7174 -0.0651
-5 41 5 -0.4171 -0.1331
-5 41 6 -1.9791 0.1000
-5 41 7 -1.0885 0.0594
-5 41 8 0.4054 -0.0378
-4 0 2 -47.8713 -0.2273
-4 0 4 56.3114 0.2906
-4 0 6 -4.8669 -0.1074
-4 0 8 -21.0330 -0.0944
-4 0 10 -1.1154 0.2470
-4 0 12 14.3033 -0.3913
-4 0 14 1.4404 0.4477
-4 0 16 -13.6040 -0.4273
-4 0 18 5.5316 0.3970
-4 0 20 7.1213 -0.3282
-4 0 22 -4.2975 0.2270
-4 0 24 -6.1547 -0.1182
-4 0 26 3.6520 0.0236
-4 0 28 4.0511 0.0545
-4 0 30 -1.9436 -0.1246
-4 0 32 -1.5940 0.1397
-4 1 1 -30.8390 0.3212
-4 1 2 -40.2645 -0.1868
-4 1 3 1.7931 -0.6442
-4 1 4 -7.9544 -0.0608
-4 1 5 22.3947 0.8845
-4 1 6 30.6766 0.2483
-4 1 7 -6.1394 -0.9095
-4 1 8 -9.4273 -0.2799
-4 1 9 -13.9043 0.8214
-4 1 10 -7.9794 0.2595
-4 1 11 4.3428 -0.6733
-4 1 12 -1.1198 -0.1941
-4 1 13 11.8681 0.4399
-4 1 14 10.3567 0.0818
-4 1 15 -7.9275 -0.2004
-4 1 16 -3.9190 -0.0106
-4 1 17 -6.0039 -0.0020
-4 1 18 -5.5817 -0.0503
-4 1 19 8.0976 0.2020
-4 1 20 3.8454 0.1024
-4 1 21 2.2113 -0.3787
-4 1 22 4.3420 -0.1283
-4 1 23 -6.5135 0.4638
-4 1 24 -3.6178 0.1609
-4 1 25 -0.7518 -0.4598
-4 1 26 -2.7543 -0.1504
-4 1 27 4.5783 0.4104
-4 1 28 1.6911 0.1289
-4 1 29 0.0690 -0.3075
-4 1 30 1.9512 -0.1088
-4 1 31 -2.0818 0.2150
-4 1 32 -0.8719 -0.0000
-4 1 33 -0.1036 -0.1470
-4 2 1 14.2552 0.5353
-4 2 2 15.6054 -0.1783
-4 2 3 -46.0169 -0.5683
-4 2 4 -29.9702 0.0161
-4 2 5 13.5542 0.3173
-4 2 6 21.7457 0.0294
-4 2 7 20.8513 0.0479
-4 2 8 -0.3922 -0.0099
-4 2 9 -5.5812 -0.3012
-4 2 10 -9.7004 -0.0273
-4 2 11 -18.3481 0.5015
-4 2 12 4.5582 0.0589
-4 2 13 8.0237 -0.6389
-4 2 14 2.1042 -0.0441
-4 2 15 13.7685 0.6527
-4 2 16 -2.1349 0.0169
-4 2 17 -12.2281 -0.6362
-4 2 18 -2.1355 -0.0114
-4 2 19 -5.1664 0.5851
-4 2 20 3.7823 0.0025
-4 2 21 9.8804 -0.4599
-4 2 22 -0.8058 -0.0111
-4 2 23 1.5196 0.2969
-4 2 24 -1.5944 0.0022
-4 2 25 -7.6752 -0.1159
-4 2 26 0.8056 0.0238
-4 2 27 0.7035 -0.0360
-4 2 28 0.5877 -0.0084
-4 2 29 3.9939 0.1376
-4 2 30 -0.5147 0.0311
-4 2 31 -0.2852 -0.2006
-4 2 32 -0.3582 -0.0480
-4 2 33 -1.2535 0.1776
-4 3 1 40.5176 -0.1098
-4 3 2 7.5016 0.3156
-4 3 3 -9.4188 0.4421
-4 3 4 -23.7889 -0.3646
-4 3 5 -21.0362 -0.7351
-4 3 6 1.7487 0.3215
-4 3 7 11.2150 0.7860
-4 3 8 27.3903 -0.2273
-4 3 9 7.5232 -0.7062
-4 3 10 -18.2269 0.1790
-4 3 11 -1.8570 0.5796
-4 3 12 -10.2186 -0.1330
-4 3 13 -12.3533 -0.3542
-4 3 14 15.2682 0.0683
-4 3 15 8.4349 0.1460
-4 3 16 3.3997 -0.0342
-4 3 17 6.3313 0.0101
-4 3 18 -13.7845 0.0023
-4 3 19 -8.1078 -0.1845
-4 3 20 3.0094 0.0642
-4 3 21 -1.7486 0.3137
-4 3 22 8.3343 -0.1158
-4 3 23 6.1431 -0.3901
-4 3 24 -3.8905 0.1249
-4 3 25 -1.1629 0.4090
-4 3 26 -5.2511 -0.1215
-4 3 27 -3.7213 -0.3512
-4 3 28 4.2812 0.0978
-4 3 29 1.4772 0.2886
-4 3 30 1.6745 -0.0818
-4 3 31 1.2994 -0.1745
-4 3 32 -1.7712 0.0842
-4 3 33 -0.3343 0.0210
-4 4 1 -6.4823 -0.2000
-4 4 2 18.9961 0.4317
-4 4 3 20.4272 0.2777
-4 4 4 1.2898 -0.2610
-4 4 5 -22.9171 -0.1588
-4 4 6 -33.2822 0.0162
-4 4 7 12.2815 -0.0379
-4 4 8 16.3717 0.1123
-4 4 9 -0.3098 0.2052
-4 4 10 21.5319 -0.1555
-4 4 11 -3.9549 -0.3450
-4 4 12 -22.3687 0.2257
-4 4 13 2.5277 0.4302
-4 4 14 -7.8541 -0.2558
-4 4 15 -1.6849 -0.4436
-4 4 16 20.1651 0.2548
-4 4 17 1.0139 0.4353
-4 4 18 -0.6265 -0.2620
-4 4 19 -0.9538 -0.3797
-4 4 20 -15.2343 0.2234
-4 4 21 1.2875 0.2856
-4 4 22 6.5440 -0.1629
-4 4 23 1.1324 -0.1902
-4 4 24 7.4473 0.1051
-4 4 25 -1.1059 0.0667
-4 4 26 -7.0103 -0.0283
-4 4 27 -1.9165 0.0401
-4 4 28 -2.2912 -0.0297
-4 4 29 1.6197 -0.1221
-4 4 30 3.8798 0.0813
-4 4 31 0.1635 0.1546
-4 4 32 0.6591 -0.1154
-4 4 33 -0.5291 -0.0699
-4 5 1 -0.3072 0.0311
-4 5 2 0.2145 -0.3313
-4 5 3 21.1859 -0.1548
-4 5 4 17.8417 0.5217
-4 5 5 -19.2761 0.2647
-4 5 6 -0.2753 -0.5174
-4 5 7 -13.1030 -0.3381
-4 5 8 -22.5231 0.4187
-4 5 9 28.7872 0.3373
-4 5 10 11.7546 -0.3685
-4 5 11 -8.0652 -0.2677
-4 5 12 14.3463 0.2823
-4 5 13 -12.8613 0.1778
-4 5 14 -17.2012 -0.1464
-4 5 15 6.9741 -0.0775
-4 5 16 -4.7998 0.0489
-4 5 17 8.2540 -0.0266
-4 5 18 15.8877 0.0617
-4 5 19 -8.6641 0.1073
-4 5 20 -3.0183 -0.1723
-4 5 21 -3.2798 -0.1516
-4 5 22 -8.4212 0.2209
-4 5 23 7.1846 0.1703
-4 5 24 5.3491 -0.2498
-4 5 25 1.5190 -0.1604
-4 5 26 3.1158 0.2417
-4 5 27 -5.9108 0.1517
-4 5 28 -4.9601 -0.2046
-4 5 29 0.5833 -0.1204
-4 5 30 -0.1800 0.1513
-4 5 31 3.0754 0.0330
-4 5 32 1.6767 -0.0371
-4 6 1 -4.3036 -0.1369
-4 6 2 1.8653 -0.3294
-4 6 3 4.5862 0.0608
-4 6 4 -9.5574 0.1683
-4 6 5 30.2465 0.0175
-4 6 6 3.5611 0.0150
-4 6 7 -36.9066 -0.0058
-4 6 8 9.9922 -0.1089
-4 6 9 -0.7740 -0.0861
-4 6 10 -12.0553 0.1665
-4 6 11 27.1601 0.1341
-4 6 12 1.4190 -0.2411
-4 6 13 -10.0543 -0.1373
-4 6 14 8.3523 0.2984
-4 6 15 -15.6642 0.1347
-4 6 16 -6.8598 -0.3206
-4 6 17 11.3470 -0.1129
-4 6 18 -2.4895 0.3042
-4 6 19 9.4369 0.0967
-4 6 20 5.3140 -0.2326
-4 6 21 -12.9172 -0.0834
-4 6 22 -1.7735 0.1572
-4 6 23 -1.4311 0.0382
-4 6 24 -0.3401 -0.0851
-4 6 25 8.9893 -0.0058
-4 6 26 1.9195 0.0099
-4 6 27 -1.4066 -0.0157
-4 6 28 -1.8519 0.0507
-4 6 29 -5.1115 0.0446
-4 6 30 0.4089 -0.1063
-4 6 31 1.8052 -0.0049
-4 6 32 0.0316 0.0720
-4 7 1 1.7358 0.0272
-4 7 2 10.2844 0.2417
-4 7 3 -21.7315 -0.1102
-4 7 4 19.4296 -0.3309
-4 7 5 12.4869 0.0717
-4 7 6 -21.7287 0.3284
-4 7 7 20.8968 0.0263
-4 7 8 -5.8860 -0.3046
-4 7 9 -28.5683 -0.0358
-4 7 10 19.5831 0.2648
-4 7 11 0.7039 -0.0070
-4 7 12 -5.6315 -0.2011
-4 7 13 19.4898 0.0183
-4 7 14 -7.6996 0.1079
-4 7 15 -6.4469 -0.0186
-4 7 16 4.6509 -0.0162
-4 7 17 -13.8627 0.0054
-4 7 18 3.0915 -0.0585
-4 7 19 11.0097 0.0301
-4 7 20 -3.1116 0.1298
-4 7 21 4.7115 -0.0317
-4 7 22 -2.1711 -0.1754
-4 7 23 -8.6584 0.0267
-4 7 24 2.1852 0.1647
-4 7 25 -0.0029 -0.0334
-4 7 26 2.5882 -0.1296
-4 7 27 5.3815 0.0099
-4 7 28 -2.7502 0.1209
-4 7 29 -1.1897 -0.0069
-4 7 30 -1.0952 -0.0830
-4 7 31 -2.3361 0.0001
-4 7 32 2.0770 0.0310
-4 8 1 -4.0897 0.2151
-4 8 2 -19.7790 0.0238
-4 8 3 23.0922 -0.1285
-4 8 4 9.7769 -0.0111
-4 8 5 -27.1136 0.0054
-4 8 6 25.7376 -0.0187
-4 8 7 6.5096 0.0104
-4 8 8 -27.0014 0.0786
-4 8 9 14.1220 0.0212
-4 8 10 -4.8567 -0.1158
-4 8 11 -12.1121 -0.0184
-4 8 12 19.0621 0.1241
-4 8 13 -3.8104 -0.0228
-4 8 14 -2.5379 -0.1349
-4 8 15 10.2900 0.0581
-4 8 16 -11.0269 0.1190
-4 8 17 -1.8367 -0.0738
-4 8 18 3.4200 -0.1017
-4 8 19 -7.3923 0.0633
-4 8 20 7.1888 0.1067
-4 8 21 6.1761 -0.0340
-4 8 22 -3.9195 -0.0754
-4 8 23 0.3340 0.0056
-4 8 24 -4.9917 0.0184
-4 8 25 -2.4490 0.0214
-4 8 26 4.3333 0.0033
-4 8 27 0.5032 -0.0055
-4 8 28 2.8419 -0.0110
-4 8 29 -0.2092 -0.0173
-4 8 30 -3.1678 0.0015
-4 8 31 0.9063 0.0013
-4 8 32 -0.5196 0.0122
-4 9 1 -31.6087 -0.0430
-4 9 2 0.7326 -0.0753
-4 9 3 6.5637 0.1110
-4 9 4 -21.1154 0.0532
-4 9 5 26.9079 -0.0982
-4 9 6 9.7815 -0.0794
-4 9 7 -22.1401 0.0719
-4 9 8 17.9424 0.0787
-4 9 9 -5.2527 -0.0713
-4 9 10 -18.8287 -0.0378
-4 9 11 14.4873 0.0686
-4 9 12 -3.1436 0.0127
-4 9 13 -1.3048 -0.0420
-4 9 14 11.5526 0.0032
-4 9 15 -8.6553 0.0029
-4 9 16 0.1282 -0.0179
-4 9 17 4.6888 0.0097
-4 9 18 -8.9060 -0.0046
-4 9 19 1.5608 -0.0319
-4 9 20 3.3260 0.0129
-4 9 21 -2.3525 0.0751
-4 9 22 4.6053 0.0092
-4 9 23 -0.1121 -0.0812
-4 9 24 -3.0245 -0.0018
-4 9 25 0.6221 0.0348
-4 9 26 -2.8639 0.0022
-4 9 27 1.8268 0.0027
-4 9 28 2.1321 -0.0194
-4 9 29 -1.4882 0.0049
-4 9 30 1.5694 0.0284
-4 9 31 -0.7980 -0.0298
-4 9 32 -0.8077 -0.0346
-4 10 1 14.6470 -0.0111
-4 10 2 -8.0905 0.1451
-4 10 3 -38.6459 -0.0008
-4 10 4 16.1599 -0.0897
-4 10 5 11.9383 0.0061
-4 10 6 -15.2228 0.0544
-4 10 7 23.0561 -0.0075
-4 10 8 3.3202 -0.0514
-4 10 9 -17.3710 0.0091
-4 10 10 6.0325 0.0221
-4 10 11 -8.7314 0.0053
-4 10 12 -3.3495 0.0299
-4 10 13 13.5689 0.0035
-4 10 14 -2.5305 -0.0451
-4 10 15 1.4399 -0.0125
-4 10 16 2.7149 0.0427
-4 10 17 -8.1323 -0.0020
-4 10 18 1.1839 -0.0555
-4 10 19 1.5312 -0.0141
-4 10 20 -3.9239 0.0408
-4 10 21 2.2037 0.0266
-4 10 22 1.5051 -0.0096
-4 10 23 1.2399 0.0029
-4 10 24 1.9730 -0.0167
-4 10 25 -3.4784 -0.0146
-4 10 26 -0.6342 0.0144
-4 10 27 -0.3091 -0.0060
-4 10 28 -0.7843 0.0061
-4 10 29 2.9018 0.0498
-4 10 30 -1.3829 0.0071
-4 10 31 -0.0189 -0.0790
-4 10 32 1.4642 -0.0115
-4 11 1 23.1494 0.0409
-4 11 2 -15.8988 0.0197
-4 11 3 4.2313 0.0186
-4 11 4 -9.5089 0.0352
-4 11 5 -25.7931 -0.0478
-4 11 6 19.4402 -0.0610
-4 11 7 10.6314 0.0433
-4 11 8 -4.6081 0.0875
-4 11 9 12.9149 -0.0478
-4 11 10 -7.8985 -0.0991
-4 11 11 -11.3279 0.0478
-4 11 12 1.7147 0.0679
-4 11 13 -3.9304 -0.0211
-4 11 14 7.3395 -0.0107
-4 11 15 8.1674 0.0156
-4 11 16 -4.2129 -0.0060
-4 11 17 -0.6007 -0.0069
-4 11 18 -1.4973 0.0145
-4 11 19 -3.8760 -0.0206
-4 11 20 0.8522 -0.0508
-4 11 21 0.9841 0.0224
-4 11 22 0.8711 0.0650
-4 11 23 1.1195 -0.0411
-4 11 24 -0.5826 -0.0440
-4 11 25 1.1272 0.0480
-4 11 26 -0.8144 0.0267
-4 11 27 -1.7467 -0.0202
-4 11 28 1.4958 -0.0192
-4 11 29 -1.0136 0.0198
-4 11 30 -0.2317 -0.0036
-4 11 31 0.5556 0.0073
-4 11 32 -0.2992 -0.0188
-4 12 1 -4.0505 -0.1595
-4 12 2 33.0294 -0.0564
-4 12 3 7.6203 0.1481
-4 12 4 -26.9945 0.0512
-4 12 5 -0.6230 -0.0812
-4 12 6 -5.2336 -0.0451
-4 12 7 -6.7506 0.0259
-4 12 8 16.5350 0.0247
-4 12 9 6.5150 0.0258
-4 12 10 1.8047 0.0055
-4 12 11 -1.3913 -0.1040
-4 12 12 -13.2339 -0.0454
-4 12 13 -3.1023 0.1365
-4 12 14 2.2022 0.0718
-4 12 15 3.1467 -0.0943
-4 12 16 8.1767 -0.0606
-4 12 17 0.3162 0.0824
-4 12 18 -3.5189 0.0515
-4 12 19 -1.9057 -0.0811
-4 12 20 -2.3877 -0.0453
-4 12 21 1.2587 0.0553
-4 12 22 -0.1149 0.0189
-4 12 23 -1.3908 -0.0241
-4 12 24 2.9919 -0.0175
-4 12 25 0.2428 -0.0061
-4 12 26 -0.3214 0.0317
-4 12 27 1.7410 -0.0014
-4 12 28 -2.4554 0.0007
-4 12 29 0.1674 -0.0328
-4 12 30 0.9868 0.0027
-4 12 31 -2.4462 0.0881
-4 13 1 6.5499 0.0049
-4 13 2 8.9488 -0.0114
-4 13 3 2.3418 -0.0973
-4 13 4 17.8936 0.0260
-4 13 5 -7.1609 0.1487
-4 13 6 -18.7127 -0.0080
-4 13 7 -1.6284 -0.1631
-4 13 8 -1.3765 -0.0178
-4 13 9 9.0614 0.1674
-4 13 10 9.6818 0.0265
-4 13 11 -0.3677 -0.1462
-4 13 12 0.9740 -0.0337
-4 13 13 -9.7857 0.0691
-4 13 14 -8.4538 0.0270
-4 13 15 4.3284 -0.0072
-4 13 16 3.2806 -0.0010
-4 13 17 5.8532 -0.0158
-4 13 18 2.2513 -0.0137
-4 13 19 -4.2220 0.0491
-4 13 20 -0.5638 0.0201
-4 13 21 -3.3984 -0.0670
-4 13 22 -1.4883 0.0054
-4 13 23 4.2002 0.0765
-4 13 24 -1.2882 -0.0343
-4 13 25 0.0932 -0.0742
-4 13 26 2.3882 -0.0242
-4 13 27 -2.0921 0.0695
-4 13 28 0.8727 0.0491
-4 13 29 0.7165 -0.0507
-4 13 30 -1.1199 0.0248
-4 13 31 0.4287 -0.0040
-4 14 1 -16.9471 0.1372
-4 14 2 -17.7334 -0.0868
-4 14 3 18.5874 -0.1021
-4 14 4 10.6097 0.0452
-4 14 5 2.2820 0.0491
-4 14 6 -0.5540 -0.0050
-4 14 7 -13.4006 -0.0056
-4 14 8 -3.2933 -0.0140
-4 14 9 -2.0588 -0.0394
-4 14 10 2.1280 0.0409
-4 14 11 15.7831 0.1004
-4 14 12 0.5298 -0.0577
-4 14 13 -4.5148 -0.1514
-4 14 14 -1.7512 0.0247
-4 14 15 -10.6748 0.1488
-4 14 16 1.2811 0.0037
-4 14 17 7.1005 -0.1268
-4 14 18 0.6125 0.0015
-4 14 19 4.6700 0.0954
-4 14 20 -2.4259 -0.0006
-4 14 21 -5.3530 -0.0577
-4 14 22 2.9145 0.0057
-4 14 23 -2.1446 0.0455
-4 14 24 -0.9529 0.0084
-4 14 25 3.4032 -0.0544
-4 14 26 -2.3436 -0.0136
-4 14 27 0.8572 0.0298
-4 14 28 1.3787 -0.0152
-4 14 29 -1.8651 0.0595
-4 14 30 1.1558 -0.0254
-4 14 31 1.0204 -0.0730
-4 15 1 -9.5655 -0.0658
-4 15 2 0.8005 0.0811
-4 15 3 -11.6875 0.0929
-4 15 4 2.3326 -0.1032
-4 15 5 13.6496 -0.1115
-4 15 6 0.6270 0.0818
-4 15 7 3.4487 0.1245
-4 15 8 -10.1444 -0.0712
-4 15 9 -11.0422 -0.1191
-4 15 10 8.5569 0.0664
-4 15 11 -1.6844 0.1090
-4 15 12 3.7553 -0.0462
-4 15 13 11.7339 -0.0835
-4 15 14 -7.2630 0.0169
-4 15 15 -3.9897 0.0393
-4 15 16 -2.0364 0.0002
-4 15 17 -5.8664 0.0062
-4 15 18 8.2295 -0.0217
-4 15 19 3.6462 -0.0438
-4 15 20 -1.8210 0.0248
-4 15 21 4.1477 0.0485
-4 15 22 -5.5447 -0.0219
-4 15 23 -3.6356 -0.0353
-4 15 24 3.6124 0.0425
-4 15 25 -2.6225 0.0487
-4 15 26 1.9576 -0.0282
-4 15 27 2.1780 -0.0810
-4 15 28 -2.3253 0.0138
-4 15 29 0.9001 0.0462
-4 15 30 -0.6043 -0.0101
-4 15 31 -0.2791 0.0317
-4 16 1 20.0260 -0.0170
-4 16 2 -7.3608 0.0797
-4 16 3 -9.4125 0.0157
-4 16 4 -1.6925 -0.0182
-4 16 5 -3.8170 -0.0092
-4 16 6 14.4407 -0.0052
-4 16 7 1.2802 -0.0263
-4 16 8 -6.8552 0.0210
-4 16 9 6.8825 0.0477
-4 16 10 -11.6298 -0.0462
-4 16 11 -5.6288 -0.0552
-4 16 12 11.2312 0.0672
-4 16 13 -2.3552 0.0765
-4 16 14 4.9224 -0.0710
-4 16 15 4.3418 -0.0877
-4 16 16 -10.7771 0.0711
-4 16 17 -0.4806 0.0793
-4 16 18 0.7298 -0.0671
-4 16 19 -1.3464 -0.0698
-4 16 20 8.0543 0.0271
-4 16 21 -0.0659 0.0583
-4 16 22 -3.4534 -0.0147
-4 16 23 2.4432 -0.0343
-4 16 24 -4.3441 0.0353
-4 16 25 -0.9794 0.0114
-4 16 26 3.0177 -0.0387
-4 16 27 -1.2171 0.0007
-4 16 28 1.6261 0.0036
-4 16 29 0.2707 -0.0090
-4 16 30 -1.4959 0.0641
-4 17 1 -5.3062 0.0133
-4 17 2 5.8212 -0.1013
-4 17 3 5.8172 -0.0107
-4 17 4 -12.1633 0.0956
-4 17 5 3.1477 0.0525
-4 17 6 -1.4123 -0.0931
-4 17 7 -2.7346 -0.0684
-4 17 8 14.6647 0.0882
-4 17 9 -6.9680 0.0441
-4 17 10 -7.1185 -0.0675
-4 17 11 8.0515 -0.0254
-4 17 12 -8.5550 0.0552
-4 17 13 0.5315 0.0092
-4 17 14 7.9644 -0.0436
-4 17 15 -3.7244 0.0038
-4 17 16 3.8581 0.0333
-4 17 17 -1.9190 -0.0027
-4 17 18 -8.2143 0.0003
-4 17 19 4.0855 -0.0029
-4 17 20 0.7952 -0.0271
-4 17 21 -0.0543 -0.0137
-4 17 22 6.6305 0.0230
-4 17 23 -2.7059 0.0251
-4 17 24 -2.1226 -0.0394
-4 17 25 1.3168 -0.0170
-4 17 26 -4.2241 0.0278
-4 17 27 1.1959 0.0128
-4 17 28 1.7196 0.0114
-4 17 29 -0.3011 -0.0127
-4 17 30 1.2352 -0.0211
-4 18 1 -6.6673 -0.0218
-4 18 2 7.5113 -0.0124
-4 18 3 -1.7658 -0.0048
-4 18 4 8.1183 0.0032
-4 18 5 -4.6087 -0.0001
-4 18 6 -9.9341 0.0153
-4 18 7 11.8496 0.0340
-4 18 8 -3.8946 -0.0515
-4 18 9 -4.5854 -0.0368
-4 18 10 11.1694 0.0637
-4 18 11 -6.7824 0.0295
-4 18 12 -2.3967 -0.0629
-4 18 13 4.4380 -0.0322
-4 18 14 -6.1880 0.0509
-4 18 15 4.1216 0.0341
-4 18 16 4.0684 -0.0419
-4 18 17 -3.8396 -0.0037
-4 18 18 0.2511 0.0501
-4 18 19 -2.3832 -0.0055
-4 18 20 -2.5021 -0.0364
-4 18 21 4.3065 -0.0247
-4 18 22 0.3763 0.0266
-4 18 23 -0.3885 0.0122
-4 18 24 3.3503 -0.0216
-4 18 25 -2.2515 0.0108
-4 18 26 -1.2483 -0.0095
-4 18 27 0.0003 -0.0057
-4 18 28 -0.9202 -0.0003
-4 18 29 1.4555 -0.0213
-4 18 30 0.2505 0.0187
-4 19 1 2.5250 0.0131
-4 19 2 -12.3454 0.0514
-4 19 3 4.9872 -0.0046
-4 19 4 2.2364 -0.0480
-4 19 5 -5.2013 -0.0078
-4 19 6 9.2426 0.0645
-4 19 7 -4.7810 -0.0090
-4 19 8 -5.2485 -0.0499
-4 19 9 10.6589 0.0186
-4 19 10 -5.9268 0.0235
-4 19 11 -3.3411 -0.0197
-4 19 12 5.9471 -0.0062
-4 19 13 -4.4564 0.0159
-4 19 14 1.8345 -0.0020
-4 19 15 1.0125 -0.0243
-4 19 16 -2.8828 0.0000
-4 19 17 4.0088 0.0367
-4 19 18 -0.2361 0.0038
-4 19 19 -3.4512 -0.0087
-4 19 20 1.1121 -0.0106
-4 19 21 -1.0330 0.0042
-4 19 22 -1.0473 0.0177
-4 19 23 3.1855 0.0014
-4 19 24 -1.4324 0.0041
-4 19 25 0.4572 -0.0167
-4 19 26 2.4073 -0.0118
-4 19 27 -1.5182 -0.0478
-4 19 28 0.1913 -0.0466
-4 19 29 -0.6589 0.0838
-4 20 1 -0.7865 -0.0098
-4 20 2 0.7834 -0.0243
-4 20 3 -5.4867 0.0143
-4 20 4 -7.1121 0.0312
-4 20 5 10.2444 0.0065
-4 20 6 -2.0310 -0.0523
-4 20 7 -5.0611 -0.0119
-4 20 8 9.8875 0.0528
-4 20 9 -2.8217 0.0025
-4 20 10 -3.8236 -0.0373
-4 20 11 3.3078 0.0086
-4 20 12 -4.1089 0.0262
-4 20 13 1.8475 -0.0106
-4 20 14 1.7742 -0.0241
-4 20 15 -1.9834 -0.0104
-4 20 16 1.1234 0.0177
-4 20 17 -0.2512 0.0014
-4 20 18 0.5048 0.0120
-4 20 19 -0.4967 0.0040
-4 20 20 -1.5759 -0.0185
-4 20 21 -0.1906 0.0173
-4 20 22 1.9148 0.0033
-4 20 23 -0.2092 0.0092
-4 20 24 -1.5795 0.0213
-4 20 25 0.4094 0.0005
-4 20 26 0.2654 -0.0141
-4 20 27 0.9728 -0.0551
-4 20 28 -0.1656 -0.0069
-4 20 29 0.3284 0.0091
-4 21 1 10.4108 -0.0236
-4 21 2 5.5245 -0.0224
-4 21 3 -5.5403 0.0015
-4 21 4 3.2671 0.0095
-4 21 5 -4.9795 0.0035
-4 21 6 -4.9800 0.0155
-4 21 7 6.8755 -0.0002
-4 21 8 -2.0713 -0.0401
-4 21 9 -0.5129 -0.0039
-4 21 10 6.4053 0.0388
-4 21 11 -2.0468 0.0162
-4 21 12 -1.5151 -0.0373
-4 21 13 -1.7290 -0.0118
-4 21 14 -1.3707 0.0189
-4 21 15 3.2983 0.0029
-4 21 16 -0.3270 -0.0129
-4 21 17 0.2031 -0.0019
-4 21 18 0.7080 0.0067
-4 21 19 -1.2351 0.0126
-4 21 20 -1.3203 0.0059
-4 21 21 -0.2602 -0.0471
-4 21 22 0.2965 -0.0145
-4 21 23 0.9623 0.0514
-4 21 24 1.6318 0.0399
-4 21 25 -1.8682 0.0110
-4 21 26 -2.0596 -0.0044
-4 21 27 -0.0879 0.0326
-4 21 28 1.2656 -0.0471
-4 21 29 1.6538 -0.1373
-4 22 1 0.0852 0.0504
-4 22 2 3.3806 0.0181
-4 22 3 10.7960 -0.0551
-4 22 4 -2.6215 -0.0233
-4 22 5 -6.2259 0.0491
-4 22 6 3.1369 0.0433
-4 22 7 -4.0131 -0.0302
-4 22 8 -3.1214 -0.0273
-4 22 9 3.4386 -0.0114
-4 22 10 2.2063 0.0073
-4 22 11 3.2093 0.0135
-4 22 12 -1.5203 0.0153
-4 22 13 -2.2707 -0.0049
-4 22 14 0.1131 -0.0299
-4 22 15 -2.0978 0.0030
-4 22 16 2.8417 0.0183
-4 22 17 1.2288 -0.0085
-4 22 18 -0.7640 -0.0101
-4 22 19 2.5347 0.0233
-4 22 20 -1.7591 -0.0054
-4 22 21 -3.1524 -0.0341
-4 22 22 -0.7090 -0.0018
-4 22 23 1.0819 0.0132
-4 22 24 2.4141 0.0215
-4 22 25 -0.0180 0.0078
-4 22 26 -1.9923 0.0302
-4 22 27 -0.3421 0.0468
-4 22 28 -0.1781 -0.0572
-4 23 1 -8.9523 0.0020
-4 23 2 2.6027 -0.0206
-4 23 3 1.4460 0.0328
-4 23 4 2.6282 0.0184
-4 23 5 5.9228 -0.0372
-4 23 6 -3.1711 -0.0269
-4 23 7 -2.6512 0.0641
-4 23 8 -0.8981 0.0307
-4 23 9 -2.8290 -0.0548
-4 23 10 0.6704 -0.0386
-4 23 11 0.3522 0.0262
-4 23 12 3.5605 0.0534
-4 23 13 2.8470 -0.0213
-4 23 14 -4.6234 -0.0369
-4 23 15 -1.0217 0.0022
-4 23 16 0.4574 -0.0015
-4 23 17 -1.0170 0.0094
-4 23 18 2.9986 0.0088
-4 23 19 1.9738 -0.0181
-4 23 20 -0.0879 0.0111
-4 23 21 -0.3084 0.0177
-4 23 22 -2.2887 -0.0305
-4 23 23 -1.6757 -0.0187
-4 23 24 0.2286 0.0033
-4 23 25 1.8453 0.0290
-4 23 26 1.6755 0.0271
-4 23 27 -1.8408 -0.0284
-4 23 28 -1.9382 0.0581
-4 24 1 -1.4750 -0.0678
-4 24 2 -9.4012 0.0285
-4 24 3 -2.4000 0.0400
-4 24 4 6.3483 -0.0228
-4 24 5 1.7125 -0.0344
-4 24 6 2.0350 0.0143
-4 24 7 0.4069 0.0241
-4 24 8 -1.4707 0.0039
-4 24 9 -0.5435 0.0207
-4 24 10 -5.8603 -0.0123
-4 24 11 1.1288 -0.0261
-4 24 12 5.1038 -0.0070
-4 24 13 -1.8640 0.0335
-4 24 14 2.2788 0.0236
-4 24 15 -0.6001 -0.0401
-4 24 16 -5.2890 -0.0257
-4 24 17 1.8560 0.0180
-4 24 18 0.4398 0.0206
-4 24 19 -0.9357 -0.0073
-4 24 20 4.8396 -0.0165
-4 24 21 1.3204 -0.0055
-4 24 22 -1.4613 -0.0135
-4 24 23 -1.4389 -0.0276
-4 24 24 -2.1741 0.0242
-4 24 25 1.6801 0.0752
-4 24 26 0.3854 -0.0263
-4 24 27 -0.8492 -0.0255
-4 25 1 -0.9597 0.0418
-4 25 2 -1.1712 -0.0035
-4 25 3 -2.0786 -0.0657
-4 25 4 -4.9556 0.0013
-4 25 5 2.3456 0.0574
-4 25 6 2.0940 0.0038
-4 25 7 1.0118 -0.0577
-4 25 8 2.9822 0.0090
-4 25 9 -3.4641 0.0465
-4 25 10 0.3767 0.0048
-4 25 11 0.9079 -0.0333
-4 25 12 -5.5903 -0.0170
-4 25 13 3.3574 0.0400
-4 25 14 3.8782 0.0171
-4 25 15 -2.7783 -0.0224
-4 25 16 0.5102 -0.0069
-4 25 17 -0.9163 0.0123
-4 25 18 -3.6206 0.0041
-4 25 19 1.1803 -0.0048
-4 25 20 1.2342 -0.0083
-4 25 21 1.0594 -0.0112
-4 25 22 2.6829 -0.0298
-4 25 23 -0.3627 -0.0289
-4 25 24 -0.4115 0.0288
-4 25 25 -1.7551 0.0048
-4 25 26 -0.3487 0.0374
-4 25 27 1.5015 0.0531
-4 26 1 6.2647 0.0281
-4 26 2 4.3843 -0.0265
-4 26 3 -4.7001 -0.0098
-4 26 4 -0.9082 0.0159
-4 26 5 -2.6217 -0.0025
-4 26 6 -0.1399 -0.0082
-4 26 7 3.9304 0.0082
-4 26 8 -3.4165 -0.0041
-4 26 9 2.3446 -0.0255
-4 26 10 4.0919 0.0092
-4 26 11 -6.5693 0.0325
-4 26 12 0.6659 0.0045
-4 26 13 2.2771 -0.0281
-4 26 14 -3.0997 -0.0153
-4 26 15 4.2364 0.0244
-4 26 16 1.5204 0.0264
-4 26 17 -4.5026 -0.0265
-4 26 18 1.4153 -0.0142
-4 26 19 -1.3463 0.0521
-4 26 20 -3.3904 0.0181
-4 26 21 2.9667 -0.0243
-4 26 22 1.0186 -0.0195
-4 26 23 1.6781 -0.0211
-4 26 24 0.4857 -0.0905
-4 26 25 -1.4342 -0.0316
-4 26 26 0.9004 0.1180
-4 27 1 1.6518 -0.0253
-4 27 2 -2.2127 0.0164
-4 27 3 4.8142 0.0518
-4 27 4 -0.8817 -0.0226
-4 27 5 -2.1973 -0.0459
-4 27 6 2.3110 0.0134
-4 27 7 -3.7984 0.0370
-4 27 8 1.3743 -0.0047
-4 27 9 2.6941 -0.0275
-4 27 10 -5.0625 0.0033
-4 27 11 3.2242 0.0148
-4 27 12 2.5552 0.0079
-4 27 13 -5.4342 -0.0178
-4 27 14 1.6305 -0.0000
-4 27 15 2.2532 0.0153
-4 27 16 -2.1113 -0.0443
-4 27 17 2.0824 -0.0095
-4 27 18 0.2753 0.0589
-4 27 19 -2.5045 0.0129
-4 27 20 0.4450 -0.0002
-4 27 21 -1.7936 0.0109
-4 27 22 0.4694 0.0238
-4 27 23 1.6393 -0.0338
-4 27 24 0.2437 -0.0753
-4 27 25 1.5468 -0.0063
-4 28 1 -6.1251 -0.0432
-4 28 2 2.6786 0.0090
-4 28 3 0.3542 0.0116
-4 28 4 -0.6220 -0.0063
-4 28 5 3.4454 0.0052
-4 28 6 -3.6522 -0.0132
-4 28 7 1.5339 0.0022
-4 28 8 3.3715 0.0159
-4 28 9 -6.3323 0.0281
-4 28 10 1.2739 -0.0190
-4 28 11 3.7821 -0.0406
-4 28 12 -3.6664 0.0136
-4 28 13 2.0127 0.0416
-4 28 14 1.1277 0.0184
-4 28 15 -4.1627 -0.0474
-4 28 16 2.5132 -0.0216
-4 28 17 0.8481 0.0308
-4 28 18 -2.4676 -0.0192
-4 28 19 3.0253 -0.0130
-4 28 20 -1.4154 0.0199
-4 28 21 -2.0053 0.0224
-4 28 22 0.4917 0.0084
-4 28 23 -0.9520 0.0161
-4 28 24 2.1684 0.0482
-4 28 25 0.6528 -0.0716
-4 29 1 3.4493 0.0066
-4 29 2 -0.3715 -0.0153
-4 29 3 -2.5867 -0.0405
-4 29 4 2.2468 0.0262
-4 29 5 -2.7771 0.0139
-4 29 6 1.1422 -0.0120
-4 29 7 3.3104 -0.0188
-4 29 8 -3.6520 0.0087
-4 29 9 2.1342 0.0161
-4 29 10 0.9874 -0.0094
-4 29 11 -5.3014 0.0026
-4 29 12 2.7536 -0.0085
-4 29 13 3.1298 0.0073
-4 29 14 -2.4544 0.0092
-4 29 15 1.1402 0.0283
-4 29 16 0.6232 0.0246
-4 29 17 -1.7834 -0.0608
-4 29 18 0.6695 -0.0301
-4 29 19 -1.1328 0.0221
-4 29 20 0.7173 0.0271
-4 29 21 0.4577 0.0004
-4 29 22 -2.8168 -0.0341
-4 29 23 0.6846 0.0371
-4 29 24 0.0872 0.0112
-4 30 1 1.9944 0.0333
-4 30 2 -0.6567 -0.0217
-4 30 3 2.0415 -0.0131
-4 30 4 -2.0403 -0.0041
-4 30 5 -0.3168 0.0026
-4 30 6 1.3779 0.0074
-4 30 7 -3.8112 -0.0139
-4 30 8 2.6785 -0.0160
-4 30 9 3.9308 -0.0157
-4 30 10 -4.4884 0.0377
-4 30 11 -0.7401 0.0136
-4 30 12 0.6065 -0.0405
-4 30 13 -1.8796 -0.0091
-4 30 14 2.5683 0.0217
-4 30 15 1.8543 0.0183
-4 30 16 -0.7149 -0.0093
-4 30 17 1.7996 0.0071
-4 30 18 -1.6545 0.0054
-4 30 19 -1.5447 0.0105
-4 30 20 1.4665 0.0192
-4 30 21 -1.0090 -0.0113
-4 30 22 0.5899 -0.0067
-4 30 23 -1.1362 -0.0516
-4 31 1 -1.9401 -0.0047
-4 31 2 1.8995 0.0027
-4 31 3 0.2285 0.0108
-4 31 4 1.2569 -0.0048
-4 31 5 1.2610 0.0006
-4 31 6 -3.1000 -0.0112
-4 31 7 0.4419 -0.0066
-4 31 8 1.6296 0.0052
-4 31 9 -1.9534 0.0144
-4 31 10 3.0517 -0.0116
-4 31 11 0.1939 -0.0222
-4 31 12 -4.6313 0.0282
-4 31 13 -0.3562 -0.0129
-4 31 14 0.9678 -0.0408
-4 31 15 0.6129 -0.0038
-4 31 16 0.5851 0.0276
-4 31 17 0.7707 0.0219
-4 31 18 2.3007 0.0023
-4 31 19 -0.8079 -0.0056
-4 31 20 -2.6873 -0.0093
-4 31 21 2.2009 0.0532
-4 31 22 0.2329 0.0194
-4 31 23 -1.6330 -0.0265
-4 32 1 -2.1927 -0.0248
-4 32 2 -1.5012 -0.0095
-4 32 3 0.9080 0.0245
-4 32 4 0.9843 0.0067
-4 32 5 -0.3219 -0.0145
-4 32 6 1.9121 -0.0113
-4 32 7 1.2072 0.0170
-4 32 8 -4.1785 0.0099
-4 32 9 0.2033 -0.0087
-4 32 10 2.9690 -0.0129
-4 32 11 0.2593 0.0279
-4 32 12 0.2648 -0.0106
-4 32 13 -1.5210 -0.0450
-4 32 14 -0.8658 0.0254
-4 32 15 -1.0569 0.0193
-4 32 16 -1.2742 -0.0275
-4 32 17 1.5533 -0.0255
-4 32 18 2.0300 -0.0075
-4 32 19 0.2203 -0.0089
-4 32 20 0.0758 0.0286
-4 32 21 -0.9145 0.0326
-4 32 22 -0.5193 0.0527
-4 33 1 -1.7737 -0.0116
-4 33 2 -1.1265 0.0163
-4 33 3 -1.1587 -0.0198
-4 33 4 -1.3107 -0.0171
-4 33 5 0.9458 0.0156
-4 33 6 1.6085 0.0327
-4 33 7 -0.5568 -0.0174
-4 33 8 0.9871 -0.0439
-4 33 9 -1.0857 0.0114
-4 33 10 -2.5085 0.0421
-4 33 11 2.5838 -0.0093
-4 33 12 1.4713 -0.0243
-4 33 13 0.5798 0.0471
-4 33 14 -1.5657 -0.0039
-4 33 15 -0.6424 -0.0345
-4 33 16 2.0170 -0.0126
-4 33 17 -3.2265 -0.0154
-4 33 18 -1.1173 -0.0098
-4 33 19 3.7938 0.0059
-4 33 20 -0.4026 -0.0016
-4 33 21 -1.8833 0.0029
-4 34 1 2.5293 0.0654
-4 34 2 -1.3311 -0.0073
-4 34 3 -1.8609 -0.0579
-4 34 4 0.1027 0.0146
-4 34 5 -0.9558 0.0387
-4 34 6 -2.2325 -0.0043
-4 34 7 1.8646 -0.0289
-4 34 8 3.4806 0.0081
-4 34 9 -0.4640 -0.0118
-4 34 10 -2.1694 -0.0219
-4 34 11 -2.7713 0.0264
-4 34 12 1.0849 0.0692
-4 34 13 0.2131 -0.0189
-4 34 14 -0.0526 -0.0617
-4 34 15 3.8056 -0.0125
-4 34 16 -0.0663 0.0319
-4 34 17 -1.3070 0.0385
-4 34 18 -1.0758 -0.0305
-4 34 19 -0.9521 -0.0426
-4 34 20 1.4273 -0.0100
-4 35 1 1.9210 0.0175
-4 35 2 0.4440 -0.0229
-4 35 3 0.2973 0.0227
-4 35 4 -0.0597 -0.0051
-4 35 5 -0.9833 -0.0249
-4 35 6 -0.4033 0.0105
-4 35 7 -0.9942 0.0442
-4 35 8 0.2342 -0.0170
-4 35 9 3.7620 -0.0381
-4 35 10 -0.1362 0.0154
-4 35 11 -1.7430 0.0222
-4 35 12 -2.5929 -0.0257
-4 35 13 -1.3102 0.0010
-4 35 14 2.3986 0.0232
-4 35 15 -2.2092 0.0049
-4 35 16 1.0078 0.0207
-4 35 17 4.2900 -0.0344
-4 35 18 -1.7330 -0.0160
-4 35 19 -1.4952 -0.0025
-4 36 1 -0.2091 -0.0292
-4 36 2 2.7538 0.0414
-4 36 3 0.2411 0.0152
-4 36 4 -0.9810 -0.0445
-4 36 5 1.9164 -0.0048
-4 36 6 1.0750 0.0278
-4 36 7 -2.5444 0.0009
-4 36 8 -2.0509 0.0022
-4 36 9 0.3178 0.0278
-4 36 10 5.1105 -0.0253
-4 36 11 1.3584 -0.0571
-4 36 12 -2.6289 0.0175
-4 36 13 0.1996 0.0507
-4 36 14 -3.3604 0.0475
-4 36 15 -2.1020 0.0207
-4 36 16 0.7692 -0.1067
-4 36 17 1.3268 -0.0213
-4 36 18 2.7598 0.0668
-4 37 1 0.1810 0.0174
-4 37 2 0.3031 0.0097
-4 37 3 -0.3512 0.0065
-4 37 4 -0.3635 0.0152
-4 37 5 -0.6143 -0.0363
-4 37 6 1.0399 -0.0224
-4 37 7 2.5186 0.0466
-4 37 8 -2.2426 0.0327
-4 37 9 -1.3456 -0.0615
-4 37 10 0.9834 -0.0450
-4 37 11 1.5972 0.0608
-4 37 12 2.9419 0.0266
-4 37 13 -2.4286 -0.0054
-4 37 14 -0.8923 0.0236
-4 37 15 1.0197 -0.0566
-4 37 16 -2.6947 0.0217
-4 37 17 -0.8088 0.0568
-4 38 1 -0.8304 0.0449
-4 38 2 -1.7800 0.0432
-4 38 3 1.6268 0.0011
-4 38 4 -0.9179 -0.0442
-4 38 5 -3.2752 -0.0022
-4 38 6 0.0246 0.0342
-4 38 7 2.1492 -0.0032
-4 38 8 3.6557 -0.0230
-4 38 9 -1.4072 -0.0079
-4 38 10 -4.4618 0.0285
-4 38 11 2.0123 -0.0171
-4 38 12 1.0421 -0.0194
-4 38 13 0.7797 0.0133
-4 38 14 1.1111 -0.0579
-4 38 15 -0.4062 0.0727
-4 39 1 -1.1377 0.0649
-4 39 2 1.6368 -0.0024
-4 39 3 0.7669 -0.0616
-4 39 4 0.3604 0.0427
-4 39 5 -0.2831 0.0517
-4 39 6 -4.1009 -0.0745
-4 39 7 -1.0413 -0.0393
-4 39 8 2.7195 0.0695
-4 39 9 1.1684 0.0853
-4 39 10 1.0340 -0.0614
-4 39 11 -1.6010 -0.1090
-4 39 12 0.1060 0.0053
-4 39 13 1.6124 -0.0018
-4 39 14 -1.3202 0.0745
-4 40 1 2.0910 -0.1513
-4 40 2 0.6143 -0.0332
-4 40 3 -0.6710 0.1467
-4 40 4 2.8873 0.0444
-4 40 5 0.8520 -0.1264
-4 40 6 -1.7921 -0.0187
-4 40 7 -3.9614 0.0492
-4 40 8 -2.6281 0.0228
-4 40 9 4.0578 0.0074
-4 40 10 2.8244 -0.0175
-4 40 11 -0.7096 -0.0052
-4 40 12 -0.3411 -0.0507
-4 41 1 -0.4485 -0.0941
-4 41 2 -2.1203 0.1165
-4 41 3 0.7343 0.0566
-4 41 4 0.0657 -0.0945
-4 41 5 1.6854 0.0289
-4 41 6 1.7254 0.0595
-4 41 7 -2.0106 -0.0462
-4 41 8 -2.5975 -0.0587
-4 41 9 -1.3317 -0.0102
-4 41 10 0.6621 0.1086
-4 42 1 -2.5636 0.1544
-4 42 2 0.3016 -0.1251
-4 42 3 -0.3192 -0.1516
-4 42 4 -0.8005 0.1266
-4 42 5 0.7351 0.1208
-4 42 6 1.5432 -0.0720
-3 0 2 -36.0018 -0.2127
-3 0 4 -47.1304 0.0578
-3 0 6 44.4878 0.2540
-3 0 8 9.3328 -0.4457
-3 0 10 -17.4963 0.5331
-3 0 12 -11.4339 -0.5613
-3 0 14 17.2855 0.4907
-3 0 16 2.0997 -0.3833
-3 0 18 -12.9435 0.2631
-3 0 20 1.2883 -0.1307
-3 0 22 10.5171 0.0148
-3 0 24 -2.8322 0.0867
-3 0 26 -6.2951 -0.1696
-3 0 28 0.8422 0.2160
-3 0 30 3.8893 -0.2036
-3 0 32 0.1697 0.1369
-3 1 1 29.7298 0.6828
-3 1 2 73.5628 -0.1344
-3 1 3 -38.9025 -0.8641
-3 1 4 -55.4670 -0.1795
-3 1 5 -1.6000 0.8703
-3 1 6 -4.4831 0.2696
-3 1 7 20.9820 -0.6751
-3 1 8 20.0856 -0.2141
-3 1 9 2.2567 0.4284
-3 1 10 5.1664 0.1345
-3 1 11 -16.6543 -0.1908
-3 1 12 -12.3336 -0.0045
-3 1 13 1.1710 -0.0458
-3 1 14 -4.3914 -0.0933
-3 1 15 12.9666 0.2674
-3 1 16 12.4674 0.1153
-3 1 17 -5.7414 -0.4584
-3 1 18 -2.1275 -0.1399
-3 1 19 -7.6540 0.5759
-3 1 20 -7.5293 0.1742
-3 1 21 6.0594 -0.5917
-3 1 22 1.7908 -0.1983
-3 1 23 4.6072 0.5348
-3 1 24 5.7389 0.1775
-3 1 25 -4.9951 -0.4462
-3 1 26 -1.3123 -0.1215
-3 1 27 -2.7017 0.3178
-3 1 28 -3.4078 0.0753
-3 1 29 3.0603 -0.1716
-3 1 30 -0.2814 -0.0027
-3 1 31 1.8748 0.0461
-3 1 32 2.4610 -0.0510
-3 1 33 -1.5943 0.0693
-3 2 1 54.7539 0.3551
-3 2 2 24.8153 0.0398
-3 2 3 16.6579 -0.1140
-3 2 4 7.0716 -0.0906
-3 2 5 -43.4061 -0.3292
-3 2 6 -25.6657 0.0463
-3 2 7 0.4998 0.6270
-3 2 8 15.8769 0.0088
-3 2 9 23.6045 -0.7555
-3 2 10 1.4040 -0.0472
-3 2 11 2.1362 0.8319
-3 2 12 -5.0502 0.0509
-3 2 13 -21.2677 -0.7894
-3 2 14 -1.0462 -0.0220
-3 2 15 5.2131 0.6616
-3 2 16 4.7056 0.0039
-3 2 17 14.5603 -0.5209
-3 2 18 -1.9009 -0.0037
-3 2 19 -8.9146 0.3350
-3 2 20 -1.9179 0.0108
-3 2 21 -7.9127 -0.1226
-3 2 22 0.8536 -0.0084
-3 2 23 8.5708 -0.0740
-3 2 24 2.0401 -0.0079
-3 2 25 3.5345 0.2213
-3 2 26 -1.9618 0.0045
-3 2 27 -6.1483 -0.2982
-3 2 28 0.0189 -0.0071
-3 2 29 -1.6953 0.3250
-3 2 30 1.2468 0.0101
-3 2 31 2.8818 -0.2913
-3 2 32 -0.8307 0.0285
-3 2 33 1.0171 0.1797
-3 3 1 -41.6803 -0.3425
-3 3 2 1.0975 0.4781
-3 3 3 58.2810 0.6791
-3 3 4 25.7026 -0.4000
-3 3 5 -13.5075 -0.7408
-3 3 6 -34.8404 0.2337
-3 3 7 -15.5860 0.5660
-3 3 8 1.8039 -0.1017
-3 3 9 0.0422 -0.3780
-3 3 10 23.6929 0.0516
-3 3 11 14.1286 0.1624
-3 3 12 -9.9015 -0.0115
-3 3 13 -0.6415 0.0674
-3 3 14 -12.7021 -0.0240
-3 3 15 -14.2840 -0.2271
-3 3 16 10.8537 0.0623
-3 3 17 6.4153 0.3580
-3 3 18 6.7994 -0.1194
-3 3 19 7.6126 -0.4613
-3 3 20 -11.2846 0.1486
-3 3 21 -6.3673 0.5054
-3 3 22 -0.6834 -0.1433
-3 3 23 -3.1408 -0.4862
-3 3 24 7.6183 0.1304
-3 3 25 5.7407 0.3878
-3 3 26 -1.1626 -0.1056
-3 3 27 0.1202 -0.2587
-3 3 28 -5.2043 0.0834
-3 3 29 -2.5422 0.1196
-3 3 30 1.7914 -0.0430
-3 3 31 -1.0900 0.0146
-3 3 32 2.1599 -0.0321
-3 3 33 1.4916 -0.0565
-3 4 1 -33.2475 -0.1677
-3 4 2 -8.0129 0.1794
-3 4 3 10.0942 0.0371
-3 4 4 30.5721 0.1142
-3 4 5 13.7200 0.2130
-3 4 6 6.0397 -0.3041
-3 4 7 -18.0152 -0.3908
-3 4 8 -35.2601 0.3097
-3 4 9 8.7923 0.4974
-3 4 10 10.3779 -0.3285
-3 4 11 -0.5062 -0.5558
-3 4 12 22.5487 0.3412
-3 4 13 -0.2023 0.5314
-3 4 14 -15.3412 -0.2779
-3 4 15 -0.5721 -0.4497
-3 4 16 -13.5522 0.2303
-3 4 17 -0.1008 0.3362
-3 4 18 17.8982 -0.1887
-3 4 19 0.4485 -0.2043
-3 4 20 2.4330 0.1098
-3 4 21 -1.0819 0.0751
-3 4 22 -12.1955 -0.0206
-3 4 23 -1.2488 0.0522
-3 4 24 2.0866 -0.0780
-3 4 25 3.3793 -0.1466
-3 4 26 8.1762 0.1377
-3 4 27 -0.1470 0.1938
-3 4 28 -3.7670 -0.1587
-3 4 29 -2.4952 -0.1863
-3 4 30 -4.1825 0.1627
-3 4 31 1.7177 0.1303
-3 4 32 2.3537 -0.0817
-3 4 33 -0.4562 -0.1062
-3 5 1 3.2250 0.0417
-3 5 2 -17.9379 -0.5554
-3 5 3 -19.2220 -0.1692
-3 5 4 -7.1564 0.5750
-3 5 5 42.4005 0.2563
-3 5 6 21.3541 -0.3914
-3 5 7 -26.6678 -0.2685
-3 5 8 2.5452 0.2431
-3 5 9 -11.4011 0.1890
-3 5 10 -21.3312 -0.1612
-3 5 11 21.0089 -0.0804
-3 5 12 6.9855 0.0421
-3 5 13 -0.4600 -0.0174
-3 5 14 16.1241 0.0677
-3 5 15 -12.3226 0.1182
-3 5 16 -12.8253 -0.1548
-3 5 17 2.9880 -0.1935
-3 5 18 -8.1370 0.2392
-3 5 19 9.4512 0.2218
-3 5 20 12.3807 -0.2779
-3 5 21 -6.0885 -0.2296
-3 5 22 -0.6895 0.2902
-3 5 23 -5.0980 0.2080
-3 5 24 -6.9046 -0.2677
-3 5 25 4.7861 -0.1678
-3 5 26 3.7368 0.1957
-3 5 27 3.8244 0.0968
-3 5 28 2.8386 -0.1114
-3 5 29 -4.9094 -0.0167
-3 5 30 -1.7230 0.0054
-3 5 31 -0.2856 0.0348
-3 5 32 -1.6030 0.0384
-3 5 33 1.5910 -0.0468
-3 6 1 2.7957 -0.1052
-3 6 2 -1.0616 -0.0889
-3 6 3 -31.1642 0.0402
-3 6 4 6.5685 -0.1383
-3 6 5 11.2315 -0.0162
-3 6 6 -10.3932 0.2790
-3 6 7 32.7787 0.1042
-3 6 8 0.6815 -0.3188
-3 6 9 -32.5009 -0.1755
-3 6 10 9.9783 0.3619
-3 6 11 -6.1672 0.1654
-3 6 12 -8.5390 -0.3860
-3 6 13 23.2072 -0.1514
-3 6 14 -1.0401 0.3436
-3 6 15 -1.2710 0.1392
-3 6 16 8.1893 -0.2724
-3 6 17 -18.4058 -0.0959
-3 6 18 -4.4069 0.1843
-3 6 19 8.0168 0.0545
-3 6 20 -1.9587 -0.0868
-3 6 21 9.6437 -0.0123
-3 6 22 2.5825 -0.0089
-3 6 23 -8.0169 -0.0137
-3 6 24 -2.1012 0.0903
-3 6 25 -4.8672 0.0133
-3 6 26 0.4560 -0.1343
-3 6 27 6.7351 -0.0182
-3 6 28 1.6709 0.1447
-3 6 29 2.2823 -0.0067
-3 6 30 -1.4161 -0.0962
-3 6 31 -4.8381 -0.0216
-3 6 32 0.5872 0.0443
-3 7 1 -1.0290 0.1703
-3 7 2 -20.4685 0.3011
-3 7 3 17.6544 -0.1637
-3 7 4 -1.5806 -0.3078
-3 7 5 -37.7876 0.0483
-3 7 6 30.8281 0.2649
-3 7 7 17.7295 0.0301
-3 7 8 -20.0692 -0.1890
-3 7 9 17.6134 0.0007
-3 7 10 -10.2714 0.1124
-3 7 11 -19.9871 -0.0397
-3 7 12 16.2151 -0.0351
-3 7 13 -5.9114 0.0310
-3 7 14 -0.2597 -0.0415
-3 7 15 17.6185 -0.0116
-3 7 16 -8.6281 0.1124
-3 7 17 -1.2023 -0.0089
-3 7 18 2.4140 -0.1722
-3 7 19 -13.4352 0.0147
-3 7 20 4.7642 0.2040
-3 7 21 7.3378 -0.0051
-3 7 22 -1.5617 -0.1935
-3 7 23 4.3985 0.0028
-3 7 24 -4.0250 0.1558
-3 7 25 -5.2724 0.0071
-3 7 26 0.8971 -0.1187
-3 7 27 -1.6096 0.0043
-3 7 28 4.3180 0.0636
-3 7 29 2.7749 -0.0019
-3 7 30 -2.5290 -0.0369
-3 7 31 0.9003 -0.0334
-3 7 32 -0.8827 0.0532
-3 8 1 -19.0474 0.1240
-3 8 2 7.9988 -0.0642
-3 8 3 3.6642 -0.0155
-3 8 4 -35.2633 0.0853
-3 8 5 19.5048 -0.0476
-3 8 6 7.2459 -0.1363
-3 8 7 -20.9990 0.0308
-3 8 8 30.6222 0.1852
-3 8 9 1.5838 -0.0134
-3 8 10 -21.9653 -0.1923
-3 8 11 11.9532 0.0475
-3 8 12 -10.7377 0.1703
-3 8 13 -5.5865 -0.0671
-3 8 14 16.3270 -0.1268
-3 8 15 -7.5348 0.0522
-3 8 16 3.2897 0.0963
-3 8 17 9.4616 -0.0410
-3 8 18 -11.3321 -0.0861
-3 8 19 -0.6682 0.0152
-3 8 20 0.5753 0.0470
-3 8 21 -4.9971 0.0274
-3 8 22 6.9660 0.0109
-3 8 23 2.5250 -0.0522
-3 8 24 -0.9233 -0.0260
-3 8 25 0.7280 0.0362
-3 8 26 -5.6628 0.0190
-3 8 27 0.0509 -0.0169
-3 8 28 1.0912 -0.0086
-3 8 29 -0.8092 0.0157
-3 8 30 4.0391 0.0167
-3 8 31 -0.3161 0.0063
-3 8 32 -1.8127 -0.0722
-3 9 1 31.0179 -0.1372
-3 9 2 8.7904 -0.0094
-3 9 3 -41.2396 0.1356
-3 9 4 15.2141 0.0141
-3 9 5 3.5676 -0.0966
-3 9 6 -33.1232 -0.0455
-3 9 7 24.6444 0.0533
-3 9 8 11.2714 0.0291
-3 9 9 -10.8298 -0.0414
-3 9 10 16.8638 0.0082
-3 9 11 -13.0914 0.0422
-3 9 12 -12.9377 -0.0204
-3 9 13 12.2957 -0.0133
-3 9 14 -7.1966 0.0112
-3 9 15 3.3994 -0.0044
-3 9 16 10.3229 0.0092
-3 9 17 -8.2771 0.0259
-3 9 18 2.3010 -0.0130
-3 9 19 2.0646 -0.0693
-3 9 20 -8.1118 -0.0050
-3 9 21 2.2813 0.0732
-3 9 22 1.6138 0.0182
-3 9 23 0.0209 -0.0286
-3 9 24 4.0128 -0.0403
-3 9 25 -3.0161 0.0031
-3 9 26 -0.6520 0.0484
-3 9 27 -0.4941 -0.0193
-3 9 28 -2.4160 -0.0264
-3 9 29 3.7846 0.0563
-3 9 30 -0.6019 0.0227
-3 9 31 -1.0208 -0.0762
-3 9 32 1.1506 -0.0092
-3 10 1 27.4349 0.0153
-3 10 2 -9.2259 0.1312
-3 10 3 21.7460 -0.0231
-3 10 4 0.2777 -0.0652
-3 10 5 -38.1728 0.0217
-3 10 6 11.0958 0.0207
-3 10 7 1.3127 -0.0262
-3 10 8 -12.1307 -0.0100
-3 10 9 26.3163 0.0184
-3 10 10 2.2922 -0.0173
-3 10 11 -9.7959 -0.0259
-3 10 12 3.9274 0.0444
-3 10 13 -14.9256 0.0135
-3 10 14 -0.6054 -0.0446
-3 10 15 11.3981 0.0173
-3 10 16 -3.9781 0.0465
-3 10 17 4.2431 0.0049
-3 10 18 3.3184 -0.0309
-3 10 19 -6.0031 -0.0203
-3 10 20 1.1096 -0.0085
-3 10 21 -0.7066 -0.0126
-3 10 22 -2.1766 0.0419
-3 10 23 2.2424 0.0146
-3 10 24 -0.9189 -0.0419
-3 10 25 2.3897 0.0106
-3 10 26 0.4634 0.0189
-3 10 27 -2.9893 -0.0295
-3 10 28 2.3127 -0.0041
-3 10 29 -1.8571 0.0354
-3 10 30 -0.7339 -0.0054
-3 10 31 1.5525 0.0210
-3 10 32 -0.8530 -0.0152
-3 11 1 -25.3425 -0.0147
-3 11 2 34.7926 -0.0720
-3 11 3 25.4300 0.0643
-3 11 4 -21.4627 0.1021
-3 11 5 10.3338 -0.0645
-3 11 6 -5.6975 -0.0844
-3 11 7 -26.1356 0.0453
-3 11 8 10.0005 0.0618
-3 11 9 3.9841 -0.0293
-3 11 10 5.3452 -0.0513
-3 11 11 16.3006 -0.0057
-3 11 12 -10.2853 0.0060
-3 11 13 -8.9228 0.0222
-3 11 14 -1.0323 0.0262
-3 11 15 -6.7454 -0.0300
-3 11 16 6.5890 -0.0346
-3 11 17 7.3003 0.0453
-3 11 18 -1.6438 0.0685
-3 11 19 1.1521 -0.0418
-3 11 20 -1.3656 -0.0875
-3 11 21 -3.3147 0.0438
-3 11 22 0.0543 0.0589
-3 11 23 -0.8615 -0.0230
-3 11 24 2.3923 -0.0222
-3 11 25 1.5984 -0.0181
-3 11 26 -1.3273 0.0046
-3 11 27 1.7341 0.0112
-3 11 28 -2.7405 -0.0122
-3 11 29 -0.6275 -0.0216
-3 11 30 2.6933 0.0701
-3 11 31 -1.5100 0.0536
-3 11 32 -0.2927 -0.0694
-3 12 1 -5.3648 -0.1470
-3 12 2 1.0571 -0.0538
-3 12 3 -6.9601 0.0745
-3 12 4 29.8788 0.0375
-3 12 5 9.8469 0.0226
-3 12 6 -17.6101 -0.0039
-3 12 7 -0.4055 -0.0756
-3 12 8 -12.4122 -0.0259
-3 12 9 -7.5518 0.1103
-3 12 10 13.3035 0.0624
-3 12 11 5.9200 -0.1305
-3 12 12 8.5898 -0.0852
-3 12 13 0.9058 0.1063
-3 12 14 -14.0281 0.0615
-3 12 15 -4.4804 -0.0918
-3 12 16 0.2313 -0.0499
-3 12 17 1.8138 0.0756
-3 12 18 5.9306 0.0428
-3 12 19 1.2574 -0.0366
-3 12 20 -0.7145 -0.0098
-3 12 21 -1.4153 -0.0013
-3 12 22 -2.4973 0.0050
-3 12 23 1.9455 0.0357
-3 12 24 -0.5735 -0.0086
-3 12 25 -1.5802 -0.0365
-3 12 26 3.1317 -0.0278
-3 12 27 -1.6757 0.0345
-3 12 28 0.0265 0.0128
-3 12 29 2.2221 -0.0348
-3 12 30 -1.6022 0.0223
-3 12 31 0.5806 0.0188
-3 12 32 -0.5863 0.0466
-3 13 1 -9.8613 0.1129
-3 13 2 -35.0309 -0.0297
-3 13 3 8.0240 -0.1690
-3 13 4 12.3123 0.0271
-3 13 5 2.4991 0.1629
-3 13 6 14.0476 0.0003
-3 13 7 -4.0214 -0.1258
-3 13 8 -10.1153 -0.0216
-3 13 9 -7.0278 0.0933
-3 13 10 -9.4091 0.0347
-3 13 11 9.6508 -0.0231
-3 13 12 11.7804 -0.0279
-3 13 13 3.0736 -0.0477
-3 13 14 1.8110 0.0014
-3 13 15 -9.0941 0.0661
-3 13 16 -7.2876 0.0233
-3 13 17 0.2779 -0.0871
-3 13 18 1.3408 -0.0387
-3 13 19 5.6047 0.1019
-3 13 20 2.1278 0.0228
-3 13 21 -1.4368 -0.0950
-3 13 22 0.9133 -0.0154
-3 13 23 -3.3756 0.0759
-3 13 24 -2.3875 0.0576
-3 13 25 2.6430 -0.0570
-3 13 26 -1.2426 -0.0440
-3 13 27 1.1710 0.0352
-3 13 28 2.4095 -0.0133
-3 13 29 -2.2053 -0.0104
-3 13 30 -0.3128 -0.0356
-3 13 31 1.0343 0.0205
-3 14 1 -5.2316 0.0699
-3 14 2 3.2184 -0.0353
-3 14 3 -15.2987 -0.0108
-3 14 4 -11.8773 -0.0249
-3 14 5 12.3782 -0.0397
-3 14 6 7.1135 0.0487
-3 14 7 8.7710 0.0822
-3 14 8 0.4935 -0.0434
-3 14 9 -12.7902 -0.1323
-3 14 10 -3.0725 0.0357
-3 14 11 -6.3693 0.1780
-3 14 12 0.0301 -0.0212
-3 14 13 14.8192 -0.1695
-3 14 14 3.5189 0.0026
-3 14 15 -0.7579 0.1425
-3 14 16 -3.7660 0.0078
-3 14 17 -9.4758 -0.1024
-3 14 18 1.6660 -0.0108
-3 14 19 2.8077 0.0421
-3 14 20 0.4764 0.0019
-3 14 21 5.6660 -0.0256
-3 14 22 -2.2385 -0.0109
-3 14 23 -3.4743 0.0264
-3 14 24 2.8621 0.0153
-3 14 25 -2.8323 0.0236
-3 14 26 -0.1437 0.0050
-3 14 27 2.5221 -0.0798
-3 14 28 -1.9967 0.0102
-3 14 29 0.4643 0.0355
-3 14 30 0.7518 -0.0213
-3 14 31 -0.1693 0.0157
-3 15 1 24.1209 -0.0861
-3 15 2 3.7096 0.1254
-3 15 3 -11.1485 0.0888
-3 15 4 -5.4046 -0.0944
-3 15 5 -8.5001 -0.0874
-3 15 6 8.7443 0.0640
-3 15 7 6.5545 0.0835
-3 15 8 -0.7816 -0.0450
-3 15 9 9.9334 -0.0763
-3 15 10 -9.1090 0.0281
-3 15 11 -12.3482 0.0385
-3 15 12 3.5238 0.0055
-3 15 13 -2.4291 0.0111
-3 15 14 7.5902 -0.0273
-3 15 15 9.2359 -0.0487
-3 15 16 -5.7994 0.0307
-3 15 17 -0.9410 0.0914
-3 15 18 -4.1171 -0.0240
-3 15 19 -5.5195 -0.0988
-3 15 20 5.9802 0.0111
-3 15 21 0.6477 0.0799
-3 15 22 0.4233 -0.0161
-3 15 23 5.4236 -0.0865
-3 15 24 -3.8838 0.0232
-3 15 25 -2.2229 0.0845
-3 15 26 0.9880 -0.0311
-3 15 27 -2.4383 -0.0377
-3 15 28 1.0373 0.0116
-3 15 29 1.9961 0.0037
-3 15 30 0.5516 0.0304
-3 15 31 -1.4621 -0.0325
-3 16 1 -5.5525 0.0131
-3 16 2 5.6528 -0.0219
-3 16 3 10.9735 -0.0109
-3 16 4 -9.9187 0.0492
-3 16 5 -0.7054 0.0391
-3 16 6 -4.3463 -0.0522
-3 16 7 -5.3518 -0.0620
-3 16 8 15.8498 0.0605
-3 16 9 -0.6572 0.0836
-3 16 10 -4.3597 -0.0798
-3 16 11 6.9110 -0.1021
-3 16 12 -11.1339 0.0961
-3 16 13 -4.2222 0.0964
-3 16 14 6.2721 -0.0910
-3 16 15 -1.2047 -0.0945
-3 16 16 7.9016 0.0722
-3 16 17 1.4472 0.0901
-3 16 18 -9.2416 -0.0258
-3 16 19 1.1663 -0.0564
-3 16 20 -1.9186 0.0130
-3 16 21 -1.9750 0.0184
-3 16 22 7.6463 -0.0349
-3 16 23 -0.9418 0.0021
-3 16 24 -1.2641 0.0101
-3 16 25 2.4815 -0.0082
-3 16 26 -4.0140 0.0365
-3 16 27 -0.6593 0.0085
-3 16 28 1.6980 -0.0389
-3 16 29 -0.0027 -0.0105
-3 16 30 0.0102 -0.0219
-3 17 1 -9.0604 -0.0183
-3 17 2 5.5587 -0.1015
-3 17 3 -1.2883 -0.0299
-3 17 4 9.6673 0.0843
-3 17 5 -3.8319 0.0439
-3 17 6 -12.3386 -0.0613
-3 17 7 11.2830 -0.0184
-3 17 8 -3.4420 0.0399
-3 17 9 -4.6503 0.0029
-3 17 10 13.9038 -0.0310
-3 17 11 -5.1938 0.0152
-3 17 12 -3.4384 0.0075
-3 17 13 2.9517 -0.0245
-3 17 14 -9.0629 0.0069
-3 17 15 4.2331 0.0231
-3 17 16 5.7860 -0.0242
-3 17 17 -2.8244 -0.0250
-3 17 18 4.3805 0.0518
-3 17 19 -3.0580 0.0457
-3 17 20 -5.7865 -0.0509
-3 17 21 3.8658 -0.0572
-3 17 22 -2.8179 0.0529
-3 17 23 -0.3795 0.0302
-3 17 24 6.1075 -0.0408
-3 17 25 -1.3272 -0.0055
-3 17 26 -0.4620 0.0159
-3 17 27 -0.1171 0.0208
-3 17 28 -1.8529 -0.0176
-3 17 29 -0.6334 -0.0518
-3 17 30 0.6213 0.0138
-3 18 1 7.4817 -0.0067
-3 18 2 -12.4004 0.0246
-3 18 3 4.5103 0.0005
-3 18 4 1.6692 -0.0472
-3 18 5 -7.3440 -0.0295
-3 18 6 10.8150 0.0780
-3 18 7 -5.4842 0.0326
-3 18 8 -7.3159 -0.0749
-3 18 9 12.8814 -0.0280
-3 18 10 -5.1042 0.0724
-3 18 11 -3.0465 0.0220
-3 18 12 7.3086 -0.0703
-3 18 13 -6.1065 -0.0165
-3 18 14 0.8455 0.0575
-3 18 15 1.2389 0.0010
-3 18 16 -4.7098 -0.0607
-3 18 17 6.3068 0.0006
-3 18 18 2.6034 0.0575
-3 18 19 -4.5148 0.0179
-3 18 20 1.4013 -0.0429
-3 18 21 -3.0244 0.0069
-3 18 22 -2.7234 0.0245
-3 18 23 4.8408 -0.0122
-3 18 24 -1.1810 0.0016
-3 18 25 0.1870 -0.0222
-3 18 26 2.6903 0.0115
-3 18 27 -1.9449 0.0149
-3 18 28 -1.2011 -0.0348
-3 18 29 0.1293 0.0309
-3 18 30 0.4396 0.0197
-3 19 1 0.5078 0.0272
-3 19 2 6.2072 0.0437
-3 19 3 -2.9185 -0.0150
-3 19 4 -8.9933 -0.0625
-3 19 5 11.8524 0.0194
-3 19 6 -4.1133 0.0263
-3 19 7 -10.0960 -0.0136
-3 19 8 11.7280 0.0127
-3 19 9 -2.4415 0.0127
-3 19 10 -3.5027 -0.0197
-3 19 11 7.2987 -0.0144
-3 19 12 -5.4212 0.0218
-3 19 13 0.8165 0.0172
-3 19 14 1.9852 -0.0257
-3 19 15 -5.3822 -0.0354
-3 19 16 3.0435 0.0135
-3 19 17 1.4133 0.0143
-3 19 18 -0.7854 -0.0033
-3 19 19 3.4878 0.0064
-3 19 20 -2.6476 0.0162
-3 19 21 -2.9353 -0.0077
-3 19 22 3.5230 -0.0213
-3 19 23 -2.0958 0.0104
-3 19 24 -1.2327 0.0069
-3 19 25 2.0661 0.0304
-3 19 26 -0.6716 0.0027
-3 19 27 0.7047 -0.0435
-3 19 28 -0.4524 0.0331
-3 19 29 0.0747 0.0038
-3 19 30 0.4321 -0.0590
-3 20 1 6.6046 -0.0011
-3 20 2 7.3163 -0.0520
-3 20 3 -4.1118 -0.0117
-3 20 4 9.1376 0.0545
-3 20 5 -3.7371 -0.0043
-3 20 6 -8.8480 -0.0469
-3 20 7 7.7867 0.0208
-3 20 8 -5.2032 0.0251
-3 20 9 -3.9411 -0.0164
-3 20 10 9.9832 -0.0089
-3 20 11 -1.3705 0.0164
-3 20 12 -0.3754 0.0120
-3 20 13 0.0518 -0.0071
-3 20 14 -4.6959 -0.0155
-3 20 15 2.2820 0.0065
-3 20 16 0.0583 -0.0103
-3 20 17 -1.3225 -0.0173
-3 20 18 3.1748 0.0018
-3 20 19 1.8146 0.0206
-3 20 20 -0.9461 0.0199
-3 20 21 -0.3526 -0.0426
-3 20 22 -2.9760 -0.0269
-3 20 23 -1.1681 0.0299
-3 20 24 3.2287 0.0354
-3 20 25 -0.2194 0.0071
-3 20 26 -0.4488 -0.0178
-3 20 27 -0.0450 0.0351
-3 20 28 -0.3774 0.0068
-3 20 29 -0.2071 -0.0779
-3 21 1 -6.0834 -0.0048
-3 21 2 -3.8131 0.0018
-3 21 3 12.8784 0.0056
-3 21 4 0.3108 -0.0166
-3 21 5 -5.8582 -0.0032
-3 21 6 9.2687 0.0351
-3 21 7 -3.3571 -0.0163
-3 21 8 -8.5799 -0.0360
-3 21 9 3.1186 0.0144
-3 21 10 -1.0923 0.0333
-3 21 11 2.3193 0.0002
-3 21 12 3.3208 -0.0118
-3 21 13 -2.0972 -0.0019
-3 21 14 1.2956 0.0125
-3 21 15 -2.5769 -0.0012
-3 21 16 -2.0915 -0.0143
-3 21 17 1.3225 -0.0104
-3 21 18 -0.0481 -0.0101
-3 21 19 2.9249 0.0214
-3 21 20 3.0243 0.0127
-3 21 21 -2.6785 -0.0217
-3 21 22 -2.8889 -0.0199
-3 21 23 0.5479 0.0070
-3 21 24 0.2855 0.0033
-3 21 25 1.3573 -0.0207
-3 21 26 -0.0651 0.0279
-3 21 27 -0.3932 0.0460
-3 21 28 0.1874 -0.0191
-3 21 29 -2.2569 0.0012
-3 22 1 -12.3262 0.0517
-3 22 2 -0.5591 0.0395
-3 22 3 -2.4905 -0.0268
-3 22 4 -1.7409 -0.0320
-3 22 5 10.8332 0.0102
-3 22 6 0.5268 -0.0035
-3 22 7 -2.5766 0.0134
-3 22 8 3.0210 0.0235
-3 22 9 -5.4426 -0.0214
-3 22 10 -3.9916 -0.0330
-3 22 11 0.3895 0.0212
-3 22 12 2.4300 0.0430
-3 22 13 5.3535 -0.0051
-3 22 14 -1.4614 -0.0304
-3 22 15 -1.8148 -0.0000
-3 22 16 -0.9966 0.0180
-3 22 17 -2.9734 -0.0086
-3 22 18 0.5984 -0.0044
-3 22 19 1.0839 -0.0096
-3 22 20 2.1972 0.0118
-3 22 21 3.1722 0.0365
-3 22 22 -0.3041 -0.0396
-3 22 23 -2.8920 -0.0506
-3 22 24 -1.9627 0.0133
-3 22 25 0.4463 0.0165
-3 22 26 2.3531 0.0113
-3 22 27 0.7536 -0.0099
-3 22 28 -1.5107 0.0240
-3 23 1 4.8920 -0.0444
-3 23 2 -8.4336 -0.0040
-3 23 3 -8.8119 0.0341
-3 23 4 5.2889 0.0047
-3 23 5 0.2808 -0.0502
-3 23 6 -0.8102 -0.0050
-3 23 7 5.7807 0.0536
-3 23 8 1.8135 0.0100
-3 23 9 -0.8059 -0.0321
-3 23 10 -4.6122 -0.0291
-3 23 11 -2.6523 0.0158
-3 23 12 2.5224 0.0248
-3 23 13 -1.1099 0.0127
-3 23 14 2.6659 0.0051
-3 23 15 2.8419 -0.0160
-3 23 16 -3.5642 -0.0158
-3 23 17 -0.5933 0.0117
-3 23 18 -1.5329 0.0101
-3 23 19 -3.1836 -0.0041
-3 23 20 3.1368 0.0032
-3 23 21 3.6495 0.0004
-3 23 22 0.6444 -0.0084
-3 23 23 -0.6194 -0.0338
-3 23 24 -2.5440 -0.0122
-3 23 25 0.0780 0.0581
-3 23 26 1.5468 -0.0087
-3 23 27 -0.2110 -0.0491
-3 23 28 0.7286 0.0399
-3 24 1 4.1756 -0.0278
-3 24 2 -0.3809 0.0013
-3 24 3 0.6518 0.0012
-3 24 4 -6.3590 -0.0022
-3 24 5 -3.5303 0.0103
-3 24 6 2.6136 0.0096
-3 24 7 0.9931 -0.0429
-3 24 8 3.5042 -0.0016
-3 24 9 0.8737 0.0412
-3 24 10 0.9930 0.0090
-3 24 11 0.0246 -0.0470
-3 24 12 -7.4308 -0.0242
-3 24 13 0.7687 0.0578
-3 24 14 4.2346 0.0354
-3 24 15 -0.6360 -0.0325
-3 24 16 2.9246 -0.0312
-3 24 17 -0.6259 0.0115
-3 24 18 -4.0326 0.0284
-3 24 19 0.0827 0.0132
-3 24 20 -2.1969 -0.0247
-3 24 21 -0.4565 0.0036
-3 24 22 3.8540 0.0302
-3 24 23 0.9225 -0.0520
-3 24 24 0.9811 -0.0280
-3 24 25 -1.3712 0.0154
-3 24 26 -1.8807 -0.0022
-3 24 27 1.8851 0.0397
-3 25 1 3.4562 0.0594
-3 25 2 8.2422 -0.0301
-3 25 3 -1.3564 -0.0324
-3 25 4 -3.2033 0.0099
-3 25 5 -1.6057 0.0291
-3 25 6 -1.1790 -0.0309
-3 25 7 1.0234 -0.0246
-3 25 8 -2.4119 0.0182
-3 25 9 3.0784 0.0208
-3 25 10 5.1807 0.0038
-3 25 11 -5.2423 -0.0316
-3 25 12 0.1376 -0.0024
-3 25 13 1.4962 0.0091
-3 25 14 -4.3056 0.0012
-3 25 15 3.0510 0.0096
-3 25 16 3.1241 0.0026
-3 25 17 -2.1990 -0.0147
-3 25 18 1.7780 -0.0107
-3 25 19 -1.0756 0.0265
-3 25 20 -4.6109 0.0421
-3 25 21 0.6206 0.0078
-3 25 22 0.2404 -0.0238
-3 25 23 1.8385 0.0129
-3 25 24 1.3785 -0.0602
-3 25 25 -1.5747 -0.0895
-3 25 26 0.4581 0.0821
-3 25 27 0.3077 0.0565
-3 26 1 0.6180 0.0003
-3 26 2 -1.4966 0.0106
-3 26 3 3.8268 0.0117
-3 26 4 1.5107 -0.0088
-3 26 5 -1.6103 -0.0384
-3 26 6 0.7028 -0.0001
-3 26 7 -3.5247 0.0455
-3 26 8 0.6802 -0.0052
-3 26 9 2.6808 -0.0291
-3 26 10 -4.8783 -0.0087
-3 26 11 3.9289 0.0312
-3 26 12 3.7331 0.0050
-3 26 13 -6.0131 -0.0420
-3 26 14 0.7112 0.0038
-3 26 15 1.0070 0.0447
-3 26 16 -2.0725 -0.0132
-3 26 17 4.1106 -0.0568
-3 26 18 0.7571 0.0000
-3 26 19 -2.1287 0.0372
-3 26 20 1.9606 0.0391
-3 26 21 -3.2020 -0.0060
-3 26 22 -1.5750 0.0177
-3 26 23 0.7271 0.0342
-3 26 24 -0.9493 -0.0595
-3 26 25 2.5627 -0.0311
-3 26 26 0.1907 -0.0160
-3 27 1 -6.2506 -0.0276
-3 27 2 0.5316 0.0379
-3 27 3 1.2809 0.0310
-3 27 4 0.4968 -0.0232
-3 27 5 2.1826 -0.0219
-3 27 6 -4.2670 0.0146
-3 27 7 1.7171 0.0014
-3 27 8 3.7624 -0.0068
-3 27 9 -6.0312 -0.0026
-3 27 10 2.0452 0.0059
-3 27 11 3.6328 0.0012
-3 27 12 -4.8551 -0.0230
-3 27 13 1.7362 0.0167
-3 27 14 1.6913 0.0402
-3 27 15 -3.9889 -0.0172
-3 27 16 1.8804 -0.0350
-3 27 17 1.5641 0.0060
-3 27 18 -1.8462 -0.0159
-3 27 19 3.3512 -0.0196
-3 27 20 -0.2335 0.0101
-3 27 21 -1.8670 0.0405
-3 27 22 -0.2639 0.0277
-3 27 23 -2.3910 -0.0058
-3 27 24 0.8729 0.0625
-3 27 25 0.2302 -0.0243
-3 27 26 0.2225 -0.1200
-3 28 1 2.8471 0.0067
-3 28 2 0.0590 0.0093
-3 28 3 -2.1077 -0.0172
-3 28 4 2.6642 0.0207
-3 28 5 -3.3032 0.0269
-3 28 6 0.2918 -0.0268
-3 28 7 2.5996 -0.0418
-3 28 8 -4.3609 0.0081
-3 28 9 3.8934 0.0350
-3 28 10 2.8235 0.0016
-3 28 11 -6.3423 -0.0347
-3 28 12 1.7942 -0.0067
-3 28 13 2.4911 0.0305
-3 28 14 -3.1446 -0.0048
-3 28 15 2.1415 -0.0052
-3 28 16 0.3360 0.0422
-3 28 17 -2.6894 -0.0194
-3 28 18 2.8968 -0.0499
-3 28 19 -1.2536 -0.0115
-3 28 20 0.0753 0.0082
-3 28 21 3.1041 0.0394
-3 28 22 -2.3959 -0.0044
-3 28 23 0.3751 0.0052
-3 28 24 -1.2071 0.0334
-3 28 25 -2.1024 -0.0074
-3 29 1 1.6563 0.0375
-3 29 2 -1.4668 -0.0461
-3 29 3 2.3378 -0.0044
-3 29 4 -1.8158 0.0348
-3 29 5 1.3078 0.0053
-3 29 6 1.9469 -0.0137
-3 29 7 -6.4607 -0.0097
-3 29 8 1.9674 0.0040
-3 29 9 4.0060 -0.0076
-3 29 10 -3.8783 0.0027
-3 29 11 1.6831 0.0147
-3 29 12 1.5756 -0.0109
-3 29 13 -3.7116 -0.0437
-3 29 14 0.6949 0.0009
-3 29 15 1.3495 0.0596
-3 29 16 -1.4716 0.0009
-3 29 17 2.3613 -0.0219
-3 29 18 -0.6979 -0.0072
-3 29 19 -1.4058 -0.0260
-3 29 20 2.0314 0.0093
-3 29 21 -0.6209 0.0188
-3 29 22 1.9123 0.0153
-3 29 23 -0.1278 -0.0133
-3 29 24 -1.8164 -0.0173
-3 30 1 -3.7945 -0.0204
-3 30 2 1.0197 0.0114
-3 30 3 -0.9550 0.0271
-3 30 4 1.4320 -0.0254
-3 30 5 3.6099 -0.0025
-3 30 6 -3.0860 0.0225
-3 30 7 0.5930 0.0193
-3 30 8 0.5204 -0.0162
-3 30 9 -4.8303 -0.0129
-3 30 10 3.5487 0.0090
-3 30 11 3.4153 0.0007
-3 30 12 -3.2764 -0.0010
-3 30 13 -0.0194 -0.0162
-3 30 14 -0.2588 -0.0029
-3 30 15 -2.4533 0.0000
-3 30 16 1.8032 0.0096
-3 30 17 -0.0209 0.0204
-3 30 18 0.5277 -0.0287
-3 30 19 2.3916 -0.0310
-3 30 20 -3.5293 -0.0073
-3 30 21 0.9924 0.0094
-3 30 22 1.6003 0.0389
-3 30 23 -0.9292 0.0342
-3 30 24 1.9361 -0.0125
-3 31 1 -0.8629 -0.0021
-3 31 2 -2.1622 0.0364
-3 31 3 -0.4203 -0.0119
-3 31 4 0.6282 -0.0053
-3 31 5 -1.7469 0.0074
-3 31 6 3.0748 0.0023
-3 31 7 3.0915 -0.0007
-3 31 8 -4.7654 0.0036
-3 31 9 -0.5584 0.0144
-3 31 10 1.9473 -0.0152
-3 31 11 -0.8593 0.0074
-3 31 12 1.5541 0.0159
-3 31 13 1.0949 -0.0104
-3 31 14 -1.0424 -0.0156
-3 31 15 -0.8527 0.0029
-3 31 16 -1.8661 0.0241
-3 31 17 -0.4373 -0.0073
-3 31 18 2.0639 -0.0158
-3 31 19 -0.5809 -0.0201
-3 31 20 0.7698 -0.0440
-3 31 21 -0.5819 -0.0155
-3 31 22 -1.3635 0.0642
-3 31 23 2.4555 0.0449
-3 32 1 0.9912 0.0011
-3 32 2 -0.1879 -0.0176
-3 32 3 -1.2434 0.0006
-3 32 4 -3.2244 0.0256
-3 32 5 -0.4214 -0.0061
-3 32 6 2.0783 -0.0033
-3 32 7 -0.2807 -0.0103
-3 32 8 2.2417 -0.0125
-3 32 9 0.7662 0.0041
-3 32 10 -4.4755 0.0393
-3 32 11 0.0454 0.0048
-3 32 12 1.9438 -0.0358
-3 32 13 0.5664 0.0239
-3 32 14 0.9107 0.0042
-3 32 15 -0.1118 -0.0169
-3 32 16 -0.0600 0.0129
-3 32 17 -0.5357 0.0197
-3 32 18 -2.7031 0.0134
-3 32 19 1.5001 -0.0303
-3 32 20 1.7061 -0.0574
-3 32 21 -2.2859 -0.0004
-3 32 22 0.9044 -0.0147
-3 33 1 3.5118 0.0132
-3 33 2 0.6764 -0.0003
-3 33 3 -1.1270 -0.0076
-3 33 4 0.5132 -0.0091
-3 33 5 -1.0003 0.0200
-3 33 6 -3.4708 0.0123
-3 33 7 0.5848 -0.0161
-3 33 8 4.0719 -0.0081
-3 33 9 0.2676 -0.0019
-3 33 10 -1.1571 0.0027
-3 33 11 -1.5193 -0.0052
-3 33 12 -0.4925 0.0354
-3 33 13 -0.6479 -0.0007
-3 33 14 -0.5065 -0.0333
-3 33 15 2.5309 -0.0042
-3 33 16 1.1532 0.0208
-3 33 17 -0.5905 0.0532
-3 33 18 -0.0412 0.0014
-3 33 19 -0.8273 -0.0425
-3 33 20 -0.3136 0.0091
-3 33 21 1.2936 -0.0419
-3 34 1 0.5643 0.0244
-3 34 2 1.2196 -0.0053
-3 34 3 2.4094 -0.0133
-3 34 4 1.0917 -0.0104
-3 34 5 -1.1171 0.0097
-3 34 6 -1.4489 -0.0003
-3 34 7 -1.1788 0.0351
-3 34 8 -1.1767 0.0016
-3 34 9 2.5968 -0.0503
-3 34 10 2.9504 -0.0229
-3 34 11 -0.0771 0.0563
-3 34 12 -2.0179 0.0123
-3 34 13 -1.7190 -0.0369
-3 34 14 0.1266 0.0162
-3 34 15 -1.6900 0.0031
-3 34 16 -0.4325 0.0046
-3 34 17 2.6373 0.0042
-3 34 18 1.2048 0.0077
-3 34 19 -0.8572 0.0446
-3 34 20 0.2882 -0.0277
-3 35 1 -1.7851 -0.0432
-3 35 2 2.1194 0.0164
-3 35 3 0.6128 0.0229
-3 35 4 -0.9088 -0.0117
-3 35 5 1.6508 -0.0243
-3 35 6 1.3337 0.0217
-3 35 7 -1.9571 0.0001
-3 35 8 -2.5749 -0.0134
-3 35 9 -0.2380 0.0134
-3 35 10 3.9070 -0.0046
-3 35 11 1.6582 -0.0259
-3 35 12 -0.8646 -0.0016
-3 35 13 1.8009 0.0409
-3 35 14 -1.7785 0.0153
-3 35 15 -2.7551 -0.0007
-3 35 16 -0.8310 -0.0551
-3 35 17 -0.8528 -0.0190
-3 35 18 1.7430 0.0954
-3 35 19 1.0127 0.0258
-3 36 1 -0.1123 0.0072
-3 36 2 -1.1943 0.0133
-3 36 3 -1.1278 0.0124
-3 36 4 0.4186 0.0061
-3 36 5 -0.0906 -0.0160
-3 36 6 0.1559 -0.0222
-3 36 7 1.4056 0.0009
-3 36 8 -1.1692 0.0437
-3 36 9 -1.1935 -0.0051
-3 36 10 -1.0859 -0.0534
-3 36 11 0.8385 -0.0214
-3 36 12 3.8164 0.0366
-3 36 13 -0.3849 0.0261
-3 36 14 0.2287 -0.0029
-3 36 15 1.3345 -0.0353
-3 36 16 -1.8810 0.0015
-3 36 17 -1.7507 0.0419
-3 36 18 -1.3186 -0.0158
-3 37 1 -0.6949 0.0282
-3 37 2 -1.5871 -0.0014
-3 37 3 2.0977 -0.0016
-3 37 4 0.6015 -0.0165
-3 37 5 -2.3586 -0.0181
-3 37 6 -1.1120 0.0245
-3 37 7 -0.7075 0.0466
-3 37 8 2.6044 -0.0252
-3 37 9 -0.6322 -0.0280
-3 37 10 -3.7578 0.0123
-3 37 11 2.6820 -0.0202
-3 37 12 0.4365 -0.0183
-3 37 13 -0.5031 0.0035
-3 37 14 1.7446 -0.0267
-3 37 15 0.4326 0.0367
-3 37 16 1.3733 0.0706
-3 37 17 -1.3012 -0.0568
-3 38 1 -0.7119 -0.0042
-3 38 2 2.3459 0.0196
-3 38 3 0.7701 -0.0394
-3 38 4 0.6510 0.0020
-3 38 5 1.6930 0.0516
-3 38 6 -2.5727 -0.0178
-3 38 7 -1.8796 -0.0483
-3 38 8 -0.5701 0.0248
-3 38 9 -0.7310 0.0726
-3 38 10 2.8876 -0.0078
-3 38 11 -1.2983 -0.0536
-3 38 12 -0.7284 -0.0429
-3 38 13 1.9612 -0.0265
-3 38 14 -1.1840 0.0650
-3 38 15 0.1214 0.0340
-3 38 16 -0.0168 -0.0686
-3 39 1 1.6071 -0.0822
-3 39 2 -0.9921 -0.0379
-3 39 3 -1.6687 0.0777
-3 39 4 2.7755 0.0827
-3 39 5 2.2746 -0.0644
-3 39 6 2.0844 -0.0901
-3 39 7 -1.5424 0.0162
-3 39 8 -5.2749 0.0783
-3 39 9 1.3258 0.0118
-3 39 10 0.4999 -0.0047
-3 39 11 -1.7330 0.0024
-3 39 12 1.7810 -0.0543
-3 39 13 0.6995 0.0261
-3 39 14 0.7858 0.0160
-3 40 1 -1.7055 -0.0957
-3 40 2 -3.0742 0.0167
-3 40 3 0.6597 0.0839
-3 40 4 -0.7855 -0.0613
-3 40 5 1.7905 -0.0224
-3 40 6 3.2590 0.0666
-3 40 7 0.4921 -0.0004
-3 40 8 0.0704 -0.0572
-3 40 9 -3.4432 -0.0139
-3 40 10 -2.9894 0.0669
-3 40 11 1.4148 0.0282
-3 40 12 -0.0445 0.0168
-3 40 13 0.6316 -0.0571
-3 41 1 -1.5005 0.1215
-3 41 2 1.7452 -0.0611
-3 41 3 -1.3057 -0.1788
-3 41 4 -1.3538 0.0229
-3 41 5 -0.4434 0.1570
-3 41 6 0.4552 0.0189
-3 41 7 4.2236 -0.0770
-3 41 8 1.4713 -0.0607
-3 41 9 -2.6234 0.0403
-3 41 10 -1.3914 0.0375
-3 41 11 -0.5767 0.0383
-3 42 1 3.2279 0.0613
-3 42 2 0.2871 -0.1222
-3 42 3 -0.8737 -0.0427
-3 42 4 -0.5295 0.0820
-3 42 5 -0.9533 -0.0334
-3 42 6 0.9445 -0.0311
-3 42 7 0.4370 0.0117
-3 42 8 1.9605 0.0291
-3 43 1 -0.1506 -0.0347
-3 43 2 -0.5626 0.1602
-3 43 3 0.3529 0.0879
-3 43 4 -0.4148 -0.1482
-2 0 2 122.9280 -0.1913
-2 0 4 -42.1292 -0.2609
-2 0 6 -37.7307 0.5651
-2 0 8 18.0358 -0.5788
-2 0 10 25.4198 0.5605
-2 0 12 -14.4308 -0.4610
-2 0 14 -15.3973 0.2832
-2 0 16 15.9207 -0.1401
-2 0 18 4.9855 0.0151
-2 0 20 -11.5145 0.1039
-2 0 22 -3.3102 -0.2094
-2 0 24 9.4180 0.2755
-2 0 26 1.5515 -0.2821
-2 0 28 -5.3061 0.2551
-2 0 30 -2.1885 -0.1935
-2 0 32 2.9558 0.0946
-2 1 1 24.7418 0.7132
-2 1 2 0.0574 0.0084
-2 1 3 33.4084 -0.7449
-2 1 4 65.2027 -0.2267
-2 1 5 -31.0712 0.4839
-2 1 6 -35.2605 0.1177
-2 1 7 -11.8831 -0.1313
-2 1 8 -16.3171 0.0090
-2 1 9 18.0872 -0.1130
-2 1 10 11.6596 -0.1106
-2 1 11 8.6337 0.3499
-2 1 12 14.6416 0.2052
-2 1 13 -15.5083 -0.5756
-2 1 14 -12.6293 -0.2062
-2 1 15 -1.8931 0.6882
-2 1 16 -5.6012 0.2074
-2 1 17 11.9158 -0.6934
-2 1 18 9.1819 -0.2294
-2 1 19 -1.8923 0.6375
-2 1 20 3.6238 0.2090
-2 1 21 -8.4630 -0.5279
-2 1 22 -8.9677 -0.1603
-2 1 23 3.0070 0.3853
-2 1 24 0.1494 0.0865
-2 1 25 5.4603 -0.2230
-2 1 26 4.1463 -0.0309
-2 1 27 -2.3643 0.0517
-2 1 28 0.9622 -0.0153
-2 1 29 -3.3262 0.0776
-2 1 30 -1.4072 0.0851
-2 1 31 0.7338 -0.1708
-2 1 32 -2.4390 -0.0773
-2 1 33 1.9340 0.2128
-2 2 1 -86.3774 -0.0422
-2 2 2 -59.6036 0.2620
-2 2 3 61.2521 0.4567
-2 2 4 40.0548 -0.1530
-2 2 5 19.3737 -0.8288
-2 2 6 -2.4297 0.0287
-2 2 7 -29.6387 0.8901
-2 2 8 -13.0359 0.0470
-2 2 9 -15.0333 -0.8453
-2 2 10 3.3779 -0.0744
-2 2 11 23.2643 0.7547
-2 2 12 5.7794 0.0372
-2 2 13 7.1609 -0.5562
-2 2 14 -2.9167 -0.0012
-2 2 15 -20.0208 0.3518
-2 2 16 -3.7431 0.0106
-2 2 17 1.3386 -0.1476
-2 2 18 4.5592 -0.0097
-2 2 19 14.0744 -0.0771
-2 2 20 -0.0409 0.0014
-2 2 21 -4.2341 0.2675
-2 2 22 -1.9018 0.0070
-2 2 23 -9.7255 -0.3966
-2 2 24 -0.2824 -0.0167
-2 2 25 5.3445 0.4434
-2 2 26 1.5871 0.0136
-2 2 27 5.4049 -0.4264
-2 2 28 -0.9830 -0.0149
-2 2 29 -2.7683 0.3725
-2 2 30 0.0093 -0.0156
-2 2 31 -3.6442 -0.2403
-2 2 32 0.5685 0.0698
-2 2 33 1.2832 0.0616
-2 3 1 -41.7872 -0.4729
-2 3 2 -18.7915 0.4601
-2 3 3 -38.2200 0.5985
-2 3 4 9.7809 -0.2497
-2 3 5 45.7320 -0.3835
-2 3 6 25.5146 0.0473
-2 3 7 1.1525 0.1089
-2 3 8 -28.5781 0.0241
-2 3 9 -15.6305 0.1031
-2 3 10 -2.8374 -0.0525
-2 3 11 -7.1666 -0.3355
-2 3 12 18.2194 0.0949
-2 3 13 15.8666 0.4918
-2 3 14 -2.4622 -0.1194
-2 3 15 1.5385 -0.5490
-2 3 16 -14.2709 0.1416
-2 3 17 -12.3696 0.5867
-2 3 18 8.3773 -0.1609
-2 3 19 1.9268 -0.5605
-2 3 20 6.3219 0.1591
-2 3 21 8.6505 0.4641
-2 3 22 -6.1902 -0.1295
-2 3 23 -4.9203 -0.3269
-2 3 24 -4.4655 0.0812
-2 3 25 -3.8930 0.1697
-2 3 26 6.7900 -0.0423
-2 3 27 3.8233 -0.0333
-2 3 28 1.3104 -0.0001
-2 3 29 1.3561 -0.0934
-2 3 30 -4.9349 0.0416
-2 3 31 0.0498 0.1794
-2 3 32 0.7943 -0.0494
-2 3 33 -2.0878 -0.1345
-2 4 1 54.1401 0.0108
-2 4 2 -21.4462 -0.2620
-2 4 3 -54.4436 -0.2733
-2 4 4 -26.5541 0.4692
-2 4 5 22.4337 0.4795
-2 4 6 35.7981 -0.4494
-2 4 7 2.8095 -0.5626
-2 4 8 8.3480 0.3598
-2 4 9 -7.0361 0.5823
-2 4 10 -28.5541 -0.3202
-2 4 11 0.7107 -0.5283
-2 4 12 1.7021 0.2455
-2 4 13 1.4910 0.3933
-2 4 14 22.2841 -0.1800
-2 4 15 1.1939 -0.2384
-2 4 16 -8.7854 0.1386
-2 4 17 -1.6122 0.0856
-2 4 18 -15.1811 -0.0410
-2 4 19 0.3490 0.0589
-2 4 20 12.6093 -0.0691
-2 4 21 1.0884 -0.1692
-2 4 22 5.4990 0.1591
-2 4 23 -0.1899 0.2462
-2 4 24 -10.2431 -0.2019
-2 4 25 -2.8762 -0.2852
-2 4 26 -0.9673 0.1928
-2 4 27 2.3209 0.2661
-2 4 28 6.9162 -0.1836
-2 4 29 -0.0150 -0.2090
-2 4 30 0.3056 0.1309
-2 4 31 -0.4338 0.1261
-2 4 32 -3.5946 -0.0452
-2 4 33 0.3270 -0.0295
-2 5 1 20.3293 0.0347
-2 5 2 10.7380 -0.5552
-2 5 3 -18.9439 -0.1297
-2 5 4 -20.9388 0.3485
-2 5 5 -14.4024 0.1413
-2 5 6 -10.2725 -0.1118
-2 5 7 37.7519 -0.0682
-2 5 8 18.9156 0.0039
-2 5 9 -18.0282 -0.0460
-2 5 10 4.5298 0.1031
-2 5 11 -12.4727 0.1503
-2 5 12 -17.7883 -0.2263
-2 5 13 13.6623 -0.2480
-2 5 14 1.8292 0.2781
-2 5 15 4.9637 0.3029
-2 5 16 16.3174 -0.3122
-2 5 17 -12.5857 -0.2844
-2 5 18 -8.7670 0.3287
-2 5 19 1.5766 0.2436
-2 5 20 -7.0881 -0.2976
-2 5 21 7.8650 -0.1899
-2 5 22 7.9949 0.2379
-2 5 23 -1.5609 0.1330
-2 5 24 1.5394 -0.1433
-2 5 25 -6.6381 -0.0723
-2 5 26 -6.6736 0.0509
-2 5 27 2.3786 0.0138
-2 5 28 0.9856 0.0319
-2 5 29 5.0937 -0.0034
-2 5 30 2.9993 -0.0804
-2 5 31 -4.2534 -0.0331
-2 5 32 0.1305 0.0485
-2 5 33 0.6276 0.0933
-2 6 1 -0.7334 -0.0259
-2 6 2 8.1218 0.2459
-2 6 3 29.0436 0.0036
-2 6 4 -6.0536 -0.4187
-2 6 5 -51.6050 -0.0709
-2 6 6 9.7076 0.4364
-2 6 7 16.8010 0.1672
-2 6 8 -7.8416 -0.4052
-2 6 9 26.1513 -0.1819
-2 6 10 -2.3505 0.3887
-2 6 11 -20.0188 0.1525
-2 6 12 8.0144 -0.3310
-2 6 13 -12.7677 -0.1277
-2 6 14 -5.3461 0.2368
-2 6 15 19.0493 0.0615
-2 6 16 -2.6050 -0.1281
-2 6 17 4.0558 -0.0083
-2 6 18 6.2192 0.0107
-2 6 19 -16.3434 -0.0130
-2 6 20 -2.2472 0.0857
-2 6 21 3.8158 0.0369
-2 6 22 -1.2028 -0.1550
-2 6 23 8.8590 -0.0400
-2 6 24 2.6435 0.1928
-2 6 25 -3.9161 0.0487
-2 6 26 -2.1273 -0.1894
-2 6 27 -6.1066 -0.0451
-2 6 28 0.2772 0.1523
-2 6 29 3.5860 0.0532
-2 6 30 -0.2545 -0.1075
-2 6 31 2.8302 -0.0780
-2 6 32 0.1961 0.0751
-2 7 1 -9.3244 0.2139
-2 7 2 20.0962 0.2500
-2 7 3 17.1862 -0.1304
-2 7 4 -26.0397 -0.1914
-2 7 5 11.7679 0.0202
-2 7 6 -8.7628 0.0848
-2 7 7 -31.9195 -0.0075
-2 7 8 30.7666 -0.0012
-2 7 9 11.4585 0.0498
-2 7 10 -11.1836 -0.0756
-2 7 11 15.7496 -0.0345
-2 7 12 -13.9244 0.1525
-2 7 13 -12.3026 0.0104
-2 7 14 11.9271 -0.2086
-2 7 15 -10.2604 -0.0086
-2 7 16 3.8793 0.2270
-2 7 17 15.4403 -0.0036
-2 7 18 -7.9667 -0.2200
-2 7 19 0.0254 -0.0048
-2 7 20 -1.0202 0.1967
-2 7 21 -9.5720 0.0100
-2 7 22 5.3174 -0.1432
-2 7 23 3.3797 -0.0053
-2 7 24 0.8553 0.0836
-2 7 25 5.1491 0.0086
-2 7 26 -4.1787 -0.0395
-2 7 27 -2.7585 -0.0235
-2 7 28 -1.0004 0.0275
-2 7 29 -3.3406 0.0427
-2 7 30 4.3216 -0.0175
-2 7 31 2.1792 0.0118
-2 7 32 -2.0334 -0.0303
-2 8 1 26.8513 -0.0083
-2 8 2 14.7436 -0.1409
-2 8 3 -29.4508 0.0964
-2 8 4 29.4150 0.1818
-2 8 5 9.7016 -0.1086
-2 8 6 -44.3973 -0.2167
-2 8 7 9.8092 0.0511
-2 8 8 3.3749 0.2126
-2 8 9 -8.1611 -0.0489
-2 8 10 28.9662 -0.1713
-2 8 11 -5.6718 0.0759
-2 8 12 -12.5184 0.1292
-2 8 13 10.5891 -0.0620
-2 8 14 -15.0461 -0.1030
-2 8 15 -1.8583 0.0405
-2 8 16 12.1650 0.0706
-2 8 17 -7.3933 -0.0055
-2 8 18 6.0498 -0.0329
-2 8 19 6.3144 -0.0355
-2 8 20 -8.9176 -0.0150
-2 8 21 0.0688 0.0483
-2 8 22 -1.3382 0.0482
-2 8 23 -2.3091 -0.0444
-2 8 24 5.2917 -0.0555
-2 8 25 0.2974 0.0281
-2 8 26 1.5728 0.0542
-2 8 27 0.1450 -0.0118
-2 8 28 -4.5253 -0.0634
-2 8 29 1.5461 0.0115
-2 8 30 -0.4746 0.0906
-2 8 31 -1.0056 -0.0247
-2 8 32 1.8259 -0.0545
-2 9 1 12.0540 -0.1259
-2 9 2 -18.6465 0.0558
-2 9 3 32.7768 0.1138
-2 9 4 18.5721 -0.0250
-2 9 5 -29.2621 -0.0528
-2 9 6 16.0906 0.0043
-2 9 7 -9.2001 0.0222
-2 9 8 -30.2296 -0.0308
-2 9 9 22.5559 -0.0259
-2 9 10 5.6447 0.0433
-2 9 11 -0.8248 -0.0084
-2 9 12 16.2515 -0.0168
-2 9 13 -16.6095 0.0299
-2 9 14 -7.4397 -0.0025
-2 9 15 8.3040 -0.0337
-2 9 16 -9.8862 0.0057
-2 9 17 4.8778 0.0550
-2 9 18 8.5537 0.0109
-2 9 19 -4.7913 -0.0594
-2 9 20 3.4021 -0.0401
-2 9 21 -1.7012 0.0334
-2 9 22 -6.3024 0.0488
-2 9 23 2.7302 -0.0082
-2 9 24 -0.5148 -0.0376
-2 9 25 2.4210 0.0029
-2 9 26 3.1093 0.0281
-2 9 27 -2.9226 -0.0276
-2 9 28 1.4824 -0.0369
-2 9 29 -1.9795 0.0409
-2 9 30 -2.3180 0.0274
-2 9 31 2.2549 0.0019
-2 9 32 0.3332 0.0058
-2 10 1 -48.0968 0.0448
-2 10 2 20.3162 0.0697
-2 10 3 25.4131 -0.0463
-2 10 4 -19.9873 0.0160
-2 10 5 27.8966 0.0452
-2 10 6 10.2982 -0.0152
-2 10 7 -29.1605 -0.0230
-2 10 8 2.0621 0.0086
-2 10 9 -11.6293 0.0208
-2 10 10 -4.6396 -0.0454
-2 10 11 27.3016 -0.0191
-2 10 12 -1.2636 0.0430
-2 10 13 -2.8897 0.0101
-2 10 14 3.8181 -0.0190
-2 10 15 -15.7751 -0.0262
-2 10 16 -0.3055 0.0018
-2 10 17 6.6545 0.0283
-2 10 18 -3.1421 0.0298
-2 10 19 5.1398 -0.0047
-2 10 20 1.8771 -0.0575
-2 10 21 -3.6424 -0.0033
-2 10 22 0.3621 0.0581
-2 10 23 -2.9095 0.0024
-2 10 24 0.8768 -0.0320
-2 10 25 2.1978 0.0015
-2 10 26 -1.0372 -0.0050
-2 10 27 3.1805 -0.0064
-2 10 28 -2.0062 0.0084
-2 10 29 -1.6011 -0.0386
-2 10 30 2.2652 0.0326
-2 10 31 -1.4138 0.0644
-2 10 32 0.2342 -0.0344
-2 11 1 -5.3390 -0.1046
-2 11 2 -8.1589 -0.1357
-2 11 3 -31.0471 0.0993
-2 11 4 25.9125 0.1077
-2 11 5 19.7661 -0.0415
-2 11 6 -8.9347 -0.0457
-2 11 7 17.4002 0.0017
-2 11 8 -10.3685 0.0345
-2 11 9 -23.4415 0.0260
-2 11 10 4.7382 0.0079
-2 11 11 -2.5626 -0.0477
-2 11 12 10.4706 -0.0588
-2 11 13 17.4240 0.0632
-2 11 14 -8.9164 0.0646
-2 11 15 -5.1202 -0.0711
-2 11 16 -1.7831 -0.0782
-2 11 17 -7.7215 0.0577
-2 11 18 3.6448 0.0870
-2 11 19 4.2761 -0.0370
-2 11 20 0.1845 -0.0587
-2 11 21 3.1504 0.0119
-2 11 22 -2.1951 0.0226
-2 11 23 -2.1896 0.0108
-2 11 24 -0.7971 -0.0044
-2 11 25 -2.3101 -0.0093
-2 11 26 3.4953 0.0075
-2 11 27 0.4354 0.0186
-2 11 28 0.1086 -0.0309
-2 11 29 2.2761 -0.0381
-2 11 30 -2.2452 -0.0062
-2 11 31 -0.2290 0.0246
-2 11 32 -0.1107 0.0800
-2 12 1 10.2819 -0.0647
-2 12 2 -42.1714 -0.0251
-2 12 3 -3.7317 -0.0553
-2 12 4 3.5558 -0.0171
-2 12 5 -10.3395 0.1211
-2 12 6 21.4266 0.0290
-2 12 7 11.1199 -0.1205
-2 12 8 -2.4282 -0.0447
-2 12 9 0.4668 0.1313
-2 12 10 -21.1247 0.0752
-2 12 11 -8.2534 -0.1080
-2 12 12 11.3697 -0.0625
-2 12 13 4.6867 0.0591
-2 12 14 10.1039 0.0405
-2 12 15 2.8445 -0.0306
-2 12 16 -9.4416 -0.0217
-2 12 17 -4.1966 0.0106
-2 12 18 -2.3033 -0.0071
-2 12 19 0.8942 0.0196
-2 12 20 4.3837 0.0225
-2 12 21 0.8453 -0.0601
-2 12 22 1.6681 -0.0320
-2 12 23 -1.5554 0.0682
-2 12 24 -4.1405 0.0454
-2 12 25 1.6782 -0.0465
-2 12 26 -1.3731 -0.0266
-2 12 27 0.5920 0.0310
-2 12 28 3.3484 0.0157
-2 12 29 -2.2224 -0.0335
-2 12 30 0.1001 -0.0665
-2 12 31 0.7513 0.0294
-2 12 32 -0.1071 0.0575
-2 13 1 -0.1093 0.1934
-2 13 2 15.2405 -0.0423
-2 13 3 -7.7755 -0.1794
-2 13 4 -26.7022 -0.0007
-2 13 5 2.9139 0.0949
-2 13 6 2.5438 0.0306
-2 13 7 6.2654 -0.0376
-2 13 8 16.7176 -0.0329
-2 13 9 -1.9036 -0.0197
-2 13 10 -5.4344 0.0219
-2 13 11 -9.4080 0.1015
-2 13 12 -13.3800 0.0001
-2 13 13 6.3608 -0.1344
-2 13 14 10.9548 -0.0294
-2 13 15 5.2662 0.1384
-2 13 16 2.2625 0.0479
-2 13 17 -5.4579 -0.1274
-2 13 18 -4.7092 -0.0395
-2 13 19 -1.7485 0.1029
-2 13 20 -0.8598 0.0292
-2 13 21 3.9218 -0.0785
-2 13 22 2.1505 -0.0345
-2 13 23 -0.4047 0.0585
-2 13 24 1.9828 0.0296
-2 13 25 -2.9698 -0.0402
-2 13 26 -2.0429 -0.0142
-2 13 27 1.1503 0.0103
-2 13 28 -1.9435 0.0192
-2 13 29 1.1032 0.0171
-2 13 30 1.7166 -0.0138
-2 13 31 0.0632 -0.0523
-2 14 1 22.3112 -0.0082
-2 14 2 18.1710 0.0379
-2 14 3 -6.3570 0.0656
-2 14 4 -3.4236 -0.0779
-2 14 5 -11.7631 -0.1122
-2 14 6 -4.4763 0.0643
-2 14 7 3.6245 0.1407
-2 14 8 0.8761 -0.0471
-2 14 9 15.2386 -0.1740
-2 14 10 5.6117 0.0405
-2 14 11 -11.4935 0.1649
-2 14 12 -5.9938 -0.0071
-2 14 13 -7.8843 -0.1199
-2 14 14 0.5488 -0.0134
-2 14 15 10.3316 0.0647
-2 14 16 3.2159 -0.0035
-2 14 17 2.9897 -0.0124
-2 14 18 -2.6584 0.0188
-2 14 19 -7.7848 -0.0074
-2 14 20 1.0040 -0.0065
-2 14 21 -0.2131 0.0326
-2 14 22 0.0400 -0.0086
-2 14 23 6.5110 -0.0694
-2 14 24 -1.0358 0.0102
-2 14 25 -2.0750 0.0868
-2 14 26 0.8427 -0.0137
-2 14 27 -3.3042 -0.0682
-2 14 28 0.0527 0.0121
-2 14 29 1.7791 0.0402
-2 14 30 0.1208 0.0036
-2 14 31 -0.4965 -0.0397
-2 15 1 -6.2100 -0.0732
-2 15 2 0.8995 0.1019
-2 15 3 16.2369 0.0688
-2 15 4 -1.5321 -0.0562
-2 15 5 -2.4845 -0.0657
-2 15 6 -5.9216 0.0200
-2 15 7 -11.5182 0.0423
-2 15 8 8.4266 -0.0138
-2 15 9 4.0939 0.0097
-2 15 10 1.6681 -0.0216
-2 15 11 11.3755 -0.0586
-2 15 12 -6.8806 0.0623
-2 15 13 -9.9081 0.1004
-2 15 14 -1.8440 -0.0591
-2 15 15 -3.0707 -0.1429
-2 15 16 8.5284 0.0372
-2 15 17 5.9498 0.1346
-2 15 18 -3.1313 -0.0145
-2 15 19 1.6863 -0.0968
-2 15 20 -4.1788 0.0130
-2 15 21 -4.7323 0.0778
-2 15 22 3.7265 -0.0281
-2 15 23 -0.8550 -0.0659
-2 15 24 1.1301 0.0335
-2 15 25 3.9759 0.0590
-2 15 26 -2.0825 -0.0075
-2 15 27 -0.7825 -0.0286
-2 15 28 0.2476 -0.0245
-2 15 29 -1.2362 -0.0101
-2 15 30 -1.2213 0.0162
-2 15 31 1.0072 0.0132
-2 16 1 -12.1981 0.0179
-2 16 2 1.3355 -0.0627
-2 16 3 0.1691 -0.0360
-2 16 4 11.8781 0.0761
-2 16 5 -0.0530 0.0549
-2 16 6 -12.1976 -0.0842
-2 16 7 7.7116 -0.0857
-2 16 8 -4.9428 0.0966
-2 16 9 -8.5462 0.0917
-2 16 10 12.7608 -0.1108
-2 16 11 1.7044 -0.0750
-2 16 12 0.3414 0.0916
-2 16 13 2.9785 0.0738
-2 16 14 -10.9717 -0.0657
-2 16 15 -1.1685 -0.0566
-2 16 16 3.1289 0.0350
-2 16 17 -1.7180 0.0164
-2 16 18 8.5208 -0.0126
-2 16 19 0.8455 0.0104
-2 16 20 -6.0869 0.0016
-2 16 21 2.4004 -0.0270
-2 16 22 -4.6230 0.0264
-2 16 23 -2.5690 0.0297
-2 16 24 6.0948 -0.0420
-2 16 25 0.3567 -0.0266
-2 16 26 0.5000 0.0411
-2 16 27 0.7119 0.0367
-2 16 28 -2.1287 -0.0224
-2 16 29 -1.8810 -0.0296
-2 16 30 0.5264 0.0008
-2 17 1 8.5772 0.0139
-2 17 2 -10.6265 -0.0577
-2 17 3 4.1864 -0.0156
-2 17 4 3.1231 0.0364
-2 17 5 -6.6334 0.0037
-2 17 6 11.6396 -0.0252
-2 17 7 -5.5040 0.0146
-2 17 8 -10.5602 0.0115
-2 17 9 10.7585 -0.0423
-2 17 10 -4.9309 0.0242
-2 17 11 -2.1231 0.0364
-2 17 12 10.2944 -0.0463
-2 17 13 -3.7712 -0.0301
-2 17 14 0.5553 0.0584
-2 17 15 -1.2240 0.0426
-2 17 16 -8.6447 -0.0808
-2 17 17 5.4955 -0.0575
-2 17 18 3.2900 0.0684
-2 17 19 -1.7901 0.0597
-2 17 20 5.3844 -0.0436
-2 17 21 -3.3964 -0.0364
-2 17 22 -3.6911 0.0314
-2 17 23 2.8486 0.0236
-2 17 24 -3.0978 -0.0334
-2 17 25 0.6697 -0.0369
-2 17 26 3.4440 0.0406
-2 17 27 -0.3573 0.0351
-2 17 28 -1.1190 -0.0137
-2 17 29 0.2137 -0.0015
-2 17 30 0.2721 -0.0003
-2 18 1 -2.8286 0.0092
-2 18 2 7.8773 0.0622
-2 18 3 -1.6048 0.0082
-2 18 4 -8.8882 -0.0831
-2 18 5 15.9656 -0.0114
-2 18 6 -2.8028 0.0796
-2 18 7 -13.2949 0.0195
-2 18 8 10.5670 -0.0771
-2 18 9 -3.2147 -0.0094
-2 18 10 -4.8203 0.0639
-2 18 11 8.2675 -0.0023
-2 18 12 -4.0366 -0.0416
-2 18 13 2.0634 0.0124
-2 18 14 3.6363 0.0484
-2 18 15 -7.4762 -0.0264
-2 18 16 1.5260 -0.0560
-2 18 17 0.0010 0.0079
-2 18 18 -3.6676 0.0282
-2 18 19 7.1674 0.0071
-2 18 20 0.5961 0.0040
-2 18 21 -3.1198 -0.0180
-2 18 22 3.8189 -0.0174
-2 18 23 -4.1440 0.0169
-2 18 24 -3.0460 0.0101
-2 18 25 2.4739 0.0205
-2 18 26 0.5206 -0.0070
-2 18 27 1.6304 -0.0367
-2 18 28 0.7626 0.0115
-2 18 29 -0.5545 0.0187
-2 18 30 -1.4562 -0.0092
-2 19 1 0.5321 0.0217
-2 19 2 2.7211 0.0138
-2 19 3 -7.6803 -0.0187
-2 19 4 12.9752 0.0112
-2 19 5 -0.0609 0.0126
-2 19 6 -8.0872 -0.0217
-2 19 7 11.7464 -0.0200
-2 19 8 -6.8740 0.0254
-2 19 9 -8.9640 0.0199
-2 19 10 9.7155 -0.0299
-2 19 11 -2.7895 -0.0043
-2 19 12 0.5118 0.0288
-2 19 13 4.1830 0.0187
-2 19 14 -4.9318 -0.0158
-2 19 15 3.2386 -0.0102
-2 19 16 -0.6555 0.0137
-2 19 17 -5.9385 -0.0139
-2 19 18 3.3597 -0.0284
-2 19 19 0.9099 0.0049
-2 19 20 0.1906 0.0212
-2 19 21 4.3613 0.0048
-2 19 22 -3.6865 -0.0275
-2 19 23 -1.9108 -0.0179
-2 19 24 2.1158 0.0511
-2 19 25 -2.0494 0.0104
-2 19 26 0.4062 -0.0392
-2 19 27 1.2320 0.0129
-2 19 28 0.7654 0.0105
-2 19 29 -0.4839 -0.0237
-2 19 30 -0.8896 -0.0064
-2 20 1 -7.3414 -0.0160
-2 20 2 -12.3417 -0.0342
-2 20 3 10.6699 0.0330
-2 20 4 -2.0362 0.0290
-2 20 5 -8.2397 -0.0298
-2 20 6 16.2947 -0.0214
-2 20 7 1.3697 0.0101
-2 20 8 -9.5027 0.0091
-2 20 9 3.2053 -0.0086
-2 20 10 -5.3349 -0.0024
-2 20 11 -1.0183 0.0066
-2 20 12 5.5630 0.0031
-2 20 13 -1.7131 -0.0069
-2 20 14 3.9432 0.0170
-2 20 15 0.5311 0.0306
-2 20 16 -4.9629 -0.0058
-2 20 17 0.4417 -0.0309
-2 20 18 -2.1139 -0.0186
-2 20 19 -1.5289 0.0095
-2 20 20 5.4206 0.0294
-2 20 21 0.7818 0.0032
-2 20 22 -1.0071 -0.0413
-2 20 23 1.6566 -0.0029
-2 20 24 -2.3134 0.0005
-2 20 25 -0.8864 -0.0184
-2 20 26 -0.5255 0.0279
-2 20 27 0.1455 0.0395
-2 20 28 2.1238 -0.0007
-2 20 29 -0.4304 -0.0373
-2 21 1 -7.9721 0.0224
-2 21 2 2.0957 0.0505
-2 21 3 -6.0727 -0.0219
-2 21 4 -10.4325 -0.0460
-2 21 5 10.3960 0.0147
-2 21 6 0.8410 0.0326
-2 21 7 -2.7928 0.0030
-2 21 8 10.9165 -0.0228
-2 21 9 -3.4617 -0.0162
-2 21 10 -7.1574 -0.0064
-2 21 11 0.4256 0.0076
-2 21 12 -2.4144 0.0142
-2 21 13 4.4403 0.0037
-2 21 14 2.3267 -0.0041
-2 21 15 -1.3971 0.0091
-2 21 16 2.2865 0.0145
-2 21 17 -2.6819 -0.0137
-2 21 18 -3.2437 -0.0102
-2 21 19 -0.2404 0.0135
-2 21 20 -0.9339 0.0117
-2 21 21 3.5011 -0.0001
-2 21 22 3.9832 0.0004
-2 21 23 -2.2796 -0.0385
-2 21 24 -1.4333 -0.0188
-2 21 25 -1.0094 0.0324
-2 21 26 0.0695 0.0009
-2 21 27 1.7165 0.0057
-2 21 28 -0.9662 0.0067
-2 21 29 0.9922 0.0083
-2 22 1 14.1675 0.0213
-2 22 2 -2.3855 -0.0022
-2 22 3 -11.3315 -0.0047
-2 22 4 5.7567 0.0102
-2 22 5 -3.5950 -0.0153
-2 22 6 -8.4958 -0.0122
-2 22 7 7.5751 0.0298
-2 22 8 4.9198 0.0197
-2 22 9 1.7162 -0.0319
-2 22 10 0.6610 -0.0367
-2 22 11 -5.0731 0.0041
-2 22 12 -1.3993 0.0314
-2 22 13 -1.9053 0.0094
-2 22 14 0.2997 -0.0168
-2 22 15 5.2384 0.0046
-2 22 16 0.9283 0.0066
-2 22 17 0.1091 0.0011
-2 22 18 -1.0021 -0.0035
-2 22 19 -4.5325 -0.0060
-2 22 20 -1.7020 0.0057
-2 22 21 1.5058 0.0234
-2 22 22 1.7752 0.0084
-2 22 23 2.0437 -0.0271
-2 22 24 -0.7134 -0.0145
-2 22 25 -0.7019 0.0156
-2 22 26 0.8725 0.0077
-2 22 27 -1.7720 -0.0454
-2 22 28 0.3437 0.0207
-2 23 1 5.5527 -0.0611
-2 23 2 0.8043 -0.0029
-2 23 3 7.2915 0.0575
-2 23 4 -3.6992 0.0156
-2 23 5 -8.5172 -0.0406
-2 23 6 2.1670 -0.0267
-2 23 7 -2.1301 0.0053
-2 23 8 -0.9109 0.0313
-2 23 9 5.5552 0.0202
-2 23 10 3.4187 -0.0139
-2 23 11 1.1086 -0.0457
-2 23 12 -5.2202 -0.0260
-2 23 13 -3.1931 0.0359
-2 23 14 1.9156 0.0422
-2 23 15 -0.4109 -0.0159
-2 23 16 3.1821 -0.0244
-2 23 17 2.7015 0.0076
-2 23 18 -1.8746 0.0074
-2 23 19 0.1565 -0.0040
-2 23 20 -3.0714 -0.0063
-2 23 21 -3.9504 0.0186
-2 23 22 2.5737 0.0330
-2 23 23 2.0241 -0.0155
-2 23 24 1.5020 -0.0497
-2 23 25 0.0937 0.0083
-2 23 26 -3.6178 0.0149
-2 23 27 0.5975 0.0047
-2 23 28 1.9916 0.0163
-2 24 1 -3.2098 0.0212
-2 24 2 10.7959 0.0024
-2 24 3 2.4584 -0.0056
-2 24 4 -4.1923 0.0010
-2 24 5 2.3692 0.0286
-2 24 6 -0.8565 -0.0176
-2 24 7 -3.5587 -0.0439
-2 24 8 -3.6248 0.0101
-2 24 9 0.8033 0.0526
-2 24 10 5.8091 0.0156
-2 24 11 -0.6469 -0.0531
-2 24 12 1.2836 -0.0423
-2 24 13 1.0160 0.0183
-2 24 14 -5.7447 0.0342
-2 24 15 -0.2119 -0.0041
-2 24 16 1.8735 -0.0101
-2 24 17 0.2681 0.0049
-2 24 18 3.9954 -0.0056
-2 24 19 0.4706 -0.0136
-2 24 20 -2.5717 0.0187
-2 24 21 -0.6543 0.0251
-2 24 22 -2.9772 -0.0087
-2 24 23 0.7913 0.0136
-2 24 24 2.2669 -0.0115
-2 24 25 -1.6662 -0.0731
-2 24 26 0.4903 0.0334
-2 24 27 0.6004 0.0747
-2 25 1 -0.6333 0.0237
-2 25 2 -1.8628 0.0007
-2 25 3 0.9610 -0.0311
-2 25 4 4.8868 0.0147
-2 25 5 0.4127 0.0301
-2 25 6 -1.1552 0.0001
-2 25 7 -1.8235 -0.0131
-2 25 8 -0.7439 -0.0207
-2 25 9 0.0734 0.0053
-2 25 10 -4.2890 0.0153
-2 25 11 4.1074 0.0255
-2 25 12 5.0997 -0.0147
-2 25 13 -4.2750 -0.0476
-2 25 14 -0.1843 -0.0066
-2 25 15 -0.7592 0.0419
-2 25 16 -3.3729 0.0238
-2 25 17 3.7362 -0.0435
-2 25 18 1.8802 -0.0379
-2 25 19 -0.8702 0.0207
-2 25 20 3.7365 0.0337
-2 25 21 -2.1282 -0.0129
-2 25 22 -2.9317 0.0092
-2 25 23 0.0234 0.0512
-2 25 24 -1.7855 -0.0179
-2 25 25 2.6786 -0.0484
-2 25 26 1.2161 -0.0170
-2 25 27 -2.0077 -0.0014
-2 26 1 -5.6493 -0.0109
-2 26 2 -3.6006 0.0098
-2 26 3 2.7927 0.0281
-2 26 4 2.4568 0.0049
-2 26 5 0.7042 -0.0304
-2 26 6 -3.4062 0.0222
-2 26 7 1.3770 0.0198
-2 26 8 3.7331 -0.0166
-2 26 9 -5.9604 -0.0302
-2 26 10 0.7632 0.0156
-2 26 11 3.3074 0.0369
-2 26 12 -4.4338 -0.0075
-2 26 13 3.0957 -0.0332
-2 26 14 2.1521 -0.0018
-2 26 15 -3.9438 0.0392
-2 26 16 0.7458 -0.0112
-2 26 17 -0.8340 -0.0291
-2 26 18 -1.6006 -0.0004
-2 26 19 4.0283 -0.0087
-2 26 20 -0.2225 -0.0270
-2 26 21 0.4580 0.0194
-2 26 22 1.8583 0.0448
-2 26 23 -3.2879 -0.0094
-2 26 24 0.2570 0.0378
-2 26 25 -0.1745 0.0146
-2 26 26 -1.1158 -0.1045
-2 27 1 1.0130 -0.0316
-2 27 2 -0.1681 0.0082
-2 27 3 -1.8023 0.0332
-2 27 4 2.1967 -0.0100
-2 27 5 -1.0918 -0.0005
-2 27 6 1.1079 -0.0016
-2 27 7 1.4395 -0.0018
-2 27 8 -5.4497 0.0025
-2 27 9 3.2589 0.0072
-2 27 10 2.9856 0.0053
-2 27 11 -6.1920 -0.0209
-2 27 12 2.6101 0.0042
-2 27 13 2.9106 0.0160
-2 27 14 -2.9825 -0.0027
-2 27 15 2.2129 -0.0205
-2 27 16 -0.7012 0.0215
-2 27 17 -4.2109 0.0370
-2 27 18 2.8831 -0.0252
-2 27 19 -0.6742 -0.0529
-2 27 20 -0.9273 -0.0222
-2 27 21 4.0819 0.0281
-2 27 22 -0.6063 0.0070
-2 27 23 1.1295 -0.0004
-2 27 24 -0.3700 0.0334
-2 27 25 -2.8696 0.0186
-2 27 26 -0.2710 -0.0098
-2 28 1 2.7133 0.0046
-2 28 2 -2.4291 -0.0286
-2 28 3 -0.4030 -0.0279
-2 28 4 -2.0619 0.0374
-2 28 5 3.8471 0.0327
-2 28 6 4.6024 -0.0231
-2 28 7 -6.9306 -0.0193
-2 28 8 0.4150 0.0136
-2 28 9 2.7850 0.0195
-2 28 10 -5.0840 -0.0102
-2 28 11 3.1140 -0.0039
-2 28 12 2.7341 0.0020
-2 28 13 -3.7539 -0.0111
-2 28 14 1.4229 -0.0166
-2 28 15 0.4848 0.0198
-2 28 16 -2.1036 0.0423
-2 28 17 2.7450 0.0002
-2 28 18 -1.8019 -0.0262
-2 28 19 -1.4821 -0.0271
-2 28 20 2.5871 -0.0022
-2 28 21 -2.7583 -0.0052
-2 28 22 1.4333 -0.0028
-2 28 23 2.0488 0.0120
-2 28 24 -0.0844 -0.0099
-2 28 25 1.2158 0.0315
-2 29 1 -2.5685 -0.0002
-2 29 2 0.9244 -0.0290
-2 29 3 -2.9031 -0.0072
-2 29 4 -0.4308 0.0073
-2 29 5 3.8014 0.0097
-2 29 6 -2.3756 0.0117
-2 29 7 3.4693 0.0052
-2 29 8 1.6522 -0.0076
-2 29 9 -7.0164 -0.0130
-2 29 10 2.1137 0.0148
-2 29 11 2.5278 0.0202
-2 29 12 -3.1431 -0.0143
-2 29 13 1.9362 -0.0188
-2 29 14 1.0842 0.0055
-2 29 15 -2.8137 0.0106
-2 29 16 2.2988 0.0059
-2 29 17 -0.5905 0.0134
-2 29 18 -2.0425 -0.0025
-2 29 19 3.0831 -0.0101
-2 29 20 -2.4195 -0.0099
-2 29 21 -0.6803 -0.0297
-2 29 22 0.6312 -0.0012
-2 29 23 -0.9542 0.0379
-2 29 24 2.6627 -0.0031
-2 29 25 1.3310 -0.0189
-2 30 1 1.6155 -0.0082
-2 30 2 0.0155 0.0341
-2 30 3 -0.3909 -0.0127
-2 30 4 -0.5965 -0.0322
-2 30 5 -5.9376 0.0002
-2 30 6 2.9335 0.0288
-2 30 7 6.1101 0.0041
-2 30 8 -3.3222 -0.0227
-2 30 9 0.9598 0.0020
-2 30 10 0.4340 0.0082
-2 30 11 -4.2412 0.0067
-2 30 12 1.3205 0.0199
-2 30 13 2.2697 0.0008
-2 30 14 -0.3130 -0.0346
-2 30 15 1.6524 -0.0152
-2 30 16 -1.9357 0.0282
-2 30 17 -2.0661 0.0340
-2 30 18 2.7209 0.0218
-2 30 19 -2.3541 -0.0121
-2 30 20 1.0389 -0.0594
-2 30 21 1.7906 -0.0358
-2 30 22 -2.7433 0.0383
-2 30 23 0.4409 0.0212
-2 30 24 -0.8008 -0.0066
-2 31 1 1.8319 0.0079
-2 31 2 1.4914 -0.0097
-2 31 3 1.4825 -0.0027
-2 31 4 -3.8638 0.0018
-2 31 5 -1.5564 -0.0065
-2 31 6 0.9288 -0.0022
-2 31 7 -2.4590 -0.0060
-2 31 8 3.7156 0.0019
-2 31 9 3.2270 -0.0066
-2 31 10 -3.7919 0.0021
-2 31 11 -0.5247 0.0175
-2 31 12 0.4869 0.0028
-2 31 13 -1.5482 -0.0097
-2 31 14 1.5035 -0.0077
-2 31 15 1.1995 -0.0105
-2 31 16 -0.6718 0.0055
-2 31 17 1.8634 0.0457
-2 31 18 -2.0846 0.0376
-2 31 19 -0.7332 -0.0231
-2 31 20 1.7214 -0.0542
-2 31 21 -1.4270 0.0096
-2 31 22 1.1395 -0.0153
-2 31 23 -0.7384 -0.0371
-2 32 1 0.9830 -0.0156
-2 32 2 1.3899 -0.0191
-2 32 3 0.3179 0.0072
-2 32 4 2.9839 -0.0034
-2 32 5 0.8960 0.0022
-2 32 6 -5.8956 -0.0008
-2 32 7 -1.8210 0.0073
-2 32 8 3.1769 -0.0037
-2 32 9 0.1746 -0.0173
-2 32 10 1.7493 0.0011
-2 32 11 1.0656 -0.0087
-2 32 12 -2.1783 0.0006
-2 32 13 -1.4735 0.0221
-2 32 14 -1.4355 0.0037
-2 32 15 0.3617 -0.0277
-2 32 16 3.2532 -0.0097
-2 32 17 -0.6396 0.0263
-2 32 18 0.0461 0.0325
-2 32 19 1.3927 0.0138
-2 32 20 -2.6509 0.0307
-2 32 21 0.6900 -0.0435
-2 32 22 0.3500 -0.0897
-2 33 1 -1.2493 0.0173
-2 33 2 -0.5868 0.0044
-2 33 3 2.8431 -0.0257
-2 33 4 2.5846 -0.0098
-2 33 5 -0.4627 0.0134
-2 33 6 -0.9491 0.0073
-2 33 7 -0.7603 0.0139
-2 33 8 -3.0275 -0.0007
-2 33 9 0.4377 -0.0212
-2 33 10 3.5848 -0.0367
-2 33 11 0.7875 0.0171
-2 33 12 -0.1321 0.0338
-2 33 13 -0.1365 -0.0112
-2 33 14 -1.2561 -0.0139
-2 33 15 -1.3071 -0.0091
-2 33 16 -1.3605 -0.0216
-2 33 17 0.0186 -0.0031
-2 33 18 1.9723 0.0397
-2 33 19 0.2626 0.0861
-2 33 20 0.6663 0.0039
-2 33 21 0.1570 -0.0914
-2 34 1 -2.1408 0.0039
-2 34 2 0.6111 0.0077
-2 34 3 -0.9161 0.0048
-2 34 4 -1.4752 -0.0000
-2 34 5 2.4428 -0.0287
-2 34 6 3.2307 0.0122
-2 34 7 -1.2944 0.0117
-2 34 8 -3.2166 0.0007
-2 34 9 -0.9055 -0.0013
-2 34 10 0.3138 -0.0073
-2 34 11 1.2625 -0.0079
-2 34 12 1.6714 -0.0081
-2 34 13 1.9719 0.0104
-2 34 14 0.8064 0.0001
-2 34 15 -2.1267 -0.0115
-2 34 16 -2.2195 -0.0314
-2 34 17 -0.3522 -0.0249
-2 34 18 -0.7533 0.0557
-2 34 19 0.3122 0.0477
-2 34 20 1.5895 -0.0098
-2 34 21 0.2183 0.0486
-2 35 1 0.9672 0.0002
-2 35 2 -1.7058 0.0124
-2 35 3 -2.1398 0.0229
-2 35 4 1.0334 -0.0176
-2 35 5 0.9334 -0.0168
-2 35 6 0.4054 -0.0055
-2 35 7 0.1563 0.0063
-2 35 8 -0.4256 0.0341
-2 35 9 -1.2438 0.0210
-2 35 10 -2.2702 -0.0239
-2 35 11 0.2719 -0.0601
-2 35 12 2.1454 0.0080
-2 35 13 0.1521 0.0403
-2 35 14 1.0791 0.0079
-2 35 15 1.7925 -0.0172
-2 35 16 0.3059 -0.0290
-2 35 17 -0.5675 -0.0183
-2 35 18 -2.4794 -0.0355
-2 35 19 -1.3170 0.0058
-2 35 20 0.3169 0.1196
-2 36 1 -0.4488 0.0043
-2 36 2 -0.6354 0.0026
-2 36 3 2.5971 -0.0106
-2 36 4 0.4449 0.0014
-2 36 5 -1.7593 -0.0007
-2 36 6 -0.2359 -0.0150
-2 36 7 -0.1508 0.0386
-2 36 8 1.4339 0.0123
-2 36 9 -0.8515 -0.0155
-2 36 10 -2.4928 -0.0019
-2 36 11 0.6567 0.0008
-2 36 12 -0.2749 -0.0172
-2 36 13 -0.6977 -0.0037
-2 36 14 0.5546 0.0184
-2 36 15 1.5350 0.0092
-2 36 16 2.0245 0.0092
-2 36 17 -0.5306 -0.0544
-2 36 18 -0.2171 -0.0701
-2 36 19 -0.1748 0.0315
-2 37 1 -0.9677 -0.0079
-2 37 2 2.3609 0.0248
-2 37 3 -0.2409 -0.0037
-2 37 4 -0.9277 -0.0019
-2 37 5 2.3588 0.0083
-2 37 6 0.3578 -0.0000
-2 37 7 1.1046 -0.0356
-2 37 8 -0.7248 0.0017
-2 37 9 -2.6643 0.0464
-2 37 10 1.4115 0.0351
-2 37 11 -1.7257 0.0012
-2 37 12 -0.8294 -0.0572
-2 37 13 2.2195 -0.0283
-2 37 14 -0.8201 0.0367
-2 37 15 -0.3099 0.0315
-2 37 16 -0.8795 -0.0155
-2 37 17 0.6254 -0.0110
-2 38 1 0.6563 -0.0096
-2 38 2 -2.6791 -0.0092
-2 38 3 -2.5576 0.0341
-2 38 4 2.3009 0.0363
-2 38 5 1.1449 -0.0175
-2 38 6 2.5755 -0.0671
-2 38 7 2.0649 -0.0285
-2 38 8 -2.8414 0.0708
-2 38 9 0.8576 0.0447
-2 38 10 -1.0223 -0.0078
-2 38 11 -2.8335 -0.0209
-2 38 12 0.9844 -0.0149
-2 38 13 0.7075 0.0087
-2 38 14 1.2569 -0.0019
-2 38 15 -1.0922 -0.0046
-2 38 16 -0.7566 0.0169
-2 39 1 -1.6078 -0.0738
-2 39 2 -2.8172 -0.0502
-2 39 3 1.2285 0.0708
-2 39 4 -1.5819 0.0106
-2 39 5 -0.7582 -0.0465
-2 39 6 1.4665 0.0111
-2 39 7 0.2643 0.0252
-2 39 8 4.5052 -0.0347
-2 39 9 0.4081 -0.0048
-2 39 10 -3.6699 0.0301
-2 39 11 0.6021 0.0138
-2 39 12 -1.9892 0.0371
-2 39 13 -1.0514 -0.0436
-2 39 14 1.2571 -0.0474
-2 39 15 0.9499 0.0440
-2 40 1 0.6850 0.0164
-2 40 2 2.8907 -0.0034
-2 40 3 -2.3989 -0.0865
-2 40 4 -2.4024 -0.0105
-2 40 5 -0.5382 0.0975
-2 40 6 -1.8943 0.0392
-2 40 7 2.7892 -0.0822
-2 40 8 3.4246 -0.0992
-2 40 9 -0.1566 0.0388
-2 40 10 1.0754 0.0842
-2 40 11 -0.9028 0.0605
-2 40 12 -1.9808 -0.0356
-2 40 13 -1.0824 -0.0641
-2 41 1 3.7789 0.1330
-2 41 2 -0.3723 -0.0440
-2 41 3 -1.5458 -0.1048
-2 41 4 -0.3997 0.0645
-2 41 5 -1.2978 0.0468
-2 41 6 0.9322 -0.0453
-2 41 7 -0.7910 -0.0486
-2 41 8 -0.9387 0.0048
-2 41 9 3.3499 -0.0151
-2 41 10 1.8797 0.0243
-2 41 11 -1.0955 0.0315
-2 42 1 -1.6586 -0.0162
-2 42 2 0.1762 0.0462
-2 42 3 1.8765 0.0870
-2 42 4 -1.2852 -0.0689
-2 42 5 -0.4958 -0.0720
-2 42 6 -1.5822 0.0331
-2 42 7 -1.2514 0.0932
-2 42 8 0.0832 -0.0011
-2 42 9 1.4383 -0.1290
-2 43 1 -1.1542 -0.0688
-2 43 2 1.8228 0.1241
-2 43 3 0.6163 0.0326
-2 43 4 0.5065 -0.0867
-2 43 5 -2.9430 0.0020
-2 43 6 -1.5143 0.0851
-1 0 2 -66.2969 0.0378
-1 0 4 95.7763 -0.5605
-1 0 6 -9.3778 0.5493
-1 0 8 -38.1868 -0.4513
-1 0 10 -0.1017 0.3422
-1 0 12 29.1037 -0.1373
-1 0 14 -9.0824 -0.0223
-1 0 16 -15.0793 0.1438
-1 0 18 8.6517 -0.2571
-1 0 20 10.8875 0.3342
-1 0 22 -9.9442 -0.3538
-1 0 24 -4.8142 0.3191
-1 0 26 6.0405 -0.2717
-1 0 28 2.6793 0.1922
-1 0 30 -1.6883 -0.0762
-1 0 32 -2.8549 -0.0093
-1 1 1 -69.8370 0.5697
-1 1 2 -107.7968 0.3091
-1 1 3 21.4239 -0.2947
-1 1 4 8.3236 -0.1302
-1 1 5 31.3604 -0.1612
-1 1 6 41.5197 -0.1099
-1 1 7 -14.9788 0.4290
-1 1 8 -3.0761 0.2014
-1 1 9 -20.1860 -0.6183
-1 1 10 -26.6959 -0.2811
-1 1 11 12.9137 0.7883
-1 1 12 6.3372 0.2800
-1 1 13 11.1629 -0.8104
-1 1 14 15.1434 -0.2530
-1 1 15 -11.7401 0.7231
-1 1 16 -8.6518 0.2420
-1 1 17 -4.4605 -0.6095
-1 1 18 -6.4733 -0.1893
-1 1 19 9.1586 0.4461
-1 1 20 5.3466 0.1337
-1 1 21 1.8164 -0.2490
-1 1 22 5.9517 -0.0487
-1 1 23 -7.5037 0.0600
-1 1 24 -6.4225 -0.0292
-1 1 25 0.4407 0.1182
-1 1 26 -2.0455 0.0627
-1 1 27 4.6328 -0.2323
-1 1 28 3.1066 -0.1187
-1 1 29 -0.2603 0.2959
-1 1 30 1.1053 0.0927
-1 1 31 -2.4025 -0.3465
-1 1 32 -0.1302 0.0324
-1 1 33 -0.1492 0.2580
-1 2 1 4.5993 -0.3686
-1 2 2 20.0867 0.3792
-1 2 3 -79.8056 0.8539
-1 2 4 -43.3366 -0.1196
-1 2 5 35.4671 -0.9331
-1 2 6 23.4787 -0.0076
-1 2 7 30.3389 0.7652
-1 2 8 3.2818 0.0382
-1 2 9 -17.9703 -0.6125
-1 2 10 -6.5486 -0.0158
-1 2 11 -21.5539 0.3642
-1 2 12 -3.3668 -0.0013
-1 2 13 18.0548 -0.0988
-1 2 14 7.0965 -0.0152
-1 2 15 10.0821 -0.1135
-1 2 16 -2.2195 0.0012
-1 2 17 -15.2284 0.3183
-1 2 18 -2.4190 0.0021
-1 2 19 -4.1906 -0.4724
-1 2 20 0.4711 0.0028
-1 2 21 12.7744 0.5562
-1 2 22 3.3595 0.0193
-1 2 23 -0.1363 -0.5540
-1 2 24 -2.5771 -0.0039
-1 2 25 -9.1971 0.4759
-1 2 26 -0.2974 -0.0120
-1 2 27 2.0042 -0.3701
-1 2 28 1.3554 0.0274
-1 2 29 4.2531 0.2016
-1 2 30 -1.4032 -0.0737
-1 2 31 0.4562 0.0082
-1 2 32 0.7491 -0.0022
-1 2 33 -2.3048 -0.0864
-1 3 1 112.5709 -0.4415
-1 3 2 20.1426 0.1887
-1 3 3 -48.1652 0.2488
-1 3 4 -38.6958 0.0456
-1 3 5 -28.1414 0.1346
-1 3 6 17.2353 -0.1488
-1 3 7 20.4378 -0.3804
-1 3 8 17.1169 0.1429
-1 3 9 17.3631 0.5633
-1 3 10 -15.5174 -0.1474
-1 3 11 -15.0335 -0.6774
-1 3 12 -8.6632 0.1525
-1 3 13 -9.5552 0.6687
-1 3 14 15.1333 -0.1574
-1 3 15 12.6032 -0.6336
-1 3 16 1.5957 0.1670
-1 3 17 3.7551 0.5372
-1 3 18 -13.1997 -0.1479
-1 3 19 -9.1607 -0.3913
-1 3 20 4.1480 0.0907
-1 3 21 -1.3374 0.2373
-1 3 22 6.9293 -0.0295
-1 3 23 8.4893 -0.0426
-1 3 24 -3.4922 -0.0104
-1 3 25 -2.7898 -0.1146
-1 3 26 -4.8967 0.0427
-1 3 27 -4.0791 0.2129
-1 3 28 3.6147 -0.0671
-1 3 29 1.0752 -0.2683
-1 3 30 2.8449 0.1108
-1 3 31 1.7980 0.1770
-1 3 32 -2.8171 -0.1434
-1 3 33 0.5086 -0.0378
-1 4 1 6.2789 0.1324
-1 4 2 33.8997 -0.5768
-1 4 3 37.9006 -0.4055
-1 4 4 -21.1795 0.5679
-1 4 5 -36.3676 0.5245
-1 4 6 -29.0725 -0.3932
-1 4 7 11.3920 -0.5140
-1 4 8 27.2878 0.2802
-1 4 9 3.7413 0.4291
-1 4 10 11.4533 -0.1941
-1 4 11 -2.3367 -0.2602
-1 4 12 -21.2550 0.0952
-1 4 13 -3.1610 0.0738
-1 4 14 -4.4892 -0.0295
-1 4 15 2.3759 0.0851
-1 4 16 20.1721 -0.0692
-1 4 17 0.2010 -0.2110
-1 4 18 -4.1365 0.1695
-1 4 19 -0.0510 0.2810
-1 4 20 -12.6653 -0.2338
-1 4 21 -1.7806 -0.3319
-1 4 22 5.7658 0.2604
-1 4 23 2.2543 0.3526
-1 4 24 8.7705 -0.2332
-1 4 25 0.6745 -0.2986
-1 4 26 -7.8440 0.1999
-1 4 27 -2.4469 0.2082
-1 4 28 -3.4956 -0.1378
-1 4 29 1.7762 -0.0826
-1 4 30 4.4467 0.0288
-1 4 31 -1.7187 -0.0187
-1 4 32 1.2724 0.0431
-1 5 1 -36.4584 0.0121
-1 5 2 25.2464 -0.2551
-1 5 3 49.8092 -0.0106
-1 5 4 20.8327 -0.0301
-1 5 5 -36.5279 -0.0402
-1 5 6 -19.6523 0.2059
-1 5 7 -3.2176 0.1541
-1 5 8 -10.2278 -0.2752
-1 5 9 22.8853 -0.2700
-1 5 10 13.6149 0.3475
-1 5 11 -5.1702 0.3470
-1 5 12 6.9134 -0.3683
-1 5 13 -14.8063 -0.3626
-1 5 14 -14.9829 0.3652
-1 5 15 9.7414 0.3021
-1 5 16 -1.4978 -0.3423
-1 5 17 7.4901 -0.2311
-1 5 18 13.7313 0.2629
-1 5 19 -10.5450 0.1660
-1 5 20 -4.9353 -0.1843
-1 5 21 -1.2824 -0.1031
-1 5 22 -7.2161 0.0840
-1 5 23 6.1186 0.0398
-1 5 24 6.3789 0.0270
-1 5 25 1.6311 0.0295
-1 5 26 2.9982 -0.1014
-1 5 27 -5.9416 -0.0670
-1 5 28 -3.9460 0.1396
-1 5 29 0.5746 0.0769
-1 5 30 -2.4918 -0.1066
-1 5 31 3.4252 -0.0425
-1 5 32 2.1334 0.0451
-1 6 1 -14.3445 0.0750
-1 6 2 -2.3635 0.4461
-1 6 3 19.3009 -0.0207
-1 6 4 6.3590 -0.4761
-1 6 5 23.6346 -0.0809
-1 6 6 -7.4867 0.4024
-1 6 7 -42.6473 0.1461
-1 6 8 8.1721 -0.3403
-1 6 9 8.3702 -0.1194
-1 6 10 -2.1114 0.2631
-1 6 11 22.7126 0.0807
-1 6 12 -3.8713 -0.1356
-1 6 13 -10.7509 -0.0157
-1 6 14 5.5489 0.0075
-1 6 15 -15.8191 -0.0347
-1 6 16 -2.6412 0.0960
-1 6 17 15.2875 0.0450
-1 6 18 -2.4665 -0.1689
-1 6 19 4.9837 -0.0699
-1 6 20 3.2783 0.2196
-1 6 21 -11.3938 0.0697
-1 6 22 -0.7063 -0.2438
-1 6 23 -0.8729 -0.0659
-1 6 24 -2.1707 0.2250
-1 6 25 8.7636 0.0630
-1 6 26 2.7383 -0.1849
-1 6 27 -0.7091 -0.0516
-1 6 28 -0.6525 0.1141
-1 6 29 -6.3793 0.0543
-1 6 30 0.7720 -0.0371
-1 6 31 2.3945 -0.0265
-1 6 32 -1.7381 0.0341
-1 7 1 9.7284 0.1815
-1 7 2 -6.8333 0.0718
-1 7 3 -32.7732 -0.0825
-1 7 4 35.4098 0.0580
-1 7 5 32.7043 -0.0076
-1 7 6 -26.0094 -0.1496
-1 7 7 0.4608 -0.0142
-1 7 8 -12.1360 0.2115
-1 7 9 -18.1170 0.0360
-1 7 10 24.1509 -0.2561
-1 7 11 2.0695 -0.0174
-1 7 12 -2.0418 0.2827
-1 7 13 16.0254 0.0133
-1 7 14 -14.9996 -0.2686
-1 7 15 -8.2478 -0.0038
-1 7 16 7.3372 0.2303
-1 7 17 -10.3768 0.0179
-1 7 18 6.2018 -0.1918
-1 7 19 11.6527 -0.0201
-1 7 20 -5.2126 0.1231
-1 7 21 1.2606 0.0054
-1 7 22 -3.3217 -0.0485
-1 7 23 -7.5171 -0.0224
-1 7 24 3.3110 0.0056
-1 7 25 0.3260 0.0301
-1 7 26 3.0325 0.0155
-1 7 27 5.3199 -0.0258
-1 7 28 -3.7948 -0.0366
-1 7 29 0.0987 -0.0101
-1 7 30 -0.3761 0.0398
-1 7 31 -3.5067 0.0391
-1 7 32 1.8110 -0.0227
-1 8 1 -0.0057 -0.1260
-1 8 2 -32.7127 -0.1741
-1 8 3 15.3253 0.1697
-1 8 4 17.3138 0.1860
-1 8 5 -14.7391 -0.1125
-1 8 6 33.5293 -0.1864
-1 8 7 1.1932 0.0605
-1 8 8 -36.4807 0.1557
-1 8 9 6.2970 -0.0681
-1 8 10 -5.7002 -0.1079
-1 8 11 -0.6637 0.0508
-1 8 12 25.7076 0.0711
-1 8 13 -7.6298 -0.0158
-1 8 14 -4.0578 -0.0307
-1 8 15 7.6452 -0.0108
-1 8 16 -16.0977 0.0071
-1 8 17 -0.6420 0.0330
-1 8 18 8.0369 0.0406
-1 8 19 -3.9643 -0.0469
-1 8 20 7.1353 -0.0952
-1 8 21 2.5306 0.0555
-1 8 22 -6.9733 0.0944
-1 8 23 0.8652 -0.0284
-1 8 24 -2.8187 -0.0779
-1 8 25 -1.6921 0.0044
-1 8 26 4.0993 0.0806
-1 8 27 -0.2408 -0.0204
-1 8 28 3.0191 -0.0879
-1 8 29 0.5353 0.0138
-1 8 30 -3.9837 0.0577
-1 8 31 0.8526 -0.0128
-1 8 32 0.6835 -0.0253
-1 9 1 -47.1377 -0.1242
-1 9 2 9.3991 0.1087
-1 9 3 9.8666 0.0447
-1 9 4 -37.4988 -0.0645
-1 9 5 25.9385 0.0338
-1 9 6 26.1256 0.0539
-1 9 7 -10.1910 -0.0390
-1 9 8 10.9554 -0.0735
-1 9 9 -20.7696 0.0431
-1 9 10 -20.5963 0.0509
-1 9 11 19.6073 -0.0503
-1 9 12 -1.8996 -0.0267
-1 9 13 4.9231 0.0496
-1 9 14 15.8622 0.0222
-1 9 15 -14.3447 -0.0529
-1 9 16 -3.8687 -0.0352
-1 9 17 3.0027 0.0568
-1 9 18 -9.2546 0.0584
-1 9 19 5.2067 -0.0442
-1 9 20 5.4825 -0.0489
-1 9 21 -1.0964 0.0046
-1 9 22 4.0421 0.0395
-1 9 23 -4.4085 0.0242
-1 9 24 -4.0856 -0.0406
-1 9 25 1.5768 0.0036
-1 9 26 -2.4914 0.0271
-1 9 27 3.3112 -0.0299
-1 9 28 2.3909 -0.0080
-1 9 29 -1.8911 0.0071
-1 9 30 1.8232 -0.0108
-1 9 31 -0.7231 -0.0046
-1 9 32 -1.2160 0.0026
-1 10 1 11.7859 0.0355
-1 10 2 -0.5834 -0.0435
-1 10 3 -47.2192 -0.0430
-1 10 4 7.6838 0.0636
-1 10 5 8.5656 0.0302
-1 10 6 -12.0391 -0.0246
-1 10 7 34.2621 -0.0367
-1 10 8 7.7817 0.0236
-1 10 9 -19.0743 0.0392
-1 10 10 0.0807 -0.0137
-1 10 11 -19.5223 -0.0288
-1 10 12 -1.2787 -0.0099
-1 10 13 22.4992 0.0327
-1 10 14 -2.5598 0.0235
-1 10 15 3.3492 -0.0408
-1 10 16 3.7721 -0.0491
-1 10 17 -13.1833 0.0278
-1 10 18 -0.8958 0.0683
-1 10 19 1.8326 0.0095
-1 10 20 -1.4766 -0.0624
-1 10 21 6.7491 -0.0281
-1 10 22 1.4228 0.0299
-1 10 23 -2.0937 0.0116
-1 10 24 -1.1161 0.0191
-1 10 25 -4.3617 -0.0016
-1 10 26 0.6965 -0.0191
-1 10 27 0.6998 0.0327
-1 10 28 0.1791 -0.0151
-1 10 29 3.2408 -0.0430
-1 10 30 -0.4933 -0.0061
-1 10 31 -0.8472 0.0079
-1 10 32 -0.2868 0.0333
-1 11 1 34.3408 -0.0941
-1 11 2 -32.4347 -0.1248
-1 11 3 1.1768 0.0443
-1 11 4 -0.3608 0.0301
-1 11 5 -31.1711 0.0103
-1 11 6 9.4716 -0.0001
-1 11 7 10.9489 -0.0373
-1 11 8 7.7577 -0.0244
-1 11 9 21.7205 0.0512
-1 11 10 -16.3361 0.0635
-1 11 11 -18.8844 -0.0587
-1 11 12 2.5556 -0.0700
-1 11 13 -7.4866 0.0590
-1 11 14 9.6623 0.0737
-1 11 15 14.9997 -0.0522
-1 11 16 -4.6171 -0.0766
-1 11 17 -0.9581 0.0334
-1 11 18 -3.3188 0.0583
-1 11 19 -6.8387 -0.0103
-1 11 20 2.7316 -0.0217
-1 11 21 0.9065 -0.0153
-1 11 22 2.9453 -0.0166
-1 11 23 4.8769 0.0341
-1 11 24 -3.3319 0.0320
-1 11 25 -1.4540 -0.0296
-1 11 26 -2.1273 -0.0112
-1 11 27 -2.2306 0.0253
-1 11 28 2.3300 0.0104
-1 11 29 -0.2010 -0.0295
-1 11 30 0.5755 -0.0274
-1 11 31 1.1092 0.0263
-1 11 32 -0.2098 -0.0033
-1 12 1 -3.6288 0.0988
-1 12 2 28.9126 0.0193
-1 12 3 13.3416 -0.1643
-1 12 4 -27.1248 -0.0330
-1 12 5 -2.7232 0.1329
-1 12 6 -9.4814 0.0453
-1 12 7 -11.3628 -0.0961
-1 12 8 19.8788 -0.0735
-1 12 9 9.7492 0.0513
-1 12 10 6.0389 0.0559
-1 12 11 2.3580 -0.0001
-1 12 12 -22.2036 -0.0223
-1 12 13 -7.8214 -0.0217
-1 12 14 6.5390 0.0001
-1 12 15 2.0672 0.0411
-1 12 16 9.2566 0.0249
-1 12 17 3.7400 -0.0697
-1 12 18 -5.0351 -0.0542
-1 12 19 -2.9371 0.0886
-1 12 20 -4.3255 0.0609
-1 12 21 -0.2519 -0.0808
-1 12 22 3.5123 -0.0481
-1 12 23 2.0421 0.0471
-1 12 24 4.1353 0.0461
-1 12 25 -1.4241 -0.0193
-1 12 26 -2.9716 -0.0414
-1 12 27 -0.3518 0.0234
-1 12 28 -3.0984 0.0310
-1 12 29 0.6573 -0.0134
-1 12 30 1.5948 -0.0058
-1 12 31 0.2360 -0.0240
-1 13 1 10.5020 0.1542
-1 13 2 26.4612 -0.0083
-1 13 3 -1.4101 -0.0559
-1 13 4 7.6091 -0.0232
-1 13 5 -3.5050 -0.0235
-1 13 6 -13.1196 0.0397
-1 13 7 -4.5603 0.0700
-1 13 8 -10.2397 -0.0327
-1 13 9 9.6601 -0.1377
-1 13 10 20.9955 -0.0022
-1 13 11 -0.1543 0.1659
-1 13 12 -3.4398 0.0407
-1 13 13 -8.1182 -0.1569
-1 13 14 -12.5011 -0.0466
-1 13 15 2.0147 0.1408
-1 13 16 6.5284 0.0304
-1 13 17 5.4953 -0.1224
-1 13 18 4.1195 -0.0198
-1 13 19 -3.8894 0.0900
-1 13 20 -3.3275 0.0196
-1 13 21 -1.9138 -0.0440
-1 13 22 -3.4691 -0.0395
-1 13 23 3.5908 0.0007
-1 13 24 3.5348 0.0299
-1 13 25 1.1256 0.0433
-1 13 26 1.3957 0.0177
-1 13 27 -2.9592 -0.0632
-1 13 28 -1.0103 -0.0061
-1 13 29 0.0373 0.0429
-1 13 30 -0.9070 -0.0345
-1 13 31 0.1283 -0.0065
-1 14 1 -7.4272 -0.0979
-1 14 2 -11.2021 0.1076
-1 14 3 15.2307 0.1367
-1 14 4 10.1092 -0.0866
-1 14 5 1.7004 -0.1400
-1 14 6 0.6027 0.0460
-1 14 7 -13.1658 0.1483
-1 14 8 -4.9102 -0.0225
-1 14 9 -0.8536 -0.1286
-1 14 10 -0.8899 -0.0135
-1 14 11 16.1892 0.0683
-1 14 12 7.5468 0.0277
-1 14 13 -7.5367 -0.0020
-1 14 14 -6.0962 -0.0115
-1 14 15 -7.8452 -0.0468
-1 14 16 0.1411 -0.0002
-1 14 17 6.0348 0.0723
-1 14 18 2.6229 0.0084
-1 14 19 4.6757 -0.0888
-1 14 20 -1.5811 -0.0049
-1 14 21 -6.0320 0.0808
-1 14 22 -0.1676 -0.0092
-1 14 23 -2.6482 -0.0898
-1 14 24 0.6644 -0.0048
-1 14 25 5.5511 0.1104
-1 14 26 -0.1446 0.0158
-1 14 27 0.7690 -0.0557
-1 14 28 0.3070 -0.0066
-1 14 29 -2.5322 -0.0044
-1 14 30 -1.0855 0.0221
-1 14 31 -0.0683 -0.0159
-1 15 1 -16.7894 -0.0345
-1 15 2 -6.0989 0.0577
-1 15 3 0.1933 0.0238
-1 15 4 10.4701 0.0039
-1 15 5 5.6186 0.0044
-1 15 6 -6.3118 -0.0258
-1 15 7 7.4547 -0.0429
-1 15 8 -3.7141 0.0594
-1 15 9 -15.6588 0.0870
-1 15 10 3.1347 -0.0934
-1 15 11 4.3918 -0.1385
-1 15 12 5.3488 0.0836
-1 15 13 8.8741 0.1661
-1 15 14 -4.8603 -0.0647
-1 15 15 -5.6298 -0.1421
-1 15 16 -3.6315 0.0483
-1 15 17 -4.5514 0.1133
-1 15 18 6.4547 -0.0356
-1 15 19 4.7897 -0.0907
-1 15 20 -1.0552 0.0304
-1 15 21 2.6873 0.0644
-1 15 22 -3.5865 -0.0169
-1 15 23 -4.8258 -0.0531
-1 15 24 1.0065 -0.0138
-1 15 25 0.1110 -0.0076
-1 15 26 2.6674 0.0443
-1 15 27 2.3344 0.0605
-1 15 28 -1.0719 -0.0465
-1 15 29 -1.0593 0.0084
-1 15 30 -0.0292 0.0116
-1 15 31 0.0794 -0.0563
-1 16 1 5.8664 0.0363
-1 16 2 -8.5589 -0.0998
-1 16 3 -0.3488 -0.0491
-1 16 4 1.7473 0.0993
-1 16 5 -3.8587 0.0782
-1 16 6 12.8210 -0.0932
-1 16 7 -0.9702 -0.0710
-1 16 8 -9.6412 0.0980
-1 16 9 7.3258 0.0500
-1 16 10 -6.6002 -0.0744
-1 16 11 -7.0756 -0.0468
-1 16 12 9.3244 0.0343
-1 16 13 2.3463 0.0267
-1 16 14 3.8444 0.0050
-1 16 15 0.7222 0.0055
-1 16 16 -9.8882 -0.0297
-1 16 17 0.0684 -0.0357
-1 16 18 0.0097 0.0239
-1 16 19 -1.5064 0.0676
-1 16 20 8.5979 -0.0140
-1 16 21 0.0016 -0.0621
-1 16 22 -2.8249 0.0186
-1 16 23 1.5348 0.0430
-1 16 24 -5.5583 -0.0476
-1 16 25 -1.1110 -0.0576
-1 16 26 3.5561 0.0497
-1 16 27 0.5121 0.0477
-1 16 28 0.7447 0.0050
-1 16 29 1.3097 -0.0339
-1 16 30 -0.3367 -0.0162
-1 17 1 -3.0767 -0.0244
-1 17 2 5.0368 -0.0267
-1 17 3 -5.4437 0.0146
-1 17 4 -11.1623 -0.0061
-1 17 5 17.4333 -0.0235
-1 17 6 1.4088 0.0353
-1 17 7 -11.5062 0.0455
-1 17 8 10.7777 -0.0586
-1 17 9 -2.4184 -0.0329
-1 17 10 -6.8545 0.0751
-1 17 11 4.3058 0.0304
-1 17 12 -5.3505 -0.0894
-1 17 13 2.6561 -0.0395
-1 17 14 6.8785 0.1089
-1 17 15 -3.3044 0.0415
-1 17 16 2.5842 -0.0995
-1 17 17 -2.3008 -0.0561
-1 17 18 -7.4368 0.0742
-1 17 19 4.3411 0.0598
-1 17 20 0.7775 -0.0533
-1 17 21 -0.2492 -0.0407
-1 17 22 5.4309 0.0322
-1 17 23 -2.5174 0.0217
-1 17 24 -2.7123 -0.0160
-1 17 25 -0.7516 -0.0097
-1 17 26 -1.7137 -0.0122
-1 17 27 1.7701 0.0133
-1 17 28 2.5812 0.0045
-1 17 29 0.5940 -0.0273
-1 17 30 -1.2549 0.0362
-1 18 1 1.8196 0.0007
-1 18 2 -1.3385 0.0707
-1 18 3 -13.0464 0.0014
-1 18 4 9.9552 -0.0742
-1 18 5 -0.9786 -0.0151
-1 18 6 -6.5058 0.0683
-1 18 7 16.5555 -0.0014
-1 18 8 -3.9714 -0.0433
-1 18 9 -10.2864 0.0210
-1 18 10 7.8491 0.0284
-1 18 11 -4.6241 -0.0188
-1 18 12 -2.2425 -0.0393
-1 18 13 4.6717 0.0190
-1 18 14 -3.0563 0.0410
-1 18 15 5.8084 0.0014
-1 18 16 2.2840 -0.0098
-1 18 17 -6.8861 -0.0064
-1 18 18 1.9019 -0.0122
-1 18 19 -2.8807 -0.0166
-1 18 20 -2.9107 0.0198
-1 18 21 7.2067 0.0309
-1 18 22 -0.7997 -0.0215
-1 18 23 0.0123 -0.0332
-1 18 24 2.6074 0.0147
-1 18 25 -4.6920 0.0174
-1 18 26 -2.0552 -0.0127
-1 18 27 0.9934 -0.0144
-1 18 28 0.8515 0.0286
-1 18 29 0.6494 0.0277
-1 18 30 1.1915 -0.0546
-1 19 1 0.1464 0.0315
-1 19 2 -11.9661 -0.0168
-1 19 3 10.7982 -0.0057
-1 19 4 -7.3179 0.0273
-1 19 5 -16.3171 -0.0037
-1 19 6 16.8662 -0.0470
-1 19 7 4.5168 0.0012
-1 19 8 -6.0643 0.0430
-1 19 9 7.0850 -0.0028
-1 19 10 -6.5037 -0.0266
-1 19 11 -3.3510 -0.0151
-1 19 12 4.1498 0.0218
-1 19 13 -4.7704 0.0031
-1 19 14 4.1439 -0.0289
-1 19 15 3.1368 0.0326
-1 19 16 -3.4276 0.0415
-1 19 17 3.7263 -0.0216
-1 19 18 -2.4154 -0.0457
-1 19 19 -4.8991 0.0021
-1 19 20 3.3544 0.0621
-1 19 21 -0.9701 0.0119
-1 19 22 0.8626 -0.0548
-1 19 23 3.9144 -0.0150
-1 19 24 -1.6007 0.0071
-1 19 25 -0.0540 -0.0030
-1 19 26 -1.6426 -0.0068
-1 19 27 -2.3470 0.0288
-1 19 28 0.7542 0.0529
-1 19 29 0.9698 -0.0370
-1 20 1 -1.8520 -0.0152
-1 20 2 12.3771 -0.0029
-1 20 3 -2.6367 0.0119
-1 20 4 -15.0756 0.0117
-1 20 5 7.2033 -0.0097
-1 20 6 -4.9264 -0.0100
-1 20 7 -6.9421 0.0104
-1 20 8 15.9822 -0.0065
-1 20 9 1.4733 -0.0087
-1 20 10 -5.4008 0.0005
-1 20 11 1.9102 0.0103
-1 20 12 -6.2012 0.0023
-1 20 13 0.3998 -0.0305
-1 20 14 2.0453 -0.0099
-1 20 15 -2.3223 0.0292
-1 20 16 5.8468 0.0180
-1 20 17 1.3001 -0.0181
-1 20 18 -3.2735 -0.0198
-1 20 19 1.0107 0.0259
-1 20 20 -4.5153 0.0247
-1 20 21 -1.6342 -0.0158
-1 20 22 4.6678 0.0091
-1 20 23 -0.8291 0.0009
-1 20 24 1.5084 -0.0181
-1 20 25 1.5883 -0.0198
-1 20 26 -1.7116 -0.0099
-1 20 27 -0.2717 0.0393
-1 20 28 -1.7669 -0.0094
-1 20 29 -0.0353 0.0200
-1 21 1 16.4549 0.0184
-1 21 2 3.9638 0.0271
-1 21 3 -8.5044 -0.0104
-1 21 4 12.9143 -0.0129
-1 21 5 -3.5322 0.0117
-1 21 6 -16.5784 0.0077
-1 21 7 4.6401 -0.0086
-1 21 8 2.0621 0.0115
-1 21 9 2.1752 -0.0041
-1 21 10 7.8060 -0.0157
-1 21 11 -4.2396 0.0070
-1 21 12 -1.7830 -0.0001
-1 21 13 -1.6212 -0.0087
-1 21 14 -4.7728 -0.0081
-1 21 15 4.1907 0.0036
-1 21 16 2.0584 0.0157
-1 21 17 0.8663 -0.0017
-1 21 18 3.4454 -0.0164
-1 21 19 -3.1236 -0.0118
-1 21 20 -3.2758 -0.0072
-1 21 21 -0.4309 0.0455
-1 21 22 -1.5324 0.0294
-1 21 23 2.7413 -0.0272
-1 21 24 1.3812 -0.0112
-1 21 25 -0.6145 -0.0120
-1 21 26 1.9440 0.0134
-1 21 27 -2.0255 -0.0440
-1 21 28 -0.9861 0.0009
-1 21 29 1.2334 0.1088
-1 22 1 -0.7130 -0.0386
-1 22 2 -3.1119 -0.0080
-1 22 3 14.0225 0.0404
-1 22 4 2.5788 0.0183
-1 22 5 -7.6888 -0.0203
-1 22 6 4.8989 -0.0271
-1 22 7 -5.6035 0.0141
-1 22 8 -8.8522 0.0328
-1 22 9 5.2863 0.0012
-1 22 10 4.0489 -0.0211
-1 22 11 3.5975 -0.0163
-1 22 12 0.7366 -0.0030
-1 22 13 -4.1821 0.0083
-1 22 14 -0.5157 0.0121
-1 22 15 -2.5006 -0.0125
-1 22 16 -1.0726 -0.0005
-1 22 17 3.9004 0.0204
-1 22 18 1.5447 -0.0090
-1 22 19 1.8703 -0.0373
-1 22 20 0.4765 0.0002
-1 22 21 -4.4975 0.0343
-1 22 22 -1.2056 0.0096
-1 22 23 0.6951 -0.0022
-1 22 24 0.2136 -0.0350
-1 22 25 1.8286 0.0229
-1 22 26 -1.7033 0.0105
-1 22 27 -0.0292 -0.0426
-1 22 28 1.9682 0.0374
-1 23 1 -12.0431 -0.0454
-1 23 2 8.7129 -0.0097
-1 23 3 3.1268 0.0254
-1 23 4 -5.7867 0.0176
-1 23 5 8.8206 -0.0010
-1 23 6 3.3490 -0.0007
-1 23 7 -5.7844 -0.0168
-1 23 8 -3.4117 -0.0117
-1 23 9 -4.5019 0.0412
-1 23 10 1.9713 0.0260
-1 23 11 3.7486 -0.0353
-1 23 12 2.0182 -0.0372
-1 23 13 3.0175 0.0170
-1 23 14 -3.5051 0.0218
-1 23 15 -3.7708 -0.0189
-1 23 16 -0.5310 -0.0114
-1 23 17 -1.0743 0.0216
-1 23 18 3.5308 0.0154
-1 23 19 3.3856 -0.0215
-1 23 20 -0.0181 -0.0168
-1 23 21 0.4180 0.0006
-1 23 22 -3.6157 0.0288
-1 23 23 -1.9786 0.0043
-1 23 24 2.6137 -0.0157
-1 23 25 -0.8213 -0.0244
-1 23 26 0.5422 -0.0203
-1 23 27 1.4088 0.0693
-1 23 28 -2.2542 -0.0329
-1 24 1 0.2032 0.0256
-1 24 2 -4.3508 -0.0201
-1 24 3 -4.9714 -0.0456
-1 24 4 6.5788 0.0049
-1 24 5 2.7047 0.0487
-1 24 6 -1.2881 0.0163
-1 24 7 2.8721 -0.0399
-1 24 8 0.0032 -0.0211
-1 24 9 -3.2022 0.0364
-1 24 10 -5.3660 0.0334
-1 24 11 0.8457 -0.0086
-1 24 12 4.6961 -0.0213
-1 24 13 -0.0520 -0.0125
-1 24 14 1.5426 -0.0068
-1 24 15 -0.1253 0.0191
-1 24 16 -3.8366 0.0056
-1 24 17 -0.3899 -0.0167
-1 24 18 -0.3162 -0.0113
-1 24 19 -0.1429 0.0047
-1 24 20 4.1445 0.0050
-1 24 21 0.7209 -0.0011
-1 24 22 -1.1750 0.0112
-1 24 23 -0.2996 0.0323
-1 24 24 -2.3682 0.0028
-1 24 25 1.6192 -0.0800
-1 24 26 1.9524 -0.0079
-1 24 27 -2.2840 0.0262
-1 25 1 -2.2509 0.0318
-1 25 2 -8.4082 -0.0192
-1 25 3 2.2060 -0.0296
-1 25 4 3.0656 0.0050
-1 25 5 -1.7667 0.0009
-1 25 6 -0.5075 0.0017
-1 25 7 2.4772 0.0186
-1 25 8 3.9242 0.0015
-1 25 9 -3.3397 -0.0323
-1 25 10 -2.1846 0.0091
-1 25 11 0.3440 0.0419
-1 25 12 -3.5954 0.0133
-1 25 13 3.2629 -0.0447
-1 25 14 3.7881 -0.0197
-1 25 15 -1.2835 0.0517
-1 25 16 0.4591 0.0126
-1 25 17 -2.8099 -0.0417
-1 25 18 -3.5669 -0.0150
-1 25 19 2.3575 0.0155
-1 25 20 -0.0782 -0.0094
-1 25 21 1.6561 -0.0134
-1 25 22 3.9222 0.0150
-1 25 23 -2.8686 0.0303
-1 25 24 -0.7699 0.0120
-1 25 25 0.3761 0.0059
-1 25 26 -1.3956 -0.0555
-1 25 27 1.0511 -0.0636
-1 26 1 0.8329 -0.0294
-1 26 2 0.9493 0.0058
-1 26 3 -2.8694 0.0406
-1 26 4 -1.5379 -0.0205
-1 26 5 0.6329 -0.0342
-1 26 6 2.2643 0.0033
-1 26 7 1.5671 0.0300
-1 26 8 -3.9517 -0.0072
-1 26 9 2.9196 -0.0274
-1 26 10 2.9524 0.0045
-1 26 11 -6.3087 0.0338
-1 26 12 1.2522 0.0052
-1 26 13 1.4727 -0.0261
-1 26 14 -1.9901 0.0070
-1 26 15 3.6476 -0.0024
-1 26 16 0.0797 0.0135
-1 26 17 -2.5825 0.0344
-1 26 18 1.5743 -0.0050
-1 26 19 -2.3136 -0.0368
-1 26 20 -1.6869 -0.0284
-1 26 21 2.5400 0.0005
-1 26 22 -0.6261 0.0100
-1 26 23 2.0318 0.0028
-1 26 24 0.8262 0.0379
-1 26 25 -2.2201 0.0374
-1 26 26 0.5479 -0.0421
-1 27 1 5.4424 -0.0240
-1 27 2 0.4191 0.0220
-1 27 3 -3.7418 -0.0096
-1 27 4 -4.2259 -0.0013
-1 27 5 2.9743 0.0164
-1 27 6 5.1607 -0.0049
-1 27 7 -4.3737 -0.0250
-1 27 8 0.5480 -0.0014
-1 27 9 3.1507 0.0221
-1 27 10 -4.5035 0.0013
-1 27 11 2.2102 -0.0100
-1 27 12 1.0866 -0.0118
-1 27 13 -4.3809 0.0260
-1 27 14 2.0537 -0.0147
-1 27 15 0.9142 -0.0321
-1 27 16 -0.6033 0.0465
-1 27 17 3.8576 0.0378
-1 27 18 -1.9601 -0.0152
-1 27 19 -2.4727 -0.0267
-1 27 20 2.0033 -0.0038
-1 27 21 -3.7672 0.0079
-1 27 22 -0.1588 -0.0099
-1 27 23 2.6892 -0.0016
-1 27 24 0.1330 0.0058
-1 27 25 1.7677 0.0059
-1 27 26 -0.1871 0.0371
-1 28 1 -0.6610 0.0358
-1 28 2 3.0269 -0.0351
-1 28 3 -1.2896 -0.0347
-1 28 4 -2.4778 0.0191
-1 28 5 0.4338 0.0221
-1 28 6 -3.8082 -0.0020
-1 28 7 4.5542 -0.0181
-1 28 8 4.5720 0.0038
-1 28 9 -5.9828 0.0048
-1 28 10 1.9724 -0.0055
-1 28 11 1.3376 -0.0101
-1 28 12 -4.3746 0.0202
-1 28 13 2.3619 0.0005
-1 28 14 0.5012 -0.0295
-1 28 15 -2.1052 0.0086
-1 28 16 3.1759 0.0006
-1 28 17 -0.9126 0.0081
-1 28 18 -1.7038 0.0260
-1 28 19 3.0910 0.0007
-1 28 20 -1.7787 -0.0026
-1 28 21 -0.1262 -0.0142
-1 28 22 0.0687 -0.0108
-1 28 23 -2.6135 0.0198
-1 28 24 1.1039 -0.0043
-1 28 25 0.9075 0.0005
-1 29 1 0.4074 0.0016
-1 29 2 2.1274 -0.0015
-1 29 3 3.2275 0.0033
-1 29 4 1.0622 -0.0231
-1 29 5 -9.0564 -0.0109
-1 29 6 -0.5206 0.0178
-1 29 7 5.4841 0.0178
-1 29 8 -2.4042 -0.0163
-1 29 9 3.2382 -0.0220
-1 29 10 1.6191 -0.0029
-1 29 11 -4.3725 0.0218
-1 29 12 1.1717 0.0224
-1 29 13 0.5189 -0.0183
-1 29 14 -1.8906 -0.0191
-1 29 15 2.3443 -0.0168
-1 29 16 -1.0947 -0.0056
-1 29 17 -1.7577 0.0380
-1 29 18 3.8247 0.0305
-1 29 19 -2.2840 -0.0009
-1 29 20 -0.0582 -0.0376
-1 29 21 3.2463 -0.0408
-1 29 22 -1.9645 0.0275
-1 29 23 -1.0153 0.0280
-1 29 24 -1.5886 0.0197
-1 30 1 -0.6089 -0.0008
-1 30 2 0.0683 0.0280
-1 30 3 4.8507 0.0098
-1 30 4 -0.9685 -0.0204
-1 30 5 -0.1584 -0.0155
-1 30 6 -0.0873 0.0066
-1 30 7 -6.9988 0.0081
-1 30 8 2.3640 -0.0024
-1 30 9 4.2697 -0.0099
-1 30 10 -1.7078 -0.0045
-1 30 11 2.2589 0.0091
-1 30 12 -0.0283 0.0015
-1 30 13 -3.5577 -0.0029
-1 30 14 0.5962 -0.0032
-1 30 15 -0.0527 -0.0218
-1 30 16 -0.5142 -0.0005
-1 30 17 3.7817 0.0208
-1 30 18 -1.5525 0.0236
-1 30 19 -1.1440 0.0148
-1 30 20 0.9841 -0.0417
-1 30 21 -1.8838 -0.0122
-1 30 22 2.1417 -0.0004
-1 30 23 0.6495 -0.0179
-1 30 24 -0.8771 0.0297
-1 31 1 -1.6584 0.0012
-1 31 2 -0.4444 -0.0061
-1 31 3 -1.2812 0.0014
-1 31 4 5.0375 0.0146
-1 31 5 5.6124 0.0013
-1 31 6 -5.7586 -0.0127
-1 31 7 -3.2119 0.0051
-1 31 8 0.5119 0.0089
-1 31 9 -2.0894 -0.0005
-1 31 10 2.9292 -0.0033
-1 31 11 2.8358 -0.0176
-1 31 12 -0.9487 -0.0195
-1 31 13 -0.0119 0.0309
-1 31 14 -1.5663 0.0203
-1 31 15 -2.2438 -0.0341
-1 31 16 2.4888 -0.0329
-1 31 17 -0.9509 -0.0087
-1 31 18 -0.3736 0.0504
-1 31 19 3.2699 0.0379
-1 31 20 -2.4003 0.0252
-1 31 21 -0.7313 -0.0219
-1 31 22 0.7810 -0.0903
-1 31 23 0.6354 -0.0126
-1 32 1 -0.3847 0.0102
-1 32 2 -2.9600 -0.0025
-1 32 3 -0.4451 -0.0091
-1 32 4 2.7017 0.0059
-1 32 5 0.3546 0.0058
-1 32 6 2.2921 0.0078
-1 32 7 1.7314 0.0007
-1 32 8 -4.7727 -0.0010
-1 32 9 -1.9076 0.0081
-1 32 10 0.9327 -0.0087
-1 32 11 -0.0573 -0.0135
-1 32 12 2.7758 0.0227
-1 32 13 2.2814 0.0101
-1 32 14 -0.8007 -0.0291
-1 32 15 -0.6976 -0.0123
-1 32 16 -3.2573 -0.0403
-1 32 17 -1.7694 -0.0071
-1 32 18 2.3734 0.0342
-1 32 19 0.0557 0.0581
-1 32 20 1.8302 0.0540
-1 32 21 0.3291 -0.0579
-1 32 22 -2.1185 -0.0357
-1 33 1 -1.3895 0.0149
-1 33 2 0.3447 0.0201
-1 33 3 -1.8092 0.0008
-1 33 4 -4.0069 -0.0181
-1 33 5 1.7044 -0.0101
-1 33 6 5.6869 0.0064
-1 33 7 0.4860 0.0115
-1 33 8 -1.9255 0.0134
-1 33 9 -1.0443 -0.0084
-1 33 10 -2.9589 -0.0042
-1 33 11 -0.5749 0.0241
-1 33 12 1.8800 0.0128
-1 33 13 1.5805 -0.0270
-1 33 14 2.8284 0.0026
-1 33 15 0.1141 -0.0001
-1 33 16 -2.0599 -0.0260
-1 33 17 0.1816 -0.0447
-1 33 18 -2.1123 -0.0264
-1 33 19 -1.2995 0.0519
-1 33 20 1.8668 0.0335
-1 33 21 0.6247 0.0601
-1 34 1 1.3132 -0.0129
-1 34 2 -0.1236 0.0110
-1 34 3 -2.0582 0.0264
-1 34 4 -0.1738 -0.0139
-1 34 5 0.2043 -0.0206
-1 34 6 -0.3226 -0.0076
-1 34 7 0.7675 0.0167
-1 34 8 2.3399 0.0139
-1 34 9 -0.5495 0.0051
-1 34 10 -1.9726 0.0045
-1 34 11 -1.2190 -0.0187
-1 34 12 -1.7742 -0.0111
-1 34 13 0.0648 0.0473
-1 34 14 1.5638 0.0363
-1 34 15 2.5909 -0.0058
-1 34 16 2.8238 -0.0235
-1 34 17 -0.6337 -0.0772
-1 34 18 -2.2133 -0.0597
-1 34 19 -1.4301 -0.0127
-1 34 20 -1.2374 0.0810
-1 34 21 0.8270 0.0983
-1 35 1 -0.3681 -0.0239
-1 35 2 -0.6167 -0.0038
-1 35 3 2.7015 0.0091
-1 35 4 -0.0102 0.0255
-1 35 5 -2.6210 0.0003
-1 35 6 -0.9111 -0.0320
-1 35 7 1.7959 -0.0097
-1 35 8 1.9973 0.0238
-1 35 9 0.0196 0.0166
-1 35 10 -0.3028 -0.0210
-1 35 11 -1.5411 -0.0107
-1 35 12 -1.5662 0.0103
-1 35 13 -0.8877 0.0219
-1 35 14 -0.8359 0.0276
-1 35 15 1.5022 0.0225
-1 35 16 2.0543 0.0043
-1 35 17 -0.0132 -0.0210
-1 35 18 1.0950 -0.0673
-1 35 19 0.6058 -0.0448
-1 35 20 -2.0208 -0.0016
-1 36 1 -1.0524 0.0029
-1 36 2 1.2492 -0.0108
-1 36 3 -0.9367 0.0039
-1 36 4 -1.5865 0.0225
-1 36 5 1.3775 -0.0088
-1 36 6 0.7839 -0.0091
-1 36 7 1.4699 -0.0198
-1 36 8 0.2534 -0.0038
-1 36 9 -0.7029 0.0165
-1 36 10 0.5793 0.0246
-1 36 11 -0.4433 0.0052
-1 36 12 -0.6594 -0.0379
-1 36 13 -0.1906 -0.0287
-1 36 14 -0.7493 0.0230
-1 36 15 -1.1699 0.0486
-1 36 16 -0.8572 0.0408
-1 36 17 1.4588 0.0302
-1 36 18 2.1700 -0.0142
-1 36 19 -0.0986 -0.0946
-1 37 1 1.4402 -0.0032
-1 37 2 -2.6948 0.0009
-1 37 3 -2.7845 -0.0035
-1 37 4 1.8810 -0.0134
-1 37 5 -0.1944 0.0198
-1 37 6 0.0699 -0.0021
-1 37 7 1.1570 -0.0378
-1 37 8 -0.3172 -0.0043
-1 37 9 2.0800 0.0496
-1 37 10 0.4652 0.0216
-1 37 11 -1.0916 -0.0439
-1 37 12 -0.5057 -0.0165
-1 37 13 -0.7358 -0.0061
-1 37 14 0.5499 -0.0051
-1 37 15 -0.8973 0.0272
-1 37 16 -0.2085 0.0283
-1 37 17 1.6076 0.0342
-1 38 1 0.2327 -0.0413
-1 38 2 -0.8899 -0.0437
-1 38 3 1.5068 0.0072
-1 38 4 -2.0534 0.0449
-1 38 5 -2.5715 0.0009
-1 38 6 -0.2159 -0.0369
-1 38 7 -1.5379 -0.0032
-1 38 8 3.7320 -0.0089
-1 38 9 3.0128 -0.0038
-1 38 10 -1.3659 0.0157
-1 38 11 0.5710 0.0283
-1 38 12 -1.0826 0.0147
-1 38 13 -1.5462 -0.0370
-1 38 14 -0.1124 -0.0307
-1 38 15 0.8058 -0.0004
-1 38 16 1.1764 0.0171
-1 39 1 2.0501 -0.0341
-1 39 2 4.2652 -0.0227
-1 39 3 -1.9102 0.0079
-1 39 4 -3.1068 0.0043
-1 39 5 0.3698 0.0149
-1 39 6 -2.3412 0.0296
-1 39 7 0.1587 -0.0293
-1 39 8 1.5990 -0.0861
-1 39 9 -0.6412 -0.0324
-1 39 10 2.4112 0.0819
-1 39 11 0.8378 0.0947
-1 39 12 -0.4809 -0.0360
-1 39 13 -0.3224 -0.0470
-1 39 14 -1.5824 -0.0237
-1 39 15 0.6191 -0.0245
-1 40 1 2.2043 0.1134
-1 40 2 0.5240 0.0126
-1 40 3 -0.1650 -0.1079
-1 40 4 1.1693 -0.0228
-1 40 5 -1.5684 0.0946
-1 40 6 -0.3574 0.0468
-1 40 7 -0.7481 -0.0580
-1 40 8 -3.7927 -0.0436
-1 40 9 1.5810 -0.0394
-1 40 10 3.1811 0.0016
-1 40 11 0.0330 0.0325
-1 40 12 1.1387 0.0433
-1 40 13 -0.2538 0.0335
-1 41 1 -2.9259 0.0789
-1 41 2 0.7796 -0.0209
-1 41 3 4.6604 -0.0175
-1 41 4 0.1010 -0.0125
-1 41 5 -1.6800 -0.0073
-1 41 6 -1.4895 0.0290
-1 41 7 -2.2002 0.0868
-1 41 8 -0.5685 0.0184
-1 41 9 0.7599 -0.1055
-1 41 10 0.1363 -0.1323
-1 41 11 1.6603 0.0004
-1 41 12 0.1398 0.1428
-1 42 1 -1.2973 -0.0942
-1 42 2 1.4598 0.0971
-1 42 3 1.3355 0.0885
-1 42 4 1.9558 -0.0779
-1 42 5 -0.3946 -0.1026
-1 42 6 -1.5122 0.0671
-1 42 7 -0.3571 0.1164
-1 42 8 -0.0746 0.0072
-1 42 9 -2.1280 -0.0347
-1 43 1 1.1331 -0.0121
-1 43 2 -2.5390 0.0524
-1 43 3 -0.0276 0.0011
-1 43 4 2.4101 -0.0176
-1 43 5 3.0509 -0.0138
-1 43 6 0.6685 -0.0262
0 0 2 -77.8509 0.5910
0 0 4 -44.8616 -0.5231
0 0 6 46.3233 0.2882
0 0 8 25.6306 -0.1400
0 0 10 -35.5072 -0.0652
0 0 12 -7.1111 0.2344
0 0 14 22.7724 -0.3364
0 0 16 -1.6419 0.3981
0 0 18 -13.6557 -0.4150
0 0 20 1.9096 0.3894
0 0 22 12.2123 -0.3232
0 0 24 -6.4756 0.2436
0 0 26 -5.7606 -0.1353
0 0 28 4.7352 0.0226
0 0 30 1.6905 0.0516
0 0 32 -0.8872 -0.1133
0 1 1 37.5671 0.1167
0 1 2 97.0115 0.3067
0 1 3 -56.7388 0.3851
0 1 4 -69.1931 0.1353
0 1 5 1.9478 -0.6915
0 1 6 -16.0855 -0.2751
0 1 7 29.9171 0.8199
0 1 8 28.8411 0.3183
0 1 9 -2.6184 -0.8946
0 1 10 13.1056 -0.3245
0 1 11 -20.2544 0.8287
0 1 12 -24.2396 0.2929
0 1 13 6.6285 -0.6623
0 1 14 1.2448 -0.2424
0 1 15 11.2983 0.4868
0 1 16 12.5234 0.1489
0 1 17 -6.9605 -0.2754
0 1 18 -2.6273 -0.0712
0 1 19 -6.5776 0.0422
0 1 20 -9.2930 -0.0258
0 1 21 6.5699 0.1517
0 1 22 5.0118 0.0998
0 1 23 3.1990 -0.3087
0 1 24 5.1736 -0.0965
0 1 25 -5.8841 0.3948
0 1 26 -4.7242 0.1256
0 1 27 -0.0758 -0.4109
0 1 28 -1.6104 -0.1266
0 1 29 2.7016 0.4054
0 1 30 1.1852 0.0531
0 1 31 0.3062 -0.2652
0 1 32 1.0475 -0.0721
0 2 0 -76.0674 -0.4809
0 2 1 99.6760 -0.8661
0 2 2 49.5593 0.1692
0 2 3 5.8841 0.9499
0 2 4 -2.0062 -0.0282
0 2 5 -55.3906 -0.6318
0 2 6 -15.2847 -0.0070
0 2 7 3.2234 0.3423
0 2 8 0.7073 0.0214
0 2 9 35.6769 -0.0563
0 2 10 10.5316 -0.0136
0 2 11 -9.0638 -0.2156
0 2 12 -5.5238 0.0030
0 2 13 -20.7272 0.4057
0 2 14 -3.1958 0.0227
0 2 15 10.5610 -0.5546
0 2 16 5.0061 -0.0208
0 2 17 11.8575 0.6370
0 2 18 -0.6259 0.0217
0 2 19 -9.3567 -0.6518
0 2 20 -1.6078 -0.0498
0 2 21 -7.6837 0.5846
0 2 22 -1.5261 0.0131
0 2 23 10.0745 -0.4385
0 2 24 3.4432 0.0134
0 2 25 1.7883 0.2863
0 2 26 -0.7970 0.0003
0 2 27 -6.7870 -0.1262
0 2 28 -1.2713 0.0308
0 2 29 0.1983 -0.0484
0 2 30 1.1011 0.0289
0 2 31 2.6696 0.1355
0 2 32 -0.8283 -0.1434
0 3 1 -54.8685 -0.2456
0 3 2 8.4228 -0.2416
0 3 3 86.2813 -0.2423
0 3 4 14.5316 0.3058
0 3 5 -16.2439 0.5854
0 3 6 -30.6569 -0.2400
0 3 7 -29.8513 -0.7182
0 3 8 10.0026 0.1875
0 3 9 5.9033 0.7728
0 3 10 13.3655 -0.1624
0 3 11 20.7715 -0.7223
0 3 12 -7.5336 0.1407
0 3 13 -9.9219 0.6154
0 3 14 -11.0308 -0.1277
0 3 15 -10.0937 -0.4500
0 3 16 11.7089 0.1012
0 3 17 7.6316 0.2638
0 3 18 3.6974 -0.0444
0 3 19 6.5302 -0.0791
0 3 20 -8.5390 -0.0222
0 3 21 -8.0487 -0.1406
0 3 22 -1.4939 0.0714
0 3 23 -2.2068 0.2739
0 3 24 7.1306 -0.1019
0 3 25 7.3075 -0.3118
0 3 26 -1.5820 0.1112
0 3 27 -1.6690 0.3440
0 3 28 -3.8666 -0.1374
0 3 29 -1.9049 -0.2681
0 3 30 1.9438 0.1348
0 3 31 -0.9310 0.1265
0 3 32 1.2056 0.0168
0 4 0 -37.6520 0.6199
0 4 1 -75.9754 0.2966
0 4 2 -3.3092 -0.6521
0 4 3 26.6354 -0.4399
0 4 4 48.0881 0.4301
0 4 5 10.2475 0.3966
0 4 6 -19.4599 -0.1929
0 4 7 -10.2426 -0.2616
0 4 8 -23.2042 0.0600
0 4 9 -3.3747 0.0707
0 4 10 15.3519 0.0399
0 4 11 8.0721 0.1268
0 4 12 15.0855 -0.1049
0 4 13 -2.0667 -0.2758
0 4 14 -16.7185 0.1855
0 4 15 -2.5591 0.3664
0 4 16 -7.5893 -0.2493
0 4 17 1.4369 -0.3949
0 4 18 15.8013 0.2730
0 4 19 0.1663 0.4100
0 4 20 0.4703 -0.2780
0 4 21 0.8199 -0.3926
0 4 22 -10.6688 0.2277
0 4 23 -2.8872 0.2946
0 4 24 2.0379 -0.1573
0 4 25 2.0374 -0.1804
0 4 26 7.4466 0.0882
0 4 27 0.4834 0.0631
0 4 28 -3.1317 -0.0051
0 4 29 -0.7591 0.0064
0 4 30 -3.8611 -0.0650
0 4 31 0.6815 0.0553
0 4 32 2.1798 0.0668
0 5 1 2.4485 0.0457
0 5 2 -42.1217 0.1482
0 5 3 -17.7114 0.0309
0 5 4 15.2807 -0.3635
0 5 5 35.9592 -0.1891
0 5 6 21.5366 0.4084
0 5 7 -25.6181 0.3315
0 5 8 -13.3503 -0.4196
0 5 9 -5.0877 -0.3944
0 5 10 -9.6951 0.4194
0 5 11 15.4360 0.3858
0 5 12 9.2957 -0.3789
0 5 13 1.2373 -0.3014
0 5 14 8.3703 0.3056
0 5 15 -14.5938 0.2025
0 5 16 -11.5411 -0.2000
0 5 17 6.3567 -0.1134
0 5 18 -3.3592 0.1134
0 5 19 7.1062 0.0391
0 5 20 10.1789 0.0007
0 5 21 -5.1765 0.0210
0 5 22 -0.9943 -0.1243
0 5 23 -4.3831 -0.0849
0 5 24 -7.8983 0.1818
0 5 25 4.2329 0.1219
0 5 26 4.0957 -0.2033
0 5 27 3.1723 -0.1188
0 5 28 2.8231 0.1730
0 5 29 -4.9778 0.0766
0 5 30 -0.6827 -0.1049
0 5 31 1.1659 -0.0835
0 5 32 -2.2471 0.0713
0 6 0 25.4256 -0.4046
0 6 1 14.9531 0.1456
0 6 2 -16.0225 0.4519
0 6 3 -48.2698 -0.0715
0 6 4 2.4486 -0.3674
0 6 5 38.3505 -0.0593
0 6 6 4.4325 0.2315
0 6 7 9.9116 0.0732
0 6 8 -7.2441 -0.1165
0 6 9 -24.7146 -0.0250
0 6 10 3.6025 -0.0124
0 6 11 -3.3833 -0.0374
0 6 12 1.2959 0.1343
0 6 13 22.2259 0.0821
0 6 14 -3.0966 -0.2177
0 6 15 -6.0393 -0.0904
0 6 16 3.4690 0.2600
0 6 17 -14.9782 0.1103
0 6 18 -1.2514 -0.2700
0 6 19 10.3140 -0.0988
0 6 20 -1.5393 0.2675
0 6 21 6.2193 0.0821
0 6 22 2.1298 -0.2401
0 6 23 -7.7983 -0.0762
0 6 24 -0.3976 0.1822
0 6 25 -3.9630 0.0588
0 6 26 -1.2294 -0.0877
0 6 27 7.0867 -0.0567
0 6 28 -0.2622 0.0246
0 6 29 1.1971 0.0471
0 6 30 1.3998 -0.0701
0 6 31 -3.8988 -0.0403
0 6 32 0.2672 0.0689
0 7 1 9.6893 0.0531
0 7 2 -16.5835 -0.1415
0 7 3 -3.7529 0.0361
0 7 4 -7.3034 0.2310
0 7 5 -23.5195 -0.0277
0 7 6 33.3700 -0.2816
0 7 7 23.9784 -0.0296
0 7 8 -16.2046 0.3010
0 7 9 0.7854 0.0189
0 7 10 -16.0110 -0.3168
0 7 11 -11.9187 -0.0109
0 7 12 17.5784 0.2875
0 7 13 -2.0119 0.0119
0 7 14 4.0699 -0.2233
0 7 15 14.2961 -0.0188
0 7 16 -13.6391 0.1634
0 7 17 -5.4670 0.0120
0 7 18 2.7612 -0.0797
0 7 19 -8.3372 -0.0017
0 7 20 6.6507 0.0018
0 7 21 7.2801 0.0216
0 7 22 -2.4528 0.0386
0 7 23 3.6700 -0.0203
0 7 24 -3.7414 -0.0646
0 7 25 -6.1043 0.0206
0 7 26 1.3349 0.0913
0 7 27 -2.1949 -0.0056
0 7 28 3.8890 -0.0893
0 7 29 4.2306 -0.0301
0 7 30 -3.7384 0.0921
0 7 31 0.8420 0.0040
0 7 32 1.0030 -0.1346
0 8 0 15.0378 0.1250
0 8 1 -24.8976 -0.2363
0 8 2 17.5869 -0.0966
0 8 3 12.6227 0.2022
0 8 4 -50.4872 0.0922
0 8 5 -3.3121 -0.0789
0 8 6 17.5136 -0.0749
0 8 7 4.3793 0.0294
0 8 8 28.3185 0.0276
0 8 9 -7.8673 -0.0246
0 8 10 -21.4739 0.0010
0 8 11 5.8313 -0.0034
0 8 12 -13.8857 -0.0291
0 8 13 0.5824 0.0270
0 8 14 21.3361 0.0480
0 8 15 -5.0995 -0.0421
0 8 16 1.0086 -0.0899
0 8 17 4.0035 0.0520
0 8 18 -13.8103 0.1254
0 8 19 -0.4763 -0.0503
0 8 20 3.5728 -0.1051
0 8 21 -1.4916 0.0226
0 8 22 8.2475 0.0844
0 8 23 0.8452 -0.0102
0 8 24 -4.3336 -0.0782
0 8 25 1.6058 0.0230
0 8 26 -5.3270 0.0766
0 8 27 -1.3970 -0.0006
0 8 28 3.7601 -0.0719
0 8 29 -1.5281 0.0246
0 8 30 2.1091 0.0692
0 8 31 1.2844 -0.0718
0 8 32 -1.5029 -0.0471
0 9 1 24.9254 -0.0122
0 9 2 19.6321 0.1202
0 9 3 -33.0349 -0.0688
0 9 4 4.1708 -0.0742
0 9 5 -7.1115 0.0762
0 9 6 -32.3155 0.0838
0 9 7 24.4717 -0.0482
0 9 8 19.0091 -0.0728
0 9 9 0.8592 0.0502
0 9 10 11.4777 0.0467
0 9 11 -23.3113 -0.0629
0 9 12 -14.1434 -0.0430
0 9 13 12.3631 0.0591
0 9 14 -6.3158 0.0532
0 9 15 8.8729 -0.0644
0 9 16 13.7331 -0.0664
0 9 17 -9.8157 0.0496
0 9 18 -1.3989 0.0512
0 9 19 -1.9659 0.0083
0 9 20 -8.1690 -0.0391
0 9 21 5.0555 -0.0386
0 9 22 3.5783 0.0288
0 9 23 1.5266 -0.0044
0 9 24 4.5374 -0.0072
0 9 25 -4.2800 0.0311
0 9 26 -2.3094 -0.0014
0 9 27 0.0516 0.0047
0 9 28 -3.9878 0.0262
0 9 29 2.6351 -0.0250
0 9 30 2.4400 -0.0417
0 9 31 -1.5712 0.0511
0 9 32 0.4025 0.0218
0 10 0 21.2735 0.0784
0 10 1 40.0880 0.0610
0 10 2 -20.3912 -0.1354
0 10 3 18.0394 -0.0395
0 10 4 16.9412 0.0769
0 10 5 -33.6980 0.0202
0 10 6 -8.7876 -0.0158
0 10 7 -9.2488 -0.0045
0 10 8 0.4195 0.0089
0 10 9 34.8716 0.0069
0 10 10 0.5560 -0.0012
0 10 11 -9.2843 -0.0231
0 10 12 2.1951 -0.0300
0 10 13 -21.2123 0.0362
0 10 14 -1.7008 0.0613
0 10 15 14.6380 -0.0255
0 10 16 -1.0387 -0.0713
0 10 17 6.9682 -0.0141
0 10 18 2.0687 0.0631
0 10 19 -9.7185 0.0272
0 10 20 -1.0563 -0.0346
0 10 21 -2.8927 -0.0117
0 10 22 -0.8024 -0.0139
0 10 23 8.2526 0.0038
0 10 24 1.5849 0.0168
0 10 25 -0.2787 -0.0172
0 10 26 0.4336 0.0100
0 10 27 -4.1385 0.0345
0 10 28 -1.1258 0.0036
0 10 29 0.1443 -0.0448
0 10 30 -0.6120 -0.0042
0 10 31 1.2429 0.0617
0 10 32 0.4601 -0.0064
0 11 1 -22.5843 -0.0522
0 11 2 27.0103 -0.0500
0 11 3 29.6470 -0.0107
0 11 4 -13.7553 -0.0062
0 11 5 9.6525 0.0475
0 11 6 -8.8128 0.0292
0 11 7 -29.0001 -0.0448
0 11 8 4.2456 -0.0464
0 11 9 3.2971 0.0393
0 11 10 14.0082 0.0615
0 11 11 22.3021 -0.0410
0 11 12 -14.7246 -0.0670
0 11 13 -11.3928 0.0344
0 11 14 -0.9786 0.0576
0 11 15 -10.8761 -0.0043
0 11 16 7.7876 -0.0357
0 11 17 10.8167 -0.0204
0 11 18 -0.8764 -0.0067
0 11 19 2.5440 0.0311
0 11 20 -4.7308 0.0490
0 11 21 -6.6555 -0.0412
0 11 22 0.1833 -0.0558
0 11 23 -1.0359 0.0305
0 11 24 5.0231 0.0172
0 11 25 5.2543 -0.0263
0 11 26 -1.3860 0.0003
0 11 27 -0.1214 0.0289
0 11 28 -1.7883 0.0223
0 11 29 -2.7033 -0.0036
0 11 30 0.2714 -0.0283
0 11 31 0.7132 -0.0119
0 12 0 -49.0619 -0.0247
0 12 1 -8.1228 0.1692
0 12 2 20.8510 0.0423
0 12 3 -7.8633 -0.1408
0 12 4 15.2337 -0.0468
0 12 5 14.1208 0.0682
0 12 6 -4.7946 0.0491
0 12 7 -2.1356 -0.0130
0 12 8 -23.7391 -0.0299
0 12 9 -9.6190 -0.0170
0 12 10 19.7250 0.0048
0 12 11 6.1429 0.0476
0 12 12 8.8266 0.0256
0 12 13 4.4576 -0.0906
0 12 14 -17.0584 -0.0531
0 12 15 -6.6976 0.1157
0 12 16 0.8325 0.0722
0 12 17 0.9670 -0.1164
0 12 18 9.3194 -0.0688
0 12 19 3.0254 0.1027
0 12 20 -2.2131 0.0636
0 12 21 -1.4575 -0.0591
0 12 22 -6.9919 -0.0734
0 12 23 -2.7956 0.0129
0 12 24 2.8843 0.0383
0 12 25 3.2272 -0.0203
0 12 26 3.4034 -0.0010
0 12 27 0.1292 0.0208
0 12 28 -0.3035 0.0212
0 12 29 -0.7561 0.0106
0 12 30 -1.4484 -0.0472
0 12 31 -0.5017 -0.0207
0 13 1 -4.4514 0.0384
0 13 2 -27.6192 0.0457
0 13 3 4.4970 0.0443
0 13 4 13.2596 -0.0678
0 13 5 3.6655 -0.1028
0 13 6 13.3694 0.0384
0 13 7 -2.3469 0.1452
0 13 8 -8.8737 0.0174
0 13 9 -7.9369 -0.1541
0 13 10 -15.2052 -0.0476
0 13 11 8.8757 0.1445
0 13 12 18.4622 0.0412
0 13 13 1.2559 -0.1175
0 13 14 0.8514 -0.0293
0 13 15 -5.6163 0.0789
0 13 16 -10.6342 0.0183
0 13 17 0.0521 -0.0361
0 13 18 2.6148 -0.0023
0 13 19 5.0422 -0.0012
0 13 20 5.4765 0.0166
0 13 21 -2.2258 0.0357
0 13 22 -1.7590 -0.0079
0 13 23 -3.9223 -0.0720
0 13 24 -5.0846 -0.0377
0 13 25 2.2918 0.0741
0 13 26 2.6192 0.0099
0 13 27 2.4272 -0.0394
0 13 28 1.7453 0.0130
0 13 29 -0.9312 0.0170
0 13 30 -1.0070 0.0393
0 13 31 -0.8943 -0.0476
0 14 0 21.5934 -0.1336
0 14 1 -16.8860 -0.1232
0 14 2 -12.8973 0.1161
0 14 3 -1.9988 0.1176
0 14 4 0.5663 -0.0586
0 14 5 5.1247 -0.1060
0 14 6 -0.5959 0.0082
0 14 7 11.5842 0.0751
0 14 8 7.5792 0.0230
0 14 9 -15.8089 -0.0143
0 14 10 -8.1447 -0.0308
0 14 11 -1.9501 -0.0611
0 14 12 -0.1738 0.0283
0 14 13 12.9040 0.1179
0 14 14 6.5989 -0.0185
0 14 15 -2.6530 -0.1402
0 14 16 -4.4242 0.0001
0 14 17 -8.4442 0.1385
0 14 18 -1.0109 -0.0015
0 14 19 4.4805 -0.1171
0 14 20 2.8291 0.0089
0 14 21 5.3231 0.1255
0 14 22 0.4406 0.0246
0 14 23 -4.2951 -0.1264
0 14 24 -3.4626 -0.0255
0 14 25 -3.7330 0.0426
0 14 26 2.0834 -0.0037
0 14 27 3.1676 0.0070
0 14 28 -0.1306 -0.0298
0 14 29 0.9203 0.0520
0 14 30 0.2700 0.0395
0 14 31 -0.1595 -0.0686
0 15 1 7.0027 -0.0089
0 15 2 -1.8264 -0.0292
0 15 3 -7.9228 -0.0133
0 15 4 -4.4732 0.0619
0 15 5 -4.2984 0.0528
0 15 6 9.5480 -0.0869
0 15 7 4.4452 -0.1078
0 15 8 -3.3364 0.0970
0 15 9 9.5277 0.1517
0 15 10 -3.8006 -0.0864
0 15 11 -14.5619 -0.1509
0 15 12 0.2820 0.0623
0 15 13 2.9268 0.1226
0 15 14 5.5302 -0.0279
0 15 15 7.1383 -0.0976
0 15 16 -3.0054 0.0099
0 15 17 -3.1028 0.0541
0 15 18 -3.8134 -0.0223
0 15 19 -4.6829 -0.0111
0 15 20 4.9882 0.0243
0 15 21 3.4042 0.0071
0 15 22 0.7739 0.0098
0 15 23 3.2974 0.0336
0 15 24 -3.3815 -0.0471
0 15 25 -3.9971 -0.0722
0 15 26 -0.5376 0.0504
0 15 27 -0.6742 0.0208
0 15 28 1.7765 0.0131
0 15 29 2.2686 -0.0247
0 15 30 0.3605 -0.0460
0 16 0 3.1735 0.1351
0 16 1 6.9864 0.0118
0 16 2 5.6795 -0.1193
0 16 3 -8.6736 -0.0299
0 16 4 -13.9472 0.0901
0 16 5 11.1984 0.0262
0 16 6 2.6047 -0.0727
0 16 7 -9.6000 -0.0228
0 16 8 10.8092 0.0424
0 16 9 3.3570 0.0159
0 16 10 -4.7784 0.0111
0 16 11 1.8289 0.0078
0 16 12 -8.3360 -0.0591
0 16 13 -3.3256 -0.0361
0 16 14 6.1832 0.0762
0 16 15 1.6268 0.0734
0 16 16 6.2618 -0.0635
0 16 17 0.7486 -0.1100
0 16 18 -8.0075 0.0496
0 16 19 -0.7812 0.0994
0 16 20 -2.4749 -0.0470
0 16 21 -0.1861 -0.0692
0 16 22 6.8907 0.0550
0 16 23 1.0946 0.0723
0 16 24 0.7241 -0.0514
0 16 25 -1.3324 -0.0558
0 16 26 -5.8688 0.0055
0 16 27 -0.2945 0.0495
0 16 28 2.5501 0.0090
0 16 29 0.5223 -0.0738
0 16 30 0.2112 0.0461
0 17 1 7.7653 -0.0148
0 17 2 2.4483 0.0285
0 17 3 -9.3474 0.0280
0 17 4 5.4148 -0.0552
0 17 5 -6.9022 -0.0403
0 17 6 -9.2470 0.0727
0 17 7 16.0638 0.0337
0 17 8 -0.3498 -0.0939
0 17 9 -7.2432 -0.0300
0 17 10 8.8433 0.1036
0 17 11 -2.3903 0.0270
0 17 12 -4.4884 -0.1035
0 17 13 0.1397 -0.0381
0 17 14 -4.7158 0.0913
0 17 15 4.4820 0.0640
0 17 16 4.9366 -0.0695
0 17 17 -1.9940 -0.0516
0 17 18 3.0056 0.0430
0 17 19 -3.5653 0.0013
0 17 20 -5.5869 -0.0103
0 17 21 3.5799 0.0138
0 17 22 -0.1647 0.0056
0 17 23 1.7161 0.0080
0 17 24 4.3977 0.0005
0 17 25 -2.0964 -0.0174
0 17 26 -2.1305 -0.0154
0 17 27 -1.0113 -0.0089
0 17 28 -1.8958 0.0071
0 17 29 -0.1967 0.0708
0 17 30 2.0628 -0.0281
0 18 0 8.1425 -0.0806
0 18 1 2.8229 0.0425
0 18 2 -3.2775 0.0700
0 18 3 17.9094 -0.0168
0 18 4 -6.0759 -0.0366
0 18 5 -21.7709 0.0188
0 18 6 9.7868 0.0141
0 18 7 2.0944 -0.0278
0 18 8 -4.2436 -0.0166
0 18 9 10.5145 0.0191
0 18 10 -2.8722 0.0163
0 18 11 -1.9779 -0.0136
0 18 12 3.8553 -0.0044
0 18 13 -7.4052 -0.0006
0 18 14 -0.2888 -0.0223
0 18 15 1.5694 0.0042
0 18 16 -2.6836 0.0434
0 18 17 7.0552 0.0134
0 18 18 1.3375 -0.0659
0 18 19 -3.9120 -0.0214
0 18 20 1.6595 0.0607
0 18 21 -4.9071 0.0314
0 18 22 -1.3844 -0.0249
0 18 23 4.4404 -0.0343
0 18 24 0.0291 0.0361
0 18 25 3.5044 0.0170
0 18 26 1.3431 -0.0704
0 18 27 -4.4229 -0.0042
0 18 28 -2.1192 0.0728
0 18 29 0.2961 0.0028
0 19 1 -5.8378 0.0032
0 19 2 17.7659 -0.0332
0 19 3 4.5245 0.0029
0 19 4 -8.9676 0.0504
0 19 5 10.1538 0.0060
0 19 6 -10.4997 -0.0453
0 19 7 -13.9826 -0.0079
0 19 8 13.4129 0.0364
0 19 9 2.6453 0.0073
0 19 10 -1.1607 -0.0340
0 19 11 5.1755 0.0119
0 19 12 -5.1214 0.0347
0 19 13 -0.4030 -0.0392
0 19 14 -0.5811 -0.0432
0 19 15 -5.2707 0.0280
0 19 16 4.7151 0.0546
0 19 17 2.3341 -0.0188
0 19 18 -0.7549 -0.0600
0 19 19 3.8645 0.0027
0 19 20 -3.9810 0.0358
0 19 21 -4.0429 0.0205
0 19 22 1.7083 -0.0173
0 19 23 -1.8300 0.0032
0 19 24 2.3350 0.0306
0 19 25 3.7324 -0.0399
0 19 26 -0.3618 -0.0223
0 19 27 0.2611 0.0358
0 19 28 -0.8154 -0.0214
0 19 29 -1.6139 0.0090
0 20 0 -16.2512 -0.0075
0 20 1 8.6556 -0.0319
0 20 2 -0.3986 0.0011
0 20 3 -7.8152 0.0090
0 20 4 22.4034 -0.0033
0 20 5 3.8465 0.0051
0 20 6 -16.1805 0.0128
0 20 7 1.1572 0.0067
0 20 8 -5.0398 0.0033
0 20 9 -1.8631 -0.0203
0 20 10 10.3348 -0.0093
0 20 11 -1.3437 0.0319
0 20 12 1.4443 0.0003
0 20 13 1.6828 -0.0242
0 20 14 -6.6896 -0.0074
0 20 15 1.1531 0.0132
0 20 16 -0.7961 0.0254
0 20 17 -1.9276 -0.0051
0 20 18 5.9770 -0.0304
0 20 19 0.2795 -0.0200
0 20 20 -1.1334 -0.0052
0 20 21 1.3397 0.0124
0 20 22 -4.7098 0.0368
0 20 23 -0.6076 0.0120
0 20 24 1.2163 -0.0398
0 20 25 -1.5903 0.0069
0 20 26 3.4231 0.0310
0 20 27 1.5920 -0.0749
0 20 28 -0.7553 -0.0035
0 20 29 0.2350 0.0822
0 21 1 -7.5946 -0.0031
0 21 2 -13.8291 0.0081
0 21 3 12.7965 0.0043
0 21 4 3.9897 -0.0077
0 21 5 -3.5794 -0.0038
0 21 6 13.7413 0.0054
0 21 7 -4.3723 0.0143
0 21 8 -13.5119 -0.0008
0 21 9 1.4366 -0.0084
0 21 10 -0.4930 0.0027
0 21 11 4.4249 -0.0052
0 21 12 5.4106 0.0083
0 21 13 -2.5550 0.0096
0 21 14 1.5357 -0.0154
0 21 15 -3.1838 -0.0108
0 21 16 -5.3193 0.0152
0 21 17 2.0292 0.0285
0 21 18 0.8870 0.0031
0 21 19 2.8169 -0.0454
0 21 20 4.3985 -0.0331
0 21 21 -2.4551 0.0301
0 21 22 -2.1141 0.0319
0 21 23 -1.0452 -0.0100
0 21 24 -2.6021 -0.0257
0 21 25 1.7562 0.0331
0 21 26 0.5103 -0.0134
0 21 27 0.0967 -0.0547
0 21 28 1.7498 0.0231
0 22 0 -0.8009 0.0107
0 22 1 -14.3697 -0.0418
0 22 2 5.7781 -0.0158
0 22 3 -2.4632 0.0275
0 22 4 -12.2504 0.0169
0 22 5 11.5699 -0.0254
0 22 6 8.8055 -0.0182
0 22 7 -2.0239 0.0014
0 22 8 0.9371 0.0110
0 22 9 -7.8211 0.0339
0 22 10 -4.1940 0.0099
0 22 11 3.2223 -0.0314
0 22 12 0.2376 -0.0188
0 22 13 4.9821 0.0228
0 22 14 1.6313 0.0097
0 22 15 -3.2012 -0.0287
0 22 16 -0.2037 -0.0123
0 22 17 -3.4346 0.0377
0 22 18 -1.4594 0.0325
0 22 19 3.3566 -0.0326
0 22 20 1.0832 -0.0288
0 22 21 1.9146 -0.0008
0 22 22 0.3354 0.0347
0 22 23 -2.9640 0.0171
0 22 24 0.9882 -0.0174
0 22 25 -0.5546 -0.0285
0 22 26 -1.1415 -0.0222
0 22 27 1.7000 0.0547
0 22 28 -1.4085 -0.0519
0 23 1 7.1418 0.0048
0 23 2 -3.5216 -0.0233
0 23 3 -11.7390 -0.0169
0 23 4 4.6608 0.0048
0 23 5 0.3281 0.0199
0 23 6 -3.3591 -0.0013
0 23 7 9.0465 -0.0408
0 23 8 3.6692 -0.0044
0 23 9 -2.7992 0.0455
0 23 10 -4.6271 0.0309
0 23 11 -4.9930 -0.0255
0 23 12 1.9840 -0.0281
0 23 13 2.0302 0.0081
0 23 14 2.0888 0.0122
0 23 15 3.7307 0.0029
0 23 16 -1.4399 -0.0173
0 23 17 -2.8166 0.0071
0 23 18 -2.6479 0.0114
0 23 19 -2.5043 -0.0065
0 23 20 2.5490 -0.0203
0 23 21 3.1112 0.0030
0 23 22 0.7322 0.0236
0 23 23 0.6794 0.0266
0 23 24 -2.1079 0.0265
0 23 25 -0.9009 -0.0805
0 23 26 1.6427 -0.0042
0 23 27 -1.1083 0.0324
0 23 28 0.1180 -0.0489
0 24 0 11.3455 0.0386
0 24 1 3.5782 0.0496
0 24 2 -8.2632 -0.0129
0 24 3 2.9368 -0.0496
0 24 4 1.7169 0.0012
0 24 5 -7.1463 0.0463
0 24 6 -0.7399 -0.0028
0 24 7 2.7659 -0.0298
0 24 8 4.5492 -0.0217
0 24 9 2.4946 -0.0108
0 24 10 -1.7789 0.0242
0 24 11 -2.0590 0.0450
0 24 12 -3.7701 0.0053
0 24 13 -0.4444 -0.0543
0 24 14 2.8429 -0.0081
0 24 15 1.5441 0.0375
0 24 16 1.7747 0.0259
0 24 17 -0.1173 -0.0219
0 24 18 -2.8268 -0.0306
0 24 19 -1.2541 0.0160
0 24 20 -0.9771 0.0041
0 24 21 0.5547 -0.0281
0 24 22 3.0692 -0.0177
0 24 23 -0.6388 0.0703
0 24 24 -1.0559 0.0331
0 24 25 0.6651 0.0015
0 24 26 -0.9883 -0.0341
0 24 27 0.8631 -0.0953
0 25 1 0.1574 0.0038
0 25 2 5.6020 0.0102
0 25 3 -0.5388 0.0119
0 25 4 -5.7646 0.0029
0 25 5 0.5299 -0.0226
0 25 6 0.5962 0.0065
0 25 7 -1.0516 0.0283
0 25 8 -1.1447 -0.0328
0 25 9 3.4142 -0.0486
0 25 10 4.6842 0.0090
0 25 11 -3.2555 0.0675
0 25 12 -1.6243 0.0116
0 25 13 -1.2053 -0.0473
0 25 14 -2.6475 -0.0253
0 25 15 2.4683 0.0169
0 25 16 1.9706 0.0328
0 25 17 1.0883 -0.0046
0 25 18 2.2131 0.0100
0 25 19 -2.5968 0.0095
0 25 20 -3.1876 -0.0303
0 25 21 0.2189 -0.0410
0 25 22 -0.6598 0.0155
0 25 23 1.9753 0.0148
0 25 24 1.5843 0.0467
0 25 25 -1.6286 0.0737
0 25 26 0.1828 -0.0780
0 25 27 0.3850 -0.0438
0 26 0 -4.9824 -0.0395
0 26 1 5.2672 -0.0400
0 26 2 4.8718 0.0274
0 26 3 -2.9227 0.0362
0 26 4 -3.5499 -0.0219
0 26 5 1.3266 -0.0253
0 26 6 2.1443 0.0257
0 26 7 -3.6596 0.0139
0 26 8 -0.4411 -0.0046
0 26 9 3.1346 -0.0208
0 26 10 -1.6409 -0.0104
0 26 11 2.7558 0.0015
0 26 12 0.7101 0.0070
0 26 13 -3.9728 0.0301
0 26 14 0.4481 -0.0254
0 26 15 -0.7950 -0.0451
0 26 16 -0.0791 0.0032
0 26 17 3.3926 0.0542
0 26 18 -0.1471 0.0267
0 26 19 -0.5859 -0.0323
0 26 20 0.9564 -0.0236
0 26 21 -2.9327 0.0143
0 26 22 -0.5197 -0.0045
0 26 23 1.6180 -0.0115
0 26 24 -0.4521 0.0326
0 26 25 0.7253 0.0068
0 26 26 -0.1235 0.0579
0 27 1 -1.6491 0.0125
0 27 2 2.1466 -0.0127
0 27 3 3.2338 -0.0254
0 27 4 0.3589 0.0038
0 27 5 -1.7100 0.0341
0 27 6 -4.8886 -0.0040
0 27 7 1.7295 -0.0161
0 27 8 3.8859 0.0149
0 27 9 -4.3393 0.0110
0 27 10 1.8399 -0.0204
0 27 11 2.5997 -0.0393
0 27 12 -2.5476 0.0390
0 27 13 2.2961 0.0348
0 27 14 -1.0649 -0.0306
0 27 15 -2.9496 -0.0351
0 27 16 1.7504 -0.0040
0 27 17 -1.4364 0.0272
0 27 18 -0.1995 0.0056
0 27 19 3.9627 -0.0108
0 27 20 -0.6735 0.0025
0 27 21 0.0734 -0.0104
0 27 22 0.0231 -0.0157
0 27 23 -2.8029 0.0131
0 27 24 0.3862 -0.0048
0 27 25 0.1774 0.0543
0 28 0 -2.9547 0.0474
0 28 1 -3.5673 0.0242
0 28 2 -0.4465 -0.0306
0 28 3 5.3545 -0.0219
0 28 4 5.1784 0.0178
0 28 5 -6.4941 0.0162
0 28 6 -2.4589 -0.0094
0 28 7 2.9768 -0.0027
0 28 8 -3.6693 0.0023
0 28 9 2.3761 0.0034
0 28 10 2.3873 -0.0210
0 28 11 -2.6739 0.0167
0 28 12 2.6182 0.0233
0 28 13 -0.0599 -0.0160
0 28 14 -2.3473 0.0041
0 28 15 1.5433 -0.0095
0 28 16 -1.6827 -0.0218
0 28 17 -1.0445 0.0029
0 28 18 3.0355 0.0190
0 28 19 -1.6641 0.0173
0 28 20 -0.0996 -0.0181
0 28 21 2.2486 -0.0543
0 28 22 -1.0581 -0.0266
0 28 23 0.1067 0.0074
0 28 24 -0.4781 0.0664
0 28 25 -0.5462 0.0402
0 29 1 -2.1030 -0.0046
0 29 2 -3.7016 0.0207
0 29 3 2.6848 0.0094
0 29 4 1.3739 -0.0168
0 29 5 3.6315 -0.0235
0 29 6 2.3084 0.0215
0 29 7 -7.8337 0.0224
0 29 8 -0.7065 -0.0116
0 29 9 2.3220 -0.0181
0 29 10 -1.9760 0.0107
0 29 11 3.1764 0.0127
0 29 12 1.0479 -0.0128
0 29 13 -2.1296 0.0111
0 29 14 1.6043 0.0088
0 29 15 -1.0295 -0.0156
0 29 16 -1.4965 -0.0132
0 29 17 3.0178 -0.0025
0 29 18 -1.9224 0.0303
0 29 19 -1.1311 0.0398
0 29 20 1.3537 -0.0240
0 29 21 -1.8458 -0.0530
0 29 22 1.6790 -0.0439
0 29 23 1.4450 -0.0039
0 29 24 -0.1604 0.0013
0 30 0 1.4118 -0.0265
0 30 1 -0.7022 -0.0012
0 30 2 -1.4933 0.0199
0 30 3 -6.2761 0.0045
0 30 4 2.1216 -0.0192
0 30 5 9.1084 -0.0077
0 30 6 -2.0088 0.0156
0 30 7 -1.2075 0.0142
0 30 8 -0.3065 -0.0025
0 30 9 -4.7353 -0.0015
0 30 10 1.0134 0.0035
0 30 11 1.4435 -0.0169
0 30 12 0.1864 -0.0071
0 30 13 2.7837 0.0240
0 30 14 -0.0455 0.0142
0 30 15 -2.0307 -0.0112
0 30 16 0.8035 -0.0338
0 30 17 -2.3504 -0.0178
0 30 18 -0.4982 0.0535
0 30 19 3.2773 0.0360
0 30 20 -1.1044 0.0102
0 30 21 -0.4205 0.0054
0 30 22 -0.3182 -0.0459
0 30 23 -0.2616 -0.0848
0 30 24 0.7328 -0.0568
0 31 1 2.3707 0.0018
0 31 2 -2.1217 -0.0061
0 31 3 -3.6144 -0.0041
0 31 4 -0.3076 0.0020
0 31 5 -1.8613 0.0023
0 31 6 4.3457 -0.0102
0 31 7 5.5787 0.0005
0 31 8 -2.9179 0.0166
0 31 9 -1.8816 0.0021
0 31 10 -1.7965 -0.0039
0 31 11 -2.5820 -0.0098
0 31 12 1.9498 0.0069
0 31 13 2.5007 0.0263
0 31 14 0.8030 0.0017
0 31 15 1.7818 -0.0171
0 31 16 -2.3187 -0.0420
0 31 17 -2.3655 -0.0100
0 31 18 1.6795 0.0038
0 31 19 -1.1260 0.0276
0 31 20 1.3500 0.0828
0 31 21 1.0743 0.0221
0 31 22 -1.9641 -0.0507
0 31 23 -0.4913 -0.0514
0 32 0 1.6155 0.0041
0 32 1 -0.5225 0.0044
0 32 2 1.8356 0.0046
0 32 3 1.0899 0.0025
0 32 4 -6.8264 -0.0105
0 32 5 -2.8451 -0.0094
0 32 6 4.7860 -0.0128
0 32 7 1.7862 0.0051
0 32 8 1.8287 0.0200
0 32 9 1.0929 -0.0051
0 32 10 -3.0439 -0.0219
0 32 11 -2.2800 0.0169
0 32 12 -1.5627 0.0367
0 32 13 -0.5514 -0.0108
0 32 14 3.0858 0.0095
0 32 15 2.3746 0.0070
0 32 16 1.0301 -0.0083
0 32 17 1.0272 -0.0552
0 32 18 -3.1528 -0.0709
0 32 19 -2.0006 0.0557
0 32 20 0.5245 0.0593
0 32 21 0.6859 0.0231
0 32 22 1.2887 0.0391
0 33 1 0.9994 -0.0060
0 33 2 2.0791 0.0036
0 33 3 -0.1029 0.0166
0 33 4 -0.5054 0.0030
0 33 5 -1.3634 -0.0256
0 33 6 -3.5871 -0.0113
0 33 7 -0.1976 0.0095
0 33 8 4.1482 0.0017
0 33 9 1.8002 -0.0027
0 33 10 0.7238 -0.0113
0 33 11 -0.8314 0.0056
0 33 12 -4.0393 -0.0157
0 33 13 -2.2270 0.0184
0 33 14 -0.3942 0.0509
0 33 15 1.8540 0.0342
0 33 16 4.2471 0.0039
0 33 17 0.5685 -0.0708
0 33 18 -0.7731 -0.0455
0 33 19 -0.4232 -0.0312
0 33 20 -1.9474 0.0047
0 33 21 0.2441 0.0845
0 34 0 1.4177 -0.0072
0 34 1 0.8722 -0.0185
0 34 2 -1.4013 -0.0077
0 34 3 2.1926 0.0141
0 34 4 2.4511 0.0247
0 34 5 -2.1314 -0.0052
0 34 6 -3.2816 -0.0174
0 34 7 0.2639 -0.0280
0 34 8 0.6366 0.0070
0 34 9 1.2782 0.0326
0 34 10 2.7512 -0.0083
0 34 11 0.2561 -0.0611
0 34 12 -0.5866 -0.0149
0 34 13 -2.3751 0.0351
0 34 14 -3.2719 0.0231
0 34 15 -0.8368 0.0429
0 34 16 0.6493 0.0201
0 34 17 2.2088 0.0282
0 34 18 2.4991 -0.0355
0 34 19 0.7626 -0.0964
0 34 20 -0.9236 -0.0068
0 35 1 -0.3049 0.0118
0 35 2 0.8466 -0.0164
0 35 3 -0.6999 -0.0152
0 35 4 -0.5289 0.0197
0 35 5 1.1716 0.0192
0 35 6 0.7421 -0.0231
0 35 7 -0.7267 -0.0104
0 35 8 -1.5838 0.0083
0 35 9 0.3699 0.0064
0 35 10 0.8159 0.0075
0 35 11 2.2171 -0.0213
0 35 12 1.7308 -0.0238
0 35 13 -0.8727 -0.0311
0 35 14 -1.7123 -0.0044
0 35 15 -3.0918 0.0267
0 35 16 -1.5019 0.0494
0 35 17 1.6889 0.0506
0 35 18 1.6970 0.0028
0 35 19 0.1248 -0.0376
0 36 0 -0.3507 0.0141
0 36 1 1.9568 -0.0019
0 36 2 -0.0759 0.0155
0 36 3 -1.8601 -0.0090
0 36 4 0.3775 -0.0275
0 36 5 0.0483 0.0196
0 36 6 -0.2905 0.0265
0 36 7 -0.6084 -0.0145
0 36 8 -0.2656 -0.0420
0 36 9 0.2262 0.0195
0 36 10 0.5764 0.0542
0 36 11 0.9199 0.0023
0 36 12 0.7547 -0.0499
0 36 13 1.1568 -0.0372
0 36 14 -0.1050 -0.0076
0 36 15 -1.2761 0.0034
0 36 16 -1.5087 0.0165
0 36 17 -0.3992 0.0206
0 36 18 -0.3153 0.0313
0 37 1 -0.2601 0.0006
0 37 2 1.1760 0.0122
0 37 3 2.5579 -0.0019
0 37 4 -1.3438 0.0127
0 37 5 -2.3416 0.0194
0 37 6 -0.8081 -0.0146
0 37 7 -1.2651 -0.0424
0 37 8 1.2009 0.0032
0 37 9 1.3233 0.0133
0 37 10 -0.7764 0.0112
0 37 11 -0.2835 0.0421
0 37 12 1.0439 -0.0098
0 37 13 0.7364 -0.0366
0 37 14 0.4800 -0.0181
0 37 15 0.2956 -0.0146
0 37 16 -1.0015 0.0150
0 37 17 -2.2342 -0.0032
0 38 0 -2.9482 0.0554
0 38 1 -0.0677 -0.0124
0 38 2 3.1769 -0.0566
0 38 3 0.8283 0.0453
0 38 4 -0.5650 0.0435
0 38 5 0.9354 -0.0280
0 38 6 -1.8872 -0.0029
0 38 7 -1.1324 0.0245
0 38 8 -0.0062 -0.0284
0 38 9 -1.2379 -0.0706
0 38 10 0.7694 0.0188
0 38 11 0.9472 0.0832
0 38 12 -0.0206 0.0200
0 38 13 0.7690 -0.0348
0 38 14 0.4156 -0.0490
0 38 15 0.2527 -0.0051
0 38 16 -0.7853 0.0118
0 39 1 -0.4960 0.0179
0 39 2 -1.2228 0.0175
0 39 3 0.9059 -0.0442
0 39 4 3.6984 -0.0384
0 39 5 0.2318 0.0564
0 39 6 -0.6029 0.0887
0 39 7 -0.7274 -0.0053
0 39 8 -3.9296 -0.0824
0 39 9 -0.0766 -0.0365
0 39 10 2.3324 -0.0033
0 39 11 -0.2147 0.0074
0 39 12 0.2441 0.0789
0 39 13 0.1592 0.0159
0 39 14 0.2331 -0.0478
0 39 15 0.1120 -0.0318
0 40 0 0.9924 -0.0396
0 40 1 -2.9956 0.1187
0 40 2 -1.5941 0.0189
0 40 3 2.8125 -0.1018
0 40 4 1.5321 -0.0063
0 40 5 0.5399 0.0614
0 40 6 1.0412 0.0144
0 40 7 -1.8050 0.0227
0 40 8 -1.2592 0.0343
0 40 9 -0.0595 -0.0231
0 40 10 -1.4731 -0.1096
0 40 11 1.0351 -0.0383
0 40 12 0.5608 0.0857
0 40 13 -0.4651 0.0727
0 41 1 -0.2508 -0.0422
0 41 2 -0.3494 0.0345
0 41 3 -1.2227 0.0762
0 41 4 0.7060 -0.0338
0 41 5 2.6271 -0.1136
0 41 6 1.1999 0.0020
0 41 7 0.5939 0.1296
0 41 8 0.4845 0.0804
0 41 9 -3.4381 -0.0473
0 41 10 -1.9517 -0.0711
0 41 11 0.9010 -0.0535
0 42 0 0.7055 -0.1009
0 42 1 1.6041 -0.1094
0 42 2 -2.0343 0.0827
0 42 3 -2.5126 0.0834
0 42 4 0.3732 -0.0796
0 42 5 2.4763 -0.0647
0 42 6 1.9063 0.0206
0 42 7 1.4758 0.0238
0 42 8 -0.2502 0.0508
0 42 9 -1.3409 0.0582
0 43 1 -0.1109 0.0018
0 43 2 -0.3754 -0.0632
0 43 3 -1.4190 -0.0254
0 43 4 -1.1657 0.0776
0 43 5 -0.2731 0.0445
0 43 6 0.8637 -0.1037
1 0 0 -67.3915 -0.5630
1 0 2 122.5027 0.4926
1 0 4 -33.3527 -0.1219
1 0 6 -48.2327 -0.1094
1 0 8 17.5540 0.2880
1 0 10 34.9098 -0.4303
1 0 12 -24.7389 0.5072
1 0 14 -10.8773 -0.5089
1 0 16 15.7268 0.4509
1 0 18 5.0898 -0.3687
1 0 20 -12.9872 0.2680
1 0 22 -0.0077 -0.1661
1 0 24 10.2650 0.0523
1 0 26 -4.1554 0.0477
1 0 28 -4.3709 -0.1310
1 0 30 1.7902 0.2316
1 0 32 1.9337 -0.2084
1 1 0 -113.8955 -0.3042
1 1 1 33.3090 -0.6378
1 1 2 12.1889 -0.1122
1 1 3 32.7926 0.9381
1 1 4 53.9392 0.2362
1 1 5 -31.2097 -0.9759
1 1 6 -13.2785 -0.2621
1 1 7 -15.4168 0.8871
1 1 8 -36.1199 0.2923
1 1 9 24.2719 -0.7054
1 1 10 19.8547 -0.2502
1 1 11 3.7061 0.4778
1 1 12 13.9821 0.1499
1 1 13 -15.6970 -0.2495
1 1 14 -14.6777 -0.0388
1 1 15 1.0368 0.0075
1 1 16 -4.7451 -0.0288
1 1 17 10.3556 0.2154
1 1 18 10.4236 0.1075
1 1 19 -2.7367 -0.3640
1 1 20 2.0035 -0.1670
1 1 21 -7.0930 0.4644
1 1 22 -10.2956 0.1574
1 1 23 4.7376 -0.5133
1 1 24 3.4321 -0.1718
1 1 25 2.9663 0.4770
1 1 26 5.6452 0.1678
1 1 27 -4.3545 -0.4071
1 1 28 -3.4485 -0.0799
1 1 29 -0.2040 0.2761
1 1 30 -1.5443 0.0172
1 1 31 1.9473 -0.0409
1 1 32 0.8572 -0.0169
1 2 0 29.7543 -0.0744
1 2 1 -90.5765 -0.8235
1 2 2 -52.2236 -0.0536
1 2 3 64.7695 0.4265
1 2 4 27.7099 0.0326
1 2 5 24.9770 -0.0129
1 2 6 3.4456 -0.0126
1 2 7 -38.5008 -0.2676
1 2 8 -5.5322 -0.0256
1 2 9 -12.5576 0.4817
1 2 10 -7.1078 0.0623
1 2 11 29.9628 -0.6398
1 2 12 10.5520 -0.0774
1 2 13 -0.9460 0.7379
1 2 14 -3.7473 0.0610
1 2 15 -18.0079 -0.7453
1 2 16 -2.8275 -0.0414
1 2 17 3.4106 0.6826
1 2 18 2.0212 0.0319
1 2 19 12.3348 -0.5382
1 2 20 2.4328 0.0094
1 2 21 -5.5709 0.3329
1 2 22 -2.3258 -0.0100
1 2 23 -7.2256 -0.1531
1 2 24 -1.6923 -0.0260
1 2 25 7.3442 -0.0016
1 2 26 2.2542 -0.0102
1 2 27 1.2300 0.1645
1 2 28 -0.2454 0.0122
1 2 29 -3.6574 -0.2764
1 2 30 0.3927 0.0599
1 2 31 -0.5376 0.2498
1 2 32 -0.2833 -0.0073
1 3 0 8.0015 0.3884
1 3 1 -58.5998 0.3598
1 3 2 -25.1952 -0.4745
1 3 3 -34.4616 -0.7202
1 3 4 27.7285 0.4022
1 3 5 38.4415 0.8039
1 3 6 -0.4020 -0.2653
1 3 7 15.2534 -0.7726
1 3 8 -14.9479 0.1569
1 3 9 -29.1528 0.6516
1 3 10 0.4907 -0.1024
1 3 11 0.3545 -0.4626
1 3 12 13.7901 0.0767
1 3 13 16.1626 0.2403
1 3 14 -5.0982 -0.0412
1 3 15 -2.9524 -0.0318
1 3 16 -9.6095 -0.0158
1 3 17 -10.4551 -0.1558
1 3 18 6.6018 0.0809
1 3 19 3.5104 0.3361
1 3 20 4.5369 -0.1131
1 3 21 7.9385 -0.4175
1 3 22 -4.3513 0.1152
1 3 23 -6.7771 0.4243
1 3 24 -2.5977 -0.1099
1 3 25 -2.0862 -0.4285
1 3 26 4.1361 0.1228
1 3 27 4.9544 0.3290
1 3 28 -0.5467 -0.1249
1 3 29 -0.4374 -0.1491
1 3 30 -2.1559 0.0145
1 3 31 -1.4072 0.0758
1 3 32 1.3232 0.0858
1 4 0 20.2286 0.5059
1 4 1 52.1923 0.4019
1 4 2 -38.8496 -0.3215
1 4 3 -46.9865 -0.3064
1 4 4 -12.0861 0.0580
1 4 5 11.7872 0.0691
1 4 6 40.4580 0.0819
1 4 7 6.7846 0.1512
1 4 8 -9.4470 -0.1479
1 4 9 -1.7029 -0.3325
1 4 10 -19.4766 0.2017
1 4 11 -7.6936 0.4547
1 4 12 6.9442 -0.2661
1 4 13 7.1850 -0.5048
1 4 14 16.4164 0.2941
1 4 15 -0.7839 0.4851
1 4 16 -11.1903 -0.2977
1 4 17 -1.3760 -0.4364
1 4 18 -8.9729 0.2883
1 4 19 -0.6919 0.3645
1 4 20 9.8735 -0.2019
1 4 21 1.7615 -0.2403
1 4 22 3.6676 0.0933
1 4 23 0.0495 0.1140
1 4 24 -7.9411 -0.0187
1 4 25 -2.3842 0.0008
1 4 26 0.7486 -0.0494
1 4 27 2.2061 -0.0897
1 4 28 4.2408 0.1260
1 4 29 -1.2094 0.0872
1 4 30 -1.5491 -0.1403
1 4 31 0.9277 -0.1021
1 4 32 -1.3474 0.0406
1 5 0 37.1149 -0.2521
1 5 1 30.7704 0.0144
1 5 2 12.5167 0.4958
1 5 3 -31.3389 0.1410
1 5 4 -37.8058 -0.5748
1 5 5 11.7606 -0.3058
1 5 6 8.7156 0.5146
1 5 7 12.8657 0.3794
1 5 8 16.3959 -0.4254
1 5 9 -8.9210 -0.3546
1 5 10 -7.2400 0.3154
1 5 11 -11.3804 0.2406
1 5 12 -10.3856 -0.1959
1 5 13 13.8908 -0.1180
1 5 14 6.7895 0.0746
1 5 15 2.5231 0.0162
1 5 16 8.3062 0.0190
1 5 17 -11.1140 0.0517
1 5 18 -7.7448 -0.1194
1 5 19 2.3106 -0.0991
1 5 20 -4.3724 0.2145
1 5 21 5.5740 0.1655
1 5 22 7.1218 -0.2532
1 5 23 -1.2771 -0.2011
1 5 24 0.4039 0.2573
1 5 25 -4.8217 0.1821
1 5 26 -4.6635 -0.2084
1 5 27 2.8378 -0.1233
1 5 28 1.1555 0.1269
1 5 29 1.8506 0.1085
1 5 30 1.7902 -0.0720
1 5 31 -2.0132 -0.1464
1 5 32 -0.5079 0.0415
1 6 0 -10.9032 -0.3235
1 6 1 13.0037 0.0761
1 6 2 17.5125 0.2912
1 6 3 6.3995 0.0154
1 6 4 -11.2633 -0.1186
1 6 5 -41.2352 -0.0147
1 6 6 1.7444 -0.0334
1 6 7 27.6643 -0.0389
1 6 8 5.7242 0.1503
1 6 9 9.8168 0.0921
1 6 10 -5.5790 -0.2596
1 6 11 -15.1328 -0.1295
1 6 12 0.6825 0.3227
1 6 13 -8.7683 0.1352
1 6 14 1.5566 -0.3293
1 6 15 18.8264 -0.1366
1 6 16 -2.1218 0.2991
1 6 17 -1.8558 0.1069
1 6 18 2.0280 -0.2781
1 6 19 -12.1282 -0.0839
1 6 20 -0.5125 0.2393
1 6 21 4.5868 0.0723
1 6 22 -0.8433 -0.1463
1 6 23 7.2496 -0.0549
1 6 24 0.8668 0.0371
1 6 25 -4.5677 0.0556
1 6 26 -0.4815 0.0211
1 6 27 -4.7990 -0.0358
1 6 28 0.9244 -0.0179
1 6 29 4.7910 0.0080
1 6 30 -1.6572 0.0765
1 6 31 0.0209 0.0456
1 6 32 1.1482 -0.1559
1 7 0 4.0626 0.1617
1 7 1 -15.2994 -0.1009
1 7 2 20.8815 -0.2451
1 7 3 35.4480 0.1524
1 7 4 -27.2816 0.3152
1 7 5 -23.4291 -0.0808
1 7 6 -5.5335 -0.3261
1 7 7 -5.4873 0.0219
1 7 8 24.6865 0.3172
1 7 9 10.2043 0.0143
1 7 10 -4.2060 -0.2572
1 7 11 6.2296 -0.0259
1 7 12 -18.0239 0.1658
1 7 13 -11.6336 0.0233
1 7 14 11.6413 -0.0865
1 7 15 -1.9709 -0.0231
1 7 16 6.9044 0.0057
1 7 17 10.8866 0.0159
1 7 18 -9.6342 0.0501
1 7 19 -2.8441 -0.0147
1 7 20 -1.1691 -0.0951
1 7 21 -6.8244 0.0131
1 7 22 5.7414 0.1338
1 7 23 3.7590 -0.0278
1 7 24 0.1561 -0.1482
1 7 25 4.6550 0.0029
1 7 26 -4.5385 0.1295
1 7 27 -3.6189 0.0473
1 7 28 1.3472 -0.1208
1 7 29 -2.1770 -0.0167
1 7 30 1.7807 0.1467
1 7 31 1.4394 -0.0018
1 7 32 -0.8721 -0.0770
1 8 0 -9.9012 0.0241
1 8 1 12.5004 -0.1890
1 8 2 23.5382 0.0016
1 8 3 -10.3771 0.0930
1 8 4 20.6662 -0.0196
1 8 5 4.2910 -0.0223
1 8 6 -41.8957 0.0383
1 8 7 -5.2755 0.0159
1 8 8 6.7031 -0.0435
1 8 9 8.8238 0.0164
1 8 10 24.3496 0.0761
1 8 11 -8.0981 -0.0428
1 8 12 -10.6243 -0.1038
1 8 13 3.3418 0.0544
1 8 14 -16.3777 0.1257
1 8 15 1.2459 -0.0566
1 8 16 15.5775 -0.1366
1 8 17 -2.3659 0.0423
1 8 18 4.4137 0.1226
1 8 19 1.3671 -0.0277
1 8 20 -11.1774 -0.0989
1 8 21 -0.3399 0.0221
1 8 22 -0.2863 0.0725
1 8 23 -0.7434 -0.0166
1 8 24 8.1337 -0.0838
1 8 25 -0.0863 -0.0063
1 8 26 -0.8587 0.0857
1 8 27 2.0346 -0.0178
1 8 28 -6.0769 -0.0313
1 8 29 -0.5707 0.0257
1 8 30 2.8901 -0.0494
1 8 31 -1.3415 0.0673
1 9 0 -2.1457 -0.1004
1 9 1 23.5714 0.1067
1 9 2 -25.0810 0.0219
1 9 3 17.4103 -0.1395
1 9 4 36.4735 -0.0114
1 9 5 -8.5658 0.0892
1 9 6 -5.8152 0.0401
1 9 7 -23.3126 -0.0589
1 9 8 -19.5740 -0.0522
1 9 9 22.2021 0.0617
1 9 10 6.6411 0.0601
1 9 11 6.3227 -0.0522
1 9 12 14.8041 -0.0632
1 9 13 -18.8804 0.0555
1 9 14 -10.5754 0.0711
1 9 15 3.7587 -0.0307
1 9 16 -6.8861 -0.0648
1 9 17 9.8297 -0.0200
1 9 18 9.8754 0.0455
1 9 19 -4.5035 0.0387
1 9 20 1.2757 -0.0206
1 9 21 -4.9719 -0.0159
1 9 22 -7.6265 0.0039
1 9 23 3.7930 0.0014
1 9 24 0.8293 0.0055
1 9 25 2.0669 -0.0216
1 9 26 5.6639 -0.0393
1 9 27 -2.7363 0.0270
1 9 28 -1.1940 0.0378
1 9 29 0.1487 -0.0515
1 9 30 -2.5744 -0.0029
1 9 31 1.0554 0.0561
1 10 0 -4.3309 0.1603
1 10 1 -40.9072 0.0151
1 10 2 6.5361 -0.1392
1 10 3 22.9745 0.0108
1 10 4 -9.8391 0.0557
1 10 5 25.4251 -0.0096
1 10 6 13.0304 -0.0228
1 10 7 -22.8030 -0.0251
1 10 8 -9.7852 0.0012
1 10 9 -17.1407 0.0357
1 10 10 3.5620 0.0403
1 10 11 28.3420 -0.0276
1 10 12 -1.2589 -0.0602
1 10 13 0.0370 0.0165
1 10 14 1.9954 0.0653
1 10 15 -19.5898 0.0136
1 10 16 -2.0789 -0.0548
1 10 17 7.3981 -0.0289
1 10 18 0.2766 0.0218
1 10 19 9.4976 0.0228
1 10 20 2.1422 0.0214
1 10 21 -6.6309 -0.0089
1 10 22 -1.6654 -0.0305
1 10 23 -6.0667 0.0300
1 10 24 -1.3934 0.0148
1 10 25 6.7409 -0.0734
1 10 26 0.1715 -0.0200
1 10 27 1.3589 0.0606
1 10 28 2.8908 0.0132
1 10 29 -3.2164 -0.0127
1 10 30 -1.0964 -0.0208
1 10 31 0.8413 -0.0321
1 11 0 -39.4376 0.0238
1 11 1 -15.4623 0.0258
1 11 2 10.4738 0.0571
1 11 3 -24.2466 -0.0643
1 11 4 4.5198 -0.0762
1 11 5 19.0870 0.0544
1 11 6 10.2700 0.0434
1 11 7 16.6185 -0.0374
1 11 8 -19.3448 -0.0451
1 11 9 -23.6618 0.0288
1 11 10 4.2684 0.0464
1 11 11 -4.0828 -0.0086
1 11 12 12.2299 -0.0240
1 11 13 19.3431 -0.0319
1 11 14 -7.9918 -0.0006
1 11 15 -4.5327 0.0582
1 11 16 -4.8439 0.0397
1 11 17 -10.3617 -0.0613
1 11 18 6.2263 -0.0768
1 11 19 6.0415 0.0585
1 11 20 1.9103 0.0883
1 11 21 5.6673 -0.0330
1 11 22 -4.2254 -0.0489
1 11 23 -6.3131 0.0153
1 11 24 -1.0786 0.0189
1 11 25 -2.2789 -0.0196
1 11 26 2.0794 -0.0396
1 11 27 3.7545 0.0285
1 11 28 0.0609 0.0477
1 11 29 0.9840 -0.0481
1 11 30 0.0386 -0.0440
1 11 31 -1.5974 0.0212
1 12 0 14.1204 -0.0628
1 12 1 11.1039 0.1485
1 12 2 -33.7416 0.0759
1 12 3 -7.6627 -0.0741
1 12 4 4.7758 -0.0585
1 12 5 -7.7567 -0.0061
1 12 6 15.9806 0.0349
1 12 7 12.2123 0.0440
1 12 8 4.0442 -0.0066
1 12 9 -1.1091 -0.0806
1 12 10 -26.1630 -0.0428
1 12 11 -7.5812 0.1167
1 12 12 13.2462 0.0642
1 12 13 2.6708 -0.1267
1 12 14 10.9964 -0.0637
1 12 15 5.3569 0.1209
1 12 16 -11.7094 0.0621
1 12 17 -5.2742 -0.1027
1 12 18 -3.3298 -0.0644
1 12 19 -0.8355 0.0559
1 12 20 8.4573 0.0591
1 12 21 4.2420 0.0001
1 12 22 1.6194 -0.0175
1 12 23 -0.0001 -0.0111
1 12 24 -7.3178 0.0073
1 12 25 -3.9337 0.0251
1 12 26 1.5879 -0.0208
1 12 27 0.7987 -0.0451
1 12 28 1.2205 -0.0066
1 12 29 1.7649 0.0343
1 12 30 -0.1285 0.0260
1 12 31 -0.5094 -0.0451
1 13 0 37.7815 -0.0707
[truncated: 5,420,659 more chars]
