# Supplementary material for: Zwitterionic Heavier Pnictinidenes in Redox Catalysis
Source: Angew Chem Int Ed Engl. 2025 Jun 30;64(34):e202505697. doi: 10.1002/anie.202505697 (PMC12363621; doi:10.1002/anie.202505697)
Supplement: Supplementary file 2 — Supporting Information [file ANIE-64-e202505697-s002.zip › 9a.cif]

data_9a

#2024ncs0530r1z

_audit_creation_date               2024-08-01
_audit_creation_method
;
Olex2 1.5-alpha
(compiled 2024.02.16 svn.r378c4104 for OlexSys, GUI svn.r6928)
;
loop_
  _audit_author_name
  _audit_author_email
  _audit_author_address
 'Planas Fabrega, O.' o.planasfabrega@qmul.ac.uk
;
University of London Queen Mary
Chemistry
Mile End Road, School of Physical & Chemical Sciences, Joseph Priestley Building
London
E1 4NS
UK
;
 'Tizzard, G.J.' Graham.Tizzard@soton.ac.uk
;
University of Southampton
UK National Crystallography Service, Chemistry, Faculty of Engineering and Physical Sciences
Highfield
Southampton
SO17 1BJ
UK
;

_audit_contact_author_address      ?
_audit_contact_author_email        ?
_audit_contact_author_name         ''
_audit_contact_author_phone        ?
_publ_contact_author_id_orcid      ?
_publ_section_references
;
Bourhis, L.J., Dolomanov, O.V., Gildea, R.J., Howard, J.A.K., Puschmann, H.
 (2015). Acta Cryst. A71, 59-75.

D. Kratzert, I. Krossing, (2018), J. Appl. Cryst. 51, 928-934.

Dolomanov, O.V., Bourhis, L.J., Gildea, R.J, Howard, J.A.K. & Puschmann, H.
 (2009), J. Appl. Cryst. 42, 339-341.

Kratzert, D., Holstein, J.J. & Krossing, I. (2015). J. Appl. Cryst. 48, 933-938.

Sheldrick, G.M. (2015). Acta Cryst. A71, 3-8.
;
_chemical_formula_moiety          
 'C36 H39 B F4 N4 O2 Sb, C32 H12 B F24, C4 H8 O'
_chemical_formula_sum              'C72 H59 B2 F28 N4 O3 Sb'
_chemical_formula_weight           1703.659
_chemical_oxdiff_formula           'C72 H59 B2 F28 N4 O3 Sb'
_chemical_oxdiff_usercomment       Sb(I)PhCOOMeBArF
loop_
  _atom_type_symbol
  _atom_type_scat_dispersion_real
  _atom_type_scat_dispersion_imag
  _atom_type_scat_Cromer_Mann_a1
  _atom_type_scat_Cromer_Mann_a2
  _atom_type_scat_Cromer_Mann_a3
  _atom_type_scat_Cromer_Mann_a4
  _atom_type_scat_Cromer_Mann_b1
  _atom_type_scat_Cromer_Mann_b2
  _atom_type_scat_Cromer_Mann_b3
  _atom_type_scat_Cromer_Mann_b4
  _atom_type_scat_Cromer_Mann_c
  _atom_type_scat_source
  _atom_type_scat_dispersion_source
 B 0.00156 0.00068 2.05450 1.33260 1.09790 0.70680 23.21850 1.02100 60.34980
 0.14030 -0.19320 'International Tables Volume C Table 6.1.1.4 (pp. 500-502)'
 'Brennan, Cowan, Rev. Sci. Instrum., 1992, 63, 850'
 C 0.00313 0.00162 2.31000 1.02000 1.58860 0.86500 20.84390 10.20750 0.56870
 51.65120 0.21560 'International Tables Volume C Table 6.1.1.4 (pp. 500-502)'
 'Brennan, Cowan, Rev. Sci. Instrum., 1992, 63, 850'
 F 0.01756 0.01033 3.53920 2.64120 1.51700 1.02430 10.28250 4.29440 0.26150
 26.14760 0.27760 'International Tables Volume C Table 6.1.1.4 (pp. 500-502)'
 'Brennan, Cowan, Rev. Sci. Instrum., 1992, 63, 850'
 H 0.00000 0.00000 0.49300 0.32291 0.14019 0.04081 10.51090 26.12570 3.14236
 57.79970 0.00304 'International Tables Volume C Table 6.1.1.4 (pp. 500-502)'
 'Brennan, Cowan, Rev. Sci. Instrum., 1992, 63, 850'
 N 0.00612 0.00332 12.21260 3.13220 2.01250 1.16630 0.00570 9.89330 28.99750
 0.58260 -11.52900 'International Tables Volume C Table 6.1.1.4 (pp. 500-502)'
 'Brennan, Cowan, Rev. Sci. Instrum., 1992, 63, 850'
 O 0.01085 0.00610 3.04850 2.28680 1.54630 0.86700 13.27710 5.70110 0.32390
 32.90890 0.25080 'International Tables Volume C Table 6.1.1.4 (pp. 500-502)'
 'Brennan, Cowan, Rev. Sci. Instrum., 1992, 63, 850'
 Sb -0.55470 1.55289 19.64180 19.04550 5.03710 2.68270 5.30340 0.46070 27.90740
 75.28250 4.59090 'International Tables Volume C Table 6.1.1.4 (pp. 500-502)'
 'Brennan, Cowan, Rev. Sci. Instrum., 1992, 63, 850'

_space_group_crystal_system        'monoclinic'
_space_group_IT_number             15
_space_group_name_H-M_alt          'I 1 2/a 1'
_space_group_name_Hall             '-I 2ya'
loop_
  _space_group_symop_id
  _space_group_symop_operation_xyz
 1 x,y,z
 2 -x+1/2,y,-z
 3 -x,-y,-z
 4 x-1/2,-y,z
 5 x+1/2,y+1/2,z+1/2
 6 -x+1,y+1/2,-z+1/2
 7 -x+1/2,-y+1/2,-z+1/2
 8 x,-y+1/2,z+1/2

_symmetry_Int_Tables_number        15
_cell_length_a                     35.9316(6)
_cell_length_b                     12.3239(2)
_cell_length_c                     34.6274(7)
_cell_angle_alpha                  90
_cell_angle_beta                   103.410(2)
_cell_angle_gamma                  90
_cell_volume                       14915.6(5)
_cell_formula_units_Z              8
_cell_measurement_reflns_used      54658
_cell_measurement_temperature      100(2)
_cell_measurement_theta_max        33.4460
_cell_measurement_theta_min        2.0150
_exptl_absorpt_coefficient_mu      0.489
_exptl_absorpt_correction_T_max    1.00000
_exptl_absorpt_correction_T_min    0.84853
_exptl_absorpt_correction_type     multi-scan
_exptl_absorpt_process_details
;
CrysAlisPro 1.171.43.130a (Rigaku Oxford Diffraction, 2024)
Empirical absorption correction using spherical harmonics,
implemented in SCALE3 ABSPACK scaling algorithm.
;
_exptl_crystal_colour              colourless
_exptl_crystal_colour_primary      colourless
_exptl_crystal_density_diffrn      1.517
_exptl_crystal_description         plate
_exptl_crystal_F_000               6849.838
_exptl_crystal_recrystallization_method  'The material was used as supplied'
_exptl_crystal_size_max            0.1
_exptl_crystal_size_mid            0.05
_exptl_crystal_size_min            0.02
_diffrn_reflns_av_R_equivalents    0.0715
_diffrn_reflns_av_unetI/netI       0.0466
_diffrn_reflns_Laue_measured_fraction_full  0.9996
_diffrn_reflns_Laue_measured_fraction_max  0.9996
_diffrn_reflns_limit_h_max         53
_diffrn_reflns_limit_h_min         -53
_diffrn_reflns_limit_k_max         18
_diffrn_reflns_limit_k_min         -17
_diffrn_reflns_limit_l_max         51
_diffrn_reflns_limit_l_min         -51
_diffrn_reflns_number              198747
_diffrn_reflns_point_group_measured_fraction_full  0.9996
_diffrn_reflns_point_group_measured_fraction_max  0.9996
_diffrn_reflns_theta_full          25.2417
_diffrn_reflns_theta_max           32.03
_diffrn_reflns_theta_min           1.86
_diffrn_ambient_environment        N~2~
_diffrn_ambient_temperature        100(2)
_diffrn_detector                   'hybrid pixel array detector'
_diffrn_detector_area_resol_mean   10
_diffrn_detector_dtime             0.000
_diffrn_detector_type              'Rigaku, HyPix 6000HE'
_diffrn_measured_fraction_theta_full  0.9996
_diffrn_measured_fraction_theta_max  0.9996
_diffrn_measurement_details
;
List of Runs (angles in degrees, time in seconds):

  # Type    Start    End  Width  t~exp~   \w     \q     \k     \f   Frames
--------------------------------------------------------------------------
  1  \w    -56.00  -4.32   0.38   15.00    --  -14.26 -57.00 150.00  136
  2  \w    -60.00 -18.20   0.38   15.00    --   17.39 -19.00  90.00  110
  3  \w    -60.00 -18.20   0.38   15.00    --   17.39 -19.00-150.00  110
  4  \w      6.00  60.72   0.38   15.00    --   17.39  57.00 120.00  144
  5  \w    -60.00 -18.20   0.38   15.00    --   17.39 -19.00 120.00  110
  6  \w    -18.00  35.96   0.38   15.00    --   17.39 -77.00-180.00  142
  7  \w     21.00  93.96   0.38   15.00    --   17.39  19.00-150.00  192
  8  \w    -18.00  35.96   0.38   15.00    --   17.39 -77.00 -90.00  142
  9  \w      6.00  60.72   0.38   15.00    --   17.39  57.00  30.00  144
 10  \w      0.00  45.98   0.38   15.00    --   17.39 -99.00  30.00  121
 11  \w     22.00  48.22   0.38   15.00    --  -25.69  19.00 150.00   69
 12  \w    -16.00  48.22   0.38   15.00    --  -25.69  38.00 120.00  169
 13  \w     20.00  48.12   0.38   15.00    --   28.82  65.00  62.76   74
 14  \w    -48.00 -21.78   0.38   15.00    --   28.82 -19.00-180.00   69
 15  \w    -44.00 -17.78   0.38   15.00    --   28.82 -19.00 150.00   69
 16  \w     13.00  38.08   0.38   15.00    --   28.82  69.00 135.78   66
 17  \w     14.00  39.08   0.38   15.00    --   28.82  65.00 115.78   66
 18  \w     22.00  50.12   0.38   15.00    --   28.82  65.00 -34.46   74
 19  \w    -43.00  18.18   0.38   15.00    --   28.82 -38.00-150.00  161
 20  \w     13.00  38.08   0.38   15.00    --   28.82  69.00  27.30   66
;
_diffrn_measurement_device         'four-circle diffractometer'
_diffrn_measurement_device_details  'Rigaku, UG2 \k goniometer'
_diffrn_measurement_device_type   
 'Rigaku FRE+ diffractometer with Arc)Sec VHF Varimax confocal mirrors, a UG2 goniometer and HyPix 6000HE detector'
_diffrn_measurement_method         'profile data from \w-scans'
_diffrn_measurement_specimen_support  'MiTeGen MicroLoop'
_diffrn_orient_matrix_type        
 'CrysAlisPro convention (1999,Acta A55,543-557)'
_diffrn_orient_matrix_UB_11        0.0030477000
_diffrn_orient_matrix_UB_12        0.0061005000
_diffrn_orient_matrix_UB_13        0.0208634000
_diffrn_orient_matrix_UB_21        -0.0200271000
_diffrn_orient_matrix_UB_22        -0.0028449000
_diffrn_orient_matrix_UB_23        -0.0016343000
_diffrn_orient_matrix_UB_31        0.0013178000
_diffrn_orient_matrix_UB_32        -0.0571627000
_diffrn_orient_matrix_UB_33        0.0023027000
_diffrn_radiation_collimation      0.2
_diffrn_radiation_monochromator    'Confocal mirrors, Arc)Sec VHF Varimax'
_diffrn_radiation_probe            x-ray
_diffrn_radiation_type             'Mo K\a'
_diffrn_radiation_wavelength       0.71073
_diffrn_radiation_xray_symbol      K-L~3~
_diffrn_source                     'Rotating Anode'
_diffrn_source_current             55.0
_diffrn_source_power               2.475
_diffrn_source_target              Mo
_diffrn_source_type                'Rigaku FRE+'
_diffrn_source_voltage             45.0
_diffrn_special_details            ?
_reflns_Friedel_coverage           0.0
_reflns_limit_h_max                53
_reflns_limit_h_min                0
_reflns_limit_k_max                18
_reflns_limit_k_min                0
_reflns_limit_l_max                49
_reflns_limit_l_min                -51
_reflns_number_gt                  19192
_reflns_number_total               25975
_reflns_threshold_expression       I>=2u(I)
_computing_cell_refinement         'CrysAlisPro 1.171.43.130a (Rigaku OD, 2024)'
_computing_data_collection        
 'CrysAlisPro system (CCD 43.131a 64-bit (release 19-07-2024))'
_computing_data_reduction          'CrysAlisPro 1.171.43.130a (Rigaku OD, 2024)'
_computing_molecular_graphics      'Olex2 1.5-alpha (Dolomanov et al., 2009)'
_computing_publication_material    'Olex2 1.5-alpha (Dolomanov et al., 2009)'
_computing_structure_refinement   
 'olex2.refine 1.5-alpha (Bourhis et al., 2015)'
_computing_structure_solution      'SHELXT 2018/2 (Sheldrick, 2018)'
_refine_diff_density_max           0.9833
_refine_diff_density_min           -0.9217
_refine_diff_density_rms           0.1394
_refine_ls_d_res_high              0.6700
_refine_ls_d_res_low               10.9266
_refine_ls_goodness_of_fit_ref     1.0369
_refine_ls_hydrogen_treatment      constr
_refine_ls_matrix_type             full
_refine_ls_number_constraints      112
_refine_ls_number_parameters       1121
_refine_ls_number_reflns           25975
_refine_ls_number_restraints       794
_refine_ls_R_factor_all            0.0700
_refine_ls_R_factor_gt             0.0425
_refine_ls_restrained_S_all        1.0207
_refine_ls_shift/su_max            0.0006
_refine_ls_shift/su_mean           0.0000
_refine_ls_structure_factor_coef   Fsqd
_refine_ls_weighting_details      
 'w=1/[\s^2^(Fo^2^)+(0.0404P)^2^+19.2231P] where P=(Fo^2^+2Fc^2^)/3'
_refine_ls_weighting_scheme        calc
_refine_ls_wR_factor_gt            0.0907
_refine_ls_wR_factor_ref           0.1024
_refine_special_details           
 'Three CF3 groups and solvent THF are disordered (ca. 52:48, 80:20, 81:19, 72:28). 1,2 and 1,3 equal distance  restraints (SADI) were applied to all chemically equivalent atom pairs of each disorder component. Thermal restraints (RIGU, SIMU) were applied to disordered THF.  Thermal restraints (RIGU) were applied to BArF anion.'
_olex2_refinement_description
;
1. Fixed Uiso
 At 1.2 times of:
  All C(H) groups, All C(H,H) groups, All C(H,H,H,H) groups
 At 1.5 times of:
  All C(H,H,H) groups
2. Restrained distances
 O91-C91 = O91-C94
 1.44 with sigma of 0.02
 C91-C92a = C93a-C94
 1.53 with sigma of 0.02
 C92a-C93a
 1.54 with sigma of 0.02
 O91-C92a = O91-C93a = C91-C93a = C92a-C94
 2.38 with sigma of 0.04
 F67a-C74a \\sim F67b-C74b
 with sigma of 0.02
 C71-C74a \\sim C71-C74b
 with sigma of 0.02
 F66a-C74a \\sim F66b-C74b
 with sigma of 0.02
 C74a-F68a \\sim C74b-F68b
 with sigma of 0.02
 F67a-C71 \\sim F67b-C71
 with sigma of 0.04
 F67a-F66a \\sim F67b-F66b
 with sigma of 0.04
 F67a-F68a \\sim F67b-F68b
 with sigma of 0.04
 C71-F66a \\sim C71-F66b
 with sigma of 0.04
 C71-F68a \\sim C71-F68b
 with sigma of 0.04
 F66a-F68a \\sim F66b-F68b
 with sigma of 0.04
 F61a-C66 \\sim F61b-C66
 with sigma of 0.02
 F60a-C66 \\sim F60b-C66
 with sigma of 0.02
 F62a-C66 \\sim F62b-C66
 with sigma of 0.02
 C91-C92a \\sim C92a-C93a \\sim C93a-C94
 with sigma of 0.02
 O91-C91 \\sim O91-C94
 with sigma of 0.02
 O91-C92a \\sim O91-C93a
 with sigma of 0.04
 C92a-C94 \\sim C91-C93a
 with sigma of 0.04
 C91-C92a \\sim C91-C92b
 with sigma of 0.02
 C92a-C93a \\sim C92b-C93b
 with sigma of 0.02
 C93a-C94 \\sim C93b-C94
 with sigma of 0.02
 C91-C93a \\sim C91-C93b
 with sigma of 0.04
 C92a-C94 \\sim C92b-C94
 with sigma of 0.04
 F73a-C82a \\sim F73b-C82b
 with sigma of 0.02
 F72a-C82a \\sim F72b-C82b
 with sigma of 0.02
 F74a-C82a \\sim F74b-C82b
 with sigma of 0.02
 C79-C82a \\sim C79-C82b
 with sigma of 0.02
 F73a-F72a \\sim F73b-F72b
 with sigma of 0.04
 F73a-F74a \\sim F73b-F74b
 with sigma of 0.04
 F73a-C79 \\sim F73b-C79
 with sigma of 0.04
 F72a-F74a \\sim F72b-F74b
 with sigma of 0.04
 F72a-C79 \\sim F72b-C79
 with sigma of 0.04
 F74a-C79 \\sim F74b-C79
 with sigma of 0.04
3. Uiso/Uaniso restraints and constraints
O91 \\sim C94 \\sim C93a \\sim C93b \\sim C92a \\sim C92b \\sim C91: within 2A
with sigma of 0.04 and sigma for terminal atoms of 0.08 within 2A
4. Rigid body (RIGU) restrains
 O91, C91, C92a, C93a, C94
 with sigma for 1-2 distances of 0.004 and sigma for 1-3 distances of 0.004
 B51, F67b, C74b, F68b, F66b, C71, C70, C72, C74a, C69, C67, F66a, F67a, F68a,
 C68, C73, F65, F63, F64, C59, C75, C51, C64, C60, C80, C76, C56, C52, C63, C61,
  C79, C77, C55, C53, C65, C62, C66, C82b, C82a, C78, C81, C57, C54, C58, F58,
 F57, F59, F61b, F60a, F60b, F62a, F62b, F61a, F72b, F74b, F73b, F72a, F74a,
 F73a, F70, F71, F69, F51, F52, F53, F55, F54, F56
 with sigma for 1-2 distances of 0.004 and sigma for 1-3 distances of 0.004
5. Others
 Sof(F66b)=Sof(F67b)=Sof(F68b)=Sof(C74b)=1-FVAR(1)
 Sof(F66a)=Sof(F67a)=Sof(F68a)=Sof(C74a)=FVAR(1)
 Sof(F60b)=Sof(F61b)=Sof(F62b)=1-FVAR(2)
 Sof(F60a)=Sof(F61a)=Sof(F62a)=FVAR(2)
 Sof(H91c)=Sof(H91d)=Sof(C92b)=Sof(H92c)=Sof(H92d)=Sof(C93b)=Sof(H93c)=
 Sof(H93d)=Sof(H94c)=Sof(H94d)=1-FVAR(3)
 Sof(H91a)=Sof(H91b)=Sof(C92a)=Sof(H92a)=Sof(H92b)=Sof(C93a)=Sof(H93a)=
 Sof(H93b)=Sof(H94a)=Sof(H94b)=FVAR(3)
 Sof(F72b)=Sof(F73b)=Sof(F74b)=Sof(C82b)=1-FVAR(4)
 Sof(F72a)=Sof(F73a)=Sof(F74a)=Sof(C82a)=FVAR(4)
6.a Secondary CH2 refined with riding coordinates:
 C91(H91a,H91b), C91(H91c,H91d), C92a(H92a,H92b), C92b(H92c,H92d), C93a(H93a,
 H93b), C93b(H93c,H93d), C94(H94a,H94b), C94(H94c,H94d)
6.b Aromatic/amide H refined with riding coordinates:
 C2(H2), C3(H3), C9(H9), C10(H10), C16(H16), C17(H17), C19(H19), C20(H20),
 C23(H23), C24(H24), C26(H26), C27(H27), C52(H52), C54(H54), C56(H56), C60(H60),
  C62(H62), C64(H64), C68(H68), C70(H70), C72(H72), C76(H76), C78(H78), C80(H80)
6.c Idealised Me refined as rotating group:
 C5(H5a,H5b,H5c), C6(H6a,H6b,H6c), C7(H7a,H7b,H7c), C12(H12a,H12b,H12c),
 C13(H13a,H13b,H13c), C14(H14a,H14b,H14c), C21(H21a,H21b,H21c), C28(H28a,H28b,
 H28c), C36(H36a,H36b,H36c)
;
_atom_sites_solution_primary       dual
loop_
  _atom_site_label
  _atom_site_type_symbol
  _atom_site_fract_x
  _atom_site_fract_y
  _atom_site_fract_z
  _atom_site_U_iso_or_equiv
  _atom_site_adp_type
  _atom_site_occupancy
  _atom_site_refinement_flags_posn
  _atom_site_refinement_flags_adp
  _atom_site_refinement_flags_occupancy
  _atom_site_disorder_group
 Sb1 Sb 0.402906(3) 0.150091(9) 0.358768(4) 0.01810(3) Uani 1.000000 . . . .
 F1 F 0.44297(4) 0.16341(9) 0.28177(5) 0.0398(3) Uani 1.000000 . . . .
 F2 F 0.45606(5) 0.32279(10) 0.23649(5) 0.0460(4) Uani 1.000000 . . . .
 F3 F 0.39297(4) 0.56612(9) 0.30616(4) 0.0389(3) Uani 1.000000 . . . .
 F4 F 0.37791(4) 0.40286(9) 0.34942(4) 0.0345(3) Uani 1.000000 . . . .
 O1 O 0.43605(5) 0.64042(12) 0.25852(6) 0.0402(4) Uani 1.000000 . . . .
 O2 O 0.44036(5) 0.51962(13) 0.21164(5) 0.0418(4) Uani 1.000000 . . . .
 N1 N 0.31691(4) 0.14911(12) 0.31604(4) 0.0189(3) Uani 1.000000 . . . .
 N2 N 0.32229(4) 0.22050(12) 0.37516(5) 0.0206(3) Uani 1.000000 . . . .
 N3 N 0.35816(4) 0.01236(11) 0.28884(4) 0.0180(3) Uani 1.000000 . . . .
 N4 N 0.41311(4) -0.06874(11) 0.31269(4) 0.0168(3) Uani 1.000000 . . . .
 C1 C 0.34211(5) 0.17608(14) 0.34990(5) 0.0182(3) Uani 1.000000 . . . .
 C2 C 0.28088(5) 0.17870(16) 0.31979(6) 0.0257(4) Uani 1.000000 . . . .
 H2 H 0.25777(5) 0.16971(16) 0.30013(6) 0.0308(5) Uiso 1.000000 R . . .
 C3 C 0.28402(5) 0.22231(16) 0.35590(6) 0.0257(4) Uani 1.000000 . . . .
 H3 H 0.26363(5) 0.24950(16) 0.36634(6) 0.0308(5) Uiso 1.000000 R . . .
 C4 C 0.33462(6) 0.25743(17) 0.41760(6) 0.0273(4) Uani 1.000000 . . . .
 C5 C 0.31636(7) 0.1803(2) 0.44231(7) 0.0406(5) Uani 1.000000 . . . .
 H5a H 0.28850(8) 0.1815(11) 0.4325(3) 0.0609(8) Uiso 1.000000 GR . . .
 H5b H 0.3259(4) 0.1065(3) 0.4402(4) 0.0609(8) Uiso 1.000000 GR . . .
 H5c H 0.3230(4) 0.2034(9) 0.47015(11) 0.0609(8) Uiso 1.000000 GR . . .
 C6 C 0.32041(8) 0.3739(2) 0.41935(7) 0.0415(6) Uani 1.000000 . . . .
 H6a H 0.3314(4) 0.4201(4) 0.4018(4) 0.0623(9) Uiso 1.000000 GR . . .
 H6b H 0.29244(8) 0.3754(3) 0.4107(5) 0.0623(9) Uiso 1.000000 GR . . .
 H6c H 0.3282(5) 0.4009(6) 0.44665(13) 0.0623(9) Uiso 1.000000 GR . . .
 C7 C 0.37771(6) 0.25588(18) 0.43302(6) 0.0308(4) Uani 1.000000 . . . .
 H7a H 0.38710(8) 0.1813(3) 0.4326(4) 0.0461(7) Uiso 1.000000 GR . . .
 H7b H 0.38960(7) 0.3018(10) 0.4161(3) 0.0461(7) Uiso 1.000000 GR . . .
 H7c H 0.38429(6) 0.2835(12) 0.46030(17) 0.0461(7) Uiso 1.000000 GR . . .
 C8 C 0.39196(5) 0.02117(13) 0.31548(5) 0.0171(3) Uani 1.000000 . . . .
 C9 C 0.35840(5) -0.08390(14) 0.26870(6) 0.0218(4) Uani 1.000000 . . . .
 H9 H 0.33826(5) -0.11039(14) 0.24802(6) 0.0261(4) Uiso 1.000000 R . . .
 C10 C 0.39212(5) -0.13429(14) 0.28334(5) 0.0208(3) Uani 1.000000 . . . .
 H10 H 0.39992(5) -0.20227(14) 0.27494(5) 0.0250(4) Uiso 1.000000 R . . .
 C11 C 0.45299(5) -0.10271(14) 0.33393(5) 0.0193(3) Uani 1.000000 . . . .
 C12 C 0.45020(6) -0.21248(16) 0.35356(6) 0.0278(4) Uani 1.000000 . . . .
 H12a H 0.4396(4) -0.2663(3) 0.33315(7) 0.0416(6) Uiso 1.000000 GR . . .
 H12b H 0.47575(8) -0.2355(6) 0.3680(4) 0.0416(6) Uiso 1.000000 GR . . .
 H12c H 0.4335(4) -0.2060(3) 0.3721(3) 0.0416(6) Uiso 1.000000 GR . . .
 C13 C 0.47156(5) -0.02033(16) 0.36535(6) 0.0266(4) Uani 1.000000 . . . .
 H13a H 0.4569(3) -0.0160(9) 0.3859(2) 0.0399(6) Uiso 1.000000 GR . . .
 H13b H 0.49781(15) -0.0430(7) 0.3774(3) 0.0399(6) Uiso 1.000000 GR . . .
 H13c H 0.4719(4) 0.0510(3) 0.35295(10) 0.0399(6) Uiso 1.000000 GR . . .
 C14 C 0.47666(6) -0.11161(17) 0.30273(6) 0.0275(4) Uani 1.000000 . . . .
 H14a H 0.50308(11) -0.1307(12) 0.31568(8) 0.0413(6) Uiso 1.000000 GR . . .
 H14b H 0.4658(3) -0.1679(9) 0.2834(3) 0.0413(6) Uiso 1.000000 GR . . .
 H14c H 0.4763(4) -0.0419(4) 0.2891(3) 0.0413(6) Uiso 1.000000 GR . . .
 C15 C 0.28608(5) 0.03193(15) 0.25473(6) 0.0241(4) Uani 1.000000 . . . .
 C16 C 0.27024(6) -0.04800(16) 0.27474(7) 0.0296(4) Uani 1.000000 . . . .
 H16 H 0.28117(6) -0.06035(16) 0.30210(7) 0.0356(5) Uiso 1.000000 R . . .
 C17 C 0.23889(6) -0.11007(18) 0.25574(8) 0.0373(5) Uani 1.000000 . . . .
 H17 H 0.22890(6) -0.16377(18) 0.27024(8) 0.0448(6) Uiso 1.000000 R . . .
 C18 C 0.22204(6) -0.09400(18) 0.21558(8) 0.0423(6) Uani 1.000000 . . . .
 C19 C 0.23676(7) -0.01375(18) 0.19596(8) 0.0410(6) Uani 1.000000 . . . .
 H19 H 0.22515(7) 0.00009(18) 0.16885(8) 0.0492(7) Uiso 1.000000 R . . .
 C20 C 0.26831(6) 0.04796(17) 0.21479(6) 0.0310(5) Uani 1.000000 . . . .
 H20 H 0.27792(6) 0.10204(17) 0.20013(6) 0.0372(5) Uiso 1.000000 R . . .
 C21 C 0.18935(7) -0.1649(2) 0.19435(11) 0.0623(10) Uani 1.000000 . . . .
 H21a H 0.19956(8) -0.2288(10) 0.1835(6) 0.0935(14) Uiso 1.000000 GR . . .
 H21b H 0.1743(4) -0.1881(16) 0.21310(19) 0.0935(14) Uiso 1.000000 GR . . .
 H21c H 0.1730(4) -0.1237(7) 0.1727(4) 0.0935(14) Uiso 1.000000 GR . . .
 C22 C 0.33531(5) 0.19085(15) 0.24825(5) 0.0216(3) Uani 1.000000 . . . .
 C23 C 0.32201(6) 0.29782(15) 0.24826(6) 0.0250(4) Uani 1.000000 . . . .
 H23 H 0.30863(6) 0.31887(15) 0.26771(6) 0.0300(5) Uiso 1.000000 R . . .
 C24 C 0.32784(6) 0.37406(16) 0.22059(7) 0.0309(4) Uani 1.000000 . . . .
 H24 H 0.31835(6) 0.44572(16) 0.22154(7) 0.0371(5) Uiso 1.000000 R . . .
 C25 C 0.34729(7) 0.34724(18) 0.19160(7) 0.0348(5) Uani 1.000000 . . . .
 C26 C 0.36092(7) 0.24149(18) 0.19142(7) 0.0361(5) Uani 1.000000 . . . .
 H26 H 0.37448(7) 0.22087(18) 0.17206(7) 0.0433(6) Uiso 1.000000 R . . .
 C27 C 0.35504(6) 0.16586(16) 0.21901(6) 0.0294(4) Uani 1.000000 . . . .
 H27 H 0.36476(6) 0.09448(16) 0.21803(6) 0.0353(5) Uiso 1.000000 R . . .
 C28 C 0.35300(9) 0.4295(2) 0.16122(8) 0.0508(7) Uani 1.000000 . . . .
 H28a H 0.3300(2) 0.4325(12) 0.1395(3) 0.0762(10) Uiso 1.000000 GR . . .
 H28b H 0.3577(6) 0.5011(4) 0.17374(17) 0.0762(10) Uiso 1.000000 GR . . .
 H28c H 0.3750(4) 0.4084(9) 0.1507(4) 0.0762(10) Uiso 1.000000 GR . . .
 C29 C 0.40941(5) 0.27703(14) 0.31684(6) 0.0220(4) Uani 1.000000 . . . .
 C30 C 0.42958(6) 0.26314(15) 0.28783(7) 0.0271(4) Uani 1.000000 . . . .
 C31 C 0.43686(6) 0.34683(16) 0.26422(7) 0.0294(4) Uani 1.000000 . . . .
 C32 C 0.42543(5) 0.45283(15) 0.26965(6) 0.0250(4) Uani 1.000000 . . . .
 C33 C 0.40578(5) 0.46778(14) 0.29912(6) 0.0247(4) Uani 1.000000 . . . .
 C34 C 0.39792(5) 0.38258(15) 0.32176(6) 0.0235(4) Uani 1.000000 . . . .
 C35 C 0.43451(6) 0.54852(16) 0.24677(7) 0.0297(4) Uani 1.000000 . . . .
 C36 C 0.44960(9) 0.6083(2) 0.18795(10) 0.0562(8) Uani 1.000000 . . . .
 H36a H 0.4534(6) 0.5799(3) 0.1627(3) 0.0842(12) Uiso 1.000000 GR . . .
 H36b H 0.4286(3) 0.6609(9) 0.1828(6) 0.0842(12) Uiso 1.000000 GR . . .
 H36c H 0.4731(4) 0.6440(11) 0.2024(3) 0.0842(12) Uiso 1.000000 GR . . .
 B1 B 0.32411(6) 0.09839(16) 0.27637(6) 0.0198(4) Uani 1.000000 . . . .
 F51 F 0.75437(5) 0.45651(15) 0.55931(5) 0.0663(5) Uani 1.000000 . U . .
 F52 F 0.77051(5) 0.29635(16) 0.57795(6) 0.0774(6) Uani 1.000000 . U . .
 F53 F 0.72672(5) 0.37932(17) 0.59853(5) 0.0654(5) Uani 1.000000 . U . .
 F54 F 0.68675(7) 0.04696(12) 0.44247(5) 0.0767(6) Uani 1.000000 . U . .
 F55 F 0.64920(5) 0.00585(11) 0.47984(6) 0.0586(5) Uani 1.000000 . U . .
 F56 F 0.70918(5) -0.00544(11) 0.50162(5) 0.0543(4) Uani 1.000000 . U . .
 F57 F 0.57717(4) 0.90401(11) 0.41570(5) 0.0470(4) Uani 1.000000 . U . .
 F58 F 0.54049(4) 0.78421(11) 0.43237(5) 0.0454(4) Uani 1.000000 . U . .
 F59 F 0.57792(4) 0.87897(12) 0.47662(5) 0.0472(4) Uani 1.000000 . U . .
 F60a F 0.71159(6) 0.6791(2) 0.39829(6) 0.0467(6) Uani 0.797(5) D U P 1
 F60b F 0.7082(3) 0.7382(11) 0.3982(3) 0.058(2) Uani 0.203(5) D U P 2
 F61a F 0.73671(9) 0.6882(3) 0.46005(11) 0.0496(8) Uani 0.797(5) D U P 1
 F61b F 0.7366(4) 0.6611(12) 0.4501(4) 0.043(2) Uani 0.203(5) D U P 2
 F62a F 0.71195(7) 0.83087(14) 0.42774(12) 0.0625(9) Uani 0.797(5) D U P 1
 F62b F 0.7223(2) 0.8187(7) 0.4551(4) 0.0550(18) Uani 0.203(5) D U P 2
 F63 F 0.67340(4) 0.20321(10) 0.35425(4) 0.0373(3) Uani 1.000000 . U . .
 F64 F 0.68341(4) 0.35094(11) 0.32536(4) 0.0388(3) Uani 1.000000 . U . .
 F65 F 0.63995(4) 0.24008(10) 0.29573(3) 0.0345(3) Uani 1.000000 . U . .
 F66a F 0.51510(15) 0.4036(8) 0.29170(17) 0.098(2) Uani 0.517(7) D U P 1
 F66b F 0.52187(17) 0.4672(6) 0.28392(13) 0.0751(19) Uani 0.483(7) D U P 2
 F67a F 0.51006(19) 0.5247(6) 0.33582(16) 0.0725(18) Uani 0.517(7) D U P 1
 F67b F 0.5019(2) 0.4735(9) 0.3355(2) 0.108(3) Uani 0.483(7) D U P 2
 F68a F 0.54267(15) 0.5545(6) 0.29103(18) 0.107(2) Uani 0.517(7) D U P 1
 F68b F 0.53793(16) 0.6106(4) 0.3213(2) 0.107(3) Uani 0.483(7) D U P 2
 F69 F 0.56755(5) 0.42803(12) 0.59764(4) 0.0508(4) Uani 1.000000 . U . .
 F70 F 0.54820(4) 0.57378(10) 0.56663(4) 0.0389(3) Uani 1.000000 . U . .
 F71 F 0.50764(5) 0.45256(14) 0.57337(5) 0.0571(4) Uani 1.000000 . U . .
 F72a F 0.49375(9) 0.1946(4) 0.41879(9) 0.0695(11) Uani 0.812(9) D U P 1
 F72b F 0.5100(5) 0.1393(13) 0.4322(5) 0.072(4) Uani 0.188(9) D U P 2
 F73a F 0.46595(9) 0.1977(4) 0.46474(14) 0.0500(8) Uani 0.812(9) D U P 1
 F73b F 0.4723(5) 0.1711(16) 0.4727(6) 0.051(3) Uani 0.188(9) D U P 2
 F74a F 0.51699(9) 0.09556(19) 0.46884(18) 0.0880(17) Uani 0.812(9) D U P 1
 F74b F 0.5095(4) 0.0987(8) 0.4925(5) 0.060(3) Uani 0.188(9) D U P 2
 C51 C 0.65315(5) 0.35015(14) 0.48141(5) 0.0186(3) Uani 1.000000 . U . .
 C52 C 0.65388(6) 0.23896(14) 0.47255(6) 0.0222(4) Uani 1.000000 . U . .
 H52 H 0.63402(6) 0.20970(14) 0.45221(6) 0.0267(4) Uiso 1.000000 R . . .
 C53 C 0.68254(6) 0.17074(14) 0.49244(6) 0.0246(4) Uani 1.000000 . U . .
 C54 C 0.71162(6) 0.20822(16) 0.52320(6) 0.0265(4) Uani 1.000000 . U . .
 H54 H 0.73115(6) 0.16104(16) 0.53695(6) 0.0318(5) Uiso 1.000000 R . . .
 C55 C 0.71111(5) 0.31696(16) 0.53311(6) 0.0241(4) Uani 1.000000 . U . .
 C56 C 0.68272(5) 0.38616(15) 0.51235(6) 0.0212(3) Uani 1.000000 . U . .
 H56 H 0.68355(5) 0.46065(15) 0.51955(6) 0.0254(4) Uiso 1.000000 R . . .
 C57 C 0.74072(6) 0.36007(19) 0.56732(7) 0.0338(5) Uani 1.000000 . U . .
 C58 C 0.68210(7) 0.05514(17) 0.47907(7) 0.0352(5) Uani 1.000000 . U . .
 C59 C 0.62810(5) 0.55572(14) 0.45769(5) 0.0187(3) Uani 1.000000 . U . .
 C60 C 0.66330(5) 0.58996(15) 0.45098(6) 0.0221(4) Uani 1.000000 . U . .
 H60 H 0.68334(5) 0.53845(15) 0.45303(6) 0.0265(4) Uiso 1.000000 R . . .
 C61 C 0.66984(5) 0.69655(15) 0.44143(6) 0.0240(4) Uani 1.000000 . U . .
 C62 C 0.64146(5) 0.77446(15) 0.43795(6) 0.0232(4) Uani 1.000000 . U . .
 H62 H 0.64580(5) 0.84708(15) 0.43090(6) 0.0279(4) Uiso 1.000000 R . . .
 C63 C 0.60649(5) 0.74345(14) 0.44505(6) 0.0209(3) Uani 1.000000 . U . .
 C64 C 0.60016(5) 0.63660(14) 0.45510(5) 0.0200(3) Uani 1.000000 . U . .
 H64 H 0.57616(5) 0.61797(14) 0.46037(5) 0.0240(4) Uiso 1.000000 R . . .
 C65 C 0.57572(6) 0.82684(16) 0.44224(7) 0.0278(4) Uani 1.000000 . U . .
 C66 C 0.70753(6) 0.72552(17) 0.43310(8) 0.0332(5) Uani 1.000000 D U . .
 C67 C 0.60860(5) 0.40151(14) 0.40934(5) 0.0210(3) Uani 1.000000 . U . .
 C68 C 0.63415(5) 0.35134(14) 0.39032(5) 0.0209(3) Uani 1.000000 . U . .
 H68 H 0.65734(5) 0.32282(14) 0.40598(5) 0.0251(4) Uiso 1.000000 R . . .
 C69 C 0.62693(5) 0.34145(15) 0.34916(5) 0.0229(3) Uani 1.000000 . U . .
 C70 C 0.59421(6) 0.38577(19) 0.32522(6) 0.0327(4) Uani 1.000000 . U . .
 H70 H 0.58934(6) 0.38039(19) 0.29713(6) 0.0393(5) Uiso 1.000000 R . . .
 C71 C 0.56870(6) 0.4384(2) 0.34351(7) 0.0378(5) Uani 1.000000 D U . .
 C72 C 0.57548(6) 0.44411(19) 0.38443(6) 0.0316(4) Uani 1.000000 . U . .
 H72 H 0.55701(6) 0.47816(19) 0.39605(6) 0.0379(5) Uiso 1.000000 R . . .
 C73 C 0.65575(6) 0.28444(16) 0.33128(6) 0.0272(4) Uani 1.000000 . U . .
 C74a C 0.5352(3) 0.4813(10) 0.3170(3) 0.062(2) Uani 0.517(7) D U P 1
 C74b C 0.5322(4) 0.5055(12) 0.3200(3) 0.063(2) Uani 0.483(7) D U P 2
 C75 C 0.58151(5) 0.39762(14) 0.47616(5) 0.0194(3) Uani 1.000000 . U . .
 C76 C 0.57581(5) 0.44568(14) 0.51092(5) 0.0206(3) Uani 1.000000 . U . .
 H76 H 0.59274(5) 0.50146(14) 0.52315(5) 0.0247(4) Uiso 1.000000 R . . .
 C77 C 0.54606(5) 0.41438(15) 0.52823(6) 0.0236(4) Uani 1.000000 . U . .
 C78 C 0.52121(6) 0.33176(16) 0.51177(7) 0.0299(4) Uani 1.000000 . U . .
 H78 H 0.50098(6) 0.31005(16) 0.52352(7) 0.0359(5) Uiso 1.000000 R . . .
 C79 C 0.52673(6) 0.28174(17) 0.47767(7) 0.0313(4) Uani 1.000000 D U . .
 C80 C 0.55599(5) 0.31423(16) 0.46023(6) 0.0260(4) Uani 1.000000 . U . .
 H80 H 0.55883(5) 0.27880(16) 0.43672(6) 0.0312(5) Uiso 1.000000 R . . .
 C81 C 0.54219(6) 0.46671(17) 0.56593(6) 0.0291(4) Uani 1.000000 . U . .
 C82a C 0.50069(15) 0.1922(4) 0.45866(17) 0.0444(11) Uani 0.812(9) D U P 1
 C82b C 0.5065(7) 0.1744(19) 0.4654(7) 0.044(3) Uani 0.188(9) D U P 2
 B51 B 0.61804(6) 0.42605(16) 0.45730(6) 0.0188(4) Uani 1.000000 . U . .
 O91 O 0.38066(5) -0.02854(12) 0.39928(5) 0.0383(4) Uani 1.000000 D U . .
 C91 C 0.35178(8) -0.1077(2) 0.38459(9) 0.0521(7) Uani 1.000000 D U . .
 H91a H 0.32643(8) -0.0817(2) 0.38729(9) 0.0626(8) Uiso 0.722(14) R . P 1
 H91b H 0.35042(8) -0.1238(2) 0.35629(9) 0.0626(8) Uiso 0.722(14) R . P 1
 H91c H 0.32718(8) -0.0699(2) 0.37422(9) 0.0626(8) Uiso 0.278(14) R . P 2
 H91d H 0.35850(8) -0.1467(2) 0.36216(9) 0.0626(8) Uiso 0.278(14) R . P 2
 C92a C 0.36420(15) -0.2093(4) 0.41056(16) 0.0489(12) Uani 0.722(14) D U P 1
 H92a H 0.34302(15) -0.2354(4) 0.42203(16) 0.0587(15) Uiso 0.722(14) R . P 1
 H92b H 0.37173(15) -0.2685(4) 0.39458(16) 0.0587(15) Uiso 0.722(14) R . P 1
 C92b C 0.3471(7) -0.1796(15) 0.4116(4) 0.076(5) Uani 0.278(14) D U P 2
 H92c H 0.3243(7) -0.1619(15) 0.4219(4) 0.092(6) Uiso 0.278(14) R . P 2
 H92d H 0.3441(7) -0.2537(15) 0.4003(4) 0.092(6) Uiso 0.278(14) R . P 2
 C93a C 0.3975(2) -0.1747(3) 0.44274(13) 0.0474(13) Uani 0.722(14) D U P 1
 H93a H 0.3940(2) -0.1970(3) 0.46912(13) 0.0569(16) Uiso 0.722(14) R . P 1
 H93b H 0.4216(2) -0.2067(3) 0.43869(13) 0.0569(16) Uiso 0.722(14) R . P 1
 C93b C 0.3811(5) -0.1716(13) 0.4423(5) 0.076(4) Uani 0.278(14) D U P 2
 H93c H 0.3751(5) -0.1817(13) 0.4685(5) 0.091(5) Uiso 0.278(14) R . P 2
 H93d H 0.3996(5) -0.2282(13) 0.4388(5) 0.091(5) Uiso 0.278(14) R . P 2
 C94 C 0.39822(9) -0.0577(2) 0.43953(7) 0.0494(7) Uani 1.000000 D U . .
 H94a H 0.42495(9) -0.0312(2) 0.44671(7) 0.0593(8) Uiso 0.722(14) R . P 1
 H94b H 0.38405(9) -0.0245(2) 0.45786(7) 0.0593(8) Uiso 0.722(14) R . P 1
 H94c H 0.42645(9) -0.0605(2) 0.44410(7) 0.0593(8) Uiso 0.278(14) R . P 2
 H94d H 0.39105(9) -0.0068(2) 0.45868(7) 0.0593(8) Uiso 0.278(14) R . P 2

loop_
  _atom_site_aniso_label
  _atom_site_aniso_U_11
  _atom_site_aniso_U_22
  _atom_site_aniso_U_33
  _atom_site_aniso_U_12
  _atom_site_aniso_U_13
  _atom_site_aniso_U_23
 Sb1 0.01556(5) 0.01907(5) 0.01845(6) -0.00025(4) 0.00144(4) -0.00546(5)
 F1 0.0516(8) 0.0196(5) 0.0612(9) 0.0066(5) 0.0395(7) 0.0017(5)
 F2 0.0657(10) 0.0265(6) 0.0628(10) 0.0063(6) 0.0496(8) 0.0032(6)
 F3 0.0458(8) 0.0191(5) 0.0592(9) 0.0049(5) 0.0272(7) -0.0036(6)
 F4 0.0454(7) 0.0246(6) 0.0412(8) 0.0001(5) 0.0256(6) -0.0082(5)
 O1 0.0451(9) 0.0221(7) 0.0564(11) -0.0003(6) 0.0176(8) 0.0034(7)
 O2 0.0510(10) 0.0320(8) 0.0514(11) 0.0101(7) 0.0305(9) 0.0111(7)
 N1 0.0157(6) 0.0207(7) 0.0189(7) 0.0029(6) 0.0013(5) -0.0027(6)
 N2 0.0204(7) 0.0226(7) 0.0193(8) 0.0021(6) 0.0056(6) -0.0027(6)
 N3 0.0182(7) 0.0184(6) 0.0156(7) 0.0011(5) 0.0005(5) -0.0037(5)
 N4 0.0161(6) 0.0176(6) 0.0159(7) 0.0008(5) 0.0023(5) -0.0009(5)
 C1 0.0190(8) 0.0182(7) 0.0173(8) -0.0001(6) 0.0041(6) -0.0020(6)
 C2 0.0168(8) 0.0298(9) 0.0289(10) 0.0040(7) 0.0020(7) -0.0048(8)
 C3 0.0198(8) 0.0304(9) 0.0279(10) 0.0043(7) 0.0078(7) -0.0041(8)
 C4 0.0309(10) 0.0345(10) 0.0177(9) 0.0060(8) 0.0077(8) -0.0055(8)
 C5 0.0388(12) 0.0604(15) 0.0262(11) 0.0077(11) 0.0149(10) 0.0085(10)
 C6 0.0481(14) 0.0418(12) 0.0328(12) 0.0120(11) 0.0057(10) -0.0170(10)
 C7 0.0315(10) 0.0403(11) 0.0191(10) 0.0015(9) 0.0030(8) -0.0104(8)
 C8 0.0165(7) 0.0177(7) 0.0164(8) 0.0000(6) 0.0027(6) -0.0016(6)
 C9 0.0225(8) 0.0214(8) 0.0191(9) 0.0018(7) 0.0003(7) -0.0060(7)
 C10 0.0233(8) 0.0187(8) 0.0199(8) 0.0004(6) 0.0038(7) -0.0050(6)
 C11 0.0153(7) 0.0207(8) 0.0210(9) 0.0023(6) 0.0025(6) -0.0005(7)
 C12 0.0275(10) 0.0248(9) 0.0295(11) 0.0029(8) 0.0037(8) 0.0064(8)
 C13 0.0182(8) 0.0291(9) 0.0290(10) 0.0044(7) -0.0015(7) -0.0069(8)
 C14 0.0226(9) 0.0304(9) 0.0317(11) 0.0001(8) 0.0107(8) -0.0039(8)
 C15 0.0199(8) 0.0227(8) 0.0260(10) 0.0044(7) -0.0022(7) -0.0080(7)
 C16 0.0221(9) 0.0283(9) 0.0353(12) 0.0011(8) 0.0002(8) -0.0061(8)
 C17 0.0236(10) 0.0286(10) 0.0576(16) -0.0012(8) 0.0051(10) -0.0095(10)
 C18 0.0216(10) 0.0308(11) 0.0636(17) 0.0059(8) -0.0121(10) -0.0195(11)
 C19 0.0327(11) 0.0345(11) 0.0434(14) 0.0094(9) -0.0168(10) -0.0139(10)
 C20 0.0289(10) 0.0280(9) 0.0292(11) 0.0058(8) -0.0072(8) -0.0075(8)
 C21 0.0291(12) 0.0414(14) 0.098(3) -0.0003(10) -0.0221(14) -0.0239(15)
 C22 0.0214(8) 0.0234(8) 0.0170(8) 0.0032(7) -0.0018(7) -0.0030(7)
 C23 0.0245(9) 0.0243(9) 0.0231(9) 0.0021(7) -0.0008(7) -0.0035(7)
 C24 0.0334(11) 0.0228(9) 0.0314(11) 0.0023(8) -0.0032(9) 0.0009(8)
 C25 0.0427(12) 0.0318(10) 0.0262(10) -0.0036(9) 0.0004(9) 0.0047(9)
 C26 0.0475(13) 0.0364(11) 0.0261(11) 0.0038(10) 0.0120(10) 0.0007(9)
 C27 0.0386(11) 0.0267(10) 0.0236(10) 0.0067(8) 0.0084(8) -0.0005(8)
 C28 0.073(2) 0.0400(13) 0.0395(15) -0.0015(13) 0.0142(14) 0.0115(11)
 C29 0.0171(8) 0.0207(8) 0.0279(10) -0.0022(6) 0.0043(7) -0.0049(7)
 C30 0.0264(9) 0.0178(8) 0.0410(12) 0.0021(7) 0.0159(9) -0.0020(8)
 C31 0.0320(10) 0.0240(9) 0.0384(12) 0.0004(8) 0.0203(9) -0.0025(8)
 C32 0.0218(8) 0.0201(8) 0.0341(11) -0.0004(7) 0.0088(8) -0.0004(7)
 C33 0.0215(9) 0.0180(8) 0.0350(11) 0.0003(7) 0.0075(8) -0.0054(7)
 C34 0.0216(8) 0.0218(8) 0.0281(10) -0.0014(7) 0.0080(7) -0.0073(7)
 C35 0.0219(9) 0.0254(9) 0.0434(13) 0.0033(7) 0.0108(8) 0.0043(9)
 C36 0.0669(19) 0.0445(14) 0.071(2) 0.0236(13) 0.0453(17) 0.0307(14)
 B1 0.0185(9) 0.0213(9) 0.0174(9) 0.0029(7) -0.0005(7) -0.0042(7)
 F51 0.0532(10) 0.0680(11) 0.0648(11) -0.0328(8) -0.0122(8) -0.0020(8)
 F52 0.0442(9) 0.0797(12) 0.0839(13) 0.0261(8) -0.0351(9) -0.0283(10)
 F53 0.0480(9) 0.1126(14) 0.0316(8) -0.0176(9) 0.0012(7) -0.0279(9)
 F54 0.169(2) 0.0282(7) 0.0452(9) 0.0118(10) 0.0499(11) -0.0044(6)
 F55 0.0545(9) 0.0261(7) 0.0940(13) -0.0095(6) 0.0147(9) -0.0148(7)
 F56 0.0608(10) 0.0252(6) 0.0726(11) 0.0121(6) 0.0067(8) 0.0062(7)
 F57 0.0442(8) 0.0412(7) 0.0609(10) 0.0170(6) 0.0228(7) 0.0277(7)
 F58 0.0209(6) 0.0367(7) 0.0750(11) 0.0038(5) 0.0037(6) 0.0078(7)
 F59 0.0486(8) 0.0473(8) 0.0472(9) 0.0188(7) 0.0142(7) -0.0089(6)
 F60a 0.0375(10) 0.0637(16) 0.0479(11) -0.0043(10) 0.0282(8) -0.0002(9)
 F60b 0.050(4) 0.070(3) 0.064(3) 0.0002(18) 0.0306(18) 0.0102(14)
 F61a 0.0235(10) 0.069(2) 0.0553(18) -0.0100(10) 0.0069(10) 0.0063(12)
 F61b 0.020(3) 0.053(4) 0.058(4) -0.0092(16) 0.0143(17) 0.0114(14)
 F62a 0.0441(12) 0.0220(8) 0.137(3) -0.0006(7) 0.0518(15) 0.0142(10)
 F62b 0.028(3) 0.035(3) 0.114(4) -0.0139(17) 0.042(2) -0.0055(16)
 F63 0.0498(8) 0.0386(7) 0.0229(6) 0.0119(6) 0.0073(6) 0.0019(5)
 F64 0.0347(7) 0.0474(8) 0.0373(7) -0.0101(6) 0.0149(6) -0.0036(6)
 F65 0.0462(7) 0.0386(7) 0.0176(6) -0.0017(6) 0.0050(5) -0.0064(5)
 F66a 0.034(2) 0.189(6) 0.058(3) 0.018(3) -0.0142(18) -0.024(3)
 F66b 0.056(3) 0.135(5) 0.0239(18) 0.047(3) -0.0123(16) -0.007(2)
 F67a 0.060(3) 0.124(5) 0.027(2) 0.062(3) -0.0025(18) -0.001(2)
 F67b 0.035(2) 0.229(9) 0.052(3) 0.031(3) -0.0072(16) -0.000(4)
 F68a 0.083(3) 0.150(5) 0.078(4) 0.050(3) 0.000(2) 0.061(3)
 F68b 0.100(4) 0.076(3) 0.118(5) 0.051(2) -0.031(3) 0.013(2)
 F69 0.0754(11) 0.0491(8) 0.0249(7) 0.0131(7) 0.0056(7) 0.0005(6)
 F70 0.0554(8) 0.0275(6) 0.0397(8) -0.0037(6) 0.0233(7) -0.0036(5)
 F71 0.0507(9) 0.0736(10) 0.0602(10) -0.0277(8) 0.0397(8) -0.0257(8)
 F72a 0.0564(16) 0.096(2) 0.0580(15) -0.0506(16) 0.0167(11) -0.0422(14)
 F72b 0.076(8) 0.074(7) 0.076(6) -0.052(5) 0.035(4) -0.040(3)
 F73a 0.0284(12) 0.0553(19) 0.0634(19) -0.0239(11) 0.0046(11) -0.0036(13)
 F73b 0.042(5) 0.058(8) 0.057(7) -0.027(3) 0.018(3) -0.014(4)
 F74a 0.0603(16) 0.0303(11) 0.159(5) -0.0191(9) -0.0039(19) -0.0175(15)
 F74b 0.060(6) 0.039(4) 0.079(6) -0.024(3) 0.011(3) -0.010(3)
 C51 0.0194(7) 0.0200(7) 0.0163(8) -0.0033(6) 0.0040(6) -0.0007(6)
 C52 0.0280(9) 0.0192(8) 0.0190(9) -0.0052(6) 0.0043(7) 0.0001(6)
 C53 0.0312(9) 0.0189(8) 0.0246(9) -0.0005(6) 0.0084(7) 0.0014(6)
 C54 0.0264(9) 0.0271(9) 0.0259(10) 0.0037(7) 0.0059(7) 0.0044(7)
 C55 0.0205(8) 0.0302(9) 0.0200(9) -0.0004(7) 0.0016(6) -0.0014(7)
 C56 0.0214(8) 0.0208(8) 0.0206(9) -0.0019(6) 0.0033(6) -0.0032(6)
 C57 0.0243(9) 0.0413(11) 0.0310(11) 0.0008(8) -0.0038(7) -0.0049(8)
 C58 0.0490(13) 0.0213(9) 0.0357(12) 0.0018(8) 0.0105(9) 0.0009(8)
 C59 0.0192(8) 0.0205(8) 0.0161(8) -0.0026(6) 0.0033(6) 0.0001(6)
 C60 0.0218(8) 0.0207(8) 0.0245(9) -0.0007(6) 0.0069(7) -0.0014(7)
 C61 0.0220(8) 0.0227(8) 0.0298(10) -0.0042(6) 0.0111(7) -0.0008(7)
 C62 0.0252(9) 0.0199(8) 0.0261(10) -0.0021(6) 0.0089(7) -0.0003(7)
 C63 0.0208(8) 0.0219(8) 0.0201(9) 0.0013(6) 0.0049(6) 0.0015(6)
 C64 0.0181(7) 0.0242(8) 0.0180(8) -0.0018(6) 0.0046(6) 0.0017(6)
 C65 0.0237(9) 0.0263(9) 0.0341(11) 0.0022(7) 0.0084(7) 0.0060(7)
 C66 0.0267(9) 0.0257(9) 0.0523(13) -0.0015(7) 0.0195(8) 0.0052(8)
 C67 0.0218(8) 0.0221(8) 0.0173(8) -0.0047(6) 0.0006(6) -0.0001(6)
 C68 0.0224(8) 0.0214(8) 0.0174(8) -0.0043(7) 0.0014(6) 0.0006(6)
 C69 0.0262(9) 0.0241(8) 0.0176(8) -0.0061(7) 0.0035(6) -0.0012(6)
 C70 0.0331(10) 0.0460(12) 0.0160(9) -0.0003(8) -0.0004(7) -0.0003(8)
 C71 0.0294(10) 0.0569(14) 0.0223(10) 0.0079(9) -0.0036(7) 0.0004(9)
 C72 0.0265(10) 0.0439(12) 0.0216(10) 0.0030(8) 0.0002(7) -0.0023(8)
 C73 0.0333(10) 0.0303(9) 0.0172(9) -0.0025(7) 0.0041(7) 0.0002(7)
 C74a 0.045(3) 0.108(4) 0.027(3) 0.0409(17) -0.0056(15) -0.0025(17)
 C74b 0.051(4) 0.104(4) 0.026(3) 0.0410(17) -0.0022(17) -0.0007(18)
 C75 0.0174(8) 0.0206(8) 0.0185(8) -0.0028(6) 0.0005(6) 0.0023(6)
 C76 0.0192(8) 0.0215(8) 0.0204(8) -0.0055(6) 0.0033(6) 0.0006(6)
 C77 0.0227(8) 0.0251(8) 0.0234(9) -0.0036(7) 0.0065(7) 0.0024(7)
 C78 0.0240(9) 0.0311(10) 0.0363(11) -0.0099(7) 0.0104(8) -0.0004(8)
 C79 0.0247(9) 0.0325(10) 0.0365(12) -0.0134(7) 0.0068(8) -0.0069(8)
 C80 0.0233(9) 0.0277(9) 0.0260(10) -0.0077(7) 0.0036(7) -0.0051(7)
 C81 0.0312(10) 0.0299(9) 0.0287(10) -0.0067(7) 0.0122(8) 0.0011(7)
 C82a 0.0342(19) 0.0420(19) 0.059(2) -0.0201(13) 0.0138(14) -0.0181(14)
 C82b 0.033(4) 0.040(4) 0.059(4) -0.0223(16) 0.0131(19) -0.0179(17)
 B51 0.0184(8) 0.0191(8) 0.0180(9) -0.0032(6) 0.0025(6) -0.0003(6)
 O91 0.0492(10) 0.0331(8) 0.0263(8) -0.0089(7) -0.0043(7) 0.0082(6)
 C91 0.0490(15) 0.0508(15) 0.0529(17) -0.0186(11) 0.0042(12) -0.0008(12)
 C92a 0.042(3) 0.038(2) 0.075(3) -0.0034(14) 0.0296(19) 0.0089(15)
 C92b 0.110(12) 0.057(8) 0.077(8) -0.041(7) 0.050(7) -0.002(6)
 C93a 0.063(3) 0.048(2) 0.038(2) 0.0159(17) 0.0260(19) 0.0155(14)
 C93b 0.040(7) 0.088(8) 0.105(9) 0.018(5) 0.027(6) 0.082(6)
 C94 0.0577(16) 0.0584(15) 0.0275(12) 0.0007(12) 0.0002(10) 0.0151(10)

loop_
  _geom_bond_atom_site_label_1
  _geom_bond_atom_site_label_2
  _geom_bond_distance
  _geom_bond_site_symmetry_2
  _geom_bond_publ_flag
 Sb1 C1 2.1584(17) . ?
 Sb1 C8 2.1570(17) . ?
 Sb1 C29 2.1835(19) . ?
 F1 C30 1.354(2) . ?
 F2 C31 1.339(2) . ?
 F3 C33 1.339(2) . ?
 F4 C34 1.348(2) . ?
 O1 C35 1.200(3) . ?
 O2 C35 1.330(3) . ?
 O2 C36 1.451(3) . ?
 N1 C1 1.346(2) . ?
 N1 C2 1.380(2) . ?
 N1 B1 1.584(3) . ?
 N2 C1 1.364(2) . ?
 N2 C3 1.382(2) . ?
 N2 C4 1.504(2) . ?
 N3 C8 1.348(2) . ?
 N3 C9 1.377(2) . ?
 N3 B1 1.601(2) . ?
 N4 C8 1.360(2) . ?
 N4 C10 1.378(2) . ?
 N4 C11 1.510(2) . ?
 C2 H2 0.9500 . ?
 C2 C3 1.342(3) . ?
 C3 H3 0.9500 . ?
 C4 C5 1.525(3) . ?
 C4 C6 1.530(3) . ?
 C4 C7 1.516(3) . ?
 C5 H5a 0.9800 . ?
 C5 H5b 0.9800 . ?
 C5 H5c 0.9800 . ?
 C6 H6a 0.9800 . ?
 C6 H6b 0.9800 . ?
 C6 H6c 0.9800 . ?
 C7 H7a 0.9800 . ?
 C7 H7b 0.9800 . ?
 C7 H7c 0.9800 . ?
 C9 H9 0.9500 . ?
 C9 C10 1.351(3) . ?
 C10 H10 0.9500 . ?
 C11 C12 1.528(3) . ?
 C11 C13 1.524(3) . ?
 C11 C14 1.526(3) . ?
 C12 H12a 0.9800 . ?
 C12 H12b 0.9800 . ?
 C12 H12c 0.9800 . ?
 C13 H13a 0.9800 . ?
 C13 H13b 0.9800 . ?
 C13 H13c 0.9800 . ?
 C14 H14a 0.9800 . ?
 C14 H14b 0.9800 . ?
 C14 H14c 0.9800 . ?
 C15 C16 1.399(3) . ?
 C15 C20 1.396(3) . ?
 C15 B1 1.620(3) . ?
 C16 H16 0.9500 . ?
 C16 C17 1.394(3) . ?
 C17 H17 0.9500 . ?
 C17 C18 1.396(4) . ?
 C18 C19 1.373(4) . ?
 C18 C21 1.511(3) . ?
 C19 H19 0.9500 . ?
 C19 C20 1.395(3) . ?
 C20 H20 0.9500 . ?
 C21 H21a 0.9800 . ?
 C21 H21b 0.9800 . ?
 C21 H21c 0.9800 . ?
 C22 C23 1.402(3) . ?
 C22 C27 1.398(3) . ?
 C22 B1 1.609(3) . ?
 C23 H23 0.9500 . ?
 C23 C24 1.392(3) . ?
 C24 H24 0.9500 . ?
 C24 C25 1.390(3) . ?
 C25 C26 1.393(3) . ?
 C25 C28 1.509(3) . ?
 C26 H26 0.9500 . ?
 C26 C27 1.386(3) . ?
 C27 H27 0.9500 . ?
 C28 H28a 0.9800 . ?
 C28 H28b 0.9800 . ?
 C28 H28c 0.9800 . ?
 C29 C30 1.379(3) . ?
 C29 C34 1.387(3) . ?
 C30 C31 1.378(3) . ?
 C31 C32 1.395(3) . ?
 C32 C33 1.381(3) . ?
 C32 C35 1.498(3) . ?
 C33 C34 1.378(3) . ?
 C36 H36a 0.9800 . ?
 C36 H36b 0.9800 . ?
 C36 H36c 0.9800 . ?
 F51 C57 1.339(3) . ?
 F52 C57 1.310(3) . ?
 F53 C57 1.315(3) . ?
 F54 C58 1.320(3) . ?
 F55 C58 1.335(3) . ?
 F56 C58 1.327(3) . ?
 F57 C65 1.332(2) . ?
 F58 C65 1.340(2) . ?
 F59 C65 1.339(3) . ?
 F60a C66 1.372(3) . ?
 F60b C66 1.224(10) . ?
 F61a C66 1.315(4) . ?
 F61b C66 1.337(13) . ?
 F62a C66 1.326(3) . ?
 F62b C66 1.412(9) . ?
 F63 C73 1.343(2) . ?
 F64 C73 1.340(2) . ?
 F65 C73 1.346(2) . ?
 F66a C74a 1.383(13) . ?
 F66b C74b 1.306(11) . ?
 F67a C74a 1.340(10) . ?
 F67b C74b 1.377(15) . ?
 F68a C74a 1.345(14) . ?
 F68b C74b 1.310(15) . ?
 F69 C81 1.341(3) . ?
 F70 C81 1.336(2) . ?
 F71 C81 1.336(2) . ?
 F72a C82a 1.345(6) . ?
 F72b C82b 1.26(2) . ?
 F73a C82a 1.315(5) . ?
 F73b C82b 1.31(2) . ?
 F74a C82a 1.338(6) . ?
 F74b C82b 1.31(2) . ?
 C51 C52 1.406(2) . ?
 C51 C56 1.395(2) . ?
 C51 B51 1.636(3) . ?
 C52 H52 0.9500 . ?
 C52 C53 1.383(3) . ?
 C53 C54 1.387(3) . ?
 C53 C58 1.497(3) . ?
 C54 H54 0.9500 . ?
 C54 C55 1.385(3) . ?
 C55 C56 1.395(3) . ?
 C55 C57 1.494(3) . ?
 C56 H56 0.9500 . ?
 C59 C60 1.403(2) . ?
 C59 C64 1.403(2) . ?
 C59 B51 1.638(3) . ?
 C60 H60 0.9500 . ?
 C60 C61 1.388(3) . ?
 C61 C62 1.385(3) . ?
 C61 C66 1.492(3) . ?
 C62 H62 0.9500 . ?
 C62 C63 1.389(3) . ?
 C63 C64 1.394(2) . ?
 C63 C65 1.496(3) . ?
 C64 H64 0.9500 . ?
 C67 C68 1.393(3) . ?
 C67 C72 1.400(3) . ?
 C67 B51 1.644(3) . ?
 C68 H68 0.9500 . ?
 C68 C69 1.393(3) . ?
 C69 C70 1.384(3) . ?
 C69 C73 1.499(3) . ?
 C70 H70 0.9500 . ?
 C70 C71 1.390(3) . ?
 C71 C72 1.383(3) . ?
 C71 C74a 1.436(10) . ?
 C71 C74b 1.604(11) . ?
 C72 H72 0.9500 . ?
 C75 C76 1.399(3) . ?
 C75 C80 1.402(2) . ?
 C75 B51 1.634(3) . ?
 C76 H76 0.9500 . ?
 C76 C77 1.396(2) . ?
 C77 C78 1.387(3) . ?
 C77 C81 1.491(3) . ?
 C78 H78 0.9500 . ?
 C78 C79 1.387(3) . ?
 C79 C80 1.387(3) . ?
 C79 C82a 1.496(5) . ?
 C79 C82b 1.52(2) . ?
 C80 H80 0.9500 . ?
 O91 C91 1.429(3) . ?
 O91 C94 1.436(3) . ?
 C91 H91a 0.9900 . ?
 C91 H91b 0.9900 . ?
 C91 H91c 0.9900 . ?
 C91 H91d 0.9900 . ?
 C91 C92a 1.547(5) . ?
 C91 C92b 1.328(13) . ?
 C92a H92a 0.9900 . ?
 C92a H92b 0.9900 . ?
 C92a C93a 1.497(7) . ?
 C92b H92c 0.9900 . ?
 C92b H92d 0.9900 . ?
 C92b C93b 1.42(2) . ?
 C93a H93a 0.9900 . ?
 C93a H93b 0.9900 . ?
 C93a C94 1.446(5) . ?
 C93b H93c 0.9900 . ?
 C93b H93d 0.9900 . ?
 C93b C94 1.544(14) . ?
 C94 H94a 0.9900 . ?
 C94 H94b 0.9900 . ?
 C94 H94c 0.9900 . ?
 C94 H94d 0.9900 . ?

loop_
  _geom_angle_atom_site_label_1
  _geom_angle_atom_site_label_2
  _geom_angle_atom_site_label_3
  _geom_angle
  _geom_angle_site_symmetry_1
  _geom_angle_site_symmetry_3
  _geom_angle_publ_flag
 C8 Sb1 C1 89.72(6) . . ?
 C29 Sb1 C1 93.44(7) . . ?
 C29 Sb1 C8 95.51(7) . . ?
 C36 O2 C35 114.90(19) . . ?
 C2 N1 C1 108.00(15) . . ?
 B1 N1 C1 129.84(14) . . ?
 B1 N1 C2 122.09(15) . . ?
 C3 N2 C1 107.82(15) . . ?
 C4 N2 C1 131.97(15) . . ?
 C4 N2 C3 120.09(15) . . ?
 C9 N3 C8 107.79(14) . . ?
 B1 N3 C8 129.95(14) . . ?
 B1 N3 C9 121.87(14) . . ?
 C10 N4 C8 108.12(14) . . ?
 C11 N4 C8 132.38(14) . . ?
 C11 N4 C10 119.46(14) . . ?
 N1 C1 Sb1 122.77(12) . . ?
 N2 C1 Sb1 129.05(13) . . ?
 N2 C1 N1 108.18(15) . . ?
 H2 C2 N1 125.80(10) . . ?
 C3 C2 N1 108.39(17) . . ?
 C3 C2 H2 125.80(11) . . ?
 C2 C3 N2 107.61(16) . . ?
 H3 C3 N2 126.20(10) . . ?
 H3 C3 C2 126.20(11) . . ?
 C5 C4 N2 106.99(17) . . ?
 C6 C4 N2 107.29(17) . . ?
 C6 C4 C5 111.80(19) . . ?
 C7 C4 N2 112.69(16) . . ?
 C7 C4 C5 109.37(18) . . ?
 C7 C4 C6 108.72(18) . . ?
 H5a C5 C4 109.5 . . ?
 H5b C5 C4 109.5 . . ?
 H5b C5 H5a 109.5 . . ?
 H5c C5 C4 109.5 . . ?
 H5c C5 H5a 109.5 . . ?
 H5c C5 H5b 109.5 . . ?
 H6a C6 C4 109.5 . . ?
 H6b C6 C4 109.5 . . ?
 H6b C6 H6a 109.5 . . ?
 H6c C6 C4 109.5 . . ?
 H6c C6 H6a 109.5 . . ?
 H6c C6 H6b 109.5 . . ?
 H7a C7 C4 109.5 . . ?
 H7b C7 C4 109.5 . . ?
 H7b C7 H7a 109.5 . . ?
 H7c C7 C4 109.5 . . ?
 H7c C7 H7a 109.5 . . ?
 H7c C7 H7b 109.5 . . ?
 N3 C8 Sb1 121.65(12) . . ?
 N4 C8 Sb1 129.41(12) . . ?
 N4 C8 N3 108.38(14) . . ?
 H9 C9 N3 125.79(10) . . ?
 C10 C9 N3 108.43(15) . . ?
 C10 C9 H9 125.79(10) . . ?
 C9 C10 N4 107.27(15) . . ?
 H10 C10 N4 126.36(9) . . ?
 H10 C10 C9 126.36(10) . . ?
 C12 C11 N4 108.03(14) . . ?
 C13 C11 N4 111.83(14) . . ?
 C13 C11 C12 109.59(16) . . ?
 C14 C11 N4 107.27(15) . . ?
 C14 C11 C12 110.87(16) . . ?
 C14 C11 C13 109.24(15) . . ?
 H12a C12 C11 109.5 . . ?
 H12b C12 C11 109.5 . . ?
 H12b C12 H12a 109.5 . . ?
 H12c C12 C11 109.5 . . ?
 H12c C12 H12a 109.5 . . ?
 H12c C12 H12b 109.5 . . ?
 H13a C13 C11 109.5 . . ?
 H13b C13 C11 109.5 . . ?
 H13b C13 H13a 109.5 . . ?
 H13c C13 C11 109.5 . . ?
 H13c C13 H13a 109.5 . . ?
 H13c C13 H13b 109.5 . . ?
 H14a C14 C11 109.5 . . ?
 H14b C14 C11 109.5 . . ?
 H14b C14 H14a 109.5 . . ?
 H14c C14 C11 109.5 . . ?
 H14c C14 H14a 109.5 . . ?
 H14c C14 H14b 109.5 . . ?
 C20 C15 C16 116.43(18) . . ?
 B1 C15 C16 121.56(17) . . ?
 B1 C15 C20 121.96(19) . . ?
 H16 C16 C15 119.01(11) . . ?
 C17 C16 C15 122.0(2) . . ?
 C17 C16 H16 119.01(15) . . ?
 H17 C17 C16 119.72(15) . . ?
 C18 C17 C16 120.6(2) . . ?
 C18 C17 H17 119.72(14) . . ?
 C19 C18 C17 117.9(2) . . ?
 C21 C18 C17 120.7(3) . . ?
 C21 C18 C19 121.4(3) . . ?
 H19 C19 C18 119.14(13) . . ?
 C20 C19 C18 121.7(2) . . ?
 C20 C19 H19 119.14(15) . . ?
 C19 C20 C15 121.4(2) . . ?
 H20 C20 C15 119.30(13) . . ?
 H20 C20 C19 119.30(15) . . ?
 H21a C21 C18 109.5 . . ?
 H21b C21 C18 109.5 . . ?
 H21b C21 H21a 109.5 . . ?
 H21c C21 C18 109.5 . . ?
 H21c C21 H21a 109.5 . . ?
 H21c C21 H21b 109.5 . . ?
 C27 C22 C23 115.93(18) . . ?
 B1 C22 C23 122.18(17) . . ?
 B1 C22 C27 121.46(16) . . ?
 H23 C23 C22 119.04(12) . . ?
 C24 C23 C22 121.92(19) . . ?
 C24 C23 H23 119.04(12) . . ?
 H24 C24 C23 119.41(12) . . ?
 C25 C24 C23 121.19(19) . . ?
 C25 C24 H24 119.41(12) . . ?
 C26 C25 C24 117.5(2) . . ?
 C28 C25 C24 121.1(2) . . ?
 C28 C25 C26 121.4(2) . . ?
 H26 C26 C25 119.46(14) . . ?
 C27 C26 C25 121.1(2) . . ?
 C27 C26 H26 119.46(13) . . ?
 C26 C27 C22 122.35(19) . . ?
 H27 C27 C22 118.83(11) . . ?
 H27 C27 C26 118.83(13) . . ?
 H28a C28 C25 109.5 . . ?
 H28b C28 C25 109.5 . . ?
 H28b C28 H28a 109.5 . . ?
 H28c C28 C25 109.5 . . ?
 H28c C28 H28a 109.5 . . ?
 H28c C28 H28b 109.5 . . ?
 C30 C29 Sb1 123.43(13) . . ?
 C34 C29 Sb1 120.61(14) . . ?
 C34 C29 C30 115.33(17) . . ?
 C29 C30 F1 119.44(17) . . ?
 C31 C30 F1 117.65(17) . . ?
 C31 C30 C29 122.91(17) . . ?
 C30 C31 F2 117.40(17) . . ?
 C32 C31 F2 121.36(18) . . ?
 C32 C31 C30 121.22(18) . . ?
 C33 C32 C31 116.19(18) . . ?
 C35 C32 C31 123.97(18) . . ?
 C35 C32 C33 119.80(17) . . ?
 C32 C33 F3 120.78(17) . . ?
 C34 C33 F3 117.48(17) . . ?
 C34 C33 C32 121.73(17) . . ?
 C29 C34 F4 118.98(17) . . ?
 C33 C34 F4 118.45(16) . . ?
 C33 C34 C29 122.57(18) . . ?
 O2 C35 O1 123.9(2) . . ?
 C32 C35 O1 124.2(2) . . ?
 C32 C35 O2 111.89(17) . . ?
 H36a C36 O2 109.5 . . ?
 H36b C36 O2 109.5 . . ?
 H36b C36 H36a 109.5 . . ?
 H36c C36 O2 109.5 . . ?
 H36c C36 H36a 109.5 . . ?
 H36c C36 H36b 109.5 . . ?
 N3 B1 N1 107.20(14) . . ?
 C15 B1 N1 108.09(15) . . ?
 C15 B1 N3 107.45(14) . . ?
 C22 B1 N1 111.06(14) . . ?
 C22 B1 N3 110.46(15) . . ?
 C22 B1 C15 112.37(15) . . ?
 C56 C51 C52 115.36(16) . . ?
 B51 C51 C52 119.82(15) . . ?
 B51 C51 C56 124.76(15) . . ?
 H52 C52 C51 118.88(11) . . ?
 C53 C52 C51 122.23(17) . . ?
 C53 C52 H52 118.88(11) . . ?
 C54 C53 C52 121.42(17) . . ?
 C58 C53 C52 118.12(18) . . ?
 C58 C53 C54 120.43(18) . . ?
 H54 C54 C53 121.24(11) . . ?
 C55 C54 C53 117.51(18) . . ?
 C55 C54 H54 121.24(12) . . ?
 C56 C55 C54 120.94(18) . . ?
 C57 C55 C54 119.53(18) . . ?
 C57 C55 C56 119.51(18) . . ?
 C55 C56 C51 122.50(17) . . ?
 H56 C56 C51 118.75(10) . . ?
 H56 C56 C55 118.75(11) . . ?
 F52 C57 F51 106.0(2) . . ?
 F53 C57 F51 103.8(2) . . ?
 F53 C57 F52 108.7(2) . . ?
 C55 C57 F51 112.26(19) . . ?
 C55 C57 F52 113.25(19) . . ?
 C55 C57 F53 112.21(18) . . ?
 F55 C58 F54 107.1(2) . . ?
 F56 C58 F54 106.5(2) . . ?
 F56 C58 F55 105.31(18) . . ?
 C53 C58 F54 112.03(18) . . ?
 C53 C58 F55 111.88(19) . . ?
 C53 C58 F56 113.56(19) . . ?
 C64 C59 C60 115.79(16) . . ?
 B51 C59 C60 119.86(15) . . ?
 B51 C59 C64 122.64(15) . . ?
 H60 C60 C59 118.90(10) . . ?
 C61 C60 C59 122.20(17) . . ?
 C61 C60 H60 118.90(11) . . ?
 C62 C61 C60 121.00(17) . . ?
 C66 C61 C60 118.94(17) . . ?
 C66 C61 C62 120.01(17) . . ?
 H62 C62 C61 120.92(11) . . ?
 C63 C62 C61 118.15(17) . . ?
 C63 C62 H62 120.92(11) . . ?
 C64 C63 C62 120.72(16) . . ?
 C65 C63 C62 119.00(16) . . ?
 C65 C63 C64 120.28(16) . . ?
 C63 C64 C59 122.09(16) . . ?
 H64 C64 C59 118.95(10) . . ?
 H64 C64 C63 118.95(10) . . ?
 F58 C65 F57 106.84(17) . . ?
 F59 C65 F57 105.51(17) . . ?
 F59 C65 F58 105.81(17) . . ?
 C63 C65 F57 112.88(17) . . ?
 C63 C65 F58 112.80(16) . . ?
 C63 C65 F59 112.43(17) . . ?
 F60b C66 F60a 32.4(5) . . ?
 F61a C66 F60a 104.3(2) . . ?
 F61a C66 F60b 123.4(5) . . ?
 F61b C66 F60a 84.7(6) . . ?
 F61b C66 F60b 108.5(8) . . ?
 F61b C66 F61a 20.8(6) . . ?
 F62a C66 F60a 104.2(2) . . ?
 F62a C66 F60b 72.9(6) . . ?
 F62a C66 F61a 109.9(3) . . ?
 F62a C66 F61b 122.4(6) . . ?
 F62b C66 F60a 135.2(4) . . ?
 F62b C66 F60b 109.8(7) . . ?
 F62b C66 F61a 76.3(5) . . ?
 F62b C66 F61b 95.0(7) . . ?
 F62b C66 F62a 40.3(5) . . ?
 C61 C66 F60a 110.87(19) . . ?
 C61 C66 F60b 116.6(5) . . ?
 C61 C66 F61a 112.9(2) . . ?
 C61 C66 F61b 115.2(7) . . ?
 C61 C66 F62a 113.90(18) . . ?
 C61 C66 F62b 109.6(4) . . ?
 C72 C67 C68 115.76(17) . . ?
 B51 C67 C68 123.72(16) . . ?
 B51 C67 C72 120.01(17) . . ?
 H68 C68 C67 118.80(10) . . ?
 C69 C68 C67 122.39(17) . . ?
 C69 C68 H68 118.80(11) . . ?
 C70 C69 C68 120.59(18) . . ?
 C73 C69 C68 118.75(17) . . ?
 C73 C69 C70 120.65(17) . . ?
 H70 C70 C69 121.00(12) . . ?
 C71 C70 C69 118.01(19) . . ?
 C71 C70 H70 121.00(12) . . ?
 C72 C71 C70 120.9(2) . . ?
 C74a C71 C70 115.2(4) . . ?
 C74a C71 C72 123.9(4) . . ?
 C74b C71 C70 123.9(4) . . ?
 C74b C71 C72 115.0(4) . . ?
 C74b C71 C74a 11.2(8) . . ?
 C71 C72 C67 122.3(2) . . ?
 H72 C72 C67 118.84(12) . . ?
 H72 C72 C71 118.84(13) . . ?
 F64 C73 F63 106.34(17) . . ?
 F65 C73 F63 106.26(16) . . ?
 F65 C73 F64 106.19(16) . . ?
 C69 C73 F63 112.43(16) . . ?
 C69 C73 F64 112.61(16) . . ?
 C69 C73 F65 112.51(17) . . ?
 F67a C74a F66a 105.9(10) . . ?
 F68a C74a F66a 101.3(8) . . ?
 F68a C74a F67a 108.7(8) . . ?
 C71 C74a F66a 112.7(8) . . ?
 C71 C74a F67a 113.3(7) . . ?
 C71 C74a F68a 114.0(9) . . ?
 F67b C74b F66b 101.2(11) . . ?
 F68b C74b F66b 113.5(10) . . ?
 F68b C74b F67b 113.7(9) . . ?
 C71 C74b F66b 108.4(7) . . ?
 C71 C74b F67b 106.3(9) . . ?
 C71 C74b F68b 112.9(9) . . ?
 C80 C75 C76 115.83(17) . . ?
 B51 C75 C76 123.01(15) . . ?
 B51 C75 C80 120.85(16) . . ?
 H76 C76 C75 118.92(10) . . ?
 C77 C76 C75 122.16(16) . . ?
 C77 C76 H76 118.92(11) . . ?
 C78 C77 C76 120.71(18) . . ?
 C81 C77 C76 119.52(17) . . ?
 C81 C77 C78 119.70(17) . . ?
 H78 C78 C77 120.95(12) . . ?
 C79 C78 C77 118.09(18) . . ?
 C79 C78 H78 120.95(11) . . ?
 C80 C79 C78 120.99(18) . . ?
 C82a C79 C78 120.3(3) . . ?
 C82a C79 C80 118.7(3) . . ?
 C82b C79 C78 118.1(10) . . ?
 C82b C79 C80 119.3(10) . . ?
 C82b C79 C82a 13.4(10) . . ?
 C79 C80 C75 122.20(19) . . ?
 H80 C80 C75 118.90(11) . . ?
 H80 C80 C79 118.90(12) . . ?
 F70 C81 F69 105.07(17) . . ?
 F71 C81 F69 106.31(18) . . ?
 F71 C81 F70 106.19(18) . . ?
 C77 C81 F69 112.31(18) . . ?
 C77 C81 F70 113.28(17) . . ?
 C77 C81 F71 113.05(17) . . ?
 F73a C82a F72a 101.9(4) . . ?
 F74a C82a F72a 104.8(4) . . ?
 F74a C82a F73a 112.2(5) . . ?
 C79 C82a F72a 112.5(4) . . ?
 C79 C82a F73a 114.3(4) . . ?
 C79 C82a F74a 110.5(4) . . ?
 F73b C82b F72b 117(2) . . ?
 F74b C82b F72b 114(2) . . ?
 F74b C82b F73b 76.4(16) . . ?
 C79 C82b F72b 114.3(17) . . ?
 C79 C82b F73b 112.4(19) . . ?
 C79 C82b F74b 117.6(17) . . ?
 C59 B51 C51 114.27(14) . . ?
 C67 B51 C51 111.37(15) . . ?
 C67 B51 C59 100.44(14) . . ?
 C75 B51 C51 105.64(14) . . ?
 C75 B51 C59 113.72(15) . . ?
 C75 B51 C67 111.56(14) . . ?
 C94 O91 C91 107.08(19) . . ?
 H91a C91 O91 110.75(15) . . ?
 H91b C91 O91 110.75(14) . . ?
 H91b C91 H91a 108.8 . . ?
 H91c C91 O91 108.78(14) . . ?
 H91c C91 H91a 28.2 . . ?
 H91c C91 H91b 84.3 . . ?
 H91d C91 O91 108.78(15) . . ?
 H91d C91 H91a 128.9 . . ?
 H91d C91 H91b 24.6 . . ?
 H91d C91 H91c 107.7 . . ?
 C92a C91 O91 105.0(3) . . ?
 C92a C91 H91a 110.8(2) . . ?
 C92a C91 H91b 110.8(2) . . ?
 C92a C91 H91c 134.8(2) . . ?
 C92a C91 H91d 88.4(2) . . ?
 C92b C91 O91 113.9(7) . . ?
 C92b C91 H91a 83.1(12) . . ?
 C92b C91 H91b 125.3(8) . . ?
 C92b C91 H91c 108.8(12) . . ?
 C92b C91 H91d 108.8(9) . . ?
 C92b C91 C92a 27.8(11) . . ?
 H92a C92a C91 110.5(2) . . ?
 H92b C92a C91 110.5(2) . . ?
 H92b C92a H92a 108.7 . . ?
 C93a C92a C91 106.0(3) . . ?
 C93a C92a H92a 110.5(2) . . ?
 C93a C92a H92b 110.5(2) . . ?
 H92c C92b C91 110.8(12) . . ?
 H92d C92b C91 110.8(8) . . ?
 H92d C92b H92c 108.9 . . ?
 C93b C92b C91 104.6(10) . . ?
 C93b C92b H92c 110.8(10) . . ?
 C93b C92b H92d 110.8(10) . . ?
 H93a C93a C92a 110.8(2) . . ?
 H93b C93a C92a 110.8(2) . . ?
 H93b C93a H93a 108.9 . . ?
 C94 C93a C92a 104.6(4) . . ?
 C94 C93a H93a 110.8(2) . . ?
 C94 C93a H93b 110.8(3) . . ?
 H93c C93b C92b 110.2(8) . . ?
 H93d C93b C92b 110.2(11) . . ?
 H93d C93b H93c 108.482423463(17) . . ?
 C94 C93b C92b 107.6(9) . . ?
 C94 C93b H93c 110.2(8) . . ?
 C94 C93b H93d 110.2(7) . . ?
 C93a C94 O91 108.2(3) . . ?
 C93b C94 O91 101.3(6) . . ?
 C93b C94 C93a 22.4(5) . . ?
 H94a C94 O91 110.05(14) . . ?
 H94a C94 C93a 110.1(3) . . ?
 H94a C94 C93b 131.5(6) . . ?
 H94b C94 O91 110.05(15) . . ?
 H94b C94 C93a 110.1(2) . . ?
 H94b C94 C93b 93.8(8) . . ?
 H94b C94 H94a 108.4 . . ?
 H94c C94 O91 111.52(14) . . ?
 H94c C94 C93a 89.3(3) . . ?
 H94c C94 C93b 111.5(6) . . ?
 H94c C94 H94a 22.1 . . ?
 H94c C94 H94b 124.9 . . ?
 H94d C94 O91 111.52(14) . . ?
 H94d C94 C93a 124.7(2) . . ?
 H94d C94 C93b 111.5(8) . . ?
 H94d C94 H94a 90.6 . . ?
 H94d C94 H94b 19.2 . . ?
 H94d C94 H94c 109.3 . . ?

loop_
  _geom_torsion_atom_site_label_1
  _geom_torsion_atom_site_label_2
  _geom_torsion_atom_site_label_3
  _geom_torsion_atom_site_label_4
  _geom_torsion
  _geom_torsion_site_symmetry_1
  _geom_torsion_site_symmetry_2
  _geom_torsion_site_symmetry_3
  _geom_torsion_site_symmetry_4
  _geom_torsion_publ_flag
 Sb1 C1 N1 C2 -178.57(15) . . . . ?
 Sb1 C1 N1 B1 -1.73(19) . . . . ?
 Sb1 C1 N2 C3 178.58(16) . . . . ?
 Sb1 C1 N2 C4 -5.6(2) . . . . ?
 Sb1 C8 N3 C9 -173.08(14) . . . . ?
 Sb1 C8 N3 B1 14.21(19) . . . . ?
 Sb1 C8 N4 C10 172.14(16) . . . . ?
 Sb1 C8 N4 C11 -10.2(2) . . . . ?
 Sb1 C29 C30 F1 7.08(17) . . . . ?
 Sb1 C29 C30 C31 -173.09(17) . . . . ?
 Sb1 C29 C34 F4 -9.10(15) . . . . ?
 Sb1 C29 C34 C33 171.66(14) . . . . ?
 F1 C30 C29 C34 177.99(19) . . . . ?
 F1 C30 C31 F2 1.2(2) . . . . ?
 F1 C30 C31 C32 -177.35(19) . . . . ?
 F2 C31 C30 C29 -178.62(18) . . . . ?
 F2 C31 C32 C33 179.9(2) . . . . ?
 F2 C31 C32 C35 -2.4(3) . . . . ?
 F3 C33 C32 C31 -178.76(19) . . . . ?
 F3 C33 C32 C35 3.5(2) . . . . ?
 F3 C33 C34 F4 0.1(2) . . . . ?
 F3 C33 C34 C29 179.34(17) . . . . ?
 F4 C34 C29 C30 179.71(18) . . . . ?
 F4 C34 C33 C32 -178.59(17) . . . . ?
 O1 C35 O2 C36 1.0(3) . . . . ?
 O1 C35 C32 C31 -155.3(2) . . . . ?
 O1 C35 C32 C33 22.2(3) . . . . ?
 O2 C35 C32 C31 25.2(2) . . . . ?
 O2 C35 C32 C33 -157.21(17) . . . . ?
 N1 C1 N2 C3 -1.01(17) . . . . ?
 N1 C1 N2 C4 174.84(14) . . . . ?
 N1 C2 C3 N2 0.08(18) . . . . ?
 N1 B1 N3 C8 -45.59(19) . . . . ?
 N1 B1 N3 C9 142.58(14) . . . . ?
 N1 B1 C15 C16 -53.55(17) . . . . ?
 N1 B1 C15 C20 129.19(15) . . . . ?
 N1 B1 C22 C23 -29.62(18) . . . . ?
 N1 B1 C22 C27 158.25(15) . . . . ?
 N3 C8 N4 C10 0.70(17) . . . . ?
 N3 C8 N4 C11 178.37(13) . . . . ?
 N3 C9 C10 N4 -0.24(17) . . . . ?
 N3 B1 C15 C16 61.84(18) . . . . ?
 N3 B1 C15 C20 -115.42(16) . . . . ?
 N3 B1 C22 C23 -148.43(14) . . . . ?
 N3 B1 C22 C27 39.45(18) . . . . ?
 C15 C16 C17 C18 -0.1(2) . . . . ?
 C15 C20 C19 C18 -0.9(2) . . . . ?
 C15 B1 C22 C23 91.60(17) . . . . ?
 C15 B1 C22 C27 -80.53(18) . . . . ?
 C16 C17 C18 C19 -1.6(2) . . . . ?
 C16 C17 C18 C21 176.9(2) . . . . ?
 C17 C18 C19 C20 2.1(3) . . . . ?
 C22 C23 C24 C25 -0.1(2) . . . . ?
 C22 C27 C26 C25 0.1(3) . . . . ?
 C23 C24 C25 C26 -0.4(2) . . . . ?
 C23 C24 C25 C28 179.0(2) . . . . ?
 C24 C25 C26 C27 0.4(3) . . . . ?
 C29 C30 C31 C32 2.8(3) . . . . ?
 C29 C34 C33 C32 0.7(2) . . . . ?
 C30 C31 C32 C33 -1.5(3) . . . . ?
 C30 C31 C32 C35 176.1(2) . . . . ?
 C31 C32 C33 C34 -0.1(2) . . . . ?
 F51 C57 C55 C54 137.57(19) . . . . ?
 F51 C57 C55 C56 -44.3(2) . . . . ?
 F52 C57 C55 C54 17.6(3) . . . . ?
 F52 C57 C55 C56 -164.3(2) . . . . ?
 F53 C57 C55 C54 -106.0(2) . . . . ?
 F53 C57 C55 C56 72.2(2) . . . . ?
 F54 C58 C53 C52 63.6(2) . . . . ?
 F54 C58 C53 C54 -114.6(2) . . . . ?
 F55 C58 C53 C52 -56.7(2) . . . . ?
 F55 C58 C53 C54 125.1(2) . . . . ?
 F56 C58 C53 C52 -175.73(18) . . . . ?
 F56 C58 C53 C54 6.1(2) . . . . ?
 F57 C65 C63 C62 31.3(2) . . . . ?
 F57 C65 C63 C64 -149.48(17) . . . . ?
 F58 C65 C63 C62 152.49(17) . . . . ?
 F58 C65 C63 C64 -28.2(2) . . . . ?
 F59 C65 C63 C62 -87.96(19) . . . . ?
 F59 C65 C63 C64 91.30(18) . . . . ?
 F60a C66 C61 C60 68.5(2) . . . . ?
 F60a C66 C61 C62 -108.8(2) . . . . ?
 F60b C66 C61 C60 103.5(7) . . . . ?
 F60b C66 C61 C62 -73.8(7) . . . . ?
 F61a C66 C61 C60 -48.2(3) . . . . ?
 F61a C66 C61 C62 134.5(2) . . . . ?
 F61b C66 C61 C60 -25.5(7) . . . . ?
 F61b C66 C61 C62 157.2(7) . . . . ?
 F62a C66 C61 C60 -174.4(3) . . . . ?
 F62a C66 C61 C62 8.3(3) . . . . ?
 F62b C66 C61 C60 -131.1(6) . . . . ?
 F62b C66 C61 C62 51.6(6) . . . . ?
 F63 C73 C69 C68 33.69(19) . . . . ?
 F63 C73 C69 C70 -147.87(17) . . . . ?
 F64 C73 C69 C68 -86.42(18) . . . . ?
 F64 C73 C69 C70 92.02(19) . . . . ?
 F65 C73 C69 C68 153.61(15) . . . . ?
 F65 C73 C69 C70 -27.9(2) . . . . ?
 F66a C74a C71 C70 55.4(10) . . . . ?
 F66a C74a C71 C72 -122.5(6) . . . . ?
 F66a C74a C71 C74b -162(2) . . . . ?
 F66b C74b C71 C70 25.7(13) . . . . ?
 F66b C74b C71 C72 -160.1(8) . . . . ?
 F66b C74b C71 C74a -15.4(19) . . . . ?
 F67a C74a C71 C70 175.6(8) . . . . ?
 F67a C74a C71 C72 -2.2(14) . . . . ?
 F67a C74a C71 C74b -41(2) . . . . ?
 F67b C74b C71 C70 133.8(7) . . . . ?
 F67b C74b C71 C72 -52.0(11) . . . . ?
 F67b C74b C71 C74a 93(2) . . . . ?
 F68a C74a C71 C70 -59.4(9) . . . . ?
 F68a C74a C71 C72 122.7(7) . . . . ?
 F68a C74a C71 C74b 84(2) . . . . ?
 F68b C74b C71 C70 -100.9(8) . . . . ?
 F68b C74b C71 C72 73.3(10) . . . . ?
 F68b C74b C71 C74a -142(2) . . . . ?
 F69 C81 C77 C76 -77.11(19) . . . . ?
 F69 C81 C77 C78 99.87(19) . . . . ?
 F70 C81 C77 C76 41.7(2) . . . . ?
 F70 C81 C77 C78 -141.28(18) . . . . ?
 F71 C81 C77 C76 162.59(17) . . . . ?
 F71 C81 C77 C78 -20.4(2) . . . . ?
 F72a C82a C79 C78 143.6(3) . . . . ?
 F72a C82a C79 C80 -35.6(4) . . . . ?
 F72a C82a C79 C82b -132(3) . . . . ?
 F72b C82b C79 C78 173.5(15) . . . . ?
 F72b C82b C79 C80 -21(2) . . . . ?
 F72b C82b C79 C82a 71(3) . . . . ?
 F73a C82a C79 C78 28.0(5) . . . . ?
 F73a C82a C79 C80 -151.2(3) . . . . ?
 F73a C82a C79 C82b 113(3) . . . . ?
 F73b C82b C79 C78 37(2) . . . . ?
 F73b C82b C79 C80 -157.5(13) . . . . ?
 F73b C82b C79 C82a -66(3) . . . . ?
 F74a C82a C79 C78 -99.7(5) . . . . ?
 F74a C82a C79 C80 81.2(5) . . . . ?
 F74a C82a C79 C82b -15(4) . . . . ?
 F74b C82b C79 C78 -49(2) . . . . ?
 F74b C82b C79 C80 116.5(19) . . . . ?
 F74b C82b C79 C82a -152(5) . . . . ?
 C51 C52 C53 C54 2.0(2) . . . . ?
 C51 C52 C53 C58 -176.19(19) . . . . ?
 C51 C56 C55 C54 1.4(2) . . . . ?
 C51 C56 C55 C57 -176.77(19) . . . . ?
 C51 B51 C59 C60 44.22(19) . . . . ?
 C51 B51 C59 C64 -151.28(15) . . . . ?
 C51 B51 C67 C68 -19.54(18) . . . . ?
 C51 B51 C67 C72 169.02(16) . . . . ?
 C51 B51 C75 C76 83.30(16) . . . . ?
 C51 B51 C75 C80 -90.01(16) . . . . ?
 C52 C53 C54 C55 -0.5(2) . . . . ?
 C53 C54 C55 C56 -1.1(2) . . . . ?
 C53 C54 C55 C57 177.02(19) . . . . ?
 C59 C60 C61 C62 -0.2(2) . . . . ?
 C59 C60 C61 C66 -177.5(2) . . . . ?
 C59 C64 C63 C62 -1.4(2) . . . . ?
 C59 C64 C63 C65 179.38(18) . . . . ?
 C59 B51 C67 C68 101.85(15) . . . . ?
 C59 B51 C67 C72 -69.59(17) . . . . ?
 C59 B51 C75 C76 -42.81(19) . . . . ?
 C59 B51 C75 C80 143.89(16) . . . . ?
 C60 C61 C62 C63 1.3(2) . . . . ?
 C61 C62 C63 C64 -0.5(2) . . . . ?
 C61 C62 C63 C65 178.79(18) . . . . ?
 C67 C68 C69 C70 2.6(2) . . . . ?
 C67 C68 C69 C73 -178.92(17) . . . . ?
 C67 C72 C71 C70 2.4(3) . . . . ?
 C67 C72 C71 C74a -179.8(7) . . . . ?
 C67 C72 C71 C74b -172.1(7) . . . . ?
 C67 B51 C75 C76 -155.54(15) . . . . ?
 C67 B51 C75 C80 31.15(19) . . . . ?
 C68 C69 C70 C71 -1.1(2) . . . . ?
 C69 C70 C71 C72 -1.4(3) . . . . ?
 C69 C70 C71 C74a -179.3(7) . . . . ?
 C69 C70 C71 C74b 172.6(7) . . . . ?
 C75 C76 C77 C78 1.3(2) . . . . ?
 C75 C76 C77 C81 178.30(18) . . . . ?
 C75 C80 C79 C78 0.7(2) . . . . ?
 C75 C80 C79 C82a 179.8(3) . . . . ?
 C75 C80 C79 C82b -164.9(11) . . . . ?
 C76 C77 C78 C79 -0.2(2) . . . . ?
 C77 C78 C79 C80 -0.7(2) . . . . ?
 C77 C78 C79 C82a -179.9(3) . . . . ?
 C77 C78 C79 C82b 165.0(11) . . . . ?
 O91 C91 C92a C93a 7.7(3) . . . . ?
 O91 C91 C92b C93b -18.0(9) . . . . ?
 O91 C94 C93a C92a -26.1(3) . . . . ?
 O91 C94 C93b C92b -20.9(10) . . . . ?
 C91 C92a C93a C94 10.9(4) . . . . ?
 C91 C92b C93b C94 23.8(18) . . . . ?
 C92a C93a C94 C93b 48.9(18) . . . . ?
 C92b C93b C94 C93a -132(3) . . . . ?

loop_
  _diffrn_refln_index_h
  _diffrn_refln_index_k
  _diffrn_refln_index_l
  _diffrn_refln_intensity_net
  _diffrn_refln_intensity_u
 0 0 -4 999.5 8.85
 0 0 4 1010.25 10.44
 0 0 -4 1067 10.65
 0 0 4 1040.16 9.54
 0 0 -4 1050.88 12.92
 0 0 4 1087.49 9.12
 0 0 -6 0.96 1.13
 0 0 6 2.17 1.33
 0 0 -6 1.39 1.99
 0 0 6 -1.08 1.98
 0 0 6 2.21 1.29
 0 0 -8 3558.81 23.41
 0 0 8 3624.85 24.88
 0 0 -8 3632.87 32.94
 0 0 8 3739.11 23.61
 0 0 -10 974.75 13.79
 0 0 10 1088.79 14.23
 0 0 10 1017.1 14.72
 0 0 -10 1002.98 18.77
 0 0 -12 54.44 4.16
 0 0 -12 41.34 4.73
 0 0 12 46.6 3.78
 0 0 -12 42.18 3.62
 0 0 12 41.6 3.64
 0 0 -14 950.6 15.86
 0 0 14 960.09 16.97
 0 0 -14 922.89 27.57
 0 0 -14 899.54 16.74
 0 0 -14 909.03 17.94
 0 0 14 922.22 16.53
 0 0 -14 929.17 20.75
 0 0 -16 29.78 5.74
 0 0 -16 48.75 4.61
 0 0 -16 35.74 5.1
 0 0 16 39.46 4.34
 0 0 -16 37.41 4.32
 0 0 16 30.18 3.83
 0 0 -16 30.11 3.52
 0 0 -18 665.41 14.98
 0 0 18 651.39 16.15
 0 0 -18 577.32 25.43
 0 0 -18 595.04 15.66
 0 0 18 634.85 17.9
 0 0 -18 644.22 17.12
 0 0 18 619.89 15.25
 0 0 -18 634.34 19
 0 0 -20 133.19 13.59
 0 0 -20 137.91 8.12
 0 0 -20 108.74 8.76
 0 0 20 110.19 8.42
 0 0 20 119.14 7.12
 0 0 -20 114.81 7.98
 0 0 -20 103.51 6.43
 0 0 20 105.89 7.11
 0 0 -22 15.41 4.1
 0 0 22 7.21 3.32
 0 0 -22 15.59 6.47
 0 0 22 18.22 3.63
 0 0 -22 16.54 3.83
 0 0 22 12.91 3.35
 0 0 -22 19.73 3.83
 0 0 24 979.54 39.35
 0 0 24 926.02 25.1
 0 0 -24 942.52 25.47
 0 0 24 937.77 21.09
 0 0 -24 904.42 23.82
 0 0 -24 989.18 20.58
 0 0 24 970.68 22.83
 0 0 -24 902.89 36.55
 0 0 26 420.25 27.41
 0 0 -26 427.85 17.24
 0 0 26 429.83 15.95
 0 0 -26 446.6 14.32
 0 0 -26 401.18 25.51
 0 0 28 616.69 35.59
 0 0 -28 536.49 20.19
 0 0 -28 585.61 17.01
 0 0 -28 528.68 30.55
 0 0 -30 47.35 10.56
 0 0 30 45.28 11.73
 0 0 -30 31.02 4.25
 0 0 -30 35.8 6.11
 0 0 -32 18.71 6.88
 0 0 32 25.03 10.26
 0 0 -32 25.67 4.2
 0 0 -32 29.1 6.25
 0 0 -34 20.87 9.51
 0 0 -34 9.99 3.92
 0 0 -36 59.61 13.31
 0 0 36 73.51 16.9
 0 0 -36 53.28 7.87
 0 0 -38 90.54 15.16
 0 0 38 105.43 19.87
 0 0 -38 92.65 10.44
 0 0 -40 17.15 8.34
 0 0 40 53.53 15.88
 0 0 -40 49.15 8.5
 0 0 -42 52.53 12.35
 0 0 42 31.28 15.25
 0 0 -42 71.12 10.28
 0 0 -44 8.07 8.54
 0 0 -44 5.05 6.25
 0 0 44 9.56 12.28
 0 0 -46 21.73 10.61
 0 0 -46 42.44 9
 0 0 46 49.58 18.51
 0 0 -46 43.41 6.75
 0 0 -48 36.32 6.49
 0 0 48 41.26 19.3
 0 0 -48 22.53 13.37
 0 0 -50 27.5 6.45
 0 0 -50 34.33 14.26
 0 -1 -1 -0.05 0.41
 0 1 3 125.62 3.35
 0 -1 -3 132.34 3.36
 0 1 3 140.69 3.86
 0 1 -3 157.28 4.23
 0 1 -3 135.96 3.81
 0 1 3 147.98 4.59
 0 1 -5 62.6 2.83
 0 1 5 64.71 3.35
 0 1 5 71.34 4.32
 0 -1 -5 69.86 3.88
 0 1 -5 61.11 3.86
 0 1 5 70.51 2.57
 0 1 -5 66.73 3.4
 0 -1 5 67.46 3.31
 0 1 5 58.84 2.99
 0 -1 -5 65.9 3.07
 0 1 -7 965.72 10.71
 0 -1 -7 986.99 12.53
 0 1 7 1079.38 10.67
 0 1 7 1012.51 14.43
 0 -1 7 1002.95 13.5
 0 1 7 1024.6 11.4
 0 1 -7 1008.75 14.15
 0 1 7 1029.52 18.65
 0 1 -7 1005.33 16.43
 0 -1 -7 1012.77 16.15
 0 -1 -9 415.56 9.22
 0 1 -9 416.38 8.11
 0 -1 -9 416.67 15.54
 0 1 9 415.32 7.76
 0 1 9 412.68 10.6
 0 1 9 416.48 8.47
 0 -1 -9 402.19 8.78
 0 -1 9 408.98 9.8
 0 1 9 431.32 14.12
 0 -1 -9 416.47 11.72
 0 1 -9 399.88 11.6
 0 1 -11 809.52 12.41
 0 -1 -11 842.86 14.03
 0 -1 -11 877.14 24.37
 0 1 11 853.86 12.35
 0 -1 11 806.82 15.18
 0 1 11 809.93 16.25
 0 -1 -11 843.46 14.26
 0 -1 11 843.37 14.93
 0 1 11 817.93 13.25
 0 -1 -11 848.56 18.01
 0 1 11 868.34 22.3
 0 1 -11 828.47 18.14
 0 1 -13 193.63 6.84
 0 -1 -13 200.87 7.52
 0 -1 -13 177.93 12.54
 0 1 13 194.51 6.57
 0 -1 13 184.84 8.35
 0 -1 -13 185.58 7.62
 0 -1 13 196.15 7.87
 0 1 13 181.96 7.01
 0 -1 -13 194.28 9.41
 0 1 13 181.61 11.48
 0 1 -13 187.21 9.4
 0 1 -15 412.11 10.52
 0 -1 -15 448.15 11.72
 0 -1 -15 383.18 19.18
 0 1 -15 395.95 12.29
 0 1 15 392.9 9.83
 0 -1 15 405.03 12.89
 0 1 15 386.26 10.73
 0 -1 15 410.36 11.95
 0 -1 -15 395.46 11.97
 0 1 -15 405.61 14.12
 0 -1 -15 425.32 14.63
 0 1 15 422.59 18.88
 0 -1 15 443.51 19.65
 0 1 17 34.1 4.25
 0 -1 -17 39.46 4.04
 0 1 -17 45.85 4
 0 -1 -17 38.24 7.58
 0 1 -17 30.26 6.92
 0 1 -17 35 4.26
 0 -1 17 36.61 4.81
 0 1 -17 36.92 5.26
 0 -1 -17 34.84 5.55
 0 -1 -17 40.75 4.55
 0 1 17 38.91 4.1
 0 -1 17 41.98 4.54
 0 -1 17 36.77 7.31
 0 1 -19 215.71 8.63
 0 -1 -19 219.74 9.29
 0 1 19 233.59 10.49
 0 1 -19 206.21 15.61
 0 -1 -19 220.88 16.86
 0 1 -19 216.84 10.34
 0 -1 19 210.25 10.72
 0 -1 -19 214.67 11.48
 0 -1 -19 213.66 9.95
 0 -1 19 208.26 9.45
 0 1 -19 213.64 10.63
 0 1 19 211.59 9
 0 1 -19 199.14 11.02
 0 -1 19 217.02 16.34
 0 1 -21 223.6 9.24
 0 -1 -21 208.54 9.38
 0 1 21 194.81 10.05
 0 1 -21 213.73 16.85
 0 -1 -21 215.99 17.37
 0 1 -21 221.55 10.97
 0 -1 -21 204.19 11.62
 0 -1 21 204.17 11.11
 0 -1 -21 222.3 10.92
 0 -1 21 215.68 10.03
 0 1 -21 212.07 11.22
 0 1 21 209.61 9.27
 0 -1 21 227.34 17.94
 0 1 -21 215.26 11.66
 0 1 23 -0.26 2.8
 0 -1 -23 1.67 3.11
 0 1 -23 -2.9 2.71
 0 1 -23 -0.32 5.19
 0 -1 -23 0.69 4.77
 0 1 -23 -0.41 2.45
 0 1 -23 5.35 3.54
 0 -1 23 2.27 3.18
 0 -1 -23 0.16 3.02
 0 -1 -23 3.32 3.04
 0 1 23 2.28 2.65
 0 1 -23 3.61 2.93
 0 -1 23 4.99 5.38
 0 -1 -25 262.1 11.32
 0 1 -25 261.14 10.76
 0 1 25 247.94 12.34
 0 -1 -25 216.99 19.06
 0 1 -25 234.07 19.65
 0 1 -25 203.25 11.6
 0 1 -25 232.28 12.99
 0 -1 25 239.63 13.15
 0 -1 -25 236.67 12.43
 0 1 25 233.53 10.71
 0 1 -25 234.82 12.89
 0 -1 25 255.88 21.09
 0 -1 27 19.11 8.1
 0 1 -27 19.21 4.57
 0 -1 -27 18.68 4.6
 0 1 27 18.46 3.84
 0 1 -27 15.9 3.79
 0 1 27 16.09 4.31
 0 -1 -27 18.98 8.22
 0 1 -27 19.18 8.67
 0 -1 29 9.32 7.79
 0 -1 -29 2.25 3.14
 0 1 -29 6.53 4.05
 0 1 -29 11.56 3.57
 0 1 29 6.66 3.15
 0 1 -29 9.09 3.37
 0 -1 -29 8.67 6.36
 0 1 -29 1.65 5.53
 0 -1 31 12.9 7.62
 0 1 31 26.89 10.93
 0 1 -31 18.75 5.33
 0 -1 -31 17.19 3.19
 0 -1 -31 16.41 5.12
 0 1 31 23.77 5.32
 0 1 -31 16.39 7.18
 0 -1 -31 15.74 7.18
 0 -1 -33 1.97 7.18
 0 1 -33 -12.59 9.86
 0 -1 33 7.03 9.44
 0 1 33 -2.99 7.44
 0 -1 -33 7.4 4.95
 0 1 -33 -5.51 4.79
 0 -1 -33 3.28 3.19
 0 1 -35 96.97 16.11
 0 -1 -35 75.58 15.16
 0 -1 35 113.55 19.33
 0 1 35 109.73 19.27
 0 -1 -35 100.46 10.3
 0 -1 -35 96.09 6.68
 0 1 -35 98.1 10.49
 0 -1 -37 78.53 14.35
 0 1 -37 106.99 17.26
 0 -1 37 127.48 21.07
 0 1 37 125.86 20.65
 0 1 -37 91.01 10.41
 0 -1 -37 92.34 10.31
 0 1 -39 21.38 9.3
 0 -1 -39 15.34 8.73
 0 1 39 19.83 11.96
 0 -1 39 32.39 12.77
 0 -1 -39 29.27 7.12
 0 1 -39 27.55 6.87
 0 -1 -41 21.39 10.55
 0 1 -41 -5.66 8.56
 0 -1 -41 -5.99 5.17
 0 1 -41 -0.28 4.61
 0 1 41 -19.5 11.59
 0 -1 41 6.26 10.93
 0 -1 -43 24.13 11.24
 0 1 -43 16.53 12.47
 0 -1 -43 19.33 6.12
 0 1 -43 5.77 5.57
 0 1 43 26.71 13.68
 0 -1 -43 17.5 4.56
 0 1 -45 24.58 8.19
 0 -1 -45 10.94 9.2
 0 1 -45 31.18 7.67
 0 1 45 5.49 12.07
 0 -1 45 17.43 13.48
 0 -1 -45 41.47 6.2
 0 1 -47 12.12 11.71
 0 -1 -47 4.67 9.25
 0 -1 -47 5.18 3.53
 0 1 -47 8.98 6.81
 0 -1 47 -17.41 12.61
 0 -1 -49 39.92 13.94
 0 1 -49 24.33 12.69
 0 -1 -49 65.47 12.51
 0 1 -49 54.53 10.3
 0 1 49 80.99 22.24
 0 -1 49 43.89 18.71
 0 1 -49 55.31 8.1
 0 2 0 335.69 4.7
 0 2 0 333.76 6.08
 0 2 0 332.42 5.37
 0 2 0 311.8 5.74
 0 2 2 673.7 6.58
 0 2 2 654.18 10.6
 0 2 2 677.77 8.94
 0 2 2 704.31 8.14
 0 2 2 665.78 8.3
 0 2 2 691.57 9.26
 0 2 2 655.85 9.95
 0 2 2 681.84 8.21
 0 2 -2 671.17 8.9
 0 2 -2 672.02 8.42
 0 2 2 661.86 7.83
 0 2 4 526.24 8.68
 0 2 -4 574.95 9.83
 0 2 4 568.28 9.57
 0 2 4 536.19 10.49
 0 2 4 549.4 9.1
 0 -2 -4 542.88 10.5
 0 2 4 559.13 10.86
 0 2 -4 553.59 9.92
 0 -2 4 510.77 10
 0 2 -4 545.1 8.03
 0 2 -4 543.88 9.5
 0 2 4 513.14 8.56
 0 -2 -6 91.27 4.25
 0 -2 -6 95.26 4.13
 0 2 6 99.81 4.41
 0 2 6 96.65 4.73
 0 -2 6 91.4 3.62
 0 -2 -6 100.22 5.47
 0 2 -6 75.08 4.3
 0 2 6 90.14 3.02
 0 2 -6 89.58 4.51
 0 -2 6 90.61 5.77
 0 2 6 95.57 5.69
 0 2 -6 91.82 5.01
 0 2 8 6.11 1.81
 0 -2 -8 7.82 2
 0 2 8 9.01 2.43
 0 -2 8 6.21 1.96
 0 2 -8 3.79 2.45
 0 2 -8 5.95 2.06
 0 2 8 5.53 1.49
 0 -2 8 4.23 2.94
 0 2 -8 6.7 2.56
 0 2 8 10.89 3.12
 0 2 -10 1179.57 13.62
 0 -2 -10 1266.23 17.23
 0 2 10 1189.96 17.91
 0 -2 10 1169.28 16.77
 0 2 10 1201.67 19.37
 0 2 10 1229.1 13.05
 0 -2 10 1232.77 19.31
 0 2 -10 1243.78 19.32
 0 -2 -10 1233.74 15.18
 0 2 10 1218.38 14.28
 0 2 -10 1213.02 20.72
 0 2 10 1289.52 26
 0 -2 10 1279.65 26.51
 0 -2 -12 8.56 2.54
 0 2 -12 5.77 1.85
 0 -2 12 5.26 2.51
 0 2 12 5.27 2.61
 0 2 12 3.39 1.46
 0 -2 12 4.17 2.77
 0 -2 -12 8.27 2.16
 0 2 -12 7 2.68
 0 2 12 8.52 2.15
 0 -2 12 4.64 2.79
 0 2 12 5.18 3.32
 0 -2 12 15.75 5.04
 0 2 -12 6.34 2.44
 0 2 -14 43.07 3.47
 0 -2 -14 42 4
 0 2 14 41.34 3.34
 0 -2 14 45.7 5
 0 -2 -14 41.34 4.93
 0 -2 14 38.81 4.35
 0 2 14 44.78 5.07
 0 2 14 43.55 3.65
 0 -2 -14 43.67 3.88
 0 -2 14 43.35 4.37
 0 2 14 42.5 6.63
 0 -2 14 48.29 7.42
 0 2 -14 42.2 4.73
 0 -2 -16 0.33 2.18
 0 2 -16 1.7 2.08
 0 2 -16 4.55 5.17
 0 -2 -16 5.62 5.47
 0 2 16 0.17 1.88
 0 2 -16 1.2 2.56
 0 -2 -16 -1.74 2.51
 0 2 16 -1.82 2.9
 0 -2 16 0.3 2.87
 0 2 16 1.83 2.12
 0 -2 -16 2.18 2.25
 0 2 16 8.21 4.35
 0 -2 16 7.24 5.22
 0 2 -18 597.76 13.34
 0 -2 -18 624.69 15.38
 0 2 -18 543.54 23.55
 0 -2 -18 575.04 25.79
 0 2 -18 574.36 16.86
 0 2 18 559.35 12.26
 0 -2 18 549.08 16.26
 0 2 18 597.31 17.97
 0 -2 -18 582.26 18.12
 0 2 18 575.6 13.62
 0 -2 -18 561.28 15.07
 0 -2 18 637.27 26.49
 0 2 -18 571.32 17.71
 0 2 18 599.11 25.86
 0 2 -20 4.91 2.38
 0 -2 -20 3.13 2.4
 0 2 20 5.61 2.87
 0 2 -20 4.82 5.97
 0 -2 -20 6.39 5.39
 0 2 20 3.21 2.55
 0 2 -20 -0.79 2.28
 0 -2 20 2.65 2.8
 0 2 20 4.67 3.58
 0 -2 -20 5.88 3.56
 0 2 -20 0.56 3.26
 0 -2 -20 1.27 2.36
 0 2 20 -2.05 2.11
 0 2 20 5.37 5.47
 0 -2 20 7.49 5.53
 0 -2 -22 17.37 3.8
 0 2 -22 15.72 2.95
 0 2 22 17.67 3.96
 0 2 -22 7.15 4.9
 0 -2 -22 18.37 7.68
 0 2 -22 10.22 3.39
 0 -2 -22 16.94 4.94
 0 -2 22 9.25 3.46
 0 2 -22 11.76 3.91
 0 2 22 9.84 3.18
 0 -2 -22 15.12 3.45
 0 -2 22 17.75 6.76
 0 2 22 17.55 6.32
 0 2 24 36.21 5.2
 0 2 -24 35.24 4.23
 0 -2 -24 41.6 5.04
 0 -2 -24 33.84 8.84
 0 2 -24 44.94 9.29
 0 2 -24 40.99 5.81
 0 2 -24 42.5 6
 0 -2 24 37.87 5.8
 0 2 -24 37.56 5.56
 0 2 24 35.86 4.58
 0 -2 -24 36.17 5.29
 0 -2 24 32.09 8.2
 0 2 -26 0.5 2.28
 0 2 26 -0.16 2.74
 0 -2 -26 -14.33 7.25
 0 2 -26 6.45 5.7
 0 2 -26 0.51 2.76
 0 -2 26 7.21 4.24
 0 2 -26 0.34 2.92
 0 2 26 -1.76 2.54
 0 -2 -26 -1.01 3.47
 0 2 -26 -2.89 3.13
 0 -2 26 -3.37 7.16
 0 2 28 91.25 8.64
 0 2 -28 86.85 6.77
 0 2 -28 78.03 8.11
 0 -2 -28 74.59 7.61
 0 2 28 79.57 7.02
 0 2 -28 69.96 8.16
 0 -2 28 94.65 14.37
 0 -2 -28 77.03 12.66
 0 2 -28 71.43 12.06
 0 2 -30 3.38 2.66
 0 2 30 -1.45 3.17
 0 2 -30 6.83 4.3
 0 -2 -30 3.39 3.78
 0 2 -30 5.43 4.27
 0 -2 30 -8.19 7.21
 0 2 -30 -1.65 6.53
 0 -2 -30 3.2 7.21
 0 -2 32 40.73 11.83
 0 2 -32 29.52 6.49
 0 -2 -32 36.06 5.88
 0 -2 -32 37.87 4.24
 0 2 32 33.64 6.03
 0 -2 -32 45.33 10.08
 0 2 -32 22.95 7.25
 0 -2 34 80.32 15.85
 0 2 -34 71.12 8.92
 0 -2 -34 82.31 8.62
 0 -2 -34 76.98 5.84
 0 2 34 82.59 9.05
 0 -2 -34 87.59 15.26
 0 2 -34 76.58 13.34
 0 -2 -36 20.4 10.79
 0 2 -36 30.43 9.66
 0 -2 -36 23.6 3.65
 0 -2 36 25.35 12.08
 0 -2 -36 26.68 5.69
 0 2 -36 21.46 5.82
 0 2 -38 24.29 9.95
 0 -2 -38 16.92 9.71
 0 -2 -38 17.3 5.93
 0 2 -38 13.6 6.09
 0 -2 38 37.58 15.14
 0 2 38 33.43 14.17
 0 -2 -40 13.57 9.95
 0 2 -40 5.42 7.26
 0 2 -40 3.65 5.04
 0 2 40 -1.61 12.73
 0 -2 -40 4.3 2.51
 0 2 -42 13.03 8.94
 0 -2 -42 15.99 9.5
 0 2 -42 -8.82 5.79
 0 -2 42 12.56 14.44
 0 2 42 -6.85 10.32
 0 -2 -42 2.23 2.46
 0 2 -44 6.42 9.25
 0 -2 -44 23.72 13.11
 0 -2 -44 19.6 4.57
 0 2 -44 18.12 7.68
 0 2 44 3.62 15.1
 0 -2 44 3.31 14.28
 0 2 -46 -7.89 9.89
 0 -2 -46 7.33 9.92
 0 2 -46 9.88 7.34
 0 2 46 2.86 14.03
 0 -2 46 6.97 14.49
 0 -2 -46 4.57 7.19
 0 2 -48 22.02 13.22
 0 -2 -48 3.45 11.09
 0 -2 -48 10.3 9.11
 0 2 -48 11.5 6.81
 0 -2 48 8.18 12.77
 0 3 1 329.93 6.48
 0 3 -1 326.51 5.34
 0 -3 -1 329.31 5.74
 0 3 1 306.84 7.06
 0 -3 -1 343.39 6.8
 0 3 1 323.01 7.64
 0 3 1 332.86 6.28
 0 3 -1 314.21 6.92
 0 3 1 317.61 5.59
 0 3 1 318.29 6.22
 0 3 -1 315.02 5.56
 0 -3 -1 324.86 5.37
 0 -3 -1 321.76 5.36
 0 3 -1 315.63 7.11
 0 3 -1 308.93 6.72
 0 3 1 323.94 6.23
 0 3 3 1626.19 15.14
 0 3 3 1595.73 15.81
 0 -3 -3 1682.7 21.97
 0 3 3 1682.54 15.54
 0 -3 -3 1614.83 19.43
 0 3 3 1690.82 17.29
 0 3 3 1646.07 17.93
 0 3 3 1591.28 18.93
 0 3 3 1666.82 15.66
 0 3 -3 1627.28 13.71
 0 -3 -3 1663.35 15.39
 0 3 -3 1617.28 16.79
 0 3 -3 1621.7 15.99
 0 -3 -3 1639.24 12.39
 0 3 3 1629.52 12.83
 0 3 5 46.32 3.9
 0 3 5 50.42 2.48
 0 -3 -5 51.17 2.15
 0 3 -5 54.38 3.75
 0 -3 -5 52.53 3.02
 0 -3 -5 58.42 5.13
 0 3 5 55.55 3.79
 0 -3 -5 53.15 3.48
 0 3 5 51.29 3.36
 0 3 5 49.55 3.97
 0 -3 -5 52.78 3.69
 0 3 5 52.6 3.57
 0 3 -5 48.16 3.49
 0 3 -5 50.1 3.18
 0 3 -5 52.67 3.8
 0 3 5 50.39 3.49
 0 -3 -5 53.64 3.12
 0 -3 -7 68.08 4.02
 0 3 -7 76.67 5.12
 0 -3 -7 81.82 4.01
 0 -3 -7 85.54 4.65
 0 -3 -7 78.17 6.66
 0 3 7 62.46 3.93
 0 3 7 65.92 4.53
 0 -3 7 61.22 3.18
 0 3 -7 67.88 4.55
 0 -3 7 67.46 5.44
 0 3 7 66.99 5.53
 0 -3 -7 72.78 2.39
 0 3 -7 67.28 4.4
 0 -3 -9 398.26 10.16
 0 3 9 395.35 10.55
 0 -3 -9 420.43 10.23
 0 -3 -9 362.12 9.83
 0 -3 -9 382.69 12.72
 0 -3 9 373.39 8.65
 0 3 9 381.41 10.97
 0 -3 9 379.05 10.52
 0 3 -9 346.4 11
 0 3 -9 363.22 10.9
 0 3 9 371.02 7.2
 0 -3 9 386.55 13.74
 0 3 9 420.81 14.68
 0 3 -9 376.68 11.03
 0 -3 -11 1535.15 20.62
 0 3 11 1453.95 21.85
 0 -3 -11 1555.12 27.13
 0 -3 11 1444.81 19.12
 0 3 11 1500.82 23.27
 0 -3 11 1483.08 22.31
 0 3 -11 1565.41 24.94
 0 3 11 1481.94 16.08
 0 3 -11 1506.23 23.35
 0 3 -11 1479.53 23.1
 0 -3 11 1499.31 30.37
 0 3 11 1597.46 31.39
 0 3 -13 373.53 8.71
 0 -3 -13 402.65 11.29
 0 3 13 385.38 12.07
 0 -3 13 392.81 11.17
 0 3 13 394.66 13.04
 0 -3 13 381.14 12.38
 0 3 13 387.74 8.16
 0 3 -13 387.54 12.85
 0 3 13 382.38 9.09
 0 3 -13 393.57 12.93
 0 -3 13 414.37 17.75
 0 3 13 394.77 17.36
 0 3 -15 1178.03 16.5
 0 -3 -15 1301.2 21.32
 0 3 15 1154.97 15.26
 0 3 15 1192.87 23.82
 0 -3 15 1220.31 21.29
 0 3 -15 1224.59 23.87
 0 3 15 1170.42 17.07
 0 3 15 1280.85 33.72
 0 3 -15 1193.07 23.54
 0 -3 15 1251.57 33.7
 0 -3 -17 423.47 12.73
 0 3 -17 411.97 10.5
 0 3 -17 371.34 18.7
 0 3 17 390.31 9.58
 0 -3 17 383.01 13.03
 0 3 17 392.37 14.59
 0 3 -17 371.37 14.14
 0 3 17 385.49 10.58
 0 3 17 442.15 21.41
 0 3 -17 407.23 14.8
 0 -3 17 437.7 21.52
 0 -3 -19 158.81 8.38
 0 3 -19 151.41 6.87
 0 3 -19 127.37 12.41
 0 3 19 127.37 5.94
 0 -3 19 150.41 8.78
 0 3 19 137.33 9.16
 0 3 19 137.46 6.84
 0 -3 -19 138.46 7.48
 0 -3 19 141.96 13.36
 0 3 -19 134.58 9.03
 0 3 19 166.73 14.69
 0 -3 -21 222.18 10.15
 0 3 -21 204.39 8.3
 0 3 -21 215.42 16.53
 0 3 21 217.2 8.08
 0 3 -21 226.33 12.21
 0 -3 21 207.52 10.88
 0 3 21 208.8 12.07
 0 -3 -21 204.86 9.66
 0 3 21 209.01 8.68
 0 3 -21 219.7 11.65
 0 -3 21 228.34 18.2
 0 3 21 232.83 18.19
 0 3 23 37.12 5.64
 0 3 -23 37.12 4.2
 0 -3 -23 35.11 4.84
 0 3 -23 29.97 7.56
 0 3 -23 29.19 4.66
 0 -3 23 37.22 5.75
 0 3 -23 33.62 5.41
 0 3 23 32.6 4.1
 0 -3 -23 29.38 4.66
 0 3 23 28.73 8.42
 0 -3 23 25.31 7.27
 0 3 -25 191.3 8.91
 0 3 25 189.18 11.53
 0 3 -25 183.38 16.4
 0 3 -25 179.94 11.82
 0 -3 25 197.52 11.74
 0 3 -25 189.51 11.65
 0 3 -25 180.39 9.49
 0 3 25 192.85 9.1
 0 -3 -25 195.91 10.65
 0 -3 25 192.24 18.66
 0 3 25 181.25 18.59
 0 3 -27 131.64 7.64
 0 3 27 117.72 9.53
 0 3 -27 105.74 13.29
 0 3 -27 121.58 10.47
 0 -3 27 111.69 9.68
 0 3 -27 116.71 9.33
 0 3 27 109.68 7.58
 0 -3 -27 115.89 8.76
 0 3 -27 111.36 10.04
 0 3 27 117.19 16.06
 0 -3 27 135.21 17.2
 0 3 29 18.08 5.07
 0 3 -29 14.34 3.48
 0 3 -29 15.63 5.02
 0 3 -29 17.61 5.54
 0 -3 -29 16.9 4.54
 0 3 29 15.13 3.94
 0 3 29 19.05 9.36
 0 -3 29 22.61 9.43
 0 -3 -29 27.23 10.7
 0 3 -29 6.89 5.66
 0 3 -31 23.48 3.93
 0 3 31 12.97 4.33
 0 3 -31 24.48 5.91
 0 -3 -31 16.68 2.74
 0 3 -31 14.51 5.26
 0 3 31 9.58 9.65
 0 -3 31 15.23 7.67
 0 -3 -31 6.66 8.31
 0 3 -31 11.91 8.78
 0 3 33 9.18 4.94
 0 -3 -33 10.58 8.93
 0 3 -33 -6.14 6.89
 0 3 -33 12.16 5.53
 0 -3 -33 8.94 2.51
 0 3 -33 8.2 5.29
 0 -3 33 9.67 7.89
 0 -3 -35 221.04 9.6
 0 3 -35 223.07 21.74
 0 -3 -35 226.68 8.61
 0 3 -35 234.71 16.42
 0 3 35 262.19 16.02
 0 -3 37 9.85 8.73
 0 3 -37 -14.56 8.64
 0 -3 -37 3.91 7.53
 0 -3 -37 -0.94 2.13
 0 3 -37 -0.54 4.98
 0 3 37 -5.56 5.52
 0 3 -39 114.3 17.01
 0 -3 -39 134.57 19.35
 0 -3 -39 129.01 7.95
 0 -3 -39 174.73 17.3
 0 3 -39 156.51 14.43
 0 -3 39 124.62 20.79
 0 -3 -41 4.89 8.15
 0 3 -41 3.21 7.79
 0 -3 -41 4.21 6.58
 0 -3 -41 9.38 2.95
 0 3 -41 7.17 5.84
 0 -3 41 13.37 11.8
 0 3 -43 48.45 13.09
 0 -3 -43 49.49 5.31
 0 -3 -43 48.41 14.72
 0 3 -43 53.68 9.67
 0 -3 43 48.63 15.74
 0 -3 -43 52.69 10.57
 0 -3 -45 49.69 15.67
 0 3 -45 5.75 8.88
 0 3 -45 28.95 9.23
 0 3 45 25.63 16.64
 0 -3 45 -5.77 13.98
 0 -3 -45 26.12 8.39
 0 -3 -47 15.81 9.72
 0 3 -47 10.75 10.7
 0 3 -47 27.61 8.99
 0 -3 47 25.86 14.03
 0 3 47 45.79 17.54
 0 -3 -47 34.67 10.7
 0 3 -49 -0.62 10.33
 0 -3 -49 36.31 14.08
 0 3 -49 29.81 8.25
 0 -3 49 40.31 17.07
 0 4 0 1112.73 12.67
 0 4 0 1096.92 15.44
 0 4 0 1202.58 11.99
 0 4 0 1083.85 10.22
 0 -4 0 1196.47 11.37
 0 4 0 1179.13 15.92
 0 4 0 1123.02 11.88
 0 4 0 1128.17 12.75
 0 4 0 1155.96 13.49
 0 4 0 1178.77 14.17
 0 4 2 253.42 6.67
 0 4 -2 241.73 5.34
 0 -4 -2 247.93 6.18
 0 -4 -2 237.65 7.34
 0 4 -2 223.29 6.73
 0 4 2 247.9 8.07
 0 4 2 240.87 6.12
 0 4 2 248.71 6.93
 0 -4 -2 244.43 5.84
 0 4 -2 231.51 5.62
 0 -4 -2 231.33 5.35
 0 4 2 222.64 6.55
 0 4 -2 238.84 7.07
 0 -4 -2 240.9 6.19
 0 4 -2 234.86 6.86
 0 4 2 244.15 6.14
 0 4 4 190.07 6.1
 0 -4 -4 214.86 6.02
 0 4 4 191.1 6.56
 0 -4 -4 199.46 8.75
 0 -4 -4 217.19 8.3
 0 4 4 197.21 6.28
 0 4 4 213.99 7.31
 0 4 4 189.17 7.78
 0 4 4 190.92 6.38
 0 -4 -4 196.46 6.13
 0 4 -4 189.86 5.47
 0 4 -4 196.16 6.84
 0 4 -4 185.22 6.31
 0 -4 -4 194.77 5.07
 0 4 -4 198.7 6.13
 0 4 4 200.34 5.39
 0 4 4 204.29 7.62
 0 -4 -6 187.45 4.44
 0 4 6 190.25 8.66
 0 4 -6 195.14 6.89
 0 4 6 185.68 5.02
 0 -4 -6 190.82 5.93
 0 -4 -6 189.83 9.14
 0 4 6 188.01 7.57
 0 4 6 182.73 6.9
 0 4 6 183.67 8.34
 0 4 6 177.74 6.88
 0 4 -6 189.64 7.47
 0 4 -6 187.1 7.12
 0 4 -6 183.7 6.4
 0 4 6 183.3 6.71
 0 -4 -6 185.99 5.91
 0 -4 -8 408.46 9.7
 0 -4 -8 414.65 9.35
 0 4 -8 405.14 11.96
 0 -4 -8 417.6 15.47
 0 -4 -8 416.56 10.44
 0 4 8 406.86 10.93
 0 4 8 407.25 11.3
 0 -4 -8 435.26 11.58
 0 4 -8 406.71 11.89
 0 4 -8 407.5 10.8
 0 -4 -8 421.44 6.12
 0 4 -8 406.5 10.78
 0 4 8 424.6 14.35
 0 -4 10 288.61 7.68
 0 -4 -10 311.98 9.44
 0 4 -10 320.7 11.55
 0 -4 -10 328.25 8.92
 0 -4 -10 319.46 10.06
 0 -4 -10 324.93 15.26
 0 4 10 293.69 10.05
 0 4 10 308.12 10.66
 0 -4 -10 314.27 10.72
 0 4 -10 328.78 11.23
 0 4 10 320.46 6.92
 0 4 -10 303.67 9.88
 0 -4 -10 311.25 5.23
 0 4 10 312.93 13.69
 0 -4 10 295.49 12.65
 0 4 -10 306.73 10.01
 0 -4 -12 22.78 3.43
 0 -4 12 27.42 3.16
 0 4 -12 33 4.84
 0 -4 -12 31 6.6
 0 -4 -12 29.35 3.71
 0 -4 -12 26.68 3.46
 0 4 12 23.34 3.47
 0 -4 -12 24.71 3.54
 0 4 12 26.05 3.87
 0 -4 -12 24.5 4.3
 0 4 -12 26.61 4.19
 0 4 12 26.55 2.56
 0 -4 -12 27.89 1.85
 0 4 -12 30 3.92
 0 4 12 26.83 5.31
 0 -4 12 29.77 5.51
 0 -4 14 8.37 2.33
 0 -4 -14 7.91 2.83
 0 4 -14 6.03 2.66
 0 -4 -14 9.84 5.65
 0 4 14 6.91 2.35
 0 -4 -14 13.37 2.91
 0 -4 -14 18.18 4.31
 0 4 14 17.11 4.35
 0 -4 -14 8.13 2.88
 0 4 -14 11.06 3.03
 0 4 14 7.3 2.08
 0 -4 14 14.53 4.45
 0 4 -14 8.69 3.06
 0 4 14 5.52 3.6
 0 -4 -16 149.32 8.27
 0 4 -16 140.62 5.96
 0 4 16 143.2 8.74
 0 -4 -16 150.83 7.87
 0 4 -16 128.51 10.46
 0 -4 -16 150.54 13.2
 0 4 16 138.88 5.41
 0 -4 -16 156.73 9.19
 0 -4 16 136.25 7.46
 0 -4 -16 150.05 10.42
 0 4 16 132.83 8.6
 0 4 -16 149.55 9.24
 0 4 16 131.75 5.91
 0 -4 16 144.48 11.79
 0 4 16 164.36 13.34
 0 4 -16 145.68 8.51
 0 -4 -18 191.34 9.16
 0 4 -18 173.57 6.97
 0 4 18 150.99 5.98
 0 4 -18 144.67 11.62
 0 -4 -18 163.02 3.61
 0 -4 -18 173.01 10.21
 0 -4 -18 182.81 12.07
 0 4 18 179.02 10.46
 0 -4 18 165.98 8.66
 0 4 18 161.89 7.02
 0 4 -18 170.47 10.21
 0 4 18 176.44 14.78
 0 4 -18 174.07 9.63
 0 -4 20 1.07 2.48
 0 4 -20 4.24 2.18
 0 -4 -20 2.94 2.89
 0 4 20 1.7 1.94
 0 4 -20 0.49 4.21
 0 -4 -20 3.02 3.38
 0 4 -20 4.57 3
 0 4 20 -4.55 3.41
 0 -4 -20 1.71 0.87
 0 4 20 3.25 2.37
 0 4 -20 -0.31 2.51
 0 4 -20 1.56 2.84
 0 4 20 7.45 5.78
 0 -4 20 7.33 5.32
 0 4 -22 445.53 12.09
 0 -4 -22 454.07 8.06
 0 4 -22 394.17 21.51
 0 4 22 412.6 10.81
 0 -4 -22 448.52 20.58
 0 -4 22 444.22 15.78
 0 4 -22 444.02 14.53
 0 4 22 439.02 12.23
 0 -4 22 429.12 24.89
 0 4 22 469.13 26.79
 0 4 -22 454.43 16.6
 0 4 -24 226.21 9.09
 0 4 24 199.47 7.95
 0 4 -24 209.69 13.11
 0 -4 -24 225.74 6.37
 0 4 -24 227.17 17.58
 0 4 -24 232.79 12.23
 0 -4 24 233.61 12.31
 0 -4 -24 236.11 15.67
 0 4 24 215.92 9.24
 0 -4 24 215.44 18.81
 0 4 24 233.64 20.63
 0 -4 26 6.86 3.51
 0 4 26 1.05 3.01
 0 4 -26 3.4 2.57
 0 4 -26 2.76 3.22
 0 4 -26 5.91 6.19
 0 -4 -26 0.25 4.17
 0 4 -26 1.11 3.04
 0 -4 -26 4.24 1.6
 0 4 26 4.17 2.81
 0 4 26 2.22 6.1
 0 4 -28 79.94 6.11
 0 4 28 88.14 8.85
 0 4 -28 83.42 9.15
 0 4 -28 73.02 11.83
 0 -4 -28 77.79 4.53
 0 -4 28 78.68 8.54
 0 -4 -28 82.92 10.38
 0 4 28 77.85 6.42
 0 4 28 106.02 16.6
 0 4 -30 15.16 3.44
 0 4 30 15.2 4.79
 0 4 -30 12.98 4.69
 0 4 -30 15.2 7.27
 0 -4 -30 13.4 6.04
 0 -4 -30 17.07 2.55
 0 4 30 13.46 3.54
 0 -4 -30 16.56 2.5
 0 -4 30 21.6 8.9
 0 4 30 36.36 11.19
 0 4 32 162.48 12.44
 0 4 -32 182.28 9.3
 0 4 -32 140.35 12.35
 0 4 -32 142.51 16.74
 0 -4 -32 152.89 6.75
 0 -4 -32 167 15.44
 0 -4 -32 154.66 6.22
 0 4 -32 156.65 13.23
 0 -4 32 180.51 21.64
 0 4 32 156.93 21.08
 0 4 34 -8.07 4.57
 0 4 -34 -2.52 3.59
 0 4 -34 -5.21 6.72
 0 -4 -34 -3.94 5.45
 0 -4 -34 -0.52 1.7
 0 4 -34 -3.63 5.42
 0 -4 34 -8.03 8.76
 0 4 34 -16.31 13.47
 0 -4 -34 0.96 2.04
 0 -4 36 67.63 15.61
 0 4 36 48.9 15.24
 0 -4 -36 65.86 11.13
 0 4 -36 37.15 9.39
 0 -4 -36 42.03 4.03
 0 4 -36 37.3 7.57
 0 4 36 48.21 7.55
 0 4 38 55.65 16.71
 0 -4 38 80.77 17.58
 0 -4 -38 65.68 11.88
 0 -4 -38 57.72 4.66
 0 4 -38 74.51 13.77
 0 4 -38 65.57 10.26
 0 4 38 54.94 8.3
 0 4 40 -4.13 11.26
 0 -4 40 16.76 12.89
 0 -4 -40 6.87 6.4
 0 4 -40 -1.5 7.26
 0 -4 -40 8.01 2.56
 0 -4 -40 1.81 8.41
 0 4 -40 6.37 5.22
 0 4 40 9.27 5.09
 0 -4 -42 34.1 14.14
 0 4 -42 40.31 10.71
 0 4 -42 35.22 8.92
 0 -4 42 16.25 12.21
 0 -4 -42 40.95 9.65
 0 4 -44 10.82 8.88
 0 -4 -44 7.83 8.96
 0 4 -44 12.56 8.08
 0 -4 44 20.19 14.59
 0 -4 -44 5.37 7.32
 0 4 -46 5.07 9.7
 0 -4 -46 -0.68 9.5
 0 4 -46 -7.88 8.06
 0 -4 46 -22.77 15.97
 0 -4 -46 3 7.39
 0 4 -48 22.26 9.9
 0 -4 -48 7.08 9.66
 0 4 -48 18.79 8.78
 0 -4 48 27.11 16.4
 0 5 1 1119.35 15.85
 0 5 -1 1012.2 9.02
 0 -5 -1 1089.12 11.76
 0 5 -1 1074.75 13.75
 0 5 1 1068.77 18.53
 0 5 1 1057.01 17.42
 0 5 1 1109.72 14.56
 0 5 -1 1042.53 16.38
 0 5 -1 1111.26 11.71
 0 5 1 1025.1 12.38
 0 -5 -1 1057.67 17.5
 0 5 -1 1013.72 9.69
 0 5 1 1096.95 17.16
 0 -5 -1 1099.97 11.95
 0 5 -1 1073.46 11.99
 0 5 -1 1050.47 13.63
 0 5 1 1094.42 15.08
 0 5 -1 1072.28 16.58
 0 5 -1 1107.75 15.83
 0 5 1 1081.28 14.84
 0 -5 -3 3.61 1.61
 0 5 3 3.28 1.35
 0 5 3 4.68 2.02
 0 -5 -3 1.08 1.47
 0 5 -3 -3.14 1.43
 0 -5 -3 -2.41 2.54
 0 5 3 -1.56 1.56
 0 5 3 8.16 2.03
 0 -5 -3 3.01 1.83
 0 5 3 2.35 2.12
 0 5 -3 3.31 1.5
 0 5 3 0.64 2.33
 0 -5 -3 4.29 1.38
 0 -5 -3 1.3 1.28
 0 5 -3 4.2 1.22
 0 5 -3 0.49 1.71
 0 5 3 4.08 1.73
 0 5 -3 6.79 2.24
 0 -5 -5 10.48 1.91
 0 5 5 9.65 2.2
 0 5 5 11.25 2.51
 0 -5 -5 7.43 2.77
 0 -5 -5 8.16 3
 0 -5 -5 4.84 3.27
 0 5 5 7.69 1.65
 0 5 5 10.42 2.45
 0 5 -5 9.58 2.1
 0 5 5 14.19 3.37
 0 5 5 7.95 2.34
 0 5 5 10.23 2.39
 0 -5 -5 10.17 2.02
 0 5 -5 10.23 2.05
 0 5 -5 8.14 1.9
 0 -5 -5 10.69 1.75
 0 5 -5 8.89 2.11
 0 5 5 8.51 1.95
 0 5 -5 10.58 2.57
 0 5 7 36 3.82
 0 5 7 43.7 3.08
 0 5 -7 42.65 3.68
 0 5 7 45.67 5.19
 0 -5 -7 47.58 5.8
 0 5 7 49.46 4.59
 0 5 7 44.99 2.06
 0 5 7 46.73 5.4
 0 5 7 40.04 3.88
 0 -5 -7 46.67 4.1
 0 5 -7 39.9 4.02
 0 -5 -7 43.89 2.58
 0 5 -7 44.17 3.69
 0 5 -7 46.23 4.32
 0 5 7 44.56 4.05
 0 -5 -7 42.48 3.31
 0 -5 -9 6.02 1.96
 0 5 -9 -0.61 2.54
 0 -5 -9 2.45 2.32
 0 -5 -9 8.22 3.7
 0 -5 -9 5.1 1.9
 0 -5 9 5.32 0.87
 0 5 9 10.2 2.83
 0 5 9 5.4 2.93
 0 5 -9 6.14 2.51
 0 5 -9 1.89 2.26
 0 5 -9 4.57 1.92
 0 -5 -9 4.47 1.16
 0 5 9 2.94 2.68
 0 5 -9 3.7 2.14
 0 -5 -11 45.22 3.95
 0 5 -11 50.66 5.62
 0 -5 -11 45.81 3.72
 0 -5 -11 47.29 6.83
 0 -5 -11 42.62 4.14
 0 5 11 49.44 4.73
 0 -5 -11 52.84 5.07
 0 5 11 44.48 4.75
 0 5 11 51.2 3.15
 0 5 -11 43.69 4.49
 0 5 -11 43.11 4.8
 0 5 11 46.77 6.23
 0 -5 -11 48.02 2.28
 0 5 -11 45.59 4.14
 0 -5 -13 90.58 5.9
 0 -5 13 90.68 5.08
 0 -5 -13 84.48 5.32
 0 5 -13 84.24 7.09
 0 -5 -13 90.44 9.78
 0 5 -13 80.24 7.17
 0 5 13 100.66 6.94
 0 5 13 88.62 6.95
 0 -5 -13 94.1 6.97
 0 5 13 85.47 4.14
 0 5 -13 92.08 6.87
 0 5 -13 91.19 6.12
 0 -5 -13 92.84 2.92
 0 -5 13 90.98 8.41
 0 5 -13 92.52 6.11
 0 5 13 94.94 9.54
 0 -5 15 67.38 5.01
 0 -5 -15 80.6 5.8
 0 5 -15 57.81 6.18
 0 5 -15 57.17 6.38
 0 5 -15 63.52 7.17
 0 -5 -15 64.57 8.74
 0 5 15 83.2 6.66
 0 5 15 68.77 6.56
 0 -5 -15 79.41 6.54
 0 5 15 72.9 4.12
 0 5 -15 66.36 6.52
 0 -5 -15 75.1 2.71
 0 5 15 79.06 9.31
 0 -5 15 84.2 8.78
 0 5 -15 67.39 5.56
 0 -5 17 73.41 5.66
 0 -5 -17 76.67 6.23
 0 5 17 73.97 4.07
 0 5 -17 73.33 6.99
 0 -5 -17 73.04 10.04
 0 5 -17 74.86 8.6
 0 5 -17 66.56 4.24
 0 5 17 77.26 6.97
 0 -5 -17 70.35 6.54
 0 -5 -17 76.87 7.76
 0 5 17 69.53 6.8
 0 5 17 73.4 4.56
 0 5 -17 75.84 7.13
 0 5 17 61.43 8.88
 0 -5 -17 74.41 2.9
 0 -5 17 70.51 8.88
 0 5 -17 78.11 6.43
 0 -5 -19 34.84 5.1
 0 -5 19 26.8 3.77
 0 5 19 34.24 3.16
 0 5 -19 38.12 5.65
 0 5 -19 31.07 6.9
 0 -5 -19 35.78 7.56
 0 5 19 26.58 4.47
 0 5 -19 35.22 3.52
 0 5 19 32.12 5.82
 0 5 -19 27.42 4.19
 0 -5 -19 33.22 6.47
 0 -5 -19 27.91 4.88
 0 5 -19 30 5.22
 0 5 19 31.84 3.34
 0 -5 19 21.34 5.7
 0 5 19 31.38 7.79
 0 -5 -21 98.72 7.92
 0 -5 21 92.34 7.22
 0 5 21 88.09 4.88
 0 5 -21 93.34 10.63
 0 -5 -21 109.05 13.28
 0 5 -21 93.81 5.48
 0 -5 -21 116.63 10.81
 0 5 21 95.49 5.63
 0 5 -21 91.44 8.55
 0 5 21 87.34 11.91
 0 5 -21 98.68 7.72
 0 -5 21 90.22 11.58
 0 -5 -23 0.29 3.79
 0 -5 23 2 2.72
 0 5 23 6.63 2.16
 0 -5 -23 3.25 5.97
 0 5 -23 1.87 5.01
 0 5 -23 3.37 2.66
 0 5 -23 -0.41 3.22
 0 -5 -23 5.24 4.68
 0 5 23 2.47 2.17
 0 5 -23 6.18 3.93
 0 5 23 4.27 5.05
 0 -5 23 0.67 5.22
 0 -5 25 48.01 6.01
 0 -5 -25 37.64 6.14
 0 5 25 37.57 3.83
 0 -5 -25 26.4 8.5
 0 5 -25 33.36 7.91
 0 5 -25 44.59 4.37
 0 5 -25 46.36 6.16
 0 -5 -25 35 6.79
 0 5 25 39.73 4.34
 0 5 -25 43.26 6.64
 0 -5 25 41.58 9.91
 0 5 25 46.54 11.03
 0 -5 27 -2.09 3.99
 0 5 -27 2.19 2.55
 0 -5 -27 0.42 5.83
 0 5 -27 -1.61 5.01
 0 5 -27 1.53 3.59
 0 5 -27 -0.46 3.23
 0 -5 -27 6 5.65
 0 5 27 3.39 2.88
 0 -5 27 8.68 7.9
 0 5 27 -3.42 7.51
 0 5 -29 12.89 3.08
 0 -5 -29 13.05 6.63
 0 5 -29 2.44 5.29
 0 5 -29 10.92 5.11
 0 -5 -29 4.37 4.97
 0 5 29 7.18 2.92
 0 -5 -29 9.85 1.82
 0 5 29 4.84 8.75
 0 -5 29 16.73 8.92
 0 5 -31 63.45 5.7
 0 5 31 66.97 8.91
 0 5 -31 57.03 11.38
 0 -5 -31 56.84 3.07
 0 5 -31 67.93 9.21
 0 -5 -31 57.86 9.71
 0 -5 -31 57.42 3.38
 0 5 31 41.69 10.9
 0 -5 31 59.61 13.71
 0 5 33 90.07 9.73
 0 5 -33 93.74 13.59
 0 -5 -33 81.08 3.8
 0 5 -33 81.72 10.67
 0 -5 -33 103.41 12.85
 0 -5 -33 85.89 4.02
 0 -5 33 99.98 16.83
 0 5 33 98.44 19.22
 0 5 35 8.4 5.45
 0 5 -35 5.04 6.79
 0 5 -35 -1.65 4.51
 0 -5 -35 -8.33 6.38
 0 5 -35 1.11 5.27
 0 5 35 3.52 8.98
 0 -5 35 16.03 9.3
 0 5 37 25.43 6.96
 0 5 -37 13.77 7.81
 0 5 -37 26.7 7.09
 0 -5 -37 29.71 8.27
 0 5 -37 31.58 7.38
 0 5 37 17.45 10.68
 0 -5 37 2.45 10.45
 0 5 39 34.15 14.56
 0 -5 39 16.93 11.77
 0 -5 -39 6.47 6.25
 0 5 -39 6.54 7.31
 0 5 -39 17.52 8
 0 5 39 14.47 5.43
 0 -5 41 8.28 11.65
 0 5 41 7.92 11.27
 0 -5 -41 5.53 7.82
 0 5 -41 -6.78 8.49
 0 5 -41 9.32 7.2
 0 5 41 16.1 6.16
 0 5 -43 -3.55 9.38
 0 5 -43 -6.04 5.48
 0 -5 43 -10.18 14.97
 0 5 43 -6.53 12.56
 0 -5 -43 11.45 8.27
 0 5 -45 6.34 10.8
 0 5 -45 10.09 7.16
 0 -5 45 19.83 13.73
 0 5 45 -3.93 12.64
 0 -5 -45 7.21 8.7
 0 5 -47 -4.95 9.48
 0 5 -47 11.88 6.91
 0 -5 47 1.59 12.85
 0 6 0 470 11.83
 0 6 0 529.23 13.12
 0 6 0 506.86 8.68
 0 6 0 536.79 10.19
 0 -6 0 535.18 13.45
 0 6 0 529.58 7.96
 0 6 0 499.48 10.9
 0 6 0 509.72 12.58
 0 6 0 519.48 11.66
 0 6 0 554.64 12.03
 0 6 2 72.39 4.49
 0 6 -2 64.06 2.1
 0 6 2 70.68 4.54
 0 6 -2 74.27 4.04
 0 -6 -2 86.2 3.77
 0 6 -2 75.3 3.16
 0 6 2 73.45 4.18
 0 -6 -2 79.27 5.45
 0 6 2 68.45 5.25
 0 6 -2 73.76 4.88
 0 6 -2 73.04 3.98
 0 6 -2 75.25 3.4
 0 -6 -2 82.88 3.61
 0 6 2 73.07 4.95
 0 6 2 75.54 4.75
 0 6 -2 78.56 5
 0 6 2 84.01 5.05
 0 6 -2 75.46 4.65
 0 6 2 75.95 4.5
 0 -6 -4 2.13 1.58
 0 6 4 -1.85 1.61
 0 6 4 -1.22 1.71
 0 -6 -4 1.32 1.6
 0 -6 -4 3.73 2.42
 0 6 4 -1.39 1.66
 0 6 4 0.51 1.61
 0 -6 -4 5.88 2.12
 0 6 -4 4.5 2.05
 0 6 4 3.74 2.24
 0 6 4 -1.13 2.09
 0 6 4 -1.28 2.71
 0 -6 -4 -0.08 1.31
 0 -6 -4 2.23 1.64
 0 6 -4 2.69 1.81
 0 6 -4 -2.37 2
 0 6 4 5.6 2.32
 0 6 -4 3.24 2.22
 0 6 6 243.24 8.71
 0 -6 -6 222.97 10.25
 0 6 6 229.79 8.98
 0 -6 -6 247.1 10.1
 0 6 6 244.62 8.81
 0 6 6 255.26 9.97
 0 -6 -6 264.21 12.68
 0 6 6 239.57 8.85
 0 -6 -6 236.08 10.32
 0 6 -6 231.59 8.31
 0 6 6 236.49 10.62
 0 -6 -6 252.72 7.76
 0 6 -6 236.89 7.53
 0 -6 -6 230.5 8.98
 0 6 -6 236.36 8.64
 0 6 -6 241.09 9.15
 0 6 -6 243.56 9.62
 0 6 6 254.33 7.53
 0 6 6 263.77 11.24
 0 6 -6 248.76 7.23
 0 6 8 586.33 14.66
 0 6 8 606.62 15.2
 0 -6 -8 593.25 20.06
 0 -6 -8 593.81 18.31
 0 6 8 576.57 7.53
 0 6 -8 529.59 10.1
 0 6 8 576.52 15.92
 0 6 8 598.25 17.41
 0 6 8 600.12 14.9
 0 6 -8 582.1 12.27
 0 -6 -8 601.01 13.87
 0 -6 -8 577.34 9.81
 0 6 -8 616.36 14.85
 0 6 -8 584.73 13.57
 0 6 -8 603.81 15.83
 0 6 -8 614.96 11.53
 0 6 8 626.67 19.08
 0 -6 -10 276.93 8.78
 0 6 -10 241.81 11.22
 0 6 -10 237.29 8.73
 0 -6 -10 257.11 13.35
 0 6 10 264.34 10.66
 0 6 10 265.1 10.65
 0 6 -10 269 10.26
 0 -6 -10 255.1 6.01
 0 6 -10 255.45 10.95
 0 6 -10 252.64 9.18
 0 6 -10 271.73 8.38
 0 6 10 266.9 13.8
 0 -6 -12 18.75 2.88
 0 6 -12 15.69 4.42
 0 -6 -12 19.98 5.08
 0 6 -12 21.91 3.8
 0 -6 -12 18.38 2.7
 0 -6 12 15.09 1.45
 0 6 12 19.87 3.66
 0 6 12 18.37 3.86
 0 6 -12 19.26 4.26
 0 6 12 18.2 2.27
 0 -6 -12 20.06 1.75
 0 6 -12 16.81 3.45
 0 6 -12 14.23 2.56
 0 6 12 18.21 4.92
 0 -6 -14 206.57 8.73
 0 6 -14 196.42 11.12
 0 -6 -14 185.59 13.59
 0 -6 -14 198.6 8.06
 0 6 -14 203.16 10.71
 0 6 14 202.07 10.3
 0 -6 14 199.74 5.53
 0 6 14 200.89 10.59
 0 6 14 200.9 6.22
 0 6 -14 198.83 9.52
 0 -6 -14 205.32 4.43
 0 6 -14 192.98 10.7
 0 6 -14 198.69 8.21
 0 6 14 221.44 14.94
 0 -6 -16 17.42 3.34
 0 6 -16 6.91 3.07
 0 -6 -16 13.12 5.43
 0 6 -16 8.83 3.88
 0 -6 16 17.71 2.15
 0 6 16 21.25 4.21
 0 6 16 14.21 3.63
 0 6 -16 12.87 2.96
 0 6 -16 14.41 3.85
 0 6 -16 8.98 3
 0 6 16 13.31 1.98
 0 -6 -16 14.47 1.28
 0 6 16 11.72 5.19
 0 -6 -18 52.57 5.44
 0 6 -18 57.46 6.66
 0 -6 -18 46.84 8.58
 0 6 -18 48.9 6.78
 0 6 -18 46.56 3.72
 0 6 18 52.15 6.38
 0 -6 18 47.1 3.53
 0 6 18 50.89 6.59
 0 6 -18 50.15 6.72
 0 6 18 53.84 3.91
 0 6 -18 55.95 5.5
 0 6 18 59.87 9.3
 0 -6 -18 44.49 1.87
 0 -6 20 76.18 6.04
 0 -6 -20 75.75 6.64
 0 6 -20 73.66 7.88
 0 6 20 73.71 4.36
 0 6 -20 67.3 8.28
 0 -6 -20 70.69 10.25
 0 6 -20 70.2 4.77
 0 6 20 68.9 7.31
 0 6 -20 76.77 8.12
 0 6 20 71.22 4.66
 0 -6 -20 71.26 2.08
 0 6 20 75.94 11.14
 0 -6 20 65.8 9.44
 0 6 -20 71.06 6.19
 0 -6 -22 227.76 11.49
 0 -6 22 207.06 10.17
 0 6 22 182.19 6.76
 0 6 -22 200.04 12.9
 0 6 -22 188.31 14.18
 0 -6 -22 205.82 18.2
 0 6 22 225.6 13.13
 0 6 -22 223.05 8.23
 0 -6 -22 233.03 15.5
 0 6 -22 228.08 11.07
 0 6 -22 201.49 12.89
 0 6 22 208.16 7.92
 0 -6 22 218.71 16.97
 0 6 22 234.05 20.47
 0 -6 -22 195.67 3.39
 0 -6 24 99.84 7.97
 0 -6 -24 105.15 8.35
 0 6 24 96.75 5.23
 0 -6 -24 121.89 15.1
 0 6 -24 93.67 10.62
 0 6 -24 101.03 5.93
 0 -6 24 114.55 6.69
 0 6 24 99.95 9.2
 0 6 -24 103.06 7.88
 0 -6 -24 93.56 10.32
 0 6 24 102.26 5.85
 0 6 -24 105.13 9.8
 0 -6 24 96.94 12.95
 0 -6 -24 90.17 2.42
 0 6 24 109.13 15.35
 0 6 26 41.32 10.83
 0 -6 -26 26.42 1.51
 0 -6 26 30.29 9.3
 0 6 -26 33.84 7.56
 0 -6 -26 18.96 5.93
 0 -6 26 29.13 4.23
 0 6 -26 35.23 4.07
 0 6 -26 34.33 5.06
 0 -6 -26 27.26 6.83
 0 6 -26 28.83 6.17
 0 -6 -26 25.43 1.37
 0 6 26 25.83 3.61
 0 -6 26 21.8 5.09
 0 -6 -26 35.15 5.8
 0 -6 28 326.52 24.45
 0 -6 -28 303.41 4.98
 0 6 28 370.76 29.32
 0 6 -28 337.3 21.15
 0 -6 -28 350.53 26.26
 0 6 -28 369.2 11.58
 0 -6 28 373.34 12.93
 0 -6 -28 389.96 22.17
 0 6 -28 368.61 15.47
 0 -6 -28 333.79 4.71
 0 6 28 339.83 11.55
 0 6 -28 361.78 19.05
 0 -6 28 345.67 15.22
 0 -6 -30 -1.85 6.81
 0 6 -30 2.7 5.51
 0 -6 30 4.95 7.8
 0 -6 -30 5.03 0.85
 0 -6 -30 6.47 1.08
 0 -6 -30 6.75 5.19
 0 6 30 5.7 2.84
 0 6 -30 5.26 4.62
 0 6 -30 6.56 2.6
 0 -6 30 3.39 2.73
 0 -6 -32 116.25 13.24
 0 6 -32 74.92 10.18
 0 -6 32 76.16 14.13
 0 -6 -32 82.72 2.52
 0 6 32 124.25 20.44
 0 -6 -32 76.21 2.56
 0 6 -32 93.13 12.64
 0 -6 -32 85.49 14.38
 0 6 -34 -1.52 6.24
 0 -6 -34 4.19 9.62
 0 6 -34 -0.28 4.08
 0 -6 -34 -7.54 5.91
 0 6 34 -3.9 4.94
 0 6 34 20 11.88
 0 -6 34 4.21 10.62
 0 -6 -36 22.6 9.87
 0 6 -36 28.26 9.42
 0 6 -36 19.91 6.97
 0 -6 -36 18.24 6.81
 0 6 36 18.41 6.04
 0 6 36 28.25 13.74
 0 -6 36 16.39 11.13
 0 -6 -38 21.43 8.51
 0 6 -38 4.69 6.45
 0 6 -38 6.52 5.62
 0 -6 -38 21.36 8.24
 0 -6 38 -0.6 9.3
 0 6 38 4.87 11.93
 0 6 38 10.94 6.42
 0 -6 40 28.14 11.46
 0 6 40 7.79 11.49
 0 -6 -40 23.11 8.51
 0 -6 -40 37.65 12.63
 0 6 -40 13.91 8.89
 0 6 -40 32.26 8.96
 0 -6 40 23.34 5.89
 0 6 40 33.92 7.79
 0 6 42 9.2 13.73
 0 -6 42 -0.67 10.23
 0 -6 -42 18.22 9.49
 0 6 -42 19.62 10.13
 0 -6 -42 12.1 9.22
 0 6 -42 13.25 6.82
 0 -6 42 18.29 5.85
 0 6 42 20.17 6.01
 0 -6 -44 -1.33 10.18
 0 6 -44 4.41 8.69
 0 -6 -44 10.02 7.98
 0 -6 44 10.57 5.57
 0 6 -44 3.18 6.21
 0 6 44 21.62 17
 0 -6 44 21.24 13.73
 0 -6 46 41.39 15.6
 0 7 -1 350.81 6.66
 0 7 -1 362 6.24
 0 7 1 364.9 10.46
 0 7 1 362.15 7.64
 0 7 -1 328.17 10.23
 0 7 -1 347 11.25
 0 7 1 348.53 12.02
 0 -7 -1 358.72 12.29
 0 7 1 359.2 8.54
 0 7 -1 336.77 9.65
 0 7 1 343.47 10.26
 0 7 1 351.33 11.33
 0 7 -1 345.94 11.08
 0 7 1 380.35 10.34
 0 7 1 360.61 10.21
 0 7 -1 366.13 10.73
 0 7 -1 377.69 8.66
 0 7 3 154.34 7.09
 0 7 3 164.42 5.92
 0 7 3 156.95 7.35
 0 -7 -3 169.24 5.59
 0 7 -3 152.55 6.13
 0 7 3 156.22 7.34
 0 7 -3 153.41 7.45
 0 7 -3 153.86 4.45
 0 7 3 152.02 6.42
 0 -7 -3 162.08 8.55
 0 7 3 160.51 8.75
 0 7 -3 147.33 6.28
 0 -7 -3 165.03 5.33
 0 7 3 153.19 7.76
 0 7 -3 153.2 5.16
 0 7 -3 152.55 7.28
 0 7 3 172.76 8.13
 0 7 -3 147.79 6.9
 0 7 3 166.18 6.84
 0 -7 -5 42.74 3.05
 0 7 5 52.07 4.42
 0 7 5 43.16 4.37
 0 -7 -5 39.85 3.44
 0 7 -5 34.48 2.71
 0 7 5 42.16 3.93
 0 7 5 50.87 5.05
 0 -7 -5 46.68 4.83
 0 -7 -5 49.23 5.06
 0 7 -5 50.32 4.52
 0 7 5 42.27 5.05
 0 7 5 43.21 4.15
 0 7 -5 48.35 3.91
 0 -7 -5 44.76 3.6
 0 -7 -5 45.03 3.02
 0 7 -5 40 3.92
 0 7 -5 47.6 4.63
 0 7 -5 47.79 4.75
 0 7 -5 42.7 3.26
 0 7 5 47.47 4
 0 7 5 51.54 5.4
 0 -7 -7 53.27 5.7
 0 7 7 56.73 4.86
 0 7 7 47.17 4.81
 0 7 -7 61.31 4.3
 0 7 7 58.26 4.78
 0 -7 -7 50.81 4.92
 0 -7 -7 46.9 6.11
 0 7 7 55.03 5.36
 0 7 7 47.89 4.54
 0 -7 -7 61.24 5.9
 0 7 7 53.64 5.82
 0 7 -7 54.17 4.6
 0 -7 -7 56.03 3.83
 0 -7 -7 53.83 4.84
 0 7 -7 51.36 3.99
 0 7 -7 58.1 4.95
 0 7 -7 51.43 5.13
 0 7 -7 59.88 5.19
 0 7 -7 52.05 3.06
 0 7 7 57.22 6.22
 0 7 7 53.51 4.09
 0 -7 -9 53.21 4.1
 0 7 9 47.9 4.91
 0 7 9 50.27 5.07
 0 -7 -9 46.11 6.47
 0 7 -9 41.56 5.1
 0 7 9 43.52 2.4
 0 7 -9 38.96 2.62
 0 -7 -9 44.99 7.26
 0 7 9 41.42 5.17
 0 7 9 44.6 5.81
 0 -7 -9 48.98 5.8
 0 7 -9 41.4 4.03
 0 7 9 44.28 4.87
 0 -7 -9 43.13 4.12
 0 7 -9 44.54 5.37
 0 7 -9 55.63 5.35
 0 7 -9 45.59 4.44
 0 7 9 47.37 6.32
 0 7 -9 40.81 2.86
 0 -7 -11 118.72 6.25
 0 7 11 121.35 7.96
 0 7 -11 121.3 8.78
 0 -7 -11 127.5 11.36
 0 7 -11 108.19 5.38
 0 -7 -11 123.9 10.11
 0 -7 -11 116.92 11.98
 0 7 11 114.5 7.8
 0 -7 -11 121.63 9.06
 0 -7 -11 114.89 7.21
 0 7 -11 115.31 7.47
 0 7 -11 119.44 6.82
 0 7 -11 122.83 8.21
 0 7 -11 114.68 5.08
 0 7 11 129.65 11.02
 0 -7 -13 15.98 2.47
 0 7 -13 19.37 4.41
 0 7 -13 14.13 3.29
 0 -7 -13 17.83 5.5
 0 7 13 14.21 3.7
 0 7 13 10.33 3.47
 0 7 13 15.75 2.24
 0 7 -13 17.48 3.77
 0 7 -13 21.36 4.52
 0 7 -13 16.84 2.59
 0 7 13 18.59 5.1
 0 -7 -15 366.24 11.7
 0 7 -15 313.08 14.74
 0 7 -15 302.22 12.32
 0 -7 -15 326.75 18.35
 0 7 15 351.49 14.44
 0 -7 15 321.62 6.32
 0 7 15 342.92 14.42
 0 7 -15 326.18 14.61
 0 7 15 335.79 7.94
 0 7 -15 332.74 10.27
 0 7 15 375.56 20.54
 0 -7 -17 315.28 11.52
 0 7 -17 272.63 14.33
 0 7 -17 290.3 13.31
 0 -7 -17 283.35 18.3
 0 -7 17 298.14 7.25
 0 7 17 302.45 14
 0 7 17 310.62 14.28
 0 7 -17 291.81 14.47
 0 7 17 298.05 7.81
 0 7 17 328.45 20.53
 0 7 -17 303.48 10.6
 0 -7 -19 1.32 2.49
 0 7 -19 -2.47 2.82
 0 -7 -19 1.48 4.74
 0 7 -19 -5 3.92
 0 7 19 5.97 3.27
 0 7 -19 1.95 1.88
 0 -7 19 1.47 1.3
 0 7 -19 0.67 2.14
 0 7 -19 0.18 2.95
 0 7 19 2.39 1.96
 0 7 19 6.73 5.29
 0 -7 -21 160.54 9.43
 0 7 21 152.86 5.83
 0 7 -21 160.8 12.17
 0 7 -21 153.49 11.67
 0 -7 -21 156.75 15.55
 0 -7 21 151.15 6.4
 0 7 -21 144.94 6.5
 0 7 21 144.54 10.49
 0 7 -21 151.09 8.46
 0 7 21 140.62 6.14
 0 7 -21 141.46 11.22
 0 7 21 158.22 16.58
 0 -7 -23 43.96 5.59
 0 7 23 42.05 3.34
 0 7 -23 36.06 6.53
 0 -7 -23 39.78 8.78
 0 7 -23 44.37 7.77
 0 7 23 55.46 7.33
 0 7 -23 47.55 4.22
 0 -7 23 48.59 4.16
 0 7 -23 42.86 5.24
 0 7 -23 44.65 6.82
 0 7 23 48.29 4.14
 0 7 23 45.38 10
 0 -7 -25 189.57 11.14
 0 -7 25 187.35 8.22
 0 7 25 195.56 13.32
 0 7 -25 181.33 7.59
 0 -7 -25 173.57 16.92
 0 7 -25 162.44 13.41
 0 7 -25 174.51 13.26
 0 7 -25 186.21 10.14
 0 -7 -25 178.69 14.75
 0 7 25 181.7 7.52
 0 7 -25 180.23 13.19
 0 7 25 211.21 21.06
 0 7 -27 30.99 7.14
 0 -7 -27 34.61 9.64
 0 7 27 16.67 8.5
 0 7 -27 37.41 5.38
 0 -7 -27 39.04 8.04
 0 7 27 38.41 4.07
 0 7 -27 36.25 6.62
 0 -7 27 29.78 5.42
 0 -7 27 35.03 4.13
 0 7 -27 35.69 4.1
 0 7 27 40.99 6.66
 0 7 -29 78.61 10.55
 0 -7 -29 106.09 15.57
 0 7 29 96.42 16.79
 0 -7 -29 105.35 12.4
 0 7 -29 99.86 8.17
 0 -7 29 94.5 9.02
 0 7 -29 103.45 11.24
 0 -7 29 95.44 6.58
 0 7 -31 11.47 5.08
 0 -7 -31 29.12 9.51
 0 7 31 34.32 13.07
 0 -7 31 19.37 8.95
 0 -7 -31 25.4 7.79
 0 7 -31 33.65 7.81
 0 -7 31 19.57 4.59
 0 -7 31 28.66 4.6
 0 -7 -33 16.93 6.63
 0 -7 33 9.06 7.99
 0 7 33 33.68 12.36
 0 -7 33 10.03 4.46
 0 7 -33 12.27 5.12
 0 7 -33 20.82 8.48
 0 -7 -33 10.61 6.78
 0 7 -35 10.9 7.06
 0 -7 -35 25.28 9.8
 0 7 -35 7.65 4.63
 0 -7 -35 11.03 5.29
 0 -7 35 18.33 5.2
 0 -7 35 24.15 12.37
 0 7 35 22.99 10.73
 0 7 37 32.81 8.03
 0 7 -37 13.89 7.5
 0 -7 -37 36.25 13.53
 0 7 -37 27.22 7.46
 0 -7 -37 17.72 7.46
 0 -7 37 21.08 5.77
 0 7 37 47.71 14.49
 0 7 39 81.18 11.06
 0 7 -39 70.16 12.79
 0 -7 -39 70.96 14.99
 0 7 -39 72.03 10.76
 0 -7 -39 97.13 13.85
 0 -7 39 82.95 9.65
 0 7 39 61.19 17.91
 0 7 41 10.09 12.84
 0 -7 -41 12.44 9.2
 0 7 -41 8.13 7.12
 0 -7 -41 -11.29 11.42
 0 -7 41 5.22 4.11
 0 7 41 1.76 5.39
 0 -7 -43 90.59 13.43
 0 7 43 104.51 12.25
 0 -7 43 64.99 9.02
 0 7 -43 86.47 13.12
 0 7 43 97.89 25.76
 0 8 0 59.05 3.43
 0 8 0 30.54 3.83
 0 8 0 78.75 6.38
 0 8 0 64.42 4.94
 0 8 0 65.66 3.22
 0 8 0 43.75 3.78
 0 8 0 42.49 4.42
 0 8 0 57.48 4.28
 0 8 0 61.94 5
 0 8 2 112.98 6.39
 0 8 2 111.87 6.51
 0 8 2 118.92 4.98
 0 8 -2 83.45 5.49
 0 8 2 106.33 7.52
 0 8 -2 104.46 6.56
 0 -8 -2 115.14 7.78
 0 8 2 101.15 5.31
 0 8 2 102.42 6.71
 0 8 2 99.18 6.4
 0 8 -2 97.3 5.45
 0 8 -2 103.1 6.43
 0 8 -2 117.6 6.82
 0 8 2 117.32 6.8
 0 8 2 116.38 6.41
 0 8 -2 109.6 4.72
 0 8 4 30.38 3.6
 0 8 4 31.85 3.15
 0 8 4 28.93 3.88
 0 8 -4 24.86 2.7
 0 -8 -4 30.17 2.65
 0 8 4 32.14 4.25
 0 8 4 28.98 3.58
 0 8 4 28.05 4.99
 0 8 -4 28.69 3.9
 0 -8 -4 37.26 4.85
 0 8 4 29.07 3.37
 0 8 -4 23.62 2.18
 0 8 4 26.4 3.52
 0 -8 -4 33.83 2.66
 0 8 -4 32.94 3.6
 0 8 -4 30.87 3.75
 0 8 -4 33.19 4.07
 0 8 -4 32.92 2.16
 0 8 -4 31.26 3.84
 0 8 4 29.65 3.39
 0 8 4 37.53 4.8
 0 8 6 305.51 11.16
 0 -8 -6 310.97 7.29
 0 8 6 316.54 11.7
 0 8 6 264.29 10.46
 0 8 -6 260.34 8.1
 0 -8 -6 264.14 8.41
 0 8 6 275 11.94
 0 -8 -6 306.83 13.11
 0 8 6 297.4 13.22
 0 8 6 296.48 10.61
 0 8 -6 299.31 10.83
 0 8 -6 264.74 9.17
 0 -8 6 285.21 12.44
 0 -8 -6 296.4 8.88
 0 -8 -6 292.44 7.57
 0 8 -6 285.78 10.67
 0 8 -6 285.09 11.41
 0 8 6 305.87 9.71
 0 8 -6 302.42 11.23
 0 8 6 315.42 13.73
 0 -8 -8 73.53 6.13
 0 8 8 70.52 5.87
 0 8 8 68.68 5.93
 0 8 8 64.23 5.56
 0 8 -8 63.99 4.57
 0 -8 -8 58.31 5.12
 0 8 8 63.55 3.53
 0 -8 -8 63.38 7
 0 8 8 64.23 6.43
 0 8 8 68.19 5.95
 0 8 -8 61.56 5.18
 0 8 8 56.25 6.53
 0 -8 -8 63.32 6.33
 0 -8 -8 65.32 5.2
 0 -8 8 64.64 6.06
 0 -8 -8 60.98 4.02
 0 8 -8 59.23 5.29
 0 8 -8 63.3 6.06
 0 8 -8 67.48 5.87
 0 8 8 73.31 7.91
 0 8 8 67.25 4.85
 0 -8 -10 255.74 13.81
 0 8 10 248.92 10.98
 0 8 10 242.79 11.34
 0 -8 -10 221.48 12.04
 0 8 -10 222.99 11.7
 0 -8 -10 227.54 14.7
 0 8 10 229.3 5.29
 0 8 10 234.74 11.92
 0 -8 -10 248.19 12.61
 0 8 -10 247.23 9.94
 0 8 10 243.6 11.04
 0 -8 -10 228.69 8.53
 0 -8 -10 228.03 10.99
 0 -8 10 221.95 11.02
 0 8 -10 235.54 11.46
 0 8 -10 233.71 9.97
 0 8 10 237.97 14.19
 0 8 -10 244.6 10.66
 0 -8 -12 3.3 1.99
 0 8 12 3.17 3.04
 0 -8 -12 2.7 4.78
 0 8 -12 7.54 3.99
 0 -8 -12 1.64 5.15
 0 8 -12 2.8 1.67
 0 8 12 1.14 2.78
 0 8 -12 -0.66 1.14
 0 -8 -12 3.65 3.34
 0 -8 -12 0.3 1.91
 0 -8 12 7.62 3.34
 0 8 -12 3.63 2.96
 0 8 12 -0.23 3.6
 0 -8 -14 43.47 4.24
 0 8 14 43.37 5.95
 0 -8 -14 36.93 8.49
 0 8 -14 36.98 5.72
 0 -8 -14 40.61 7
 0 8 -14 34.29 3.68
 0 -8 -14 32.08 8.01
 0 -8 -14 47.12 6.65
 0 8 14 29.24 5.11
 0 -8 -14 31.66 4.61
 0 8 -14 37.17 5.65
 0 8 14 36.78 2.87
 0 -8 14 33.86 4.89
 0 8 14 30.23 6.85
 0 8 -14 39.13 3.15
 0 -8 -16 -2.73 2.22
 0 8 -16 -2.17 3.8
 0 8 -16 2.61 3.7
 0 -8 -16 3.73 4.62
 0 8 -16 2.47 3.06
 0 8 16 3.4 3.18
 0 8 16 2.61 3.42
 0 8 -16 -2.43 1.76
 0 -8 -16 5.55 3.5
 0 -8 16 0.57 2.41
 0 8 -16 2.23 2.88
 0 8 16 1.45 1.57
 0 8 16 -0.89 4.66
 0 -8 -18 37.72 4.34
 0 8 -18 36.38 6.12
 0 -8 -18 46.54 8.71
 0 8 -18 36.17 4.93
 0 -8 18 32.06 2.21
 0 8 18 39.4 5.65
 0 8 -18 38.93 3.83
 0 8 18 41.32 3.16
 0 -8 18 31.9 5.01
 0 8 -18 33.21 5.87
 0 8 18 46.78 9.68
 0 -8 -20 21.53 3.82
 0 8 -20 22.94 5.83
 0 -8 -20 21.28 6.79
 0 8 -20 19.95 4.83
 0 8 -20 19.55 2.76
 0 -8 20 18.48 2.12
 0 8 20 20.87 4.87
 0 8 -20 17.03 3
 0 8 -20 23.83 5.47
 0 8 20 22.38 2.67
 0 -8 20 24.55 4.82
 0 8 20 17.25 6.76
 0 -8 -22 23.88 4.17
 0 8 -22 17.85 5.53
 0 -8 -22 16.92 6.94
 0 8 -22 15.18 5.73
 0 8 22 25.55 5.13
 0 8 -22 17.91 2.71
 0 -8 22 19.39 2.46
 0 8 -22 21.91 3.56
 0 8 -22 24.45 5.69
 0 -8 22 17.75 4.23
 0 8 22 16.86 2.6
 0 8 22 19.16 8.25
 0 -8 -24 -0.26 2.91
 0 8 24 3.66 3.5
 0 -8 24 -2.23 2.02
 0 8 -24 -1.46 1.92
 0 8 -24 -3.47 4.41
 0 -8 -24 -1.48 6.73
 0 8 -24 -2.41 3.49
 0 8 -24 0.86 2.29
 0 8 -24 2.27 3.92
 0 8 24 -2.05 1.94
 0 -8 24 -3.26 3.08
 0 8 24 -10.37 8.56
 0 -8 26 77.94 5.22
 0 8 26 76.98 9.07
 0 8 -26 82.95 5.25
 0 8 -26 90.19 10.33
 0 -8 -26 84.86 13.05
 0 8 -26 72.9 9.38
 0 8 -26 78.5 6.63
 0 -8 26 75.8 8.06
 0 8 -26 80.08 9.47
 0 8 26 100.61 16.6
 0 8 28 3.66 4.63
 0 -8 28 9.54 2.71
 0 8 -28 5.31 5.37
 0 -8 -28 9.94 7.6
 0 8 -28 4.33 5.32
 0 8 -28 8.77 4.47
 0 -8 28 5.13 3.8
 0 8 28 13.63 9.29
 0 8 -30 -4.67 5.79
 0 -8 -30 8.29 8.35
 0 8 30 0.62 9.42
 0 -8 -30 1.89 4.96
 0 8 -30 5.45 5.4
 0 -8 30 0.6 3.98
 0 8 30 -1.45 3.99
 0 -8 -32 50.25 9.98
 0 8 32 57.5 16.54
 0 8 -32 54.89 9.35
 0 -8 32 39.29 6.45
 0 8 -32 29.74 7.64
 0 -8 -32 53.16 12.38
 0 -8 -34 7.03 5.82
 0 8 34 10.33 10.03
 0 8 -34 4.86 5.87
 0 -8 34 0.88 3.97
 0 8 -34 -2.24 5.84
 0 -8 -34 4.18 8.36
 0 8 -36 27 8.64
 0 -8 -36 20.53 10.79
 0 8 -36 11.52 6.17
 0 -8 -36 4.41 6.09
 0 8 -36 11.49 6.44
 0 -8 36 8.74 4.11
 0 8 36 6.34 11.01
 0 8 -38 -2.55 6.61
 0 -8 -38 8.36 6.09
 0 8 -38 2.06 5.12
 0 -8 38 -0.24 3.98
 0 8 -38 -9.34 6.63
 0 8 38 8.46 12.33
 0 8 40 3.57 6.99
 0 -8 -40 -6.72 7.18
 0 8 -40 -8.9 6.91
 0 -8 40 -4.26 4.36
 0 8 40 -16.19 13.73
 0 8 42 26.06 14.74
 0 -8 42 14.91 6.33
 0 8 42 16.64 5.48
 0 -8 -42 10.66 8.94
 0 -8 -44 5.58 16.77
 0 9 -1 3.33 1.47
 0 9 1 3.34 1.65
 0 9 1 4.12 1.84
 0 9 -1 10.07 2.78
 0 9 1 3.22 1.44
 0 9 1 2.93 1.95
 0 9 -1 -9.44 4.41
 0 9 -1 -5.63 3.55
 0 9 1 3.76 2.95
 0 9 1 7.46 3.15
 0 9 -1 -0.27 2.15
 0 9 -1 2.55 1.68
 0 9 1 -1.96 2.56
 0 9 -1 5.7 2.69
 0 9 -1 5.25 2.3
 0 9 1 7.8 2.9
 0 9 1 5.04 2.71
 0 9 -1 2.61 2.25
 0 9 3 147.65 7.88
 0 9 3 148.56 8.07
 0 9 3 153.43 6.18
 0 9 -3 122.93 7.13
 0 9 3 125.31 7.64
 0 9 3 136.74 8.64
 0 9 3 149.39 9.3
 0 -9 -3 133.7 8.95
 0 9 -3 154.76 8.55
 0 9 3 143.21 6.83
 0 9 -3 131.88 7.03
 0 9 3 133.29 8
 0 9 -3 133.43 7.5
 0 9 -3 142.13 7.95
 0 9 -3 137.31 5.2
 0 9 3 156.15 9.18
 0 9 3 158.32 7.84
 0 9 -3 141.69 7.57
 0 9 5 16.41 3.19
 0 9 5 19.55 3.46
 0 9 5 17.64 2.76
 0 9 5 17.51 3.41
 0 9 -5 9.54 2.31
 0 -9 -5 14.51 2.03
 0 9 5 14.23 3.67
 0 9 5 12.66 2.82
 0 -9 -5 20.48 4.06
 0 9 -5 16.74 3.3
 0 9 5 10.87 3.82
 0 9 -5 17.99 3.27
 0 -9 -5 15.83 2.01
 0 9 -5 8.87 1.28
 0 9 5 14.33 3.03
 0 9 -5 15.92 3.13
 0 9 -5 17.37 3.76
 0 9 5 13.98 3.11
 0 9 -5 20.29 3.9
 0 9 5 20.51 4.58
 0 9 7 29.27 4.45
 0 -9 -7 30.92 2.38
 0 9 7 28.36 3.43
 0 9 7 20.89 3.68
 0 9 7 39.58 4.59
 0 -9 -7 32.19 3.2
 0 9 -7 22.34 2.71
 0 9 7 31.21 5.02
 0 -9 -7 30.32 5.29
 0 9 -7 23.48 3.58
 0 9 7 30.84 5.23
 0 9 7 28.19 4.27
 0 -9 -7 29.94 2.61
 0 9 -7 34.14 4.74
 0 9 -7 32.48 4.53
 0 9 7 27.82 3.74
 0 9 7 30.41 5.79
 0 9 9 196.31 9.99
 0 -9 -9 191.77 8.57
 0 9 9 210.4 8.9
 0 9 9 205.45 10.83
 0 9 -9 187.11 7.68
 0 -9 -9 187.84 8.58
 0 -9 -9 190.14 11.5
 0 9 9 181.21 5.82
 0 9 9 174.18 10.75
 0 9 -9 196.41 9.28
 0 9 9 207.31 10.27
 0 -9 -9 194.62 11.76
 0 -9 9 182.31 10.66
 0 -9 -9 199.48 8.86
 0 -9 -9 187.97 6.77
 0 9 -9 202.06 11.1
 0 9 9 215.95 13.89
 0 9 11 8.2 3.2
 0 -9 -11 7.93 3.2
 0 9 11 10.39 3.28
 0 9 -11 12.35 4.19
 0 -9 -11 12.31 3.81
 0 -9 -11 6.46 3.81
 0 9 11 14 4.18
 0 9 -11 8.37 2.66
 0 -9 -11 16.43 4.69
 0 -9 -11 8.27 2.92
 0 -9 -11 8.44 2.17
 0 -9 11 9.83 3.18
 0 9 -11 10.04 3.62
 0 9 11 15.8 5.43
 0 -9 -13 77.72 9.87
 0 -9 -13 70.54 5.16
 0 9 13 63.16 6.68
 0 9 -13 54.05 7.03
 0 -9 -13 56.65 7.48
 0 -9 -13 63.47 9.2
 0 -9 -13 73.76 8
 0 9 -13 66.55 5.69
 0 9 13 69.87 7.25
 0 -9 -13 57.06 5.04
 0 -9 13 54.23 6.47
 0 -9 -13 64.91 7.04
 0 9 -13 64.11 7.07
 0 9 13 85.11 10.64
 0 -9 -15 15.97 2.99
 0 9 15 17.91 4.58
 0 -9 -15 13.63 5.09
 0 9 -15 13.51 4.57
 0 -9 -15 20.29 7.47
 0 9 15 12.13 3.77
 0 -9 -15 10.46 4.14
 0 -9 -15 15.74 3.45
 0 -9 15 11.91 3.5
 0 9 15 13.58 1.97
 0 9 -15 17.54 4.7
 0 9 15 22.02 7.28
 0 -9 -17 -1.47 2.37
 0 9 17 -3.6 4.15
 0 9 -17 0.62 3.46
 0 -9 -17 -3.56 7
 0 9 -17 -0.6 3.24
 0 -9 -17 -8.48 6.37
 0 -9 -17 2.98 3.93
 0 9 -17 -0.69 1.52
 0 -9 -17 2.15 3.05
 0 9 -17 -1.7 3.18
 0 -9 17 -2.09 3.05
 0 9 17 2.45 1.7
 0 9 17 -3.06 5.09
 0 -9 -19 33.02 4.46
 0 9 19 31.31 5.84
 0 9 -19 32.64 6.06
 0 9 -19 27.95 4.34
 0 -9 -19 35.69 10.31
 0 -9 -19 30.8 6.19
 0 9 -19 27.66 3.11
 0 -9 -19 29.55 5.27
 0 9 19 31.29 2.72
 0 9 -19 34.83 6.78
 0 -9 19 31.67 5.42
 0 9 19 36.06 8.8
 0 -9 -21 96.31 6.99
 0 9 -21 72.51 8.89
 0 9 -21 92.81 7.68
 0 -9 -21 72.17 14.66
 0 9 -21 85.9 4.97
 0 9 21 88.82 8.89
 0 9 -21 85.27 5.38
 0 9 -21 86.15 9.26
 0 -9 21 89.17 8.23
 0 9 21 79.24 3.92
 0 9 21 107.22 14.65
 0 -9 -23 0.12 2.97
 0 9 -23 -1.53 2.1
 0 -9 23 2.76 1.37
 0 9 23 -1.04 3.95
 0 9 -23 1.11 3.32
 0 -9 -23 12.77 7.85
 0 9 -23 1.99 3.78
 0 9 -23 0.26 2.17
 0 9 -23 9.24 4.7
 0 -9 23 -0.36 2.86
 0 9 23 -3.04 1.98
 0 9 23 2.8 6.95
 0 -9 25 157.11 6.03
 0 9 25 183.94 13.62
 0 9 -25 140.48 12.83
 0 -9 25 143.6 10.84
 0 9 -25 152.56 13.18
 0 9 25 159.56 19.92
 0 9 -25 137.99 10.98
 0 -9 -25 163.06 17.23
 0 9 27 2.56 4.28
 0 -9 27 2.65 1.72
 0 9 -27 1.39 3.95
 0 9 -27 -6.79 4.27
 0 -9 27 11.47 4.73
 0 9 27 -4.51 10.14
 0 -9 -27 3.33 6.36
 0 9 -27 -3.93 4.43
 0 9 29 6.61 4.93
 0 9 -29 5.6 4.67
 0 -9 29 -0.62 3.49
 0 9 -29 3.6 5.08
 0 9 29 12.57 10.82
 0 -9 -29 -3.58 7.54
 0 9 -29 -2.07 4.2
 0 9 31 50.63 8.7
 0 9 -31 30.68 7.78
 0 9 -31 35.91 8.17
 0 -9 31 29.58 5.93
 0 9 -31 33.1 7.53
 0 9 31 23.12 11.32
 0 9 -33 17.42 6.91
 0 9 33 -4.4 10.83
 0 9 -33 -4.93 6.15
 0 -9 33 1.81 3.85
 0 9 33 1.61 4.77
 0 -9 -35 49.53 10.19
 0 -9 35 46.19 7.88
 0 9 -35 23.23 6.42
 0 9 35 44.87 14.77
 0 -9 -37 13.19 7.21
 0 9 -37 9.1 5.55
 0 -9 37 6.64 4.64
 0 9 -39 3.66 6.38
 0 -9 -39 -3.13 8.06
 0 -9 -39 0.98 15.52
 0 -9 39 16.65 6.31
 0 9 -39 9.14 6.32
 0 9 39 -8.94 14.53
 0 9 -41 -5.29 6.78
 0 -9 -41 -16.35 18.42
 0 -9 41 3.99 5.77
 0 9 -41 9.49 6.99
 0 9 41 2.88 15.3
 0 -9 -41 -7.63 6.43
 0 -9 -43 -8.44 15.54
 0 10 0 223.54 9.74
 0 10 0 217.9 5.69
 0 10 0 228.95 10.08
 0 10 0 257.4 10.13
 0 10 0 216.01 11.46
 0 10 0 213.34 9.94
 0 10 0 212.5 9.43
 0 10 0 232.09 10.5
 0 10 2 138.43 6.2
 0 10 -2 152.6 8.9
 0 10 2 137.05 8.01
 0 10 2 142.85 8.19
 0 10 2 152.9 5.8
 0 10 -2 137.49 7.3
 0 10 -2 106.63 7.79
 0 10 2 130.01 8.32
 0 10 2 141.14 9.5
 0 10 -2 134.41 8.58
 0 10 -2 129.45 7.51
 0 10 -2 128.56 7.89
 0 10 -2 168.83 6.74
 0 10 2 153.03 8.99
 0 10 -2 153.84 8.62
 0 10 2 155.77 8.29
 0 10 4 148.65 8.57
 0 10 4 149.58 7.25
 0 10 4 147.98 8.71
 0 10 -4 158.07 7.49
 0 10 4 153.05 6.55
 0 10 -4 136.93 7.85
 0 10 4 139.77 9.61
 0 10 4 135.58 8.48
 0 10 -4 156.21 9.08
 0 -10 -4 148.85 10.19
 0 10 -4 137.48 7.69
 0 10 -4 131.52 8.27
 0 10 -4 150.39 8.46
 0 10 4 156.6 8.15
 0 10 4 153.87 10.18
 0 10 6 1.55 2.36
 0 10 6 1.07 2.59
 0 10 6 2.83 2.17
 0 10 6 -0.13 2.51
 0 10 -6 6.96 2.52
 0 10 6 0.13 1.79
 0 10 6 3.83 2.76
 0 -10 -6 3.48 2.91
 0 10 -6 -1.99 2.6
 0 10 -6 -4.31 2.14
 0 10 -6 3.01 2.8
 0 10 6 4.22 3.82
 0 10 6 4.01 2.83
 0 10 8 8.43 3.07
 0 10 -8 16.47 1.85
 0 10 8 13.18 3.39
 0 10 8 15.11 3.72
 0 10 8 10.74 2.8
 0 10 8 12.36 2.94
 0 -10 -8 11.91 2.13
 0 10 -8 6.5 1.85
 0 10 8 5.71 3.02
 0 10 -8 13.88 3.42
 0 -10 -8 18.77 4.46
 0 10 -8 10.98 1.97
 0 -10 -8 11.68 1.86
 0 10 8 11.7 2.1
 0 10 -8 14.95 3.84
 0 10 8 14.72 3.17
 0 10 8 7.32 3.88
 0 10 10 108.09 8.13
 0 -10 -10 111.52 5.82
 0 10 10 124.01 7.39
 0 10 10 119.87 8.88
 0 10 -10 101.15 9.21
 0 -10 -10 92.15 6.05
 0 10 10 100.92 8.72
 0 10 10 100.6 4.5
 0 10 10 111.72 7.9
 0 -10 -10 108.06 9.5
 0 10 -10 103.17 7.12
 0 -10 -10 112.73 6.71
 0 -10 10 94.57 8.54
 0 -10 -10 106.78 5.04
 0 10 -10 96.23 8.35
 0 10 10 119.86 11.54
 0 -10 -12 100.2 7.84
 0 10 12 105.03 8.47
 0 10 12 96.76 6.79
 0 -10 -12 90.61 6.98
 0 10 -12 86.06 8.65
 0 -10 -12 89.73 9.11
 0 -10 -12 90.36 8.94
 0 10 -12 91.65 6.9
 0 10 12 94.87 8.05
 0 -10 -12 90.86 7.05
 0 -10 12 92.35 8.43
 0 -10 -12 90.27 5.14
 0 10 -12 92.42 8.44
 0 10 12 97.06 11.54
 0 -10 -14 343.13 17.18
 0 10 14 311.02 14.96
 0 10 14 327.87 12.56
 0 -10 -14 274.13 13.84
 0 10 -14 280.83 15.37
 0 -10 -14 304.62 18.45
 0 10 -14 298.68 12.05
 0 10 14 304.14 14.25
 0 -10 -14 325.25 16.89
 0 -10 -14 290.88 10.23
 0 -10 -14 293.04 13.92
 0 -10 14 289.77 14.56
 0 10 14 286.98 6.92
 0 10 -14 283.74 14.82
 0 10 14 349.15 21.71
 0 10 16 47.52 6.96
 0 -10 -16 60.63 9.91
 0 -10 -16 48.66 8.12
 0 10 -16 37.34 5.95
 0 10 -16 38.7 6.74
 0 -10 -16 41.69 9.41
 0 -10 -16 40.84 6.35
 0 -10 -16 37.03 5.62
 0 -10 -16 41.95 4.54
 0 -10 16 47.39 6.28
 0 10 16 41.3 2.68
 0 10 -16 43.68 6.54
 0 10 16 47.32 10.11
 0 -10 -18 24.27 3.73
 0 -10 -18 33.94 9.66
 0 10 18 24.3 5.38
 0 10 -18 20.63 5.24
 0 10 -18 18.21 5.64
 0 -10 -18 18.27 8.01
 0 -10 -18 21.9 5.61
 0 -10 -18 24.27 4.3
 0 10 18 23.29 2.13
 0 10 -18 25.84 6.38
 0 -10 18 23.56 4.84
 0 10 18 16.14 7.19
 0 10 20 29.9 6.17
 0 -10 -20 39.81 10.41
 0 10 -20 24.59 5.76
 0 10 -20 26.03 5.96
 0 -10 -20 19.14 7.51
 0 -10 -20 44.46 7.78
 0 -10 -20 24.26 4.55
 0 10 -20 25.45 5.86
 0 -10 20 27.3 5.48
 0 10 20 23.93 1.92
 0 10 20 41.98 10.43
 0 -10 -22 39.3 4.89
 0 10 22 41.84 6.78
 0 10 -22 34.54 6.7
 0 -10 -22 37.83 11.83
 0 -10 -22 29.02 10.15
 0 -10 -22 33.74 7.26
 0 -10 -22 33.76 5.8
 0 -10 22 41.38 6.4
 0 10 -22 35.99 7.21
 0 10 22 38.41 10.36
 0 -10 -24 180.72 9.74
 0 10 24 187.4 13.72
 0 10 -24 156.46 13.84
 0 -10 -24 146.55 20.24
 0 -10 -24 183.79 15.2
 0 -10 -24 155.27 12
 0 10 -24 170.65 13.87
 0 -10 24 159.81 11.83
 0 10 24 202.16 22.11
 0 10 26 7.59 4.16
 0 -10 -26 7.33 10.85
 0 10 -26 18.13 6.23
 0 -10 -26 21.33 6.2
 0 10 -26 5.04 5.35
 0 -10 26 14.59 4.67
 0 10 26 12.57 10.34
 0 10 -28 65.47 9.97
 0 10 28 66.17 9.27
 0 -10 -28 55.03 13.96
 0 -10 28 77.53 9.08
 0 10 -28 81.5 10.82
 0 10 -30 -6.05 6.32
 0 10 30 -8.1 6.6
 0 -10 -30 -7.15 14.65
 0 -10 30 0.45 4.22
 0 10 -30 5.32 6.46
 0 10 30 12.13 9.87
 0 10 -32 77.66 11.27
 0 10 32 93.69 11.15
 0 -10 -32 74.37 18.13
 0 -10 32 88.97 10.18
 0 10 -32 103.2 12.47
 0 10 -34 0.69 5.21
 0 -10 -34 7.37 12.77
 0 -10 34 6.08 4.42
 0 10 -34 -6.84 6.24
 0 10 34 3.12 11.79
 0 10 34 -4.82 5.73
 0 -10 -36 10.44 13.15
 0 10 -36 2.05 6.01
 0 -10 36 25.3 6.52
 0 10 36 2.5 12.56
 0 10 36 30.67 8.45
 0 -10 -38 -2.72 12.79
 0 10 38 2.7 13.63
 0 10 -38 7.81 6.25
 0 -10 38 8.38 5.49
 0 -10 -40 18.13 16.38
 0 -10 40 28.74 6.95
 0 -10 -42 11.78 16.05
 0 11 -1 -0.81 2.59
 0 11 1 4.17 3.27
 0 11 -1 5.38 2.84
 0 11 1 2.88 2.58
 0 11 1 -1.09 2.14
 0 11 -1 -3.58 2.53
 0 11 1 2.61 2.38
 0 11 1 -0.16 1.24
 0 11 -1 5.5 3.05
 0 11 1 1.72 2.67
 0 11 -1 -3.69 2.49
 0 11 -1 -6.9 2.82
 0 11 1 -1.95 2.32
 0 11 -3 62.79 6.15
 0 11 3 60.85 5.9
 0 11 -3 39.62 5.31
 0 11 3 52.77 5.75
 0 11 3 54.73 6.63
 0 11 3 54.25 5.59
 0 11 -3 52.4 4.67
 0 11 3 58.11 4.02
 0 11 3 58.28 4.89
 0 11 -3 53.77 5.61
 0 11 3 65.56 6.75
 0 11 3 52.71 5.21
 0 11 5 54.42 4.81
 0 11 -5 57.66 5.98
 0 11 5 52.64 5.52
 0 11 5 46.05 5.46
 0 11 -5 49.41 5.65
 0 11 5 62.71 7.14
 0 11 -5 59.79 5.11
 0 11 5 56.85 4.44
 0 11 5 56.23 6.1
 0 -11 -5 49.38 6.63
 0 11 5 55.41 4.61
 0 11 -5 56.35 6.18
 0 11 5 55.7 5.27
 0 11 5 52.45 7.08
 0 11 7 134.54 8.25
 0 11 7 136.55 8.94
 0 11 7 129.2 6.84
 0 11 7 135.49 9.26
 0 11 -7 141.28 7.16
 0 11 7 107.99 8.04
 0 11 7 117.41 6.13
 0 11 7 117.22 9.49
 0 -11 -7 136.76 10.42
 0 11 -7 125.5 9.16
 0 11 7 130.67 11
 0 11 7 137.8 7.94
 0 11 9 1.23 3.43
 0 11 9 2.81 2.77
 0 11 9 2.57 3.34
 0 11 9 1.94 2.41
 0 -11 -9 -0.68 1.85
 0 11 9 -1.11 3.21
 0 11 9 3.13 1.65
 0 -11 -9 -0.19 3.6
 0 11 -9 -1.08 1.84
 0 -11 -9 1.2 1.32
 0 11 -9 0.63 3.21
 0 11 9 6.9 5.56
 0 11 11 183.23 10.87
 0 -11 -11 174.62 5.78
 0 11 11 180.61 11.24
 0 11 11 180.96 8.92
 0 11 -11 150.94 11.42
 0 -11 -11 142.58 7
 0 11 11 142.22 5.13
 0 11 11 144.07 11.21
 0 -11 -11 169.43 12.28
 0 11 11 172.93 10.21
 0 -11 -11 165.3 5.79
 0 11 -11 171.05 11.29
 0 11 11 170.35 14.69
 0 11 13 14.36 3.74
 0 -11 -13 13.93 3.09
 0 11 13 17.06 4.77
 0 11 13 17.56 4.01
 0 11 -13 15.81 5.01
 0 -11 -13 12.88 3.32
 0 -11 -13 13.66 4.8
 0 -11 -13 13.57 2
 0 -11 -13 13.05 3.06
 0 -11 13 19.37 5.14
 0 11 -13 12.88 4.5
 0 11 13 19.91 6.61
 0 -11 -15 25.59 4.88
 0 11 15 29.55 5.73
 0 11 -15 15.76 4.62
 0 11 -15 35.24 6.29
 0 -11 -15 25.72 4.53
 0 -11 -15 33.27 7.88
 0 11 -15 32.96 4.73
 0 -11 -15 20.88 5.28
 0 -11 -15 33.51 5.63
 0 -11 -15 35.2 3.59
 0 -11 15 20.77 4.45
 0 11 15 30.66 2.35
 0 11 -15 40.84 6.94
 0 11 15 44.12 9.42
 0 -11 -17 170.83 13.39
 0 11 17 186.12 12.56
 0 11 -17 159.13 12.57
 0 -11 -17 139.97 11.28
 0 11 -17 150.79 12.93
 0 -11 -17 150.59 14.47
 0 -11 -17 183.92 13.57
 0 -11 -17 164.53 8.01
 0 -11 -17 165.04 11.44
 0 -11 17 147.17 10.98
 0 11 -17 174.96 13.12
 0 11 17 207.07 19.63
 0 -11 -19 1.18 5.43
 0 11 19 7.23 4.38
 0 11 -19 2.52 4.3
 0 -11 -19 10.69 5.21
 0 11 -19 -1.88 3.93
 0 -11 -19 -3.59 6.41
 0 -11 -19 -1.23 4.54
 0 -11 -19 2.98 3.5
 0 -11 -19 2.86 2.54
 0 11 -19 6.08 4.91
 0 -11 19 6.97 4.23
 0 11 19 4.74 6.69
 0 -11 -21 68.86 6.02
 0 -11 -21 60.73 11.53
 0 11 21 60.93 8.33
 0 11 -21 51.35 8.61
 0 11 -21 50.94 8.51
 0 -11 -21 37.96 8.58
 0 -11 -21 63.03 13.25
 0 -11 -21 53.4 8.48
 0 -11 -21 46.6 5.47
 0 -11 -21 41.42 7.71
 0 -11 21 43.01 6.81
 0 11 -21 45.18 7.99
 0 11 21 43.98 9.8
 0 -11 -23 -5.77 7.58
 0 11 23 5.53 5.22
 0 -11 -23 3.69 8.7
 0 11 -23 -6.75 5.36
 0 -11 -23 -2.38 7.48
 0 -11 -23 -1.91 4.28
 0 -11 -23 -0.64 3.15
 0 11 -23 1.52 4.45
 0 -11 23 1.91 3.2
 0 11 23 -1.05 7.74
 0 11 25 92.21 10.27
 0 11 -25 75.81 10.86
 0 -11 -25 61.96 12.35
 0 -11 -25 67.23 14.36
 0 -11 -25 89.79 10.67
 0 -11 -25 86.21 8.76
 0 11 -25 80.42 10.09
 0 -11 25 83.58 9.35
 0 11 25 81.75 15.38
 0 11 27 19.53 6.85
 0 11 -27 -6.86 6.36
 0 -11 -27 2 10.69
 0 -11 -27 -9.29 12.55
 0 -11 -27 3.35 5.16
 0 -11 -27 -0.63 3.9
 0 11 -27 -6.52 5.17
 0 -11 27 4.55 4.51
 0 11 27 8.77 9.21
 0 11 29 18.03 6.75
 0 -11 -29 11.7 11.89
 0 11 -29 5.89 4.75
 0 -11 -29 20.54 12.35
 0 -11 -29 14.12 5.64
 0 -11 -29 11.72 4.82
 0 11 -29 8.06 5.86
 0 -11 29 14.37 5.15
 0 11 29 17.63 10.01
 0 11 31 3.6 5.75
 0 11 -31 0.68 4.79
 0 -11 -31 -10.36 13.63
 0 -11 -31 2.01 5.48
 0 -11 -31 -1.8 4.75
 0 11 -31 1.57 5.85
 0 -11 31 -3.41 4.4
 0 11 31 19 11.86
 0 11 -33 0.71 5.5
 0 -11 -33 5.91 11.97
 0 11 33 0.86 5.36
 0 -11 -33 0.28 4.57
 0 11 -33 0.99 5.25
 0 -11 33 -3.53 4.82
 0 11 33 -14.1 12.07
 0 -11 -35 21.22 14.46
 0 11 -35 19.22 7.48
 0 11 35 22.12 6.75
 0 11 -35 30.91 8.51
 0 -11 35 19.01 6.19
 0 11 -37 -8.44 6.56
 0 11 37 10.21 5.64
 0 11 37 7.1 14.25
 0 11 -37 4.29 6.62
 0 -11 37 15.37 6.31
 0 -11 -39 30.07 15.82
 0 11 39 30.94 20.54
 0 12 0 50.06 4.88
 0 12 0 48.42 5.44
 0 12 0 43.51 5.35
 0 12 0 47.12 5.2
 0 12 0 44.37 5.18
 0 12 2 -2.14 3.45
 0 12 2 1.66 1.6
 0 12 2 -0.13 2.82
 0 12 -2 4.46 2.76
 0 12 2 0.18 2.79
 0 12 2 -2.12 2.04
 0 12 -2 -2.13 2.36
 0 12 2 2.15 2.8
 0 12 2 1.22 2.59
 0 12 -2 -2.23 2.58
 0 12 4 4.82 3.3
 0 12 4 -5.2 4.57
 0 12 4 -0.76 2
 0 12 4 0.18 2.71
 0 12 4 0.38 1.71
 0 12 4 -3.74 3.33
 0 12 -4 -0.83 1.72
 0 12 -4 -0.55 2.34
 0 12 4 3.11 2.21
 0 12 4 -4.28 2.96
 0 12 6 50.88 5.88
 0 12 -6 67.32 6.74
 0 12 -6 59.62 5.32
 0 12 6 63.34 4.98
 0 12 6 61.11 6.71
 0 12 6 58.32 6.42
 0 12 6 53.54 4.59
 0 12 6 54.04 7.1
 0 -12 -6 49.18 7.01
 0 12 6 53.34 4.61
 0 12 -6 58.37 6.55
 0 12 6 57.39 6.07
 0 12 6 55.27 7.65
 0 12 -8 -1.93 2.13
 0 12 8 -0.16 3.21
 0 12 8 -1.8 2.56
 0 12 8 -1.24 5
 0 12 8 4.15 3.51
 0 12 8 -1.18 3.02
 0 -12 -8 -0.39 3.22
 0 12 8 -0.07 1.91
 0 12 -8 -0.65 2.7
 0 12 8 -0.82 2.07
 0 12 8 3.21 3.1
 0 12 8 -2.38 2.67
 0 12 10 8.72 3.55
 0 12 10 0.91 3.09
 0 12 10 4.87 3.15
 0 12 -10 0.56 1.8
 0 12 10 1.03 3.1
 0 12 10 4.33 1.82
 0 12 -10 7.63 4.12
 0 -12 -10 6.34 3.7
 0 12 -10 2.27 3.13
 0 12 10 3.64 1.8
 0 12 10 4.86 5.32
 0 -12 -12 3.99 2.12
 0 12 -12 1.51 3.71
 0 12 -12 8.62 3.59
 0 -12 -12 13.72 5.12
 0 12 12 5.53 3.65
 0 12 -12 9.76 2.44
 0 12 -12 15.4 4.69
 0 12 12 7.31 1.96
 0 12 12 10.63 6.09
 0 -12 -14 45.61 3.82
 0 12 -14 36.94 6.89
 0 -12 -14 37.31 4.49
 0 12 -14 45.29 7.61
 0 -12 -14 45.19 6.92
 0 12 -14 39.6 3.47
 0 12 14 41.5 6.5
 0 -12 -14 44.68 3.02
 0 -12 14 41.44 6.94
 0 12 -14 41.23 6.29
 0 12 14 38.68 9.2
 0 -12 -16 14.13 3.61
 0 12 16 22.44 5.73
 0 12 -16 13.02 5.28
 0 -12 -16 18.79 4.07
 0 12 -16 18.27 5.16
 0 -12 -16 21.56 6.37
 0 -12 16 12.43 4.87
 0 -12 -16 16.2 2.19
 0 -12 -16 13.16 3.45
 0 12 -16 17.41 5.62
 0 12 16 14.12 7.97
 0 -12 -18 0.73 4.32
 0 12 18 -1.49 4.73
 0 12 -18 8.35 4.96
 0 12 -18 -0.48 4.76
 0 -12 -18 1.9 3.08
 0 -12 -18 -5.4 5.75
 0 -12 -18 0.25 4.29
 0 -12 -18 -0.98 2.89
 0 -12 -18 0.82 1.53
 0 -12 18 7.76 4.59
 0 12 -18 -2.06 3.87
 0 12 18 1.76 6.83
 0 -12 -20 23.39 6.93
 0 12 20 17.24 5.08
 0 -12 -20 21.68 5.38
 0 12 -20 24.46 6.51
 0 -12 -20 12.05 5.53
 0 -12 -20 21.84 6.67
 0 -12 -20 29.27 6.1
 0 -12 -20 23.8 3.44
 0 -12 20 26.19 5.95
 0 12 -20 28.17 6.24
 0 12 20 15.13 7.36
 0 -12 -22 11.81 6.22
 0 12 22 11.32 5.24
 0 -12 -22 21.78 7.27
 0 12 -22 2.61 4.75
 0 -12 -22 21.06 7.97
 0 -12 -22 10.23 4.71
 0 -12 -22 11.92 4.98
 0 -12 -22 12.76 3
 0 -12 22 11.5 3.92
 0 12 -22 21.87 6.33
 0 12 22 19.46 11.05
 0 -12 -24 6.29 8.76
 0 12 24 2.96 4.76
 0 -12 -24 8.63 7.73
 0 12 -24 14.93 6.48
 0 -12 -24 12.77 8.06
 0 -12 -24 11.9 5.91
 0 -12 -24 9.2 3.12
 0 -12 -24 22.99 6.47
 0 12 -24 17.67 6.3
 0 -12 24 6.27 4.14
 0 12 24 14.96 8.66
 0 -12 -26 -3.86 8.46
 0 12 26 15.98 6.28
 0 12 -26 15.71 6.66
 0 -12 -26 13.74 7.54
 0 -12 -26 17.28 10.59
 0 -12 -26 13.99 6.66
 0 -12 -26 12.4 3.71
 0 -12 -26 11.66 5.81
 0 -12 26 10.77 4.63
 0 12 -26 10.32 5.23
 0 12 26 2.51 11.01
 0 12 -28 -1.34 4.95
 0 -12 -28 -6.59 9.87
 0 -12 -28 -6.25 10.02
 0 12 28 1.62 5.51
 0 -12 -28 5.1 6.15
 0 -12 28 1.23 4.12
 0 12 -28 -2.11 5.09
 0 12 28 -14.24 13.95
 0 -12 -30 3.77 8.7
 0 12 -30 6.31 5.94
 0 -12 -30 -3.56 11.48
 0 -12 -30 1.59 11.64
 0 12 30 -2.81 4.97
 0 -12 -30 7.3 5.91
 0 -12 30 5.35 4.91
 0 12 -30 2.85 5.24
 0 12 30 -5.84 14.11
 0 12 -32 6.57 6.1
 0 -12 -32 -0.54 10.61
 0 -12 -32 -9.76 11.78
 0 -12 -32 2.32 11.71
 0 12 32 -4.68 5.61
 0 -12 -32 3.81 5.81
 0 -12 32 -0.79 4.5
 0 12 -32 3.98 5.6
 0 12 32 -9.38 12.85
 0 12 -34 17.01 7.09
 0 -12 -34 9.53 11.69
 0 -12 -34 34.03 18.19
 0 12 34 12.11 7.24
 0 -12 -34 4.96 14.87
 0 -12 -34 17.96 7.56
 0 12 -34 15.91 8
 0 -12 34 0.27 4.6
 0 12 34 10 13.28
 0 -12 -36 10.31 14.27
 0 -12 -36 -11.38 14.91
 0 12 -36 -10.96 6.47
 0 -12 -36 -19.14 16.51
 0 -12 36 -13.92 7.06
 0 12 36 -3.53 14.63
 0 12 -38 -2.83 7.24
 0 -12 -38 1.37 13.71
 0 -12 -38 -9.33 12.6
 0 12 38 30.73 19.89
 0 13 1 35.26 4.66
 0 13 1 29.02 4.84
 0 13 1 41.16 6.5
 0 13 -1 26.32 4.67
 0 13 1 31.84 4.86
 0 13 -1 41.91 5.39
 0 13 1 31.54 4.3
 0 13 -1 48.8 5.64
 0 13 -1 41.23 5.36
 0 13 1 33.11 5.01
 0 13 3 66.07 7.36
 0 13 3 55.69 6.5
 0 13 3 57.42 7.38
 0 13 -3 60.52 5.69
 0 13 3 62.31 6.74
 0 13 3 52.68 5.67
 0 13 -3 64.89 6.61
 0 13 3 63.75 5.8
 0 13 -3 61.02 6.59
 0 13 3 61.89 6.52
 0 13 5 0.2 3.92
 0 13 5 -1.83 3.24
 0 13 5 -1.17 2.44
 0 13 -5 0.54 1.89
 0 13 5 4.47 3.6
 0 13 5 -1.53 2.53
 0 13 5 -0.09 2.11
 0 13 -5 -5.6 3.2
 0 13 5 1.39 2.58
 0 13 7 161.93 10.56
 0 13 -7 171.45 10.97
 0 13 7 129.88 9.58
 0 13 7 141.17 7.46
 0 13 7 160.75 12.27
 0 13 7 158.75 10.66
 0 13 -7 164.61 8.36
 0 13 -7 169.55 10.86
 0 13 7 162.58 7.42
 0 13 7 184.69 14.29
 0 13 9 -1.6 3
 0 13 -9 -3.96 2.74
 0 13 -9 -6.14 4.33
 0 13 9 -0.66 3.55
 0 13 9 1.67 1.84
 0 13 9 2.62 3.28
 0 13 -9 2.47 2
 0 13 9 0.57 5.45
 0 13 9 -2.07 2.21
 0 13 -9 0.89 3.32
 0 -13 -9 -3.42 3.33
 0 13 11 62.09 7.01
 0 13 -11 50.13 7.68
 0 13 -11 56.71 7.74
 0 13 11 60.8 7.5
 0 13 -11 60.29 4.95
 0 -13 -11 66.77 8.3
 0 13 -11 55.44 7.3
 0 13 11 65.58 10.45
 0 13 -13 33.87 6.23
 0 -13 -13 36.52 3.5
 0 13 -13 40.52 7.87
 0 13 13 46.44 7.14
 0 13 -13 47.27 4.07
 0 -13 -13 48.34 7.64
 0 13 -13 35.51 6.87
 0 13 13 47.75 10.33
 0 13 -15 107.93 11.1
 0 13 -15 105.68 11.03
 0 -13 -15 105 6.11
 0 -13 -15 131.74 12.31
 0 13 15 133.96 11.31
 0 13 -15 119.97 11.16
 0 13 15 133.8 16.32
 0 -13 -17 64 4.69
 0 13 -17 66.43 8.93
 0 13 -17 67.88 9.63
 0 -13 -17 65.73 5.56
 0 -13 -17 89.32 10.56
 0 13 17 76.38 8.89
 0 -13 17 60.21 8.46
 0 13 -17 82.58 9.68
 0 13 17 92.68 14.12
 0 -13 -19 12.58 3.74
 0 13 -19 14.92 5.51
 0 13 -19 4.25 4.42
 0 -13 -19 10.33 3.59
 0 -13 -19 17.1 5.8
 0 13 19 15.81 5.97
 0 -13 -19 14.29 3.89
 0 -13 19 16.27 5.55
 0 13 -19 16.44 5.99
 0 13 19 17.17 9.29
 0 -13 -21 41.94 6.4
 0 13 21 51.34 8.46
 0 13 -21 42.03 8.23
 0 13 -21 35.23 7.98
 0 -13 -21 32.8 5.78
 0 -13 -21 37.46 8.06
 0 -13 -21 48.63 6.98
 0 -13 21 39.24 7.51
 0 13 -21 38.18 7.51
 0 13 21 49.31 11.01
 0 -13 -23 3.14 4.49
 0 13 23 11.82 5.24
 0 13 -23 -2.5 4.96
 0 -13 -23 -0.2 3.86
 0 -13 -23 20.1 8.56
 0 -13 -23 1.46 4.91
 0 -13 23 -5.92 4.24
 0 -13 -23 14.53 5.68
 0 13 -23 14.82 6.54
 0 13 23 -4.07 10.55
 0 13 25 70.55 9.83
 0 -13 -25 33.06 7.44
 0 13 -25 51.28 9.35
 0 -13 -25 60.4 12.55
 0 -13 -25 71.92 10.2
 0 -13 -25 55.38 8.08
 0 13 -25 71.31 10.64
 0 -13 25 48.79 8.37
 0 13 25 71.41 17.95
 0 13 27 18.93 7.06
 0 13 -27 11.34 6.85
 0 -13 -27 18.96 7.13
 0 -13 -27 19.87 9.14
 0 -13 -27 12.4 6.98
 0 -13 -27 15.1 4.76
 0 -13 27 16.28 5.79
 0 13 -27 15.22 6.7
 0 13 27 34.28 15.97
 0 13 29 55.16 9.76
 0 -13 -29 30.32 8.36
 0 13 -29 50.15 10.48
 0 -13 -29 9 9.18
 0 -13 -29 45.41 9.27
 0 -13 -29 38.98 8.54
 0 -13 29 30.76 6.85
 0 13 -29 40.84 8.88
 0 13 29 68.03 18.81
 0 13 31 18.69 7.94
 0 -13 -31 20.16 10.24
 0 13 -31 2.98 5.72
 0 -13 -31 18.17 12.06
 0 -13 -31 20.6 7.79
 0 -13 -31 15.82 6.53
 0 13 -31 20.66 6.98
 0 -13 31 29.79 6.87
 0 13 31 46.47 16.76
 0 13 -33 16.97 8.79
 0 -13 -33 3.2 6.62
 0 -13 -33 20.62 12.65
 0 -13 33 9.24 5.69
 0 13 -33 8.68 6.68
 0 13 33 9.9 15.39
 0 -13 -35 45.11 15.06
 0 -13 -35 55.23 11.27
 0 13 -35 40.58 9.68
 0 13 35 64.56 21.61
 0 14 0 16.62 4.28
 0 14 0 24.68 5.7
 0 14 0 32.3 5.41
 0 14 0 23.65 4.09
 0 14 0 27.99 4.75
 0 14 -2 -1.29 2.59
 0 14 2 -4.72 2.93
 0 14 2 6.19 3.6
 0 14 2 2.27 3.08
 0 14 -2 1.93 2.16
 0 14 2 4.01 2.37
 0 14 -2 -0.83 2.56
 0 14 2 -0.11 2.71
 0 14 2 -3.01 3.29
 0 14 -2 4.06 3.26
 0 14 4 106.65 9.21
 0 14 4 128.46 9.58
 0 14 -4 124.31 8.11
 0 14 4 102.49 9.99
 0 14 4 104.34 7.28
 0 14 4 112.12 7.11
 0 14 -4 108.88 8.35
 0 14 -4 128.33 9.72
 0 14 4 119.34 9.22
 0 14 6 55.67 6.78
 0 14 -6 64.66 5.75
 0 14 6 72.77 7.47
 0 14 6 56.98 8.25
 0 14 6 69.69 5.9
 0 14 -6 68.1 7.26
 0 14 -6 84.39 8.43
 0 14 6 79.98 7.93
 0 14 -8 34.55 6.44
 0 14 8 30.22 6.12
 0 14 8 49.21 7.08
 0 14 -8 36.81 4.14
 0 14 -8 34.47 5.89
 0 14 -8 49.97 6.57
 0 14 8 35.02 5.45
 0 14 10 32.97 5.72
 0 14 -10 37.21 6.15
 0 14 10 28.57 6.06
 0 14 10 18.33 5.91
 0 14 -10 22.64 5.66
 0 14 -10 23.6 5.95
 0 14 -10 28.77 6.06
 0 14 10 37.34 8.59
 0 -14 -10 21.19 5.74
 0 14 12 12.86 5.34
 0 14 -12 9.21 4.74
 0 14 -12 13.93 5.41
 0 14 -12 0.41 3.3
 0 14 12 13.96 8.12
 0 -14 -12 10.61 5.3
 0 14 14 59.63 8.22
 0 14 -14 43.84 7.74
 0 14 -14 43.4 7.57
 0 14 -14 47.76 7.51
 0 14 14 65.42 12.98
 0 -14 -14 47.63 7.81
 0 14 16 4.92 4.63
 0 14 -16 4.37 4.11
 0 14 -16 6.09 4.3
 0 14 -16 2.1 3.99
 0 14 16 9.68 8.36
 0 -14 -16 12.52 5.79
 0 14 18 68.99 9.12
 0 14 -18 79.49 10.94
 0 14 -18 59.65 9.15
 0 14 -18 78.6 9.66
 0 14 18 90.75 15.33
 0 -14 -18 79.55 10.1
 0 14 20 1.96 5.19
 0 -14 -20 -0.57 4.47
 0 14 -20 3.37 5.4
 0 14 -20 1.57 4.93
 0 14 20 -2.1 8.19
 0 14 22 32.76 7.67
 0 -14 -22 32.28 7.87
 0 14 -22 18.3 6.44
 0 -14 22 17.77 5.59
 0 14 -22 16.31 6.15
 0 14 22 17.28 11.98
 0 14 24 29.97 7.4
 0 -14 -24 36.91 8.71
 0 14 -24 30.93 8.73
 0 -14 24 28.8 6.98
 0 14 -24 37.8 7.89
 0 14 24 45.67 13.25
 0 14 26 8.09 5.87
 0 -14 -26 10.89 6.04
 0 14 -26 12.28 7.15
 0 -14 26 -4.36 5.21
 0 14 -26 0.31 5.68
 0 14 26 5.35 10.18
 0 14 28 43.48 8.64
 0 14 -28 31.76 7.51
 0 -14 -28 40.91 9.53
 0 -14 28 32.29 7.81
 0 14 -28 28.12 8.31
 0 14 28 34.72 14.12
 0 14 30 -11.72 7.43
 0 14 -30 11 6.77
 0 -14 -30 -2.41 6.49
 0 -14 30 -7.67 6.34
 0 14 -30 1.67 6.42
 0 -14 -30 5.99 9.94
 0 14 30 -0.76 13.62
 0 -14 -32 27.95 12.55
 0 14 -32 48.58 10.56
 0 14 32 32.27 18.1
 0 15 -1 -1.83 3.06
 0 15 1 -7.89 3.95
 0 15 -1 6.59 2.93
 0 15 1 -1.15 3.17
 0 15 -1 0.69 2.64
 0 15 1 1.9 3.03
 0 15 1 7.33 2.92
 0 15 -1 1.26 2.92
 0 15 -1 -0.14 2.69
 0 15 -1 -0.72 3.22
 0 15 1 2.32 3.12
 0 15 3 3.78 3.41
 0 15 -3 2.01 2.96
 0 15 -3 1.6 2.87
 0 15 3 1.17 2.67
 0 15 -3 1.21 2.63
 0 15 3 -2.11 3.49
 0 15 -3 1.21 3.62
 0 15 3 0.91 2.46
 0 15 -3 -2.55 2.71
 0 15 -3 1.22 2.53
 0 15 3 1.04 2.72
 0 15 -5 7.34 2.84
 0 15 5 11.52 3.94
 0 15 5 15.07 4.5
 0 15 -5 9.46 3.77
 0 15 -5 5.9 2.7
 0 15 -5 12.19 3.66
 0 15 5 6.49 4.43
 0 15 -5 6.6 3.52
 0 15 5 2.17 4.13
 0 15 7 4.8 4.08
 0 15 -7 2.28 3.13
 0 15 -7 5.69 3.94
 0 15 -7 8.7 3.22
 0 15 7 8.65 5.23
 0 15 -9 5.2 3.65
 0 15 -9 19.08 5.51
 0 15 -9 13.58 4.57
 0 15 9 11.32 4.72
 0 15 9 8.06 4.02
 0 15 11 -0.62 4.27
 0 15 -11 8.88 4.74
 0 15 -11 4.85 4.12
 0 15 -11 5.96 3.59
 0 15 -11 -3.25 3.33
 0 15 13 -9.32 4.98
 0 15 -13 6.19 5.45
 0 15 -13 4.66 5.02
 0 15 -13 -2.42 3.58
 0 15 -13 6.2 3.7
 0 -15 -13 -3.11 5.54
 0 15 -15 5.1 4.59
 0 15 -15 -1.85 4.35
 0 15 -15 3.03 4.01
 0 15 15 9.57 4.94
 0 -15 -15 3.48 4.08
 0 15 -17 10.74 5.53
 0 15 -17 9.95 5.05
 0 15 -17 5.94 4.41
 0 15 17 9.82 5.53
 0 -15 -17 19.43 6.52
 0 15 -19 -6.32 5.83
 0 15 -19 -1.25 6.28
 0 15 -19 8.39 6.07
 0 15 19 -2.25 4.69
 0 -15 -19 3.18 4.88
 0 15 -21 1.41 4.76
 0 15 -21 13.09 5.98
 0 15 -21 -2.49 5.15
 0 15 21 1.04 4.99
 0 -15 -21 0.3 4.9
 0 15 -23 -7.53 6.2
 0 -15 -23 1.24 5
 0 15 -23 -15.42 7.28
 0 15 23 0.27 5.12
 0 15 -25 8.2 5.59
 0 -15 25 13.41 6.38
 0 15 -25 13.13 7.13
 0 15 25 9.88 5.96
 0 -15 -25 6.43 5.15
 0 15 -27 3.83 5.85
 0 15 -27 1.86 5.57
 0 15 27 -2.05 5.8
 0 15 -29 11.93 8.94
 0 16 0 78.65 8.65
 0 16 0 78.6 9.31
 0 16 0 87.47 8.01
 0 16 0 75.23 8.69
 0 16 -2 12.04 3.85
 0 16 2 18.13 4.68
 0 16 -2 15.68 5.32
 0 16 2 13.04 3.77
 0 16 -2 18.34 6.03
 0 16 -2 13.61 4.12
 0 16 2 19.32 5.17
 0 16 2 18.76 5.22
 0 16 -4 71.43 8.92
 0 16 -4 71.65 8.48
 0 16 4 77.47 9.69
 0 16 -4 65.91 8.21
 0 16 4 76.44 8.56
 0 16 -4 71.47 7.86
 0 16 4 95.47 8.68
 0 16 -4 87.93 8.58
 0 16 -6 6.49 3.14
 0 16 -6 16.66 4.73
 0 16 6 18.28 5.26
 0 16 -6 11.36 3.9
 0 16 6 10.72 5.52
 0 16 8 32.52 6.02
 0 16 -8 23.59 6.09
 0 16 -8 17.01 5.7
 0 16 -8 26.94 5.24
 0 16 -8 29.73 5.53
 0 16 8 20.14 5.92
 0 16 10 42.59 7.23
 0 16 -10 41.47 7.09
 0 16 -10 47.03 6.82
 0 16 -10 31.4 6.68
 0 16 -10 24.7 6.21
 0 16 -12 -0.43 3.93
 0 16 12 13.69 6.08
 0 16 -12 -9.04 5.44
 0 16 -12 6.94 4.62
 0 16 14 75.06 9.4
 0 16 -14 50.8 9.15
 0 16 -14 45.94 8.1
 0 16 -14 62.4 8.75
 0 16 -14 73.07 9.03
 0 16 16 4.12 4.83
 0 -16 -16 7.69 4.74
 0 16 -16 1.91 4.53
 0 16 -16 15.75 6.76
 0 16 -16 6.9 5.22
 0 16 -16 12.7 4.52
 0 16 -18 26.04 7.07
 0 16 -18 16.66 6.27
 0 16 18 32.94 7.42
 0 16 -20 15.3 6.4
 0 16 -20 10.44 6.32
 0 16 20 1.32 5.27
 0 -16 -20 -7.89 6.85
 0 16 -22 6.59 7.01
 0 16 -22 24.01 7.55
 0 16 22 9.62 6.1
 0 -16 -22 5.64 5.13
 0 16 -24 33.96 9.03
 0 16 -24 47.93 9.14
 0 17 -1 6.9 3.61
 0 17 1 4.67 3.27
 0 17 1 5.32 4.9
 0 17 -1 14.43 5.19
 0 17 -1 0.91 2.97
 0 17 -3 61.49 8.05
 0 17 3 53.89 7.64
 0 17 -3 62.51 7.41
 0 17 3 61.72 9.14
 0 17 -3 77.09 10.04
 0 17 -3 58.94 8.21
 0 17 -5 3.8 3.41
 0 17 -5 9.53 4.29
 0 17 -5 3.14 4.39
 0 17 -5 5.63 3.84
 0 17 5 11.79 5.38
 0 17 -7 40.46 6.69
 0 17 7 41.83 8.13
 0 17 -7 37.22 6.98
 0 17 -7 36.61 6.9
 0 17 -7 46.66 7.77
 0 17 -9 0.46 3.04
 0 17 9 -3.61 4.88
 0 17 -9 4.17 3.68
 0 17 -9 -6.55 4.37
 0 17 -11 16.87 6.39
 0 17 11 21.45 6.61
 0 17 -13 3.49 4.31
 0 17 13 1.64 4.54
 0 17 -15 8.25 5.78
 0 17 15 20.05 7.4
 0 17 -17 17.31 6.09
 0 17 17 31.16 7.28
 0 17 -19 21.11 7.5
 0 17 19 32.2 8.4
 0 17 -19 14.09 6.28
 0 17 -19 23.18 5.89
 0 18 0 9.81 5.19
 0 18 2 -5.39 5.13
 0 18 -2 9.95 4.71
 0 18 4 8.83 4.79
 0 18 -4 13.44 5.42
 0 18 -4 1.1 4.41
 0 18 -6 16.24 5.33
 0 18 -6 6.7 4.13
 0 18 6 12.91 6.13
 0 18 -6 8.84 4.65
 0 18 -8 8.38 4.44
 0 18 -8 4.44 4.12
 0 18 -8 4.17 4.7
 0 18 -8 -3.41 4.34
 0 18 -10 5.16 3.87
 0 18 -10 11.32 4.76
 0 18 -10 2.18 3.34
 1 0 -49 3.57 4.8
 1 0 -49 5.35 9.74
 -1 0 49 -0.98 17.72
 1 0 -47 0.97 3.94
 -1 0 47 -2.81 13.69
 1 0 -45 3.6 3.75
 1 0 -45 1.43 5.21
 1 0 -45 2.48 8.4
 1 0 -43 1.93 5.2
 1 0 -43 6.53 9.74
 1 0 -41 -0.26 4.8
 1 0 -41 11.34 9.53
 -1 0 41 0.8 11.98
 1 0 -39 1.26 4.74
 1 0 -39 10.83 8.01
 1 0 -37 2.15 5.05
 1 0 -37 7.84 8.22
 -1 0 37 -4.91 10.02
 1 0 -35 -6.97 3.93
 1 0 -35 -2.48 6.72
 1 0 -33 -2.53 4.47
 1 0 -33 5.61 5.74
 1 0 -31 -1.58 3.92
 1 0 -31 2.64 5.99
 -1 0 31 -9.42 7.23
 1 0 -29 -2.2 3.95
 1 0 -29 -4.92 7.12
 -1 0 29 -5.06 8.78
 1 0 -27 2.29 5.92
 -1 0 27 0.92 6.57
 -1 0 27 4.6 3.54
 1 0 -27 -1.02 3.33
 1 0 -27 -1.32 2.63
 -1 0 27 -3.69 3.49
 1 0 -25 -5.64 7.24
 -1 0 25 -1.24 5.9
 -1 0 25 0.49 4.18
 1 0 -25 -1.39 4.15
 -1 0 25 2.15 2.64
 1 0 -25 -3.89 3.18
 -1 0 25 -1.18 2.52
 1 0 -25 0.93 2.56
 1 0 -23 -6.4 3.79
 -1 0 23 -0.45 3.09
 -1 0 23 -0.12 2.77
 1 0 -23 -3.44 2.87
 1 0 -23 -1.42 3.04
 -1 0 23 -3.98 2.5
 1 0 -23 -4.85 4.72
 1 0 -21 -1.1 3.14
 -1 0 21 -3.1 3.61
 -1 0 21 0.43 2.19
 1 0 -21 0.88 2.36
 -1 0 21 -0.61 3.04
 1 0 -21 -0.26 3.07
 1 0 -21 3.52 4.36
 -1 0 19 4.61 3.13
 1 0 -19 0.44 2.81
 1 0 -19 1.2 2.04
 -1 0 19 -1.16 2.24
 -1 0 19 0.37 2.54
 1 0 -19 -1.27 2.4
 1 0 -19 2.64 5.23
 1 0 -17 1.66 3.06
 1 0 -17 1.43 2.37
 -1 0 17 -1.52 2.23
 1 0 -17 -1.94 2.09
 -1 0 17 -1.97 2.61
 1 0 -17 3.49 4.6
 1 0 -15 -1.91 2.08
 -1 0 15 1.2 2.14
 -1 0 15 -0.99 2.03
 1 0 -15 1.76 1.91
 1 0 -15 -0.63 2.33
 -1 0 15 2.27 2.39
 1 0 -15 4.27 3.22
 1 0 -15 -0.81 4.49
 1 0 -13 -1.66 2.03
 -1 0 13 -2.81 1.89
 1 0 -13 1.17 1.8
 -1 0 13 0.52 1.97
 -1 0 13 3.32 2.38
 1 0 -13 0.92 2.86
 1 0 -13 -2.1 4.73
 1 0 -11 -1.78 1.8
 -1 0 11 -2.63 1.84
 -1 0 11 0.74 2.18
 1 0 -11 1.1 3.12
 1 0 -11 -0.87 3.36
 1 0 -9 0.38 1.47
 -1 0 9 -0.42 1.64
 -1 0 9 1.85 1.72
 1 0 -9 1.34 2.62
 1 0 -9 3.15 3.33
 1 0 -7 0.44 1.23
 -1 0 7 2.69 1.63
 -1 0 7 0.41 1.46
 1 0 -7 4.61 2.41
 -1 0 7 -2.36 3.05
 1 0 -7 2.93 2.92
 1 0 -5 -0.63 0.76
 1 0 -5 1.34 2.25
 -1 0 5 -0.69 1.16
 1 0 -5 0.52 1.87
 -1 0 5 0.14 2.01
 -1 0 5 -1.3 1.06
 1 0 -3 -0.89 0.6
 -1 0 3 -0.27 1.15
 1 0 3 -0.09 0.65
 -1 0 -3 -0.62 0.77
 1 0 3 -0.72 0.57
 1 0 3 1.58 0.99
 -1 0 -3 1.47 0.89
 1 0 5 -0.77 1.05
 -1 0 -5 1.6 1.13
 1 0 5 -0.1 1.23
 -1 0 -5 0.49 1.29
 -1 0 -5 0.88 1.42
 1 0 5 3.5 1.6
 1 0 7 0.29 1.49
 -1 0 -7 0.59 1.48
 -1 0 -7 -1.34 1.77
 -1 0 -7 0.2 1.76
 1 0 9 -4.04 1.84
 -1 0 -9 -1.37 1.58
 -1 0 -9 0.58 2.19
 -1 0 -9 -0.88 1.86
 -1 0 -11 0.51 1.72
 1 0 11 1.12 1.95
 -1 0 -11 -1.42 2.1
 -1 0 -11 0.08 2.2
 -1 0 -11 2.13 2.07
 -1 0 -13 0.74 1.74
 -1 0 -13 -1.73 1.9
 1 0 13 0.33 2.06
 1 0 13 -5.52 2.56
 -1 0 -13 0.81 1.91
 -1 0 -13 -0.1 2.55
 -1 0 -15 -2.05 1.92
 -1 0 -15 -1.5 2.09
 1 0 15 0.52 2.11
 -1 0 -15 0.71 2.03
 1 0 15 -0.65 2.06
 -1 0 -15 2.32 2.85
 -1 0 -17 1.53 2.29
 -1 0 -17 0.5 2.66
 -1 0 -17 -1.62 2.68
 1 0 17 -0.75 2.49
 -1 0 -17 -0.08 2.06
 1 0 17 2.79 2.57
 -1 0 -19 -1.41 4.36
 -1 0 -19 -0.51 2.33
 1 0 19 -0.39 3.08
 -1 0 -19 -1.88 2.64
 1 0 19 1.11 2.46
 -1 0 -19 5.59 2.92
 1 0 19 2.29 2.1
 -1 0 -19 -0.96 2.2
 -1 0 -21 6.27 5.3
 -1 0 -21 1.25 2.08
 1 0 21 2.62 3.85
 -1 0 -21 1.3 3
 1 0 21 -3.44 2.52
 -1 0 -21 -1.4 2.47
 1 0 21 -2.88 2.59
 -1 0 -21 4.55 3.08
 1 0 23 1.14 2.54
 -1 0 -23 1.22 2.63
 -1 0 -23 1.04 5.85
 -1 0 -23 3.13 2.48
 -1 0 -23 -1.7 3.39
 1 0 23 3.18 3.29
 -1 0 -23 0.28 2.58
 1 0 23 -9.66 6.76
 1 0 25 -10.07 6.93
 1 0 25 1.38 3.48
 -1 0 -25 -4.43 3.62
 -1 0 -25 4.49 3.39
 -1 0 -25 -0.33 2.66
 -1 0 -25 -10.96 6.27
 1 0 27 -2.16 5.71
 -1 0 -27 2.19 3.15
 -1 0 -27 2.02 2.57
 -1 0 -27 8.43 3.49
 -1 0 -27 0.81 5.72
 -1 0 -29 8.31 8.32
 1 0 29 -7.3 7.7
 -1 0 -29 -2.36 3.39
 -1 0 -29 5.3 2.61
 -1 0 -31 4.21 7.14
 1 0 31 4.81 8.37
 -1 0 -31 -0.78 2.45
 -1 0 -31 2.94 3.88
 -1 0 -33 -10.32 7.62
 1 0 33 -5.83 11.15
 -1 0 -33 4.2 4.53
 -1 0 -35 -11.46 7.35
 1 0 35 8.36 11.31
 -1 0 -35 -5.81 5.08
 -1 0 -37 -0.55 7.39
 1 0 37 -13.86 11.81
 -1 0 -37 -3.56 4.38
 -1 0 -39 -9.8 9.28
 1 0 39 15.61 12.02
 -1 0 -39 0.25 5.2
 -1 0 -41 -3.57 8.67
 1 0 41 1.59 10.71
 -1 0 -41 -3.42 5.41
 -1 0 -43 8.66 10.46
 1 0 43 -5.08 11.62
 -1 0 -43 -0.82 5.34
 -1 0 -45 -7.7 10.27
 -1 0 -45 4.56 6.27
 -1 0 -47 1.47 6.29
 -1 0 -47 3.11 3.9
 -1 0 -47 5.32 9.06
 -1 0 -49 -1.78 3.75
 1 0 49 10.78 14.39
 -1 0 -49 14.98 9.98
 1 1 -50 9.97 4.9
 1 1 -48 32.62 12.76
 1 -1 -48 40.88 14.15
 1 -1 -48 44.5 11.25
 1 -1 -48 30.8 5.56
 1 1 -48 30.44 5.96
 1 1 -48 25.23 9.16
 -1 -1 48 51.41 20.82
 -1 1 48 63.63 19.64
 1 -1 -46 14.53 4.16
 1 1 -46 16.78 5.27
 1 1 -46 12.89 10.56
 1 -1 -46 23.16 10.26
 1 1 -46 18.63 7.43
 -1 -1 46 42.05 15.28
 1 -1 -44 12.29 4.42
 1 1 -44 9.51 9.36
 1 -1 -44 11.73 9.74
 1 1 -44 12.97 6.73
 -1 -1 44 6.82 11.65
 -1 1 44 6.24 12.1
 1 -1 -42 32.56 5.51
 1 1 -42 31.39 7.8
 1 -1 -42 40.81 8.4
 1 1 -42 32.99 11.06
 1 -1 -42 28.07 10.93
 -1 1 42 28.69 16.41
 1 -1 -40 -2.2 4.65
 1 1 -40 2.97 4.44
 1 -1 -40 -10.29 10.7
 1 1 -40 -4.35 7.07
 -1 -1 40 -11.39 13.81
 -1 1 40 3.98 11.37
 1 1 -38 1.54 5.12
 1 -1 -38 5.58 3.99
 1 1 -38 -2.59 8.13
 1 -1 -38 8.73 7.82
 -1 -1 38 27.77 12.88
 -1 1 38 9.58 10.43
 1 -1 -36 -4.19 4.22
 1 1 -36 -7.5 4.11
 1 1 -36 -19.69 9.33
 1 -1 -36 -5.19 6.72
 -1 -1 36 -7.31 9.6
 -1 1 36 2.74 9.61
 1 1 -34 26.25 6.6
 1 -1 -34 24.23 4
 1 -1 -34 22.43 5.38
 1 1 -34 25.12 8.7
 1 -1 -34 23.09 8.94
 -1 -1 34 41.37 13.59
 -1 1 34 26.66 11.9
 1 -1 -32 50.97 11.68
 1 1 -32 43.89 11.56
 1 1 -32 42.07 6.89
 1 -1 -32 39.24 6.42
 -1 1 32 46.99 6.52
 -1 -1 32 45.59 11.6
 -1 1 32 33.33 11.01
 1 -1 -30 405.63 27.75
 1 1 -30 413.27 27.38
 1 -1 -30 427.2 18.35
 1 1 -30 428.01 19.11
 -1 1 30 459.81 18.17
 -1 -1 30 412.48 31.36
 1 -1 -28 79.08 12.59
 1 1 -28 76.76 13.1
 -1 -1 28 71.36 13.43
 -1 1 28 76.64 6.88
 1 -1 -28 76.79 7.76
 1 1 -28 85.66 8.86
 1 1 -28 83.97 6.58
 -1 1 28 81.57 7.85
 1 -1 -26 156.66 16.38
 1 1 -26 169.15 16.5
 -1 -1 26 193.1 19.4
 -1 -1 26 179.29 11.54
 1 1 -26 168.61 11.57
 1 -1 -26 173.87 11.07
 -1 1 26 178.41 9.61
 -1 -1 26 178.95 10.34
 1 1 -26 184.33 11.88
 -1 1 26 191.04 11.16
 1 1 -26 186.47 9.14
 1 -1 -26 192.77 9.77
 1 1 -24 133.96 7.47
 -1 1 24 121.67 8.57
 1 -1 -24 129.56 7.87
 1 -1 -24 118.12 13.72
 1 1 -24 121.88 13.65
 1 1 -24 105.95 8.35
 -1 1 24 109.67 9.11
 -1 -1 24 114.01 9.11
 1 -1 -24 118.91 9.61
 -1 -1 24 123.89 8.32
 -1 1 24 118.97 7.76
 1 -1 -24 119.43 8.85
 1 1 -24 120.31 9.19
 -1 -1 24 145.73 16.63
 1 1 -24 116.65 9.53
 -1 1 22 438.52 15.14
 1 1 -22 464.62 13.13
 1 -1 -22 468.34 13.89
 1 -1 -22 398.76 23.17
 1 1 -22 394.43 22.4
 1 1 -22 403.93 15.08
 1 -1 -22 444.96 17.56
 -1 -1 22 455.6 16.55
 -1 1 22 430.05 13.55
 1 -1 -22 428.2 15.33
 1 1 -22 424.72 16.27
 -1 -1 22 432.45 14.32
 -1 -1 22 428.65 25.37
 1 1 -22 438.88 17.22
 1 1 -20 419.87 11.77
 -1 1 20 416.77 14.08
 -1 -1 20 422.65 13.01
 1 -1 -20 427.41 12.81
 1 1 -20 389.8 21.1
 1 -1 -20 403.58 22.07
 1 1 -20 433.19 14.9
 -1 -1 20 384.27 14.35
 1 -1 -20 407.22 14.14
 1 1 -20 400.29 14.87
 -1 1 20 406.71 12.58
 -1 -1 20 414.5 13.48
 -1 -1 20 427.77 23.74
 1 1 -20 413.65 16.31
 1 -1 -20 414.8 16.36
 -1 -1 18 38.17 4.21
 -1 1 18 40.32 4.6
 1 -1 -18 35.87 3.95
 1 1 -18 34.82 3.63
 1 1 -18 36.88 7.62
 1 -1 -18 30.8 7.57
 -1 1 18 33.87 3.43
 1 1 -18 34.3 4.41
 1 -1 -18 33.1 4.97
 1 1 -18 33.48 5.06
 -1 -1 18 36.11 5.02
 -1 -1 18 35.77 4.24
 1 -1 -18 34.59 4.3
 -1 1 18 36.31 4.17
 -1 -1 18 41.42 8.56
 1 1 -16 50.51 4.1
 -1 1 16 50.61 4.62
 -1 -1 16 48.82 4.35
 1 -1 -16 50.77 4.51
 1 1 -16 38.44 7.43
 1 -1 -16 32.08 7.24
 -1 1 16 35.01 3.53
 1 1 -16 34.08 4.31
 -1 -1 16 47.15 5.17
 1 -1 -16 47.41 5.72
 -1 -1 16 45.13 4.53
 1 -1 -16 52.75 4.98
 -1 1 16 40.06 3.98
 -1 -1 16 38.6 6.88
 1 1 -16 42.77 5.46
 -1 1 16 58.63 8.18
 -1 -1 14 160.49 6.57
 1 1 -14 162.12 6.32
 1 -1 -14 160.32 6.78
 1 -1 -14 152.37 11.98
 1 1 -14 146.9 10.98
 -1 1 14 156.21 6.24
 -1 -1 14 156.07 7.61
 -1 -1 14 165.32 7.48
 1 -1 -14 157.15 7.25
 -1 1 14 154.34 6.66
 1 -1 -14 162.17 9.19
 1 1 -14 158.9 9.37
 -1 1 14 171.16 12.24
 1 -1 -12 1.71 1.97
 1 1 -12 4.47 1.74
 -1 -1 12 0.21 1.62
 1 1 -12 -1.06 3.48
 1 -1 -12 2.85 3.74
 -1 1 12 1.3 1.68
 1 -1 -12 2.84 2.57
 -1 -1 12 3.57 2.19
 -1 1 12 -0.55 2.36
 -1 1 12 2.09 1.9
 -1 -1 12 -2.85 2.18
 1 -1 -12 -2.7 1.88
 -1 1 12 0.97 3.34
 1 1 -12 -0.22 2.74
 -1 -1 10 2539.45 20.6
 1 1 -10 2507.55 19.83
 1 -1 -10 2618.35 22.85
 1 1 -10 2520.07 35.97
 1 -1 -10 2582.74 38.54
 -1 1 10 2585.78 20.68
 -1 1 10 2544.78 26.55
 -1 1 10 2544.63 22.43
 -1 -1 10 2529.23 24.84
 1 -1 -10 2568.07 23.49
 -1 1 10 2665.12 38.25
 1 1 -10 2579.89 32.38
 1 -1 -10 2628.64 32.01
 1 1 -8 1809.04 24.94
 1 -1 -8 1863.41 24.49
 -1 1 8 1899.44 28.88
 1 1 -8 1809.69 19.78
 -1 -1 8 1803.5 19.06
 -1 1 8 1764.56 16.71
 1 1 -8 1638.01 13.91
 -1 -1 8 1662.43 14.51
 1 -1 -8 1779.9 17.07
 1 -1 -8 1876.26 29.25
 1 1 -8 1774.74 26.35
 -1 1 6 7.98 1.54
 1 1 -6 5.6 1.09
 1 -1 -6 5.83 1.45
 1 -1 -6 2.94 2.39
 -1 1 6 1.25 2.97
 1 1 -6 4.85 2.34
 1 1 -6 6.78 1.66
 -1 -1 6 6.92 1.93
 -1 1 6 3.94 1.36
 1 1 -6 3.95 1.42
 -1 1 6 4.01 2.43
 1 1 -6 4.65 2.61
 1 -1 -6 5.11 2.22
 1 -1 -4 21.19 1.6
 -1 1 4 21.02 1.64
 1 1 -4 35.92 2.35
 1 1 -4 33.88 2.82
 -1 1 4 38.24 3.48
 1 -1 -4 24.45 2.19
 -1 -1 4 26.71 2.07
 1 1 -4 28.31 2.03
 -1 1 4 29.8 2.92
 1 1 -4 29 2.89
 1 1 -2 0.28 0.47
 1 -1 -2 -0.68 0.61
 1 1 -2 0.62 0.53
 -1 -1 2 -0.92 0.49
 -1 -1 -2 273.95 4.9
 1 1 2 256.79 5.03
 -1 1 -2 235.36 4.35
 1 1 2 244.75 4.41
 1 1 4 1675.08 14.21
 -1 -1 -4 1679.43 13.85
 -1 -1 -4 1737.75 15.86
 1 1 4 1711.74 16
 -1 -1 -4 1719.42 15.93
 1 1 4 1732.92 17.01
 -1 1 -4 1596.51 13.29
 -1 1 -4 1776.3 16.72
 -1 1 -4 1625.2 13.1
 -1 1 -4 1669.49 14.09
 1 1 6 1148.56 13.76
 -1 -1 -6 1142.42 13.19
 -1 1 -6 1122.12 13.47
 1 1 6 1133.25 15.42
 -1 -1 -6 1172 15.79
 -1 -1 -6 1157.56 15.37
 1 1 6 1197.9 9.79
 -1 1 -6 1144.17 14.14
 1 1 6 1171.44 10.8
 -1 1 -6 1141 14.68
 1 1 6 1185.31 17.63
 -1 1 -8 293.99 6.86
 -1 -1 -8 331.95 8.03
 -1 1 -8 328.84 8.42
 -1 -1 -8 339.38 9.41
 -1 -1 -8 328.98 9.68
 1 1 8 307.81 9.22
 1 1 8 356.04 6.47
 -1 -1 -8 323.07 7.29
 1 1 8 343.98 7.03
 1 1 8 323.63 11.02
 -1 1 -8 334.57 9.42
 -1 1 -10 283.81 7.52
 -1 -1 -10 306.42 8.54
 -1 -1 -10 305.53 10.27
 -1 1 -10 324.42 9.32
 1 1 10 295.5 9.97
 -1 -1 -10 344.92 10.52
 1 1 10 351.09 7.36
 -1 -1 -10 308.24 8.34
 1 1 10 327.06 7.88
 1 -1 10 316.09 8.96
 1 1 10 316.7 12.39
 -1 1 -10 306.98 10.03
 -1 -1 -12 333.59 9.44
 -1 1 -12 343.48 9.01
 1 1 12 319.68 11.17
 1 -1 12 313.15 10.46
 -1 1 -12 352.04 10.63
 -1 -1 -12 327.11 11.47
 1 1 12 347.37 8.12
 1 1 12 338.62 8.72
 1 -1 12 329.45 9.94
 -1 -1 -12 316.3 9.43
 1 1 12 336.05 14.28
 -1 1 -12 329.25 11.29
 -1 1 -14 414.21 10.5
 -1 -1 -14 405.06 11.18
 -1 -1 -14 392.93 13.35
 1 -1 14 400.4 12.67
 -1 1 -14 388.25 11.73
 1 1 14 398.98 10.4
 -1 -1 -14 396.53 11.22
 1 -1 14 396.91 11.45
 -1 1 -14 385.4 12.97
 1 -1 14 407.03 17.44
 1 1 14 383.13 16.71
 -1 -1 -16 1392.57 21.5
 -1 1 -16 1381.13 20.24
 -1 1 -16 1333.6 22.94
 -1 -1 -16 1355.46 25.71
 1 -1 16 1323.08 24.46
 -1 -1 -16 1336.86 22.19
 1 1 16 1316.23 20.1
 1 -1 16 1405.88 34.99
 -1 1 -16 1328.68 25.21
 -1 -1 -18 321.79 11.04
 1 1 18 310.45 11.84
 -1 1 -18 319.19 10.36
 -1 -1 -18 304.91 18.87
 -1 1 -18 315.56 12.02
 -1 1 -18 302.56 12.75
 -1 -1 -18 327.04 13.62
 1 -1 18 302.4 12.75
 -1 -1 -18 316.8 11.76
 -1 1 -18 312.83 12.43
 1 1 18 307.58 10.43
 1 -1 18 340.07 18.95
 -1 -1 -20 88.17 6.34
 1 1 20 82.59 6.79
 -1 1 -20 86.77 5.97
 -1 1 -20 74.68 10.81
 -1 -1 -20 78.45 10.9
 -1 1 -20 84.12 6.8
 -1 -1 -20 76.95 7.24
 -1 1 -20 77.36 7.25
 1 -1 20 87.2 7.78
 -1 -1 -20 84.68 6.58
 1 1 20 80.48 6.07
 -1 1 -20 89.32 7.49
 1 -1 20 83.83 10.37
 -1 1 -22 73.82 5.78
 -1 -1 -22 64.95 5.61
 1 1 22 71.58 6.7
 -1 1 -22 73.74 11.23
 -1 -1 -22 79.23 11.55
 -1 1 -22 82.42 6.93
 -1 1 -22 71.01 7.08
 1 -1 22 77.96 7.71
 -1 -1 -22 76.42 7.5
 -1 1 -22 75.39 7.21
 -1 -1 -22 72.79 6.7
 1 1 22 75.86 5.87
 1 -1 22 73.55 11.12
 -1 -1 -24 -0.44 2.73
 1 1 24 2.25 2.55
 -1 1 -24 0.2 2.32
 -1 -1 -24 6.28 6.21
 -1 1 -24 -1.05 5.45
 -1 1 -24 1.58 2.87
 -1 1 -24 2.81 3.01
 -1 -1 -24 -1.12 3.7
 1 1 24 1.53 3.43
 1 -1 24 0.97 3.62
 -1 -1 -24 1.39 2.61
 -1 1 -24 3.3 3.12
 1 1 24 0.22 2.67
 1 -1 24 6.29 5.29
 -1 -1 -26 235.73 11.01
 1 1 26 226.42 12.33
 -1 1 -26 212.57 10.1
 -1 1 -26 206.05 11.87
 -1 -1 -26 216.57 12.05
 -1 1 -26 199.74 12.29
 -1 1 -26 196.49 8.94
 1 -1 26 229.04 20.6
 -1 -1 -26 209.58 19.46
 -1 1 -26 208.4 18.89
 1 1 28 86.14 8.08
 -1 1 -28 83.88 6.77
 -1 1 -28 59.26 6.9
 -1 1 -28 79.83 13.35
 -1 -1 -28 65.2 11.39
 1 -1 28 84.81 15.07
 -1 1 -28 77.32 8.56
 -1 -1 -28 74.58 7.99
 -1 -1 -28 73.43 5.33
 -1 1 -28 79.99 6.4
 -1 1 -30 82.68 13.66
 -1 -1 -30 99.45 14.95
 1 1 30 73.92 13.76
 1 -1 30 70.67 13.73
 -1 -1 -30 84.97 8.58
 -1 -1 -30 95.71 6.16
 -1 1 -30 88.83 8.82
 -1 1 -30 86.89 6.89
 -1 -1 -32 48.28 12.64
 -1 1 -32 39.22 10.98
 1 -1 32 46.95 12.4
 1 1 32 28.64 10.27
 -1 1 -32 21.31 5.27
 -1 -1 -32 25.8 5.83
 -1 -1 -32 31.6 4.34
 -1 1 -34 65.96 13.07
 -1 -1 -34 81.57 15.17
 1 1 34 79.16 15.67
 1 -1 34 78.65 17.2
 -1 -1 -34 76 9.01
 -1 1 -34 62.21 8.61
 -1 -1 -34 66.05 5.67
 -1 1 -36 110.76 16.59
 -1 -1 -36 133.53 18.51
 1 1 36 159.76 22.95
 1 -1 36 119.2 19.48
 -1 1 -36 143.9 13.08
 -1 -1 -36 120.83 11.13
 -1 1 -38 9.82 8.68
 -1 -1 -38 8.59 9.7
 1 1 38 15.97 13.31
 1 -1 38 2.12 9.79
 -1 -1 -38 3.01 4.53
 -1 1 -38 3.57 4.59
 -1 1 -40 48.01 13.07
 -1 -1 -40 32.36 11.88
 1 -1 40 35.46 14
 1 1 40 36.25 13.94
 -1 1 -40 38.17 7.91
 -1 -1 -40 25.77 7.11
 -1 1 -42 -1.79 8.48
 -1 -1 -42 8.75 8.98
 -1 -1 -42 4.83 4.72
 -1 1 -42 -0.28 5.58
 1 -1 42 18.55 14.43
 1 1 42 14.24 13.15
 -1 1 -44 17.97 8.93
 -1 -1 -44 16.64 11.49
 -1 1 -44 18.22 5.94
 -1 -1 -44 8.23 6.05
 1 1 44 37.2 15.93
 -1 -1 -44 19.17 4.95
 -1 1 -46 8.89 10.29
 -1 -1 -46 4.65 8.93
 -1 1 -46 1.52 5.48
 1 1 46 27.21 18.61
 1 -1 46 16.98 14.22
 -1 -1 -46 20.34 5
 -1 1 -48 -0.66 9.27
 -1 -1 -48 -8.24 9.76
 -1 1 -48 -0.63 5.67
 1 -1 48 -6.53 14.05
 1 2 -49 22.18 9.54
 1 -2 -49 34.8 17.24
 1 -2 -49 37.39 10.91
 1 2 -49 21.82 6.57
 1 2 -49 32.71 9.9
 -1 -2 49 57.47 17.12
 1 -2 -47 0.67 8.77
 1 2 -47 -4.27 10.37
 1 2 -47 1.94 5.57
 -1 -2 47 3.56 13.57
 1 -2 -47 -5.84 7.91
 1 2 -45 66.36 14.99
 1 -2 -45 69.26 17.36
 1 -2 -45 68.55 7.03
 1 -2 -45 66.76 12.19
 1 2 -45 86.85 12.49
 -1 2 45 58.98 18.71
 -1 -2 45 95.2 21.98
 1 -2 -43 9.92 9.72
 1 2 -43 3.94 8.59
 1 -2 -43 13.89 7.02
 1 -2 -43 6.12 3.14
 1 2 -43 17.18 7.69
 -1 -2 43 9.7 12.31
 1 -2 -41 30.85 4.64
 1 -2 -41 26.72 10.25
 1 2 -41 23.11 9.47
 1 2 -41 23.88 6.6
 -1 2 41 36.58 14.81
 -1 -2 41 34.46 14.89
 1 -2 -39 31.19 4.63
 1 -2 -39 39.18 11.44
 1 2 -39 20.51 9.09
 1 2 -39 38.89 8.52
 -1 -2 39 45.44 14.88
 -1 2 39 43.72 15.74
 1 2 -37 69.88 9.82
 1 -2 -37 82.57 6.26
 1 -2 -37 91.23 9.88
 1 -2 -37 88.45 7.02
 1 -2 -37 90.42 17.29
 1 2 -37 70.2 13.57
 1 2 -35 65.98 13.01
 1 -2 -35 84.35 15.39
 1 -2 -35 67.28 7.8
 1 -2 -35 74.62 5.73
 1 2 -35 71.09 9.17
 -1 -2 35 54.87 13.58
 -1 2 35 81.37 9.26
 1 -2 -33 -8.27 8.67
 1 2 -33 7.94 5.92
 1 2 -33 -5.55 4.49
 1 -2 -33 1.12 2.43
 1 -2 -33 -0.38 3.82
 -1 -2 33 -8.78 10.11
 -1 2 33 1.37 3.88
 1 2 -31 143.45 16.8
 1 -2 -31 151.33 18.01
 1 -2 -31 157.83 11.37
 1 2 -31 145.08 12.02
 -1 -2 31 154.43 19.86
 -1 2 31 149.52 11.05
 1 2 -31 157.09 8.86
 1 2 -29 30.8 8.91
 1 -2 -29 32.23 10.41
 1 2 -29 25.86 3.97
 -1 2 29 30.81 5.42
 1 2 -29 24.83 5.41
 1 -2 -29 19.52 4.82
 -1 2 29 18.37 4.01
 -1 -2 29 27.71 9.2
 1 2 -27 185.83 11.98
 1 2 -27 204.82 18.17
 1 -2 -27 186 17.98
 1 2 -27 212.11 9.65
 -1 2 27 209.26 12.04
 -1 -2 27 204.85 12.46
 1 2 -27 203.2 13.05
 1 -2 -27 203.45 11.76
 -1 2 27 197.98 10.17
 -1 -2 27 185.5 19.03
 1 2 -25 289.45 14.21
 1 2 -25 280.53 20.49
 1 -2 -25 285.72 21.7
 1 2 -25 319.23 11.21
 1 -2 -25 323.77 12.6
 -1 2 25 316.48 14.31
 -1 -2 25 285.45 14.04
 1 -2 -25 317.55 13.84
 -1 2 25 293.67 11.69
 1 2 -25 305.03 15.19
 -1 -2 25 296.64 23.26
 1 2 -25 299.33 14.81
 1 2 -23 333.03 14.66
 1 2 -23 339.05 21.29
 1 -2 -23 313.04 21.13
 -1 2 23 366.52 14.65
 1 2 -23 354.77 11.33
 1 -2 -23 376.35 13.1
 1 -2 -23 354.98 15.94
 -1 -2 23 341.18 14.53
 1 -2 -23 357.48 14.09
 -1 2 23 344.77 12.07
 1 2 -23 337.27 15.4
 -1 -2 23 355.61 23.81
 -1 2 23 364.61 24.34
 1 2 -21 59.13 6.49
 -1 2 21 51.98 4.54
 1 -2 -21 55.37 9.14
 1 2 -21 43.37 8.09
 1 2 -21 53.33 4.52
 -1 2 21 58.09 5.96
 1 -2 -21 53.69 4.97
 1 -2 -21 53.99 6.44
 -1 -2 21 61.05 6.44
 -1 -2 21 59.22 5.72
 1 -2 -21 61.67 5.88
 -1 2 21 57.42 4.97
 1 2 -21 60.84 6.91
 -1 -2 21 65.78 11.1
 -1 2 21 59.99 10.35
 -1 2 19 129.56 6.41
 1 2 -19 136.9 8.72
 1 2 -19 119.11 11.89
 1 -2 -19 133.12 12.94
 1 2 -19 140.98 6.65
 -1 2 19 138.52 8.28
 1 -2 -19 141.69 7.73
 -1 2 19 136.99 9.18
 1 -2 -19 123.99 9.05
 -1 -2 19 131.1 8.38
 -1 2 19 132.45 7.01
 -1 -2 19 142.51 8.27
 1 -2 -19 137.87 7.82
 -1 2 19 145.34 13.83
 -1 -2 19 134.32 13.42
 1 2 -19 124.93 9.13
 -1 2 17 528.33 11.78
 1 2 -17 526.61 21.99
 1 -2 -17 534.55 23.79
 1 2 -17 530.19 11.78
 1 -2 -17 562.07 14
 -1 -2 17 511.26 14.81
 -1 2 17 516.39 15.84
 -1 2 17 523.6 12.94
 1 -2 -17 523.14 14.01
 -1 -2 17 517.21 14.56
 -1 2 17 575.73 24.74
 -1 -2 17 581.47 24.85
 1 -2 -17 527.68 17.19
 1 2 -17 534.89 17.57
 -1 2 15 -1.76 1.97
 -1 -2 15 -2.11 3.01
 1 2 -15 0.55 4.35
 1 2 -15 0.54 1.77
 1 -2 -15 -1.05 2.14
 -1 -2 15 3.46 2.53
 -1 2 15 0.21 2.86
 1 -2 -15 -2.59 3.01
 -1 2 15 0.39 2.05
 1 -2 -15 0.91 1.95
 -1 -2 15 -0.44 2.5
 1 2 -15 3.15 2.84
 -1 2 15 -0.86 4.31
 -1 -2 15 -0.88 4.54
 -1 2 13 724 12.01
 -1 -2 13 751.04 16.67
 1 2 -13 743.88 22.14
 1 -2 -13 754.36 14.52
 1 2 -13 679.93 11.43
 -1 2 13 705 16.44
 -1 -2 13 707.62 14.77
 1 -2 -13 728.28 14.09
 1 2 -13 721.24 16.47
 -1 2 13 712.62 13.18
 -1 -2 13 714.91 15.58
 -1 2 13 764.1 24.27
 1 2 -13 735.01 18.74
 -1 -2 13 768.34 24.53
 -1 -2 11 5.7 2.61
 1 2 -11 3.31 3.35
 1 2 -11 1.67 1.56
 1 -2 -11 0.35 1.74
 -1 -2 11 -1.01 1.89
 -1 2 11 1.23 2.41
 1 -2 -11 3.52 1.94
 1 2 -11 2.13 2.02
 -1 -2 11 1.95 2.07
 -1 2 11 3.26 1.77
 -1 -2 11 0.16 4.12
 -1 2 11 5.17 3.62
 1 2 -11 1.85 2.63
 -1 -2 9 1274.69 18.26
 1 2 -9 1305.43 18.77
 1 2 -9 1192.59 22.33
 -1 2 9 1189.09 16.6
 1 2 -9 1157.29 11.79
 1 -2 -9 1224.9 16.05
 -1 2 9 1227.12 18.2
 -1 -2 9 1181.23 15.21
 -1 2 9 1215.52 14.09
 -1 -2 9 1219.65 17.48
 1 2 -9 1221.03 18.31
 -1 2 9 1287.32 25.42
 -1 -2 9 1228.03 25.55
 1 2 -9 1266.43 21.98
 1 2 -7 184.14 6.64
 -1 -2 7 166.61 6.33
 1 2 -7 181.77 6.6
 1 2 -7 158.66 7.27
 1 -2 -7 148 5.31
 -1 2 7 145 5.4
 -1 -2 7 153.34 4.69
 1 -2 -7 162.38 7.23
 1 2 -7 171.48 6.39
 -1 2 7 168.39 4.64
 -1 -2 7 157.16 5.98
 -1 2 7 165.38 8.36
 1 2 -7 169.26 7.91
 -1 -2 7 153.15 8.21
 1 -2 -5 68.57 3.16
 -1 2 5 65.94 3.31
 1 2 -5 62.05 3.67
 -1 2 5 68.89 5.17
 1 2 -5 53.71 3.55
 1 -2 -5 67.51 4.12
 -1 2 5 66.92 4.42
 -1 -2 5 62.6 2.41
 1 2 -5 66.23 3.76
 1 2 -5 69.15 3.26
 -1 -2 5 63.05 3.24
 -1 2 5 68.73 4.77
 1 2 -5 64.11 4.58
 -1 2 3 1064.94 9.65
 -1 2 3 1112.53 9.75
 -1 2 3 1079.79 11.45
 -1 2 3 1090.07 14.69
 1 -2 -3 1049.97 13.18
 -1 2 3 1063.83 13.45
 1 2 -3 1074.49 10.26
 1 2 -3 1033.42 11.72
 -1 -2 3 1061.52 11.54
 1 2 -3 1045.36 11.09
 -1 2 3 1073.54 14.22
 -1 2 3 1058.88 9.51
 -1 2 1 1121.9 12.78
 -1 2 1 1081.84 11.66
 1 2 -1 1089.97 9.86
 -1 -2 1 1128.28 11.6
 1 2 -1 1155.09 11.33
 1 2 -1 1105.11 9.86
 -1 2 1 1160.28 13.1
 -1 2 1 1097.6 9.81
 1 2 1 687.09 8.39
 1 2 1 674.99 7.82
 -1 2 -1 684.84 7.36
 -1 2 -1 653.83 8.55
 1 2 1 660.82 7.85
 1 2 1 650.72 9.18
 1 2 1 644.55 9.07
 -1 2 -1 654.51 8.11
 1 2 1 663.18 6.68
 -1 2 -1 656.25 8.36
 1 2 3 635.94 9.12
 1 2 3 630.94 9.96
 1 2 3 618.76 9.51
 1 2 3 658.92 10.14
 1 2 3 615.14 10.74
 1 2 3 622.97 9.33
 -1 2 -3 627.23 9.19
 -1 2 -3 610.09 8.13
 1 2 3 627.25 9.07
 1 -2 5 11.62 1.68
 1 2 5 15.77 2.06
 -1 -2 -5 12.38 1.9
 1 2 5 12.29 2.34
 1 2 5 16.57 2.48
 -1 2 -5 11.08 1.61
 -1 2 -5 6.34 1.94
 -1 2 -5 10.2 2.03
 1 2 5 12.37 1.15
 1 -2 5 12.45 2.49
 -1 2 -5 10.1 1.71
 1 2 7 355.47 8.84
 -1 -2 -7 370.33 8.57
 1 2 7 350.61 9.63
 -1 2 -7 341.66 7.45
 1 -2 7 326.32 7.98
 -1 2 -7 356.61 10.03
 -1 -2 -7 367.08 6.4
 -1 2 -7 363.5 9.26
 1 2 7 376.96 6.12
 -1 2 -7 352.52 8.88
 1 -2 7 374.99 11.07
 1 2 7 389.95 11.44
 1 2 9 558.87 12.01
 -1 -2 -9 571.81 11.45
 1 2 9 550.09 13.24
 1 -2 9 541.49 11.43
 -1 2 -9 555.29 10.84
 -1 2 -9 586.82 14.18
 1 2 9 616.28 8.29
 1 2 9 567.4 9.01
 -1 2 -9 579.48 12.73
 -1 -2 -9 584.05 9.59
 1 -2 9 614.38 16.54
 1 2 9 597.64 16.2
 -1 2 -9 573.47 12.74
 -1 2 -11 237.99 6.94
 -1 -2 -11 256.38 8.35
 1 2 11 223.95 9.34
 1 -2 11 227.08 8.47
 -1 2 -11 239.09 8.04
 1 2 11 202.47 5.55
 1 2 11 221.69 6.44
 -1 -2 -11 218.37 6.84
 -1 2 -11 209.52 8.52
 -1 2 -11 227.98 8.86
 1 -2 11 254.4 12.35
 1 2 11 223.67 11.27
 -1 2 -13 109.52 5.26
 -1 -2 -13 117.17 6.22
 -1 -2 -13 113.75 7.32
 1 2 13 112.8 7.33
 1 -2 13 122.96 6.93
 1 -2 13 125.14 7.5
 1 2 13 129.77 5.01
 1 2 13 123.23 5.43
 -1 -2 -13 129 5.99
 -1 2 -13 116.03 7.03
 1 2 13 133.26 9.94
 1 -2 13 131.74 9.91
 -1 -2 -15 311.72 10.37
 -1 2 -15 310.87 9.21
 1 2 15 299.86 8.06
 1 2 15 305.84 12.29
 -1 -2 -15 294.76 11.87
 1 -2 15 296.34 11.3
 1 2 15 291.66 8.81
 -1 -2 -15 309.55 9.78
 1 2 15 314.58 16.19
 1 -2 15 320.42 16.43
 -1 2 -15 306.54 11.84
 -1 2 -17 4.49 2.63
 -1 -2 -17 6.23 2.6
 -1 -2 -17 5.1 5.05
 -1 2 -17 3.82 2.96
 1 -2 17 5.75 3.12
 -1 -2 -17 1.13 2.7
 -1 2 -17 1.89 3.1
 1 2 17 1.14 3.23
 1 2 17 6.31 2.39
 -1 -2 -17 6.07 2.5
 1 -2 17 7.16 4.92
 1 2 17 5.93 3.4
 -1 2 -19 1316.82 20.85
 -1 -2 -19 1343.41 23.25
 -1 -2 -19 1277.48 39.96
 -1 2 -19 1246.46 25.47
 -1 2 -19 1302.52 26.46
 -1 -2 -19 1301.82 27.19
 1 -2 19 1284.36 25.83
 1 2 19 1222.58 27.11
 -1 -2 -19 1277.07 22.97
 1 2 19 1259.63 20.54
 1 -2 19 1334.77 38.89
 1 2 19 1362.24 38.82
 -1 2 -21 0.86 2.26
 -1 -2 -21 0.73 2.72
 1 2 21 -3.67 3.22
 -1 2 -21 -8.19 6.09
 -1 -2 -21 -6.3 6.14
 -1 2 -21 -2.2 2.43
 -1 -2 -21 2.36 2.86
 -1 2 -21 0.7 2.98
 1 -2 21 2.34 3.37
 1 2 21 0.79 2.29
 -1 -2 -21 0.55 2.3
 1 -2 21 3.7 4.89
 1 2 21 3.63 4.47
 -1 2 -23 183.56 8.65
 -1 -2 -23 186.47 9.7
 1 2 23 186.06 10.77
 -1 -2 -23 201.52 18.22
 -1 2 -23 173.64 15.95
 -1 2 -23 192.58 11.26
 -1 -2 -23 185.33 11.34
 -1 2 -23 189.12 11
 1 -2 23 172.21 10.88
 -1 2 -23 181.07 8.73
 -1 -2 -23 181.04 9.98
 1 2 23 187.3 8.84
 -1 2 -23 174.87 11.13
 1 -2 23 210.39 18.53
 -1 2 -25 138.86 7.95
 1 2 25 134.05 9.65
 -1 2 -25 110.91 13.52
 -1 -2 -25 127.07 15.11
 -1 2 -25 138.92 10.03
 1 -2 25 134.4 10.07
 -1 2 -25 136.63 9.75
 -1 2 -25 134.05 7.98
 -1 -2 -25 135.05 9.26
 1 2 25 135.28 7.95
 -1 2 -25 143.65 10.58
 1 -2 25 166.39 17.62
 -1 2 -27 90.93 6.81
 1 2 27 99.14 8.96
 -1 2 -27 81.96 8.11
 -1 -2 -27 83.08 7.76
 -1 2 -27 87.57 9.08
 -1 -2 -27 79.66 5.03
 -1 2 -27 79.84 6.34
 1 -2 27 94.75 14.01
 -1 2 -27 87.47 13.5
 -1 -2 -27 70.25 12.24
 -1 2 -29 399.54 13.92
 1 2 29 391.88 17.34
 -1 2 -29 317.91 15.96
 -1 2 -29 372.01 18.07
 -1 -2 -29 365.54 10.62
 -1 -2 -29 374.35 15.94
 1 -2 29 388.5 28.13
 -1 -2 -29 362.67 26.83
 -1 2 -29 321.86 24.43
 1 2 31 56.08 7.62
 -1 2 -31 41.78 7.07
 -1 -2 -31 58.92 7.26
 -1 -2 -31 47.56 4.33
 -1 2 -31 52.36 8
 1 -2 31 38.56 12.31
 -1 -2 -31 49.55 12.43
 -1 2 -31 37.11 9.34
 1 -2 33 23 10.4
 -1 -2 -33 10.63 2.82
 -1 -2 -33 9.39 4.47
 -1 2 -33 8.07 4.05
 1 2 33 4.84 3.99
 -1 -2 -33 17.88 9.81
 -1 2 -33 5.18 6.64
 -1 -2 -35 -7.56 9.8
 -1 2 -35 -17.77 10
 -1 -2 -35 1.43 2.24
 1 -2 35 -9.95 10.21
 -1 -2 -35 0.8 4.11
 -1 2 -35 -3.92 4.37
 -1 -2 -37 54.5 12.71
 -1 2 -37 58.36 12.7
 1 2 37 56.58 16.42
 1 -2 37 72.86 17.67
 -1 2 -37 55.96 8.32
 -1 -2 -37 55.95 8.28
 -1 -2 -39 32.72 11.84
 -1 2 -39 43.24 10.1
 -1 -2 -39 48.77 7.57
 -1 2 -39 43.21 8.29
 1 2 39 52.25 16.23
 1 -2 39 68.36 16.83
 -1 -2 -41 22.35 10.06
 -1 2 -41 15.24 9.26
 -1 2 -41 27.28 8.1
 1 2 41 19.69 13.12
 -1 -2 -41 19.83 4.19
 -1 2 -43 55.87 13.85
 -1 -2 -43 75.15 16.81
 -1 2 -43 57.59 9.88
 1 2 43 59.98 17.07
 1 -2 43 37.96 13.54
 -1 -2 -43 55.36 6.41
 -1 2 -45 38.44 12.82
 -1 -2 -45 22.51 11.23
 -1 -2 -45 23.5 4.36
 -1 2 -45 23.45 7.09
 1 2 45 62.35 19.11
 1 -2 45 66.23 20.79
 -1 -2 -47 79.54 18.39
 -1 2 -47 82.68 18.02
 -1 2 -47 101.23 13.08
 1 2 47 93.71 25.34
 1 -2 47 74.62 21.16
 -1 -2 -47 111.58 15.78
 -1 -2 -49 18.41 14.19
 -1 2 -49 9.06 10.37
 -1 2 -49 1.99 6.34
 1 -2 49 -11.13 14.14
 1 3 -48 -1.2 10.4
 1 -3 -48 16.66 11.77
 1 3 -48 -5.48 7.1
 -1 -3 48 -0.88 13.72
 1 -3 -48 24.04 10.12
 1 3 -46 26.61 10.92
 1 -3 -46 4.66 9.32
 1 3 -46 2.98 6.09
 -1 3 46 3.92 13.92
 -1 -3 46 0.84 14.14
 1 -3 -46 8.32 6.92
 1 -3 -44 19.13 9.96
 1 3 -44 14.43 8.8
 1 3 -44 -0.32 5.31
 1 -3 -44 2.81 7.16
 1 -3 -42 23.59 3.92
 1 3 -42 11.67 8.16
 1 -3 -42 22.59 10.03
 1 -3 -42 27.4 8.47
 1 3 -42 12.84 5.55
 -1 -3 42 30.51 14.92
 1 3 -40 -13.15 8.2
 1 -3 -40 2.33 8.2
 1 -3 -40 0.37 6.45
 1 -3 -40 7.09 2.14
 1 3 -40 14.31 6.65
 -1 -3 40 -7.93 11.39
 -1 -3 38 -5.42 10.07
 1 -3 -38 -12.77 8.79
 1 3 -38 -8.79 7.79
 1 -3 -38 -8.43 7.12
 1 -3 -38 -1.5 2.16
 1 3 -38 -1.39 5.53
 -1 3 38 -0.7 4.37
 1 -3 -36 -6.35 7.12
 1 3 -36 -3.24 6.42
 -1 -3 36 -15.86 10.9
 1 -3 -36 2.45 2.25
 1 -3 -36 0.16 1.92
 1 3 -36 -1.84 4.46
 -1 3 36 -6.47 4.08
 1 3 -34 7.43 7.24
 1 -3 -34 2.51 7.59
 -1 -3 34 11.28 10.1
 1 -3 -34 8.97 2.79
 1 -3 -34 8.97 2.56
 1 3 -34 18.15 5.93
 -1 3 34 5.7 4.27
 1 3 -32 0.41 6.24
 1 -3 -32 8.07 6.34
 -1 3 32 18.65 11.67
 1 -3 -32 6.03 2.33
 1 3 -32 10.51 4.84
 -1 3 32 4.19 3.88
 1 3 -32 8.27 3.1
 1 3 -30 11.97 4.71
 1 3 -30 16.25 3.81
 -1 3 30 17.81 5.06
 1 3 -30 12.27 5.77
 1 -3 -30 4.92 6.63
 1 3 -30 13.37 5.64
 -1 3 30 11.46 3.52
 -1 -3 30 12.15 8.04
 -1 3 30 7.16 6.61
 1 3 -28 38.11 6.33
 1 -3 -28 35.6 9.68
 1 3 -28 37.7 8.22
 -1 3 28 29.13 5.79
 1 3 -28 29.39 3.93
 1 3 -28 25.34 5.6
 -1 3 28 29.97 4.58
 -1 3 28 26.13 9.79
 -1 -3 28 24.53 8.35
 1 3 -26 175.72 11.78
 1 3 -26 146.95 14.81
 -1 3 26 192.49 11.84
 1 3 -26 197.85 8.89
 -1 -3 26 179.13 11.43
 -1 3 26 175.13 8.98
 -1 3 26 183.24 19.17
 1 3 -26 182.47 11.57
 -1 -3 26 180.9 18.55
 1 3 -24 13.23 4.16
 1 3 -24 8.5 5.44
 1 3 -24 14.12 3.04
 -1 3 24 14.22 3.96
 1 3 -24 14.24 4.21
 -1 -3 24 14.04 4.43
 -1 3 24 10.91 3.22
 -1 -3 24 19.62 7.8
 -1 3 24 27.59 8.02
 -1 3 22 14.04 2.85
 1 3 -22 10.48 3.18
 1 3 -22 9.62 5.62
 1 -3 -22 11.14 3
 1 3 -22 9.44 2.55
 -1 3 22 7.49 3.47
 -1 -3 22 8.34 3
 1 3 -22 10.48 3.89
 -1 3 22 10.9 4.11
 -1 3 22 10.3 2.87
 -1 3 22 13.92 6.74
 -1 -3 22 12.36 6.61
 -1 3 20 5.79 2.2
 1 3 -20 16.49 5.67
 1 3 -20 17.75 2.86
 1 -3 -20 17.51 3.42
 1 3 -20 16.08 4.32
 -1 -3 20 11.87 3.53
 -1 3 20 12.38 3.95
 -1 3 20 15.72 3.09
 -1 3 20 17.39 6.42
 -1 -3 20 16.52 5.96
 -1 3 18 193.15 7.14
 1 3 -18 204.73 14.02
 1 -3 -18 225.4 9.62
 1 3 -18 211.71 7.54
 -1 3 18 203.98 10.76
 -1 -3 18 208.89 9.9
 -1 3 18 198.85 7.98
 1 3 -18 213.99 11.12
 1 3 -18 213.22 11.28
 -1 -3 18 221.81 16.3
 -1 3 18 257.14 17.48
 -1 3 16 318.86 8.64
 1 3 -16 322.14 16.57
 1 -3 -16 357.56 11.36
 1 3 -16 354.43 9.03
 -1 3 16 351.22 13.07
 -1 -3 16 347.42 11.52
 -1 3 16 333.5 9.69
 1 3 -16 338.67 13.07
 -1 -3 16 338.47 18.49
 1 3 -16 359.47 14.13
 -1 3 16 384.84 19.67
 -1 -3 14 281.23 10.87
 1 -3 -14 308.49 5.06
 1 3 -14 282.51 14.05
 1 -3 -14 312.4 10.17
 1 3 -14 289.7 7.64
 -1 3 14 282.41 11.34
 1 -3 -14 293.09 13.04
 -1 -3 14 290.08 9.83
 -1 3 14 286.79 8.37
 1 3 -14 297.44 11.65
 -1 -3 14 277.7 15.59
 1 3 -14 289.1 12.14
 -1 3 14 292.53 16.04
 -1 -3 12 360.49 11.45
 1 3 -12 369.2 12.07
 1 3 -12 348.76 14.14
 -1 3 12 381.82 11.48
 1 -3 -12 403.03 10.87
 1 3 -12 380.58 7.87
 -1 -3 12 376.41 10
 1 -3 -12 403.07 14.31
 -1 3 12 392.34 12.28
 -1 3 12 372 8.87
 1 3 -12 389.56 12.24
 1 3 -12 388.61 13.28
 -1 -3 12 387.71 16.69
 -1 3 12 403.96 17.24
 -1 -3 10 19.85 3.13
 1 3 -10 14.29 3.21
 1 3 -10 16.85 2.93
 1 3 -10 15.34 3.89
 -1 3 10 19.79 2.77
 -1 -3 10 19.37 2.44
 1 -3 -10 19.5 3.46
 -1 3 10 15.14 2.81
 1 3 -10 16.98 2.82
 -1 3 10 19.12 2.35
 -1 3 10 13.85 3.85
 -1 -3 10 21.8 4.79
 1 3 -10 22.71 4.03
 1 -3 -8 31.94 3.11
 1 3 -8 34.72 3.76
 1 -3 -8 30.44 3.31
 1 3 -8 27.62 3.7
 -1 3 8 29.52 3.17
 -1 -3 8 32.21 2.56
 -1 3 8 33.76 3.54
 1 -3 -8 31.38 3.71
 1 3 -8 33.92 3.61
 -1 -3 8 29.56 2.85
 -1 -3 8 33.57 4.67
 1 3 -8 32.5 4.2
 -1 3 8 29.72 4.75
 1 -3 -6 1485.8 15.09
 -1 3 6 1454.02 17.43
 1 3 -6 1521.99 18.87
 1 -3 -6 1558.81 14.64
 1 3 -6 1349.04 16.49
 1 -3 -6 1505.36 23.96
 -1 3 6 1488.93 23.84
 1 -3 -6 1542.46 17.01
 -1 3 6 1433.99 20.68
 -1 -3 6 1403.9 11.17
 1 -3 -6 1469.21 20.9
 1 -3 -6 1488.5 19.13
 1 3 -6 1477.01 18.81
 -1 -3 6 1448.03 16.81
 1 3 -6 1495.87 16.32
 1 3 -6 1489.76 21.09
 -1 3 6 1540.07 23.39
 1 -3 -6 1512.88 12.15
 1 -3 -4 -1.25 1.11
 -1 3 4 2.03 1.72
 -1 3 4 2.65 1.41
 -1 3 4 -3.57 1.59
 -1 3 4 -2.02 1.26
 1 -3 -4 3.86 1.93
 -1 3 4 -2.03 2.49
 1 -3 -4 0.96 1.35
 -1 3 4 -3.2 2.23
 1 3 -4 -0.59 1.18
 1 3 -4 -0.37 1.59
 -1 -3 4 -0.67 1.21
 1 3 -4 0.52 1.28
 -1 3 4 -1.09 1.02
 1 -3 -4 1.9 1.07
 -1 3 2 20.98 1.92
 1 -3 -2 22.42 2.63
 1 -3 -2 26.6 2.74
 -1 3 2 21.64 3.61
 -1 3 2 28.04 2.8
 1 -3 -2 26.56 3.24
 -1 3 2 16.33 1.53
 -1 -3 2 23.74 2.51
 1 3 -2 23.71 1.95
 1 -3 -2 24.22 1.46
 -1 3 2 22.9 2.07
 -1 3 2 24.58 2.46
 1 -3 -2 21.11 1.91
 1 3 -2 23.69 2.32
 1 3 -2 21.71 1.94
 -1 3 2 19.81 2.67
 1 3 0 1192.93 9.53
 -1 3 0 1299.67 12.98
 1 -3 0 1299.69 11.55
 -1 3 0 1210.21 14.22
 1 3 0 1166.01 10.25
 1 3 0 1203.78 13.7
 1 3 0 1224.29 12.15
 -1 3 0 1263.26 9.75
 -1 -3 0 1255.21 11.71
 1 3 0 1232.76 12.99
 -1 3 0 1261.71 14.08
 1 3 0 1268.21 14.63
 1 3 0 1229.53 12.46
 -1 3 0 1236.88 13
 -1 -3 -2 203.67 5.31
 1 3 2 176.99 5.23
 1 3 2 179.4 5.2
 -1 -3 -2 187.81 5.8
 -1 3 -2 200.68 4.83
 -1 -3 -2 184.71 6.55
 1 3 2 185.95 5.37
 1 3 2 182.56 5.24
 1 3 2 200.66 5.74
 -1 3 -2 180.71 5.37
 1 3 2 177.69 6.22
 -1 -3 -2 178.66 5.35
 -1 -3 -2 178.71 5.73
 -1 3 -2 182.84 5.32
 1 3 2 187.88 4.3
 -1 3 -2 188.08 5.71
 -1 -3 -4 97.52 4.04
 1 3 4 93.35 4.51
 1 3 4 106.81 4.53
 -1 -3 -4 100.14 6.26
 1 3 4 105.25 2.57
 -1 -3 -4 111.27 4.24
 1 3 4 104.18 5.1
 1 3 4 91.37 4.34
 1 3 4 107.35 5.06
 1 3 4 99.26 5.58
 1 3 4 87.85 4.44
 -1 3 -4 95.03 4.56
 -1 3 -4 90.89 3.86
 -1 -3 -4 97.87 2.79
 1 3 4 101.94 2.99
 -1 -3 -6 40.96 3.17
 1 3 6 43.51 3.47
 -1 -3 -6 44.8 3.02
 -1 3 -6 39.36 3.85
 -1 -3 -6 41.58 5.05
 1 3 6 39.04 3.26
 1 -3 6 36.61 1.73
 1 3 6 41.71 4.03
 -1 3 -6 39.08 2.28
 1 3 6 34.22 3.51
 -1 3 -6 37.6 3.2
 1 -3 6 42.78 3.87
 -1 3 -6 37.56 2.82
 -1 -3 -6 45.42 1.62
 1 -3 8 270.28 7.18
 -1 -3 -8 300.96 8.75
 -1 3 -8 291.78 10.16
 -1 -3 -8 297.94 8.93
 1 3 8 282.49 8.8
 -1 3 -8 288.08 6.79
 1 3 8 281.15 9.51
 -1 3 -8 299.81 9.54
 -1 3 -8 297.21 8.68
 1 3 8 296.46 5.61
 -1 3 -8 279.02 8.1
 1 3 8 305.12 11.29
 1 -3 8 313.24 11.27
 -1 -3 -10 32.29 3.53
 1 -3 10 34.63 3.31
 -1 3 -10 35.67 4.23
 1 -3 10 38.24 3.92
 -1 -3 -10 38.77 3.92
 -1 3 -10 38.33 3.22
 1 3 10 37.53 4.4
 1 -3 10 31.29 4.94
 -1 3 -10 34.29 3.52
 1 3 10 32.67 5.09
 1 3 10 34.37 2.39
 -1 3 -10 36.7 4.09
 -1 -3 -10 38.58 3.67
 1 3 10 35.45 3.82
 -1 -3 -12 762.36 15.29
 1 3 12 722.79 16.26
 -1 3 -12 710.18 18.07
 1 3 12 738.39 10.29
 1 -3 12 720.72 16.51
 1 3 12 691.63 17.04
 1 -3 12 702.2 14.61
 1 3 12 720.1 11.38
 -1 3 -12 758.12 17.2
 -1 3 -12 729.31 15.89
 1 -3 12 778.36 22.23
 1 3 12 781.22 22.61
 1 3 14 76.16 5.86
 -1 3 -14 65.83 4.22
 -1 -3 -14 76.87 5.53
 1 3 14 65.76 3.7
 1 -3 14 68.68 5.96
 1 -3 14 71.05 5.49
 1 3 14 69.53 6.44
 1 3 14 70.32 4.26
 -1 3 -14 67.58 5.91
 -1 3 -14 72.16 5.73
 1 3 14 75.25 8.21
 1 -3 14 77.57 8.42
 -1 -3 -16 428.61 12.8
 -1 3 -16 376.55 10.21
 1 3 16 390.62 9.03
 1 -3 16 395.33 12.95
 1 3 16 395.17 14.58
 -1 3 -16 390.1 11.9
 -1 3 -16 383.74 14.03
 1 3 16 382.15 9.98
 -1 -3 -16 390.23 11.05
 -1 3 -16 407.71 13.62
 1 -3 16 417.03 19.96
 1 3 16 405.85 19.57
 1 -3 18 33.77 4.66
 1 3 18 27.17 3
 -1 3 -18 33.16 3.85
 -1 -3 -18 34.62 4.33
 1 3 18 30.71 5.35
 -1 3 -18 32.13 4.61
 1 3 18 26.38 3.04
 -1 -3 -18 29.76 3.79
 -1 3 -18 32.58 4.09
 1 -3 18 29.86 6.94
 1 3 18 40.08 7.48
 1 -3 20 5.59 3.45
 -1 3 -20 -2.43 3.08
 -1 3 -20 -1.33 4.35
 -1 3 -20 -3.09 2.47
 -1 -3 -20 2.54 2.66
 1 3 20 3.03 3.16
 -1 3 -20 1.93 2.4
 1 3 20 -0.78 2.08
 -1 3 -20 1.52 2.38
 -1 -3 -20 1.24 2.15
 1 -3 20 -4.93 4.93
 1 3 20 -2.94 4.72
 -1 3 -22 137.58 9.74
 -1 3 -22 135.51 14.01
 -1 -3 -22 167.26 9.18
 -1 3 -22 160.66 7.8
 -1 3 -22 153.35 9.64
 1 3 22 132.96 10.29
 -1 -3 -22 149.3 10.18
 1 -3 22 145.67 9.54
 -1 -3 -22 156.14 8.68
 1 3 22 151.68 7.64
 -1 3 -22 150.86 8.39
 1 3 22 150.24 14.96
 1 -3 22 157.54 15.49
 -1 3 -24 95.39 8.61
 -1 3 -24 111.75 13.64
 -1 3 -24 106.41 6.72
 1 3 24 113.86 9.11
 1 -3 24 99.95 8.71
 -1 3 -24 107.73 8.58
 -1 -3 -24 109.99 7.86
 1 3 24 94.74 6.42
 -1 3 -24 102.28 7.21
 1 -3 24 105.21 14.07
 1 3 24 99.03 13.95
 1 -3 26 6.73 4.47
 -1 3 -26 12.29 3.21
 1 3 26 7.63 3.29
 -1 3 -26 12.45 7.05
 -1 3 -26 3.48 3.39
 -1 3 -26 12.88 4.22
 -1 -3 -26 9.14 3.15
 1 3 26 7.06 2.72
 -1 3 -26 4.94 3.25
 1 3 26 0.42 6.35
 1 -3 26 22.17 8.33
 -1 3 -28 15.49 3.74
 1 3 28 16.7 4.4
 -1 3 -28 8.05 3.58
 -1 3 -28 2.67 3.52
 -1 -3 -28 11.33 2.18
 -1 -3 -28 9.84 3.8
 1 -3 28 7.28 6.41
 1 3 28 8.62 6.15
 -1 3 -28 22 8.97
 -1 -3 -28 12.46 8.76
 -1 3 -30 8.25 3.39
 1 3 30 2.52 3.42
 -1 3 -30 5.87 3.82
 -1 3 -30 3.51 4.19
 -1 -3 -30 6.75 4.11
 -1 -3 -30 3.52 1.75
 1 -3 30 -7.48 9.06
 1 3 30 11.58 8.76
 -1 3 -30 -0.41 5.66
 -1 -3 -30 14.25 8.5
 1 3 32 172.33 12.55
 -1 3 -32 151 12.46
 -1 -3 -32 157.84 6.89
 -1 -3 -32 163.13 11.36
 -1 3 -32 164.06 13.14
 1 -3 32 176.05 21.87
 -1 -3 -32 154.49 19.04
 -1 3 -32 150.33 17.5
 1 3 34 -0.65 4.65
 -1 3 -34 0.71 4.38
 -1 3 -34 -3.48 5.06
 1 -3 34 -5.88 9.04
 -1 -3 -34 0.42 1.79
 -1 -3 -34 0.53 6.9
 -1 3 -34 -0.94 7.24
 1 -3 36 50.59 14.82
 -1 -3 -36 45.53 13.43
 -1 3 -36 38.63 9.71
 -1 3 -36 34.22 7.75
 1 3 36 35.22 6.57
 -1 3 -38 10.28 5.9
 -1 -3 -38 2.95 7.21
 -1 3 -38 7.21 8.04
 -1 -3 -38 10.15 2.89
 -1 3 -40 -1.08 7.86
 -1 -3 -40 10.32 9.85
 -1 -3 -40 -0.56 2.16
 -1 3 -40 2.62 4.67
 1 -3 40 -17.28 11.49
 -1 3 -42 18.33 9.73
 -1 -3 -42 5.06 9.34
 -1 -3 -42 5.54 6.12
 -1 -3 -42 2.21 2.42
 -1 3 -42 -6.72 6.18
 1 -3 42 7.62 13.61
 -1 -3 -44 -2.47 7.09
 1 3 44 -0.93 13.43
 1 -3 44 20.93 15.15
 -1 3 -44 5.73 6.4
 -1 3 -44 -15.6 10.34
 -1 -3 -44 -0.66 9.45
 -1 -3 -46 -4.27 8.05
 1 -3 46 -20.25 14.32
 1 3 46 -16.55 14.55
 -1 3 -46 -5.62 6.41
 -1 -3 -46 17.75 13.02
 -1 3 -46 4.8 8.88
 -1 -3 -48 -14.95 9.82
 1 -3 48 28.14 14.47
 -1 -3 -48 0.71 9.55
 -1 3 -48 16.61 10.7
 -1 3 -48 -4.1 7.85
 -1 -4 49 -8.64 13.08
 1 -4 -47 14.88 7.79
 -1 -4 47 40.73 17.37
 1 4 -47 15.73 8.68
 1 4 -47 19.87 10.31
 1 -4 -45 40.93 10.83
 -1 -4 45 42.96 17.09
 1 4 -45 33.02 8.85
 1 4 -45 30.5 10.01
 1 -4 -45 56.25 16
 1 -4 -43 -1.2 7.4
 -1 -4 43 -5.3 10.52
 1 4 -43 1.62 5.32
 1 4 -43 -13.03 9.98
 1 -4 -43 15.18 12.16
 1 -4 -41 0.6 10.93
 1 4 -41 1.99 7.95
 -1 4 41 -6.92 15.02
 -1 -4 41 -5.75 11.14
 1 -4 -41 10.79 6.09
 1 4 -41 7.76 6.66
 -1 4 41 8.84 5.99
 1 -4 -39 4.24 2.09
 1 4 -39 4.73 8.09
 -1 -4 39 -0.68 9.89
 -1 4 39 11.38 11.34
 1 -4 -39 12.12 6.75
 1 4 -39 -7.4 6.18
 -1 4 39 1.25 4.99
 1 -4 -37 54.31 4.6
 1 4 -37 53.78 11.89
 -1 4 37 53.03 16.57
 -1 -4 37 72.05 16.84
 1 -4 -37 59.27 10.46
 1 4 -37 59.89 10.15
 -1 4 37 65.93 9.23
 1 4 -35 27.16 9.17
 1 -4 -35 20.17 2.95
 -1 4 35 36.05 14.04
 -1 -4 35 33.95 11.32
 1 -4 -35 34.33 8.45
 1 -4 -35 22.92 3.01
 1 4 -35 28 8
 -1 4 35 30.89 6.82
 -1 4 33 6.46 4.49
 1 4 -33 14.27 3.74
 1 -4 -33 10.63 2.35
 1 4 -33 8.93 7.69
 1 4 -33 11.51 5.24
 1 -4 -33 10.7 6.9
 1 4 -33 13.32 5.36
 1 -4 -33 8.01 1.92
 -1 -4 33 6.64 8.45
 -1 4 33 10.88 8.34
 1 4 -31 55.96 5.54
 -1 4 31 48.77 7
 1 4 -31 30.53 6.19
 1 -4 -31 47.43 3.99
 1 4 -31 40.26 9.26
 1 -4 -31 33.78 7.8
 -1 4 31 44.84 5.69
 -1 4 31 52.41 13.87
 -1 -4 31 56.48 12.71
 1 4 -29 2.34 2.59
 -1 4 29 -0.77 3.43
 1 4 -29 6.29 3.47
 1 4 -29 1.41 5.67
 1 -4 -29 2.5 4.47
 1 -4 -29 5.31 1.51
 -1 4 29 0.11 2.67
 -1 4 29 10.24 7.02
 -1 -4 29 6.13 8.14
 -1 -4 27 46.36 6.65
 1 4 -27 46.19 4.79
 -1 4 27 51.6 6.78
 1 4 -27 41.64 6.93
 1 4 -27 30.66 7.85
 1 -4 -27 41.49 3.26
 1 -4 -27 53.81 8.81
 1 4 -27 42.43 5.83
 -1 4 27 39.08 4.62
 -1 4 27 54.13 12.07
 -1 -4 27 43.68 10.28
 -1 -4 25 3.87 3.24
 1 4 -25 11.55 2.79
 1 4 -25 5.69 3.24
 1 4 -25 1.79 5.66
 1 -4 -25 0.24 4.02
 1 4 -25 5.35 3.18
 1 -4 -25 8.85 1.79
 -1 4 25 2.86 2.42
 -1 -4 25 11.79 7.75
 -1 4 23 86.21 5.44
 1 -4 -23 94.61 3.98
 1 4 -23 95.69 11.35
 1 4 -23 90.72 5.56
 1 -4 -23 81.71 9.09
 -1 -4 23 88.93 7.58
 -1 4 23 87.66 5.99
 1 4 -23 102.33 8.51
 -1 -4 23 101.41 13.73
 -1 4 23 104.04 13.6
 -1 4 21 43.93 3.99
 1 -4 -21 51.04 2.61
 1 4 -21 32.26 6.83
 1 4 -21 56.23 4.47
 1 -4 -21 59.11 5.79
 -1 -4 21 49.67 5.51
 -1 4 21 52.87 6.53
 1 -4 -21 64.64 8.05
 -1 4 21 52.74 4.72
 1 4 -21 49.76 6.22
 -1 4 21 55.72 10.6
 1 4 -21 51.45 6.51
 -1 -4 21 47.47 9.46
 -1 4 19 5.6 2.33
 1 4 -19 1.52 4.09
 1 -4 -19 1.11 0.76
 1 -4 -19 -3.82 2.79
 1 4 -19 1.91 1.68
 1 -4 -19 -2.31 3.19
 -1 -4 19 -0.22 2.22
 1 -4 -19 -1.89 3.33
 -1 4 19 0.7 3.33
 -1 4 19 3.05 2.04
 1 4 -19 -0.89 2.81
 -1 4 19 -3.99 5.72
 1 4 -19 1.94 2.99
 -1 -4 19 -0.56 4.37
 -1 4 17 17.72 2.6
 1 -4 -17 22.35 6.6
 1 4 -17 20.79 5.39
 1 4 -17 23.41 2.73
 -1 4 17 23.56 4.18
 -1 -4 17 22.43 3.41
 1 -4 -17 15.8 4.02
 1 -4 -17 20.52 4.27
 -1 4 17 20.69 3.08
 1 4 -17 17.18 4.14
 -1 4 17 26.78 6.5
 -1 -4 17 26.55 6.33
 1 4 -17 26.73 4.83
 1 -4 -15 34.71 4.24
 1 4 -15 38.96 5.06
 1 4 -15 41.79 6.15
 1 -4 -15 37.69 6.57
 -1 4 15 33.58 4.41
 1 4 -15 31.3 2.82
 1 -4 -15 34.1 5.43
 -1 -4 15 34.56 4.02
 1 -4 -15 37.27 4.98
 -1 4 15 40.3 5.11
 1 4 -15 34.61 4.74
 -1 4 15 33.88 3.35
 -1 4 15 38.89 7.01
 1 4 -15 34.19 4.89
 -1 -4 15 28.25 5.52
 1 -4 -13 320.91 10.58
 1 4 -13 300.84 12.01
 -1 -4 13 295.09 10.74
 1 -4 -13 306.62 16.1
 1 -4 -13 294.02 10.33
 1 4 -13 287.38 12.94
 -1 4 13 330.34 11.56
 1 -4 -13 333.31 12.34
 -1 -4 13 332.04 9.65
 -1 4 13 340.71 12.2
 1 -4 -13 344.16 14.18
 -1 4 13 311.4 8.21
 1 4 -13 319.07 12.26
 -1 -4 13 335.73 15.86
 -1 4 13 352.35 17.36
 1 4 -13 346.53 12.8
 1 -4 -11 143.81 6.54
 1 4 -11 132.05 7.88
 1 -4 -11 141.55 10.57
 1 -4 -11 139.78 6.78
 1 4 -11 134.66 8.16
 -1 4 11 139.59 7.21
 1 -4 -11 140.36 8.51
 1 -4 -11 151.88 8.01
 -1 -4 11 135.66 5.55
 -1 4 11 145.52 7.57
 -1 4 11 139.38 5.21
 1 4 -11 130.62 7.47
 1 -4 -11 139.35 4.28
 1 4 -11 155.73 8.43
 -1 4 11 151.06 10.54
 -1 -4 11 139.49 9.46
 1 -4 -9 772.02 13.37
 1 -4 -9 802.31 12.76
 1 4 -9 787.29 16.66
 1 4 -9 731.68 15.48
 1 -4 -9 791.37 14.52
 1 -4 -9 779.86 21.28
 -1 4 9 734.88 15.23
 1 -4 -9 767.5 16.08
 -1 -4 9 713.11 10.46
 -1 4 9 765.1 15.68
 1 4 -9 760.73 16.36
 1 -4 -9 763.16 9.4
 1 4 -9 787.74 17.14
 -1 4 9 808.75 21.51
 1 -4 -7 11.87 1.76
 -1 -4 7 10.45 1.42
 -1 4 7 10.02 2.16
 -1 4 7 8.4 2.05
 1 4 -7 17.06 3.04
 1 4 -7 14.64 2.6
 1 -4 -7 12.86 3.7
 1 -4 -7 10.6 1.79
 1 -4 -7 11.96 2.4
 1 -4 -7 8.14 2.31
 -1 4 7 10.73 3.18
 -1 4 7 15.32 2.86
 1 4 -7 10.79 2.4
 1 4 -7 11.59 2.16
 1 -4 -7 11.27 1.51
 -1 4 7 8.22 2.97
 1 4 -7 16.81 3.55
 -1 4 5 917.16 13.3
 1 -4 -5 1007.83 12.59
 -1 4 5 888.52 14.3
 1 -4 -5 985.4 21.49
 -1 4 5 955.01 13.28
 -1 4 5 883.95 18.39
 1 -4 -5 998.49 18.41
 -1 4 5 970.16 15.46
 1 -4 -5 929.25 22.07
 -1 4 5 928.48 14.14
 -1 4 5 918.45 17.12
 1 -4 -5 965.02 14.8
 1 4 -5 921.3 12.76
 1 -4 -5 931.56 12.95
 1 4 -5 931.39 14.92
 1 4 -5 933.6 14.13
 1 4 -5 940.58 15.38
 1 -4 -5 943.46 11.01
 1 4 -5 934.89 15.73
 -1 4 5 928.33 12.03
 -1 4 5 985.99 18.39
 -1 4 3 712.3 10.66
 1 -4 -3 692.74 12.4
 1 -4 -3 704.09 12.94
 -1 4 3 674.49 13.86
 -1 4 3 739.13 12.6
 1 -4 -3 716.4 14.52
 -1 4 3 706.49 10.81
 1 4 -3 687.4 11.3
 -1 4 3 687.29 13.75
 1 4 -3 697.05 10.47
 1 -4 -3 693.87 8.42
 1 4 -3 674.15 12.18
 1 -4 -3 699.24 10.24
 1 4 -3 672.01 12.25
 1 4 -3 710.15 12.27
 -1 4 3 748.51 13.66
 -1 4 3 727.44 10.72
 1 4 -1 3.88 0.99
 1 4 -1 0.05 1.08
 1 -4 -1 0.42 1.32
 -1 4 1 1.04 1.88
 -1 4 1 1.03 1.31
 -1 -4 1 -0.49 1.41
 -1 4 1 -1.52 1.68
 1 4 -1 -3.98 1.69
 1 4 -1 -1.41 1.34
 -1 4 1 2.63 1.74
 -1 4 1 4.02 1.54
 1 4 -1 1.68 1.28
 -1 -4 1 0.49 1.12
 1 -4 -1 1.8 0.91
 1 4 -1 2.91 1.63
 1 -4 -1 1.06 1.45
 1 4 -1 3.77 1.76
 -1 4 1 3.13 1.84
 -1 4 -1 945.25 8.83
 1 4 1 893.9 12.17
 1 4 1 892.2 10.16
 -1 -4 -1 944.93 9.01
 -1 4 -1 938.33 11.68
 -1 -4 -1 919.88 11.3
 1 4 1 896.03 11.3
 -1 4 -1 877.51 13.67
 1 4 1 893.24 14.5
 1 4 1 916.76 13.61
 -1 4 -1 907.32 10.14
 -1 -4 -1 914.47 11.44
 -1 4 -1 923.69 13.67
 1 4 1 925.76 11.84
 -1 4 -1 907.81 13.19
 -1 -4 -3 128.54 4.82
 1 4 3 119.33 4.98
 1 4 3 115.59 4.91
 -1 4 -3 137.63 4.68
 -1 -4 -3 125.75 5.53
 -1 -4 -3 136.48 6.46
 1 4 3 127.65 5.8
 1 4 3 127.72 5.14
 -1 4 -3 112.76 4.9
 1 4 3 127.3 5.5
 1 4 3 118.01 4.96
 1 4 3 116.83 6.02
 -1 -4 -3 118.37 5.5
 -1 -4 -3 128.6 5.2
 -1 4 -3 119.79 4.05
 -1 4 -3 116.22 4.84
 -1 4 -3 120.26 5.39
 1 4 3 124.97 4.17
 1 4 5 648.86 12.68
 -1 -4 -5 682.58 11.43
 1 4 5 660.73 12.65
 1 4 5 660.41 12.47
 1 4 5 665.82 7.37
 1 4 5 692.91 14.18
 -1 -4 -5 663.51 16.41
 1 4 5 664.19 15.01
 1 4 5 645.98 12.71
 1 4 5 684.11 14.48
 -1 -4 -5 662.06 13.46
 -1 4 -5 660.89 11.64
 -1 4 -5 652.84 12.67
 1 4 5 682.48 8.78
 1 4 7 6.52 2.23
 -1 -4 -7 6.65 1.95
 -1 4 -7 4.08 2.45
 1 4 7 4.33 2.34
 -1 -4 -7 2.53 2.07
 -1 -4 -7 3.61 1.89
 -1 -4 -7 8.88 4.07
 1 4 7 8.8 2.28
 1 -4 7 6.6 0.97
 1 4 7 7.86 2.4
 1 4 7 5.04 2.44
 -1 4 -7 8.11 1.37
 -1 4 -7 6.97 2.39
 -1 4 -7 1.34 2.02
 -1 -4 -7 5.39 1.02
 -1 4 -7 2.74 1.22
 -1 4 -7 7.43 1.8
 -1 -4 -9 0.93 1.85
 -1 4 -9 -2.03 2.98
 -1 -4 -9 0.49 2.21
 -1 -4 -9 -0.52 1.75
 -1 -4 -9 -4.4 3.62
 1 -4 9 1.02 1.05
 1 4 9 2.98 2.21
 1 4 9 -0.6 2.66
 1 4 9 1.84 2.59
 -1 4 -9 0.28 2.24
 -1 4 -9 -1.93 2.13
 1 4 9 0.39 1.15
 -1 4 -9 -0.06 1.61
 1 -4 9 2.03 2.56
 -1 -4 -9 -1.03 0.72
 -1 -4 -11 266.91 9.52
 1 -4 11 242.99 7.86
 -1 4 -11 273.27 11.42
 -1 -4 -11 288.87 10
 -1 -4 -11 276.49 14.84
 1 4 11 239.17 9.62
 -1 -4 -11 267.21 10.38
 1 4 11 245.21 10.29
 1 4 11 260.3 6.29
 -1 4 -11 258.94 9.36
 -1 4 -11 269.62 10.73
 -1 4 -11 263.28 8.87
 -1 -4 -11 264.84 3.81
 1 4 11 275.45 13.4
 1 -4 11 262.48 12.19
 1 4 13 166.82 11.6
 -1 4 -13 145.15 7.24
 -1 -4 -13 145.44 3.26
 -1 -4 -13 147.4 12.35
 -1 -4 -13 143.29 7.46
 1 4 13 146.73 8.18
 -1 -4 -13 150.24 8.34
 1 4 13 146.52 8.52
 1 4 13 139.02 5.11
 -1 4 -13 147.25 8.42
 1 -4 13 141.32 6.77
 -1 -4 -13 149.8 7.88
 -1 -4 -15 323.36 11.89
 1 4 15 285.28 7.09
 -1 -4 -15 288.52 17.59
 -1 4 -15 339.18 9.15
 -1 -4 -15 355.59 11.84
 1 4 15 354.2 13.11
 1 -4 15 316.04 10.85
 -1 -4 -15 336.26 12.95
 -1 -4 -15 333.91 15.3
 1 4 15 329.61 13.29
 -1 4 -15 316.47 12.99
 1 4 15 310.87 8.27
 1 -4 15 329.1 17.01
 -1 4 -15 324.07 11.54
 1 4 15 353.65 18.09
 1 -4 17 1.94 2.27
 -1 -4 -17 5.97 3.05
 1 4 17 5.01 1.83
 -1 -4 -17 3.92 5.07
 1 4 17 4.22 2.78
 -1 4 -17 0.72 1.83
 -1 -4 -17 3.38 2.32
 -1 4 -17 3.85 2.4
 1 4 17 1.5 3.07
 -1 -4 -17 -0.36 3.23
 -1 -4 -17 3.33 2.57
 -1 4 -17 0.14 2.43
 -1 4 -17 3.5 2.4
 1 4 17 1.89 1.88
 1 4 17 3.21 3.94
 1 -4 17 2.82 4.36
 1 4 19 269.85 7.94
 -1 4 -19 265.32 16.66
 -1 4 -19 310.35 9.9
 -1 -4 -19 334.24 12.37
 1 4 19 296.23 13.96
 1 -4 19 303.21 12.34
 -1 4 -19 312.06 12.6
 -1 4 -19 291.03 11.27
 -1 4 -19 309.59 14.02
 1 4 19 297.5 9.2
 1 -4 19 307.93 18.84
 1 4 19 344.83 20.5
 1 -4 21 5.16 3.08
 1 4 21 4.67 2.07
 -1 4 -21 3.22 4.66
 -1 -4 -21 2.98 2.66
 -1 4 -21 6.96 2.43
 -1 4 -21 1.95 2.51
 1 4 21 5.09 4.2
 -1 4 -21 2.99 2.71
 1 4 21 4.16 2.09
 1 -4 21 10.19 6.62
 1 4 21 1.29 4.16
 1 -4 23 7.14 3.31
 -1 4 -23 11.09 3.85
 -1 4 -23 7.77 4.74
 -1 4 -23 7.81 2.56
 -1 4 -23 8.11 3.1
 1 4 23 12.6 2.82
 1 -4 23 3.11 5.92
 1 4 23 20.33 7.44
 -1 4 -25 120.43 9.99
 -1 4 -25 128.54 14.01
 -1 4 -25 120.32 7.1
 1 -4 25 107.26 8.98
 -1 4 -25 124.64 8.9
 1 4 25 118.52 7.05
 1 4 25 137.86 16.28
 1 -4 25 127.02 15.77
 1 -4 27 -0.85 3.6
 1 4 27 0.18 3.26
 -1 4 -27 0.98 2.55
 -1 4 -27 -1.43 3.77
 -1 4 -27 0.71 5.62
 -1 4 -27 5.03 3.38
 1 4 27 4.56 2.76
 -1 -4 -27 -0.09 1.29
 1 -4 27 6.39 7.84
 1 4 27 0.91 5.54
 1 4 29 93.91 9.47
 -1 4 -29 97.74 7
 -1 4 -29 82.29 12.95
 -1 4 -29 70.82 8.8
 -1 -4 -29 86.32 4.74
 -1 -4 -29 81.79 4.28
 1 -4 29 79.06 14.21
 1 4 29 91.89 14.77
 1 4 31 2.09 4.25
 -1 4 -31 0.65 2.67
 -1 4 -31 0.92 4.16
 -1 4 -31 4.9 6.05
 -1 -4 -31 2.39 1.65
 -1 4 -31 4.76 4.58
 1 4 31 -8.99 8.08
 -1 -4 -31 -1.73 1.92
 1 4 33 45.12 7.71
 -1 4 -33 29.43 6.12
 -1 4 -33 35.27 10.03
 -1 -4 -33 40.38 3.72
 -1 -4 -33 39.76 8.45
 -1 -4 -33 40.2 3.46
 -1 4 -33 37.33 7.38
 1 4 33 43.84 12.92
 1 4 35 3.74 3.94
 -1 4 -35 11.65 5.1
 -1 4 -35 2.74 6.49
 -1 -4 -35 9.57 6.12
 -1 -4 -35 9.5 2.29
 -1 4 -35 5.61 4.7
 1 -4 35 23.7 11.61
 1 4 35 15.59 11.19
 1 4 37 37.3 14.91
 1 -4 37 20.94 10.8
 -1 4 -37 26.04 10
 -1 -4 -37 28.46 9.13
 -1 -4 -37 23.51 3.28
 -1 4 -37 30.68 6.55
 1 4 37 36.9 7.3
 -1 -4 -39 -2.3 2.2
 -1 4 -39 1.52 7.03
 -1 4 -39 0.59 5.67
 1 -4 39 -8.11 13.16
 1 4 39 -3.99 13.34
 -1 -4 -39 -12.86 7.81
 -1 4 -41 12.54 10.91
 -1 -4 -41 1.25 10.04
 -1 4 -41 5.9 5.69
 1 -4 41 15.06 9.76
 -1 -4 -41 20.14 8.38
 -1 4 -43 7.62 7.53
 -1 -4 -43 1.96 9.09
 -1 4 -43 11.99 6.17
 1 -4 43 14.37 13.39
 -1 -4 -43 16.82 7.87
 -1 4 -45 -14.71 11.5
 -1 -4 -45 4.74 10.05
 -1 4 -45 -0.67 6.51
 1 -4 45 -1.59 12.8
 -1 -4 -45 -5.13 6.88
 -1 4 -47 1.74 9.83
 -1 -4 -47 21.06 13.31
 -1 4 -47 9.4 7.6
 1 -4 47 -5.81 12.47
 -1 -4 -47 6.59 7.23
 -1 -5 48 66.53 20.45
 1 5 -46 25.18 8.71
 -1 5 46 14.21 19.12
 -1 -5 46 17.16 12.59
 1 -5 -46 21.93 9.45
 1 5 -44 1.52 9.66
 1 -5 -44 18.45 8.17
 1 5 -44 21.88 7.83
 -1 -5 44 29.09 14.88
 -1 5 44 -2.87 12.69
 1 5 -42 32.63 10.97
 -1 5 42 34.15 7.7
 1 -5 -42 50.01 11.09
 1 5 -42 31.56 8.39
 -1 5 42 21.76 14.79
 -1 -5 42 17.75 11.96
 1 5 -40 -2.78 8.79
 -1 5 40 6.11 4.72
 1 -5 -40 14.43 6.67
 1 5 -40 10.68 6.58
 -1 -5 40 13.44 10.2
 -1 5 40 -1.71 12.81
 1 5 -38 51.48 12.01
 -1 5 38 58.47 8.54
 1 -5 -38 48.23 9.3
 1 5 -38 52.75 9.63
 -1 5 38 46.37 14.11
 -1 -5 38 48.06 14.52
 1 5 -36 -0.28 4.14
 1 5 -36 11.25 7.17
 -1 5 36 13.13 5.81
 1 -5 -36 12.88 6.4
 1 5 -36 -5.69 5.29
 -1 5 36 2.98 11.27
 -1 -5 36 1.78 8.93
 1 5 -34 153.94 13.61
 1 5 -34 123.78 15.65
 -1 5 34 162.07 13.4
 1 -5 -34 161.08 15.34
 1 -5 -34 147.58 5.63
 -1 -5 34 132.28 19.4
 -1 5 34 138.52 22.3
 1 5 -32 68.29 9.06
 1 5 -32 77.08 12.43
 -1 5 32 90.81 9.74
 1 5 -32 91.67 6.44
 1 -5 -32 101.84 12.21
 1 -5 -32 93.89 4.58
 -1 5 32 84.66 7.04
 -1 5 32 105.21 19.02
 -1 -5 32 76.48 13.77
 1 5 -30 117.98 11.07
 1 5 -30 113.44 13.48
 -1 5 30 130.77 11.24
 1 5 -30 127.74 7.13
 1 -5 -30 134.75 13.68
 -1 5 30 120.54 7.7
 -1 5 30 142.08 19.84
 -1 -5 30 138.95 17.57
 -1 -5 28 10.5 3.86
 1 5 -28 16.41 4.67
 1 -5 -28 19.45 8.06
 1 5 -28 23.58 7.55
 1 5 -28 22.5 3.53
 1 -5 -28 19.47 6.05
 1 5 -28 22.26 4.88
 -1 5 28 19.92 3.43
 -1 5 28 21.02 8.48
 -1 -5 28 13.93 8.55
 1 5 -26 95.67 11.81
 1 -5 -26 102.87 13.92
 1 5 -26 100.49 6.06
 1 -5 -26 125.44 12.28
 -1 -5 26 95.4 8.52
 1 5 -26 108.54 8.95
 1 5 -26 91.19 9.45
 -1 5 26 101.8 6.48
 -1 5 26 127.47 16.99
 -1 -5 26 95.16 13.54
 1 -5 -24 551.2 18.47
 -1 5 24 479.96 12.12
 1 -5 -24 563.25 29.47
 1 5 -24 521.54 24.08
 1 5 -24 570.23 13.32
 1 -5 -24 573.1 24.64
 -1 -5 24 559.29 17.9
 1 5 -24 532.52 20.93
 -1 5 24 535.62 13.9
 -1 -5 24 550.12 28.9
 1 5 -24 561.69 18.88
 -1 5 24 557.15 31.85
 1 -5 -22 4.67 3.16
 -1 -5 22 3.44 2.77
 -1 5 22 0.33 2.07
 1 -5 -22 3.65 5.17
 1 5 -22 0.48 4.19
 1 5 -22 2.84 1.97
 1 -5 -22 -3.81 4.41
 1 5 -22 2.7 2.73
 -1 5 22 1.89 2.36
 1 5 -22 1.44 3.23
 -1 5 22 10.54 5.39
 -1 -5 22 2.25 5.38
 1 -5 -20 516.97 16.44
 -1 5 20 481.8 11.04
 1 5 -20 483.23 18.47
 1 -5 -20 511.36 25.67
 1 5 -20 493.36 21.12
 1 5 -20 494.66 11.33
 -1 5 20 503.14 17.55
 -1 -5 20 507.65 15.25
 1 -5 -20 509.7 17.89
 1 -5 -20 542.6 21.91
 -1 5 20 519.47 18.52
 1 5 -20 514.14 19.01
 -1 5 20 499.49 12.2
 1 5 -20 531.5 17.16
 -1 -5 20 495.72 24.41
 -1 5 20 572.12 28.79
 1 -5 -18 79.82 6.28
 1 5 -18 80.51 7.55
 1 5 -18 93.7 9.56
 1 -5 -18 99.26 11.44
 -1 5 18 72.71 6.77
 1 5 -18 78.33 4.48
 1 -5 -18 87.8 8.93
 -1 5 18 84.64 7.36
 1 -5 -18 82.89 7.32
 -1 -5 18 76.68 5.7
 1 5 -18 82.32 7.65
 -1 5 18 83.73 5.04
 -1 5 18 102.05 12.38
 -1 -5 18 66.83 8.65
 1 5 -18 78.86 7
 1 -5 -16 399.39 12.82
 1 5 -16 415.37 15.7
 1 5 -16 372.23 16.06
 1 -5 -16 405.1 20.25
 -1 5 16 378.41 14.06
 1 5 -16 357.95 8.71
 -1 -5 16 382.87 11.44
 1 -5 -16 372.79 14.14
 -1 5 16 390.82 14.56
 1 -5 -16 425 17.52
 1 5 -16 393.92 15.19
 -1 5 16 384.66 9.89
 -1 5 16 447.25 22.22
 1 -5 -16 396.78 7.39
 -1 -5 16 378.95 18.9
 1 5 -16 401.3 14.06
 1 -5 -14 193.72 8.35
 1 -5 -14 162.96 7.07
 1 5 -14 157.38 9.4
 1 5 -14 178 10.28
 1 -5 -14 172.88 13.11
 -1 5 14 182.58 9.38
 1 -5 -14 187.11 9.62
 -1 -5 14 171.39 6.98
 -1 5 14 175.41 9.37
 -1 5 14 173.59 6.2
 1 5 -14 168.29 9.61
 1 5 -14 184.55 9.25
 1 -5 -14 180.13 4.83
 -1 5 14 185.64 13.39
 1 -5 -12 5.22 1.97
 -1 -5 12 4.05 1.66
 1 5 -12 4.69 3.1
 1 -5 -12 1.89 2.17
 1 -5 -12 7.36 1.97
 1 5 -12 12.95 3.51
 1 -5 -12 4.19 3.91
 -1 5 12 3.76 2.07
 1 -5 -12 0.2 2.4
 -1 5 12 4.74 2.62
 -1 5 12 3.59 1.57
 1 5 -12 8.99 3.18
 1 -5 -12 4.34 1.21
 -1 5 12 9.73 4.59
 1 5 -12 5.23 2.78
 1 -5 -10 17.53 2.36
 -1 5 10 24.3 3.53
 1 5 -10 19.54 3.89
 1 -5 -10 16.7 2.24
 1 -5 -10 18.04 4.79
 1 5 -10 28.04 4.02
 1 -5 -10 18.47 2.96
 -1 5 10 19.1 3.48
 1 -5 -10 21.05 3.47
 1 5 -10 20.32 3.67
 1 5 -10 17.84 3.03
 -1 5 10 28.48 5.39
 1 5 -10 20.09 3.73
 1 -5 -10 20.88 1.88
 1 -5 -8 320.82 8.19
 -1 5 8 328.39 9.84
 -1 5 8 310.81 10.2
 1 5 -8 300.44 10.74
 -1 5 8 291.43 10.41
 1 5 -8 283.37 7.66
 1 -5 -8 320.76 13.1
 -1 5 8 312.35 12.02
 1 -5 -8 343.14 10.56
 -1 5 8 314.74 10.13
 1 5 -8 305.22 8.66
 1 5 -8 323.18 10.95
 1 5 -8 317.88 10.2
 1 5 -8 301.54 9.23
 1 5 -8 325.87 10.76
 1 -5 -8 318.08 6.7
 -1 5 8 323.25 13.49
 1 -5 -6 962.91 13.52
 -1 5 6 861.81 14.56
 -1 5 6 857.4 15.86
 1 -5 -6 906.79 21.64
 -1 5 6 885.22 14.47
 1 -5 -6 878.14 22.85
 -1 5 6 876.23 16.76
 -1 5 6 891.88 18.85
 1 5 -6 843.11 14.14
 -1 5 6 872.54 15.28
 1 5 -6 849.84 13.52
 1 -5 -6 905.25 13.54
 1 5 -6 898.66 15.33
 1 -5 -6 875.17 11.79
 1 5 -6 866.93 15.88
 1 5 -6 842.74 16.67
 -1 5 6 891.64 13.15
 -1 5 6 911.21 20.05
 1 5 -6 892.53 16.22
 -1 5 4 31.48 2.6
 1 -5 -4 33.4 3.52
 -1 5 4 36.97 3.5
 1 -5 -4 33.78 3.73
 -1 5 4 34.14 3.24
 -1 5 4 40.2 3.34
 1 -5 -4 35.58 3.99
 1 5 -4 34.86 3.23
 -1 5 4 34.45 4.12
 -1 5 4 37.41 3.19
 1 5 -4 36.43 3.01
 1 -5 -4 35.19 2.35
 1 -5 -4 31.51 3
 1 5 -4 38.19 3.63
 1 5 -4 36.3 3.41
 1 -5 -4 34.58 2.82
 1 5 -4 45.45 4.03
 -1 5 4 37.01 3.16
 -1 5 4 35.66 3.74
 -1 5 2 935.27 13.99
 1 5 -2 833.35 7.79
 1 5 -2 925.19 11.05
 1 -5 -2 906.63 12.46
 -1 5 2 847.48 18.79
 -1 5 2 863.54 15.36
 -1 5 2 877.16 16.38
 -1 5 2 864 11.89
 1 5 -2 865.55 14.47
 -1 5 2 874.64 15.45
 1 5 -2 872.87 13.23
 -1 5 2 870.19 12.88
 1 -5 -2 906.09 9.72
 1 5 -2 898.37 15.38
 1 -5 -2 862.65 13.47
 1 5 -2 885.94 14.37
 -1 5 2 906.66 14.73
 -1 5 2 872.62 13.48
 1 5 0 635.09 8.65
 1 5 0 605.34 11.31
 -1 5 0 627.69 12.27
 -1 5 0 619.79 11.98
 -1 5 0 602.21 10.34
 1 -5 0 627.41 13.57
 -1 -5 0 652.28 13.31
 -1 5 0 619.78 8.35
 1 5 0 628.93 13.03
 -1 5 0 630.71 13.3
 1 5 0 636.34 9.32
 1 5 0 601.33 10.97
 -1 5 0 629.11 10.04
 1 5 0 629.88 11.9
 -1 -5 0 634.61 10.06
 1 5 0 652.15 13.34
 -1 5 0 634.98 12.86
 1 5 0 649.87 11.67
 -1 5 0 648.97 10.13
 -1 5 0 652.67 12.05
 -1 5 0 636.8 10.76
 1 5 0 671.53 12.54
 1 5 2 835.49 14.04
 1 5 2 843.43 11.45
 1 5 2 839.94 13.69
 -1 -5 -2 869.94 10.34
 -1 5 -2 858.72 12.26
 -1 -5 -2 848.06 13.41
 -1 5 -2 803.87 14.4
 1 5 2 830.47 16.14
 1 5 2 817.2 12.68
 1 5 2 887.55 14.15
 -1 -5 -2 860.29 16.08
 1 5 2 828.88 14.87
 -1 5 -2 822.68 11.22
 -1 -5 -2 840.47 12.06
 -1 5 -2 834.14 14.42
 -1 5 -2 835.57 14.29
 1 5 2 849.63 12.44
 1 5 4 97.93 5.11
 1 5 4 94.27 5.07
 -1 -5 -4 107.57 5.56
 -1 5 -4 115 4.79
 1 5 4 119.6 6.32
 -1 -5 -4 113.67 6.34
 1 5 4 105.85 5.38
 1 5 4 100.62 6.41
 -1 -5 -4 96.15 5.9
 1 5 4 98.65 5.27
 -1 5 -4 94.63 5
 1 5 4 102.22 5.85
 -1 5 -4 107.88 4.42
 -1 -5 -4 98.78 5.47
 -1 -5 -4 101.76 4.91
 -1 5 -4 94.09 4.93
 1 5 4 102.67 4.29
 -1 5 -4 99.69 5.51
 -1 -5 -6 576.82 11.72
 1 5 6 518.99 12.57
 1 5 6 549.98 12.93
 1 5 6 510.03 12.21
 -1 -5 -6 526.03 15.77
 1 5 6 521.06 13.8
 1 5 6 506.41 7.28
 1 5 6 529.3 14.91
 1 5 6 528.1 12.83
 -1 -5 -6 526.35 12.7
 -1 5 -6 513.4 11.39
 -1 5 -6 534.05 12.66
 1 5 6 560.96 14.96
 1 5 6 543.69 8.98
 -1 -5 -8 300.85 8.88
 1 5 8 298.6 10.3
 -1 5 -8 312.74 11.58
 1 5 8 301.61 11.17
 -1 -5 -8 305.99 8.7
 -1 -5 -8 305.81 13.72
 1 5 8 294.65 10.21
 1 5 8 279.61 10.15
 -1 5 -8 299.26 8.95
 -1 5 -8 296.15 10.71
 -1 5 -8 293.32 9.85
 -1 5 -8 293.65 7.13
 1 5 8 292.32 12.36
 -1 -5 -10 215.25 8.18
 -1 5 -10 200.35 10
 -1 -5 -10 200.88 8.22
 -1 -5 -10 201.42 12.43
 -1 -5 -10 201.06 7.48
 1 5 10 216.81 9.29
 1 -5 10 202.33 4.56
 1 5 10 217.11 9.7
 -1 5 -10 211.25 8.84
 -1 -5 -10 201.65 4.15
 -1 5 -10 200.65 9.49
 1 5 10 208.25 5.25
 1 5 10 217.53 11.65
 -1 5 -10 201.34 6.92
 -1 -5 -12 651.65 15.01
 -1 5 -12 651.31 18.78
 -1 -5 -12 649.19 14.04
 -1 -5 -12 649.84 23.89
 1 5 12 639.98 16.79
 1 -5 12 626.94 9.57
 1 5 12 667.79 17.73
 -1 5 -12 670.25 17.96
 -1 5 -12 652.04 15.67
 -1 -5 -12 646.12 6.35
 1 5 12 658.42 9.89
 1 -5 12 614.09 18.81
 1 5 12 692 22.61
 -1 5 -12 639.34 13.52
 -1 -5 -14 37.02 4.21
 -1 -5 -14 38.71 4.16
 -1 5 -14 31.46 5.03
 -1 -5 -14 38.07 7.3
 1 5 14 39.59 4.91
 1 -5 14 37.82 2.83
 -1 5 -14 36.99 3.88
 1 5 14 44.82 5.74
 -1 5 -14 36.94 5.1
 1 5 14 40.12 3.06
 1 -5 14 41.68 6.82
 1 5 14 36.09 6.62
 -1 -5 -16 173.06 8.99
 1 -5 16 169.43 8.01
 -1 5 -16 150.76 10.19
 1 5 16 158.41 5.35
 -1 -5 -16 174.34 14.42
 1 5 16 172.92 9.86
 1 5 16 172.78 10.16
 1 5 16 165.1 6.03
 -1 5 -16 170.79 10.32
 1 5 16 182.59 14.16
 -1 5 -16 177.47 8.55
 1 -5 16 156.56 12
 1 -5 18 220.72 9.81
 -1 -5 -18 215.31 10.67
 -1 5 -18 201.45 11.6
 1 5 18 221.08 6.63
 -1 5 -18 205.07 14.02
 -1 -5 -18 232.57 17.68
 -1 5 -18 209.02 7.71
 1 5 18 228.3 11.68
 -1 -5 -18 237.22 10.6
 -1 -5 -18 216.61 13.69
 -1 5 -18 217.38 9.89
 1 5 18 215.22 11.97
 -1 -5 -18 236.75 11.87
 1 5 18 217.28 7.32
 -1 5 -18 223.75 12.29
 1 5 18 240.7 17.27
 1 -5 18 209.62 15.18
 -1 -5 -18 213.53 3.77
 1 -5 20 120.39 7.91
 -1 -5 -20 112.58 8.35
 1 5 20 103.06 4.92
 -1 5 -20 110.42 11.63
 -1 -5 -20 111.43 13.78
 1 5 20 123.25 9.31
 -1 5 -20 113.24 6.17
 -1 -5 -20 113.99 8.81
 -1 5 -20 113.98 7.65
 -1 -5 -20 125.23 11.01
 1 5 20 118.68 9.46
 1 5 20 121.3 5.97
 -1 5 -20 108.16 8.8
 -1 5 -20 116.18 7.79
 1 -5 20 119.53 12.49
 1 5 20 110.72 12.72
 1 -5 22 435.38 15.38
 -1 -5 -22 436.93 16.35
 1 5 22 435.52 10.21
 -1 -5 -22 453.09 26.22
 -1 5 -22 432.07 22.47
 -1 5 -22 432.24 12.08
 -1 -5 -22 443.83 21.05
 -1 5 -22 429.63 14.99
 -1 5 -22 452.61 18.57
 1 5 22 433.43 11.55
 1 -5 22 441.56 24.45
 1 5 22 473.49 27.1
 1 5 24 17.98 8.05
 1 -5 24 3.18 6.16
 -1 -5 -24 1.55 6.18
 -1 5 -24 7.11 5.81
 -1 5 -24 6.04 2.36
 -1 -5 -24 6.51 4.22
 -1 5 -24 8.83 3.41
 -1 -5 -24 7.97 1.24
 -1 5 -24 6.65 3.61
 1 5 24 11.12 2.9
 -1 -5 -24 5.56 3.52
 1 -5 24 3.3 3.21
 1 5 26 404.44 28.07
 1 -5 26 360.54 24.84
 -1 -5 -26 354.6 5.82
 -1 5 -26 346.27 21.94
 -1 -5 -26 382.93 26.74
 -1 5 -26 398.38 12.4
 -1 5 -26 409.81 15.86
 -1 -5 -26 395.35 21.52
 -1 -5 -26 381.49 6.66
 1 5 26 363.96 11.65
 1 -5 26 378.93 15.98
 -1 5 -28 -2.03 3.71
 -1 5 -28 -2.79 6.19
 -1 -5 -28 6.3 6.66
 -1 -5 -28 4.03 1.19
 1 -5 28 2.91 3.13
 -1 5 -28 4.11 2.32
 -1 5 -28 1.53 3.02
 -1 -5 -28 2.58 5.14
 1 -5 28 -0.43 6.33
 1 5 28 3.5 6.62
 -1 -5 -28 3.11 1.15
 1 -5 28 4.26 3.77
 -1 5 -30 120.71 11.34
 -1 -5 -30 121.98 16.59
 -1 5 -30 142.6 15.3
 -1 -5 -30 129.29 4.44
 1 5 30 141.4 11.87
 -1 5 -30 149.4 8.29
 -1 -5 -30 145.1 14.31
 -1 -5 -30 137.4 4.54
 1 5 30 137 19.28
 1 -5 30 138.99 17.22
 -1 -5 -32 7.21 1.52
 -1 5 -32 22.15 8.04
 1 5 32 6.75 4.33
 -1 5 -32 8.44 3.55
 -1 -5 -32 17.14 7.33
 -1 5 -32 1.52 3.88
 -1 -5 -32 6.9 1.45
 1 -5 32 12.25 8.52
 1 5 32 17.76 11.99
 -1 5 -34 23.01 6.57
 -1 -5 -34 22.75 2.2
 -1 5 -34 18.22 7.67
 1 5 34 26.08 6.06
 -1 -5 -34 37.62 8.89
 -1 5 -34 15.19 4.62
 1 5 34 10.62 8.64
 -1 -5 -34 29.53 2.49
 1 -5 34 28.64 11.42
 -1 5 -36 126.35 13.05
 -1 5 -36 138.57 17.76
 -1 -5 -36 128.79 5.06
 1 5 36 164.91 13.29
 -1 -5 -36 179.77 17.56
 -1 5 -36 139.97 14.05
 1 5 36 171.26 24.69
 1 -5 36 147.87 20.58
 -1 5 -38 16.46 6.65
 -1 5 -38 -2.36 6.64
 1 5 38 6.77 5.05
 -1 -5 -38 4.16 6.72
 -1 5 -38 4.2 5.31
 1 -5 38 -2.53 10.06
 -1 5 -40 33.68 9.73
 1 5 40 42.46 7.68
 -1 5 -40 41.56 9.24
 1 -5 40 50.3 15.34
 1 5 40 29.38 16.27
 -1 -5 -40 47.46 10.52
 -1 5 -42 13.24 8.15
 -1 5 -42 9.2 6.25
 1 -5 42 4.36 3.96
 1 -5 42 -10.63 12.16
 1 5 42 3.57 12.88
 -1 -5 -42 6.51 6.53
 -1 5 -44 28.92 9.95
 -1 5 -44 78.02 12.18
 1 -5 44 66.59 9.04
 1 5 44 63.24 19.89
 1 -5 44 66.27 20.64
 -1 -5 -44 93.16 15.17
 -1 5 -46 24.05 13.63
 -1 5 -46 63.71 11.09
 1 -5 46 33.22 7.3
 1 5 46 18.12 14.48
 1 -5 46 60.71 18.05
 -1 -5 -46 56.16 12.13
 -1 5 -48 6.81 9.26
 1 -5 48 13.76 12.54
 1 -6 -45 10.45 7.49
 1 6 -45 15.1 8
 -1 6 45 1.01 13.6
 1 6 -43 18.4 9.86
 -1 6 43 2.62 5.6
 1 -6 -43 8.95 8.77
 1 6 -43 7.97 5.96
 -1 6 43 24.88 13.13
 -1 -6 43 15.93 11.16
 1 6 -41 26.43 9.15
 1 -6 -41 29.61 13.01
 -1 6 41 36.79 8.12
 1 -6 -41 27.17 9.45
 1 6 -41 37.9 9.2
 -1 6 41 26.27 13.35
 -1 -6 41 23.71 12.71
 1 6 -39 16.57 8.76
 1 -6 -39 -0.59 7.98
 -1 6 39 8.9 4.89
 1 -6 -39 13.2 7.71
 1 6 -39 1.91 5.53
 -1 -6 39 -4.36 9.35
 1 6 -37 8.83 8.49
 1 -6 -37 8.88 7.83
 -1 6 37 18.89 6.67
 1 -6 -37 17.29 7.32
 1 6 -37 9.11 5.72
 -1 -6 37 15.22 9.72
 -1 6 37 13.35 10.33
 1 6 -35 45.37 10.46
 1 -6 -35 27.88 10.87
 -1 6 35 38.35 7.18
 1 -6 -35 30.07 8.29
 1 6 -35 29.85 7.46
 -1 6 35 27.79 10.95
 -1 -6 35 27.36 10.84
 1 -6 -33 1.99 6.39
 1 6 -33 6.75 6.52
 -1 6 33 -2.12 4.04
 1 -6 -33 6.89 6.3
 1 6 -33 8.26 5.28
 1 -6 -33 -1.23 1.26
 -1 -6 33 -1.02 8.66
 -1 6 33 6.1 9.63
 1 6 -31 53.98 8.24
 1 -6 -31 62.98 13.62
 1 6 -31 56.68 10.8
 1 -6 -31 79.54 10.86
 1 -6 -31 62.27 2.76
 1 6 -31 74.56 10.11
 -1 6 31 71.22 15.82
 -1 -6 31 74.36 14.22
 -1 6 29 0.56 7.35
 -1 -6 29 -2.16 7
 1 6 -29 -7.07 4.66
 1 -6 -29 10.49 7.69
 1 6 -29 8.44 2.95
 1 -6 -29 5.28 4.59
 -1 6 29 6.54 3.02
 1 6 -29 1.94 4.04
 1 -6 -29 3.83 1.15
 -1 -6 29 9.94 5.09
 -1 -6 27 30.42 8.41
 1 -6 -27 31.83 2.31
 -1 6 27 28.14 9.88
 1 -6 -27 26.26 8.16
 1 6 -27 41.35 7.96
 1 6 -27 28.52 3.47
 1 -6 -27 35.05 7.61
 1 6 -27 28.94 5.12
 1 6 -27 37.47 7.53
 -1 6 27 28.47 4.08
 -1 -6 27 34.73 5.54
 1 -6 -27 30.99 5.32
 1 -6 -25 154.14 10.01
 -1 -6 25 167.72 10.03
 -1 6 25 146.12 6.72
 1 -6 -25 151.29 16.57
 1 6 -25 149.18 13.71
 1 6 -25 163.38 7.18
 1 6 -25 171.52 10.34
 1 -6 -25 173 14.23
 -1 6 25 166.31 7.83
 1 6 -25 170.36 12.71
 -1 -6 25 164.48 16.61
 -1 6 25 177.61 19.05
 1 -6 -25 165.48 4.71
 1 -6 -23 224.39 11.51
 -1 -6 23 217.76 10.68
 -1 6 23 188.7 7.24
 1 6 -23 172.58 12.51
 1 6 -23 192.23 14.04
 1 -6 -23 204.28 17.76
 -1 6 23 228 13.21
 1 6 -23 208.04 7.72
 1 -6 -23 234.02 15.82
 -1 6 23 203.65 8.44
 1 6 -23 200.38 13.2
 1 -6 -23 214.26 5.1
 1 6 -23 204.47 11.07
 -1 -6 23 212.52 17.6
 -1 6 23 224.12 20.79
 1 -6 -21 67.71 6.16
 -1 -6 21 64.52 5.78
 1 6 -21 65.19 7.63
 -1 6 21 61.05 4.11
 1 -6 -21 66.7 10.78
 1 6 -21 74.98 8.93
 1 6 -21 69.54 4.55
 -1 6 21 78 7.82
 1 -6 -21 71.31 8.84
 -1 6 21 67.54 4.66
 1 6 -21 75.91 8.21
 1 6 -21 68.99 6.54
 -1 6 21 68.23 11.34
 -1 -6 21 67.91 9.61
 1 -6 -21 66.35 2.87
 1 -6 -19 11.22 3.29
 -1 -6 19 11.53 2.63
 1 6 -19 4.9 3.19
 1 6 -19 9.53 4.12
 1 -6 -19 11.16 5.43
 -1 6 19 17.69 4.21
 1 6 -19 12.72 2.36
 1 -6 -19 6.78 3.98
 1 -6 -19 18.84 4.16
 -1 6 19 6.74 3.91
 1 6 -19 16.9 3.75
 -1 6 19 11.1 2.4
 1 6 -19 13.84 4.14
 1 -6 -19 11.79 1.34
 -1 6 19 16.38 7.07
 -1 -6 17 171.27 7.67
 1 -6 -17 185 8.87
 1 6 -17 176.16 10.98
 1 -6 -17 172.46 14.05
 1 6 -17 165.96 10.87
 1 6 -17 171.3 6.14
 -1 6 17 168.24 10.2
 1 -6 -17 177.3 10.21
 -1 6 17 187.39 10.83
 1 6 -17 181.15 9.49
 -1 6 17 174.31 6.66
 1 6 -17 168.04 10.77
 1 6 -17 190.57 9.69
 1 -6 -17 179.19 4.48
 -1 6 17 198.95 16.06
 1 -6 -15 -2.4 1.88
 1 6 -15 1.34 2.77
 1 6 -15 -1.16 2.86
 1 -6 -15 -1.67 1.88
 1 -6 -15 -4.06 4.98
 1 6 -15 -2.67 3.24
 -1 6 15 -0.63 2.41
 1 -6 -15 -0.24 2.51
 -1 6 15 0.76 3.25
 1 6 -15 6.26 2.92
 -1 6 15 0.8 1.59
 1 6 -15 3.54 2.81
 1 -6 -15 -0.14 0.88
 -1 6 15 0.25 4.16
 1 6 -15 5.07 2.66
 1 -6 -13 226.14 8.46
 1 6 -13 231.56 11.57
 1 -6 -13 233.25 8.3
 1 6 -13 221.74 9.81
 1 -6 -13 225.2 14.13
 -1 6 13 231.9 10.7
 1 -6 -13 231.66 10.43
 -1 6 13 228.87 10.76
 -1 6 13 227.59 6.82
 1 6 -13 226.07 11.21
 1 6 -13 238.25 10.19
 -1 6 13 249.69 15.65
 1 -6 -13 231.99 5.51
 1 6 -13 227.9 9.59
 1 -6 -11 0.96 1.71
 -1 -6 11 1.43 0.68
 -1 6 11 -1.15 2.04
 1 6 -11 1.91 2.43
 1 6 -11 0.43 2.48
 1 -6 -11 -0.06 1.36
 1 -6 -11 1.18 3.28
 -1 6 11 2.35 2.78
 1 6 -11 2.67 2.21
 1 6 -11 2.53 2.66
 -1 6 11 1.71 3.68
 1 6 -11 -0.09 2.43
 1 -6 -11 1.69 1.19
 -1 6 9 18.68 3.15
 1 -6 -9 19.39 2.74
 -1 6 9 13.4 2.93
 1 -6 -9 13.39 4.79
 1 6 -9 25.59 4.05
 1 -6 -9 11.03 5
 1 6 -9 17.26 2.2
 -1 6 9 17.21 1.36
 1 -6 -9 23.05 4.58
 -1 6 9 14.57 3.7
 -1 6 9 14.39 3.34
 1 -6 -9 19.29 3
 1 6 -9 17.79 2.67
 1 6 -9 28.24 4.05
 1 6 -9 14.36 2.7
 1 6 -9 15.84 3.39
 1 6 -9 18.29 3.3
 1 -6 -9 17.73 2.01
 -1 6 9 21.67 4.64
 1 -6 -7 109.48 4.97
 -1 6 7 100.52 5.81
 1 -6 -7 94.36 7.88
 -1 6 7 102.08 6.17
 1 -6 -7 101.2 7.72
 -1 6 7 91.26 5.3
 -1 6 7 97.93 6.43
 1 -6 -7 91.68 8.72
 -1 6 7 96.99 5.87
 1 6 -7 95.35 5.42
 -1 6 7 104.83 7.58
 1 -6 -7 94.83 4.75
 1 6 -7 96.01 5.09
 1 6 -7 103.29 6.61
 1 6 -7 100.49 5.69
 1 -6 -7 102.55 4.57
 1 6 -7 102.22 6.34
 -1 6 7 113.27 5.41
 -1 6 7 106.47 8.25
 1 -6 -5 294.32 9.5
 -1 6 5 295.57 8.92
 -1 6 5 301.02 9.85
 1 -6 -5 278.44 9.47
 1 6 -5 277.55 6.98
 -1 6 5 292.56 10.23
 -1 6 5 291.52 9.13
 1 -6 -5 299.92 11.5
 1 -6 -5 268.32 8.31
 1 6 -5 284.48 8.31
 1 -6 -5 281.84 6.52
 -1 6 5 289.96 8.45
 -1 6 5 308.6 11.7
 1 -6 -5 294 8.05
 1 6 -5 290.12 9.96
 1 6 -5 299.85 9.88
 1 6 -5 305.28 9.73
 -1 6 5 285.17 8.88
 -1 6 5 285.99 11.18
 1 -6 -5 303.59 11.36
 1 6 -5 289.88 9.12
 -1 6 3 27.62 2.95
 1 6 -3 28.34 2.46
 1 -6 -3 29.26 2.83
 -1 6 3 24.85 2.79
 1 -6 -3 22.17 3.23
 -1 6 3 22.38 3.57
 1 6 -3 23.86 3.19
 1 -6 -3 25.48 1.93
 1 6 -3 25.49 2.99
 1 -6 -3 27.2 3.05
 1 6 -3 24.72 2.94
 1 6 -3 26.69 3.46
 1 6 -3 24.83 2.73
 -1 6 3 23.93 3.45
 -1 6 3 21.49 2.59
 1 6 -1 153.09 4.34
 -1 6 1 159.4 6.46
 1 6 -1 154.38 4.27
 1 6 -1 162.18 6.24
 -1 6 1 151.54 6.57
 1 6 -1 142.28 6.66
 -1 -6 1 153.41 7.14
 1 -6 -1 153.86 7.6
 -1 6 1 159.25 7.67
 -1 6 1 146.47 5.05
 -1 6 1 156.81 7.04
 1 6 -1 164.04 6.05
 1 6 -1 161.81 6.56
 -1 6 1 166.23 6.2
 1 6 -1 161.3 7.33
 -1 6 1 157.09 6.54
 1 6 -1 161.05 6.75
 -1 6 1 162.14 6.46
 1 6 1 428.71 11.27
 -1 6 -1 407.87 8.45
 1 6 1 410.3 8.03
 1 6 1 402.75 10.02
 -1 6 -1 380.18 5.64
 -1 6 -1 367.68 9.87
 -1 6 -1 365.71 7.96
 -1 6 -1 387.06 9.49
 -1 -6 -1 391.74 11.66
 -1 6 -1 359.68 6.23
 1 6 1 387.63 8.67
 -1 6 -1 393.39 11.28
 1 6 1 388.33 11.73
 1 6 1 423.12 9.95
 1 6 1 392.58 11.53
 -1 -6 -1 391.79 8.4
 -1 6 -1 394.05 8.84
 1 6 1 392.24 10.86
 -1 6 -1 391.57 10.84
 1 6 1 398.18 9.78
 -1 6 -1 406.97 7.98
 -1 6 -1 386.36 10.26
 1 6 3 2.97 1.66
 1 6 3 2.33 1.76
 1 6 3 2.58 1.69
 -1 6 -3 2.22 1.48
 -1 -6 -3 3.57 1.39
 -1 -6 -3 2.12 1.84
 1 6 3 1.97 1.24
 1 6 3 2.91 1.85
 1 6 3 4.86 2.16
 -1 6 -3 -0.81 2.03
 -1 -6 -3 0.72 1.94
 1 6 3 4.88 2.63
 -1 -6 -3 5.03 1.72
 -1 6 -3 0.56 1.44
 -1 6 -3 -4.52 2.52
 -1 6 -3 7.4 2.58
 1 6 3 1.72 1.65
 1 6 5 40.36 4.01
 -1 -6 -5 36.87 4.32
 1 6 5 33.38 3.59
 1 6 5 29.17 3.35
 -1 -6 -5 36.81 3.64
 -1 6 -5 44.44 3.45
 -1 -6 -5 34.58 5.1
 -1 -6 -5 30.56 3.92
 1 6 5 31.35 3.94
 -1 6 -5 31.42 3.31
 1 6 5 35.81 4.56
 -1 -6 -5 32.34 4.23
 1 6 5 37.74 4.13
 -1 6 -5 29.88 2.85
 -1 -6 -5 31.78 3.41
 -1 -6 -5 31.91 3.03
 -1 6 -5 28.66 3.09
 -1 6 -5 37.23 4.11
 1 6 5 43.3 4.71
 1 6 5 35.76 3.12
 1 6 7 53.31 4.67
 -1 -6 -7 48.62 3.94
 1 6 7 51.75 4.77
 -1 -6 -7 51.02 6.08
 1 6 7 56.19 4.69
 1 6 7 56.11 5.18
 -1 -6 -7 48.59 5.39
 1 6 7 47.35 2.54
 -1 -6 -7 52.46 5.47
 1 6 7 50.7 5.61
 1 6 7 48.97 5
 -1 6 -7 52.19 3.76
 -1 -6 -7 45.97 4.07
 -1 6 -7 42.51 3.81
 -1 6 -7 51.14 4.93
 -1 6 -7 47.44 4.38
 1 6 7 45.97 5.21
 1 6 7 56.47 3.59
 1 6 9 382.47 12.62
 -1 -6 -9 385 10.54
 1 6 9 376.89 12.47
 -1 6 -9 357.71 13.67
 -1 -6 -9 351.99 15.47
 1 6 9 354.56 13.06
 1 6 9 365.48 12.5
 -1 -6 -9 362.34 12.32
 -1 6 -9 357.4 12.91
 -1 6 -9 366.18 10.78
 -1 6 -9 377.48 11.98
 1 6 9 392.59 15.59
 -1 6 -9 363.89 7.41
 -1 -6 -11 253.67 9.03
 -1 6 -11 254.39 12.28
 -1 -6 -11 262.28 14.55
 -1 -6 -11 258.56 8.78
 1 -6 11 226.33 4.19
 1 6 11 249.63 10.78
 1 6 11 252.83 11.13
 1 6 11 241.75 5.89
 -1 6 -11 244.97 11.36
 -1 6 -11 241.25 9.93
 -1 6 -11 241.52 7.22
 1 6 11 259.06 13.9
 -1 -6 -13 122.4 6.83
 -1 6 -13 122.69 9.04
 -1 -6 -13 118.58 11.13
 -1 -6 -13 109.31 6.18
 1 6 13 117.69 7.92
 1 -6 13 108 3.83
 1 6 13 113.71 8.15
 -1 6 -13 114.82 8.23
 1 6 13 110.09 4.24
 -1 6 -13 114.33 7.29
 -1 6 -13 112.75 5.72
 1 6 13 123.56 10.59
 -1 -6 -15 2.21 2.09
 -1 6 -15 5.99 3.6
 -1 -6 -15 -0.5 4.38
 1 6 15 4.43 2.97
 1 -6 15 1.12 1.13
 1 6 15 3.16 3.01
 -1 6 -15 4.71 2.15
 -1 6 -15 5.8 3.42
 1 6 15 3.41 1.5
 -1 6 -15 2.44 2.53
 1 6 15 5.77 3.76
 -1 -6 -17 14.14 3.19
 -1 6 -17 13.82 4.47
 -1 6 -17 13.53 3.75
 -1 -6 -17 27.27 7.63
 -1 6 -17 8.53 4.05
 1 -6 17 17.83 2.27
 1 6 17 22.2 4.19
 1 6 17 18.15 4.66
 -1 6 -17 19.37 3.26
 -1 6 -17 14.36 3.88
 1 6 17 15.72 2.3
 1 -6 17 13.83 4.66
 1 6 17 10.33 4.99
 -1 -6 -19 44.36 5.42
 -1 6 -19 49.86 6.59
 1 6 19 42.88 3.09
 -1 -6 -19 47.98 9.21
 -1 6 -19 43.57 7.27
 -1 6 -19 35.18 3.51
 1 6 19 35.32 5.38
 1 -6 19 38.04 3.44
 -1 6 -19 30.24 4.04
 1 6 19 34.69 5.49
 -1 6 -19 43.19 5.99
 1 6 19 41.08 3.55
 1 -6 19 41.23 7.16
 1 6 19 33.2 8.11
 -1 -6 -21 8.72 3.28
 -1 6 -21 7.44 3.95
 1 6 21 9.01 1.99
 -1 -6 -21 14.69 6.82
 -1 6 -21 5.42 4.48
 1 -6 21 11.5 2.48
 1 6 21 13.17 4.05
 -1 6 -21 6.98 2.23
 -1 6 -21 12.15 3.11
 -1 6 -21 7.04 3.99
 1 6 21 10.78 2.21
 1 6 21 7.69 5.64
 1 -6 21 2.51 5.24
 -1 -6 -23 77.53 7.41
 1 -6 23 78.24 6.9
 1 6 23 71.98 4.37
 -1 6 -23 67.84 9.27
 -1 -6 -23 64.4 10.65
 -1 6 -23 83.96 5.58
 1 -6 23 70.98 5.12
 1 6 23 85.53 8.5
 -1 6 -23 80.09 6.74
 -1 -6 -23 77.81 9.62
 1 6 23 75.25 4.95
 -1 6 -23 80.53 8.73
 1 6 23 75.36 11.51
 1 -6 23 71.72 11.15
 1 6 25 460.23 29.62
 1 -6 25 391.51 24.44
 -1 6 -25 390.78 22.33
 -1 -6 -25 383 25.9
 -1 6 -25 425.21 12.41
 1 -6 25 412.57 12.66
 -1 -6 -25 441.31 22.77
 -1 6 -25 414.07 15.14
 1 6 25 398.56 11.39
 -1 6 -25 413.18 19.37
 1 -6 25 424.53 15.92
 -1 -6 -25 422.7 16.77
 1 -6 27 25.8 9.12
 1 6 27 15.53 7.53
 -1 6 -27 20.05 7.34
 -1 -6 -27 6.45 5.7
 1 -6 27 22.86 4.02
 -1 6 -27 17.99 3.62
 -1 -6 -27 10.27 5.73
 -1 6 -27 21.58 4.46
 -1 6 -27 16.71 5.57
 1 -6 27 19.67 4.65
 1 6 27 16.72 3.34
 1 -6 27 7.57 3.55
 1 -6 29 3.86 6.72
 1 6 29 27.91 11.88
 -1 6 -29 20 7.12
 -1 -6 -29 14.85 8.06
 1 -6 29 14.73 3.69
 -1 6 -29 12.32 3
 -1 -6 -29 25.47 7.45
 1 -6 29 13.79 4.72
 -1 6 -29 14.13 5.38
 1 -6 29 17.44 5.02
 -1 6 -31 29.93 7.05
 -1 -6 -31 27.03 9.08
 -1 6 -31 28.09 8.87
 -1 -6 -31 26.97 8
 1 -6 31 31.31 5.64
 1 -6 31 12.15 7.81
 1 6 31 48.39 15.41
 -1 6 -33 29.83 7.22
 -1 6 -33 49.52 10.95
 -1 -6 -33 40.95 12.04
 1 6 33 32.27 7.2
 -1 -6 -33 24.76 6.65
 1 -6 33 24.57 5
 1 6 33 27.24 11.96
 1 -6 33 33.41 11.68
 -1 6 -35 -5.23 4.21
 -1 -6 -35 -11.99 7.98
 -1 6 -35 -15.5 8.36
 1 6 35 5.05 6.11
 -1 -6 -35 2.84 6.17
 1 -6 35 0.83 3.45
 1 -6 35 5.99 8.3
 1 6 35 -7.16 9.52
 -1 6 -37 0.91 4.27
 -1 6 -37 18.96 8.86
 -1 -6 -37 16.77 7.92
 1 6 37 10.3 6.05
 -1 -6 -37 5.21 6.62
 1 -6 37 3.51 3.61
 1 6 37 -8.47 11.43
 1 -6 37 13.99 9.96
 -1 6 -39 3.17 5.15
 -1 -6 -39 4.24 8.2
 -1 6 -39 -6.79 8.03
 1 6 39 -1.65 5.33
 -1 -6 -39 10.12 9.3
 -1 6 -39 1.91 5.09
 1 -6 39 2.53 4.36
 1 6 39 20.59 13.65
 1 -6 39 -0.62 9.47
 -1 -6 -41 17.07 10.9
 -1 6 -41 16.87 9.08
 1 6 41 16.83 6.65
 1 -6 41 16.91 4.96
 -1 6 -41 18.67 6.67
 1 -6 41 21.66 10.92
 1 6 41 41.05 16.58
 -1 -6 -41 31.45 9.41
 -1 6 -43 10.28 8.86
 -1 -6 -43 -1.32 10.74
 1 -6 43 3.8 4.18
 -1 6 -43 9.7 6.96
 1 6 43 3.78 13.64
 1 -6 43 15.2 11.08
 -1 -6 -43 21.22 8.22
 -1 6 -45 10.19 9.42
 -1 -6 -45 12.35 11.1
 -1 6 -45 22.31 8.37
 1 -6 45 13.17 5.93
 1 6 45 6.97 14.31
 -1 -6 -45 32.76 10.22
 -1 6 -47 8.46 10.15
 1 -6 47 6.01 11.78
 1 -7 -46 -7.01 16.36
 -1 7 44 9.49 7
 1 7 -44 11.65 8.63
 -1 -7 44 -0.79 4.44
 -1 7 44 3.97 14.31
 1 -7 -44 0.41 8.14
 -1 7 42 8.3 6.1
 1 -7 -42 12.11 8.65
 -1 -7 42 7.35 5.3
 -1 7 42 -0.94 16.07
 1 7 -40 18.42 9.91
 -1 7 40 13.11 7.45
 1 -7 -40 8.15 7.86
 -1 -7 40 3.64 4.46
 -1 7 40 2.67 13.72
 1 -7 -38 8.65 9.64
 1 7 -38 3.08 7.2
 -1 7 38 7.68 5.82
 1 -7 -38 11.15 6.38
 1 7 -38 2.94 4.84
 -1 7 38 25.93 15.57
 1 7 -36 3.26 6.59
 1 -7 -36 0.54 6.96
 -1 7 36 -1.05 4.22
 1 -7 -36 -0.72 5.62
 1 7 -36 8.76 6.32
 -1 7 36 -0.78 10.92
 1 7 -34 18.19 5.85
 1 -7 -34 28.28 10.76
 1 7 -34 29.56 8.56
 1 -7 -34 29.71 9.14
 1 7 -34 21.91 6.65
 -1 7 34 32.16 14.27
 1 -7 -32 -1.94 7.79
 1 7 -32 -3.48 5.57
 -1 -7 32 5.91 3.13
 1 -7 -32 -2.27 5.14
 1 7 -32 -0.28 5.6
 1 -7 -30 -4.08 7.27
 1 7 -30 11.16 5.78
 -1 -7 30 10.25 3.34
 1 -7 -30 11.08 6.89
 1 7 -30 6.27 4.92
 -1 7 30 -2.44 8.71
 1 -7 -28 2.53 6.6
 1 7 -28 5.14 5.93
 -1 -7 28 0.29 2.13
 1 7 -28 -1.49 2.09
 1 -7 -28 -5.49 5.14
 1 7 -28 -2.02 3.37
 1 7 -28 1.96 4.38
 -1 7 28 -4.18 2.59
 -1 7 28 4.47 7.6
 1 -7 -26 4.91 3.05
 1 7 -26 6.47 4.79
 1 7 -26 -0.97 5.06
 1 -7 -26 -5.9 6.46
 1 7 -26 4.17 2.13
 -1 7 26 7.08 4.43
 -1 -7 26 6.28 2.39
 1 -7 -26 9.28 5.24
 1 7 -26 6.34 3.33
 1 7 -26 -2.07 4.62
 -1 7 26 3.01 2.31
 -1 7 26 -3.57 7.62
 1 -7 -24 16.34 4.11
 -1 7 24 14.24 2.44
 1 7 -24 18.66 5.5
 1 7 -24 16.07 5.85
 1 -7 -24 21.73 7.9
 -1 -7 24 13.95 2.5
 1 7 -24 11.21 2.1
 -1 7 24 18.06 5.3
 1 7 -24 15.29 4.04
 1 -7 -24 7.64 4.55
 1 7 -24 11.39 4.66
 -1 7 24 16.31 3.01
 -1 7 24 18.47 9.1
 1 -7 -22 2.7 2.92
 -1 7 22 1.93 2.04
 1 7 -22 1.68 3.08
 1 -7 -22 -11.94 7.37
 1 7 -22 7.25 4.35
 1 7 -22 1.97 1.95
 -1 7 22 -1.42 3.01
 -1 -7 22 1.94 1.84
 1 7 -22 -5.65 2.54
 -1 7 22 -1.9 1.88
 1 7 -22 9.42 5.07
 -1 7 22 6.24 6.94
 1 -7 -20 84.54 6.75
 1 7 -20 70.71 8.01
 1 -7 -20 80.27 10.49
 1 7 -20 72.65 7.88
 1 7 -20 71.12 4.36
 -1 7 20 82.9 8.34
 -1 -7 20 77.35 4.39
 -1 7 20 80.31 4.78
 1 -7 -20 76.88 2.5
 1 7 -20 85.61 8.75
 1 7 -20 76.49 6.46
 -1 7 20 85.75 12.15
 1 -7 -18 8.69 2.93
 1 7 -18 13.52 4.33
 1 -7 -18 10.54 5.48
 1 7 -18 6 3.73
 1 7 -18 12.25 2.31
 -1 7 18 9.03 3.35
 -1 -7 18 11.96 1.81
 1 7 -18 12.56 3.35
 -1 7 18 9.69 3.88
 -1 7 18 14.43 2.57
 1 7 -18 6.89 3.19
 1 -7 -18 8.92 1.3
 -1 7 18 12.29 5.45
 1 -7 -16 13.86 3.16
 1 7 -16 8.74 3.72
 1 7 -16 18.82 4.61
 1 -7 -16 12.35 4.9
 1 7 -16 8.41 2.9
 -1 7 16 16.55 3.69
 -1 -7 16 11.78 1.54
 -1 7 16 13.74 4.32
 -1 7 16 13.35 2.05
 1 7 -16 12.52 3.83
 1 7 -16 10.89 2.81
 -1 7 16 4.3 4.83
 1 -7 -16 11.66 1.46
 1 -7 -14 34.99 3.65
 -1 7 14 36.25 4.96
 -1 -7 14 32.85 1.86
 1 7 -14 34.12 5.31
 1 7 -14 43.5 6.05
 1 -7 -14 41.18 3.78
 1 7 -14 38.29 4.15
 1 -7 -14 36.64 6.9
 -1 7 14 32.49 4.76
 1 7 -14 39.17 4.77
 1 7 -14 35.8 5.37
 1 -7 -14 34.78 2.47
 -1 7 14 35.96 3.13
 -1 7 14 34.71 7.05
 1 7 -14 35.76 4.07
 1 -7 -12 13.17 2.59
 -1 7 12 10.31 3.26
 1 7 -12 18.26 4.09
 1 7 -12 21.65 2.88
 1 -7 -12 19.04 6.1
 -1 7 12 15.45 3.92
 1 -7 -12 19.06 3.34
 1 -7 -12 14.43 1.84
 1 7 -12 15.69 3.66
 1 7 -12 15.01 3.79
 1 7 -12 14.12 2.86
 -1 7 12 11.37 4.54
 -1 7 10 50.68 5.06
 1 -7 -10 52.6 4.06
 -1 7 10 42.26 4.78
 1 -7 -10 48.81 6.92
 1 7 -10 47.52 5.4
 1 -7 -10 42.67 7.49
 -1 7 10 43.85 2.05
 -1 7 10 45 4.75
 -1 7 10 49.7 6.12
 1 -7 -10 50.31 4.19
 1 -7 -10 47.33 3.2
 1 7 -10 43.47 5.2
 1 7 -10 43.66 4.34
 1 7 -10 47.11 4.13
 -1 7 10 50.65 7.36
 1 7 -10 49.73 4.9
 -1 7 8 17.93 2.95
 1 -7 -8 17.94 4.83
 -1 7 8 16.5 3.26
 1 -7 -8 17.6 4.17
 -1 7 8 9.64 2.97
 1 -7 -8 11.07 3.43
 -1 7 8 19.17 3.54
 1 -7 -8 17.68 3.7
 -1 7 8 15.12 4.21
 1 7 -8 16.22 2.94
 1 -7 -8 12.46 2.1
 1 7 -8 7.37 2.04
 1 7 -8 14.04 2.85
 1 7 -8 15.63 3.34
 1 -7 -8 17.72 2.33
 1 7 -8 17.58 3.61
 -1 7 8 11.87 3.8
 -1 7 8 11.11 2.58
 1 7 -8 14.8 2.73
 -1 7 6 3.58 1.78
 1 -7 -6 0.84 2.17
 -1 7 6 1.54 1.93
 1 -7 -6 -0.24 2.1
 1 7 -6 -4.87 2.07
 1 -7 -6 2.05 2.5
 -1 7 6 3.36 2.66
 -1 7 6 -1.05 1.77
 -1 7 6 -3.6 2.52
 1 -7 -6 1.06 2.31
 1 7 -6 -0.62 1.8
 -1 7 6 1.09 2.74
 1 7 -6 1.02 1.79
 1 -7 -6 1.08 1.48
 1 -7 -6 1.37 1.3
 1 7 -6 -0.87 2.04
 1 7 -6 -0.42 1.84
 -1 7 6 -1.21 2.61
 1 7 -6 2.71 2.34
 1 7 -6 2.5 2.54
 -1 7 6 0.26 2.19
 -1 7 4 199.73 7.71
 -1 7 4 198.94 8.37
 1 -7 -4 203.36 6.87
 1 7 -4 194.43 6.39
 -1 7 4 193.84 8.03
 -1 7 4 202.99 8.97
 1 -7 -4 196.92 5.29
 -1 7 4 181.7 8.38
 1 7 -4 191.32 7.49
 -1 7 4 206.14 7.78
 -1 7 4 205.47 9.76
 1 7 -4 192.82 8.09
 1 7 -4 194.06 8.51
 1 7 -4 201 8.47
 -1 7 4 185.42 9.6
 -1 7 4 196.52 7.44
 1 7 -4 192.96 8.23
 1 -7 -4 188.41 9.5
 -1 7 2 466.23 11.8
 1 -7 -2 428.36 9.11
 1 7 -2 399.21 9.98
 -1 7 2 419.93 13.29
 1 7 -2 439.49 12.42
 1 -7 -2 430.29 13.62
 1 7 -2 449.29 8.98
 -1 7 2 426.02 9.7
 1 7 -2 420.04 11.22
 1 7 -2 404.63 9.57
 -1 7 2 394.74 10.52
 -1 7 2 422.13 12.42
 1 7 -2 427.7 12.36
 1 7 -2 442.22 11.74
 1 7 -2 451.98 12.04
 -1 7 2 431.65 11.21
 -1 7 2 456.89 12.55
 1 7 0 13.74 1.99
 1 7 0 16.17 2.59
 -1 7 0 19.86 2.96
 -1 7 0 15.19 1.71
 1 7 0 13.12 1.84
 1 7 0 15.58 2.47
 -1 7 0 35.21 5.12
 1 7 0 3.32 3.42
 -1 7 0 15.34 1.96
 1 7 0 12.07 2.14
 -1 -7 0 18.07 3.41
 -1 7 0 22.59 3.76
 1 7 0 19.4 2.66
 -1 7 0 14.6 2.37
 1 7 0 23.27 3.41
 1 7 0 24.11 3.46
 -1 7 0 13.33 2.29
 1 7 0 17.45 3.01
 -1 7 0 23.25 3.42
 -1 7 0 18.41 2.61
 1 7 2 114.76 6.24
 -1 7 -2 99.57 4.15
 1 7 2 113.95 4.88
 1 7 2 117.64 6.19
 -1 7 -2 99.03 5.37
 1 7 2 116.22 6.47
 1 7 2 113.84 5.5
 -1 7 -2 106.35 6.19
 1 7 2 125.58 6.48
 -1 -7 -2 117.33 7.24
 1 7 2 108.05 7.21
 1 7 2 112.7 6.76
 -1 7 -2 106.28 5.07
 1 7 2 123.46 7.2
 -1 -7 -2 115.62 4.91
 -1 7 -2 106.46 6.1
 -1 7 -2 107.86 5.93
 -1 7 -2 115.65 4.18
 1 7 2 120.03 5.95
 1 7 4 7.39 2.31
 -1 -7 -4 6.69 1.09
 1 7 4 9.09 2.61
 1 7 4 7.07 1.87
 -1 -7 -4 3.81 1.38
 -1 7 -4 1.1 1.64
 1 7 4 5.7 2.56
 1 7 4 3.48 1.44
 -1 7 -4 1.18 1.57
 -1 -7 -4 6.96 2.72
 1 7 4 7.77 2.26
 1 7 4 1.75 1.98
 1 7 4 2.37 2.55
 -1 -7 -4 3.6 1.28
 -1 7 -4 2.44 1.2
 -1 7 -4 -0.32 2.19
 1 7 4 5.87 2.03
 -1 7 -4 8.02 2.73
 -1 -7 -6 8.88 2.7
 1 7 6 7.19 2.44
 1 7 6 10.97 2.88
 -1 -7 -6 12.21 2.48
 -1 7 -6 14.36 2.56
 1 7 6 7.9 2.63
 1 7 6 12.94 2.92
 -1 -7 -6 11.9 4.04
 1 7 6 15.91 3.58
 -1 -7 -6 7.4 2.83
 1 7 6 6.3 2.63
 1 7 6 10.12 2.85
 -1 7 -6 13.61 2.8
 -1 -7 -6 10.62 1.94
 -1 7 -6 9.99 2.08
 1 -7 6 8.44 2.6
 -1 -7 -6 10.31 2.47
 -1 7 -6 11.49 2.91
 -1 7 -6 7.31 1.79
 1 7 6 9.84 2.26
 -1 7 -6 15.09 3.43
 1 7 8 204.37 9.32
 -1 -7 -8 204.89 7.85
 1 7 8 194.95 9.33
 -1 -7 -8 192.57 10.06
 1 7 8 189.15 5.24
 -1 -7 -8 179.67 12.29
 1 7 8 188.25 10.03
 -1 -7 -8 194.03 11.02
 1 7 8 191.87 10.71
 -1 -7 -8 202.1 10.61
 -1 7 -8 192.17 8.43
 1 7 8 196.78 9.25
 -1 -7 -8 187.94 8
 -1 -7 -8 184.95 9.49
 1 -7 8 182.06 9.21
 -1 7 -8 177.44 7.15
 -1 7 -8 196.73 8.31
 -1 7 -8 194.51 9.73
 -1 7 -8 195.88 9.05
 1 7 8 221.4 12.02
 1 7 8 207.06 7
 1 7 10 56.32 5.43
 -1 -7 -10 61.8 4.68
 1 7 10 57.12 5.75
 -1 -7 -10 44.93 6.98
 -1 7 -10 37.37 5.28
 -1 -7 -10 53.18 6.64
 -1 -7 -10 58.51 6.4
 1 7 10 56.17 5.67
 -1 7 -10 49.91 2.53
 -1 -7 -10 45.1 4.89
 1 -7 10 45.41 5.02
 -1 7 -10 47.79 4.39
 -1 7 -10 45.06 5.44
 -1 7 -10 54.6 5.46
 1 7 10 51.21 6.62
 -1 -7 -12 20.63 3.11
 1 7 12 14.93 3.33
 -1 7 -12 16.72 3.77
 -1 7 -12 13.91 3.42
 -1 -7 -12 11.11 4.2
 -1 -7 -12 9.46 3.39
 1 7 12 16.73 3.65
 -1 7 -12 16.87 2.13
 -1 -7 -12 12.43 3.14
 -1 7 -12 19.03 3.94
 1 -7 12 13.82 3.14
 1 7 12 14.93 1.81
 1 7 12 20.84 5.83
 -1 7 -12 16.29 3.74
 -1 -7 -14 21.36 3.12
 -1 7 -14 14.69 4.13
 -1 -7 -14 17.7 6.09
 -1 7 -14 11.72 3.62
 1 7 14 25.59 4.67
 1 -7 14 20.82 1.63
 1 7 14 20.23 4.69
 -1 7 -14 21.12 2.54
 -1 7 -14 18.22 4.07
 1 -7 14 19.3 3.75
 1 7 14 20.63 2.28
 -1 7 -14 25.7 4.77
 1 7 14 20.6 5.24
 -1 -7 -16 4.95 2.44
 -1 7 -16 -2.98 3.4
 -1 7 -16 4.01 3.6
 -1 -7 -16 -0.78 4.67
 1 -7 16 -1.72 1.12
 1 7 16 0.58 2.47
 -1 7 -16 0.21 1.83
 1 7 16 -7.51 4.03
 1 -7 16 0.51 2.17
 1 7 16 0.44 1.53
 -1 7 -16 2.76 3.23
 1 7 16 1.63 4.3
 -1 -7 -18 118.62 7.79
 -1 7 -18 116.44 9.98
 -1 7 -18 103.33 9.4
 -1 -7 -18 106.12 11.7
 -1 7 -18 98.64 9.19
 1 7 18 117.74 9.31
 1 -7 18 112.81 4.92
 1 7 18 115.7 9.58
 -1 7 -18 118.13 6.68
 -1 7 -18 106.85 9.3
 1 7 18 111.13 4.76
 1 -7 18 104.68 8.06
 1 7 18 125.87 13.71
 -1 -7 -20 -0.97 2.65
 -1 7 -20 5.17 3.55
 1 7 20 -1.22 1.43
 -1 7 -20 -7.79 5.01
 -1 -7 -20 1.92 6.17
 1 -7 20 -0.12 1.42
 -1 7 -20 -0.42 1.98
 1 7 20 0.51 3.03
 -1 7 -20 3.41 2.23
 1 -7 20 -4.96 2.92
 -1 7 -20 2.27 3.51
 1 7 20 -2.12 1.76
 1 7 20 1.74 5.31
 -1 -7 -22 2.38 3.36
 1 7 22 3.58 1.8
 -1 7 -22 -1.7 3.67
 -1 -7 -22 -3.16 5.79
 -1 7 -22 1.58 4.41
 -1 7 -22 -3.16 2.46
 1 7 22 1.28 3.53
 1 -7 22 -1.48 1.67
 -1 7 -22 -6.23 2.99
 -1 7 -22 6.91 3.73
 1 7 22 0.52 1.86
 1 -7 22 1.95 2.41
 1 7 22 5.81 5.24
 -1 -7 -24 6.88 3.05
 -1 7 -24 3.17 4.33
 -1 7 -24 6.53 5.19
 -1 -7 -24 -1.53 6.01
 1 7 24 5.85 4.25
 -1 7 -24 10.04 2.86
 1 -7 24 5.27 2.34
 -1 7 -24 5.92 2.86
 -1 7 -24 5.01 4.01
 1 -7 24 6.35 3.07
 1 7 24 1.28 1.87
 1 7 24 8.35 5.86
 -1 7 -26 35.65 7.78
 -1 -7 -26 50.74 10.58
 1 -7 26 36.75 3.99
 -1 7 -26 35.75 4.04
 1 7 26 33.94 6.56
 -1 7 -26 34.47 4.97
 -1 7 -26 25.73 6.53
 1 -7 26 30.79 5.44
 1 7 26 33.06 3.58
 1 -7 26 27.65 7.52
 1 7 26 30.02 8.79
 -1 7 -28 102.16 12.05
 -1 -7 -28 102.79 14.82
 1 7 28 109.31 10.63
 1 -7 28 105.32 6.81
 -1 7 -28 112.32 6.74
 -1 7 -28 107.77 8.24
 -1 -7 -28 101.96 11.82
 1 -7 28 105.12 9.28
 -1 7 -28 112.73 11.7
 1 -7 28 101.9 14.04
 1 7 28 108.46 17.56
 -1 -7 -30 12.86 7.67
 -1 7 -30 -4.24 6.45
 1 -7 30 9.4 3.58
 -1 -7 -30 0.32 4.99
 -1 7 -30 3.16 4.41
 1 -7 30 1.13 2.87
 1 -7 30 -8.83 8.11
 1 7 30 -7.75 8.86
 -1 -7 -32 1 6.47
 -1 -7 -32 -13.58 9.81
 -1 7 -32 -4.14 6.88
 1 -7 32 4.79 3.34
 -1 7 -32 8.62 5.05
 1 7 32 12.94 9.56
 1 -7 32 12.35 8.15
 -1 7 -34 4.49 4.71
 -1 -7 -34 4.24 7.22
 -1 7 -34 10.65 6.19
 -1 -7 -34 18.54 8.24
 1 -7 34 12.84 4.56
 1 7 34 6.3 9.98
 1 -7 34 -7.41 10.11
 -1 7 -36 5.02 5.67
 -1 7 -36 -2.72 6.76
 -1 -7 -36 -1.12 7.39
 1 7 36 9.64 5.68
 -1 -7 -36 5.5 6.67
 1 -7 36 3.54 3.87
 1 -7 36 14.85 10.76
 1 7 36 6.14 10.05
 -1 7 -38 6.55 5.81
 -1 7 -38 8.61 8.23
 -1 -7 -38 2.36 8.17
 1 7 38 6.42 5.91
 -1 -7 -38 -0.38 7.24
 1 -7 38 10 4.67
 1 7 38 16.44 14.42
 1 -7 38 -5.66 9.66
 -1 7 -40 7.15 6.01
 -1 -7 -40 29.06 12.69
 -1 7 -40 15.37 8.09
 1 7 40 1.45 5.22
 -1 -7 -40 9.2 6.71
 1 -7 40 11.44 5.54
 1 -7 40 22.21 13.45
 1 7 40 27.16 15.24
 -1 -7 -42 9.06 9.45
 -1 7 -42 11.64 8.96
 1 7 42 9.01 6.82
 1 -7 42 -2.29 4.19
 -1 7 -42 0.7 6.44
 1 7 42 19.81 15.51
 -1 -7 -42 14.42 7.34
 -1 7 -44 19.68 10.94
 1 -7 44 2.64 4.55
 -1 7 -44 18.21 9.43
 1 7 44 0.99 13.55
 -1 -7 -44 20.47 9.26
 1 -8 -45 48.38 22.95
 1 -8 -43 23.95 17.27
 -1 8 43 28.61 8.39
 1 -8 -43 15.2 9.62
 -1 -8 43 4.26 5.55
 -1 8 43 26.71 16.33
 1 -8 -41 103.67 25.65
 1 -8 -41 103.87 14.6
 -1 8 41 96.38 11.93
 -1 -8 41 58.17 8.46
 -1 8 41 34.76 18.16
 1 8 -39 7.33 6.33
 1 -8 -39 13.11 7.71
 -1 8 39 14.2 6.92
 -1 -8 39 2.46 4.18
 1 8 -39 6.8 5.88
 -1 8 39 20.38 16.21
 1 8 -37 19.13 6.32
 1 8 -37 29.26 8.45
 -1 -8 37 39.98 6.98
 -1 8 37 36.64 14.91
 1 -8 -37 36.25 8.71
 1 8 -35 24.76 6.92
 -1 -8 35 17.96 5.16
 1 8 -35 24.87 7.61
 1 -8 -35 18.05 7.46
 1 8 -33 20.26 7.53
 1 -8 -33 14.58 7.54
 -1 -8 33 21.19 5.45
 1 8 -33 17.45 5.84
 -1 8 33 40.53 14.58
 1 -8 -33 46.99 10.09
 1 -8 -31 132.49 17.35
 1 8 -31 104.8 11.71
 1 -8 -31 138.77 14.63
 -1 -8 31 110.32 10.02
 1 8 -31 116.16 12.39
 -1 8 31 122.35 18.64
 1 8 -29 19.71 5.96
 1 8 -29 9.5 5.47
 1 -8 -29 29.46 10.05
 -1 8 29 24.35 6.6
 -1 -8 29 25.81 3.86
 1 -8 -29 25.75 7.5
 -1 -8 29 12.66 4.39
 1 8 -29 26.45 6.65
 -1 8 29 3.64 9.01
 1 8 -27 285.78 18.02
 1 8 -27 298.26 17.21
 1 -8 -27 305.03 23.66
 -1 -8 27 340.76 10.72
 -1 8 27 363.89 18.6
 -1 -8 27 288.77 14.98
 1 8 -27 313.6 18.65
 -1 8 27 361.48 29.69
 1 -8 -25 34.47 5.14
 1 8 -25 26.69 6.43
 1 8 -25 25.6 5.86
 1 -8 -25 24.53 7.66
 -1 -8 25 28.99 3.27
 -1 8 25 32.15 6.44
 1 8 -25 33.75 3.35
 1 8 -25 26.33 4.32
 -1 8 25 26.89 3.32
 1 8 -25 32.01 7.1
 -1 8 25 30.38 8.85
 1 -8 -23 309.92 12.76
 1 8 -23 268.05 16.49
 1 -8 -23 298.33 21.35
 1 8 -23 263.48 14.23
 1 8 -23 283.97 8.36
 -1 8 23 300.88 15.76
 -1 -8 23 286.47 8.59
 1 8 -23 290.94 11.77
 -1 8 23 284.17 8.75
 1 8 -23 291.72 16.38
 -1 8 23 335.87 26.16
 1 -8 -21 163.42 8.93
 1 8 -21 143.96 11.8
 1 8 -21 139.79 9.86
 1 -8 -21 167.19 15.49
 -1 8 21 158.91 11.35
 1 8 -21 142.29 5.83
 -1 -8 21 149.61 5.65
 1 8 -21 148.93 8.14
 1 8 -21 153.15 11.98
 -1 8 21 151.9 6.28
 -1 8 21 161.24 17.38
 1 -8 -19 0.89 2.12
 1 8 -19 -2.13 3.67
 1 8 -19 0.82 2.86
 1 -8 -19 -1.73 4.71
 1 8 -19 4.3 3.45
 1 8 -19 4.54 2.06
 -1 -8 19 3.95 1.35
 -1 8 19 5.26 2.84
 1 8 -19 6.92 2.71
 -1 8 19 1.51 1.71
 1 8 -19 2.85 3.19
 -1 8 19 1.48 5.28
 1 -8 -17 239.11 9.65
 -1 -8 17 176.2 4.01
 -1 8 17 227.65 12.63
 1 8 -17 193.47 12.53
 1 8 -17 189.56 12.47
 1 -8 -17 225.69 19.97
 1 8 -17 202.6 9.37
 -1 8 17 229.38 12.35
 1 8 -17 222.89 13.12
 -1 8 17 204.29 6.87
 -1 8 17 255.64 19.11
 1 8 -17 209.64 8.54
 1 -8 -15 30.42 3.63
 -1 8 15 26 4.6
 1 8 -15 24.15 4.85
 1 8 -15 21.72 4.83
 1 -8 -15 23.8 9.06
 -1 8 15 17.18 4.01
 1 -8 -15 20.19 3.98
 1 8 -15 28.32 5.27
 -1 8 15 23.34 2.68
 -1 8 15 34.1 7.69
 1 8 -15 28.09 3.36
 -1 8 13 211.6 11.24
 1 -8 -13 197.12 14.53
 1 8 -13 222.15 12.29
 1 -8 -13 193.13 16.05
 -1 8 13 208.19 10.87
 1 -8 -13 212.01 12.56
 1 -8 -13 206.23 9.23
 1 8 -13 202.95 11.54
 -1 8 13 223.4 15.84
 1 8 -13 199.97 7.21
 1 -8 -11 69.77 7.99
 -1 8 11 74.27 6.71
 1 8 -11 68.19 6.91
 1 -8 -11 70.27 7.52
 -1 8 11 72.19 2.61
 1 -8 -11 69.67 9
 1 8 -11 74.66 5.62
 1 -8 -11 75.35 7.41
 -1 8 11 80.14 6.76
 1 -8 -11 73.36 4.99
 1 8 -11 74.76 7.08
 1 8 -11 71.11 5.73
 1 8 -11 73.31 6.27
 -1 8 11 84.01 9.62
 1 8 -11 77.15 4.31
 1 -8 -9 415.4 15.12
 -1 8 9 408.61 13.19
 -1 8 9 421.68 14.41
 1 -8 -9 400.43 14.42
 -1 8 9 408.54 15.11
 1 -8 -9 415.88 17.32
 -1 8 9 420.34 13.61
 1 8 -9 406.03 12.28
 1 -8 -9 415.4 16.16
 -1 8 9 396.71 15.96
 1 -8 -9 412.85 13.14
 1 -8 -9 397.42 9.37
 -1 8 9 400.52 7.78
 1 8 -9 395.87 14.4
 1 8 -9 436.68 14.02
 1 8 -9 394.44 12.81
 1 8 -9 406.54 9.18
 -1 8 9 436.95 18.63
 -1 8 7 65.91 5.42
 1 -8 -7 67.56 4.57
 -1 8 7 62.28 5.51
 1 8 -7 55.96 3.72
 1 -8 -7 57.94 4.76
 -1 8 7 64.32 5.16
 -1 8 7 54.88 5.75
 -1 8 7 63.04 5.28
 1 8 -7 65.18 5.21
 -1 8 7 45.24 5.73
 1 -8 -7 68.58 6.78
 1 -8 -7 60.9 4.31
 1 -8 -7 63.27 3.32
 1 8 -7 61.61 5.34
 1 8 -7 67.06 6.1
 1 8 -7 63.3 4.27
 1 8 -7 64.68 5.64
 -1 8 7 64.97 4.93
 -1 8 7 78.64 7.84
 -1 8 5 179.24 7.99
 -1 8 5 176.56 8.6
 1 8 -5 186.53 6.76
 1 -8 -5 175.67 6.76
 -1 8 5 184.13 9.44
 -1 8 5 182.95 8.43
 1 8 -5 178.26 4.83
 -1 8 5 175.64 7.75
 1 8 -5 172.25 8.21
 -1 8 5 173.91 9.96
 1 -8 -5 182.83 10.15
 1 -8 -5 185.41 5.34
 1 8 -5 176.14 7.78
 -1 8 5 165.82 8.55
 1 8 -5 186.58 6.57
 1 8 -5 172.62 8.97
 1 8 -5 185.77 8.83
 -1 8 5 179.95 7.88
 -1 8 5 195.41 10.61
 1 8 -5 192.23 8.93
 -1 8 3 685.37 15.14
 -1 8 3 659.1 15.64
 -1 8 3 711.79 12.18
 1 -8 -3 667.97 11.91
 1 8 -3 637.74 13.56
 -1 8 3 690.52 16.05
 1 8 -3 662.44 16.19
 -1 8 3 680.49 13.59
 1 8 -3 700.64 11.14
 1 -8 -3 680.26 18.62
 -1 8 3 675.21 18.42
 1 8 -3 653.36 12.42
 -1 8 3 686.05 16.84
 1 8 -3 669.18 15.04
 1 8 -3 685.37 16.59
 1 8 -3 665.43 15.75
 1 8 -3 701.85 15.96
 -1 8 3 706.14 15.23
 -1 8 3 729.02 18.14
 1 8 -1 90.07 6.28
 -1 8 1 94.4 6.1
 1 8 -1 89.77 6.18
 1 8 -1 81.68 5.95
 -1 8 1 83.29 6.5
 -1 8 1 77.22 4.19
 -1 8 1 83.21 3.82
 1 8 -1 80.45 3.45
 1 8 -1 83.61 5.22
 -1 8 1 77.69 5.74
 -1 8 1 75.75 4.8
 1 8 -1 93.72 6.11
 1 8 -1 79.16 5.28
 1 8 -1 88.18 6.3
 1 8 -1 90.15 4.93
 -1 8 1 87.87 5.68
 -1 8 1 100.9 6.35
 1 8 -1 90.55 5.81
 1 8 1 1073.62 20.32
 1 8 1 1002.88 14.78
 -1 8 -1 1076.76 19.31
 -1 8 -1 995.72 9.92
 1 8 1 1054.38 13.96
 1 8 1 1035.84 18.64
 -1 8 -1 972.6 20.51
 -1 -8 -1 1030.67 21.97
 1 8 1 1036.41 21.75
 -1 8 -1 969.65 11.04
 -1 8 -1 1041.58 21.05
 -1 8 -1 1007.06 17.08
 1 8 1 1048.3 21.08
 1 8 1 995.39 19.68
 -1 8 -1 1023.75 19.95
 -1 8 -1 1061.6 19.46
 -1 8 -1 1124.68 16.42
 1 8 1 1111.59 18.97
 1 8 1 1059.71 18.31
 1 8 3 82.27 5.82
 1 8 3 84.19 5.85
 1 8 3 83.42 4.67
 -1 8 -3 81.47 5.04
 1 8 3 94.63 6.93
 1 8 3 88.16 6.12
 -1 -8 -3 82.9 6.74
 1 8 3 90.21 7.24
 1 8 3 80.02 5.13
 -1 8 -3 82.77 5.82
 1 8 3 89.26 6.51
 -1 -8 -3 87.92 4.39
 -1 8 -3 80.64 4.75
 -1 8 -3 82.05 5.59
 -1 8 -3 79.83 5.62
 1 8 3 93.22 5.66
 1 8 3 86.31 6.23
 1 8 5 29.61 4.17
 1 8 5 25.3 3.42
 -1 8 -5 22.31 1.75
 1 8 5 28.11 3.08
 1 8 5 30.18 3.95
 -1 -8 -5 27.48 2.54
 -1 8 -5 28.75 3.16
 -1 8 -5 29.79 2.27
 1 8 5 29.28 3.76
 1 8 5 30.77 4.52
 -1 8 -5 37.27 4.43
 -1 -8 -5 23.41 3.81
 1 8 5 25.48 4.63
 -1 -8 -5 30.32 2.87
 -1 8 -5 28.33 3.16
 -1 8 -5 31.16 4.22
 -1 8 -5 25.74 3.29
 -1 8 -5 29.28 4.15
 1 8 5 28.54 4.26
 1 8 5 33.05 3.62
 1 8 7 237.55 10.34
 -1 -8 -7 225.76 8.59
 1 8 7 240.69 8.81
 1 8 7 230.99 10.39
 1 8 7 243.59 10.46
 -1 8 -7 230.97 8.29
 -1 -8 -7 229.14 8.37
 1 8 7 243.57 11.86
 1 8 7 220.91 6.65
 -1 -8 -7 221.46 11.44
 1 8 7 229.56 11.83
 1 8 7 234.52 10.09
 -1 8 -7 222.05 9.45
 -1 -8 -7 232.01 11.71
 -1 -8 -7 229.67 7.81
 -1 8 -7 220.05 8.15
 1 -8 7 217.22 10.84
 -1 -8 -7 231.5 9.12
 -1 8 -7 229.45 9.39
 -1 8 -7 238.1 10.95
 1 8 7 226.72 8.13
 -1 8 -7 232.2 10.19
 1 8 7 251.11 12.61
 1 8 9 10.61 3.32
 1 8 9 14.05 3.52
 -1 -8 -9 12.89 4.37
 -1 -8 -9 7.13 2.68
 -1 8 -9 10.15 2.67
 1 8 9 8.78 3.44
 1 8 9 9.26 1.57
 -1 -8 -9 9.39 4.03
 -1 -8 -9 8.11 3.39
 1 8 9 7.39 2.94
 -1 8 -9 12.28 2.68
 -1 -8 -9 8.1 2.49
 -1 -8 -9 9.22 2
 -1 8 -9 11.22 2.86
 -1 8 -9 12 3.49
 1 -8 9 9.14 2.92
 -1 8 -9 5.42 2.97
 1 8 9 6.5 4
 1 8 11 334.55 13.44
 -1 -8 -11 390.6 11.79
 1 8 11 351.17 13.95
 -1 8 -11 329.8 14.97
 -1 8 -11 297.62 8
 -1 -8 -11 329.34 18.84
 -1 -8 -11 361.18 16.81
 -1 -8 -11 344.32 15.5
 -1 8 -11 343.4 11.88
 1 8 11 356.5 13.91
 -1 -8 -11 293.83 13.5
 -1 -8 -11 328.04 11.73
 -1 8 -11 334.08 11.71
 -1 8 -11 336.1 14.3
 1 -8 11 328.35 13.4
 1 8 11 376.48 18.4
 -1 8 -11 340.02 12.93
 -1 -8 -13 86.59 5.91
 1 8 13 84.24 7.39
 -1 -8 -13 77.1 10.02
 -1 8 -13 61.87 7.01
 -1 8 -13 71.94 5.17
 -1 -8 -13 80.52 9.24
 -1 -8 -13 77.44 7.74
 1 8 13 78.16 7.26
 -1 -8 -13 77.44 6.58
 1 -8 13 75.44 6.8
 1 8 13 81.39 3.46
 -1 8 -13 76.34 7.53
 1 8 13 83.08 9.66
 -1 -8 -15 817.62 17.93
 1 8 15 774.9 22.41
 -1 8 -15 706.46 23.31
 -1 8 -15 688.36 17.64
 -1 -8 -15 775.08 27.88
 -1 8 -15 740.37 11.98
 -1 -8 -15 778.85 25.18
 1 8 15 781.65 22.25
 -1 -8 -15 718.59 21.11
 -1 8 -15 756.12 22.89
 1 8 15 726.54 10.13
 1 -8 15 746.31 20.8
 1 8 15 834.11 31.19
 -1 -8 -17 74.93 6
 -1 8 -17 54.83 7.49
 -1 8 -17 56.5 6.34
 -1 -8 -17 66.9 9.67
 1 8 17 72.55 7.36
 1 8 17 70.67 7.39
 -1 -8 -17 68.56 8.63
 -1 8 -17 63.83 4.16
 1 -8 17 59.95 6.4
 1 8 17 63.5 3.34
 -1 8 -17 59.49 7.47
 1 8 17 90.43 11.61
 -1 -8 -19 168.49 9.08
 -1 8 -19 144.55 11.31
 -1 8 -19 138.29 11.5
 -1 8 -19 142.47 9.74
 -1 -8 -19 147.31 14.44
 1 -8 19 139.87 4.88
 1 8 19 161.41 11.25
 -1 8 -19 150.52 6.88
 1 -8 19 147.31 9.96
 -1 8 -19 154.07 11.45
 1 8 19 143.77 4.99
 1 8 19 167.62 16.38
 -1 -8 -21 86.4 6.96
 1 8 21 84.94 3.89
 -1 8 -21 84.71 9.39
 -1 -8 -21 100.87 12.74
 -1 8 -21 69.86 8.23
 1 -8 21 80.75 4.35
 -1 8 -21 89.7 5.41
 1 8 21 89.73 8.88
 -1 8 -21 84.35 5.71
 -1 8 -21 87.42 9.18
 1 -8 21 95.99 8.36
 1 8 21 82.81 4.15
 1 8 21 103.36 13.73
 -1 -8 -23 4.58 3.86
 -1 8 -23 7.75 4.67
 -1 -8 -23 -1.82 5.31
 -1 8 -23 10.11 4.94
 -1 8 -23 7.09 2.19
 1 8 23 2.79 3.54
 1 -8 23 3.24 1.93
 -1 8 -23 10.39 3.14
 1 -8 23 3.33 2.63
 -1 8 -23 -5.33 4.39
 1 8 23 4.13 1.71
 1 8 23 5.69 6.74
 -1 8 -25 65.67 8.83
 -1 8 -25 69.73 9.33
 -1 -8 -25 79.08 12.48
 1 -8 25 65.64 4.79
 -1 8 -25 69.13 5.05
 1 8 25 75.56 8.87
 -1 8 -25 69.87 6.03
 -1 8 -25 76.57 9.69
 1 -8 25 71.12 7.79
 1 8 25 82.01 14.6
 -1 8 -27 23.28 6.3
 -1 -8 -27 28.37 9.21
 -1 8 -27 27.89 7.15
 -1 8 -27 22.58 6.16
 1 -8 27 29.75 5.45
 1 8 27 32.84 10.49
 1 -8 27 25.71 3.5
 1 8 27 38.23 6.96
 -1 -8 -29 214.53 21.04
 -1 8 -29 211.85 16.13
 1 -8 29 214.09 9.22
 1 8 29 221.17 15.38
 -1 8 -29 234.83 16.99
 1 -8 29 197.17 12.94
 1 8 29 256.36 26.23
 -1 -8 -31 27.57 9.96
 -1 8 -31 9.41 5.29
 1 8 31 21.18 6.12
 -1 -8 -31 17.09 6.31
 1 -8 31 18.76 4.91
 -1 8 -31 14.65 6.74
 1 8 31 36.72 12.34
 -1 -8 -33 11.74 7.29
 -1 -8 -33 21.66 9.68
 -1 8 -33 10.91 6.26
 1 -8 33 19.5 5.2
 -1 8 -33 14.29 6.38
 1 8 33 13.93 9.49
 -1 -8 -35 9.4 6.59
 -1 -8 -35 31.56 12.02
 -1 8 -35 20.88 7.2
 -1 8 -35 10.93 7.66
 1 -8 35 19.36 5.5
 1 8 35 12 10.71
 -1 8 -37 39.42 8.63
 -1 8 -37 62.56 12.18
 -1 -8 -37 67.73 14.87
 -1 -8 -37 69.89 11.87
 1 -8 37 55 8.24
 -1 8 -37 66.21 10.42
 1 8 37 70.45 18.02
 -1 8 -39 14.38 6.54
 -1 -8 -39 21.2 10.32
 -1 8 -39 21.53 8.5
 1 8 39 20.6 7.2
 -1 -8 -39 18.5 7.63
 1 -8 39 7.86 4.54
 1 8 39 6.11 13.82
 -1 8 -41 62.79 10.98
 -1 8 -41 61.69 12.02
 1 8 41 92.48 12.34
 -1 -8 -41 81.32 13.55
 1 8 41 62.03 19.7
 1 -8 41 85.26 10.43
 1 8 43 36.15 16.81
 1 -8 43 43.87 8.3
 -1 -8 -45 13.73 18.9
 1 -9 -44 25.39 17.42
 1 -9 -42 87.44 26.98
 -1 9 42 50.08 21.07
 1 9 -40 16.72 6.57
 1 -9 -40 -1.96 14.07
 1 9 -40 23.56 8.52
 -1 -9 40 16.19 6.14
 -1 9 40 24.26 16.43
 1 -9 -40 14.93 8.19
 1 -9 -38 32.94 15.06
 -1 -9 38 45.16 8.11
 1 9 -38 45.99 9.34
 -1 9 38 41.38 16.59
 1 -9 -38 39.4 9.35
 1 -9 -36 -6.22 14.67
 1 -9 -36 -1.46 6.45
 1 9 -36 -8.88 7.61
 -1 -9 36 -1.69 3.72
 -1 9 36 6.62 12.05
 1 -9 -34 64.15 21.02
 -1 9 34 70.77 10.3
 1 -9 -34 64.54 10.33
 -1 -9 34 67.48 8.55
 1 9 -34 77.84 11.24
 -1 9 34 64.21 18.19
 1 9 -32 0.32 4.58
 1 -9 -32 13.43 11.43
 -1 9 32 -0.52 4.37
 1 -9 -32 1.34 4.93
 -1 -9 32 4.86 3.44
 1 9 -32 2.09 5
 -1 9 32 14.83 12.79
 1 -9 -30 39.01 14.33
 1 9 -30 33.72 7.58
 -1 9 30 57.76 9.36
 1 9 -30 26.86 6.19
 -1 -9 30 42.53 6.82
 -1 9 30 60.06 16.72
 1 -9 -28 105.03 20.39
 1 9 -28 96.6 11.35
 -1 9 28 100.13 10.57
 1 9 -28 110.5 12.17
 -1 -9 28 106.61 9.88
 -1 9 28 131.12 19.9
 1 -9 -26 51.65 5.67
 1 -9 -26 50.29 15.45
 1 9 -26 39.79 7.63
 -1 -9 26 49.96 3.88
 -1 9 26 53.37 8.3
 -1 -9 26 37.58 6.05
 1 9 -26 38.41 7.33
 -1 9 26 51.81 12.66
 1 -9 -24 51.31 5.51
 1 9 -24 51.53 8.25
 1 -9 -24 58.75 13.87
 -1 9 24 39.69 6.68
 -1 -9 24 44.61 3.17
 -1 -9 24 45.77 6.7
 1 9 -24 52.36 8.37
 -1 9 24 52.22 13.06
 1 -9 -22 17.87 3.59
 1 9 -22 23.1 5.59
 1 -9 -22 19.74 8.28
 -1 9 22 22.31 5.49
 1 9 -22 15.72 2.55
 -1 -9 22 17.2 1.86
 1 9 -22 15.5 2.99
 -1 9 22 18.2 2.61
 -1 -9 22 18.16 4.64
 1 9 -22 14.45 5.36
 -1 9 22 25.01 10.16
 1 -9 -20 38.2 4.39
 1 9 -20 38.25 3.26
 -1 9 20 36.8 5.97
 1 9 -20 36.35 6.17
 1 -9 -20 31.02 9.85
 1 9 -20 35.24 3.81
 1 9 -20 30.19 5.72
 -1 -9 20 39.35 5.68
 -1 9 20 38.82 3.2
 -1 9 20 40.51 10.08
 1 -9 -18 165.16 8.44
 -1 9 18 134.64 10.42
 1 9 -18 135.15 11.26
 1 9 -18 132.42 10.72
 1 -9 -18 131.63 14.56
 1 -9 -18 142.52 16.06
 1 -9 -18 143.57 12.13
 1 9 -18 132.8 6.2
 1 -9 -18 137.04 9.22
 1 9 -18 141.6 11.21
 -1 9 18 128.38 5.37
 -1 -9 18 142.39 10.28
 -1 9 18 171.43 17.26
 -1 9 16 152.69 10.5
 1 -9 -16 147.55 14.09
 1 9 -16 143.74 10.8
 1 9 -16 130.09 10.54
 1 -9 -16 152.25 15.73
 1 -9 -16 149.2 11.55
 1 9 -16 139.05 5.62
 -1 9 16 147.32 10.27
 1 -9 -16 132.2 8.22
 -1 9 16 136.72 5.48
 -1 -9 16 143.03 10.14
 1 9 -16 151 11.12
 -1 9 16 145.19 14.71
 1 -9 -14 124.93 11.88
 1 -9 -14 125.66 6.67
 -1 9 14 119.74 9.14
 1 9 -14 89.51 8.7
 1 9 -14 102.1 9.28
 1 -9 -14 95.85 10.27
 1 -9 -14 122.99 12.95
 1 -9 -14 117.93 10.06
 -1 9 14 114.42 8.92
 1 9 -14 108.87 6.89
 1 -9 -14 106.54 6.58
 -1 -9 14 94.96 8.25
 1 9 -14 97.31 8.56
 1 9 -14 99.64 4.18
 -1 9 14 122.2 12.93
 1 -9 -12 13.34 4.74
 -1 9 12 19.36 4.52
 1 -9 -12 8.08 3.81
 1 9 -12 9.66 3.06
 1 -9 -12 7.14 4.08
 1 -9 -12 13.98 4.35
 -1 9 12 12 3.93
 1 9 -12 12.27 1.5
 1 9 -12 14.05 3
 1 -9 -12 12.54 2.26
 1 -9 -12 12.06 3.29
 -1 -9 12 8.23 2.57
 1 9 -12 10.16 3.32
 -1 9 12 8.49 4.45
 -1 9 10 25.69 4.17
 1 -9 -10 23.44 4.22
 -1 9 10 29.01 4.88
 1 -9 -10 33.18 4.43
 1 9 -10 30.36 4.92
 1 9 -10 34.25 3.51
 1 9 -10 32.5 3.26
 -1 9 10 28.58 4.9
 -1 9 10 29.34 2.36
 1 -9 -10 32.08 5.55
 -1 9 10 25.41 4.57
 1 -9 -10 30.56 4.95
 1 9 -10 26.83 3.7
 1 -9 -10 29.65 3.89
 1 -9 -10 32.17 2.87
 -1 -9 10 34.95 5.37
 1 9 -10 26.55 4.93
 -1 9 10 39.42 7.14
 -1 9 8 32.08 4.16
 1 -9 -8 33.94 3.1
 -1 9 8 38.83 5.1
 1 -9 -8 33.58 3.79
 -1 9 8 35.13 4.38
 1 9 -8 27.77 2.9
 -1 9 8 30.58 4.82
 -1 9 8 31.52 4.39
 -1 9 8 29.99 5.67
 1 -9 -8 30.05 4.88
 1 9 -8 33.68 4.15
 1 -9 -8 33.1 2.61
 -1 -9 8 31.03 5.14
 1 -9 -8 32.18 3.36
 1 9 -8 35.57 5.27
 -1 9 8 31.11 6.04
 -1 9 8 36.84 4.2
 1 9 -8 36.99 5.02
 -1 9 6 204.6 9.47
 -1 9 6 213.72 10.19
 -1 9 6 214.3 7.87
 1 9 -6 188.05 7.46
 -1 9 6 179.05 9
 1 -9 -6 185.25 7
 -1 9 6 198.27 10.71
 1 -9 -6 201.32 11.28
 -1 9 6 192.66 11.26
 1 9 -6 197.72 9.23
 -1 9 6 210.11 8.97
 -1 9 6 183.32 9.44
 1 9 -6 198.72 7.07
 1 -9 -6 195.54 5.62
 1 9 -6 206.46 10.25
 1 9 -6 154.38 4.13
 -1 9 6 208.81 8.91
 -1 9 6 215.24 12.31
 1 9 -6 200.5 9.69
 -1 9 4 75.31 5.59
 -1 9 4 85.1 4.82
 1 9 -4 82.54 5.18
 -1 9 4 85.87 6.55
 1 9 -4 76.27 5.67
 -1 9 4 76.09 6.63
 -1 9 4 73.47 5.83
 1 9 -4 79.49 6.36
 -1 9 4 77.81 7.24
 1 -9 -4 87.15 7.49
 -1 9 4 80.47 5.46
 1 9 -4 71.74 4.67
 -1 9 4 67.62 5.69
 1 9 -4 76.69 5.76
 1 9 -4 70.62 5.78
 1 9 -4 68.98 5.66
 1 9 -4 68.48 5.39
 -1 9 4 74.08 5.63
 1 9 -4 68.38 3.5
 -1 9 4 90.82 7.55
 -1 9 2 283.06 10.48
 1 9 -2 305.07 11.74
 1 9 -2 287.34 11.49
 -1 9 2 282.28 8.57
 1 9 -2 289.38 11.86
 -1 9 2 283.46 12.47
 -1 9 2 290.43 7.71
 -1 9 2 296.82 11.05
 1 9 -2 276.78 9.56
 1 9 -2 270.89 10.59
 -1 9 2 279.09 11.26
 1 9 -2 281.77 10.91
 1 9 -2 295.5 11.74
 -1 9 2 311.21 12.03
 1 9 -2 300.38 11.05
 1 9 -2 312.71 8.87
 -1 9 2 302.13 10.88
 1 9 0 49.46 5.09
 -1 9 0 38.11 2.87
 1 9 0 40 4.2
 -1 9 0 39.93 4.17
 1 9 0 37.49 2.72
 -1 9 0 41.88 2.66
 -1 9 0 51.41 7.35
 -1 9 0 40.18 5.06
 1 9 0 33.58 4.35
 1 9 0 41.05 4.72
 -1 9 0 31.18 3.25
 1 9 0 41.77 4.87
 -1 9 0 31.58 3.67
 1 9 0 42.4 4.48
 1 9 0 47.23 4.32
 -1 9 0 47.96 4.35
 1 9 0 41.97 4.42
 -1 9 0 41.09 4.57
 1 9 2 72.64 4.66
 1 9 2 67.05 5.59
 -1 9 -2 66.88 5.2
 1 9 2 74.54 4.35
 1 9 2 71.75 5.66
 -1 9 -2 38.58 3.92
 1 9 2 65.57 5.66
 -1 -9 -2 65.14 6.3
 1 9 2 62.76 6.34
 -1 9 -2 62.72 5.32
 1 9 2 80.75 6.55
 -1 9 -2 59.1 4.38
 -1 9 -2 60.32 4.99
 1 9 2 69.36 4.88
 1 9 2 75.09 6
 -1 9 -2 69.67 4.24
 1 9 2 68.43 5.4
 -1 9 -2 70.38 5.38
 1 9 4 425.68 13.89
 1 9 4 433.22 10.91
 1 9 4 419.98 13.66
 -1 9 -4 371.82 11.68
 1 9 4 396.19 13.84
 1 9 4 389.05 15.03
 1 9 4 425.34 12.03
 1 9 4 403.35 15.45
 -1 9 -4 403.99 13.6
 -1 -9 -4 409.47 15.32
 -1 -9 -4 402.16 9.51
 1 9 4 413.01 14.32
 -1 9 -4 383.21 11.26
 -1 9 -4 394.99 13.08
 -1 9 -4 424.32 14.17
 1 9 4 439.69 15.56
 1 9 4 422.62 12.03
 -1 9 -4 433.76 13.86
 1 9 6 7.23 2.89
 1 9 6 -2.22 2.96
 1 9 6 1.7 2.16
 1 9 6 0.11 2.54
 -1 9 -6 -4.03 2.51
 -1 -9 -6 0.77 1.3
 1 9 6 2.13 2.49
 1 9 6 6.1 2.85
 -1 9 -6 8.45 2.92
 -1 -9 -6 0.72 2.54
 1 9 6 -1.81 3.13
 -1 9 -6 1.58 1.74
 -1 9 -6 1.83 1.4
 -1 -9 -6 1.48 1.34
 1 9 6 -0.18 1.76
 -1 9 -6 -3.67 2.45
 -1 9 -6 -2.72 2.57
 -1 9 -6 1.83 3.24
 1 9 6 2.17 2.74
 1 9 6 5.35 2.37
 -1 -9 -8 8.97 2.06
 1 9 8 10.45 3.43
 1 9 8 9.61 3.69
 1 9 8 9.57 3.4
 1 9 8 4.84 2.21
 -1 9 -8 16.35 3.06
 -1 -9 -8 9.33 2.33
 1 9 8 9.4 2.5
 1 9 8 8.99 3.42
 -1 -9 -8 9.3 3.44
 1 9 8 12.65 4.12
 -1 9 -8 5.29 2.71
 -1 -9 -8 8.59 3.3
 -1 -9 -8 13.55 2.86
 -1 -9 -8 6.64 1.56
 1 9 8 11.98 1.94
 1 -9 8 7.09 3.05
 -1 9 -8 7.31 3.07
 1 9 8 11.7 3.06
 -1 9 -8 7.56 3.17
 1 9 8 14.74 4.65
 1 9 10 18.29 4.07
 -1 -9 -10 13.41 3.91
 1 9 10 14.15 3.7
 1 9 10 12.66 2.81
 -1 -9 -10 10.34 2.59
 -1 9 -10 12.5 3.71
 1 9 10 14.96 1.97
 -1 -9 -10 16.8 4.7
 1 9 10 17.32 4.28
 -1 9 -10 13.56 3.27
 -1 -9 -10 12.52 3.9
 1 9 10 21.69 4.26
 1 -9 10 24.63 4.53
 -1 -9 -10 18.87 2.82
 -1 -9 -10 17.55 3.43
 -1 9 -10 17.33 3.98
 1 9 10 16.23 5.1
 -1 -9 -12 84.78 8.9
 1 9 12 88.74 6.54
 1 9 12 83.34 7.6
 -1 -9 -12 85.62 8.12
 -1 9 -12 95.08 9.06
 -1 -9 -12 87.43 10.18
 -1 -9 -12 82.08 8.11
 1 9 12 85.81 7.39
 -1 9 -12 79.61 6.28
 -1 -9 -12 83.74 6.02
 -1 -9 -12 83.45 7.57
 1 -9 12 77.5 7.36
 -1 9 -12 81.63 7.64
 1 9 12 79.16 10.03
 -1 -9 -14 73.42 5.85
 1 9 14 74.77 7.28
 -1 9 -14 61.94 7.72
 -1 -9 -14 56.34 9.38
 -1 9 -14 67.68 4.12
 -1 -9 -14 73.13 8.19
 1 9 14 71.01 7.41
 -1 -9 -14 55.56 6.52
 -1 -9 -14 74.3 6.4
 1 9 14 65.21 3.04
 1 -9 14 60.2 6.56
 -1 9 -14 63.29 7.16
 1 9 14 82.29 10.05
 -1 -9 -16 124.55 7.58
 1 9 16 102.55 9.19
 -1 -9 -16 96.38 11.93
 -1 9 -16 100.87 9.67
 -1 -9 -16 123.98 15.62
 -1 9 -16 107.48 6.35
 -1 -9 -16 114.83 11.86
 1 9 16 113.97 9.38
 -1 -9 -16 125.61 10.86
 -1 -9 -16 101.88 8.05
 1 9 16 96.82 3.55
 1 -9 16 96.41 8.37
 -1 9 -16 109.45 9.77
 1 9 16 114.09 13.19
 -1 -9 -18 125.08 7.82
 1 9 18 120.83 10.26
 -1 9 -18 87.83 9.38
 -1 9 -18 80.76 8.96
 -1 -9 -18 108.29 14.97
 -1 9 -18 95.42 6.99
 -1 -9 -18 99.75 12.23
 -1 -9 -18 130.03 11.78
 -1 -9 -18 100.55 8.98
 1 -9 18 98.83 8.43
 1 9 18 103.29 3.58
 -1 9 -18 108.91 9.85
 1 9 18 135.97 14.81
 -1 -9 -20 71.18 6.05
 1 9 20 63.15 7.68
 -1 9 -20 53.48 7.98
 -1 9 -20 75.51 9.04
 -1 -9 -20 67.85 10.22
 -1 9 -20 69.4 6.55
 -1 -9 -20 62.31 8.57
 -1 -9 -20 59.58 7.35
 1 9 20 61.47 2.99
 1 -9 20 73.14 7.82
 -1 9 -20 67.17 8.15
 1 9 20 70.79 11.73
 -1 -9 -22 259.53 11.58
 -1 9 -22 210.03 14.96
 -1 9 -22 220.45 12.45
 -1 -9 -22 238.95 19.36
 -1 9 -22 227.81 8.18
 1 9 22 240.17 14.81
 -1 -9 -22 249.17 16.74
 -1 9 -22 226.53 14.99
 1 -9 22 224.72 13.13
 1 9 22 258.83 21.8
 -1 9 -24 0.26 3.67
 1 9 24 -0.65 3.74
 1 -9 24 -1.24 1.65
 -1 9 -24 1.66 3.92
 -1 -9 -24 7.5 6.94
 1 -9 24 10.55 3.94
 -1 9 -24 -1.2 3.95
 1 9 24 3.35 6.54
 -1 9 -26 15.56 4.69
 1 -9 26 20.5 2.64
 1 9 26 30.2 6.69
 -1 -9 -26 31.67 9.06
 -1 9 -26 17.84 5.41
 1 -9 26 20.83 4.83
 -1 9 -26 20.88 6.27
 1 9 26 36.75 12.31
 -1 9 -28 -10.94 6.1
 1 9 28 -0.73 5.17
 -1 9 -28 1.39 4.91
 -1 -9 -28 -5.69 8.99
 1 -9 28 -6.45 4.08
 -1 9 -28 -3.24 5.47
 1 9 28 -14.16 10.3
 -1 9 -30 45.84 8.47
 -1 -9 -30 32.73 11.5
 -1 9 -30 49.45 8.57
 -1 9 -30 45.65 8.47
 1 -9 30 49.95 7.21
 1 9 30 23.06 11.4
 1 9 30 46.84 8.35
 -1 9 -32 61.1 9.16
 -1 -9 -32 59.91 11.96
 1 -9 32 61.67 8.02
 -1 9 -32 67.74 10.45
 1 9 32 69.28 15.83
 1 9 32 76.19 10.19
 -1 9 -34 41.54 9.43
 -1 -9 -34 47.19 13.23
 1 9 34 45.17 8.5
 1 -9 34 35.28 7.25
 -1 9 -34 39.18 8.98
 1 9 34 47.7 14.21
 -1 -9 -36 46.03 10.46
 -1 9 -36 35.99 8.87
 1 -9 36 24.32 6.19
 -1 9 -36 45.75 9.29
 1 9 36 49.67 15.67
 -1 9 -38 5.04 5.42
 -1 -9 -38 3.86 7.13
 1 -9 38 0.5 4.51
 -1 9 -38 5.19 6.01
 1 9 38 -0.87 14.6
 -1 9 -40 17.54 8.18
 -1 -9 -40 24.84 8.12
 -1 9 -40 23.72 8.43
 1 -9 40 16.98 5.9
 -1 -9 -40 41.43 20.89
 1 9 40 37.73 17.99
 -1 -9 -42 16.97 16.59
 1 9 42 21.36 18.63
 -1 9 -42 10.75 7.59
 1 -10 -41 13.4 15.37
 -1 10 41 8.75 16.95
 1 -10 -39 42.79 20.27
 1 -10 -39 43.26 11
 -1 -10 39 13.65 5.76
 1 10 -39 34.97 9.77
 -1 10 39 46.19 19.43
 1 -10 -37 2.64 12.62
 -1 10 37 1.49 5.65
 1 -10 -37 4.85 6.94
 1 10 -37 4.85 6.69
 -1 -10 37 13.16 5.7
 -1 10 37 19.18 16.08
 1 -10 -35 22.37 17.7
 1 10 -35 15.16 7.17
 -1 10 35 1.44 4.8
 1 10 -35 9.63 6.51
 -1 -10 35 13.64 5.58
 -1 10 35 21.29 12.83
 1 -10 -33 -2.33 14.88
 1 10 -33 -7.45 5.06
 -1 10 33 0.55 5.21
 -1 -10 33 -1.91 3.79
 1 10 -33 1.27 5.19
 -1 10 33 1.53 10.27
 1 -10 -31 13.8 12.06
 1 10 -31 5.84 4.84
 -1 10 31 6.62 5.7
 -1 -10 31 -6.2 5
 1 10 -31 8.14 6.38
 -1 10 31 -9.97 9.82
 1 -10 -29 2.7 13.46
 1 10 -29 6.81 5.87
 -1 10 29 -1.52 5.01
 1 10 -29 4.87 4.75
 -1 -10 29 6.19 4.16
 -1 10 29 17.81 12.46
 1 -10 -27 35.6 12.46
 1 10 -27 30.86 7.25
 -1 10 27 38.02 7.25
 1 10 -27 28.23 6.44
 -1 -10 27 26.55 6.25
 -1 10 27 26.11 9.88
 1 -10 -25 1.51 2.54
 -1 10 25 3.67 4.43
 1 10 -25 0.28 3.87
 1 -10 -25 14.09 11.69
 -1 -10 25 1.43 3.21
 1 10 -25 5.37 4
 -1 10 25 -12.82 9.85
 1 -10 -23 5.82 2.65
 -1 10 23 8.03 4.17
 1 10 -23 11.07 4.72
 1 -10 -23 -7.73 9.99
 1 -10 -23 -4.54 8.47
 1 -10 -23 9.57 5.42
 1 -10 -23 7.42 3.78
 -1 -10 23 0.2 3.15
 1 10 -23 11.32 4.83
 -1 10 23 8.63 8.96
 1 -10 -21 0.43 2.31
 -1 10 21 -0.41 3.66
 1 10 -21 -3.73 4.61
 1 -10 -21 0.39 6.96
 1 -10 -21 11.65 8.08
 1 -10 -21 0.75 4.47
 1 -10 -21 -2.46 3.33
 -1 -10 21 -1.71 3.86
 1 10 -21 1.13 4.48
 -1 10 21 -6.44 7.68
 1 -10 -19 -0.72 2.49
 -1 10 19 -1.74 3.27
 1 -10 -19 -8.29 7.87
 1 10 -19 2.81 3.65
 1 -10 -19 8.99 6.67
 1 -10 -19 -5.51 7.25
 1 -10 -19 6.79 4.45
 1 -10 -19 -0.64 2.66
 1 10 -19 3.39 3.9
 -1 -10 19 1.83 3.87
 -1 10 19 -0.69 1.75
 -1 10 19 4.14 7.33
 1 -10 -17 36.89 3.96
 1 -10 -17 36.35 8.94
 -1 10 17 27.56 5.05
 1 10 -17 23.12 5.68
 1 -10 -17 25.57 7.04
 1 10 -17 27.25 5.9
 1 -10 -17 29.08 8.02
 1 -10 -17 34.23 6.85
 1 10 -17 32.81 4.54
 1 -10 -17 30.36 3.92
 1 10 -17 23.96 5.57
 -1 10 17 26.72 2.67
 -1 -10 17 27.35 5.11
 -1 10 17 30.72 9.27
 1 -10 -15 85.86 9.93
 -1 10 15 80.81 8.28
 1 -10 -15 72.84 8.49
 1 10 -15 75 8.57
 1 10 -15 74.33 8.42
 1 -10 -15 91.97 11.12
 1 -10 -15 94.85 9.64
 -1 10 15 88.16 8.21
 1 10 -15 84.75 6.62
 -1 -10 15 87.58 8.21
 1 -10 -15 85.77 8.03
 1 -10 -15 84.11 5.51
 -1 10 15 79.01 4.24
 1 10 -15 78.57 8.44
 -1 10 15 92.78 12.27
 1 -10 -13 46.42 6.59
 -1 10 13 40.06 5.93
 1 10 -13 50.51 7.19
 1 10 -13 47.49 7.42
 1 -10 -13 38.11 5.26
 1 -10 -13 54.59 8.52
 1 10 -13 40.82 4.55
 1 -10 -13 41.79 6.7
 -1 10 13 49.42 6.26
 1 10 -13 43.16 4.85
 1 -10 -13 41.73 5.23
 -1 -10 13 38.43 5.71
 1 -10 -13 43.2 3.47
 1 10 -13 45.05 6.21
 -1 10 13 67.31 10.35
 1 -10 -11 71.14 5.59
 -1 10 11 77.55 6.82
 -1 10 11 67.33 6.85
 1 10 -11 74.34 8.02
 1 -10 -11 67.98 5.85
 -1 10 11 69.21 3.41
 1 10 -11 77.16 6.39
 -1 10 11 67.14 6.36
 1 -10 -11 74.86 7.97
 1 -10 -11 69.23 5.57
 1 -10 -11 71.08 3.78
 -1 -10 11 68.18 7.32
 1 10 -11 73.07 7.38
 -1 10 11 89.5 10.82
 -1 10 9 15.14 3.71
 1 -10 -9 8.23 1.85
 -1 10 9 9.19 2.95
 -1 10 9 9.76 2.63
 1 -10 -9 12.74 2.54
 1 10 -9 7.52 1.81
 -1 10 9 8.11 3.77
 1 -10 -9 10.04 3.27
 -1 10 9 9.55 3.5
 1 10 -9 10.26 3.25
 -1 10 9 8.84 1.96
 1 -10 -9 11.32 1.56
 1 10 -9 8.73 3.17
 -1 10 9 12.03 5.36
 -1 10 7 47.47 5.26
 -1 10 7 42.29 5.53
 1 10 -7 42.43 3.85
 -1 10 7 41.67 4.16
 1 -10 -7 39.6 3.43
 1 10 -7 43.18 4.26
 -1 10 7 40.04 4.72
 -1 10 7 34.96 5.31
 1 10 -7 42.73 4.72
 -1 10 7 44.92 4.92
 1 -10 -7 43.08 6.02
 1 10 -7 37.69 3.28
 1 10 -7 39.49 5.15
 -1 10 7 43.57 4.88
 -1 10 7 52.65 7.28
 -1 10 5 15.45 3.14
 -1 10 5 15.53 3.07
 -1 10 5 16.69 2.65
 1 10 -5 18.87 2.94
 -1 10 5 19.23 3.91
 1 10 -5 20.25 3.58
 -1 10 5 13.96 2.74
 -1 10 5 17.24 3.81
 1 10 -5 19.07 3.74
 1 -10 -5 12.17 3.32
 1 10 -5 23.56 3.92
 -1 10 5 21.88 5.07
 1 10 -5 16.44 2.91
 -1 10 5 15.76 3.68
 -1 10 3 27.74 3.71
 1 10 -3 32.93 4.5
 -1 10 3 32.39 3.74
 -1 10 3 30.25 3.02
 1 10 -3 20.53 2.9
 -1 10 3 31.63 4.46
 1 10 -3 31.54 4.97
 -1 10 3 22.68 3.84
 -1 10 3 22.64 3.93
 1 10 -3 25.97 4.12
 1 10 -3 17.46 2.14
 1 10 -3 31.53 4.55
 -1 10 3 31.03 4.53
 -1 10 3 24.96 4.64
 1 10 -3 27.6 4
 1 10 -3 31.2 4.68
 1 10 -1 0.47 2.31
 -1 10 1 -0.62 2.2
 -1 10 1 0.61 1.34
 -1 10 1 0.52 2.49
 -1 10 1 2.28 2.93
 1 10 -1 -0.1 2.41
 1 10 -1 -1.73 1.96
 1 10 -1 -4.1 3.24
 -1 10 1 1.68 3.24
 1 10 -1 1 2.43
 -1 10 1 -4.42 2.74
 1 10 -1 3.36 2.44
 -1 10 1 2.32 1.73
 1 10 -1 0.24 1.97
 -1 10 1 -4.2 2.59
 1 10 1 20.56 3.63
 1 10 1 19.43 2.49
 -1 10 -1 20.01 3.36
 1 10 1 20.09 3.73
 -1 10 -1 33.1 6.21
 1 10 1 19.13 3.49
 -1 10 -1 25.05 4.85
 1 10 1 22.15 4.89
 -1 10 -1 10.57 2.26
 -1 10 -1 15.42 3.19
 1 10 1 15.34 3.05
 1 10 1 17.05 3.49
 -1 10 -1 12.36 2.91
 -1 10 -1 14.9 3.31
 1 10 1 17.51 3.31
 -1 10 -3 2.31 1.94
 1 10 3 10.53 3.25
 1 10 3 6.27 2.96
 1 10 3 8.9 2.34
 -1 10 -3 -7.1 4.25
 1 10 3 4.06 2.35
 1 10 3 4.03 2.71
 -1 10 -3 -1.01 2.54
 -1 -10 -3 3.64 2.59
 1 10 3 3.74 3.46
 -1 10 -3 5.89 2.14
 1 10 3 8.49 2.6
 -1 10 -3 1.29 2.08
 1 10 3 5.94 2.85
 1 10 3 2.31 2.39
 -1 10 -3 1.33 2.49
 1 10 5 0.37 2.45
 1 10 5 4.28 2.75
 1 10 5 5.58 2.12
 1 10 5 6.05 3.02
 -1 10 -5 -0.99 2.74
 1 10 5 5.46 2.85
 1 10 5 6.2 3.15
 -1 -10 -5 8.08 3.85
 -1 10 -5 5.91 2.92
 1 10 5 5.18 2.16
 -1 -10 -5 6.01 1.61
 -1 10 -5 6.42 3.07
 1 10 5 3.75 2.03
 1 10 5 3.37 3.21
 1 10 5 2.7 2.48
 1 10 7 2.46 2.32
 -1 10 -7 2.05 1.3
 1 10 7 1.82 2.72
 1 10 7 3.4 3.03
 1 10 7 5.6 2.45
 -1 10 -7 -5.03 3.01
 -1 -10 -7 2.84 1.39
 1 10 7 4.37 2.33
 1 10 7 5.74 3.34
 -1 10 -7 6.87 2.58
 -1 -10 -7 9.4 4.11
 1 10 7 -2.34 2.03
 -1 -10 -7 2.31 1.48
 -1 10 -7 8.42 2.08
 -1 10 -7 4.62 3.12
 1 10 7 1.67 3.37
 1 10 7 -0.17 2.37
 1 10 9 35.51 5.24
 -1 -10 -9 25.38 2.35
 1 10 9 27.82 4.82
 1 10 9 27.95 3.89
 1 10 9 29.2 4.96
 -1 -10 -9 23.19 3
 1 10 9 24.03 4.72
 1 10 9 25.03 2.63
 -1 -10 -9 29.94 5.62
 -1 10 -9 25.62 4.14
 1 -10 9 25.01 4.85
 -1 -10 -9 26.09 2.94
 -1 10 -9 27.73 5.18
 1 10 9 26.41 3.95
 1 10 9 34.82 6.77
 -1 -10 -11 89.73 6.48
 1 10 11 88.91 7.72
 1 10 11 97.25 8.13
 1 10 11 89.67 6.64
 -1 -10 -11 67.47 5.6
 -1 10 -11 69.54 8.31
 -1 -10 -11 73.67 8.05
 1 10 11 71.21 7.8
 -1 -10 -11 89.05 8.45
 -1 10 -11 72.45 6.46
 1 10 11 85.43 7.58
 -1 -10 -11 74.3 6.22
 1 -10 11 71.16 7.44
 -1 -10 -11 71.34 4.84
 -1 10 -11 88 8.06
 1 10 11 90.82 10.34
 1 10 13 9.27 4.17
 -1 -10 -13 12.1 4
 1 10 13 12.26 3.62
 1 10 13 7.31 2.75
 -1 10 -13 1.78 3.42
 -1 -10 -13 6.12 3.48
 -1 -10 -13 10.06 5.34
 -1 10 -13 8.38 3.06
 -1 -10 -13 4.3 3.27
 -1 -10 -13 4.77 2.69
 -1 -10 -13 10.45 2.81
 1 10 13 10.88 1.78
 1 -10 13 5.99 2.69
 -1 10 -13 4.23 3.29
 1 10 13 7.36 5.22
 1 10 15 38.77 5.61
 -1 -10 -15 31.13 7.2
 1 10 15 40.82 6.42
 -1 10 -15 31.98 6.35
 -1 -10 -15 35 5.85
 -1 -10 -15 27.91 7.39
 -1 -10 -15 38.44 6.62
 -1 -10 -15 33.1 5.74
 -1 -10 -15 34.78 4.2
 1 10 15 26.19 1.73
 1 -10 15 34.21 5.26
 -1 10 -15 43.72 6.59
 1 10 15 48.53 9.51
 -1 -10 -17 65.82 5.53
 1 10 17 54.84 7.4
 -1 10 -17 54.92 7.78
 -1 10 -17 50.03 7.5
 -1 -10 -17 47.27 10.73
 -1 -10 -17 49.89 7.47
 -1 -10 -17 54.04 7.67
 -1 -10 -17 52.99 5.82
 -1 10 -17 69.97 8.42
 1 -10 17 60.6 7.25
 1 10 17 51.21 9.51
 1 10 19 2.57 3.47
 -1 -10 -19 3.9 7.56
 -1 10 -19 -0.46 3.81
 -1 10 -19 -7.87 3.84
 -1 -10 -19 3.37 7.64
 -1 -10 -19 -3.81 3.64
 -1 -10 -19 -0.78 2.68
 1 -10 19 0.73 3.07
 -1 10 -19 -2.81 3.92
 1 10 19 -4.78 6.55
 -1 -10 -21 0.12 2.63
 1 10 21 0.21 3.74
 -1 10 -21 5.81 4.44
 -1 -10 -21 -6.73 8.05
 -1 10 -21 3.43 4.39
 -1 -10 -21 -3.89 8.48
 -1 -10 -21 -4.56 4.09
 -1 -10 -21 -0.18 3.09
 1 -10 21 -1.13 3.45
 -1 10 -21 8.3 5.21
 1 10 21 -0.88 6.33
 1 10 23 -4.65 4.49
 -1 10 -23 -2.13 4.47
 -1 -10 -23 7.52 12.31
 -1 -10 -23 0.27 4.16
 -1 -10 -23 5.18 3.81
 -1 10 -23 -1.47 4.47
 1 -10 23 -0.39 3.2
 1 10 23 -5.85 10.02
 1 10 25 8.15 4.88
 -1 10 -25 5.08 4.09
 -1 -10 -25 4.77 9.73
 -1 -10 -25 0.57 4.91
 -1 -10 -25 1.38 3.59
 1 -10 25 0.81 3.19
 -1 10 -25 8.55 5.34
 1 10 25 -5.89 9.92
 1 10 27 -1.97 4.48
 -1 -10 -27 14.91 14.19
 -1 10 -27 3.27 4.2
 -1 -10 -27 1.82 4.41
 -1 10 -27 14.28 6.71
 1 -10 27 -0.21 3.57
 1 10 27 2.92 8.67
 1 10 29 -1.03 6
 -1 10 -29 4.06 4.36
 -1 10 -29 6.66 5.62
 1 -10 29 5.51 4.86
 1 10 29 -8.89 11.13
 -1 -10 -29 -12.63 12.91
 1 10 31 9.95 5.13
 -1 10 -31 -6.88 5.42
 1 -10 31 5.5 3.95
 -1 10 -31 15.2 6.58
 1 10 31 -9.82 11.65
 -1 -10 -31 12.83 11.7
 1 10 33 0.56 4.89
 -1 10 -33 -5.47 6.34
 -1 10 -33 4.8 6.34
 1 -10 33 2.38 3.62
 1 10 33 -1.51 10.63
 -1 -10 -33 -0.81 13.74
 1 10 35 -12.92 14.26
 1 -10 35 -1.98 4.79
 -1 10 -35 -4.69 5.57
 1 10 35 7.56 5.85
 -1 -10 -35 -25.8 16.71
 1 10 37 12.05 15.03
 -1 10 -37 2.8 5.67
 1 -10 37 7.96 5.3
 1 10 37 3.93 5.45
 -1 -10 -37 1.82 16.67
 1 -10 39 1.86 4.84
 -1 10 -39 1.45 6.08
 -1 -10 -39 0.95 14.53
 -1 10 -41 24.83 9.08
 -1 -10 -41 22.91 18.77
 1 -11 -40 10.31 13.8
 1 11 -38 14.78 8.2
 -1 -11 38 21.68 6.5
 1 11 -38 50.02 11.4
 -1 11 38 39.16 18.34
 1 -11 -38 18.4 13.7
 -1 11 36 5.75 6.68
 1 11 -36 -0.38 5.67
 -1 -11 36 3.45 4.2
 1 11 -36 11.17 8.01
 -1 11 36 -15.47 15.65
 1 -11 -36 15.82 16.68
 -1 11 34 33.31 8.26
 1 -11 -34 30.54 13.78
 1 11 -34 33.23 8.37
 1 11 -34 39.2 9.67
 -1 -11 34 29.83 7.13
 -1 11 34 52.51 19.19
 -1 11 32 21.61 7.35
 1 -11 -32 35.59 16.2
 1 11 -32 21.22 7.62
 1 -11 -32 19.32 5.89
 -1 -11 32 6.96 4.84
 1 11 -32 23.67 7.57
 -1 11 32 25.67 15.4
 -1 11 30 22.07 6.74
 1 11 -30 42.64 9.64
 1 -11 -30 16.45 14.68
 1 -11 -30 36.44 13.5
 1 -11 -30 31.6 6.55
 -1 -11 30 15.82 5.3
 1 11 -30 28.96 8.59
 -1 11 30 14.3 10.99
 -1 11 28 57.57 9.05
 1 11 -28 51.47 9.2
 1 -11 -28 39.25 12.37
 1 -11 -28 41.28 11.68
 1 -11 -28 60.24 9.92
 1 -11 -28 48.45 7.19
 -1 -11 28 50.7 8.25
 1 11 -28 48.08 9.23
 -1 11 28 55.62 14.14
 1 -11 -26 22.71 11.82
 -1 11 26 31.95 6.93
 1 11 -26 28.42 7.51
 1 -11 -26 40.13 13.07
 1 -11 -26 23.39 10.22
 1 -11 -26 37.44 8.52
 1 -11 -26 41.58 6.55
 -1 -11 26 29.73 6.09
 1 11 -26 44.23 8
 -1 11 26 28.07 11.68
 1 -11 -24 51.74 12.05
 -1 11 24 53.61 8.15
 1 -11 -24 43.97 10.35
 1 11 -24 42.19 8.04
 1 -11 -24 42.8 11.16
 1 -11 -24 49.8 8.71
 1 -11 -24 49.1 6.59
 -1 -11 24 47.94 7.44
 1 11 -24 40.93 7.6
 -1 11 24 61.51 13.81
 1 -11 -22 -3.4 2.91
 -1 11 22 0.45 3.83
 1 -11 -22 -7.12 7.8
 1 -11 -22 -6.07 8.54
 1 11 -22 7.07 5.01
 1 -11 -22 0.43 7.41
 1 -11 -22 -3.18 4.62
 1 -11 -22 0.52 2.52
 1 11 -22 3.66 5.85
 -1 -11 22 5.86 3.77
 -1 11 22 -7.14 7.74
 1 -11 -20 4.44 5.73
 -1 11 20 8.61 4.87
 1 11 -20 9.53 4.56
 1 11 -20 5.4 5.22
 1 -11 -20 -6.6 6.49
 1 -11 -20 1.86 7.5
 1 -11 -20 8.06 4.87
 1 -11 -20 4.6 3.94
 1 -11 -20 3.48 2.15
 -1 -11 20 13.23 4.37
 1 11 -20 12.41 5.38
 -1 11 20 4.15 6.71
 1 -11 -18 5.6 5.46
 -1 11 18 7.53 4.41
 1 11 -18 12.62 5.53
 1 11 -18 -0.88 3.86
 1 -11 -18 4.51 4.61
 1 11 -18 4.21 4.41
 1 -11 -18 -3.17 6.23
 1 -11 -18 12.84 5.29
 1 -11 -18 5.3 3.38
 1 -11 -18 5.44 1.88
 -1 -11 18 7.53 4.12
 1 11 -18 1.94 4.08
 -1 11 18 7.22 6.87
 1 -11 -16 181.52 12.41
 -1 11 16 184.21 12.19
 1 11 -16 153.32 12.47
 1 11 -16 160.89 12.53
 1 -11 -16 149.04 10.54
 1 -11 -16 161.42 13.57
 1 11 -16 155.98 8.47
 1 -11 -16 183.62 13.63
 -1 -11 16 169.56 12.15
 1 -11 -16 169.16 10.83
 1 -11 -16 168.34 6.75
 1 11 -16 185.34 12.96
 -1 11 16 199.42 18.69
 1 -11 -14 51.16 5.85
 1 11 -14 33.01 6.64
 1 11 -14 39.35 6.97
 1 -11 -14 37.94 5.16
 -1 11 14 47.58 6.53
 1 -11 -14 40.64 6.69
 -1 11 14 51.78 6.89
 -1 11 14 56.97 5.69
 1 -11 -14 38.4 5.03
 1 -11 -14 46.07 3.27
 -1 -11 14 44.53 6.61
 1 11 -14 38.73 6.35
 -1 11 14 64.24 11.01
 1 -11 -12 189.04 7.53
 -1 11 12 182.12 11.62
 1 11 -12 177.82 7.01
 -1 11 12 202.3 9.81
 1 -11 -12 163.94 8.31
 1 11 -12 165.23 11.73
 1 11 -12 166.79 12.25
 1 -11 -12 191.66 12.89
 -1 11 12 187.79 10.93
 1 -11 -12 185.11 8.44
 1 -11 -12 177.33 5.36
 -1 -11 12 173.01 11.88
 1 11 -12 172.26 11.61
 -1 11 12 212.53 17.45
 -1 11 10 163.25 9.8
 -1 11 10 156.91 8.16
 -1 11 10 161.72 10.4
 1 11 -10 154.36 6.9
 1 -11 -10 155.15 7.12
 1 11 -10 152.7 10.91
 -1 11 10 149.43 10.89
 -1 11 10 147.86 5.84
 1 -11 -10 146.13 11.24
 -1 11 10 153.09 9.27
 1 11 -10 150.24 10.45
 -1 11 10 168.61 14.59
 -1 11 8 13.39 3.6
 -1 11 8 18.54 4.07
 -1 11 8 18.44 3.46
 -1 11 8 11.23 4.16
 1 11 -8 16.28 2.96
 1 -11 -8 13.63 2.33
 -1 11 8 15.29 3.48
 -1 11 8 13.46 4.14
 1 11 -8 6.25 2.52
 1 -11 -8 9.66 3.9
 -1 11 8 12.29 2.28
 1 11 -8 12.99 2.07
 1 11 -8 13.28 4.04
 -1 11 8 11.35 5.25
 -1 11 8 10.63 3.45
 -1 11 6 197.92 10.19
 -1 11 6 171.68 9.76
 1 11 -6 164.93 8.7
 -1 11 6 185.06 11.56
 -1 11 6 202.44 8.06
 1 11 -6 195.22 8.33
 -1 11 6 207 11.07
 -1 11 6 200.3 9.17
 1 -11 -6 202.82 12.36
 1 11 -6 196.86 10.73
 -1 11 6 214.05 13.87
 -1 11 6 209.58 10.11
 1 11 -4 117.36 8.37
 -1 11 4 103.81 6.12
 -1 11 4 103.79 7.29
 -1 11 4 109.84 8.76
 -1 11 4 94.9 7.38
 1 11 -4 92.59 7.69
 1 11 -4 104.73 6.4
 -1 11 4 101.14 5.48
 -1 11 4 113.13 8.01
 1 11 -4 98.34 7.18
 -1 11 4 112.99 7.88
 -1 11 4 108.66 9.45
 -1 11 2 78.46 6.54
 -1 11 2 89.57 7.64
 1 11 -2 89.67 5.59
 -1 11 2 62.63 5.99
 -1 11 2 71.35 6.94
 -1 11 2 76.95 6.51
 -1 11 2 75.91 4.06
 1 11 -2 84.54 6.21
 1 11 -2 86.84 6.68
 -1 11 2 74.84 5.93
 1 11 -2 80.13 6.98
 -1 11 2 72.69 6.11
 1 11 0 52.76 5.22
 1 11 0 51.11 5.07
 -1 11 0 47.21 5.09
 -1 11 0 56.44 4.89
 1 11 0 45.28 5.36
 1 11 0 55.82 5.47
 -1 11 0 50.01 5.11
 1 11 0 41.82 5.25
 -1 11 0 35.85 4.2
 -1 11 0 49.26 5
 1 11 0 47.68 4.9
 1 11 0 47.5 5.36
 -1 11 0 47.23 4.8
 1 11 2 111.98 7.94
 1 11 2 111.5 5.21
 1 11 2 106.02 7.64
 -1 11 -2 116.26 7.26
 -1 11 -2 83.18 7.81
 1 11 2 108.88 9.03
 1 11 2 95.26 7.67
 -1 11 -2 99.75 6.79
 1 11 2 110.34 6.68
 -1 11 -2 115.42 7.98
 1 11 2 130.21 8.99
 1 11 2 114.11 7.53
 1 11 4 91.93 7.33
 -1 11 -4 90.66 7.03
 -1 11 -4 78.58 6.83
 1 11 4 91.56 8.38
 1 11 4 85.15 7.48
 1 11 4 99.49 7.72
 -1 11 -4 91.74 6.18
 1 11 4 95.19 5.51
 -1 -11 -4 92.65 8.33
 1 11 4 84.09 5.74
 -1 11 -4 89.82 7.34
 1 11 4 90.41 6.47
 1 11 4 99.83 8.45
 1 11 6 136.91 7.85
 1 11 6 130.5 8.91
 1 11 6 141.66 9.26
 1 11 6 142.53 7.11
 1 11 6 106.77 8.15
 1 11 6 117.76 6.32
 1 11 6 113.02 9.26
 -1 -11 -6 143.17 10.39
 1 11 6 127.28 6.31
 -1 11 -6 130.67 9.15
 1 11 6 145.55 11.11
 1 11 6 138.91 7.85
 1 11 8 48.58 5.65
 1 11 8 55.67 6.04
 1 11 8 61.52 5.31
 1 11 8 55.55 6.49
 1 11 8 49.07 5.83
 1 11 8 60.46 7.34
 1 11 8 45.09 3.8
 -1 -11 -8 48.8 6.86
 -1 -11 -8 53.19 3.54
 -1 11 -8 40.6 2.9
 1 11 8 46.98 3.84
 -1 11 -8 55.02 6.56
 1 11 8 60.46 8.46
 1 11 8 46.21 4.9
 -1 11 -10 -1.04 1.45
 1 11 10 -4.23 3.76
 1 11 10 0.45 2.9
 1 11 10 4.11 3.58
 1 11 10 0.2 2.7
 -1 -11 -10 3.25 1.9
 -1 11 -10 1.98 3.4
 1 11 10 -0.99 1.56
 1 11 10 -1.36 3.38
 -1 -11 -10 1.71 3.65
 -1 -11 -10 2.04 1.58
 -1 11 -10 -5.21 3.18
 1 11 10 -0.96 1.54
 1 11 10 -0.51 4.51
 -1 -11 -12 236.31 8.42
 1 11 12 251.87 11.04
 1 11 12 262.1 13.76
 -1 -11 -12 217.09 8.91
 -1 11 -12 221.64 14.01
 -1 -11 -12 242.32 14.55
 1 11 12 235.05 12.25
 -1 -11 -12 242.24 10.65
 1 -11 12 227.18 13.55
 -1 -11 -12 231.71 7.95
 1 11 12 229.14 5.68
 -1 11 -12 222.99 13.36
 1 11 12 263.72 18.28
 -1 -11 -14 118.79 8.84
 1 11 14 104.87 9.36
 -1 11 -14 94.07 9.75
 -1 -11 -14 101.66 7.54
 -1 -11 -14 98.73 10.11
 -1 -11 -14 107.45 10.24
 1 11 14 110.4 9.29
 1 -11 14 95.3 9.07
 -1 -11 -14 106.36 5.97
 -1 -11 -14 107.49 8.07
 1 11 14 79.25 2.47
 1 11 14 81.58 2.61
 -1 11 -14 102.52 9.53
 1 11 14 100.57 12.71
 -1 -11 -16 43.24 7.48
 1 11 16 42.46 6.71
 -1 11 -16 32.63 6.41
 -1 11 -16 21.11 5.84
 -1 -11 -16 32.21 5.87
 -1 -11 -16 32.79 7.78
 -1 -11 -16 36.79 6.94
 -1 -11 -16 38.6 4.31
 -1 -11 -16 46.4 6.87
 1 -11 16 37 6.34
 -1 11 -16 39.33 6.67
 1 11 16 35.28 8.65
 1 11 18 46.06 6.69
 -1 -11 -18 37.08 8.86
 -1 11 -18 38.08 6.86
 -1 11 -18 40.64 7.54
 -1 -11 -18 27.06 5.9
 -1 -11 -18 21.47 8.34
 -1 -11 -18 35.42 6.7
 -1 -11 -18 35.39 4.59
 -1 -11 -18 40.89 6.28
 1 -11 18 47.21 6.86
 -1 11 -18 39.51 7.16
 1 11 18 50.23 10.56
 -1 -11 -20 0.11 2.56
 1 11 20 -2.36 3.7
 -1 -11 -20 -1.69 7.3
 -1 -11 -20 -1.66 5.46
 -1 11 -20 7.33 5.42
 -1 11 -20 -4.49 3.93
 -1 -11 -20 12.25 8.84
 -1 -11 -20 -0.25 3.85
 -1 -11 -20 -6.09 4.97
 -1 -11 -20 3.53 2.49
 -1 11 -20 3.28 3.82
 1 -11 20 3.02 3.67
 1 11 20 9.82 7.73
 1 11 22 78.72 9.47
 -1 -11 -22 62.41 11.72
 -1 11 -22 59 9.38
 -1 -11 -22 57.56 12.87
 -1 -11 -22 77.56 9.91
 -1 -11 -22 71.74 7.2
 -1 -11 -22 67.66 9.91
 -1 11 -22 75.96 9.66
 1 -11 22 78.09 8.73
 1 11 22 101.99 16.01
 1 11 24 12.13 5.58
 -1 11 -24 12.8 5.15
 -1 -11 -24 11.76 7.95
 -1 -11 -24 9.92 9.74
 -1 -11 -24 13.96 5.08
 -1 -11 -24 8.94 4.45
 1 -11 24 16.33 5.28
 -1 11 -24 15 5.6
 1 11 24 17.85 10.19
 1 11 26 108.27 11.53
 -1 -11 -26 82.02 16.18
 -1 11 -26 76.13 10.64
 -1 -11 -26 81.01 17.15
 -1 -11 -26 104.09 11.91
 -1 -11 -26 72.9 8.84
 1 -11 26 88.12 10.02
 -1 11 -26 81.31 10.54
 1 11 26 92.66 17.72
 1 11 28 2.88 4.9
 -1 11 -28 -0.32 5.02
 -1 -11 -28 5.06 9.74
 -1 -11 -28 0.94 5.74
 -1 -11 -28 1.18 4.69
 1 -11 28 2.08 4.08
 -1 11 -28 0.88 4.64
 1 11 28 -15.38 11.2
 1 11 30 68.46 9.44
 -1 11 -30 54.16 10.27
 -1 -11 -30 51.78 14.82
 -1 -11 -30 54.3 10.06
 -1 -11 -30 64.01 9.47
 1 -11 30 61.87 8.64
 -1 11 -30 60.63 9.52
 1 11 30 51.22 14.53
 1 11 32 24.98 7.5
 -1 11 -32 19.67 6.17
 -1 -11 -32 24.12 14.87
 -1 -11 -32 20.01 6.05
 -1 -11 -32 13.14 5.55
 1 -11 32 17.04 6.18
 -1 11 -32 31.39 8.41
 1 11 32 14.89 10.88
 1 11 34 7.67 5.96
 -1 11 -34 8.41 5.39
 1 -11 34 11.8 5.36
 -1 11 -34 23.99 7.93
 1 11 34 32.69 15.85
 -1 -11 -34 7.8 14.17
 1 11 36 30.91 7.31
 -1 11 -36 52.91 11.6
 -1 11 -36 46.82 9.93
 1 -11 36 47.11 8.41
 1 11 36 89.22 22.05
 -1 -11 -36 86.9 20.56
 1 -11 38 -2.74 5.48
 1 11 38 -0.91 15.49
 -1 -11 -38 -2.62 16.13
 -1 -11 -40 70.25 20.25
 1 -12 -37 51.46 17.07
 1 12 -37 32.52 8.87
 -1 12 37 35.26 14.13
 1 -12 -37 36.21 15.56
 -1 12 35 47.86 9.46
 1 -12 -35 50.78 15.02
 1 -12 -35 62.16 17.67
 1 -12 -35 36.93 14.22
 1 12 -35 23.39 7.55
 -1 -12 35 37.07 7.59
 1 12 -35 42.47 9.07
 -1 12 35 53.06 18.42
 -1 12 33 8.58 6.02
 1 -12 -33 39.24 17.43
 1 -12 -33 5.25 11.81
 1 12 -33 1.48 5.79
 1 -12 -33 -10.47 14.14
 1 -12 -33 14 7.28
 -1 -12 33 -1.33 4.92
 1 12 -33 9.11 7.24
 -1 12 33 14.48 13.35
 -1 12 31 109.54 12.43
 1 -12 -31 100.29 18.06
 1 -12 -31 90.53 18.51
 1 -12 -31 82.71 16.46
 1 12 -31 86.5 12.71
 1 -12 -31 132.59 14.72
 -1 -12 31 108.72 11.67
 1 12 -31 106.71 12.97
 -1 12 31 106.12 20.46
 1 -12 -29 18.8 10.65
 -1 12 29 14.45 6.4
 1 -12 -29 7.8 9.63
 1 12 -29 22.18 7.32
 1 -12 -29 27.44 7.83
 1 12 -29 11.68 6.02
 -1 -12 29 8.02 4.81
 -1 12 29 34.34 14.72
 1 -12 -27 35.05 11.66
 -1 12 27 37.97 7.86
 1 -12 -27 15.83 7.49
 1 12 -27 23.15 7.5
 1 -12 -27 41.24 13.64
 1 -12 -27 41.01 8.01
 -1 -12 27 38.16 7.41
 1 12 -27 51.2 9.58
 -1 12 27 55.47 16.05
 -1 12 25 64.9 9.54
 1 -12 -25 44.11 11.51
 1 12 -25 44.44 8.83
 1 -12 -25 34.7 9.51
 1 -12 -25 36.08 11.79
 1 -12 -25 55.09 9.72
 1 -12 -25 48.61 8.44
 1 -12 -25 41.29 4.94
 1 12 -25 60.53 9.45
 -1 -12 25 48.82 7.68
 -1 12 25 45.64 11.83
 1 -12 -23 84.03 12.75
 -1 12 23 104.21 10.97
 1 12 -23 74.62 10.67
 1 -12 -23 89.14 11.86
 1 -12 -23 92.77 14.22
 1 -12 -23 107.18 12.22
 1 -12 -23 96.9 6.56
 1 -12 -23 88.77 9.93
 -1 -12 23 87.7 9.82
 1 12 -23 98.9 11.6
 -1 12 23 112.6 18.51
 1 -12 -21 97.6 11.56
 -1 12 21 94.33 10.2
 1 12 -21 78.5 10.67
 1 12 -21 79.33 9.59
 1 -12 -21 61.16 9.29
 1 -12 -21 87.53 13.24
 1 -12 -21 88.26 11.1
 1 -12 -21 96.39 9.91
 -1 -12 21 84.79 9.7
 1 -12 -21 86.75 5.55
 1 12 -21 97.75 10.38
 1 -12 -19 137.39 11.69
 -1 12 19 127.91 11.35
 1 12 -19 114.59 11.01
 1 12 -19 117.09 12.25
 1 -12 -19 106.17 9.39
 1 -12 -19 110.75 12.54
 1 -12 -19 142.12 13.07
 1 -12 -19 135.47 10.11
 -1 -12 19 117.02 10.86
 1 -12 -19 124.8 5.72
 1 12 -19 140.19 12.16
 -1 12 19 129.25 17.14
 1 -12 -17 70.8 7.04
 1 12 -17 69.1 9.44
 1 12 -17 40.79 6.5
 1 -12 -17 58.82 6.33
 1 -12 -17 67.34 8.97
 -1 12 17 72.58 8.58
 1 -12 -17 66.18 3.66
 1 -12 -17 65.93 6.74
 -1 -12 17 69.82 8.57
 1 12 -17 60.18 8.45
 -1 12 17 78.58 14.25
 1 -12 -15 2.07 2.1
 -1 12 15 -0.97 3.86
 1 12 -15 3.18 1.99
 1 -12 -15 -4.88 4.75
 1 -12 -15 2.7 2.46
 1 12 -15 -2.2 4.36
 1 12 -15 -4.27 4
 1 -12 -15 3.85 2.76
 -1 -12 15 -1.89 3.34
 1 -12 -15 -0.27 1.08
 1 12 -15 0.62 3.81
 -1 12 15 3.82 6.36
 1 -12 -13 46.01 4.42
 1 12 -13 48.19 7.32
 1 12 -13 42.33 6.67
 -1 12 13 57.62 7.35
 1 12 -13 42.71 4.24
 1 12 -13 49.72 3.99
 1 -12 -13 55.05 7.66
 1 12 -13 59.33 7.64
 -1 12 13 50.24 10.05
 -1 12 11 8.52 3.76
 1 12 -11 3.03 3.12
 1 -12 -11 6.28 1.97
 1 12 -11 2.96 3.15
 -1 12 11 1.49 1.37
 -1 12 11 3.43 5.9
 1 -12 -11 14.3 4.6
 1 12 -11 3.56 3.18
 -1 12 11 5.17 3.1
 1 12 -11 5.01 2.25
 1 12 -9 169.27 7.81
 -1 12 9 184.23 11.45
 -1 12 9 177.9 8.62
 -1 12 9 211.95 16.02
 -1 12 9 155.35 6.69
 -1 12 9 144.67 11.05
 1 -12 -9 172.16 12.43
 1 12 -9 168.81 10.88
 -1 12 9 175.79 10.35
 1 12 -7 332.24 14.45
 -1 12 7 325.83 13.68
 -1 12 7 304.87 11.7
 -1 12 7 321.43 14.39
 1 12 -7 319.04 10.93
 -1 12 7 324.4 10.59
 -1 12 7 281.12 13.18
 -1 12 7 298.56 15.55
 1 -12 -7 314.79 16.08
 -1 12 7 281.96 9.82
 1 12 -7 291.43 13.77
 -1 12 7 309.98 10.21
 -1 12 7 363.21 19.38
 -1 12 7 321.82 12.95
 1 12 -5 24.24 3.42
 -1 12 5 28.79 4.91
 -1 12 5 29.4 3.23
 -1 12 5 29.74 5.98
 -1 12 5 28.2 4.89
 1 12 -5 22.29 3.66
 -1 12 5 31.96 4.13
 -1 12 5 36.57 4.98
 -1 12 5 26.24 3.55
 1 12 -5 33.5 5.13
 -1 12 5 28.37 5.24
 -1 12 5 27.62 4.33
 1 12 -3 262.97 10.81
 -1 12 3 260.08 7.61
 -1 12 3 264.58 12.44
 -1 12 3 281.74 13.74
 1 12 -3 259.67 11.72
 -1 12 3 250.34 10.71
 -1 12 3 251.95 11.73
 1 12 -3 279.79 13.17
 -1 12 3 232.68 12.04
 -1 12 3 250.6 13.68
 -1 12 1 18.65 3.87
 1 12 -1 3 2.13
 1 12 -1 16.13 3.35
 -1 12 1 8.59 3.29
 -1 12 1 6.93 2.73
 1 12 -1 10.33 2.93
 1 12 -1 6.73 2.82
 -1 12 1 9.56 2.94
 1 12 -1 6.15 2.86
 -1 12 1 2.92 2.36
 -1 12 1 8.76 3.08
 -1 12 -1 142.55 8.49
 1 12 1 139.45 8.79
 1 12 1 118.43 9.69
 1 12 1 114.27 8.87
 1 12 1 137.41 8.94
 -1 12 -1 127.01 8.56
 1 12 1 131.61 7.82
 1 12 1 126.22 8.85
 -1 12 -1 132.92 8.54
 1 12 3 33.04 4.79
 -1 12 -3 27.13 3.71
 1 12 3 34.93 3.32
 1 12 3 34.95 5.02
 1 12 3 32.08 5.31
 1 12 3 23.92 4.34
 1 12 3 21.4 4.35
 1 12 3 30.07 4.13
 1 12 3 26.98 3.59
 -1 12 -3 29.63 4.28
 1 12 3 39.02 5.43
 1 12 5 278.06 13.13
 -1 12 -5 309.12 13.54
 1 12 5 253.88 13.08
 1 12 5 251.28 9.92
 1 12 5 274.06 14.96
 1 12 5 291.61 9.55
 -1 12 -5 296.85 11.15
 1 12 5 283.53 13.17
 -1 -12 -5 281.71 15.01
 1 12 5 272.51 9.52
 -1 12 -5 268.7 13.05
 1 12 5 308.38 12.2
 1 12 5 308.11 16.27
 1 12 7 77.8 7.39
 1 12 7 73.18 7.45
 1 12 7 83.92 8.88
 1 12 7 74.77 5.16
 1 12 7 95.29 10.25
 1 12 7 82.3 6.81
 -1 -12 -7 83.82 8.76
 -1 12 -7 69.82 7.11
 1 12 7 73.66 4.85
 1 12 7 81.67 5.79
 1 12 7 91.48 8.2
 -1 12 -7 75.72 5.73
 -1 12 -9 67.43 5.15
 1 12 9 74.88 7.73
 1 12 9 72.42 5.99
 1 12 9 63.88 9.27
 1 12 9 61.58 4.49
 1 12 9 63.88 7.73
 -1 -12 -9 77.02 8.24
 1 12 9 68.92 4.23
 -1 12 -9 79.29 8.3
 1 12 9 75.76 7.36
 1 12 11 46.35 6.16
 1 12 11 49.15 6.63
 -1 -12 -11 37.74 3.24
 -1 12 -11 42.88 7.35
 1 12 11 28.96 5.52
 -1 -12 -11 56.67 7.77
 -1 -12 -11 43.9 3.2
 -1 12 -11 45.6 6.4
 1 12 11 44.07 2.95
 1 12 11 47.12 9.01
 -1 12 -13 20.53 5.83
 -1 -12 -13 7.17 2.24
 -1 -12 -13 7.24 3.62
 1 12 13 12.8 4.35
 -1 -12 -13 9.96 1.85
 -1 12 -13 11.45 4.58
 1 12 13 8.36 5.87
 -1 -12 -15 99.35 6.46
 1 12 15 108.86 10.13
 -1 12 -15 78.71 9.2
 -1 -12 -15 91.39 6.24
 -1 12 -15 83.71 9.63
 -1 -12 -15 105.4 10.71
 -1 -12 -15 105.61 7.84
 1 -12 15 93.68 9.59
 -1 -12 -15 108.75 5.57
 -1 12 -15 104.68 10.24
 1 12 15 110.75 14.34
 -1 -12 -17 11.44 3.99
 1 12 17 16.81 5.47
 -1 12 -17 10.27 4.74
 -1 -12 -17 11.58 3.65
 -1 12 -17 12.28 5.35
 -1 -12 -17 13.07 5.4
 -1 -12 -17 2.92 4.45
 -1 -12 -17 10.72 2.21
 1 -12 17 15.06 5.2
 -1 -12 -17 11.75 3.55
 -1 12 -17 8.74 4.52
 1 12 17 9.07 7.58
 -1 -12 -19 173.42 13.69
 1 12 19 195.01 14.2
 -1 -12 -19 165.53 11.66
 -1 12 -19 154.13 13.46
 -1 12 -19 138.6 12.86
 -1 -12 -19 170.26 16.18
 -1 -12 -19 189.66 14.77
 -1 -12 -19 165.77 8.11
 -1 -12 -19 175.16 12.16
 1 -12 19 169.3 12.84
 -1 12 -19 190.98 14.16
 1 12 19 206.35 21.07
 -1 -12 -21 9.8 6.58
 1 12 21 21.99 6.04
 -1 12 -21 10.4 5.78
 -1 -12 -21 8.61 4.61
 -1 12 -21 11.67 5.29
 -1 -12 -21 21.05 9.01
 -1 -12 -21 17.55 5.46
 -1 -12 -21 18.14 5.09
 -1 -12 -21 9.28 2.75
 1 -12 21 13.32 4.8
 -1 12 -21 19.94 5.98
 1 12 21 7.91 7.29
 1 12 23 28.66 6.55
 -1 -12 -23 32.98 9.3
 -1 12 -23 25.14 6.75
 -1 -12 -23 29.84 8.32
 -1 -12 -23 20.63 8.62
 -1 -12 -23 24.11 6.38
 -1 -12 -23 24.12 4.13
 -1 -12 -23 23.22 6.12
 1 -12 23 25.72 6.07
 -1 12 -23 17.05 5.75
 1 12 23 35.8 12.48
 -1 -12 -25 1.65 7.92
 1 12 25 9.92 5.84
 -1 -12 -25 3.7 6.47
 -1 12 -25 5.03 5.07
 -1 -12 -25 20.33 9.89
 -1 -12 -25 -0.3 4.5
 -1 -12 -25 2.29 5.2
 -1 -12 -25 6.06 3.33
 -1 12 -25 5.92 5.41
 1 -12 25 3.52 4.25
 1 12 25 -8.29 11.34
 -1 -12 -27 5.11 9.71
 1 12 27 24.97 7.37
 -1 12 -27 6.92 4.86
 -1 -12 -27 11.35 10.5
 -1 -12 -27 25.95 8.14
 -1 -12 -27 8.76 5.66
 -1 -12 -27 22.09 5.03
 1 -12 27 11.37 4.69
 -1 12 -27 13.35 5.98
 1 12 27 -7.71 12.05
 -1 -12 -29 17.98 10.64
 1 12 29 6.92 5.37
 -1 -12 -29 12.89 10.11
 -1 12 -29 12.42 6.92
 -1 -12 -29 17.56 12.09
 -1 -12 -29 15.74 6.23
 -1 -12 -29 13.92 6.71
 1 -12 29 2.5 4.16
 -1 12 -29 13.68 6.52
 1 12 29 19.43 12.72
 1 12 31 6.63 5.85
 -1 -12 -31 12.88 11.54
 -1 -12 -31 -3.22 11.55
 -1 12 -31 16.54 6.93
 -1 -12 -31 13.87 12.25
 -1 -12 -31 18.4 6.46
 -1 12 -31 13.39 6.1
 1 -12 31 -1.29 4.08
 1 12 31 7.46 11.37
 1 12 33 133.6 14.23
 -1 -12 -33 79.33 18.9
 -1 -12 -33 84.58 18.51
 -1 12 -33 95 13.51
 -1 -12 -33 96.52 13.85
 -1 12 -33 97.22 12.5
 1 -12 33 109.13 12.06
 1 12 33 131.64 24.92
 1 12 35 5.26 6.22
 -1 -12 -35 -8.09 12.66
 -1 12 -35 -17 8.61
 -1 -12 -35 -9.23 7.35
 -1 12 -35 2.48 6.15
 1 -12 35 2.19 5
 -1 -12 -35 -2.93 11.73
 1 12 35 -6.79 14.22
 -1 -12 -37 21.73 15.43
 -1 -12 -37 9.89 12.74
 -1 12 -37 31.15 8.91
 1 12 37 54.79 21.58
 1 13 -34 28.05 9.57
 1 -13 -34 34.51 15.93
 1 -13 -34 22.07 7.74
 1 13 -34 20.42 7.41
 -1 13 34 22.79 15.83
 -1 13 32 11.71 5.68
 1 -13 -32 8.06 9.66
 1 13 -32 21.47 8.91
 1 -13 -32 13.96 11.61
 1 -13 -32 14.31 6.7
 1 -13 -32 9.14 8.04
 -1 -13 32 16.06 6.09
 1 13 -32 -2.71 7.45
 -1 13 32 37.38 16.82
 -1 13 30 14.51 6.64
 1 13 -30 17.08 6.31
 1 -13 -30 8.34 7.09
 1 -13 -30 7.64 9.18
 1 -13 -30 18.91 7.58
 1 -13 -30 21.55 6.41
 1 13 -30 25.26 7.18
 -1 -13 30 19.43 6.28
 -1 13 30 33.23 17.86
 -1 13 28 22.51 7.24
 1 13 -28 24.05 7.53
 1 -13 -28 21.6 8.14
 1 -13 -28 21.76 9.79
 1 -13 -28 26.91 7.73
 1 -13 -28 23.08 7.29
 1 13 -28 20.41 7.8
 -1 -13 28 17.39 6.19
 -1 13 28 24.63 15.2
 -1 13 26 5.87 5.83
 1 -13 -26 2.15 5.72
 1 13 -26 9.68 7.12
 1 -13 -26 7.55 7.49
 1 -13 -26 -2.18 5.92
 1 -13 -26 -5.83 5.78
 -1 -13 26 0.51 4.31
 1 13 -26 5.6 5.17
 -1 13 26 -9.78 9.62
 1 -13 -24 0.52 5.79
 -1 13 24 0.51 4.79
 1 -13 -24 -0.23 4.68
 1 13 -24 -5.74 4.84
 1 -13 -24 1.52 7.43
 1 -13 -24 12.82 5.58
 1 -13 -24 1.77 3.5
 -1 -13 24 1.75 4.54
 1 13 -24 -1.96 5.65
 -1 13 24 -11.6 11.85
 1 -13 -22 -5.51 4.1
 1 13 -22 7.89 5.84
 1 -13 -22 -4.36 4.03
 1 -13 -22 -6.86 5.47
 -1 13 22 -3.18 4.58
 -1 -13 22 -1.96 4.63
 1 -13 -22 2.79 3.86
 1 13 -22 -2.39 5.08
 -1 13 22 -16.78 13.1
 1 -13 -20 10.67 3.98
 1 13 -20 11.25 6.36
 1 -13 -20 8.29 3.49
 1 -13 -20 1.64 4.58
 -1 13 20 5.85 4.22
 1 -13 -20 6.25 3.38
 -1 -13 20 1.92 4.27
 1 13 -20 8.51 4.38
 -1 13 20 -4.14 8.04
 1 -13 -18 46.61 4.68
 -1 13 18 52.44 7.87
 1 -13 -18 58.32 8.85
 1 13 -18 48.12 7.98
 1 -13 -18 44.46 5.32
 1 13 -18 44.05 7.94
 1 -13 -18 56.61 6.01
 -1 -13 18 60.02 8.57
 1 13 -18 65.77 9.09
 -1 13 18 57.95 12.45
 1 13 -16 6.74 4.87
 1 -13 -16 0.77 2.13
 1 13 -16 4.49 4.79
 1 -13 -16 5.01 4.88
 -1 13 16 -3.58 4.35
 1 13 -16 3.54 3.77
 -1 13 16 8.09 8.83
 1 -13 -14 1.09 2
 1 13 -14 6.63 4.37
 1 13 -14 -0.25 4.14
 1 -13 -14 7.66 4.49
 -1 13 14 6.19 4.54
 1 13 -14 0.42 3.89
 -1 13 14 -1.92 6.8
 1 13 -12 -0.46 3.96
 1 13 -12 2.88 3.84
 1 13 -12 -2.28 2
 -1 13 12 2.65 3.6
 1 -13 -12 2.75 3.59
 1 13 -12 8.14 4.08
 -1 13 12 6.6 6.58
 -1 13 10 -3.08 2.82
 -1 13 10 4.47 4.54
 1 13 -10 1.36 1.9
 1 13 -10 2.19 3.56
 1 13 -10 0.43 2.98
 -1 13 10 -0.65 3.4
 1 -13 -10 -5.72 4.11
 1 13 -10 -1.8 3.39
 -1 13 10 3.72 1.97
 -1 13 10 3.33 6.27
 -1 13 8 4.08 2.94
 1 13 -8 6.09 3.05
 1 13 -8 2.91 2.61
 -1 13 8 1.35 3.27
 1 13 -8 5.35 4.25
 -1 13 8 5.84 4.07
 1 -13 -8 -0.21 3.9
 -1 13 8 3.8 2.05
 -1 13 8 3.87 2.72
 1 13 -8 7.34 3.79
 -1 13 8 8.11 5.78
 -1 13 6 97.86 8.14
 -1 13 6 82.75 8.67
 -1 13 6 76.02 5.94
 -1 13 6 69.81 7.1
 -1 13 6 89.7 9.71
 1 13 -6 84.95 7.83
 -1 13 6 88.67 6
 -1 13 6 94.06 8.35
 1 13 -6 95.92 6.63
 1 13 -4 2.23 1.92
 -1 13 4 4.64 3.08
 -1 13 4 2.68 3.51
 -1 13 4 5.53 2.87
 1 13 -4 0.28 2.41
 1 13 -4 6.71 2.61
 -1 13 4 7.82 2.65
 -1 13 4 4.85 2.93
 -1 13 4 7.09 2.88
 1 13 -2 -0.36 2.73
 -1 13 2 4.07 2.78
 -1 13 2 7.07 3.27
 1 13 -2 -0.51 2.52
 -1 13 2 -3.88 2.91
 1 13 -2 3.07 2.28
 -1 13 2 -0.71 2.73
 1 13 -2 1.91 2.65
 -1 13 2 -1.33 2.84
 -1 13 2 2.57 2.39
 -1 13 0 10.55 3.68
 1 13 0 18.32 4.21
 1 13 0 12.68 3.9
 -1 13 0 3.2 2.79
 -1 13 0 9.87 2.61
 1 13 0 9.68 3.64
 1 13 0 14.57 3.57
 -1 13 0 11.32 3.33
 1 13 0 11.39 3.63
 1 13 0 14.22 3.71
 -1 13 0 13.47 3.51
 -1 13 -2 8.76 3.15
 1 13 2 5.72 3.48
 1 13 2 5.01 2.95
 1 13 2 8.04 4.06
 1 13 2 4.74 3.62
 1 13 2 3.14 2.37
 -1 13 -2 4.41 3.01
 1 13 2 4.5 2.91
 1 13 2 0.78 2.43
 -1 13 -2 0.72 1.99
 -1 13 -4 1.15 2.25
 1 13 4 -1.19 2.81
 1 13 4 -0.69 2.51
 1 13 4 4.34 3.53
 1 13 4 2.08 3.82
 1 13 4 -4.33 2.84
 1 13 4 1.42 2.24
 -1 13 -4 2.25 2.94
 1 13 4 0.32 2.63
 -1 13 -4 0.31 2.51
 1 13 6 58.79 8.39
 1 13 6 40.08 6.06
 1 13 6 41.08 4.36
 1 13 6 46.05 7.13
 -1 13 -6 42.9 4.96
 1 13 6 38.51 5.75
 1 13 6 37.31 3.95
 -1 13 -6 41.53 6.18
 -1 13 -6 42.9 5.8
 1 13 6 44.11 6.02
 1 13 8 43.52 7.64
 1 13 8 34.17 3.7
 1 13 8 44.02 7.33
 1 13 8 45.57 6.63
 -1 13 -8 45.27 4.53
 -1 -13 -8 44.68 6.85
 -1 13 -8 42.44 6.17
 1 13 8 45.23 4.01
 -1 13 -8 48.57 6.27
 1 13 8 47.92 6.55
 1 13 10 -3.6 3.47
 1 13 10 5.05 4.38
 -1 13 -10 2.08 1.93
 1 13 10 -1.14 3.53
 -1 13 -10 2.99 3.5
 -1 -13 -10 2.81 3.74
 -1 13 -10 -0.19 3.27
 1 13 10 11.5 5.87
 -1 13 -12 24.89 5.62
 -1 13 -12 26.74 6.08
 1 13 12 42.38 6.72
 -1 13 -12 36.56 3.92
 -1 -13 -12 49.55 7.03
 -1 13 -12 28.09 5.53
 1 13 12 51.1 10.54
 -1 -13 -14 2.91 1.88
 -1 13 -14 4.2 4.38
 -1 13 -14 0.25 3.78
 -1 -13 -14 9.96 5.08
 -1 13 -14 1.51 1.85
 1 13 14 9.72 4.65
 -1 13 -14 8.34 4.46
 1 13 14 0.76 6.24
 -1 13 -16 -1.06 4.49
 -1 -13 -16 -1.26 2.2
 -1 13 -16 1.02 4.03
 -1 -13 -16 2.99 4.02
 1 13 16 0.21 4.43
 -1 -13 -16 3.19 1.49
 -1 13 -16 -3.41 4.98
 1 13 16 -4.99 7.95
 -1 -13 -18 7.82 2.66
 -1 13 -18 6.83 4.69
 -1 -13 -18 1.38 2.39
 -1 13 -18 2.79 4.61
 -1 -13 -18 9.13 5.6
 1 13 18 -3.83 4.8
 -1 -13 -18 0.14 2.9
 1 -13 18 10.22 4.45
 -1 13 -18 9.9 5.2
 1 13 18 0.93 7.08
 -1 -13 -20 9.63 3.35
 1 13 20 10.64 4.66
 -1 -13 -20 4.98 3.25
 -1 13 -20 11.15 5.96
 -1 13 -20 3.8 4.5
 -1 -13 -20 10.1 4.87
 -1 -13 -20 8.56 4.09
 1 -13 20 5.7 3.93
 -1 13 -20 17.9 5.99
 1 13 20 4.01 8.7
 -1 -13 -22 11.9 5.3
 1 13 22 7.43 4.85
 -1 13 -22 2.16 5.01
 -1 -13 -22 3.92 3.39
 -1 13 -22 15.83 6.57
 -1 -13 -22 7.53 6.67
 -1 -13 -22 9.72 4.81
 -1 -13 -22 12.3 4.76
 1 -13 22 7.26 4.32
 -1 13 -22 16.74 6.62
 1 13 22 17.6 11.53
 1 13 24 28.73 7.21
 -1 13 -24 36.19 9.57
 -1 -13 -24 18.22 5.11
 -1 -13 -24 18.86 7.76
 -1 -13 -24 33.28 8.25
 -1 -13 -24 23.09 6
 1 -13 24 19.34 5.7
 -1 13 -24 36.97 8.65
 1 13 24 13.21 9.27
 1 13 26 1.89 5.14
 -1 13 -26 -8.11 6.86
 -1 -13 -26 -8.33 6.48
 -1 -13 -26 -2.2 7.26
 -1 -13 -26 3.12 5.14
 -1 -13 -26 -5.78 5.5
 1 -13 26 4.58 5.32
 -1 13 -26 -3.29 6.44
 1 13 26 13.42 13.32
 1 13 28 3.38 5.22
 -1 -13 -28 6.98 7.96
 -1 13 -28 -6.36 6.28
 -1 -13 -28 -1.47 9.59
 -1 -13 -28 12.04 8.58
 -1 -13 -28 7.68 5.36
 1 -13 28 -1.57 4.33
 -1 13 -28 6.89 5.95
 1 13 28 16.56 12.9
 1 13 30 6.14 5.48
 -1 13 -30 25.37 8.37
 -1 -13 -30 14.67 10.4
 -1 -13 -30 23.07 8.8
 -1 -13 -30 19.68 7.93
 1 -13 30 18.51 6.8
 -1 13 -30 15.78 6.45
 1 13 30 14.09 11.64
 1 13 32 -14.53 6.87
 -1 13 -32 -4.2 6.8
 -1 -13 -32 -14 13.37
 -1 -13 -32 -3.51 5.56
 -1 -13 -32 3.84 7.16
 1 -13 32 9.64 5.85
 -1 13 -32 -16.78 7.47
 1 13 32 11.88 13.29
 -1 -13 -34 30.76 10.3
 -1 13 -34 24.43 7.65
 1 13 34 31.99 16.79
 -1 -13 -34 44.16 16.15
 1 14 -31 4.6 5.79
 1 -14 -31 14.82 9.09
 1 14 -31 8.47 6.62
 -1 14 31 27.46 16.12
 1 14 -29 14.06 7.13
 1 -14 -29 -9.44 7.75
 -1 14 29 14.12 6.7
 -1 -14 29 -5.95 6.2
 1 14 -29 12.67 7.26
 -1 14 29 23.57 15.13
 1 14 -27 45.2 10.28
 1 -14 -27 60.72 10.85
 -1 14 27 57.32 9.36
 -1 -14 27 44.05 8.43
 1 14 -27 43.51 8.82
 -1 14 27 41.23 15.96
 1 14 -25 4.09 6.7
 1 -14 -25 9.73 5.83
 -1 14 25 -0.27 6.33
 -1 -14 25 1.08 4.67
 1 14 -25 10.06 5.5
 -1 14 25 4.51 10.9
 1 14 -23 13.36 5.45
 1 -14 -23 24.78 7.79
 -1 14 23 23.97 7.07
 -1 -14 23 11.13 5.03
 1 14 -23 12.37 5.66
 -1 14 23 1.2 12.39
 1 14 -21 24.87 7.79
 1 -14 -21 37.66 7.72
 -1 14 21 30.2 6.62
 -1 -14 21 23.36 6.17
 1 14 -21 30.66 6.89
 -1 14 21 46.8 14.8
 -1 14 19 -3.34 4.98
 1 14 -19 2.07 4.38
 1 14 -19 -6.68 5.05
 1 -14 -19 -4.46 5.44
 1 14 -19 -2.77 4.56
 -1 14 19 14.69 8.41
 -1 14 17 5.23 4.51
 1 14 -17 5.07 4.4
 1 14 -17 4.99 4.75
 1 -14 -17 7.51 4.43
 1 14 -17 7.36 5.09
 -1 14 17 -0.46 8.37
 -1 14 15 0.65 4.04
 1 14 -15 8.79 5.23
 1 14 -15 2.94 4.28
 1 -14 -15 1.28 4.58
 1 14 -15 2.45 3.75
 -1 14 15 -5.84 8.27
 -1 14 13 50.3 6.91
 1 14 -13 41.65 7.23
 1 14 -13 45.97 7.55
 1 -14 -13 54.87 8.05
 1 14 -13 54.88 7.57
 -1 14 13 62.42 12.4
 1 14 -11 46.45 6.39
 1 14 -11 33.16 6.41
 1 14 -11 30.34 6.62
 -1 14 11 61.89 7.86
 1 -14 -11 57.09 8.58
 1 14 -11 41.68 6.14
 -1 14 11 62.27 11.16
 1 14 -9 27.87 3.94
 -1 14 9 27.93 5.93
 -1 14 9 27.03 6.33
 1 14 -9 23.41 5.39
 1 14 -9 32.87 6.29
 1 14 -9 26.29 4.95
 -1 14 9 27.76 5.02
 1 14 -9 30.88 5.48
 -1 14 7 0.17 3.33
 1 14 -7 2.52 2.15
 -1 14 7 -1.11 3.21
 -1 14 7 4.3 3.14
 1 14 -7 11.02 4.63
 -1 14 7 -1.79 2.19
 1 14 -7 1.68 3.48
 -1 14 7 -2.24 2.69
 1 14 -5 31.94 4.33
 -1 14 5 39.52 6.06
 -1 14 5 20.91 4.25
 -1 14 5 25.8 5.54
 1 14 -5 24.29 5.27
 -1 14 5 25.01 3.85
 1 14 -5 30.69 4.84
 -1 14 5 26.9 4.06
 1 14 -5 32.23 5.25
 -1 14 5 29.45 4.95
 1 14 -3 27.93 4.49
 -1 14 3 14.27 4.81
 1 14 -3 13.56 4.09
 -1 14 3 11.13 4.16
 -1 14 3 5.81 2.59
 1 14 -3 15.67 4.73
 -1 14 3 17.4 3.72
 -1 14 3 13.48 3.11
 1 14 -3 18.38 4.25
 1 14 -3 9.31 3.49
 -1 14 3 21.37 4.75
 1 14 -1 5.95 3.66
 -1 14 1 -5.71 3.11
 -1 14 1 -0.21 2.84
 1 14 -1 -0.19 2.75
 1 14 -1 -0.22 3.69
 -1 14 1 -1.24 2.56
 -1 14 1 1.38 2.46
 1 14 -1 5.58 2.82
 -1 14 1 -4.81 3.25
 1 14 -1 2.02 2.5
 1 14 1 89.86 8.29
 -1 14 -1 82.09 7.34
 1 14 1 75.18 6.63
 -1 14 -1 74.97 6.6
 1 14 1 86.32 6.81
 1 14 1 87.68 7.85
 -1 14 -1 90.03 7.64
 -1 14 -1 74.04 8.2
 1 14 1 83.93 8.55
 1 14 1 79.03 8.84
 -1 14 -1 58.48 6.81
 -1 14 -3 48.62 6.02
 1 14 3 47.32 6.42
 1 14 3 55.58 7.81
 -1 14 -3 35.55 5.77
 1 14 3 41.7 5.15
 1 14 3 42.28 6.31
 -1 14 -3 47.14 5.82
 1 14 3 46.14 4.96
 -1 14 -3 55.19 5.8
 1 14 3 59.8 7.18
 -1 14 -5 27.81 4.88
 1 14 5 24.73 5.17
 1 14 5 22.35 3.67
 -1 14 -5 23.33 4.21
 1 14 5 21.15 4.78
 1 14 5 23.13 6.16
 1 14 5 28.9 5.49
 -1 14 -5 29.81 4.23
 1 14 7 11.99 2.96
 1 14 7 10.83 4.89
 1 14 7 13.14 4.14
 -1 14 -7 10.81 3.19
 -1 14 -7 6.7 3.44
 1 14 7 9.34 3.76
 -1 14 -9 8.65 3.59
 1 14 9 6.62 3.67
 1 14 9 9.85 4.67
 -1 14 -9 4.58 2.41
 1 14 9 2.91 3.82
 -1 14 -9 7.76 4.82
 -1 14 -9 -4.16 4.15
 1 14 9 0.3 5.99
 -1 -14 -9 8.84 5.19
 1 14 11 -0.59 4.34
 -1 14 -11 -5.48 4.62
 -1 14 -11 2.71 3.69
 -1 14 -11 -0.2 4.13
 1 14 11 10.33 7.46
 -1 -14 -11 -0.23 3.97
 1 14 13 10.78 5.14
 -1 14 -13 -0.78 4.2
 -1 14 -13 4.62 4.3
 -1 14 -13 6.91 4.55
 1 14 13 0.75 7.11
 -1 -14 -13 -0.73 4.49
 1 14 15 70.45 8.92
 -1 14 -15 61.69 9.33
 -1 14 -15 54.9 8.55
 -1 14 -15 66.16 8.48
 1 14 15 72.18 13.17
 -1 -14 -15 61.61 8.82
 1 14 17 8.53 5.07
 -1 14 -17 12.36 5.09
 -1 14 -17 9.45 5.53
 -1 14 -17 7.54 4.89
 1 14 17 0.92 7.54
 -1 -14 -17 3.46 4.16
 1 14 19 16.39 6.38
 -1 -14 -19 1.11 5.29
 -1 14 -19 9.41 5.29
 -1 14 -19 10.56 5.83
 -1 14 -19 -0.51 5.14
 1 14 19 2.54 9.25
 1 14 21 3.53 5.2
 -1 -14 -21 0.58 4.75
 -1 14 -21 14.31 6.59
 -1 14 -21 15.19 6.82
 1 -14 21 -3.09 5.38
 -1 14 -21 -8.42 5.28
 1 14 21 6.58 10.09
 1 14 23 13.67 6.12
 -1 -14 -23 8.14 5.07
 -1 14 -23 4.63 5.2
 1 -14 23 6.83 4.83
 -1 14 -23 10.04 5.48
 1 14 23 5.99 10.29
 1 14 25 30.17 7.27
 -1 14 -25 40.86 9.4
 -1 -14 -25 47.72 9.77
 1 -14 25 31.21 6.93
 -1 14 -25 54.48 9.21
 1 14 25 45.38 14.7
 1 14 27 6.28 6.03
 -1 14 -27 8.3 6.05
 -1 -14 -27 8.1 6.97
 -1 -14 -27 13.71 7.08
 1 -14 27 13.2 6.05
 -1 14 -27 5.04 5.63
 1 14 27 9.66 11.19
 1 14 29 0.3 6.14
 -1 14 -29 19.85 7.81
 -1 -14 -29 21.82 11.16
 -1 -14 -29 7.46 6.46
 1 -14 29 8.99 5.79
 -1 14 -29 8.24 6.17
 1 14 29 32.54 15.15
 -1 14 -31 22.53 8.45
 -1 14 -31 23.67 8.71
 1 14 31 9.34 14.75
 -1 -14 -31 20 11.37
 1 15 -28 22.67 8.41
 1 15 -28 12.38 7.17
 1 -15 -26 17.71 6.78
 -1 -15 26 9.85 5.34
 1 15 -26 20.12 7.65
 -1 15 26 12.06 6.44
 1 -15 -24 89.63 12.38
 1 15 -24 48.91 10.01
 1 15 -24 70.15 10.82
 -1 15 24 65.76 9.95
 1 -15 -22 5.51 5.03
 1 15 -22 0.66 4.97
 1 15 -22 -4.22 6.27
 -1 15 22 3.97 5.01
 1 -15 -20 31.26 7.78
 1 15 -20 21.7 6.95
 1 15 -20 20.32 7.16
 1 15 -20 35.99 7.79
 -1 15 20 31.79 7.87
 1 -15 -18 10.81 6.1
 1 15 -18 12.25 5.99
 1 15 -18 8.17 4.95
 1 15 -18 16.63 5.91
 -1 15 18 3.9 5
 1 -15 -16 10.42 4.32
 1 15 -16 12.52 4.93
 1 15 -16 11.51 5.85
 1 15 -16 14.25 5.56
 -1 15 16 14.22 5.9
 -1 15 14 53.65 8.71
 1 -15 -14 61.84 9.52
 1 15 -14 44.75 7.12
 1 15 -14 53.07 7.36
 1 15 -14 44.01 7.54
 1 15 -14 49.47 8.47
 1 15 -12 -3.34 3.92
 1 15 -12 0.2 3.06
 1 15 -12 4.94 4.18
 1 15 -12 -2.07 4.08
 1 15 -10 84.04 9.7
 1 15 -10 72.39 8.93
 1 15 -10 83.24 8.94
 -1 15 10 92.92 9.56
 -1 15 8 0.38 3.46
 1 15 -8 3.31 3.42
 1 15 -8 -0.23 3.27
 1 15 -8 -0.9 3.25
 1 15 -8 7.22 3.95
 -1 15 8 0.97 3.57
 -1 15 6 68.37 8.09
 -1 15 6 53.4 7.93
 -1 15 6 53.62 6.91
 1 15 -6 62.17 7.98
 1 15 -6 58.63 6.73
 1 15 -6 66.04 7.51
 -1 15 4 4.75 3.18
 1 15 -4 1.02 2.35
 -1 15 4 0.75 2.61
 -1 15 4 -4.18 3.54
 1 15 -4 -0.63 2.83
 1 15 -4 -0.81 3.76
 -1 15 4 1.1 2.37
 1 15 -4 -4.24 3.01
 1 15 -4 2.33 2.61
 -1 15 4 -2.19 2.95
 -1 15 2 40.93 5.82
 1 15 -2 48.02 5.88
 1 15 -2 38.97 6.23
 -1 15 2 48.11 7.49
 1 15 -2 41.46 7.01
 1 15 -2 45.98 6.66
 -1 15 2 53.59 6.69
 -1 15 2 50.2 5.91
 1 15 -2 52.77 6.53
 1 15 -2 43.34 5.55
 1 15 -2 49.59 6.92
 -1 15 2 49.78 6.52
 -1 15 0 29.27 5.13
 1 15 0 28.21 4.77
 1 15 0 21.79 5.44
 1 15 0 23.68 5.48
 -1 15 0 20.63 4.47
 -1 15 0 31.68 6.55
 1 15 0 24.19 5.46
 1 15 0 25.71 4.83
 -1 15 0 26.17 4.63
 -1 15 0 27.31 4.81
 1 15 0 31.97 5.86
 -1 15 -2 69.33 7.01
 1 15 2 52.75 6.28
 1 15 2 53.14 7.08
 1 15 2 49.66 7.64
 -1 15 -2 48.42 6.74
 -1 15 -2 52.29 7.05
 1 15 2 55.97 6.87
 1 15 2 46.82 5.54
 -1 15 -2 60.85 6.61
 -1 15 -2 64.02 7.1
 1 15 2 63 7.12
 -1 15 -4 67.38 6.15
 1 15 4 66.81 7.35
 1 15 4 62.98 6.91
 1 15 4 54.97 7.35
 -1 15 -4 64.32 6.91
 -1 15 -4 58.13 6.65
 1 15 4 66.64 7.51
 -1 15 -4 54.22 7.23
 1 15 4 51.27 5.3
 1 15 4 55.09 8.05
 1 15 6 3.05 3.59
 -1 15 -6 0.68 3.12
 1 15 6 -0.41 2.88
 -1 15 -6 -6.15 3.52
 1 15 6 -1.47 3.33
 -1 15 -6 2.29 2.23
 1 15 6 2.51 3.46
 -1 15 -8 67.89 9.29
 -1 15 -8 67.55 8.47
 -1 15 -8 79.79 8.52
 1 15 8 92.21 9.36
 1 15 8 79.12 9.58
 1 15 10 0.8 3.9
 -1 15 -10 3.89 4.99
 -1 15 -10 0.25 3.96
 -1 15 -10 4.66 4.28
 -1 15 -10 1.17 2.95
 1 15 12 51.66 7.71
 -1 15 -12 38.64 7.26
 -1 15 -12 40.97 7.32
 -1 15 -12 45.04 7.55
 -1 15 -12 55.69 7.41
 -1 -15 -12 42.44 7.38
 -1 -15 -14 29.81 6.75
 -1 15 -14 19.58 5.91
 1 15 14 24.13 5.98
 -1 15 -14 28.59 7.23
 -1 15 -14 15.22 5.79
 -1 -15 -16 118.54 12.26
 -1 15 -16 102.39 10.79
 1 15 16 110.54 11.14
 -1 15 -16 72.68 10.11
 -1 15 -16 87.88 11.08
 -1 -15 -18 13.83 5.75
 -1 15 -18 20.19 5.95
 1 15 18 13.46 4.95
 -1 15 -18 15.21 6.44
 -1 15 -18 14.84 6.14
 -1 -15 -20 5.57 5.49
 -1 15 -20 -0.27 5.91
 1 15 20 -4.61 5.02
 -1 15 -20 -0.32 4.76
 -1 -15 -22 44.73 8.9
 -1 15 -22 67.59 10.32
 1 15 22 71.16 10.66
 -1 15 -22 51 9.38
 -1 -15 -24 7.6 5.81
 -1 15 -24 -9.62 7.6
 1 15 24 1.95 5.54
 -1 -15 -26 29.83 8.15
 -1 15 -26 16.87 7.29
 -1 15 -26 35.04 8.5
 1 15 26 35.51 9.11
 1 -15 26 26.11 6.96
 -1 15 -28 0.33 6.1
 -1 15 -28 12.93 8.32
 1 16 -25 9.53 6.44
 1 16 -25 3.65 6.84
 1 -16 -23 6.71 5.41
 1 16 -23 -0.35 6.4
 1 16 -23 -4.69 6.09
 -1 16 23 5.3 5.88
 1 -16 -21 21.38 6.28
 1 16 -21 11.77 6.06
 1 16 -21 25.12 6.93
 -1 16 21 21.47 6.86
 1 -16 -19 8.7 6.77
 1 16 -19 6.43 5.15
 1 16 -19 5.29 5.69
 -1 16 19 6.19 5.7
 -1 16 17 2.97 4.78
 1 -16 -17 -4.66 6.01
 1 16 -17 3.74 5.67
 1 16 -17 -2.05 3.66
 1 16 -17 1.54 5.15
 -1 16 15 6.64 5.11
 1 16 -15 7.53 4.68
 1 16 -15 -1.58 3.24
 1 16 -15 -0.58 4.62
 -1 16 13 8.39 4.59
 1 16 -13 6.18 4.55
 1 16 -13 -3.25 4.38
 1 16 -13 2.77 4.28
 1 16 -13 2.06 4.47
 -1 16 11 -10.12 5.01
 1 16 -11 -1.86 3.92
 1 16 -11 4.17 3.76
 1 16 -11 -11.71 5.27
 1 16 -11 2.89 4.05
 -1 16 9 -1.02 4.46
 1 16 -9 1.49 4.28
 1 16 -9 10.27 5.12
 1 16 -9 2.3 3.84
 1 16 -9 5.5 3.19
 -1 16 7 0.26 4.53
 1 16 -7 -8.28 4.27
 1 16 -7 1.73 3.41
 1 16 -7 -5.38 3.9
 1 16 -7 1.03 2.74
 -1 16 7 0.97 4.18
 1 16 -7 2.95 3.32
 -1 16 5 29.69 6.5
 1 16 -5 33 6.43
 1 16 -5 40.97 7.04
 -1 16 5 24.23 5.02
 1 16 -5 26.13 5.62
 1 16 -5 34.26 5.52
 -1 16 5 42.09 6.47
 1 16 -5 38.2 6.56
 -1 16 3 13.68 4.4
 1 16 -3 17.52 5.57
 1 16 -3 20.73 4.92
 -1 16 3 14.83 5.3
 1 16 -3 12.12 4.47
 -1 16 3 17.59 4.61
 1 16 -3 16.39 4.08
 -1 16 3 29.66 5.33
 1 16 -3 24.75 5.37
 1 16 -1 3.02 3.53
 -1 16 1 9.01 3.74
 -1 16 1 -1.46 3.66
 1 16 -1 4.85 3.79
 -1 16 1 5.11 4.05
 1 16 -1 6.12 3.46
 1 16 -1 0.33 2.58
 -1 16 1 3.01 2.59
 -1 16 1 4.72 3.58
 1 16 -1 -0.19 3.77
 -1 16 -1 41.51 6.03
 1 16 1 36.54 5.16
 1 16 1 43.66 6.08
 1 16 1 43.69 6.4
 -1 16 -1 33.68 6.02
 1 16 1 33.13 6.94
 1 16 1 28.22 6.04
 -1 16 -1 45.46 6.57
 -1 16 -1 33.09 6.66
 1 16 3 11.5 4.53
 -1 16 -3 5.41 3.54
 1 16 3 10.93 4.24
 -1 16 -3 3.59 2.93
 1 16 3 5.8 3.63
 -1 16 -3 0.84 2.61
 1 16 5 0.63 3.1
 -1 16 -5 4.37 3.8
 -1 16 -5 2.37 2.81
 1 16 5 2.74 3.44
 -1 16 -5 0.64 2.42
 1 16 5 10.08 5.33
 1 16 7 -2.92 3.86
 -1 16 -7 3.47 4.16
 -1 16 -7 0.24 3.15
 -1 16 -7 4.66 3.85
 -1 16 -7 -3.74 3.22
 1 16 7 7.29 5.22
 1 16 9 14.18 4.3
 -1 16 -9 10.02 4.04
 -1 16 -9 17.1 4.51
 -1 16 -9 20.86 6.34
 -1 16 -9 6.74 4.66
 -1 16 -11 -0.86 3.67
 1 16 11 4.75 4.69
 -1 16 -11 11.12 5.51
 -1 16 -11 5.5 5.52
 1 16 13 3.85 5.44
 -1 16 -13 21.75 6.68
 -1 16 -13 17.12 6.7
 -1 16 -13 7.31 4.97
 -1 16 -13 4.96 2.89
 1 16 15 2.61 4.91
 -1 16 -15 3.89 4.86
 -1 16 -15 0.28 4.56
 -1 16 -15 5.58 5.66
 -1 16 -15 7.32 3.88
 -1 -16 -15 9.46 6.02
 -1 16 -17 -2.29 5.46
 -1 16 -17 -1.88 4.49
 -1 16 -17 -0.26 4.33
 1 16 17 1.49 4.93
 -1 -16 -17 3.16 5.24
 -1 16 -19 21.26 6.69
 -1 16 -19 10.19 6.03
 -1 16 -19 21.44 7.08
 1 16 19 33.65 8.16
 -1 -16 -19 21.4 6.84
 -1 16 -21 2.4 5.97
 -1 16 -21 -2.29 6.14
 1 16 21 3.78 5.18
 -1 -16 -21 -2.15 5.39
 -1 16 -23 12.16 6.56
 -1 16 -23 17.1 6.96
 1 16 23 8.14 5.97
 -1 -16 -23 12.39 6.75
 1 17 -18 8.11 6.03
 1 17 -18 11.81 5.18
 -1 17 18 16.39 5.66
 1 17 -16 1.86 5.51
 -1 17 16 -2.25 5.22
 1 17 -14 -0.59 4.5
 -1 17 14 4.55 4.73
 1 17 -12 -0.56 4.64
 -1 17 12 12.35 6.28
 1 17 -12 2.74 3.34
 1 17 -10 15.1 5.99
 1 17 -10 11.51 3.85
 1 17 -8 0.98 3.59
 1 17 -8 4.49 4.78
 -1 17 8 -5.17 5.01
 1 17 -8 -2.87 3.15
 1 17 -6 4.47 3.98
 -1 17 6 7.79 4.7
 1 17 -6 6.05 3.49
 1 17 -6 8.01 4.87
 1 17 -6 2.69 2.58
 1 17 -4 4.62 3.94
 1 17 -4 -0.53 4.6
 1 17 -4 1.43 3.12
 -1 17 4 -5.31 5.11
 1 17 -4 3.65 3.37
 1 17 -2 16.19 5.22
 -1 17 2 14.97 5.32
 1 17 -2 15.04 4.86
 1 17 -2 23.06 5.91
 -1 17 0 -2.83 3.57
 -1 17 0 1.03 4.3
 1 17 0 3.47 4.49
 1 17 0 4.07 4.6
 -1 17 0 0.65 2.9
 -1 17 -2 -3.03 3.79
 -1 17 -2 -3.07 4.15
 1 17 2 -3.4 3.84
 1 17 2 -7.13 4.9
 -1 17 -2 6.7 3.82
 -1 17 -4 33.45 6.76
 1 17 4 29.84 7.03
 -1 17 -4 27.71 5.81
 -1 17 -4 28.8 6.26
 -1 17 -4 30.14 5.16
 -1 17 -6 2.7 3.32
 -1 17 -6 -8.84 5.36
 1 17 6 -4.53 4.96
 -1 17 -6 -5.63 4.09
 -1 17 -6 6.02 2.97
 -1 17 -6 4.16 2.89
 -1 17 -8 -2.84 3.43
 -1 17 -8 8.34 4.55
 -1 17 -8 3.11 4.49
 1 17 8 3.51 3.81
 -1 17 -10 -3.83 5.17
 1 17 10 1.3 4.29
 -1 17 -12 16.16 5.61
 1 17 12 18.73 6.42
 -1 17 -14 12.71 5.69
 1 17 14 11.74 5.79
 -1 17 -16 -1.27 5.73
 1 17 16 -3.25 5.6
 -1 17 -18 2.65 4.86
 -1 -17 -18 15.72 6.85
 -1 17 -18 -1.34 4.65
 1 17 18 10.69 5.71
 1 18 -9 15.18 5.13
 1 18 -9 17.64 5.88
 1 18 -9 19.08 5.82
 1 18 -9 13.94 5.57
 1 18 -7 8.78 3.93
 1 18 -7 11.86 4.9
 1 18 -7 15.1 5.45
 1 18 -7 5.7 3.62
 1 18 -5 -2.53 4.55
 -1 18 5 5.58 4.39
 1 18 -5 9.59 4.22
 1 18 -3 24.29 6.81
 1 18 -3 19.6 6
 -1 18 3 34.27 7.65
 -1 18 1 6.58 5.28
 1 18 -1 3.41 3.67
 1 18 1 13.85 5.46
 -1 18 -1 24.22 6.25
 -1 18 -3 1.08 4.32
 1 18 3 3.21 4.78
 -1 18 -5 16.38 5.15
 1 18 5 12.66 5.51
 -1 18 -5 8.04 3.93
 -1 18 -7 5.29 3.36
 -1 18 -7 5.95 4.95
 -1 18 -7 5.39 3.92
 -1 18 -7 5.95 4.3
 -1 18 -9 13.41 5.12
 -1 18 -9 22.13 6.36
 -1 18 -9 15.28 5.39
 -1 18 -9 9.28 4.39
 2 0 -50 33.55 9.76
 2 0 -50 22 5.87
 2 0 -48 89.72 16.81
 2 0 -48 110.2 10.22
 -2 0 48 96.68 26.76
 2 0 -46 8.28 3.93
 2 0 -46 -2.49 9.96
 2 0 -44 184.52 12.29
 2 0 -44 193.97 24.57
 2 0 -44 192.54 15.75
 -2 0 44 199.77 30.38
 2 0 -42 14.61 6.31
 2 0 -42 4.86 3.72
 2 0 -42 4.58 8.78
 2 0 -40 95.26 10.81
 2 0 -40 78.01 15.24
 -2 0 40 49.17 15.73
 2 0 -38 45.18 7.91
 2 0 -38 31.7 9.23
 2 0 -36 55.37 8.17
 2 0 -36 37.5 11.49
 -2 0 36 46.51 14.65
 2 0 -34 -2.41 3.98
 2 0 -34 6.53 7.52
 -2 0 34 3.18 8.16
 2 0 -32 15.15 5.27
 2 0 -32 21.97 9.22
 -2 0 32 17.03 10.29
 2 0 -30 258.2 21.9
 2 0 -30 255.3 14.59
 -2 0 30 267.88 13.47
 -2 0 30 256.92 24.67
 2 0 -28 16.5 8.06
 2 0 -28 1.42 3.01
 -2 0 28 11.28 4.17
 2 0 -28 5.71 2.86
 -2 0 28 -0.49 6.3
 2 0 -26 473.97 27.07
 -2 0 26 497.61 30.49
 -2 0 26 452 15.56
 2 0 -26 476.47 18.26
 2 0 -26 501.09 14.69
 -2 0 26 479.14 16.43
 2 0 -24 108.22 13.03
 2 0 -24 129.11 10.16
 -2 0 24 124.26 15.54
 -2 0 24 138.49 9.95
 2 0 -24 121.92 8.96
 -2 0 24 124.17 8.16
 -2 0 24 130.36 8.33
 2 0 -24 124.91 7.48
 2 0 -22 190.08 15.77
 2 0 -22 183.64 11.5
 -2 0 22 170.23 10.26
 2 0 -22 190.09 10.73
 -2 0 22 192.99 9.51
 -2 0 22 193.39 9.71
 2 0 -22 212.13 9.09
 2 0 -20 1443.55 40.07
 2 0 -20 1579.32 32.35
 -2 0 20 1554.77 28.33
 -2 0 20 1531.95 25.04
 2 0 -20 1527.38 28.1
 2 0 -20 1676.49 23.68
 -2 0 20 1584.53 25.6
 -2 0 18 121.15 7.06
 2 0 -18 135.1 6.71
 2 0 -18 87.34 10.18
 -2 0 18 91.62 5.76
 -2 0 18 121.83 7.84
 -2 0 18 110.46 6.88
 2 0 -18 111.43 7.54
 2 0 -18 114.44 8.93
 2 0 -16 287.32 8.91
 -2 0 16 261.49 9.32
 -2 0 16 346.7 10.19
 2 0 -16 298.98 11.14
 -2 0 16 307.88 10.45
 2 0 -16 300.07 13.42
 2 0 -16 341.49 17.56
 -2 0 14 22.43 3.09
 2 0 -14 14.23 2.41
 -2 0 14 22.27 2.63
 -2 0 14 23.67 3.32
 2 0 -14 19.94 3.71
 2 0 -14 31.64 6.61
 2 0 -12 1239.04 15.7
 -2 0 12 1182.56 16.37
 -2 0 12 1182.45 16.55
 -2 0 12 1216.55 17.8
 2 0 -12 1228.61 24.86
 2 0 -12 1189.95 27.33
 2 0 -10 3.2 1.5
 -2 0 10 1.98 1.76
 -2 0 10 2.89 1.94
 2 0 -10 -0.11 3.23
 2 0 -10 1.47 3.64
 2 0 -8 692.51 9.4
 -2 0 8 760.42 11.2
 -2 0 8 698.25 11.42
 2 0 -8 751.42 17.1
 -2 0 8 720.78 19.12
 2 0 -8 743.29 17.34
 2 0 -6 534.65 6.99
 -2 0 6 540.98 8.35
 -2 0 6 522.62 8.69
 2 0 -6 562.36 13.89
 -2 0 6 584.2 15.24
 2 0 -6 517.88 12.18
 -2 0 4 2339.48 15.63
 2 0 -4 2464.32 20.29
 -2 0 4 2390.83 20.14
 2 0 -4 2490.91 25.71
 2 0 2 2489.06 14.89
 2 0 2 2289.45 12.97
 2 0 4 1299.06 9.51
 -2 0 -4 1312.94 12.13
 2 0 4 1283.15 13.44
 2 0 4 1289.05 14.25
 -2 0 -4 1314.88 14.48
 -2 0 -6 4448.33 25.71
 -2 0 -6 4471.56 28.95
 -2 0 -6 4540.85 30.72
 -2 0 -8 334.8 8.07
 -2 0 -8 345.41 9.62
 -2 0 -8 330.73 9.15
 -2 0 -10 395.63 9.32
 -2 0 -10 379.99 9.36
 -2 0 -10 391.49 11.1
 -2 0 -10 378.25 11
 -2 0 -12 457.06 10.95
 2 0 12 421.39 10.43
 -2 0 -12 428.35 11.18
 -2 0 -12 428.51 10.69
 -2 0 -12 429.98 12.67
 -2 0 -12 413.27 12.35
 -2 0 -14 109.82 6.03
 -2 0 -14 108.66 6.33
 -2 0 -14 103.92 5.93
 2 0 14 101.73 6.2
 -2 0 -14 108.43 7.1
 -2 0 -14 106.36 6.83
 -2 0 -16 1518.97 23.01
 -2 0 -16 1495.61 24.28
 2 0 16 1561.58 24.2
 -2 0 -16 1600.29 22.98
 -2 0 -16 1510 26.43
 -2 0 -18 293.77 11
 -2 0 -18 305.24 11.88
 -2 0 -18 322 10.93
 2 0 18 316.07 11.66
 2 0 18 299.72 13.12
 -2 0 -18 297.14 12.52
 -2 0 -20 340.24 12.46
 2 0 20 335.33 14.41
 -2 0 -20 343.22 13.91
 -2 0 -20 347.92 13.36
 -2 0 -20 350.75 11.87
 -2 0 -22 348.62 12.39
 -2 0 -22 310.68 21.44
 -2 0 -22 327.54 12.96
 -2 0 -22 332.54 14.42
 2 0 22 330.21 15.1
 -2 0 -22 331.06 10.23
 -2 0 -22 327.45 13.72
 2 0 22 348.23 21.67
 -2 0 -24 144.39 8.29
 -2 0 -24 138.29 15.62
 -2 0 -24 144.54 9.24
 -2 0 -24 146.65 10.02
 2 0 24 143.28 10.75
 -2 0 -24 135.93 9.56
 -2 0 -24 146.42 7.13
 2 0 24 138.1 14.86
 2 0 26 540.67 30.42
 -2 0 -26 490.47 18.34
 -2 0 -26 483.9 13.24
 -2 0 -26 522.21 16.13
 -2 0 -26 514.52 30.31
 -2 0 -28 24.33 8.1
 2 0 28 19.04 7.04
 -2 0 -28 17.94 3.18
 -2 0 -28 26.22 5.53
 -2 0 -30 40.59 10.63
 2 0 30 54.44 13.21
 -2 0 -30 51.51 5.04
 -2 0 -30 44.14 6.18
 -2 0 -32 63.54 13.81
 2 0 32 87.45 15.78
 -2 0 -32 76.6 6.25
 -2 0 -32 83.55 9.22
 -2 0 -34 19.85 8.55
 2 0 34 4.25 8.71
 -2 0 -34 8.87 4.35
 -2 0 -36 44.69 12.23
 2 0 36 48.64 16.37
 -2 0 -36 34.43 6.79
 -2 0 -38 44.15 12.33
 2 0 38 53.06 15.97
 -2 0 -38 44.01 7.55
 -2 0 -40 36.03 12.79
 2 0 40 33.04 14.35
 -2 0 -40 19.45 5.73
 -2 0 -42 67.61 15.3
 2 0 42 65.34 17.95
 -2 0 -42 67.33 10.01
 -2 0 -44 74.31 15.76
 2 0 44 100.99 22.12
 -2 0 -44 69.25 10.45
 -2 0 -46 6.62 8.66
 -2 0 -46 5.2 6.06
 2 0 46 21.97 15.07
 -2 0 -48 63.53 8.14
 -2 0 -48 57.54 10.14
 -2 0 -48 55.39 15.24
 2 -1 -49 -1.25 7.23
 2 1 -49 -3.52 4.35
 2 1 -49 1.61 5.82
 -2 -1 49 17.16 16.03
 -2 1 49 -4.01 13.55
 2 -1 -47 16.28 12.32
 2 1 -47 -8.07 9.23
 2 -1 -47 -4.03 7.34
 2 -1 -47 3.11 3.31
 2 1 -47 -1.29 4.58
 2 1 -47 9.34 7.16
 -2 1 47 16.34 16.89
 -2 -1 47 -4.57 12.29
 2 1 -45 2.09 4.12
 2 -1 -45 1.35 3.67
 2 1 -45 -16.04 11.8
 2 -1 -45 -6.86 11.14
 2 1 -45 3.31 5.84
 -2 -1 45 -4.37 15.25
 2 -1 -43 3.11 3.01
 2 -1 -43 1.79 7.88
 2 1 -43 -5.11 7.9
 2 1 -43 -0.29 5.79
 -2 1 43 -6.93 12.34
 -2 -1 43 11.62 13.1
 2 -1 -41 49.83 6.08
 2 1 -41 55.8 13.83
 2 -1 -41 65.53 15.22
 2 1 -41 58.47 9.68
 2 -1 -41 63.22 9.26
 -2 1 41 72.89 18.61
 -2 -1 41 41.61 15.74
 2 -1 -39 8.87 2.92
 2 1 -39 9.76 5.7
 2 -1 -39 7.67 4.11
 2 1 -39 16.49 9.11
 2 -1 -39 7.05 8.73
 -2 1 39 31.59 13.62
 2 1 -37 33.72 7.07
 2 -1 -37 30.46 6.2
 2 -1 -37 30.47 10.76
 2 1 -37 45.54 11.53
 -2 1 37 33.85 12.74
 -2 -1 37 42.97 13.91
 2 1 -35 -0.24 3.88
 2 -1 -35 -1.07 3.78
 2 1 -35 -6.58 7.4
 2 -1 -35 -14.2 8.86
 -2 -1 35 -10.98 9.53
 -2 1 35 -6.7 11.92
 2 1 -33 89.48 13.55
 2 -1 -33 86.57 13.59
 2 -1 -33 87.09 9.09
 2 1 -33 80.21 9.3
 -2 1 33 94.39 9.05
 -2 -1 33 86.35 16.52
 -2 1 33 92.34 17.14
 2 1 -31 4.16 6.42
 2 -1 -31 7.4 6.74
 2 -1 -31 -4.53 4.16
 2 1 -31 5.81 4.25
 -2 1 31 -0.34 3.28
 -2 -1 31 17.14 9.55
 2 -1 -29 222.96 20.33
 2 1 -29 220.26 19.86
 2 -1 -29 216.62 12.85
 2 1 -29 214.92 13.52
 -2 1 29 211.18 12.22
 2 1 -29 233.64 10.6
 -2 -1 29 202.06 21.43
 2 -1 -27 120.64 14.61
 2 1 -27 107.27 13.53
 -2 -1 27 129.77 16.89
 2 1 -27 124.85 10.28
 2 -1 -27 127.9 9.82
 -2 1 27 126.27 8.34
 -2 1 27 130.92 9.35
 2 -1 -27 147.39 8.66
 2 1 -27 124.52 7.72
 2 1 -25 6.21 5.21
 2 -1 -25 -4.16 5.75
 -2 -1 25 17.69 8.38
 2 1 -25 2.15 3.55
 -2 -1 25 4.05 3.48
 2 -1 -25 11.72 3.7
 2 1 -25 10.37 4.02
 -2 -1 25 5.17 3.41
 -2 1 25 8.12 2.97
 -2 1 25 11.44 3.75
 2 1 -25 12.65 2.99
 2 -1 -25 12.1 3.57
 2 1 -23 294.56 19.57
 2 -1 -23 252.58 18.95
 -2 -1 23 321.4 23
 2 1 -23 296.36 14.92
 2 -1 -23 282.73 14.36
 -2 -1 23 281.75 13.19
 -2 1 23 284.54 11.37
 2 1 -23 297.58 13.78
 2 -1 -23 296.92 13.25
 -2 -1 23 294.66 12.29
 -2 -1 23 294.57 11.6
 2 -1 -23 305.04 11.37
 2 1 -23 299.54 10.46
 -2 1 23 300.88 12.65
 -2 -1 21 22.3 3.6
 2 -1 -21 21.72 3.51
 2 1 -21 23.48 3.42
 -2 1 21 20.06 3.88
 2 -1 -21 15.69 5.56
 2 1 -21 24.72 6.69
 2 1 -21 20.4 4.2
 -2 -1 21 18.54 4.12
 2 -1 -21 20.64 4.96
 2 1 -21 27.82 4.57
 -2 1 21 17.67 3.88
 2 -1 -21 22.7 4.08
 -2 -1 21 15.32 3.38
 2 1 -21 22.89 5.23
 -2 -1 21 14.96 6.48
 2 1 -19 98.29 5.7
 2 -1 -19 97 6.2
 -2 1 19 92.36 6.7
 -2 -1 19 95.8 6.21
 2 1 -19 83.06 10.02
 2 -1 -19 88.78 10.36
 -2 1 19 90.03 5.73
 2 1 -19 94.4 7.03
 -2 -1 19 94.16 7.13
 -2 -1 19 94.54 6.59
 2 -1 -19 90.11 6.75
 -2 1 19 84 5.92
 2 -1 -19 91.58 8.08
 2 1 -19 92.4 8.34
 -2 -1 19 99.69 12.26
 -2 -1 17 1197.54 19.3
 2 1 -17 1211.72 17.87
 2 -1 -17 1233.51 19.56
 -2 1 17 1219.69 21.28
 2 1 -17 1118.24 31.63
 2 -1 -17 1125.83 33.12
 -2 1 17 1107.6 17.9
 2 1 -17 1105.43 21.8
 -2 -1 17 1152.95 21.82
 -2 1 17 1123.44 19.49
 2 -1 -17 1145.86 21.51
 -2 -1 17 1156.98 20.91
 2 -1 -17 1200.17 26.59
 -2 -1 17 1230.22 36.94
 -2 1 17 1157.32 35.56
 2 1 -17 1158.73 26.38
 -2 1 15 21.73 3.26
 2 1 -15 19.85 2.7
 -2 -1 15 17.96 2.79
 2 -1 -15 21.3 3.15
 2 -1 -15 19.83 5.02
 2 1 -15 16.18 4.96
 -2 1 15 17.17 2.96
 -2 -1 15 18.67 3.53
 2 -1 -15 18.2 3.27
 -2 -1 15 13.09 3.21
 -2 1 15 17.68 3
 -2 1 15 7.51 4.6
 2 -1 -15 19.21 3.88
 2 1 -15 17.17 4.17
 -2 -1 13 1455.5 17.84
 2 -1 -13 1491.4 18.98
 2 1 -13 1455.84 16.74
 2 1 -13 1395.21 30.32
 2 -1 -13 1457.67 32.39
 -2 -1 13 1414.66 19.55
 -2 1 13 1387.58 17.71
 -2 -1 13 1435.75 20.81
 -2 1 13 1406.56 19.21
 2 -1 -13 1414.45 20.73
 -2 -1 13 1422.82 20.85
 -2 1 13 1544.31 35
 2 -1 -13 1403.54 26.61
 2 1 -13 1448.65 27.65
 2 1 -11 53.81 3.19
 -2 -1 11 47.93 3.26
 2 -1 -11 56.94 3.69
 2 -1 -11 54.36 6.7
 2 1 -11 52.32 6.21
 -2 -1 11 51.31 3.95
 -2 1 11 48.64 3.44
 -2 -1 11 52.98 4.05
 -2 -1 11 56.09 4.49
 2 -1 -11 53.89 3.82
 -2 1 11 48.77 3.71
 2 1 -11 45.74 5.4
 -2 1 11 60.14 6.91
 2 -1 -11 53.6 5.27
 2 1 -9 100.18 3.62
 -2 -1 9 104.62 3.84
 2 -1 -9 105.96 4.49
 2 -1 -9 103.75 7.71
 2 1 -9 114.21 7.55
 -2 1 9 101.78 7.42
 -2 -1 9 109.72 5.1
 2 1 -9 103.52 5.28
 -2 -1 9 104.91 5.24
 -2 1 9 101.62 4.7
 -2 1 9 109.76 8.11
 2 1 -9 99.81 6.87
 2 -1 -9 100.77 6.75
 2 -1 -7 56.66 3.07
 -2 -1 7 52.03 2.41
 2 1 -7 52.72 2.3
 2 1 -7 52.85 3.48
 -2 -1 7 55.55 3.55
 2 -1 -7 47.67 4.53
 2 1 -7 53.12 4.74
 -2 1 7 47.33 4.96
 2 -1 -7 58.53 2.21
 -2 1 7 52.65 3.13
 2 1 -7 54.74 3.58
 -2 -1 7 55.2 3.73
 2 -1 -7 58.36 4.91
 -2 1 7 59.02 5.64
 2 1 -7 56.15 5.48
 -2 1 5 1608.37 13.55
 -2 -1 5 1820.22 15.65
 2 1 -5 1814.6 16.33
 2 1 -5 1727.08 17.9
 2 -1 -5 1780.65 21.06
 -2 1 5 1751.21 20.91
 2 -1 -5 1778.2 17.58
 -2 -1 5 1661.39 15.67
 2 1 -5 1763.74 16.21
 -2 1 5 1848.88 25.08
 2 1 -3 60.22 2.6
 -2 -1 3 59.04 2.57
 2 1 -3 62.28 2.39
 2 -1 -3 58.45 2.74
 -2 1 3 55.33 2.74
 2 1 -3 59.43 2.6
 2 1 -3 58.12 2.2
 -2 -1 3 64.27 2.26
 -2 1 3 68.28 4.26
 -2 1 1 568.7 8.49
 -2 1 1 539.65 6.46
 2 1 -1 575.96 6.1
 -2 1 1 539.13 6.55
 -2 -1 -1 724.45 7.92
 -2 -1 -1 826.68 8.34
 -2 -1 -1 795.42 8.1
 2 1 1 774.5 7.64
 2 1 1 779.1 7.58
 -2 1 -1 768.05 5.94
 -2 1 -1 751.92 7.74
 -2 1 -3 514.47 7.78
 2 -1 3 559.79 8.89
 -2 1 -3 559.85 9.24
 -2 -1 -3 564.71 8.36
 2 1 3 561.09 9.13
 -2 -1 -3 541.53 7.78
 2 1 3 540.21 7.94
 -2 1 -3 518.94 6.05
 2 1 3 532.58 7.68
 2 -1 3 548.97 7.5
 -2 1 -3 509.8 7.2
 2 1 5 177.21 6.29
 2 1 5 184.95 6.26
 -2 1 -5 171.48 5.56
 -2 1 -5 175.1 5
 -2 -1 -5 183.77 6.25
 -2 -1 -5 181.99 5.41
 2 1 5 179.88 5.46
 2 1 5 189.57 3.92
 -2 1 -5 192.2 6.54
 -2 -1 -5 201.41 3.53
 -2 1 -7 9.89 2.03
 2 1 7 11.41 2.76
 -2 1 -7 7.94 2.07
 -2 -1 -7 7.57 2.15
 -2 -1 -7 9.18 2.06
 2 1 7 8.66 2.39
 -2 -1 -7 10.32 2.08
 2 1 7 10.03 1.99
 -2 -1 -7 9.29 1.49
 2 1 7 12.61 1.7
 -2 -1 -7 11.27 1.41
 -2 -1 -9 377.24 7.54
 -2 1 -9 356.78 9.93
 -2 -1 -9 362.8 10.45
 -2 1 -9 351.62 9.77
 2 1 9 351.88 10.77
 -2 -1 -9 370.1 10.72
 -2 1 -9 350.77 8.28
 -2 -1 -9 366.02 9.19
 -2 -1 -9 375.02 8.19
 2 1 9 380.87 7.85
 2 1 9 387.15 12.4
 -2 -1 -11 95.22 4.41
 2 -1 11 95.51 6.08
 -2 -1 -11 94.68 5.88
 -2 1 -11 99.64 5.95
 -2 1 -11 96.86 5.91
 -2 -1 -11 96.16 6.18
 2 1 11 92.8 6.41
 -2 -1 -11 100.4 5.44
 -2 1 -11 90.9 4.9
 -2 -1 -11 91.08 4.83
 2 1 11 96.61 4.65
 2 1 11 92.83 7.17
 -2 1 -13 63.91 4.86
 -2 -1 -13 65.45 4.26
 -2 -1 -13 50.9 5.19
 -2 1 -13 47.66 4.6
 -2 -1 -13 48.67 4.73
 -2 1 -13 51 4.89
 2 -1 13 46.72 5.12
 -2 1 -13 46.58 4.02
 -2 -1 -13 48 4.09
 2 1 13 52.32 4.09
 -2 -1 -13 57.4 4.38
 2 -1 13 56.97 6.67
 2 1 13 50.75 6.11
 -2 -1 -15 265.59 8.9
 -2 1 -15 265.78 10.14
 -2 1 -15 264.84 10.88
 2 -1 15 269.26 11.2
 -2 -1 -15 265.5 11.12
 -2 1 -15 288.53 11.08
 -2 1 -15 281.67 9.33
 -2 -1 -15 276.9 9.74
 2 1 15 268.55 8.92
 -2 -1 -15 263.93 9.73
 2 -1 15 280.1 14.63
 -2 -1 -17 2.28 2.02
 -2 1 -17 -3.83 2.56
 -2 1 -17 2.31 2.85
 2 -1 17 9.07 3.25
 -2 -1 -17 0.96 2.86
 -2 1 -17 3.97 2.49
 2 1 17 -3.42 2.33
 -2 -1 -17 2.53 2.69
 -2 -1 -17 -1.48 2.35
 2 1 17 -0.31 1.99
 -2 1 -17 1.09 2.7
 2 -1 17 5.82 4.52
 -2 1 -19 45.91 4.95
 -2 1 -19 64.75 5.42
 2 1 19 57.05 5.95
 -2 -1 -19 54.12 5.09
 -2 1 -19 55.5 6.11
 2 -1 19 53.46 6.21
 -2 -1 -19 61.45 6.37
 2 1 19 51.66 4.77
 -2 1 -19 50.41 4.51
 -2 -1 -19 59.48 5.46
 -2 1 -19 51.17 5.47
 2 -1 19 48.42 7.66
 -2 1 -21 336.13 13.46
 -2 -1 -21 314.16 21.24
 -2 1 -21 362.38 12.15
 -2 -1 -21 366.18 12.74
 2 1 21 365.17 13.95
 -2 1 -21 368.13 14.53
 -2 -1 -21 346.73 14.63
 2 -1 21 349 14.83
 -2 1 -21 351.56 14.27
 -2 -1 -21 350.77 13.36
 -2 1 -21 340.25 10.73
 2 -1 21 380.79 21.93
 -2 1 -23 50.94 5.9
 -2 -1 -23 49.33 10.57
 -2 1 -23 45.12 9.97
 -2 1 -23 50.95 5.11
 -2 -1 -23 56.7 5.51
 2 1 23 46.36 5.62
 -2 -1 -23 58.79 6.65
 2 -1 23 48.93 6.8
 -2 1 -23 48.71 5.82
 -2 -1 -23 45.76 5.62
 -2 1 -23 50.57 6.48
 -2 -1 -23 51.62 4.2
 -2 1 -23 51.21 4.76
 2 -1 23 49.97 9.29
 2 -1 25 29.93 5.85
 -2 1 -25 37.59 4.75
 2 1 25 30.71 4.95
 -2 -1 -25 37.17 4.87
 -2 -1 -25 36.07 8.87
 -2 1 -25 30.58 7.89
 -2 1 -25 26.8 5.22
 -2 1 -25 26.79 5.3
 -2 1 -25 29.1 4.09
 -2 -1 -25 27.73 3.5
 -2 1 -25 30.49 5.33
 -2 -1 -25 34.48 5.05
 2 -1 25 48.71 9.87
 2 1 27 104.01 8.85
 -2 1 -27 112.53 7.84
 -2 1 -27 94.61 8.39
 -2 -1 -27 106.16 8.94
 -2 1 -27 101.79 6.85
 -2 -1 -27 92.14 5.85
 -2 1 -27 96.24 8.94
 2 -1 27 96.94 13.85
 -2 1 -27 101.6 14.43
 -2 -1 -27 103.3 15.07
 -2 1 -29 94.79 9.06
 -2 -1 -29 105.53 15.45
 -2 1 -29 76.12 13.32
 2 -1 29 106.19 15.97
 2 1 29 94.7 14.67
 -2 -1 -29 85.86 5.83
 -2 1 -29 94.65 7.09
 -2 -1 -29 87.23 8.42
 -2 1 -29 86.58 8.78
 -2 -1 -31 20.19 8.52
 -2 1 -31 28.02 9.5
 2 1 31 25.73 9.73
 2 -1 31 26.45 10.92
 -2 -1 -31 25.45 3.76
 -2 -1 -31 26.31 5.29
 -2 1 -31 28.22 6.24
 -2 -1 -33 -4.14 8.59
 -2 1 -33 17.91 8.94
 -2 -1 -33 6.66 2.86
 2 1 33 -20.49 9.03
 2 -1 33 -10.95 9.79
 -2 1 -33 5.93 4.42
 -2 -1 -33 0.4 3.38
 -2 1 -35 44.78 12.17
 -2 -1 -35 27.9 11.45
 2 1 35 27.34 11.72
 2 -1 35 40.61 12.75
 -2 -1 -35 28.06 3.98
 -2 -1 -35 37.06 6.91
 -2 1 -35 33.44 6.79
 -2 1 -37 -9.89 8.72
 -2 -1 -37 12.1 10.06
 2 1 37 8.39 9.65
 2 -1 37 -8.76 11.73
 -2 1 -37 -0.74 4.34
 -2 -1 -37 1.8 4.34
 -2 1 -39 13.27 9.09
 -2 -1 -39 0.6 7.47
 2 -1 39 13.17 12.15
 2 1 39 24.03 11.86
 -2 1 -39 15.96 6.88
 -2 -1 -39 6.16 4.34
 -2 1 -41 62.11 14.69
 -2 -1 -41 46.69 12.67
 2 -1 41 71.64 18.59
 2 1 41 73.78 18.72
 -2 1 -41 63.78 10.05
 -2 -1 -41 66.48 9.58
 -2 -1 -43 13.59 10.29
 -2 1 -43 -0.62 8.26
 2 -1 43 18.14 11.56
 2 1 43 14.66 13.45
 -2 -1 -43 7.52 6.53
 -2 1 -43 -10.63 6.97
 -2 -1 -45 28.82 12.63
 -2 1 -45 26.3 13.36
 -2 1 -45 41.23 8.92
 -2 -1 -45 43.06 8.6
 2 1 45 37.3 16.55
 -2 -1 -47 13.68 9.36
 -2 1 -47 39.95 14.88
 -2 1 -47 20.07 7.26
 2 -1 47 18.3 14.73
 2 1 47 0.95 16.26
 -2 -1 -47 5.34 3.18
 -2 1 -49 -12.16 11.06
 -2 -1 -49 22.57 13.84
 -2 1 -49 1.58 6.8
 2 -1 49 -0.95 15.14
 2 2 -50 -0.34 7.19
 -2 -2 50 5.67 16.27
 2 2 -50 5.09 4.43
 2 -2 -48 3.35 8.26
 2 2 -48 5.23 4.57
 2 2 -48 21.11 8.56
 -2 2 48 -18.03 16.53
 -2 -2 48 11.82 14.37
 2 -2 -46 -2.22 3.57
 2 2 -46 -7.08 9.53
 2 -2 -46 18.2 12.11
 2 -2 -46 13.75 7.66
 2 2 -46 0.32 5.52
 -2 -2 46 20 14.92
 2 -2 -44 -1.24 7.96
 2 2 -44 5.63 8.45
 2 -2 -44 4.28 7.38
 2 -2 -44 0.14 2.87
 2 2 -44 3.08 5.39
 -2 2 44 -9.11 12.87
 -2 -2 44 17.4 13.81
 2 -2 -42 3.56 8.95
 2 2 -42 13.55 8.86
 2 -2 -42 11.54 7.83
 2 -2 -42 6.59 2.95
 2 2 -42 -3.25 4.84
 -2 -2 42 9.43 10.68
 2 -2 -40 20.87 3.85
 2 -2 -40 20.39 7.98
 2 2 -40 13.94 8.64
 2 2 -40 24.76 6.97
 -2 -2 40 24.51 11.29
 -2 -2 38 -4.19 9.72
 2 -2 -38 -2.56 3.08
 2 -2 -38 13.47 10.48
 2 2 -38 7.86 9.75
 2 2 -38 -3.21 5.3
 -2 2 38 2.21 4.74
 2 -2 -36 5.45 2.92
 2 2 -36 -1.01 4.44
 2 -2 -36 0.28 2.42
 2 2 -36 1.86 7.01
 2 -2 -36 -4.61 7.25
 -2 2 36 2.94 3.9
 2 -2 -34 6.8 7.98
 2 2 -34 2.64 7.05
 2 2 -34 6.68 5.18
 2 -2 -34 -2.96 4.68
 -2 2 34 2.78 4.69
 -2 -2 34 -0.61 10.39
 2 -2 -32 48.13 11.2
 2 2 -32 62.82 11.96
 2 -2 -32 67.65 7.92
 2 2 -32 61.55 8.48
 -2 2 32 83.26 8.51
 -2 -2 32 72.53 15.24
 2 -2 -30 6.03 5.71
 2 2 -30 14.29 7.64
 2 2 -30 6.07 4.72
 2 -2 -30 7.03 3.63
 -2 2 30 4.72 3.82
 2 2 -30 6.16 3.05
 -2 -2 30 2.09 9.54
 2 -2 -28 16.29 7.38
 2 2 -28 2.51 5.61
 -2 2 28 6.04 2.77
 2 2 -28 8.19 4.34
 2 -2 -28 3.49 3.05
 -2 2 28 8.65 3.39
 2 2 -28 2.65 2.44
 -2 2 26 -4.54 3.19
 2 2 -26 3.2 2.43
 2 -2 -26 1.85 4.93
 2 2 -26 -1.99 6.54
 2 2 -26 -1.87 3.3
 2 2 -26 0.18 3.33
 -2 -2 26 2.56 3.41
 2 -2 -26 1.9 2.89
 2 2 -26 3.97 3.39
 -2 2 26 -1.8 2.72
 -2 -2 26 -4.81 6.76
 2 2 -24 20.04 3.35
 2 -2 -24 19 3.98
 -2 2 24 17.59 4.16
 2 2 -24 31.24 8.08
 2 -2 -24 8.89 5.54
 2 2 -24 9.76 3.18
 2 -2 -24 19.05 5.07
 2 2 -24 20.04 4.9
 -2 -2 24 9.77 3.65
 -2 -2 24 12.91 3.77
 -2 2 24 13.7 3.78
 2 -2 -24 13.45 3.57
 2 2 -24 12.49 4.06
 -2 -2 24 26.43 9.19
 -2 2 24 31.83 8.67
 -2 2 22 44.18 5.22
 2 -2 -22 38.5 4.62
 2 2 -22 43.78 4.3
 2 2 -22 27.83 6.61
 2 -2 -22 39.37 8.57
 2 2 -22 30.3 4.85
 2 -2 -22 31.66 5.33
 -2 -2 22 36.55 5.42
 -2 2 22 43.37 4.83
 2 -2 -22 40.02 5.03
 -2 -2 22 33.24 4.78
 2 2 -22 31.01 5.03
 -2 2 22 34.96 8.55
 -2 -2 22 24.57 7.2
 -2 2 20 1.96 2.61
 2 -2 -20 5.25 2.58
 2 2 -20 2.01 2.01
 2 -2 -20 -3.67 4.85
 2 2 -20 3.19 4.66
 2 2 -20 -0.13 2.67
 -2 2 20 5.86 2.45
 2 -2 -20 3.28 3.3
 -2 -2 20 4.92 3.6
 -2 2 20 2.77 2.99
 -2 2 20 5.74 2.71
 -2 -2 20 2.31 2.46
 2 -2 -20 9.61 3.2
 -2 -2 20 -1.91 6.43
 -2 2 20 4.19 5.87
 2 2 -20 3.37 3.73
 -2 2 18 5.08 2.72
 2 2 -18 7.75 2.15
 2 -2 -18 3.71 2.58
 2 -2 -18 6.8 4.33
 2 2 -18 5.22 4.28
 -2 2 18 2.53 2.36
 -2 -2 18 7.28 3.24
 2 -2 -18 0.58 3.16
 -2 2 18 6.95 3.3
 -2 2 18 2.4 2.31
 -2 -2 18 3.55 2.86
 2 -2 -18 6.79 2.6
 2 2 -18 5.16 3.08
 -2 -2 18 0.28 5.1
 -2 2 18 5.36 4.35
 2 -2 -16 48.3 4.43
 2 2 -16 44.05 3.58
 2 2 -16 20.13 5.04
 2 -2 -16 29.3 6.3
 -2 -2 16 30.69 4.56
 -2 2 16 26.23 3.11
 2 -2 -16 35.8 4.94
 -2 -2 16 43.62 4.73
 -2 2 16 44.95 4.88
 2 -2 -16 33.99 4.24
 -2 -2 16 30.6 4.41
 -2 2 16 38.52 3.9
 -2 2 16 42.48 7.2
 -2 -2 16 40.74 7.66
 2 2 -16 31.88 5.32
 2 -2 -14 173.83 7.26
 2 2 -14 156.68 5.63
 2 2 -14 148.57 10.35
 -2 -2 14 168.28 8.45
 -2 2 14 153.37 6.1
 -2 2 14 163.7 8.44
 -2 -2 14 159.34 7.41
 -2 -2 14 159.25 7.79
 2 -2 -14 149.17 7.05
 -2 2 14 156.15 6.78
 2 2 -14 162.13 8.24
 2 2 -14 162.75 10.06
 -2 -2 14 174.82 13.07
 -2 2 14 182.82 12.69
 2 2 -12 329.65 13.96
 -2 -2 12 333.72 16.32
 -2 2 12 367.79 16.83
 2 2 -12 329.19 13.4
 -2 2 12 331.63 10.69
 -2 -2 12 320.45 9.25
 -2 2 12 317.55 8.78
 2 2 -12 329.48 10.88
 -2 -2 12 320.81 10.08
 2 -2 -12 333.81 9.34
 2 2 -12 314.15 7.08
 2 2 -10 36.05 2.25
 2 -2 -10 41.04 3.59
 2 2 -10 37.58 5.19
 2 -2 -10 40.39 1.87
 2 2 -10 39.59 3.88
 -2 -2 10 35.39 3.85
 -2 -2 10 41.19 3.23
 2 -2 -10 39.04 4.31
 -2 -2 10 41.9 3.94
 -2 2 10 37.13 3.15
 2 2 -10 40.18 3.88
 2 2 -10 33.14 4.85
 -2 2 10 34.84 5.15
 -2 -2 10 37.03 5.87
 2 2 -8 1148.75 9.79
 -2 2 8 1257.36 15.88
 -2 2 8 1269.31 23.74
 2 2 -8 1268.25 20.18
 2 2 -8 1293.62 17.99
 -2 -2 8 1272.31 16.56
 2 -2 -8 1310.12 20.12
 2 2 -8 1287.26 17.9
 -2 -2 8 1255.72 16.9
 -2 2 8 1266.43 14.03
 2 2 -8 1303.66 23.7
 -2 2 8 1343.32 25.76
 -2 -2 8 1204.59 24.35
 -2 2 6 441.33 8.67
 -2 -2 6 467.82 8.92
 2 2 -6 474.58 9.98
 2 2 -6 457.03 9.72
 -2 2 6 448.36 12.68
 -2 2 6 446.94 10.81
 2 -2 -6 467.46 10.76
 -2 -2 6 476.68 8.56
 2 2 -6 463.86 9.72
 2 2 -6 452.66 12.79
 -2 2 6 501.16 14.03
 2 -2 -4 1414.94 10.26
 2 2 -4 1385.44 14.95
 2 2 -4 1395.65 13.12
 2 -2 -4 1414.31 9.92
 -2 2 4 1400.93 17.93
 -2 2 4 1432.44 16.51
 2 -2 -4 1478.29 16.55
 2 2 -4 1432.61 13.1
 -2 -2 4 1492.17 14.12
 2 2 -4 1415.86 14.76
 2 2 -4 1420.99 13.37
 -2 2 4 1522.88 20.7
 -2 2 2 3.36 2.78
 -2 2 2 0.05 2.18
 -2 2 2 0.44 0.9
 2 -2 -2 0.67 1.08
 -2 2 2 0.35 1.19
 2 2 -2 0.84 0.91
 2 2 -2 0.85 1
 2 2 -2 -0.72 0.89
 -2 -2 2 0.67 0.93
 2 2 -2 2.07 1.36
 -2 2 2 1.48 1.72
 -2 2 2 -2.39 1.24
 2 2 0 1085.59 9.19
 2 2 0 1112.32 9.48
 -2 2 0 1077.21 10.87
 -2 2 0 1064.52 11.57
 2 2 0 1125.83 11.1
 2 2 0 1086.42 12.23
 2 2 0 1127.72 11.46
 -2 2 0 1072.05 10.16
 2 2 0 1106.1 8.23
 -2 2 0 1099.96 11.04
 2 2 2 78.46 3.54
 2 2 2 78.47 3.45
 2 2 2 84.19 2.4
 2 2 2 75.72 3.63
 2 2 2 81.34 3.17
 2 2 2 75.32 3.23
 2 2 2 76.37 3.6
 2 -2 2 70.82 3.23
 -2 2 -2 74.52 2.91
 -2 2 -2 74.04 3.38
 2 -2 4 606.79 8.65
 2 2 4 639.66 11.19
 2 2 4 623.07 11.13
 2 2 4 678.79 11.53
 -2 2 -4 584.08 6.91
 2 2 4 613.47 10.87
 -2 2 -4 569.72 8.38
 2 -2 4 617.43 10.04
 -2 2 -4 619.65 9.7
 2 -2 4 565.61 6.35
 2 2 4 629.93 10.12
 2 -2 6 339.36 7.86
 -2 -2 -6 351.34 8.23
 2 -2 6 331.63 6.07
 2 2 6 369.33 8.74
 -2 2 -6 403.02 10.51
 2 2 6 387.23 10.35
 2 2 6 379.74 9.94
 -2 2 -6 346.36 7.27
 -2 2 -6 353.37 7.92
 -2 2 -6 356.76 8
 2 2 6 381.25 5.2
 -2 -2 -6 380.63 5.45
 2 -2 6 374.57 9.24
 2 -2 8 24.65 3.02
 -2 -2 -8 32.72 3.12
 2 2 8 29.06 3.21
 -2 2 -8 24.15 3.4
 2 2 8 39.97 1.99
 -2 2 -8 33.21 3.01
 2 2 8 30.15 3.46
 2 2 8 26.98 3.77
 -2 2 -8 28.61 2.85
 -2 2 -8 29.69 3.13
 -2 -2 -8 32.55 2.28
 2 2 8 32.84 2.18
 2 -2 8 27.76 3.69
 -2 -2 -10 295.4 8.87
 2 2 10 293.13 9.49
 2 2 10 258.07 5.56
 2 -2 10 276.87 9.12
 2 2 10 268.43 10.23
 -2 2 -10 287.04 8.96
 -2 2 -10 274 8.7
 -2 2 -10 257.71 9.22
 2 2 10 285.78 6.57
 -2 -2 -10 278.88 7.03
 2 -2 10 284.69 11.32
 2 2 10 301.89 12.13
 2 -2 12 1.73 2.46
 -2 -2 -12 3.5 2.42
 -2 2 -12 2.89 1.86
 2 2 12 6.12 1.65
 -2 2 -12 3.77 2.55
 -2 -2 -12 3.45 2.37
 2 2 12 -1.88 2.78
 -2 -2 -12 -1.03 2.51
 -2 2 -12 5.86 2.35
 -2 -2 -12 3.88 1.76
 -2 2 -12 2.03 2.02
 2 2 12 4.04 1.71
 2 2 12 4.88 2.63
 2 -2 12 3.6 3.04
 -2 2 -14 -1.02 1.99
 -2 -2 -14 1.51 2.29
 2 -2 14 -4.75 3.89
 2 2 14 0.69 3.35
 -2 2 -14 -1.93 2.34
 -2 2 -14 1.6 2.14
 -2 -2 -14 -0.63 2.64
 2 2 14 2.14 3.18
 -2 -2 -14 -0.53 1.7
 -2 2 -14 2.7 2.51
 2 2 14 1.8 1.73
 2 -2 14 -0.48 2.7
 2 -2 16 36.7 4.88
 -2 2 -16 38.62 4.63
 -2 -2 -16 35.61 4.05
 -2 2 -16 32.69 3.72
 -2 2 -16 38.67 4.8
 2 2 16 28.17 4.77
 -2 -2 -16 34.08 4.67
 -2 -2 -16 35.63 3.9
 -2 2 -16 32.19 3.71
 2 2 16 32.69 3.45
 2 -2 16 34.15 6.36
 2 2 16 27.56 5.64
 2 -2 18 53.97 5.92
 -2 2 -18 53.44 5.53
 -2 -2 -18 54.27 9.1
 -2 2 -18 57.15 4.73
 -2 -2 -18 64.37 5.82
 -2 -2 -18 56.1 6.1
 -2 2 -18 52.03 5.33
 2 2 18 53.54 6.19
 2 2 18 55.61 4.53
 -2 2 -18 53.8 4.8
 -2 -2 -18 55.14 4.97
 2 -2 18 58.51 8.76
 2 2 18 65.45 9.61
 -2 2 -20 150.84 9.37
 -2 -2 -20 167.11 15.79
 -2 -2 -20 166.31 8.64
 -2 2 -20 165.07 8.06
 2 -2 20 165.35 10.1
 -2 2 -20 156.7 9.37
 -2 -2 -20 158.15 9.99
 2 2 20 161.08 10.57
 2 2 20 158.77 7.64
 -2 -2 -20 167.79 8.81
 -2 2 -20 162.37 7.93
 2 -2 20 153.07 13.57
 2 2 20 161.74 14.3
 -2 2 -22 320.46 14
 -2 -2 -22 327.32 22.63
 -2 -2 -22 359.84 13.23
 -2 2 -22 366.26 12.21
 2 2 22 362.94 14.81
 -2 -2 -22 338.92 14.75
 -2 2 -22 338.57 14.16
 2 -2 22 309.02 14.24
 -2 2 -22 325.2 11.41
 -2 -2 -22 337.06 13.04
 2 2 22 333.95 11.4
 -2 2 -22 350.92 15.13
 2 -2 22 351.9 22
 2 -2 24 48.51 6.67
 -2 2 -24 26.64 4.83
 -2 2 -24 23.8 7.32
 -2 -2 -24 40.94 10.79
 -2 -2 -24 44.04 5.29
 2 2 24 43.23 6.17
 -2 2 -24 51.73 5.44
 -2 2 -24 39.11 5.68
 -2 -2 -24 39.35 3.37
 -2 -2 -24 44.78 5.59
 -2 2 -24 37.4 4.65
 -2 2 -24 37.45 5.48
 2 -2 24 34.93 8.52
 2 -2 26 2.11 3.73
 -2 2 -26 8.54 4
 2 2 26 8.87 4.19
 -2 -2 -26 2.96 6.2
 -2 2 -26 -5.34 7.14
 -2 2 -26 9.5 3.85
 -2 2 -26 1.42 3.02
 -2 -2 -26 3.97 3.02
 -2 2 -26 8.31 3.45
 -2 2 -26 8.29 3.83
 -2 -2 -26 4.3 1.72
 2 -2 26 15.06 8.56
 2 2 28 81.68 8.28
 -2 2 -28 78.57 6.47
 -2 2 -28 80.64 8.52
 -2 -2 -28 80.6 7.83
 -2 2 -28 79.54 8.64
 -2 -2 -28 76.38 4.9
 2 -2 28 78.99 13.39
 -2 2 -28 66.55 11.23
 -2 -2 -28 75.92 13.27
 2 2 30 43.01 6.6
 -2 2 -30 41.82 6.73
 -2 -2 -30 40.4 3.87
 -2 2 -30 38.77 6.78
 -2 -2 -30 44.53 6.2
 2 -2 30 38.26 10.5
 -2 2 -30 45.43 10.94
 -2 -2 -30 38.01 10.49
 -2 2 -32 9.98 4.44
 -2 2 -32 13.2 8.96
 -2 -2 -32 -2.56 7.01
 -2 -2 -32 3.32 2
 2 -2 32 15.76 9.8
 -2 -2 -32 8.86 4.5
 -2 2 -32 16.33 5.01
 -2 -2 -34 23.28 8.95
 -2 2 -34 15.86 9.49
 -2 -2 -34 15.03 2.85
 2 -2 34 31.31 12.12
 -2 -2 -34 18.75 5.31
 -2 2 -34 11.89 3.99
 -2 2 -36 1.05 7.13
 -2 -2 -36 3.43 7.13
 2 2 36 -6.77 8.91
 -2 -2 -36 0.84 2.01
 -2 -2 -36 6.15 4.63
 -2 2 -36 -7.57 5.68
 -2 2 -38 -2.76 8.5
 -2 -2 -38 -1.18 9.42
 2 2 38 -11.66 9.47
 2 -2 38 -9.69 12.34
 -2 -2 -38 1.08 4.02
 -2 2 -38 7.72 4.69
 -2 2 -40 -6.85 10.27
 -2 -2 -40 -3.09 9.2
 2 2 40 23.81 13.82
 2 -2 40 -6.64 12.13
 -2 -2 -40 6.17 4.11
 -2 2 -40 19.34 7.03
 -2 2 -42 17.27 7.86
 -2 -2 -42 12.23 8.79
 -2 2 -42 11.74 5.19
 2 2 42 13.53 12.01
 2 -2 42 -3.13 13.25
 -2 -2 -44 4.67 9.06
 -2 2 -44 28.05 12.37
 -2 2 -44 8.56 5.25
 2 2 44 -6.28 13.32
 2 -2 44 13.27 15.84
 -2 -2 -44 -0.58 2.75
 -2 -2 -46 0.68 11.27
 -2 2 -46 11.35 12.77
 -2 2 -46 6.04 5.8
 2 -2 46 -4.35 12.43
 2 2 46 -15.27 14.99
 -2 2 -48 -13.01 11.86
 -2 -2 -48 9.16 11.49
 -2 -2 -48 10.55 9.3
 2 -2 48 6.35 14.74
 2 2 48 -1 14.82
 -2 2 -48 -4.92 7.71
 2 3 -49 5.19 5.05
 2 3 -49 -7.99 8.25
 -2 -3 49 -12.57 13.97
 2 -3 -47 41.66 10.69
 2 3 -47 12.26 9.02
 2 3 -47 25.66 9.07
 2 -3 -45 -1.21 6.66
 2 3 -45 16.17 10.07
 2 -3 -45 8.41 11.15
 2 3 -45 13.04 7.1
 -2 -3 45 3.3 11.75
 2 -3 -43 11.66 7.38
 2 -3 -43 0.62 8.37
 2 3 -43 23.89 10.19
 2 -3 -43 13.82 3.47
 2 3 -43 17.22 6.92
 -2 -3 43 0.79 11.63
 2 -3 -41 34.29 9.37
 2 3 -41 29.07 11.54
 2 -3 -41 24.36 4.04
 2 -3 -41 21.23 9.57
 2 3 -41 30.81 7.71
 -2 -3 41 23.07 12.75
 -2 -3 39 103.08 19.25
 2 -3 -39 95.46 12.95
 2 3 -39 79.98 12.59
 2 -3 -39 97.8 17.56
 2 -3 -39 89.38 6.74
 2 3 -39 83.88 10.82
 -2 3 39 104.18 10.93
 -2 -3 37 140.17 21.18
 2 -3 -37 110.03 16.97
 2 -3 -37 122.12 7.64
 2 3 -37 118.28 15.94
 2 -3 -37 147.41 15.25
 2 3 -37 134.42 12.83
 -2 3 37 148.14 12.44
 -2 -3 35 10.45 9.96
 2 3 -35 7.4 7.38
 2 -3 -35 2.03 7.07
 2 -3 -35 0.32 5.99
 2 -3 -35 4.05 2.05
 2 3 -35 6.4 5.76
 -2 3 35 13.49 5.16
 2 -3 -33 272.18 10.3
 2 3 -33 273.51 21.75
 2 -3 -33 253.35 23.04
 2 3 -33 265.9 16.74
 -2 3 33 314.53 16.62
 2 3 -33 316.65 12.07
 -2 3 33 279.43 28.98
 -2 -3 33 312.22 27.98
 2 -3 -31 55.45 12.5
 2 3 -31 53.67 11.51
 2 -3 -31 43.76 4.05
 -2 3 31 42.93 12.75
 -2 -3 31 43.5 11.72
 2 3 -31 44.63 7.52
 2 3 -31 54.54 5.47
 -2 3 31 40.18 6.16
 -2 3 29 231.17 13.57
 2 3 -29 239.48 9.95
 2 3 -29 221.98 13.92
 2 3 -29 200.28 17.98
 2 -3 -29 222.93 20.52
 2 -3 -29 219.47 8.5
 -2 3 29 218.79 10.75
 2 3 -29 201.45 13.7
 -2 3 29 242.6 24.38
 -2 3 27 125.15 9.68
 2 3 -27 125.59 7.16
 2 3 -27 114.69 10
 2 3 -27 109.24 13.03
 2 -3 -27 113.79 14.69
 -2 -3 27 132.3 10.03
 2 -3 -27 119.01 5.99
 -2 3 27 122.29 7.96
 2 3 -27 118.49 9.95
 -2 3 27 128.91 17.58
 -2 3 25 14.69 4.38
 2 3 -25 13.41 2.92
 2 3 -25 20.79 4.96
 2 3 -25 19.08 6.23
 2 3 -25 12.36 4.14
 -2 -3 25 21.2 4.66
 2 -3 -25 17.5 2.56
 -2 3 25 16.53 3.2
 -2 3 25 6.92 5.81
 -2 3 23 228.03 11.6
 2 3 -23 221.68 8.53
 2 -3 -23 237.85 10.66
 2 3 -23 205.43 11.95
 2 3 -23 210.55 15.98
 -2 -3 23 209.18 11.18
 -2 3 23 214.25 12.19
 2 -3 -23 218.65 7.18
 -2 3 23 218.14 9.62
 -2 3 23 246.44 20.83
 -2 -3 23 220.65 19.45
 2 3 -23 221.05 12.65
 2 -3 -21 16.09 3.27
 2 3 -21 13.06 2.59
 -2 3 21 5.56 2.11
 2 3 -21 13.42 6.58
 -2 -3 21 16 4.21
 -2 3 21 17.84 4.33
 2 -3 -21 9.17 1.63
 -2 -3 21 8.15 3.12
 -2 3 21 12.09 3.04
 2 3 -21 13.39 4.28
 -2 3 21 16.57 7.38
 2 -3 -19 59.63 5.19
 2 3 -19 59.44 4.22
 -2 3 19 55.34 4.42
 2 -3 -19 53.68 3.09
 2 3 -19 45.25 8.09
 -2 3 19 44.43 5.42
 -2 -3 19 58.93 5.93
 -2 -3 19 55.18 5.62
 2 3 -19 53.43 6.17
 -2 3 19 52.16 4.61
 -2 3 19 64.81 10.5
 2 3 -19 59.28 6.68
 2 -3 -17 11.34 3.4
 2 3 -17 4.99 1.94
 -2 3 17 2 1.76
 2 3 -17 11.68 5.35
 2 -3 -17 1.9 3.01
 -2 -3 17 5.01 2.91
 -2 3 17 3.62 3.14
 2 -3 -17 3.85 1.13
 -2 -3 17 6.11 3.35
 2 3 -17 -0.5 2.31
 -2 3 17 8 2.69
 2 3 -17 0.73 3.34
 -2 3 17 8.77 4.05
 -2 -3 17 -1.03 5.54
 -2 -3 15 211.57 9.71
 2 -3 -15 206.92 4.64
 2 3 -15 195.59 12.08
 2 3 -15 186.55 6.09
 -2 -3 15 176.75 7.87
 2 -3 -15 207.82 11.34
 -2 3 15 188.34 9.53
 -2 3 15 185.74 7.26
 -2 -3 15 183.54 8.84
 2 3 -15 194.43 9.73
 -2 -3 15 183.02 13.85
 -2 3 15 200.92 14.37
 2 3 -15 196.52 10.93
 2 3 -13 54.15 5.26
 -2 -3 13 49.05 4.62
 2 3 -13 50.15 5.91
 2 -3 -13 53.28 2.11
 2 3 -13 49.53 3.08
 2 -3 -13 50.25 5.61
 -2 -3 13 50.09 4.07
 -2 3 13 55.15 5.23
 -2 3 13 53.11 4.02
 2 3 -13 51.77 4.95
 -2 -3 13 50.31 4.83
 -2 3 13 56.86 7.82
 2 3 -13 47.72 5.77
 -2 -3 13 45.69 6.68
 -2 -3 11 63.25 4.98
 2 3 -11 65.55 5.34
 2 3 -11 55.62 5.83
 -2 3 11 27.94 3.26
 2 3 -11 28.62 2.19
 -2 -3 11 37.03 3.14
 -2 3 11 43.7 4.52
 2 -3 -11 38.58 4.56
 -2 -3 11 43.75 3.76
 2 3 -11 47.57 4.75
 -2 3 11 46.77 3.37
 -2 3 11 40.73 6.14
 2 3 -11 43.55 5.29
 -2 -3 11 42.69 6.25
 2 -3 -9 760.91 12.79
 2 3 -9 768.25 15.66
 -2 -3 9 754.31 13.89
 2 3 -9 732.13 15.63
 -2 3 9 707.19 19.51
 -2 3 9 755.78 14.14
 2 -3 -9 761.28 17.21
 -2 -3 9 731.48 10.68
 -2 -3 9 779.76 13.53
 2 3 -9 774.82 15.57
 -2 -3 9 755.93 19.98
 2 3 -9 788.63 19.09
 -2 3 9 821.79 21.75
 2 -3 -7 1.05 1.37
 -2 3 7 0.27 1.53
 2 3 -7 -3.26 2
 2 3 -7 -0.06 1.85
 2 -3 -7 2.2 1.37
 2 -3 -7 -1.07 1.7
 -2 3 7 -4.18 3.11
 2 3 -7 0.15 1.96
 2 -3 -7 -1.62 2.09
 2 -3 -7 -0.07 2.05
 -2 -3 7 -1.26 1.2
 -2 3 7 0.46 2.36
 -2 -3 7 0.36 1.3
 2 3 -7 -1.69 1.53
 2 3 -7 0.69 1.95
 2 -3 -7 -0.06 1.38
 -2 3 7 2.79 2.8
 2 3 -7 6.29 3.7
 -2 3 5 935.1 11.4
 2 -3 -5 971.31 10.07
 2 3 -5 1017.38 13.68
 -2 3 5 993.25 17.84
 2 -3 -5 1050.15 22.49
 2 -3 -5 1061.29 10.44
 2 -3 -5 1030.73 12.64
 -2 3 5 1008.53 13.64
 -2 3 5 968.02 16.05
 2 -3 -5 970.64 15.77
 2 3 -5 985.68 12.47
 2 3 -5 962.42 14.26
 2 3 -5 986.73 13.23
 -2 -3 5 1013.45 14.01
 -2 3 5 1010.75 18.82
 2 -3 -5 987.22 15.29
 2 -3 -5 986.92 11.05
 2 -3 -3 669.05 13.12
 -2 3 3 680.37 8.06
 2 -3 -3 745.55 14.18
 -2 3 3 755.1 8.83
 -2 3 3 787.37 10.66
 -2 3 3 749.44 12.83
 2 -3 -3 767.79 14.54
 2 3 -3 678.82 9.12
 -2 3 3 699.39 12.33
 2 3 -3 726.43 10.18
 -2 -3 3 724.44 11.69
 2 3 -3 726.97 11.08
 2 3 -3 712.85 10.86
 -2 3 3 707.14 10.02
 2 -3 -3 709.63 10.68
 -2 3 3 738.76 13.73
 2 -3 -3 698.68 9.38
 -2 3 1 4523.02 27.63
 -2 -3 1 4640.91 18.64
 2 3 -1 4682.59 19.26
 2 3 -1 4653.33 21.22
 2 -3 -1 4855.42 26.04
 -2 3 1 4995.8 31.89
 -2 3 1 5113.14 30.71
 2 3 -1 4786.39 25.79
 -2 3 1 4699 29.49
 2 -3 -1 4700.27 20.26
 2 3 -1 4927.71 29.04
 -2 -3 1 4827.33 25.12
 -2 3 1 4921 27.42
 2 3 -1 4801.12 27.15
 2 3 -1 4764.69 23.83
 -2 3 1 5014.21 28.32
 -2 3 1 4820.82 26.49
 2 3 1 121.04 4.55
 2 3 1 110.39 4.03
 2 3 1 126.78 3.87
 -2 3 -1 108.71 3.99
 2 3 1 108.66 4.54
 2 3 1 111.44 4.21
 -2 -3 -1 113.28 3.98
 -2 3 -1 113.23 4.63
 2 3 1 112.46 5.08
 -2 -3 -1 109.77 4.33
 -2 -3 -1 112.86 4.5
 2 3 1 99.95 4.68
 -2 3 -1 110.04 4.19
 2 3 1 110.98 3.56
 -2 3 -1 116.03 4.54
 2 3 3 591.92 10.72
 -2 -3 -3 595.67 9.9
 2 3 3 591.79 10.14
 2 3 3 600.21 10.74
 2 3 3 579.41 7
 2 3 3 594.24 11.29
 -2 -3 -3 610.43 9.81
 2 3 3 585.12 11.9
 -2 -3 -3 600.6 10.36
 2 3 3 595.71 10.75
 -2 -3 -3 563.65 11.65
 -2 3 -3 584.18 9.33
 -2 3 -3 585.38 10.41
 2 3 3 610.29 6.75
 2 -3 5 318.07 7.79
 -2 -3 -5 341.23 8.04
 2 3 5 336.24 9.54
 2 3 5 306.74 8.88
 2 3 5 333.49 9.51
 -2 3 -5 297.38 5.15
 -2 3 -5 295.33 6.17
 -2 -3 -5 311.83 8.01
 2 3 5 321.69 8.95
 -2 3 -5 317.87 8.31
 -2 3 -5 313.78 7.18
 2 3 5 306.87 8.24
 2 -3 5 286.15 4.41
 -2 -3 -7 625.33 12.54
 2 3 7 613.81 12.62
 2 -3 7 600.98 7.97
 -2 3 -7 540.95 13.62
 -2 -3 -7 642.2 11.87
 2 3 7 617.82 13.74
 -2 3 -7 601.45 10.11
 -2 3 -7 617.81 9.74
 2 3 7 657.58 15.34
 -2 3 -7 633.32 12.22
 2 3 7 628.23 6.78
 2 -3 7 670.84 14.26
 -2 -3 -9 1148.91 18.57
 2 -3 9 1110.32 16.14
 2 3 9 1124.74 18.48
 2 -3 9 1076.68 12.43
 -2 3 -9 1204.1 21.56
 2 3 9 1118.86 20.05
 -2 3 -9 1125.25 15.44
 -2 3 -9 1169.16 19.62
 2 3 9 1120.06 11.16
 -2 3 -9 1133.25 15.77
 2 -3 9 1196.19 22.36
 2 3 9 1168.24 22.81
 2 -3 11 -0.56 2.06
 -2 -3 -11 -0.76 2.27
 2 3 11 -0.68 1.92
 -2 -3 -11 -0.87 2.18
 2 3 11 -0.39 1.34
 -2 3 -11 -1.82 2.6
 2 -3 11 2.04 2.68
 -2 3 -11 3.28 2.26
 -2 3 -11 -0.44 1.63
 2 3 11 3.62 3.02
 2 3 11 0.67 2.42
 2 3 11 0.04 1.52
 -2 3 -11 1.18 2.01
 2 -3 11 1.42 2.97
 2 3 13 1184.38 21.8
 -2 -3 -13 1242.3 20.37
 2 3 13 1180.98 13.05
 2 -3 13 1164.39 22.12
 -2 3 -13 1138.24 19.62
 2 3 13 1162.18 23.35
 -2 3 -13 1157.22 18.91
 2 -3 13 1167.72 20.23
 2 3 13 1173.53 14.82
 -2 -3 -13 1162.12 15.97
 -2 3 -13 1167.46 22.35
 2 3 13 1288.5 29.4
 2 -3 13 1222.4 28.44
 -2 3 -15 454.2 11.18
 -2 -3 -15 487.12 13.66
 2 3 15 440.34 8.93
 2 -3 15 438.42 13.48
 -2 3 -15 453.4 13.54
 2 3 15 444.62 15.43
 -2 3 -15 434.86 12.27
 -2 3 -15 442.32 14.63
 2 3 15 461.94 10.18
 -2 -3 -15 442.32 10.96
 2 -3 15 471.21 19.97
 2 3 15 467.21 19.58
 2 -3 17 78.48 6.5
 2 3 17 69.99 6.92
 -2 3 -17 70.16 6.05
 2 -3 17 83.34 10.03
 2 3 17 72.02 8.52
 -2 3 -17 65.25 5.45
 2 3 17 71.15 4.59
 -2 -3 -17 74.15 5.07
 -2 3 -17 74.86 5.17
 -2 -3 -17 79.01 6.14
 -2 -3 -19 92.13 6.9
 -2 3 -19 93.8 5.96
 -2 3 -19 84.93 7.33
 2 -3 19 89.7 7.57
 -2 3 -19 92.45 7.12
 2 3 19 86.22 8.05
 -2 3 -19 92.39 6.29
 2 3 19 83.87 5.2
 -2 -3 -19 93.35 6.24
 2 -3 19 89.59 10.66
 2 3 19 99.72 11.15
 2 -3 21 -0.83 3.55
 -2 3 -21 -1.65 2.59
 -2 -3 -21 -1.35 2.72
 -2 3 -21 -0.52 2.24
 -2 3 -21 -1.29 3.16
 2 3 21 -0.16 3.69
 -2 -3 -21 2.95 2.77
 -2 -3 -21 0.4 2.07
 2 3 21 1.29 2.36
 -2 3 -21 2.64 2.5
 2 -3 21 -0.9 4.72
 2 3 21 -2.45 5.16
 -2 3 -23 198.25 11.77
 -2 3 -23 184.66 16.56
 -2 3 -23 197.8 9.21
 2 -3 23 177.25 10.89
 -2 3 -23 194.4 10.85
 -2 3 -23 188.68 9.28
 2 3 23 190.95 8.58
 -2 -3 -23 192.4 9.9
 -2 -3 -23 186.74 6.07
 2 -3 23 195.97 17.53
 2 3 23 192.27 17.24
 2 -3 25 5.61 3.88
 2 3 25 6 3.04
 -2 3 -25 3.23 2.57
 -2 3 -25 11.32 7.26
 -2 3 -25 8.84 3.73
 -2 3 -25 5.51 3.69
 -2 3 -25 2.39 2.97
 -2 -3 -25 6.06 1.62
 -2 -3 -25 7.4 3.36
 -2 3 -25 4.4 2.93
 2 -3 25 3.45 7.22
 2 3 25 7.03 6.05
 -2 3 -27 389.09 13.3
 2 3 27 391.36 17.47
 -2 3 -27 330.9 16.54
 -2 3 -27 357.57 17.38
 -2 -3 -27 358.6 9.11
 -2 -3 -27 371.04 14.87
 2 -3 27 373.19 26.46
 2 3 27 372.61 26.78
 -2 3 -27 335.07 23.82
 -2 3 -29 1.36 2.75
 2 3 29 -1.91 3.44
 -2 3 -29 0.41 3.05
 -2 -3 -29 -1.35 3.18
 -2 3 -29 2.55 3.73
 2 3 29 3.42 8.01
 2 -3 29 -8.48 8
 -2 -3 -29 0.89 1.48
 -2 3 -29 3.31 6.17
 -2 -3 -29 -9.02 7.44
 2 3 31 16.87 5.22
 -2 3 -31 15.16 5.13
 -2 3 -31 16.83 5.1
 -2 -3 -31 14.91 4.8
 2 -3 31 22.71 11.08
 -2 -3 -31 15.29 2.55
 -2 -3 -31 14.14 7.42
 -2 3 -31 17.62 8.24
 2 3 33 44.9 6.9
 -2 3 -33 51.05 7.84
 -2 3 -33 48.18 7.96
 -2 -3 -33 55.84 7.12
 2 -3 33 56.13 13.75
 -2 -3 -33 45.74 3.89
 -2 -3 -33 50.82 12.87
 -2 3 -33 38.98 10.74
 -2 3 -35 69.91 9.01
 -2 3 -35 79.2 14.74
 -2 -3 -35 77.51 16.21
 -2 -3 -35 74.15 5.1
 2 -3 35 86.1 16.72
 -2 3 -35 79.66 10.45
 -2 -3 -35 78.18 8.51
 -2 -3 -37 81.39 16.31
 -2 3 -37 73.76 13.92
 -2 3 -37 115.92 12.38
 2 -3 37 93.75 18.29
 -2 3 -39 -7.68 6
 -2 3 -39 6.55 7.46
 -2 -3 -39 -6.74 10.58
 -2 -3 -39 2.45 2.29
 -2 3 -41 57.97 14.79
 -2 -3 -41 65.12 14.97
 -2 -3 -41 64.92 6.08
 -2 3 -41 68.63 10.3
 2 -3 41 67.57 17.24
 -2 -3 -43 19.22 12.15
 -2 3 -43 -12.29 8.14
 -2 3 -43 -6.86 6.92
 2 -3 43 -3.92 12.99
 2 3 43 -0.89 12.09
 -2 -3 -43 -13.5 9.23
 -2 3 -45 10.17 9.36
 -2 -3 -45 25.79 10.35
 -2 3 -45 27.54 8.71
 2 -3 45 9.05 12.09
 2 3 45 29.12 17.41
 -2 -3 -45 32.35 9.79
 -2 3 -47 0.62 10.13
 -2 -3 -47 -1.4 12.02
 -2 3 -47 2.02 6.64
 2 -3 47 12.04 12.75
 2 3 47 24.91 15.56
 -2 -3 -47 -0.88 8.07
 -2 -3 -49 18.82 13.07
 -2 3 -49 16.45 9.57
 2 4 -48 35.5 9.8
 -2 -4 48 26.33 15.22
 2 -4 -48 54 12.64
 2 4 -46 1.72 6.05
 -2 -4 46 11.41 12.05
 2 -4 -46 -4.97 8.06
 2 -4 -44 35.96 12.61
 2 4 -44 33.53 12.41
 2 -4 -44 40.56 10.48
 2 4 -44 52.95 10.19
 -2 -4 44 63.01 18.67
 2 4 -42 -1.99 7.11
 2 -4 -42 4.29 8.61
 -2 4 42 10.51 4.97
 2 -4 -42 -3.88 7.48
 2 4 -42 1.9 6.16
 -2 -4 42 18.48 13.96
 2 -4 -40 17.11 3.08
 2 4 -40 17.97 8.58
 2 -4 -40 8.18 8.22
 -2 4 40 16.95 6.6
 2 -4 -40 27.46 8.26
 2 4 -40 16.38 6.4
 -2 -4 40 11.9 9.43
 -2 4 40 13.43 12.7
 2 4 -38 43 11.68
 2 -4 -38 37.84 3.87
 -2 4 38 44.25 7.54
 2 -4 -38 37.96 9.2
 2 4 -38 30.31 7.73
 -2 4 38 75.44 18.3
 -2 -4 38 55.34 16.99
 2 -4 -36 162.12 7.36
 2 4 -36 155.14 17.37
 -2 4 36 170.46 13.46
 2 -4 -36 177.54 16.59
 2 4 -36 164.66 14.57
 -2 -4 36 165.85 22.39
 -2 4 36 197.03 26.28
 2 4 -34 6.06 6.77
 2 -4 -34 21.14 2.9
 -2 4 34 12.24 5
 2 4 -34 21.03 3.71
 2 -4 -34 20.12 6.82
 2 4 -34 22.76 6.16
 -2 4 34 12.23 9.74
 -2 -4 34 17.29 9.62
 2 -4 -32 23.05 2.86
 2 4 -32 14.02 7.22
 2 4 -32 35.12 4.54
 -2 4 32 24.38 5.3
 2 -4 -32 36.42 7.98
 2 4 -32 35.47 6.92
 -2 4 32 16.3 10.18
 -2 -4 32 27.26 10.46
 2 4 -30 121.99 11.05
 2 4 -30 120.49 14.33
 2 -4 -30 122.04 5.74
 2 4 -30 139.94 7.62
 -2 4 30 130.13 10.81
 2 -4 -30 133.14 13.31
 -2 4 30 130.22 8.43
 -2 4 30 141.05 19.65
 -2 -4 30 129.51 17.83
 2 4 -28 46 7.07
 2 -4 -28 41.28 3.28
 2 4 -28 40.29 8.82
 -2 4 28 39.63 6.17
 2 4 -28 49.14 4.6
 2 -4 -28 57.55 9.34
 -2 -4 28 38.43 5.89
 -2 4 28 42.36 5.02
 -2 -4 28 31.37 9.44
 -2 4 28 64.35 14.24
 2 4 -26 113.89 9.96
 2 4 -26 123.14 12.99
 2 -4 -26 123.85 5.18
 2 4 -26 126.7 6.81
 -2 4 26 122.47 9.7
 2 -4 -26 123.8 11.74
 -2 -4 26 115.64 9.16
 -2 4 26 121.9 7.48
 -2 4 26 125.09 16.26
 2 4 -26 122.43 9.65
 -2 -4 26 120.47 15.33
 2 4 -24 6.51 4.32
 2 -4 -24 13.64 1.8
 2 4 -24 12.3 2.64
 2 -4 -24 5.04 3.96
 -2 -4 24 14.78 4.06
 2 4 -24 10.94 4.44
 -2 4 24 8.95 2.68
 -2 -4 24 5.64 5.76
 -2 4 24 1.26 7.41
 -2 4 22 210.03 8.26
 2 -4 -22 230.82 5.77
 2 4 -22 197.72 14.76
 2 4 -22 236.59 8.2
 -2 4 22 219.76 12.3
 2 -4 -22 237.3 15.03
 -2 -4 22 226.74 11.06
 -2 4 22 227.99 9.3
 2 4 -22 227.97 13.14
 2 4 -22 230.66 12.55
 -2 -4 22 235.25 18.84
 -2 4 22 252.3 20.66
 -2 4 20 4.69 1.96
 2 4 -20 9.61 4.63
 2 -4 -20 6.27 1.07
 2 4 -20 3.75 1.92
 2 -4 -20 6.79 4.28
 -2 4 20 0.86 3.27
 -2 -4 20 3.32 2.6
 2 -4 -20 2.63 2.8
 -2 4 20 1.75 2.13
 2 4 -20 3.26 3.37
 2 4 -20 4.31 3.17
 -2 -4 20 -0.9 6.27
 -2 4 20 9.03 6.03
 -2 4 18 237.44 7.91
 2 4 -18 254.37 14.51
 2 4 -18 255.89 7.58
 2 -4 -18 266.5 14.26
 -2 4 18 248.57 11.84
 2 -4 -18 244.88 12.26
 -2 -4 18 249.15 10.17
 -2 4 18 249.79 8.87
 2 4 -18 263.63 12.48
 -2 -4 18 241.61 16.73
 -2 4 18 205.81 16.64
 2 4 -18 267.06 13.08
 2 4 -16 296.09 12.85
 2 4 -16 294.62 14.43
 2 -4 -16 295.81 17.29
 2 4 -16 309.23 7.76
 -2 4 16 302.18 11.98
 -2 4 16 315.53 12.65
 2 -4 -16 304.36 13.1
 2 -4 -16 327.07 14.97
 -2 -4 16 297.8 10.29
 2 4 -16 299.74 12.89
 -2 4 16 293.09 9.14
 -2 -4 16 316.73 17.49
 2 4 -16 331.92 14.1
 -2 4 16 337.94 19.49
 2 -4 -14 6.09 2.16
 2 4 -14 3.27 2.4
 -2 -4 14 7.13 2.97
 2 4 -14 7.88 4.04
 2 -4 -14 8.07 4.95
 -2 4 14 9.5 2.57
 2 4 -14 4.93 1.61
 -2 -4 14 8.94 2.27
 2 -4 -14 8.43 3.28
 2 -4 -14 7.56 3.69
 -2 4 14 10.43 3.17
 -2 -4 14 7.12 2.53
 2 4 -14 7.59 2.73
 -2 4 14 6.81 1.83
 2 4 -14 4.59 3.18
 -2 -4 14 4.53 3.87
 -2 4 14 9.33 4.98
 2 -4 -12 938.22 16.47
 -2 -4 12 950.21 17.92
 2 4 -12 972.54 20.68
 2 4 -12 961.38 19.95
 2 -4 -12 964.65 26.48
 2 4 -12 906.97 20.16
 2 -4 -12 961.06 17.43
 2 4 -12 864.89 10.66
 -2 4 12 924.98 18.52
 2 -4 -12 979.61 22.65
 -2 4 12 952.38 19.1
 2 -4 -12 931.86 20.27
 -2 -4 12 907.69 14.39
 2 4 -12 961.96 20.1
 -2 4 12 941.08 14.04
 -2 -4 12 907.53 17.21
 -2 4 12 993.15 28.05
 2 4 -12 964.27 22.28
 2 -4 -10 30.84 3.04
 2 4 -10 26.12 3.91
 2 -4 -10 32.17 2.85
 2 4 -10 27.59 3.83
 2 -4 -10 31.93 5.39
 2 -4 -10 35.39 3.66
 2 4 -10 24.86 3.43
 -2 4 10 32.81 3.67
 -2 -4 10 36.2 2.7
 2 -4 -10 31.4 4.04
 2 -4 -10 31.41 4.38
 -2 4 10 32.14 3.81
 -2 -4 10 29.23 3.19
 2 4 -10 40.87 4.38
 2 -4 -10 36.01 2.66
 -2 4 10 40.75 6.03
 2 4 -10 34.24 4.93
 2 -4 -8 777.44 11.82
 -2 4 8 755.1 14.58
 2 4 -8 838.64 15.96
 2 -4 -8 836.32 20.16
 2 -4 -8 850.97 11.84
 -2 4 8 773.75 19.83
 2 4 -8 784.01 13
 2 -4 -8 812.33 13.67
 2 -4 -8 799.33 16.1
 -2 4 8 759.79 17.54
 -2 -4 8 737.34 8.99
 -2 -4 8 774.71 14.51
 2 4 -8 794.85 13.79
 2 4 -8 764.73 15.74
 2 4 -8 821.8 18.73
 2 -4 -8 777.97 10.56
 -2 4 8 812.16 21.25
 2 -4 -6 9.04 1.59
 -2 4 6 12.51 2.11
 -2 4 6 7.85 1.86
 2 -4 -6 5.51 4.67
 2 4 -6 6.62 1.62
 2 -4 -6 11.58 4.73
 -2 4 6 11.51 2.2
 -2 4 6 6.62 3.25
 -2 4 6 11.87 3.04
 2 -4 -6 8.38 1.98
 2 4 -6 12 2.04
 2 4 -6 7.4 1.94
 2 4 -6 9.79 2.28
 -2 -4 6 9.39 2.12
 2 4 -6 8.44 3.28
 2 -4 -6 8.34 1.59
 -2 4 6 11.25 3.08
 -2 4 4 51.76 3.02
 2 -4 -4 51.71 4.76
 2 -4 -4 67.92 5.42
 2 -4 -4 62.17 5.36
 -2 4 4 58.76 3.61
 -2 4 4 60.72 3.29
 -2 4 4 62.02 4.97
 2 4 -4 53.34 3.29
 2 -4 -4 53.66 3.55
 -2 4 4 53.54 4.51
 2 -4 -4 58.4 2.35
 -2 -4 4 56.39 4.06
 2 4 -4 63.62 3.68
 2 4 -4 56.48 3.79
 2 4 -4 56.24 3.9
 -2 4 4 56.84 4.72
 -2 4 4 58.84 3.63
 2 -4 -4 56.29 3.17
 -2 4 2 510.08 8.5
 2 -4 -2 476.65 7.75
 2 -4 -2 502.25 9.84
 2 4 -2 511.34 6.26
 -2 4 2 492.22 10.27
 -2 4 2 483.33 12.49
 -2 4 2 471.68 11.03
 2 4 -2 469.91 9.33
 -2 -4 2 475.75 9.44
 -2 4 2 470.67 7.3
 -2 -4 2 482.45 8.92
 2 4 -2 473.35 9.4
 -2 -4 2 478.74 10.89
 2 4 -2 488.6 10.41
 2 4 -2 490.43 9.42
 -2 4 2 502.35 10.94
 2 -4 -2 471.71 9.11
 -2 4 2 503.11 9.61
 -2 4 0 211.85 5.63
 2 4 0 211.67 5.42
 2 4 0 238.58 7.07
 2 4 0 206.84 5.04
 2 4 0 220.88 5.85
 2 -4 0 256.66 6.34
 -2 4 0 243.37 7.19
 -2 -4 0 238.05 5.57
 2 4 0 217.43 6.85
 -2 4 0 208.38 7.06
 -2 -4 0 221.62 6.84
 2 4 0 238.15 7.32
 2 4 0 234.66 6.89
 -2 -4 0 237.93 6.36
 -2 4 0 230.44 6.97
 2 4 0 236.44 7.52
 -2 4 0 235.31 4.7
 2 4 0 231.86 6.37
 -2 4 0 239.12 5.94
 -2 4 0 221.73 6.59
 2 4 2 87.84 4.48
 2 4 2 85.45 4.21
 2 4 2 92.49 3.91
 -2 4 -2 91.93 4.13
 -2 -4 -2 93.37 3.39
 2 4 2 90.42 4.57
 -2 -4 -2 87.38 5.25
 -2 4 -2 86.14 4.71
 2 4 2 86.87 4.35
 -2 -4 -2 86.75 4.8
 2 4 2 97.52 5.46
 -2 -4 -2 87.56 4.48
 -2 -4 -2 87.2 4.43
 2 4 2 89.55 5.26
 -2 4 -2 84.8 3.1
 2 4 2 93.58 3.65
 -2 4 -2 90.73 4.53
 -2 4 -2 95.15 4.87
 -2 -4 -4 584.51 11.05
 2 4 4 567.91 11.8
 2 4 4 562.55 11.36
 2 4 4 545.66 11.55
 2 4 4 538.91 12.38
 2 4 4 542.76 7.59
 -2 -4 -4 544.3 14.67
 2 4 4 567.99 11.85
 2 4 4 597.67 12.56
 2 4 4 564.48 13.41
 -2 -4 -4 500.31 12.44
 -2 -4 -4 554.54 12.43
 -2 4 -4 546.06 10.5
 2 4 4 567.65 7.73
 -2 4 -4 554.44 11.55
 2 4 6 538.74 6.91
 -2 -4 -6 548.26 10.92
 -2 -4 -6 555.64 11.95
 2 4 6 533.72 13.28
 -2 -4 -6 526.54 16.5
 2 4 6 535.9 12.06
 2 4 6 546.17 12.88
 -2 4 -6 513.58 6.77
 2 4 6 563.99 13.95
 -2 4 -6 521.63 7.94
 -2 4 -6 539.85 11.89
 -2 4 -6 514.11 10.38
 -2 -4 -6 521.53 11.09
 2 4 6 551.16 12.83
 -2 -4 -8 20.51 2.95
 -2 4 -8 18.07 3.49
 -2 -4 -8 20.33 2.97
 -2 -4 -8 16.48 4.35
 -2 -4 -8 19.25 2.99
 2 4 8 14.84 2.74
 2 -4 8 14.66 1.5
 2 4 8 20.1 3.57
 -2 4 -8 15.38 1.99
 -2 4 -8 14.45 1.91
 2 4 8 17.95 3.41
 2 4 8 21.31 1.59
 2 -4 8 16.36 3.31
 -2 4 -8 22.1 3.4
 -2 -4 -10 348.9 10.73
 -2 4 -10 345.8 12.75
 -2 -4 -10 344.75 10.06
 -2 -4 -10 356.7 10.94
 -2 -4 -10 348.63 16.81
 2 4 10 339.21 11.17
 2 -4 10 319.72 6.82
 -2 4 -10 338.03 8.34
 2 4 10 329.99 11.73
 -2 4 -10 352.07 8.96
 2 4 10 346.55 6.23
 -2 4 -10 344.87 10.48
 -2 4 -10 358.64 11.86
 2 4 10 349.29 13.79
 2 -4 10 353.76 13.35
 2 -4 12 666.11 14.02
 -2 -4 -12 676.23 16.09
 -2 4 -12 642.6 18.48
 2 4 12 652.75 8.67
 -2 -4 -12 660.35 24.54
 2 4 12 701.03 16.84
 2 -4 12 651.02 10.94
 2 4 12 656.71 17.52
 -2 4 -12 668.38 13.02
 -2 4 -12 671.5 13.78
 -2 4 -12 674.91 17.6
 2 4 12 656.42 9.8
 2 -4 12 678.89 20.46
 2 4 12 704.81 21.68
 2 -4 14 70.67 5.44
 -2 -4 -14 68.68 5.89
 2 4 14 75.21 3.52
 -2 4 -14 75.61 7.02
 -2 -4 -14 72.24 9.71
 2 4 14 72.96 5.99
 -2 -4 -14 81.24 5.85
 -2 4 -14 71.6 5.24
 2 4 14 70.74 6.67
 -2 4 -14 73.35 6.38
 2 4 14 70.78 3.74
 2 -4 14 83.54 8.45
 2 4 14 73.25 8.14
 -2 -4 -16 218.19 10.4
 2 -4 16 218.58 9.69
 2 4 16 233.68 6.35
 -2 -4 -16 226.54 16.8
 -2 -4 -16 227.66 9.76
 2 4 16 211.55 10.67
 -2 4 -16 217.03 7.96
 2 4 16 215.04 11.41
 -2 4 -16 214.75 9.36
 2 4 16 224.83 7.06
 -2 4 -16 231.9 11.45
 2 -4 16 217.08 14.15
 2 4 16 221.87 14.58
 -2 -4 -18 139.34 8.88
 2 -4 18 132.99 8.47
 2 4 18 120.87 5.05
 -2 -4 -18 120.97 13.09
 -2 4 -18 133.59 8.01
 2 4 18 124.24 9.26
 -2 -4 -18 144.37 8.2
 2 4 18 132.36 8.83
 -2 4 -18 134.57 6.62
 -2 4 -18 127.9 7.75
 2 4 18 131.99 5.97
 -2 4 -18 126.83 9.14
 2 -4 18 144.93 12.9
 2 4 18 150.3 13.07
 2 -4 20 162.39 14.29
 2 4 20 159.38 14.26
 -2 -4 -20 171.94 9.29
 -2 4 -20 150.88 7.46
 -2 4 -20 148.93 8.77
 2 4 20 140.53 10.15
 -2 -4 -20 153.65 4.14
 2 4 20 157.51 6.95
 -2 4 -20 154.72 8.49
 2 -4 20 137.35 9.03
 2 4 22 127.48 13.62
 2 -4 22 124.32 12.84
 -2 4 -22 120.31 12.69
 -2 4 -22 135.41 7.35
 -2 4 -22 136.72 8.72
 2 4 22 137.35 6.92
 -2 4 -22 129.9 8.26
 -2 -4 -22 131.04 4.12
 2 -4 22 134.76 9.18
 2 -4 24 38.64 5.92
 -2 4 -24 45.67 6.3
 -2 4 -24 40.89 9.2
 -2 4 -24 46.57 4.74
 -2 4 -24 43.04 5.26
 2 4 24 44.24 4.48
 -2 -4 -24 42.93 2.73
 2 -4 24 43.91 9.28
 2 4 24 54.38 9.91
 2 -4 26 101.2 9.24
 -2 4 -26 116.93 7.4
 -2 4 -26 93.3 12.86
 -2 4 -26 99.88 9.76
 -2 4 -26 117.94 9.01
 -2 -4 -26 106.2 4.28
 2 -4 26 98.83 13.78
 2 4 26 97.31 14.32
 2 4 28 33.56 6.28
 -2 4 -28 29.82 4.22
 -2 4 -28 29.17 5.78
 -2 -4 -28 29.25 2.64
 2 -4 28 27.99 10.66
 2 4 28 37.15 10.13
 -2 4 -28 25.68 8.65
 -2 4 -30 47.22 5.27
 2 4 30 46.39 6.72
 -2 4 -30 45.05 7.04
 -2 4 -30 38.25 7.65
 2 4 30 61.2 13.19
 2 -4 30 31.64 8.37
 -2 -4 -30 40.73 3.1
 -2 4 -30 35.58 9.58
 2 4 32 17.27 5.39
 -2 4 -32 16.63 8.06
 -2 4 -32 0.95 3.74
 -2 4 -32 13.73 4.45
 2 -4 32 5.3 7.98
 2 4 32 5.28 8.12
 -2 -4 -32 11.84 2.04
 2 4 34 185.33 13.99
 -2 4 -34 168.04 13.8
 -2 4 -34 171.81 19.21
 -2 -4 -34 172.38 7.45
 -2 4 -34 168.73 13.99
 2 4 34 181.55 24.1
 -2 -4 -34 168.43 6.29
 2 4 36 1.21 4.76
 -2 4 -36 5.58 5.14
 -2 4 -36 -13.62 9.79
 -2 -4 -36 0.36 5.57
 -2 -4 -36 -0.73 1.9
 -2 4 -36 -6.33 5.28
 2 -4 36 -1.23 8.43
 2 4 36 -14.78 11.33
 -2 -4 -38 87.96 5.76
 -2 4 -38 91.69 16.42
 -2 4 -38 88.22 11.96
 2 -4 38 86.04 17.76
 2 4 38 105.94 21.13
 -2 -4 -38 113.58 14.49
 -2 4 -40 2.65 8.21
 -2 4 -40 6.07 5.47
 2 -4 40 20.24 12.62
 -2 -4 -40 12.91 8.24
 -2 4 -42 10.48 8.39
 -2 -4 -42 21.37 10.66
 -2 4 -42 38.07 9.06
 2 -4 42 35.4 16.2
 -2 -4 -42 15.94 8.1
 -2 4 -44 66.06 16.09
 -2 -4 -44 43.74 13.84
 -2 4 -44 74.66 11.24
 2 -4 44 67.52 18
 -2 -4 -44 85.74 13.69
 -2 4 -46 -5.26 9.3
 -2 -4 -46 -2.79 9.92
 -2 4 -46 -2.74 6.97
 2 -4 46 -13 13.02
 -2 -4 -46 -1.32 8.56
 -2 4 -48 63.39 15.51
 -2 -4 -48 64.81 16.1
 2 -4 48 71.86 22.77
 2 -5 -47 -9.7 8.68
 -2 -5 47 -4.78 11.88
 2 5 -47 -1.8 7.58
 2 -5 -45 2.46 7.45
 2 5 -45 10.12 6.72
 -2 5 45 10.89 13.96
 -2 -5 45 -3.82 12.93
 2 5 -43 5.87 7.57
 -2 5 43 -11.68 6.57
 2 -5 -43 9.56 7.84
 2 5 -43 4.02 5.84
 -2 -5 43 18.96 11.48
 -2 5 43 -0.94 13.39
 2 5 -41 -4.18 8.41
 -2 5 41 0.81 4.88
 2 -5 -41 -1.15 6.11
 2 5 -41 2.57 6.04
 -2 5 41 -0.89 11.07
 -2 -5 41 3.46 10.27
 2 5 -39 -1.32 6.24
 -2 5 39 -4.63 6.02
 2 -5 -39 3.68 6.85
 2 5 -39 7.06 5.9
 -2 5 39 4.14 13.31
 -2 -5 39 -5.23 11.77
 2 5 -37 -2.91 7.21
 -2 5 37 7.38 5.34
 2 -5 -37 5.96 6.23
 2 5 -37 -1.46 5.08
 -2 -5 37 15.97 11.79
 -2 5 37 -13.92 13.67
 2 5 -35 -7.03 7.43
 -2 5 35 1.88 4.7
 2 -5 -35 1.68 5.38
 2 5 -35 3.28 3.97
 -2 5 35 -7.91 11.81
 -2 -5 35 11.49 9.08
 2 5 -33 15.05 7.1
 -2 5 33 2.45 4.02
 2 -5 -33 5.72 5.68
 2 5 -33 4.16 3.86
 -2 -5 33 2.68 9.45
 -2 5 33 -5.99 9.3
 2 5 -31 10.32 4.63
 2 5 -31 6.86 5.93
 -2 5 31 17.29 4.82
 2 5 -31 11.85 3.24
 2 -5 -31 6.59 5.71
 -2 5 31 11.61 3.63
 -2 5 31 2.45 8.8
 -2 -5 31 7.43 7.22
 -2 -5 29 29.17 5.48
 2 5 -29 26.78 5.73
 2 5 -29 30.24 7.83
 2 5 -29 36.02 4.06
 -2 5 29 42.44 6.59
 2 -5 -29 42.53 7.71
 -2 5 29 34.64 4.62
 -2 -5 29 23.75 9.83
 -2 5 29 19.68 9.9
 -2 5 27 6.66 6.77
 -2 -5 27 -0.84 8.41
 2 -5 -27 -3.18 5.2
 2 5 -27 -1.47 4.57
 2 5 -27 0.15 2.09
 2 5 -27 5.78 3.46
 2 -5 -27 -2.38 4.82
 2 5 -27 -2.16 4.02
 -2 5 27 6.06 3.16
 -2 -5 27 -1.54 3.2
 -2 5 25 8.37 8.4
 -2 -5 25 -0.38 6.14
 2 -5 -25 8.04 6.7
 2 5 -25 2.41 4.75
 2 5 -25 2.46 2.16
 2 -5 -25 11.6 5.1
 2 5 -25 1.31 3.09
 -2 5 25 3.78 2.38
 2 5 -25 8.87 4.61
 -2 -5 25 7.85 3.81
 2 -5 -23 2.16 3.36
 -2 -5 23 -4.18 2.91
 -2 5 23 1.16 2.26
 2 5 -23 -2.63 4.06
 2 -5 -23 8.7 6.49
 2 5 -23 -0.58 1.85
 2 -5 -23 1.14 4.03
 2 5 -23 4.39 3.59
 -2 5 23 -1.2 2.24
 2 5 -23 2.05 3.48
 -2 5 23 3.27 5.44
 -2 -5 23 7.18 6.53
 2 -5 -21 5.28 3.31
 -2 5 21 -2.2 2.11
 2 5 -21 -3.85 4.45
 2 -5 -21 3.39 5.46
 2 5 -21 -0.82 1.66
 2 -5 -21 -4.1 3.62
 -2 -5 21 1.69 2.35
 2 -5 -21 -1.05 3.44
 -2 5 21 -1.24 3.46
 -2 5 21 0.47 2.06
 2 5 -21 3.27 3.25
 2 5 -21 -2.97 3.31
 -2 5 21 -0.73 6.09
 -2 -5 21 -1.83 5.42
 2 -5 -19 38.81 4.84
 2 5 -19 37.08 5.47
 2 5 -19 29.03 5.81
 2 -5 -19 31.22 7.37
 2 5 -19 33.06 2.97
 -2 5 19 36.49 5.19
 -2 -5 19 35.31 4.34
 2 -5 -19 40.12 6.4
 2 -5 -19 33.24 5.37
 -2 5 19 36.26 5.34
 -2 5 19 37.97 3.8
 2 5 -19 39.4 5.66
 2 5 -19 36.2 5.54
 -2 -5 19 35.64 7.18
 -2 5 19 27.5 7.22
 2 -5 -17 3.14 2.08
 2 5 -17 -0.44 2.29
 2 -5 -17 5.42 4.53
 2 5 -17 13.49 4.45
 -2 5 17 7.33 3.06
 2 5 -17 6.11 1.86
 -2 -5 17 7.18 2.53
 2 -5 -17 -0.53 3.37
 2 -5 -17 8.29 3.37
 -2 5 17 6.07 3.06
 2 5 -17 6.06 3.12
 -2 5 17 4.47 2.07
 -2 -5 17 0.94 4.54
 -2 5 17 1.71 4.3
 2 5 -17 5.61 3.4
 2 -5 -15 5.38 2.47
 2 5 -15 7.16 3.32
 2 5 -15 9.21 4.05
 2 -5 -15 -1.75 3.69
 -2 5 15 4.65 2.4
 2 5 -15 3.81 1.53
 2 -5 -15 8.55 3.28
 -2 5 15 4.62 2.83
 -2 -5 15 2.96 1.72
 2 -5 -15 7.33 3.35
 2 5 -15 0.26 3.25
 -2 5 15 6.83 2.12
 -2 5 15 6.22 4.38
 2 5 -15 6.02 2.95
 2 -5 -15 4.79 1.4
 2 -5 -13 18.45 2.92
 2 5 -13 20.52 4.09
 2 5 -13 16.11 3.79
 2 -5 -13 23.99 3.78
 2 -5 -13 17.76 5.03
 2 5 -13 17.18 3.46
 2 -5 -13 21.68 2.76
 -2 5 13 15.3 3.32
 -2 5 13 12.23 3.28
 2 -5 -13 12.46 3.7
 -2 -5 13 17.58 2.5
 2 -5 -13 19.32 3.76
 -2 5 13 17.8 2.46
 2 5 -13 15.2 3.2
 2 -5 -13 19.27 2
 2 5 -13 20.77 4.31
 -2 5 13 11.67 4.54
 2 -5 -11 302.09 8.73
 -2 5 11 296.42 10.81
 2 5 -11 290.2 11.64
 2 5 -11 305.29 11.49
 2 5 -11 285.16 9.68
 2 -5 -11 299.5 9.82
 2 -5 -11 307.79 14.69
 2 -5 -11 305.87 8.37
 -2 5 11 291.99 10.78
 2 -5 -11 291.69 10.96
 -2 -5 11 281.87 6.95
 2 5 -11 289.88 11.28
 -2 5 11 319.45 15.91
 2 5 -11 325.83 12.83
 2 -5 -11 290.49 6.72
 -2 -5 9 34.13 2.05
 2 -5 -9 34.02 2.88
 -2 5 9 31.98 3.75
 2 5 -9 33.13 4.16
 2 -5 -9 34.83 5.22
 2 -5 -9 35.22 7.69
 2 5 -9 28.45 2.85
 2 -5 -9 31.65 3.46
 2 -5 -9 31.63 2.78
 -2 5 9 35.82 3.91
 2 -5 -9 33.5 3.85
 -2 5 9 34.22 4.83
 2 5 -9 35.44 3.45
 2 5 -9 32.94 4.02
 2 5 -9 30.12 3.33
 2 5 -9 38.84 5.21
 -2 5 9 33.1 5.36
 2 -5 -9 33.23 2.45
 -2 5 7 594.16 11.96
 -2 5 7 568.57 13.3
 2 -5 -7 528.91 18.41
 2 -5 -7 520.93 19.01
 -2 5 7 522.05 13.01
 -2 5 7 498.79 16.05
 2 -5 -7 583.99 13.03
 -2 5 7 543.86 15.06
 2 5 -7 535.15 11.26
 2 -5 -7 518.39 10.43
 2 5 -7 544.54 13.56
 2 5 -7 539.64 12.22
 -2 5 7 602.64 17.95
 2 -5 -7 548.98 9.63
 2 5 -7 566.72 14.94
 2 -5 -5 458.58 13.05
 -2 5 5 448.76 9.56
 2 -5 -5 473.74 13.59
 2 -5 -5 479.68 14.65
 -2 5 5 440.74 13.49
 -2 5 5 487.78 11.55
 -2 5 5 478.71 9.99
 2 5 -5 455.2 10.08
 -2 5 5 459.28 13.14
 2 -5 -5 459.7 7.2
 2 5 -5 458.08 10.09
 2 5 -5 467.73 11.23
 2 5 -5 475.22 11.53
 2 5 -5 477.25 11.73
 2 -5 -5 461.21 9.27
 -2 5 5 500.68 14.73
 -2 5 5 465.47 10.12
 -2 5 3 73.95 3.87
 2 -5 -3 76.04 3.69
 2 -5 -3 52.58 3.85
 2 5 -3 60.91 2.76
 -2 5 3 60.8 4.87
 -2 5 3 72.61 5.27
 2 5 -3 72.07 4.26
 2 5 -3 62.84 3.87
 2 -5 -3 64.76 2.29
 2 -5 -3 59.48 2.79
 2 -5 -3 74.48 4.27
 2 5 -3 63.88 4.1
 2 5 -3 63.93 4.1
 2 5 -3 63.86 4.42
 -2 5 3 67.75 4.21
 -2 5 3 73.5 5.41
 -2 5 1 49.87 4.53
 2 5 -1 48.02 2.6
 2 5 -1 43.72 2.81
 2 -5 -1 38.36 2.93
 -2 5 1 31.4 4.08
 2 5 -1 38.33 2.62
 -2 5 1 36.7 3.23
 -2 5 1 37.41 4.29
 2 5 -1 48.06 3.85
 -2 -5 1 48.76 3.89
 -2 5 1 44.11 4.07
 -2 5 1 44.42 3.93
 2 5 -1 40.78 3.52
 -2 -5 1 40.4 2.95
 2 5 -1 42.49 4.05
 2 5 -1 38.37 3.23
 -2 5 1 35.19 2.5
 2 5 -1 47.05 3.62
 2 -5 -1 41.24 3.57
 2 5 -1 40.05 3.21
 -2 5 1 43.09 3.39
 -2 5 1 47.59 3.6
 -2 5 -1 112.6 4.09
 2 5 1 129.23 5.9
 2 5 1 109.87 5.01
 2 5 1 109.44 4.33
 -2 5 -1 133 5.85
 -2 -5 -1 124.69 4.99
 -2 -5 -1 131.03 4.33
 -2 5 -1 115.47 5.91
 2 5 1 104.01 5.54
 2 5 1 116.5 4.84
 -2 -5 -1 113.64 5.81
 2 5 1 126.9 6.4
 2 5 1 114.44 6.09
 -2 -5 -1 123.05 5
 -2 5 -1 125.73 4.18
 2 -5 1 113.17 5.59
 -2 5 -1 126.69 5.92
 2 5 1 123.35 4.97
 -2 5 -1 114.05 5.33
 2 5 3 315.48 9.17
 2 5 3 328.58 7.95
 2 5 3 308.28 8.87
 -2 -5 -3 303.04 6.81
 -2 5 -3 306.14 7.79
 -2 -5 -3 315.17 10.12
 2 5 3 309.92 9.31
 2 5 3 307.3 9.91
 -2 5 -3 299.44 9.15
 -2 -5 -3 297.31 9.88
 2 5 3 296.4 10.16
 2 5 3 300.13 8.65
 2 5 3 336.25 9.59
 -2 -5 -3 300.66 8.66
 -2 -5 -3 297.81 8.43
 -2 5 -3 299.48 6.69
 -2 5 -3 297.88 8.73
 -2 5 -3 315.12 9.3
 2 5 3 319.77 7.24
 2 5 5 54.05 4.3
 2 5 5 60.1 4.36
 2 5 5 43.93 4.03
 -2 -5 -5 45.69 5.13
 -2 -5 -5 35.43 4.91
 2 5 5 42.73 4.33
 2 5 5 45.6 2.58
 2 5 5 55.91 4.61
 -2 -5 -5 56.79 5.01
 2 5 5 52.58 5.13
 2 5 5 53.67 4.28
 -2 -5 -5 41.53 4.42
 -2 -5 -5 48.19 4.46
 -2 5 -5 51.15 3.86
 -2 5 -5 51.12 4.19
 2 5 5 53.56 2.92
 2 5 7 319.9 10.45
 -2 5 -7 312.06 9.93
 2 5 7 321.74 6.37
 -2 -5 -7 297.12 13.45
 2 5 7 293.02 11.05
 -2 -5 -7 292.65 8.63
 2 5 7 301.46 10.47
 2 5 7 313.46 11.88
 -2 5 -7 301.94 5.55
 -2 5 -7 295.18 4.95
 -2 -5 -7 296.11 11.07
 -2 5 -7 293.47 8.65
 2 5 7 313.08 10.66
 -2 -5 -7 321.52 9.22
 -2 -5 -9 1.21 1.77
 2 5 9 -0.67 1.99
 -2 5 -9 -2.59 2.54
 -2 -5 -9 5.62 2.39
 -2 -5 -9 0.86 2.27
 -2 -5 -9 3.38 3.87
 2 5 9 2.34 1.92
 2 -5 9 2.65 0.87
 2 5 9 5.14 2.83
 -2 5 -9 1.88 1.2
 2 5 9 0.39 2.56
 -2 5 -9 2.48 1.36
 -2 5 -9 -0.7 2.42
 2 5 9 3.39 1.14
 -2 5 -9 2.63 2.23
 -2 -5 -11 63.78 5.06
 -2 -5 -11 61.55 4.79
 -2 5 -11 46.33 5.67
 -2 -5 -11 54.43 7.74
 2 5 11 74.66 5.95
 2 -5 11 66.03 3.11
 -2 5 -11 61.65 3.93
 2 5 11 65.9 6.03
 2 5 11 63.55 2.89
 -2 5 -11 62.9 5.2
 -2 5 -11 57.97 5.65
 2 -5 11 59.64 5.76
 2 5 11 66.63 7.29
 -2 -5 -13 57.24 5.07
 -2 5 -13 45.98 5.72
 -2 -5 -13 51.03 4.62
 -2 -5 -13 53.89 8.64
 2 -5 13 55.03 3.28
 2 5 13 50.31 5.42
 -2 5 -13 55.01 4.16
 2 5 13 50 5.61
 2 5 13 58.05 3.08
 -2 5 -13 54.81 5.12
 -2 5 -13 56.92 5.7
 2 -5 13 54.97 6.42
 2 5 13 60.08 7.4
 -2 -5 -15 135.44 8.11
 2 5 15 136.04 4.42
 -2 5 -15 135.83 9.72
 -2 -5 -15 138.92 13.14
 2 5 15 127.77 8.4
 2 -5 15 129.38 5.45
 2 5 15 139 9.4
 -2 5 -15 123.14 6.56
 -2 5 -15 133.6 8.96
 2 5 15 130.36 4.95
 2 5 15 132.91 11.45
 2 -5 15 126.04 10.42
 -2 -5 -17 0.7 2.84
 2 5 17 0.78 1.32
 -2 -5 -17 -5.54 5.44
 2 5 17 -5.31 3.25
 2 -5 17 -2.12 1.67
 -2 5 -17 -2.38 2.21
 2 5 17 -1.33 3.26
 2 5 17 0.5 1.54
 -2 5 -17 -1.49 2.86
 2 -5 17 2.89 4.17
 2 5 17 10.59 5.22
 2 -5 19 -0.34 2.42
 -2 -5 -19 3.86 2.96
 2 5 19 2.47 1.64
 -2 -5 -19 8.12 5.54
 -2 5 -19 -1.05 2.15
 2 -5 19 -0.58 1.83
 -2 -5 -19 -2.19 2.91
 2 5 19 1.33 2.64
 -2 5 -19 5.75 2.68
 2 5 19 1.13 3.43
 2 5 19 1.4 1.79
 -2 5 -19 -1.94 2.88
 2 5 19 -0.29 4.03
 -2 5 -19 0.66 2.91
 2 5 21 5.2 4.94
 -2 -5 -21 3.19 5.28
 -2 5 -21 5.83 4.71
 2 -5 21 2.61 2.05
 -2 5 -21 8.47 2.89
 2 5 21 9.77 4.33
 -2 -5 -21 10.91 4
 -2 5 -21 5.65 2.29
 2 5 21 7.43 2.27
 -2 5 -21 -1.23 3.59
 -2 -5 -21 7.75 3.53
 2 -5 21 5.42 2.84
 2 5 23 2.59 6.17
 -2 -5 -23 2.7 0.77
 -2 -5 -23 12.68 7.15
 -2 -5 -23 3.99 0.65
 -2 5 -23 3.54 4.8
 -2 5 -23 6.33 2.94
 2 -5 23 4.81 2.35
 -2 -5 -23 16.17 5.8
 -2 5 -23 3.27 2.44
 -2 5 -23 -0.57 3.45
 2 5 23 4.54 2.3
 2 -5 23 2.51 3.25
 -2 -5 -23 2.13 3.34
 -2 -5 -25 6.28 5.88
 -2 5 -25 6.46 6.53
 -2 -5 -25 8.91 1.2
 2 -5 25 11.7 3.1
 -2 5 -25 15.86 3.59
 -2 5 -25 12.64 3.9
 -2 -5 -25 3.95 4.43
 -2 -5 -25 13.93 4.93
 2 -5 25 16.39 4.74
 -2 -5 -25 9.93 1.17
 2 5 25 6.15 7.73
 -2 5 -27 22.57 5.22
 -2 -5 -27 32.31 10.04
 -2 -5 -27 33.29 2.13
 -2 5 -27 19.01 7.5
 2 -5 27 36.62 4.92
 -2 5 -27 37.3 4.56
 -2 -5 -27 29.55 6.87
 -2 5 -27 38.91 5.24
 2 -5 27 40.29 6.33
 -2 -5 -27 32.24 2
 2 -5 27 38.65 10.18
 2 5 27 36.64 9.91
 -2 -5 -29 3.03 1.2
 -2 -5 -29 6.7 6.77
 -2 5 -29 4.9 6.3
 -2 5 -29 5.5 3.18
 2 -5 29 1.07 2.64
 -2 -5 -29 -1.5 4.66
 -2 5 -29 8.64 4.39
 -2 -5 -29 1.29 1.06
 2 -5 29 2.25 6.66
 2 5 29 8.15 9.66
 -2 -5 -31 41.12 10.99
 -2 5 -31 46.56 11.12
 -2 -5 -31 40.69 2.74
 -2 5 -31 50.41 5.47
 2 5 31 43.94 7.43
 -2 -5 -31 56.04 10.23
 -2 5 -31 41.84 7.62
 2 -5 31 46.12 11.95
 -2 -5 -31 48.46 2.69
 2 5 31 38.34 11.46
 -2 5 -33 12.26 5.33
 -2 5 -33 13.22 7.3
 -2 -5 -33 5.3 1.64
 2 5 33 7.25 4.96
 -2 -5 -33 20.23 6.98
 -2 5 -33 6.07 4.93
 2 5 33 -5.61 10
 2 -5 33 16.95 9.37
 -2 -5 -33 6.94 1.43
 -2 5 -35 -2.75 4.47
 -2 5 -35 0.91 7.53
 -2 -5 -35 1.38 1.46
 2 5 35 10.59 5.96
 -2 -5 -35 9.23 6.52
 -2 5 -35 -1.12 5.44
 2 -5 35 5.13 8.99
 2 5 35 8.96 10.26
 -2 5 -37 -0.29 4.89
 -2 5 -37 -2.83 7.07
 2 5 37 0.26 4.6
 -2 -5 -37 8.58 6.36
 -2 5 -37 -0.29 4.8
 2 5 37 5.94 10.63
 2 -5 37 -1.83 9.48
 -2 5 -39 2.1 4.83
 -2 5 -39 4.95 9.57
 2 5 39 10.17 5.86
 -2 5 -39 -6.47 5.74
 2 5 39 -11.36 10.68
 2 -5 39 17.56 14.57
 -2 -5 -39 1.17 7
 -2 5 -41 -0.52 8.01
 -2 5 -41 10.63 5.68
 2 -5 41 1.66 3.87
 2 5 41 12.11 14.35
 2 -5 41 4.14 12.51
 -2 -5 -41 4.87 7.11
 -2 5 -43 10.06 9.12
 2 -5 43 11.17 4.53
 -2 5 -43 13.08 7.22
 2 5 43 23.87 17.09
 2 -5 43 37.74 15.56
 -2 -5 -43 21.95 8.06
 -2 5 -45 8.8 7.98
 2 -5 45 4.4 4.64
 -2 5 -45 13.59 6.84
 2 -5 45 19.77 14.32
 2 5 45 5.9 13.39
 -2 -5 -45 12.61 8.18
 -2 5 -47 9.02 10.97
 2 -5 47 34.11 19.39
 2 6 -46 5.85 6.14
 2 -6 -46 -6.69 6.73
 -2 6 44 69.39 10.58
 2 6 -44 41.3 9.96
 -2 6 44 42.2 17.8
 2 -6 -44 44.81 11.53
 -2 6 42 9.93 6.08
 2 -6 -42 0.4 7.07
 2 6 -42 5.43 5.76
 -2 -6 42 -0.68 10.29
 2 6 -40 32.93 9.21
 2 -6 -40 38.8 12.68
 -2 6 40 51.56 8.7
 2 -6 -40 51.98 11.84
 2 6 -40 44.17 9.6
 -2 6 40 25.48 12.98
 -2 -6 40 53.25 14.34
 2 -6 -38 17.42 8.04
 -2 6 38 9.43 5.45
 -2 -6 38 41.74 15.83
 -2 6 38 16.5 14.11
 2 -6 -38 11.87 9.03
 2 6 -38 22.53 8.49
 2 6 -36 23.08 7.5
 2 -6 -36 22.47 8.74
 -2 6 36 14.28 4.98
 2 -6 -36 38.01 9.51
 2 6 -36 17.48 6.4
 -2 6 36 28.53 12.73
 -2 -6 36 9.08 11.15
 2 -6 -34 70.82 14.39
 2 6 -34 57.03 10.96
 -2 6 34 66.02 9.31
 2 -6 -34 82.22 11.3
 2 6 -34 49.7 8.7
 -2 6 34 76.82 18.27
 -2 -6 34 51.39 13.81
 2 6 -32 112.96 11.9
 2 -6 -32 141.15 17.84
 2 6 -32 130.45 14.2
 -2 6 32 144.18 12.15
 2 -6 -32 164.98 15.71
 2 -6 -32 136.23 4.65
 2 6 -32 139.8 13.31
 -2 -6 32 104.24 15.66
 -2 6 30 77.83 15.48
 -2 -6 30 67.61 13.63
 2 -6 -30 57.92 12.17
 2 6 -30 79.76 11.08
 2 6 -30 68.48 5.05
 2 -6 -30 76.93 10.82
 -2 6 30 76.23 6.26
 2 6 -30 60.66 8.74
 -2 -6 30 73.14 8.46
 -2 6 28 18.09 10.25
 -2 -6 28 24.14 9.45
 2 6 -28 30.01 8.02
 2 -6 -28 26.04 8.56
 2 6 -28 31.65 3.67
 2 -6 -28 27.16 7.15
 2 6 -28 25.71 5.1
 2 6 -28 28.83 6.54
 -2 6 28 26.66 3.95
 -2 -6 28 24 5.01
 2 6 -26 75.65 7.61
 -2 6 26 93.32 14.96
 -2 -6 26 78.72 12.02
 2 6 -26 63.6 8.74
 2 -6 -26 52.31 10.04
 2 6 -26 73.27 4.94
 2 -6 -26 79.41 9.94
 2 6 -26 78.53 9.63
 -2 6 26 66.77 5.29
 -2 -6 26 69.36 6.6
 2 -6 -26 77.79 7.59
 2 -6 -24 48.05 6.25
 -2 -6 24 46.18 5.74
 -2 6 24 31.34 3.68
 2 6 -24 26.66 5.76
 2 6 -24 33.8 6.52
 2 -6 -24 39.65 8.51
 2 6 -24 40.95 3.59
 2 6 -24 38.58 5.57
 2 -6 -24 32.34 6.6
 -2 6 24 40.67 4.37
 2 6 -24 37.32 6.6
 2 -6 -24 44.34 3.09
 -2 -6 24 34.52 8.28
 -2 6 24 39.76 10.18
 2 -6 -22 87.42 7.34
 2 6 -22 86.87 8.72
 -2 6 22 84.85 5.16
 2 6 -22 98.8 10.1
 2 -6 -22 94.96 12.29
 -2 6 22 80.33 8.06
 2 6 -22 84.99 4.68
 2 -6 -22 102.47 10.66
 -2 -6 22 92.55 6.88
 2 6 -22 93.18 9.13
 -2 6 22 85.67 5.52
 -2 6 22 99.53 13.45
 2 -6 -22 87.64 3.91
 2 6 -22 92.51 7.8
 2 -6 -20 199.12 9.94
 2 6 -20 201.33 12.52
 2 -6 -20 185.93 15.47
 2 6 -20 193.29 12.35
 -2 6 20 195.36 11.5
 2 6 -20 193.31 6.56
 -2 -6 20 191.65 9.02
 2 -6 -20 193.18 11.34
 2 -6 -20 216.91 14.18
 -2 6 20 187.8 11.47
 -2 6 20 190.92 7.68
 2 6 -20 193.68 12.24
 2 -6 -20 196.37 5.64
 2 6 -20 208.06 11.13
 -2 6 20 203.85 18.18
 2 -6 -18 154.48 8.24
 -2 -6 18 139.73 7.06
 2 6 -18 165.27 11.3
 2 -6 -18 166.9 14.37
 2 6 -18 152.63 10.09
 2 6 -18 147.2 5.52
 -2 6 18 145.4 9.51
 -2 6 18 154.57 9.83
 2 -6 -18 160.72 10.04
 2 -6 -18 160.25 11.78
 2 6 -18 166.81 10.84
 2 6 -18 145.66 8.72
 -2 6 18 149.7 6.63
 2 -6 -18 162.85 5.01
 2 6 -18 156.09 9.47
 -2 6 18 160.42 15.44
 -2 -6 16 55.56 4.27
 2 -6 -16 52.28 4.62
 2 -6 -16 53.96 4.28
 2 6 -16 47.39 5.59
 2 -6 -16 62.18 8.67
 2 6 -16 47.55 3.07
 -2 6 16 46.22 5.59
 2 -6 -16 54.96 6.13
 -2 6 16 55.23 6.04
 2 6 -16 42.08 5.06
 -2 6 16 53.16 4.15
 2 6 -16 57.08 6.48
 2 6 -16 62.34 6.1
 2 -6 -16 55.79 3.01
 -2 6 16 60.25 10.03
 -2 -6 14 5.33 1.8
 2 -6 -14 8.59 2.31
 2 6 -14 6.04 3.13
 2 6 -14 2.27 2.33
 2 6 -14 6.88 2.68
 2 -6 -14 6.55 4.46
 2 -6 -14 3.48 1.79
 -2 6 14 3.54 2.48
 2 -6 -14 7.56 3.01
 -2 6 14 3.72 2.56
 2 6 -14 2.16 2.72
 -2 6 14 6.76 2.1
 2 6 -14 5.36 2.86
 -2 6 14 8.88 4.7
 2 -6 -14 6.69 1.46
 2 6 -14 2.64 2.98
 2 -6 -12 672.79 13.4
 2 6 -12 668.92 19.1
 2 6 -12 648.63 17.92
 2 -6 -12 692.49 13.05
 2 -6 -12 712.04 23.3
 2 6 -12 655.49 13.88
 2 -6 -12 672.83 28.83
 -2 6 12 669.29 17.45
 2 -6 -12 680.29 17.31
 -2 6 12 663.12 17.05
 2 6 -12 658.82 18.27
 2 6 -12 656.15 16.41
 2 -6 -12 657.82 10.38
 -2 6 12 700.64 24.95
 2 6 -12 679.74 17.72
 2 -6 -10 51.81 3.75
 -2 6 10 48.45 4.79
 2 -6 -10 45.1 7.74
 2 6 -10 47.68 5.14
 2 -6 -10 55.19 8.61
 2 -6 -10 50.82 4.86
 -2 6 10 51.37 5.9
 -2 6 10 50.04 4.84
 2 6 -10 47.5 4.52
 2 6 -10 52.47 5.22
 2 6 -10 47.87 4.95
 2 -6 -10 49.86 3.11
 2 6 -10 53.46 5.42
 -2 6 10 50.29 6.6
 2 -6 -8 1107.48 15.08
 -2 6 8 1032.73 17.44
 2 -6 -8 978.07 25.61
 -2 6 8 976.11 19.03
 2 6 -8 1016.38 19.89
 2 -6 -8 1041.46 25.97
 2 -6 -8 1028.44 27.21
 -2 6 8 1025.44 20.18
 -2 6 8 990.65 22.17
 -2 6 8 1030.31 18.5
 2 6 -8 979.85 16.26
 2 -6 -8 1032.5 14.75
 2 6 -8 994.77 16.61
 2 6 -8 1015.88 18.92
 2 6 -8 1028.48 20.33
 2 6 -8 988.39 17.79
 2 6 -8 1022.7 20.32
 2 -6 -8 1003.43 13.98
 -2 6 8 1078.67 26.56
 2 -6 -6 183 8.67
 -2 6 6 193.52 7.1
 -2 6 6 189.58 8.07
 -2 6 6 208.39 7.5
 2 -6 -6 214.32 9.53
 -2 6 6 200.11 8.45
 2 -6 -6 209.88 10.41
 -2 6 6 198.35 7.67
 2 6 -6 192.84 7.33
 -2 6 6 193.58 9.56
 2 6 -6 193.82 7.22
 2 -6 -6 195.73 5.05
 2 6 -6 194.41 8.45
 2 -6 -6 196.12 6.58
 2 6 -6 192.36 8.17
 2 6 -6 195.33 7.97
 -2 6 6 206.55 7.48
 -2 6 6 214.01 10.72
 2 -6 -4 42.81 3.01
 -2 6 4 45.22 3.54
 2 6 -4 47.65 2.9
 2 -6 -4 40.58 3.67
 -2 6 4 44.04 3.57
 -2 6 4 42.57 5.05
 -2 6 4 41.29 3.7
 -2 6 4 42.95 3.47
 2 6 -4 41.76 3.74
 -2 6 4 39.19 4.33
 2 -6 -4 44.01 2.72
 2 6 -4 41.76 3.66
 2 -6 -4 44.98 2.18
 2 6 -4 36.3 3.31
 2 6 -4 39.39 3.77
 2 -6 -4 43.86 3.61
 2 6 -4 50.98 4.41
 -2 6 4 45.89 3.85
 -2 6 4 42.96 4.66
 2 6 -2 5 1.22
 2 6 -2 7.72 1.8
 -2 6 2 1.99 4.11
 2 -6 -2 8.4 1.91
 -2 6 2 10.34 3.09
 -2 6 2 11.97 3.29
 2 6 -2 8.63 2.01
 2 -6 -2 10.09 2.67
 -2 6 2 13.69 2.98
 -2 6 2 15.94 2.64
 2 6 -2 9.81 2.23
 2 6 -2 9.45 2.23
 2 6 -2 13.31 2.28
 2 6 -2 7.72 2.21
 2 -6 -2 7.56 2.13
 -2 6 2 12.39 2.56
 2 6 -2 8.77 2.52
 -2 6 2 10.07 2.58
 -2 6 0 137.26 6.37
 2 6 0 155.25 7.27
 2 6 0 147.5 5.14
 2 6 0 154.15 6.14
 2 6 0 144.86 4.8
 -2 6 0 130.5 7.14
 -2 6 0 140.32 6.85
 -2 6 0 138.11 5.65
 -2 -6 0 148.04 7.06
 2 6 0 139.15 6.82
 -2 6 0 138.53 7.03
 -2 6 0 139.63 5.13
 2 6 0 138.89 6.97
 -2 -6 0 138.62 5.5
 -2 6 0 144.35 6.73
 2 6 0 139.46 6.79
 2 -6 0 142.42 6.68
 2 6 0 148.33 5.84
 2 6 0 146.03 6.1
 -2 6 0 136.27 6.15
 -2 6 0 151.46 5.96
 -2 6 -2 894.87 11.36
 2 6 2 911.02 16.61
 2 6 2 922.77 13.21
 2 6 2 924.49 15.74
 -2 -6 -2 919.18 9.63
 -2 6 -2 906.84 14.95
 2 6 2 897.61 16.94
 2 6 2 952.25 16.12
 -2 -6 -2 917.51 17.91
 2 6 2 873.12 17.99
 2 6 2 881.96 14.37
 -2 6 -2 896.86 17.02
 -2 6 -2 900.64 12.53
 2 6 2 904.15 17.59
 -2 -6 -2 899.97 13.91
 2 6 2 883.56 17.56
 -2 6 -2 909.17 16.19
 -2 6 -2 928.48 16.48
 2 6 2 911 14.04
 2 6 4 5.92 2.08
 2 6 4 9.5 2.75
 2 6 4 6.74 2.13
 2 6 4 6.85 2.23
 -2 -6 -4 5.34 2.19
 -2 6 -4 4.43 2.04
 -2 -6 -4 4.93 1.55
 -2 -6 -4 6.75 2.54
 -2 -6 -4 5.21 3.25
 2 6 4 6.75 2.04
 2 6 4 7.5 2.73
 -2 6 -4 -1.06 2.25
 2 6 4 5.85 2.15
 2 6 4 4.24 2.63
 -2 -6 -4 7.91 2.41
 -2 -6 -4 4.85 1.79
 -2 -6 -4 5.02 1.52
 -2 6 -4 3.59 0.95
 2 -6 4 4.65 2.15
 -2 6 -4 11.05 2.76
 -2 6 -4 11.37 2.87
 2 6 4 6.11 1.94
 -2 -6 -6 5.52 2.07
 2 6 6 4.74 2.12
 2 6 6 5.13 1.99
 -2 6 -6 2.25 1.85
 -2 -6 -6 4.03 2.59
 2 6 6 1.85 2.21
 2 6 6 3.26 2.03
 2 6 6 1.93 2.52
 2 6 6 6.59 3.07
 -2 6 -6 0.99 1.59
 2 6 6 10.61 3.22
 -2 -6 -6 4.82 2.43
 -2 -6 -6 2.03 2.06
 -2 -6 -6 1.05 2.11
 -2 6 -6 2.08 1.33
 2 6 6 2.57 1.32
 -2 6 -6 -2.65 2.17
 2 -6 6 1.49 1.76
 -2 6 -6 6.02 2.79
 2 6 6 3.83 1.62
 2 6 8 6.13 2.69
 -2 6 -8 6.17 2.64
 2 6 8 8.71 1.98
 -2 -6 -8 7.58 3.77
 2 6 8 6.36 2.82
 2 6 8 2.19 2.63
 -2 -6 -8 2.81 2.6
 2 6 8 5.24 2.89
 -2 -6 -8 7.35 2.69
 -2 6 -8 3.03 1.26
 2 -6 8 7.87 2.41
 2 6 8 10.43 2.9
 -2 -6 -8 10.43 2.45
 -2 -6 -10 459.95 12.23
 2 6 10 467.12 14.66
 -2 6 -10 405.35 15.06
 -2 -6 -10 450.7 18.93
 -2 -6 -10 437.32 11.58
 2 6 10 453.38 14.22
 -2 6 -10 432.1 7.68
 2 6 10 461.69 14.7
 -2 -6 -10 454.91 16.29
 2 6 10 446.38 6.72
 2 -6 10 445.96 13.43
 -2 6 -10 447.39 13.21
 -2 6 -10 464.54 15.01
 2 6 10 463.14 17.24
 -2 -6 -12 22.35 3.31
 -2 6 -12 16.94 4.26
 -2 -6 -12 25.69 5.84
 -2 -6 -12 20.21 3.09
 2 -6 12 16.36 1.62
 2 6 12 21.9 3.86
 2 6 12 24.63 4.67
 -2 6 -12 17.75 2.29
 2 6 12 20.9 1.89
 -2 6 -12 19.54 3.99
 2 -6 12 14.89 2.97
 -2 6 -12 21.15 3.67
 2 6 12 26.12 5.66
 -2 -6 -14 394.64 12.84
 -2 6 -14 355.3 15.49
 -2 -6 -14 356.02 19.94
 2 -6 14 366.07 7.83
 2 6 14 395.34 14.55
 -2 6 -14 371.2 9.83
 2 6 14 364.83 14.52
 -2 6 -14 369.82 14.85
 2 -6 14 363.63 12.63
 2 6 14 361.81 7.07
 -2 6 -14 378.83 13.04
 2 6 14 406.68 19.19
 -2 -6 -16 424.7 13.89
 -2 6 -16 410.01 17.15
 2 6 16 407.82 7.55
 -2 -6 -16 414.63 22.51
 2 -6 16 406.25 9.31
 2 6 16 433.43 15.99
 2 6 16 421.11 16.32
 -2 6 -16 423.73 11.63
 2 -6 16 416.49 14.07
 -2 6 -16 421.06 16.5
 2 6 16 410.17 8.24
 2 6 16 430.44 21.09
 2 -6 16 390.57 17.59
 -2 -6 -18 100.12 7.35
 2 6 18 91.54 3.95
 -2 6 -18 96.01 9.42
 -2 -6 -18 78.54 10.91
 2 -6 18 95.64 4.99
 2 6 18 89.08 8.08
 -2 6 -18 101.77 6.27
 2 6 18 104.52 9.12
 -2 6 -18 94.25 8.37
 2 -6 18 94.18 7.12
 2 6 18 98.92 4.53
 2 6 18 100.09 11.62
 2 -6 18 97.34 9.91
 -2 -6 -20 191.83 10.56
 2 6 20 175.18 5.65
 -2 6 -20 158.05 11.38
 -2 -6 -20 171.45 16.36
 -2 6 -20 181.54 13.69
 2 -6 20 179 7.4
 2 6 20 180.04 11.44
 -2 6 -20 180.01 7.82
 -2 6 -20 184.81 8.84
 2 6 20 182.24 6.6
 2 -6 20 175.65 10.01
 -2 6 -20 185.25 12.06
 2 -6 20 170.65 13.97
 2 6 20 209.56 17.29
 2 6 22 7.94 6.39
 2 -6 22 3.25 4.98
 -2 6 -22 -8.43 5.79
 -2 -6 -22 -1.11 5.88
 -2 6 -22 0.41 2.17
 2 -6 22 -0.48 1.87
 2 6 22 1.93 3.28
 -2 6 -22 0.67 2.36
 2 6 22 1.37 1.78
 2 -6 22 0.42 2.38
 -2 6 -22 1.16 3.31
 -2 -6 -22 1.99 3.24
 2 6 24 67.16 11.84
 2 -6 24 45.58 10.26
 -2 -6 -24 49.72 10.71
 -2 6 -24 45.49 8.82
 2 6 24 53.08 7.4
 -2 6 -24 47.74 4.67
 2 -6 24 54.42 4.98
 -2 -6 -24 57.27 9
 -2 6 -24 56.27 5.91
 2 -6 24 48.39 6.09
 -2 6 -24 54.08 7.62
 -2 -6 -24 51.8 6.62
 -2 6 -26 7.3 6.51
 -2 -6 -26 8.17 6.83
 -2 6 -26 12.24 3.3
 2 -6 26 5.25 2.56
 -2 -6 -26 3.66 4.85
 -2 6 -26 7.26 3.28
 -2 6 -26 10.22 4.62
 2 -6 26 9.54 3.29
 2 -6 26 3.33 6.82
 2 6 26 -2.26 7.89
 -2 -6 -28 45.51 10.27
 -2 6 -28 60.95 10.86
 2 -6 28 62.12 5.79
 -2 6 -28 64.98 5.61
 -2 -6 -28 73.9 10.8
 -2 6 -28 63.77 6.49
 -2 6 -28 59.68 8.57
 2 -6 28 58.84 6.89
 2 6 28 54.44 11.82
 2 -6 28 53.1 10.3
 -2 6 -30 81.16 9.74
 -2 6 -30 71.89 11.77
 -2 -6 -30 95.09 16
 2 -6 30 93.83 7.08
 -2 6 -30 95.64 6.79
 -2 -6 -30 96.78 12.47
 2 -6 30 87.76 8.55
 2 6 30 106.89 16.99
 2 -6 30 100.37 14.91
 -2 6 -32 2.71 4.09
 -2 6 -32 -1.96 6.58
 -2 -6 -32 -0.52 7.3
 -2 -6 -32 -3 5.63
 2 -6 32 2.68 3.66
 2 6 32 -2.49 9.95
 2 -6 32 -1.46 7.67
 -2 6 -34 61.91 9.49
 -2 6 -34 66.84 11.95
 -2 -6 -34 52.57 12.57
 2 6 34 69.1 9.55
 -2 -6 -34 84.31 12.4
 2 -6 34 70.14 8.4
 2 6 34 86.92 18.26
 2 -6 34 64.05 14.23
 -2 6 -36 -3.28 4.62
 -2 6 -36 12.21 7.97
 -2 -6 -36 0.57 8.91
 2 6 36 0.78 4.27
 -2 -6 -36 -3.69 6.61
 2 -6 36 -2.57 4.21
 2 6 36 -10.17 9.53
 2 -6 36 7.32 11.31
 -2 6 -38 40.49 8.67
 -2 -6 -38 26.37 11.88
 -2 6 -38 40.82 11.75
 2 6 38 52.88 9.14
 -2 -6 -38 62.98 11.73
 2 -6 38 39 6.87
 -2 6 -38 50.09 9.63
 2 -6 38 64.9 16.57
 2 6 38 46.94 16.07
 -2 6 -40 9.71 5.07
 -2 -6 -40 -9.39 9.15
 -2 6 -40 -6.16 8.14
 2 6 40 8.47 6.35
 2 -6 40 4.73 3.97
 -2 6 -40 11.43 7.03
 2 6 40 3.4 13.22
 2 -6 40 8.93 10.75
 -2 -6 -40 4.41 6.77
 -2 6 -42 15.3 9.08
 -2 -6 -42 -0.65 10.18
 -2 6 -42 16.36 6.66
 2 -6 42 25.76 6.4
 2 6 42 36.73 18.38
 2 -6 42 18.85 12.46
 -2 -6 -42 34.86 9.95
 -2 -6 -44 51.52 15.34
 -2 6 -44 37.62 13.03
 -2 6 -44 44.18 10.03
 2 -6 44 44.25 8.23
 -2 -6 -44 50.78 11.94
 2 6 44 73.71 21.15
 2 -6 44 36.74 15.15
 -2 -6 -46 -12.67 12.76
 -2 6 -46 13.17 10.04
 2 -6 46 31.67 17.3
 -2 7 45 9.87 6.15
 2 -7 -45 35.37 17.45
 2 -7 -43 25.1 8.29
 -2 7 43 40.99 8.65
 2 -7 -43 32.68 19.19
 2 -7 -41 8.19 7.22
 -2 7 41 12.11 5.99
 -2 7 41 12.99 13.71
 2 -7 -39 -8.61 6.5
 -2 7 39 11.22 14.98
 -2 7 39 -0.83 5.01
 2 7 -37 47.14 10.57
 -2 7 37 52.72 8.67
 2 -7 -37 36.85 9.03
 2 7 -37 21.69 7.09
 -2 7 37 33.19 15.31
 2 7 -35 3.66 4.54
 2 7 -35 -1.36 6.39
 2 -7 -35 14.18 9.76
 -2 7 35 -1.53 5.32
 2 7 -35 0.3 5.86
 -2 7 35 6.8 9.76
 2 -7 -35 -2.42 5.56
 2 -7 -33 99.59 16.23
 2 7 -33 113.96 13.34
 2 -7 -33 131.75 14.26
 2 7 -33 127.64 13
 -2 7 33 142.38 22.25
 -2 7 31 33.07 14.09
 2 -7 -31 19.44 8.69
 2 7 -31 20.96 7.09
 -2 -7 31 26.87 4.32
 2 -7 -31 38.67 9.06
 2 7 -31 16.38 5.1
 -2 -7 31 23.39 5.03
 -2 7 29 143.62 19.39
 2 -7 -29 130.6 16.29
 2 7 -29 128.88 12.73
 -2 -7 29 140.08 7.63
 2 -7 -29 153.8 14.49
 2 7 -29 141 9.9
 2 7 -29 133.17 12.45
 -2 -7 29 131.19 9.57
 -2 -7 27 313.23 13.38
 2 -7 -27 335.88 14.57
 2 7 -27 260.97 16.86
 2 7 -27 288.94 17.45
 2 -7 -27 270.88 22
 2 7 -27 319.97 9.17
 2 -7 -27 338.58 20.27
 2 7 -27 309.53 14.03
 -2 7 27 304.23 10.57
 2 7 -27 332.08 18.54
 2 -7 -27 282.04 4.62
 -2 7 27 360.71 29.34
 -2 -7 25 207.14 10.45
 2 -7 -25 218.56 11.42
 2 7 -25 167.94 12.97
 2 7 -25 175.02 12.99
 2 -7 -25 196.89 18.29
 2 7 -25 198.64 7.03
 -2 7 25 197.29 12.94
 2 -7 -25 209.21 15.43
 -2 7 25 196.18 8.28
 2 7 -25 190.85 13.98
 -2 7 25 227.3 22.42
 2 -7 -25 194.46 4.21
 2 7 -25 204.88 11.3
 2 -7 -23 84.92 7.07
 -2 -7 23 88.81 6.78
 2 7 -23 77.53 8.87
 -2 7 23 84.96 5.13
 2 -7 -23 91.08 12.52
 2 7 -23 78.68 8.45
 -2 7 23 81.68 8.39
 2 7 -23 89.59 4.71
 2 -7 -23 100.72 11
 -2 7 23 87.26 5.58
 2 7 -23 82.52 8.91
 -2 7 23 105.58 15.11
 2 7 -23 90.88 7.57
 2 -7 -23 89.98 3.07
 2 -7 -21 0.44 2.57
 -2 -7 21 2.61 2.42
 2 7 -21 -5.46 3.72
 2 7 -21 3.2 3.67
 2 -7 -21 3.09 5.36
 2 7 -21 -0.4 1.55
 -2 7 21 -2.36 3.14
 2 7 -21 -2.19 3.16
 -2 7 21 0.99 2.12
 2 7 -21 -0.96 3.5
 -2 7 21 -0.4 6.76
 2 -7 -21 -0.28 0.96
 2 -7 -19 273.39 10.82
 2 7 -19 256.79 14.2
 2 7 -19 252.78 12.31
 2 -7 -19 274.75 18.6
 2 7 -19 255.5 7.13
 -2 7 19 264.33 13.42
 -2 7 19 259.33 13.37
 2 -7 -19 278.2 13.34
 -2 7 19 256.1 8.47
 2 7 -19 276.35 14.46
 -2 7 19 297.15 21.71
 2 7 -19 269.99 11.75
 2 -7 -19 265.63 5.81
 2 -7 -17 12.11 2.72
 2 7 -17 6.11 2.87
 2 7 -17 1.79 3.27
 2 7 -17 11.6 3.49
 2 -7 -17 9.56 5.14
 2 7 -17 10.54 1.78
 -2 7 17 16.98 3.77
 -2 7 17 8.63 3.61
 -2 7 17 11.08 2.51
 2 7 -17 4.6 3.04
 2 -7 -17 10.24 1.58
 -2 7 17 11.8 6.49
 2 7 -17 16.49 3.9
 2 -7 -15 444.97 12.01
 2 7 -15 412.05 16.07
 2 7 -15 407.05 16.82
 2 -7 -15 445.15 26.13
 2 7 -15 419.1 12.47
 2 -7 -15 432.45 11.37
 -2 -7 15 377.32 6.83
 -2 7 15 432.74 15.71
 -2 7 15 433.23 15.45
 -2 7 15 421.31 10.06
 2 7 -15 439.75 16.67
 2 7 -15 426.27 14.53
 2 -7 -15 424.35 8.2
 -2 7 15 454.1 23.31
 2 7 -15 427.16 13.97
 2 -7 -13 345.65 9.97
 -2 7 13 330.28 13.23
 2 7 -13 287.99 13.56
 2 7 -13 309.43 13.45
 2 -7 -13 303.67 19.52
 -2 7 13 325.94 12.82
 2 7 -13 319.49 12.25
 2 -7 -13 310.15 7.46
 2 7 -13 314.15 13.62
 -2 7 13 362.83 19.57
 2 7 -13 331.67 11.87
 -2 7 11 215.89 10.29
 2 7 -11 222.06 11.02
 2 -7 -11 220.81 14.45
 2 -7 -11 227.68 15.54
 -2 7 11 210.53 12.03
 -2 7 11 224 10.1
 2 -7 -11 211.83 8.38
 2 7 -11 214.62 9.11
 2 7 -11 223.56 10.01
 2 7 -11 227.75 11.13
 2 -7 -11 218.78 6.67
 -2 7 11 232.09 14.49
 2 7 -11 223.6 9.74
 -2 7 9 191.2 8.39
 2 -7 -9 177.39 11.26
 -2 7 9 187.95 9.15
 2 7 -9 160.09 8.75
 2 -7 -9 159.49 10.36
 -2 7 9 173.79 9.29
 2 -7 -9 158.23 11.06
 -2 7 9 175.95 10.22
 2 7 -9 179.81 7.62
 -2 7 9 175.76 8.43
 2 -7 -9 175.17 6.24
 2 7 -9 170.59 9.23
 2 -7 -9 176.32 6.39
 2 7 -9 171.16 8.06
 2 7 -9 182.37 8.77
 -2 7 9 191.74 12.31
 2 7 -9 185.49 8.83
 -2 7 7 87.51 5.51
 2 -7 -7 77.25 5.86
 -2 7 7 82.92 5.89
 -2 7 7 84.69 5.25
 2 -7 -7 83.64 6.22
 2 -7 -7 91.88 7.64
 -2 7 7 81.58 6.21
 -2 7 7 72.44 6.75
 -2 7 7 80.12 5.54
 2 -7 -7 90.47 7.18
 2 7 -7 79.82 5.43
 2 7 -7 83.16 5.28
 2 -7 -7 85.7 3.52
 2 -7 -7 80.44 5.23
 2 -7 -7 87.37 4.78
 2 7 -7 81.93 6.15
 2 7 -7 83.46 5.74
 2 7 -7 85.75 6.08
 2 7 -7 81 5.99
 -2 7 7 87.86 5.46
 -2 7 7 95.21 8.33
 -2 7 5 737.38 14.44
 2 -7 -5 757.1 11.9
 -2 7 5 705.37 16.07
 2 -7 -5 701.72 14.47
 2 7 -5 727.57 11.35
 -2 7 5 695.2 16.51
 -2 7 5 725.79 14.87
 -2 7 5 717.84 14.35
 -2 7 5 697.09 18.27
 2 -7 -5 726.14 18.69
 2 7 -5 719.12 15.15
 2 7 -5 684.18 14.43
 2 -7 -5 716.04 8.82
 2 -7 -5 708.57 11.01
 2 7 -5 720.76 15.97
 2 7 -5 720.96 16.34
 2 7 -5 751.24 16.14
 2 -7 -5 687.74 13.83
 -2 7 5 721.22 14.69
 -2 7 5 799.02 20.46
 -2 7 3 25.53 2.96
 2 7 -3 31.22 2.92
 2 -7 -3 17.44 2.4
 2 7 -3 23.69 2.78
 2 7 -3 24.64 3.4
 -2 7 3 18.47 2.64
 -2 7 3 14.68 3.29
 2 -7 -3 21.35 3.58
 -2 7 3 28.02 4.02
 2 7 -3 20.96 2.81
 2 7 -3 25.57 3.49
 2 7 -3 15.6 2.43
 2 -7 -3 25.01 3.34
 2 7 -3 20.06 3.1
 -2 7 3 25.89 3.59
 2 7 -3 24.62 3.34
 -2 7 3 31.75 4.53
 2 7 -1 894.07 17.86
 -2 7 1 913.33 16.26
 2 7 -1 858.03 11.06
 2 7 -1 824.7 14.57
 2 7 -1 870.02 15.87
 -2 7 1 820.24 15.61
 -2 7 1 816.85 12.11
 -2 7 1 830.85 18.35
 2 7 -1 861.51 17.75
 -2 -7 1 853.51 17.85
 -2 7 1 880.74 17.69
 2 7 -1 894 17.43
 2 7 -1 811.01 14.91
 -2 7 1 834.38 13.94
 2 7 -1 863.61 17.88
 2 7 -1 860.3 15.36
 2 7 -1 865.96 15.99
 -2 7 1 900.56 16.78
 -2 7 1 921.05 16.93
 2 7 1 219.48 8.88
 2 7 1 215.32 7
 -2 7 -1 209.94 7.5
 2 7 1 220.98 6.55
 2 7 1 210.14 8
 -2 7 -1 208.89 4.26
 -2 7 -1 199.5 8.77
 -2 7 -1 194.8 6.53
 -2 7 -1 199.98 8.01
 2 7 1 224.79 8.08
 -2 -7 -1 214.66 9.34
 2 7 1 193.12 9.08
 -2 7 -1 196.99 4.97
 -2 7 -1 211.38 9.12
 2 7 1 208.84 9.08
 2 7 1 203.41 9
 -2 7 -1 200.31 6.78
 -2 -7 -1 204.86 6.89
 -2 7 -1 213.31 8.78
 2 7 1 215.46 7.19
 2 7 1 223.62 7.83
 -2 7 -1 207.21 8.21
 -2 7 -1 236.27 7.13
 2 7 3 492.48 13.32
 -2 7 -3 502.63 9.03
 2 7 3 480.69 12.68
 2 7 3 481.1 10.55
 -2 -7 -3 464.66 7.51
 -2 7 -3 477.54 11.75
 -2 7 -3 424.87 7.51
 2 7 3 471.84 14.55
 2 7 3 454.83 13.33
 2 7 3 480.5 11.79
 -2 -7 -3 489.55 14.51
 2 7 3 529.45 13.76
 -2 7 -3 450.07 12.84
 2 7 3 453.96 14.39
 -2 -7 -3 472.94 10.52
 -2 7 -3 454.8 9.95
 2 7 3 483.73 14.01
 -2 7 -3 452.74 6.98
 -2 7 -3 481.19 12.91
 2 7 3 485 10.89
 -2 7 -3 507.05 13.26
 -2 -7 -5 560.22 11.69
 2 7 5 554.56 14.72
 2 7 5 568.53 12.26
 2 7 5 551.55 14.3
 -2 -7 -5 535.14 10.29
 2 7 5 534.27 14.67
 -2 7 -5 533.01 11.84
 -2 -7 -5 562.23 15.44
 -2 -7 -5 541.59 16.13
 2 7 5 562.75 16.28
 2 7 5 544.41 13.78
 -2 -7 -5 554.84 16.12
 2 7 5 547.87 16.59
 -2 7 -5 531.25 13.79
 -2 -7 -5 565.82 13.31
 -2 -7 -5 530.77 12.11
 -2 7 -5 527.72 10.99
 2 7 5 511.36 10.31
 2 -7 5 501.84 14.73
 -2 7 -5 532.62 13.41
 2 7 5 543.17 11.2
 -2 7 -5 553.67 14.29
 2 7 5 554.07 16
 2 7 7 60.33 5.58
 2 7 7 68.47 4.9
 2 7 7 60.39 5.35
 -2 -7 -7 58.8 5.28
 2 7 7 55.42 4.94
 -2 7 -7 54.87 4.31
 2 7 7 59.31 3.38
 -2 -7 -7 52.66 7.01
 -2 -7 -7 57.5 5.75
 2 7 7 55.45 5.73
 -2 7 -7 52.09 4.42
 -2 -7 -7 59.06 5.63
 2 7 7 64.58 5.79
 2 7 7 56.14 6.22
 2 -7 7 63.66 5.55
 -2 -7 -7 57.66 5.25
 -2 7 -7 58.07 4.02
 -2 -7 -7 56.83 4.72
 -2 7 -7 47.27 3.96
 2 7 7 58.9 3.95
 2 7 7 54.7 5.94
 -2 7 -7 64.6 5.57
 2 7 9 27.74 4.27
 2 7 9 26.75 4.34
 -2 -7 -9 29.96 5.56
 -2 -7 -9 33.91 5.02
 2 7 9 24.63 4.39
 -2 -7 -9 18.69 3.77
 2 7 9 30.97 5.01
 2 7 9 33.8 4.79
 -2 -7 -9 30.95 4.11
 -2 -7 -9 26.45 4.3
 -2 7 -9 25.38 3.17
 -2 7 -9 26.89 4.22
 2 -7 9 31.04 4.18
 -2 7 -9 33.12 4.48
 -2 -7 -11 8.06 2.48
 2 7 11 10.13 3.05
 -2 7 -11 11.43 3.63
 -2 -7 -11 8.88 3.54
 -2 -7 -11 0.46 3.28
 2 7 11 1.71 2.85
 -2 -7 -11 11.6 3.65
 -2 7 -11 9.32 3.52
 2 7 11 6.74 1.25
 2 -7 11 6.04 2.44
 -2 7 -11 6.12 2.88
 2 7 11 9.26 4.42
 -2 -7 -13 234.4 9.61
 -2 7 -13 206.33 12.11
 -2 -7 -13 201.43 14.42
 2 7 13 226.33 11.45
 -2 7 -13 219.66 6.22
 2 7 13 224.56 11.53
 -2 -7 -13 232.79 13.21
 2 7 13 208 5
 2 -7 13 217.02 10.33
 -2 7 -13 221.43 11.73
 2 7 13 239.72 15.03
 -2 7 -13 229.61 10.43
 -2 -7 -15 101.53 6.75
 -2 7 -15 96.98 9.05
 -2 -7 -15 103.07 11.31
 2 7 15 98.08 8
 2 -7 15 94.77 3.73
 -2 -7 -15 109.76 9.88
 -2 7 -15 101.8 5.11
 2 7 15 97.11 8.24
 2 -7 15 104.8 7.6
 -2 7 -15 98.87 8.4
 2 7 15 101.64 3.71
 2 7 15 91.93 10.24
 -2 -7 -17 331.42 12.56
 -2 7 -17 302.07 15.56
 2 7 17 300.71 6.41
 -2 -7 -17 314.59 19.83
 -2 7 -17 315.36 15.45
 2 7 17 293.98 14.26
 2 -7 17 312.7 7.71
 2 7 17 337.49 15.24
 -2 7 -17 325.58 9.76
 2 7 17 323.03 6.95
 2 -7 17 305.61 13.15
 -2 7 -17 321 15.35
 2 7 17 355.43 20.87
 -2 -7 -19 140.37 8.63
 -2 7 -19 119.91 10.33
 -2 7 -19 112.85 10.3
 2 7 19 118.65 4.29
 -2 7 -19 133.24 11.24
 -2 -7 -19 118.58 13.47
 2 -7 19 128.62 5.68
 2 7 19 140.57 10.41
 -2 7 -19 130.84 6.86
 2 -7 19 125.78 8.88
 2 7 19 126.66 4.82
 -2 7 -19 130.96 10.39
 2 7 19 142.82 14.48
 -2 -7 -21 0.26 3.08
 -2 7 -21 1.86 3.04
 2 7 21 0.38 1.38
 -2 7 -21 0.69 4.73
 -2 -7 -21 -6.63 5.46
 -2 7 -21 -3.57 2.5
 2 7 21 1.79 3.19
 2 -7 21 -0.14 1.65
 -2 7 -21 -0.19 2.39
 2 -7 21 -3.2 2.65
 -2 7 -21 -4.35 3.48
 2 7 21 -1.97 1.85
 2 7 21 3.25 5.88
 -2 -7 -23 380.96 15.17
 -2 7 -23 330.59 17.49
 -2 -7 -23 327.99 22.9
 -2 7 -23 323.45 18.89
 2 7 23 384.75 17.91
 2 -7 23 372.04 10.97
 -2 7 -23 368.69 11.32
 -2 7 -23 366.16 12.8
 -2 7 -23 347.79 17.95
 2 -7 23 343.99 15.01
 2 7 23 391.45 26.26
 2 -7 23 336.21 20.14
 -2 7 -25 48.57 8.8
 -2 -7 -25 58.56 11.21
 2 7 25 72.8 8.4
 -2 7 -25 68.61 5.53
 2 -7 25 61.56 5.03
 -2 7 -25 66.37 6.15
 -2 7 -25 54.97 7.55
 2 -7 25 59.01 6.9
 2 -7 25 55.71 9.63
 2 7 25 80.74 13.53
 -2 7 -27 250.92 18.36
 -2 -7 -27 276.53 23.62
 -2 7 -27 269.37 10.29
 2 -7 27 265.77 10.52
 2 7 27 284.34 16.54
 -2 7 -27 253.21 16.38
 2 -7 27 252.68 13.75
 2 -7 27 245.86 19.89
 2 7 27 279.51 25.26
 -2 -7 -29 55.99 11.74
 -2 7 -29 55.77 10.21
 2 -7 29 74 6.17
 -2 -7 -29 85.95 11.72
 2 -7 29 66.14 7.77
 -2 7 -29 64.08 9.16
 2 -7 29 84.11 12.89
 2 7 29 60.61 13.3
 -2 -7 -31 35.82 10.49
 -2 7 -31 27.16 8.05
 2 -7 31 38.03 5.11
 -2 -7 -31 29.94 7.04
 2 -7 31 23.53 5.51
 -2 7 -31 30.37 7.24
 2 7 31 47.86 12.55
 2 -7 31 24.96 10.61
 -2 7 -33 10.87 4.72
 -2 -7 -33 16.63 7.17
 -2 -7 -33 28.14 11.66
 -2 7 -33 7.81 6.74
 2 -7 33 8.62 4.28
 2 -7 33 16.61 9.71
 2 7 33 11.43 11.03
 -2 7 -35 24.29 6.07
 -2 -7 -35 41.22 12.68
 -2 7 -35 24.04 9
 -2 -7 -35 32.37 8.45
 2 -7 35 35.68 6.83
 2 7 35 19.58 9.62
 2 -7 35 49.63 14.03
 -2 7 -37 44.64 9.33
 -2 7 -37 34.08 10.63
 -2 -7 -37 64.85 14.86
 2 7 37 42.53 8.02
 -2 -7 -37 52.91 10.62
 2 -7 37 40.44 7.21
 2 -7 37 29.56 12
 2 7 37 63.82 18.57
 -2 7 -39 9.37 6.89
 -2 -7 -39 -12.83 9.95
 -2 7 -39 9.04 8.59
 2 7 39 10.63 6.57
 -2 -7 -39 -6.31 8.43
 2 -7 39 5 4.04
 2 -7 39 16.89 10.12
 2 7 39 12.73 13.1
 -2 7 -41 46.8 9.63
 -2 -7 -41 46.59 13.48
 -2 7 -41 31.53 9.42
 2 7 41 80.33 10.88
 2 -7 41 63.3 9.05
 -2 7 -41 49.32 10.1
 2 7 41 36.99 17.83
 2 -7 41 45.53 12.4
 -2 -7 -41 80.92 13.68
 -2 -7 -43 26.65 13.31
 -2 7 -43 4.69 8.98
 2 -7 43 -3.64 4.38
 -2 7 -43 -6.1 7.14
 2 7 43 15.27 15.41
 -2 -7 -43 15.63 8.29
 -2 -7 -45 15.27 10.27
 -2 7 -45 31.1 11.72
 2 -8 -44 11.91 17.98
 2 -8 -42 20.96 16.05
 -2 8 42 12.75 6.51
 2 -8 -42 2.38 6.31
 -2 -8 42 3.13 4.46
 -2 8 42 6.75 14.92
 2 -8 -40 -10.07 16.13
 -2 8 40 10.54 6.34
 2 -8 -40 18.96 8.25
 -2 -8 40 0.5 4.11
 2 8 -40 14.88 8.29
 -2 8 40 15.52 12.97
 2 8 -38 20.16 7.38
 2 -8 -38 39.06 15.94
 -2 8 38 18.04 6.66
 2 8 -38 20.91 6.77
 -2 8 38 19.76 13.73
 2 -8 -38 21.21 8.39
 2 8 -36 -7.93 6.67
 -2 8 36 -8.86 11.11
 2 -8 -36 1.07 5.97
 2 8 -34 -2.42 5.44
 -2 8 34 -0.75 11.78
 2 -8 -34 5.45 6.21
 2 8 -32 11.66 5.46
 2 -8 -32 5.2 6.03
 2 8 -32 -1.15 5.57
 -2 8 32 4.88 11.81
 2 8 -30 49.43 8.49
 2 8 -30 76.73 10.16
 -2 -8 30 69.73 5.46
 -2 8 30 67.44 9
 2 -8 -30 75.44 10.85
 2 8 -30 60.05 8.97
 -2 8 30 88.3 18.11
 2 8 -28 -3.5 4.6
 2 8 -28 6.62 5.53
 -2 8 28 4.24 3.86
 -2 -8 28 7.43 2.35
 2 -8 -28 -0.58 4.99
 2 8 -28 3.83 4.17
 -2 8 28 -1.18 7.73
 2 -8 -26 29.39 4.62
 2 8 -26 32.27 7.29
 2 8 -26 28.77 6.5
 -2 -8 26 28.33 3.43
 2 8 -26 28.65 2.96
 -2 8 26 23.63 5.94
 2 8 -26 22.8 4.72
 2 -8 -26 37.19 7.12
 -2 8 26 32.16 3.57
 2 8 -26 25.72 5.91
 -2 8 26 30.89 10.8
 2 -8 -24 6.49 3.21
 2 8 -24 10.26 4.73
 2 8 -24 16.31 4.79
 2 8 -24 5.93 1.87
 -2 -8 24 5.72 2.02
 -2 8 24 10.88 4.89
 2 8 -24 11.12 3.39
 -2 8 24 11.67 2.75
 2 8 -24 8.57 3.76
 2 -8 -22 1.96 2.75
 2 8 -22 2.24 3.15
 2 8 -22 4.92 3.76
 2 -8 -22 5.23 8.88
 2 8 -22 1.18 1.53
 -2 8 22 5.19 3.76
 -2 -8 22 -0.05 1.36
 2 8 -22 6.83 2.96
 -2 8 22 3.91 2.18
 2 8 -22 -2.73 4.11
 2 -8 -20 6.98 2.84
 2 8 -20 5.02 3.49
 2 -8 -20 3.28 8.12
 2 8 -20 3.61 2.89
 2 8 -20 4.66 1.73
 -2 -8 20 3.9 1.5
 -2 8 20 0.69 3
 2 8 -20 3.52 2.52
 2 8 -20 3.52 3.47
 -2 8 20 6.24 2.14
 2 -8 -20 5.69 1.34
 -2 8 20 8.4 5.51
 2 -8 -18 14.61 2.53
 2 8 -18 11.14 4.16
 2 8 -18 14.89 4.58
 2 -8 -18 4.97 7.51
 -2 -8 18 12.82 1.64
 2 8 -18 14.31 2.23
 -2 8 18 6.3 3.38
 -2 8 18 10.08 3.82
 2 -8 -18 13.47 1.64
 -2 8 18 12.39 2.47
 2 8 -18 4.53 3.09
 -2 8 18 16.76 6.44
 2 8 -18 13.07 3.22
 2 -8 -16 -2.08 2
 -2 8 16 2.56 3.74
 2 8 -16 -0.99 2.95
 2 8 -16 -4.91 3.49
 2 -8 -16 -2.13 6.42
 -2 8 16 1.15 3.13
 2 8 -16 5.71 3.66
 2 -8 -16 1.63 1.28
 -2 8 16 1.29 1.78
 -2 8 16 -4.54 5.78
 2 8 -16 4.17 2.35
 -2 8 14 0.28 2.59
 2 8 -14 2.03 2.57
 2 -8 -14 -2.18 5.15
 2 8 -14 0.31 3
 2 -8 -14 5.69 6.19
 -2 8 14 0.93 3.09
 2 -8 -14 7.8 2.58
 2 -8 -14 2.78 1.42
 2 8 -14 1.85 2.96
 -2 8 14 4.26 5.08
 2 8 -14 4.15 2.41
 2 -8 -12 510.89 21.9
 2 -8 -12 538.78 12.31
 -2 8 12 492.86 16.57
 2 8 -12 444.96 16.5
 2 -8 -12 450.86 19.81
 2 8 -12 452.08 17.32
 2 -8 -12 483.95 22.53
 -2 8 12 480.61 15.54
 2 -8 -12 497.63 18.74
 2 8 -12 476.7 13.31
 2 -8 -12 476.88 11.84
 2 -8 -12 472.97 10.34
 2 8 -12 490.21 15.43
 2 8 -12 471.6 16.68
 2 8 -12 475.22 12.67
 -2 8 12 531.39 23.76
 2 -8 -10 24.12 4.83
 -2 8 10 25.62 3.9
 -2 8 10 21.62 3.8
 2 8 -10 18.11 3.78
 2 -8 -10 25.49 4.7
 2 -8 -10 14.66 4.69
 -2 8 10 22.47 3.96
 -2 8 10 26.3 4.49
 2 -8 -10 24.06 4.38
 -2 8 10 26.24 5.28
 2 8 -10 23.29 3.28
 2 -8 -10 20.2 2.33
 2 8 -10 26.66 4.49
 2 -8 -10 20.86 2.75
 2 8 -10 22.66 3.77
 2 8 -10 21.23 3.47
 2 8 -10 25.61 4.15
 -2 8 10 15.37 4.45
 2 -8 -8 1.4 2.1
 -2 8 8 2.25 2.13
 -2 8 8 2.09 2.38
 2 -8 -8 1.61 2.27
 -2 8 8 2.97 1.69
 2 8 -8 -5.27 1.9
 -2 8 8 -3.52 2.74
 2 -8 -8 2.98 2.62
 2 8 -8 1.38 2.08
 -2 8 8 -1.31 2.21
 -2 8 8 -0.29 3.13
 2 -8 -8 -4.91 2.12
 2 -8 -8 -0.27 0.94
 2 8 -8 1.05 2.07
 2 8 -8 -1.28 2.21
 2 -8 -8 0.13 1.42
 -2 8 8 2.99 3.92
 2 8 -8 -2.62 2.89
 -2 8 8 -0.63 2.28
 2 -8 -6 85.58 4.2
 -2 8 6 74.03 5.19
 -2 8 6 83.83 6.15
 2 -8 -6 76.74 5.1
 2 8 -6 80.84 4.42
 -2 8 6 75.95 5.53
 -2 8 6 83.66 6.43
 2 8 -6 81.01 5.66
 -2 8 6 74.68 5.23
 2 -8 -6 78.15 6.89
 -2 8 6 81.64 7.46
 2 8 -6 74.3 5.36
 2 -8 -6 81.19 3.15
 2 8 -6 83.3 6.39
 2 8 -6 76.27 5.9
 2 8 -6 72.86 5.89
 -2 8 6 86.17 7.91
 -2 8 6 77.63 5.56
 -2 8 4 12.46 2.54
 2 8 -4 12.58 2.21
 -2 8 4 13.14 3.01
 2 -8 -4 13 2.25
 2 8 -4 21.32 3.07
 -2 8 4 9.17 2.46
 -2 8 4 13.21 2.61
 2 8 -4 10.71 2.88
 2 -8 -4 11.75 3.25
 -2 8 4 13.29 3.8
 -2 8 4 14.44 2.92
 -2 8 4 15.65 3.35
 2 8 -4 12.15 2.28
 2 8 -4 14.25 3.07
 2 8 -4 10.56 2.87
 2 8 -4 9.14 2.1
 2 8 -4 1.06 2.69
 -2 8 4 10.8 3.38
 -2 8 4 13.09 3.12
 2 8 -2 1.16 1.92
 -2 8 2 -0.39 2
 2 8 -2 5.3 2.9
 -2 8 2 -3.8 3.11
 2 -8 -2 2.4 2.44
 -2 8 2 0.55 1.58
 2 8 -2 1.98 2.09
 2 8 -2 -0.99 1.32
 2 8 -2 -2.13 1.64
 2 8 -2 1.35 2.2
 2 8 -2 1.93 2.12
 -2 8 2 -4.68 2.39
 2 8 -2 0.29 1.97
 -2 8 2 5.39 2.61
 2 8 -2 4.03 2.39
 2 8 -2 2.54 2.58
 -2 8 2 -2.85 3
 -2 8 2 1.09 2.35
 2 8 0 2.8 1.71
 -2 8 0 4.37 2.08
 2 8 0 6.15 2.33
 2 8 0 4.6 1.6
 -2 8 0 3.9 1.23
 -2 8 0 2.98 3.56
 -2 8 0 1.67 1.61
 2 8 0 2.12 1.82
 -2 -8 0 4 2.37
 2 8 0 0.53 2.02
 -2 8 0 -2.67 2.93
 2 8 0 0.19 2.53
 -2 8 0 4.26 2.21
 -2 8 0 6.52 2.77
 2 8 0 2.4 2.06
 2 8 0 3.85 2.01
 2 8 0 4.25 2.71
 -2 8 0 7.68 3.09
 -2 8 0 1.84 2.18
 -2 8 -2 120.52 5.96
 2 8 2 103.3 5.48
 2 8 2 111.68 6.9
 2 8 2 112.94 6.58
 2 8 2 115.22 5.27
 -2 8 -2 112.96 7.17
 2 8 2 95.37 6.71
 -2 8 -2 82.08 2.7
 2 8 2 109.59 6.53
 2 8 2 115.75 7.97
 -2 8 -2 120.19 7.58
 -2 -8 -2 113.7 7.64
 -2 -8 -2 98.4 4.97
 -2 8 -2 102.43 5.43
 2 8 2 107.54 7.07
 2 8 2 110.68 5.52
 -2 8 -2 117.26 7.06
 2 8 2 105.35 5.79
 -2 8 -2 101.58 6.11
 2 8 4 14.2 2.77
 -2 8 -4 25.88 2.75
 2 8 4 15.38 3.17
 2 8 4 10.38 2.71
 2 8 4 18.01 2.82
 -2 8 -4 16.11 3.25
 -2 -8 -4 14.85 1.66
 -2 8 -4 2.67 1.88
 2 8 4 15.41 3.46
 2 8 4 10.53 2.75
 2 8 4 16.15 3.37
 -2 -8 -4 17.62 3.68
 2 8 4 8.75 3.38
 -2 8 -4 6.72 1.98
 2 8 4 16.67 3.78
 -2 8 -4 8.51 1.15
 -2 -8 -4 17.64 2.46
 -2 8 -4 12.62 1.7
 -2 8 -4 22.18 3.57
 2 8 4 14.47 2.78
 -2 8 -4 15.65 3.41
 2 8 6 349.68 12.73
 -2 -8 -6 367.25 8.69
 2 8 6 388.25 10.94
 2 8 6 359.79 12.58
 -2 -8 -6 326.41 8.31
 -2 8 -6 337.42 10.18
 2 8 6 313.23 12.1
 -2 -8 -6 316.08 12.59
 2 8 6 313.1 8.49
 2 8 6 306.62 13.05
 -2 8 -6 323.5 11.44
 2 8 6 330.7 13.97
 2 8 6 349.92 11.82
 -2 -8 -6 356.64 14.01
 -2 -8 -6 330.91 9.78
 2 -8 6 331.4 13.2
 -2 -8 -6 350.85 10.93
 -2 8 -6 339.1 9.65
 -2 8 -6 324.48 11.09
 2 8 6 376.2 14.62
 2 8 6 363.22 9.8
 -2 8 -6 343.88 12.16
 2 8 8 30.86 4.48
 2 8 8 26.96 3.93
 -2 -8 -8 31.68 5.11
 2 8 8 22.65 3.88
 2 8 8 25.37 3.74
 -2 8 -8 23.44 3.46
 -2 -8 -8 20.46 3.3
 -2 -8 -8 28.29 5.84
 2 8 8 22.87 2.36
 2 8 8 21.7 4.22
 -2 8 -8 28.95 3.95
 -2 -8 -8 26.5 4.57
 2 -8 8 26.19 4.12
 -2 -8 -8 26.32 3.65
 -2 -8 -8 21.73 3.29
 -2 8 -8 18.97 2.64
 -2 8 -8 23.64 4.24
 2 8 8 25.88 3.09
 2 8 8 32.49 5.44
 -2 8 -8 25.05 4.15
 2 8 10 68.13 6.39
 -2 -8 -10 84.83 5.71
 2 8 10 64.59 6.28
 2 8 10 79.42 5.84
 -2 8 -10 66.36 7.06
 -2 -8 -10 71.39 7.33
 2 8 10 69.4 7.11
 -2 -8 -10 68.63 7.68
 -2 -8 -10 72.68 8.94
 -2 -8 -10 79.55 7.64
 -2 8 -10 80.68 6.08
 2 8 10 83.06 6.98
 -2 -8 -10 58.72 6.16
 2 -8 10 68.2 6.41
 -2 -8 -10 77.27 5.98
 -2 8 -10 68.29 5.41
 -2 8 -10 76.46 7.11
 2 8 10 78.8 8.15
 -2 8 -10 76.35 6.45
 2 8 12 95.96 7.72
 -2 -8 -12 88.67 9.88
 -2 8 -12 85.14 8.37
 -2 -8 -12 99.31 9.96
 -2 8 -12 86.38 5.97
 2 8 12 95.21 7.68
 -2 -8 -12 90.65 8.44
 -2 -8 -12 97.57 7.31
 2 8 12 93.74 3.22
 -2 8 -12 94.38 8.49
 2 -8 12 89.23 7.33
 2 8 12 98.33 9.83
 -2 -8 -14 3.34 2.21
 2 8 14 7.82 3.32
 -2 8 -14 0.18 3.9
 -2 -8 -14 4.18 5.18
 -2 8 -14 3.07 3.23
 -2 -8 -14 -1.49 3.38
 2 8 14 3.84 3.86
 -2 -8 -14 0.89 2.56
 2 -8 14 2.29 2.4
 -2 8 -14 0.98 3.3
 2 8 14 1.34 1
 2 8 14 2.01 4.72
 -2 -8 -16 5.09 2.69
 2 8 16 -1.12 3.19
 -2 8 -16 3.32 3.51
 -2 -8 -16 3.44 4.49
 -2 8 -16 5.16 4.09
 -2 -8 -16 4.47 3.68
 2 8 16 -4.33 4.41
 -2 -8 -16 3.6 3.61
 2 8 16 0.44 1.17
 -2 8 -16 3.16 3.06
 2 -8 16 -2.53 2.86
 2 8 16 3.67 5.33
 -2 -8 -18 -1.1 2.53
 2 8 18 2.75 1.34
 -2 8 -18 -4.16 4.23
 -2 -8 -18 2.36 5.82
 -2 8 -18 1.64 3.46
 2 -8 18 3.75 1.16
 2 8 18 3.09 3.19
 -2 -8 -18 9.94 4.47
 2 -8 18 4.41 3.5
 -2 8 -18 3.21 3.5
 2 8 18 1.16 1.21
 2 8 18 -0.32 5.26
 -2 -8 -20 14.06 3.32
 -2 -8 -20 10.42 5.97
 -2 8 -20 17.24 5.51
 2 8 20 17.32 1.87
 -2 8 -20 17.63 4.9
 -2 8 -20 17.29 4.76
 2 -8 20 13.26 2.08
 2 8 20 12.87 4.54
 -2 8 -20 12.73 4.33
 2 -8 20 17.74 4.25
 2 8 20 13.3 5.51
 -2 -8 -22 16.49 4.49
 -2 8 -22 19.04 5.45
 -2 8 -22 13.9 2.88
 2 8 22 17.84 5.02
 2 -8 22 18.36 2.74
 -2 -8 -22 22.13 7.5
 -2 8 -22 18.24 5.41
 2 -8 22 14.09 4.08
 -2 8 -22 9.74 4.1
 2 8 22 24.06 7.41
 -2 8 -24 18.51 5.5
 2 -8 24 17.34 2.64
 -2 8 -24 21.96 3.58
 2 8 24 14.59 4.77
 -2 -8 -24 27.99 7.94
 -2 8 -24 18.67 5.57
 -2 8 -24 18.48 4.9
 2 -8 24 16.74 4.07
 2 8 24 17.54 7.88
 -2 8 -26 39.81 7.11
 -2 -8 -26 34.13 10
 -2 8 -26 49.6 8.84
 -2 8 -26 45.81 8.57
 2 -8 26 35.82 5.83
 2 8 26 52.79 12.97
 -2 8 -26 45.88 4.42
 2 -8 26 41.31 4.09
 2 8 26 41.88 7.41
 -2 -8 -28 0.9 6.34
 -2 8 -28 0.57 5.64
 2 -8 28 -2.46 3.1
 -2 8 -28 -1.82 4.67
 2 8 28 -0.55 7.23
 2 8 28 5.14 4.42
 2 -8 28 -0.45 2.03
 -2 8 -30 100.46 12.32
 -2 -8 -30 116.34 16.01
 2 -8 30 118.11 10.35
 -2 8 -30 136.98 13.53
 2 8 30 155.18 21.88
 2 8 30 133.02 12.49
 -2 8 -32 6.59 5.96
 -2 -8 -32 9.15 6.7
 2 8 32 9.25 5.02
 2 -8 32 1.46 3.58
 -2 8 -32 6.68 4.99
 2 8 32 7.86 9.68
 -2 -8 -34 -13.26 8.42
 -2 8 -34 -2.1 6.63
 -2 -8 -34 -8.58 9.88
 -2 8 -34 6.44 5.65
 2 -8 34 1.1 3.49
 -2 8 -36 13.56 7.19
 -2 -8 -36 15.76 6.79
 -2 8 -36 7.32 6.95
 -2 -8 -36 24.44 11.81
 2 -8 36 18.62 5.64
 -2 8 -36 14.12 6.71
 2 8 36 10.08 11.77
 -2 8 -38 6.54 6.31
 -2 -8 -38 3.58 8.11
 -2 8 -38 7.73 6.3
 -2 -8 -38 18.79 7.93
 2 -8 38 20.44 5.89
 2 8 38 16.6 12.42
 -2 8 -40 8.59 6.71
 -2 8 -40 9.34 7.79
 -2 -8 -40 5.62 8.54
 2 8 40 6.05 6.09
 -2 -8 -40 16.54 8.4
 2 -8 40 4.52 4.41
 2 8 40 7.2 13.43
 -2 8 -42 19.56 9.07
 -2 8 -42 17.37 8.5
 -2 -8 -42 7.19 9.23
 2 8 42 9.66 5.91
 2 -8 42 15.93 6.33
 2 8 42 16.18 12.58
 -2 -8 -42 14.23 7.6
 2 -9 -43 1.03 19.54
 2 -9 -41 2.96 13.46
 -2 9 41 -1.23 5.43
 2 9 -41 -3.27 6.54
 -2 -9 41 -6.65 5.86
 2 -9 -41 0.39 6.5
 2 -9 -39 -14.28 16.84
 -2 -9 39 7.17 4.49
 2 9 -39 1.05 5.56
 -2 9 39 -5.43 16.85
 2 -9 -39 -11.04 9.26
 2 -9 -37 35.98 19.6
 2 9 -37 31.81 9.51
 -2 -9 37 32.54 6.93
 -2 9 37 45.19 16.26
 2 -9 -37 23.44 8.69
 2 -9 -35 -10.17 13.25
 2 -9 -35 21.44 8.35
 2 9 -35 8.32 6.04
 -2 -9 35 4.72 3.9
 -2 9 35 -20.78 13.76
 2 9 -33 1.28 4.75
 2 -9 -33 5.64 11.57
 -2 9 33 3.7 5.57
 2 -9 -33 4.04 5.53
 -2 -9 33 -0.45 3.73
 2 9 -33 2.75 5.33
 -2 9 33 -4.47 11.66
 2 9 -31 11.06 5.82
 2 -9 -31 9.02 11.23
 -2 9 31 23.19 6.39
 2 -9 -31 19.62 6.69
 -2 -9 31 7.58 4.31
 2 9 -31 22.9 7.81
 -2 9 31 13.84 10.17
 2 -9 -29 209.04 26.46
 2 9 -29 184.18 15.14
 -2 9 29 211.3 15.14
 2 9 -29 208.64 16.17
 -2 -9 29 199.57 13.54
 -2 9 29 239.65 26.76
 2 -9 -27 48.16 5.63
 2 -9 -27 40.15 15.01
 2 9 -27 27.72 6.89
 -2 9 27 53.67 8.24
 -2 -9 27 44.24 3.64
 2 9 -27 50.04 8
 -2 -9 27 40.52 6.48
 -2 9 27 27.6 9.82
 2 -9 -25 104.6 7.62
 2 9 -25 86.63 10.31
 2 -9 -25 92.03 16.77
 -2 -9 25 87.29 4.61
 -2 9 25 107.27 10.82
 -2 -9 25 94.04 8.9
 2 9 -25 97.89 10.71
 -2 9 25 97.67 15.65
 2 -9 -23 91.2 6.61
 2 9 -23 55 8.28
 2 -9 -23 104.39 17.14
 2 9 -23 85.24 4
 -2 9 23 96.6 9.8
 -2 -9 23 83.9 3.89
 2 9 -23 88.24 6.38
 2 9 -23 83.86 9.46
 -2 9 23 74.99 4.87
 -2 9 23 92.22 16.52
 2 -9 -21 -1.67 2.13
 2 9 -21 2.9 1.69
 -2 -9 21 -0.77 0.93
 -2 9 21 4.95 3.55
 2 9 -21 -4.64 4.15
 2 -9 -21 0.94 8.4
 2 9 -21 -2.72 2.67
 2 9 -21 -1.28 3.45
 -2 9 21 1.02 1.92
 -2 9 21 -8.12 7.67
 2 -9 -19 105.46 6.48
 -2 9 19 111.84 9.54
 2 9 -19 96.23 4.26
 2 -9 -19 115.18 15.42
 2 9 -19 105.13 9.67
 2 9 -19 110.39 10.81
 2 -9 -19 107.45 14.76
 2 -9 -19 104.27 8.38
 -2 9 19 100.14 5.2
 2 9 -19 100.69 9.74
 2 9 -19 107.05 6.34
 -2 9 19 125.21 15.26
 2 -9 -17 8.99 6.7
 -2 9 17 3.36 2.91
 2 9 -17 6.23 3.82
 2 -9 -17 5.93 7.91
 2 9 -17 8.95 3.96
 2 -9 -17 6.03 7.06
 2 9 -17 0.6 2.04
 2 -9 -17 3.14 4.15
 2 -9 -17 5.22 2.27
 2 9 -17 3.52 3.19
 -2 9 17 6.04 2.05
 -2 9 17 9.39 6.14
 2 -9 -15 73.76 5.18
 -2 9 15 60.39 6.6
 2 -9 -15 74.9 10.28
 2 9 -15 62.13 7.54
 2 -9 -15 69.52 9.61
 2 9 -15 62.21 7
 2 -9 -15 58.86 9.72
 2 -9 -15 81.95 8.52
 -2 9 15 67.98 6.89
 2 9 -15 68.41 5.6
 2 -9 -15 70.25 5.42
 2 9 -15 65.24 7.22
 -2 9 15 80.45 11.05
 2 9 -15 67.61 4.49
 2 -9 -13 126.87 10.95
 -2 9 13 116.99 8.74
 2 9 -13 107.72 9.32
 2 -9 -13 108.08 10.01
 2 9 -13 102.34 8.64
 2 -9 -13 108.11 11.24
 2 9 -13 113.48 7.05
 2 -9 -13 127.9 10.54
 -2 9 13 122.4 8.81
 2 -9 -13 106.57 5.54
 2 9 -13 99.28 8.53
 -2 9 13 129.31 12.88
 2 9 -13 107.9 5.2
 2 -9 -11 164.71 9.91
 -2 9 11 158.57 9.89
 2 -9 -11 147.95 9.41
 2 9 -11 171.36 10.55
 -2 9 11 155.72 4.58
 2 -9 -11 174.22 12.31
 2 9 -11 146.74 5.98
 -2 9 11 161.53 9.34
 2 -9 -11 167.86 11.36
 2 9 -11 157.45 8.34
 2 -9 -11 158.23 5.48
 2 -9 -11 156.46 8.8
 2 9 -11 156.32 9.94
 2 9 -11 146.68 6
 -2 9 11 186.86 14.61
 2 -9 -9 263.87 9.44
 -2 9 9 267.13 10.83
 -2 9 9 259.86 11.85
 2 -9 -9 235.09 10.07
 2 9 -9 245.56 8.08
 -2 9 9 245.54 12.2
 2 9 -9 244.67 10.18
 -2 9 9 262.86 11.09
 2 -9 -9 263.07 13.58
 2 -9 -9 251.54 5.87
 2 -9 -9 260.16 9.05
 2 9 -9 252.63 11.21
 2 9 -9 247.72 11.97
 2 9 -9 254.25 8.12
 -2 9 9 296.79 16.84
 -2 9 7 172.43 8.41
 2 9 -7 162.45 6.46
 -2 9 7 159.07 9.06
 2 -9 -7 154.06 7.12
 -2 9 7 151.46 8.08
 2 9 -7 146.18 6.23
 -2 9 7 148.5 9.31
 2 9 -7 156.37 8.2
 2 -9 -7 158.28 10.28
 -2 9 7 164.45 10.74
 -2 9 7 159.54 8.25
 -2 9 7 159.29 9.19
 2 9 -7 151.42 8.89
 -2 9 7 167.48 8.23
 -2 9 7 185.75 12.3
 2 9 -7 161.59 8.75
 2 9 -7 165.57 7.45
 -2 9 5 29.2 3.41
 -2 9 5 33.33 4.38
 2 9 -5 33.54 3.49
 2 9 -5 35.69 3.62
 2 -9 -5 39.57 3.5
 -2 9 5 36.15 4.54
 -2 9 5 39.61 4.52
 2 9 -5 29.97 2.32
 -2 9 5 33.91 3.93
 2 -9 -5 28.75 4.56
 -2 9 5 42.35 5.88
 2 9 -5 35.44 4.44
 -2 9 5 39.34 4.92
 2 9 -5 39.35 3.88
 2 9 -5 41.69 4.92
 2 9 -5 33.62 3.62
 -2 9 5 41.19 4.77
 -2 9 5 41.86 6.15
 2 9 -3 6.48 2.69
 -2 9 3 10.89 2.85
 2 9 -3 3.46 1.59
 -2 9 3 3.37 1.53
 -2 9 3 2.21 2.29
 2 9 -3 6.9 2.77
 -2 9 3 3.03 2.47
 -2 9 3 4.64 1.56
 2 9 -3 3.32 2.47
 -2 9 3 4.85 2.69
 2 9 -3 9.61 3.15
 -2 9 3 12 3.99
 -2 9 3 12.6 3.58
 2 9 -3 8.16 2.72
 2 9 -3 3.23 2.07
 2 9 -3 1.1 2.18
 -2 9 3 5.21 2.12
 2 9 -3 8.6 1.96
 2 -9 -3 7.56 3.05
 -2 9 3 4.41 3.57
 -2 9 1 17.01 2.19
 2 9 -1 22.35 3.49
 2 9 -1 13.32 3.06
 -2 9 1 20.77 4.1
 -2 9 1 23.89 3.87
 2 9 -1 18.55 2.72
 2 9 -1 16.97 3.25
 -2 9 1 15.98 3.73
 -2 9 1 15.45 2.29
 -2 9 1 17.1 2.87
 2 9 -1 18.68 3.91
 -2 9 1 20.47 3.64
 2 9 -1 19.16 3.97
 2 9 -1 16.68 2.94
 -2 9 1 17.75 3.16
 -2 9 -1 229.78 9.52
 2 9 1 217.9 10
 2 9 1 219.44 6.84
 -2 9 -1 177.21 3.83
 2 9 1 215.48 9.23
 -2 9 -1 196.1 10.96
 2 9 1 199.81 10.13
 2 9 1 213.57 10.87
 -2 -9 -1 211.28 10.61
 -2 9 -1 187.52 4.85
 -2 9 -1 203.84 10.2
 2 9 1 208.32 10.23
 -2 9 -1 215.99 8.51
 2 9 1 196.9 9.96
 2 9 1 210.66 8.39
 -2 9 -1 212.47 9.8
 -2 9 -1 215.83 9.47
 2 9 1 222.45 9.23
 -2 9 -1 214.4 7.22
 2 9 1 223.93 9.04
 2 9 3 104.82 7.16
 2 9 3 106.98 6.24
 2 9 3 116.98 7.31
 2 9 3 115.55 5.66
 -2 9 -3 110.84 7.45
 2 9 3 94.74 7.05
 2 9 3 96.9 8.03
 -2 -9 -3 104.63 7.57
 2 9 3 111.3 8.36
 -2 9 -3 106.97 7.14
 -2 -9 -3 102.36 5.24
 -2 9 -3 104.02 5.85
 2 9 3 112.7 5.57
 -2 9 -3 110.16 7.26
 2 9 3 111.4 6.41
 -2 9 -3 117.65 7.52
 2 9 3 107.25 7.5
 2 9 5 228.86 9.63
 -2 9 -5 203.18 6.25
 2 9 5 227.04 10.72
 2 9 5 234.4 8.52
 2 9 5 226.22 10.39
 -2 9 -5 228.11 9.44
 2 9 5 229.35 10.82
 2 9 5 221.76 11.79
 -2 9 -5 179.75 5.85
 2 9 5 222.73 12.03
 -2 9 -5 218.52 9.93
 -2 -9 -5 234.67 11.92
 -2 -9 -5 223.28 7.7
 -2 9 -5 182.99 4.94
 2 9 5 224.14 8.04
 -2 9 -5 219.06 8.16
 -2 9 -5 216.09 9.68
 2 9 5 230.41 7.18
 2 9 5 231.29 11.64
 2 9 5 245.89 8.93
 -2 9 -5 219.41 10.22
 2 9 7 32.53 4.53
 -2 -9 -7 28.46 2.21
 2 9 7 32.72 4.42
 2 9 7 30.92 3.62
 2 9 7 36.87 4.8
 -2 -9 -7 27.77 2.85
 -2 9 -7 28.68 3.9
 -2 -9 -7 33.58 4.7
 2 9 7 20.68 3.73
 2 9 7 26.72 2.84
 2 9 7 30.6 4.87
 -2 9 -7 38.06 4.8
 -2 -9 -7 30.14 4.84
 2 9 7 29.86 5.51
 2 -9 7 27.24 4.65
 -2 -9 -7 29.95 3.17
 -2 9 -7 24.08 3.25
 -2 9 -7 26.08 4.4
 2 9 7 32.33 5.29
 -2 9 -7 29.65 4.47
 2 9 7 31.63 3.67
 2 9 9 51.89 5.8
 -2 -9 -9 49.66 5.28
 2 9 9 45.68 5.15
 2 9 9 53.07 5
 2 9 9 47.81 5.78
 -2 -9 -9 42.48 4.3
 2 9 9 43.2 3.07
 2 9 9 43.13 6.09
 -2 -9 -9 44.04 6.11
 -2 -9 -9 51.2 6.34
 -2 9 -9 48.25 4.98
 -2 -9 -9 46.37 4.08
 -2 -9 -9 43.6 4.82
 2 -9 9 43.24 5.6
 -2 9 -9 40.11 5.3
 2 9 9 44.24 6.74
 2 9 9 47.66 4.21
 2 9 11 43.65 5.53
 2 9 11 50.09 5.96
 -2 -9 -11 44.59 6.53
 2 9 11 52.08 5.15
 2 9 11 48.32 6.04
 -2 9 -11 48.13 6.58
 -2 -9 -11 38.56 5.29
 -2 -9 -11 38.02 7.06
 2 9 11 40.14 5.72
 -2 9 -11 34.54 2.41
 -2 -9 -11 53.62 6.48
 -2 9 -11 55.13 5.5
 2 -9 11 45.72 5.73
 -2 -9 -11 45.7 5.45
 -2 -9 -11 45.35 4.69
 -2 9 -11 41.49 6.06
 2 9 11 47.58 7.56
 -2 -9 -13 56.74 5.22
 2 9 13 42.64 5.86
 2 9 13 53.55 5.32
 2 9 13 51.79 6.35
 -2 -9 -13 40.68 6.37
 -2 9 -13 47.6 6.75
 -2 9 -13 44.4 3.87
 -2 -9 -13 45.23 7.43
 -2 -9 -13 42.59 8.97
 -2 9 -13 53.84 5.31
 -2 -9 -13 51.08 6.82
 2 -9 13 50.02 6.13
 -2 -9 -13 47.6 5.25
 -2 -9 -13 48.27 6.59
 2 9 13 37.86 1.89
 -2 9 -13 47.03 6.22
 2 9 13 60.3 8.85
 2 9 15 155.88 9.17
 2 9 15 148.8 10.56
 -2 9 -15 143.97 11.55
 -2 -9 -15 131.22 13.1
 -2 -9 -15 158.53 16.6
 -2 9 -15 133.31 7.33
 -2 -9 -15 154.79 13.7
 -2 -9 -15 159.22 12.4
 2 9 15 157.43 10.74
 -2 -9 -15 162.32 10.2
 -2 9 -15 159.29 11.21
 2 -9 15 142.64 9.87
 2 9 15 160.09 14.52
 -2 -9 -17 5.82 2.72
 2 9 17 7.6 4.35
 -2 9 -17 14.57 5.48
 -2 9 -17 7.24 2.95
 -2 -9 -17 13.47 4.86
 -2 -9 -17 8.05 4.36
 -2 -9 -17 10.58 4.01
 2 -9 17 6.66 3.07
 -2 9 -17 6.77 4.15
 2 9 17 4.28 4.85
 -2 -9 -19 72.69 6.38
 2 9 19 82.39 8.57
 -2 9 -19 66.72 8.39
 -2 9 -19 67.84 8.75
 2 9 19 68.32 2.87
 -2 9 -19 70.27 7.21
 -2 -9 -19 79.48 10.9
 -2 -9 -19 75.62 9.16
 -2 -9 -19 66.74 8.06
 -2 9 -19 76.39 8.8
 2 -9 19 77.6 7.63
 2 9 19 90.18 12.18
 -2 -9 -21 3.62 3
 2 9 21 -2.61 3.95
 -2 9 -21 3.17 3.5
 -2 -9 -21 5.69 5.15
 -2 9 -21 1.69 3.95
 -2 9 -21 -0.95 4.33
 -2 -9 -21 11.34 5.92
 -2 9 -21 -4.19 3.86
 2 -9 21 3.44 2.74
 2 9 21 -8.51 8.14
 -2 9 -23 24.03 3.58
 2 -9 23 20.85 2.29
 2 9 23 19.77 5.52
 -2 9 -23 23.94 5.53
 -2 -9 -23 24.49 8.41
 -2 9 -23 29.31 6.62
 -2 -9 -23 16.69 6.19
 -2 9 -23 24.47 6.23
 2 -9 23 25.22 5
 2 9 23 37.58 9.64
 2 -9 25 -2.55 2.07
 2 9 25 -4.06 4.26
 -2 9 -25 -2.94 4.37
 2 -9 25 0.57 3.06
 -2 9 -25 -4 4.02
 -2 -9 -25 -5.95 7.75
 -2 9 -25 0.86 4.17
 2 9 27 92.07 10.34
 -2 9 -27 79.76 10.73
 2 -9 27 76.47 8.37
 -2 9 -27 85.3 10.53
 2 9 27 105.33 17.25
 -2 9 -27 81.42 9.72
 -2 -9 -27 78.01 13.15
 2 9 29 67.69 9.09
 -2 9 -29 49.57 9.18
 2 -9 29 45.85 7.13
 -2 9 -29 53.98 8.59
 -2 9 -29 65.45 10.07
 -2 -9 -29 40.98 11.23
 2 9 29 67.89 14.94
 -2 9 -31 6.93 6.08
 -2 -9 -31 11.73 7.75
 -2 9 -31 15.31 6.42
 2 -9 31 4.75 3.58
 2 9 31 7.05 4.93
 2 9 31 13.03 11.03
 -2 -9 -33 38 9.91
 -2 9 -33 57.21 9.72
 -2 9 -33 58.58 9.8
 2 -9 33 61.99 8.18
 2 9 33 73.54 10.12
 2 9 33 53.23 16.13
 -2 9 -35 16.25 7.51
 -2 -9 -35 17.06 10.69
 2 -9 35 0.94 3.86
 -2 9 -35 8.44 5.4
 2 9 35 8.5 5.14
 2 -9 37 -14.52 5.91
 -2 9 -37 -5.1 5.85
 -2 9 -37 -1.35 6.27
 -2 -9 -37 4.65 8.87
 -2 9 -39 -1.1 6.42
 -2 9 -39 13.8 8.27
 2 -9 39 9.22 5.26
 2 9 39 3.58 16.37
 -2 -9 -39 -12.38 8.8
 -2 9 -41 22.76 8.76
 2 -9 41 32.45 6.82
 2 9 41 35.95 18.07
 -2 9 -41 23.17 8.4
 -2 -9 -43 9.79 17.87
 2 -10 -42 -4.79 15.14
 2 -10 -40 50.71 10.17
 -2 10 40 62.11 20.8
 -2 -10 40 39.23 7.99
 2 10 -40 47.22 10.92
 2 -10 -40 25.59 15.8
 2 -10 -38 11.34 6.11
 -2 10 38 -0.9 15.42
 -2 -10 38 19.45 6.14
 2 10 -38 3.52 5.9
 2 -10 -38 10.41 13.81
 -2 10 36 29.45 7.9
 2 -10 -36 19.24 12.59
 2 10 -36 18.33 7.55
 2 -10 -36 43.28 10.1
 -2 -10 36 32.41 7.36
 2 10 -36 27.05 8.54
 -2 10 36 1.69 12.11
 2 10 -34 38.27 9.11
 -2 10 34 68.63 10.49
 2 -10 -34 66.87 20.19
 2 10 -34 49.77 9.5
 -2 -10 34 37.84 7.72
 -2 10 34 54.58 19.62
 2 10 -32 0.66 5.4
 -2 10 32 18.81 6.29
 2 -10 -32 30.94 15.09
 -2 -10 32 12.2 5.46
 2 10 -32 15.11 6.47
 -2 10 32 23.99 14.95
 2 10 -30 64.73 10.26
 -2 10 30 78.14 9.95
 2 -10 -30 74.84 18.26
 2 10 -30 80.67 11.18
 -2 -10 30 71.15 9.04
 -2 10 30 75.25 16.17
 2 10 -28 0.6 4.27
 -2 10 28 6.12 5.19
 2 -10 -28 13.72 13.03
 2 10 -28 9.97 6.36
 -2 -10 28 -5.87 3.86
 2 10 -26 86.41 11.25
 2 -10 -26 82.33 16.86
 -2 10 26 93.47 10.35
 2 10 -26 86.19 10.27
 -2 -10 26 86.48 9.36
 -2 10 26 73.38 15.35
 2 -10 -24 61.04 5.63
 -2 10 24 54.63 7.5
 2 -10 -24 32.45 13.13
 2 10 -24 40.67 8.13
 2 -10 -24 41.34 12.3
 2 -10 -24 48.77 6.76
 2 10 -24 46.94 7.89
 -2 -10 24 53.67 7.43
 -2 10 24 60.57 14.37
 2 -10 -22 113.76 7.12
 -2 10 22 119.64 10.83
 2 -10 -22 80.97 12.64
 2 10 -22 86.23 10.11
 2 -10 -22 103.58 15.29
 2 -10 -22 103.02 10.84
 2 -10 -22 93.55 8.07
 -2 -10 22 89.66 9.13
 2 10 -22 93.6 10.17
 -2 10 22 104.74 15.2
 2 -10 -20 96.95 6.64
 2 -10 -20 74.32 11.79
 2 10 -20 66.63 3.51
 -2 10 20 82.56 8.97
 2 10 -20 70.79 8.99
 2 10 -20 69.2 8.53
 2 -10 -20 81.48 12.45
 2 -10 -20 81.29 13.05
 2 10 -20 68.26 4.48
 2 -10 -20 68.95 8.89
 2 -10 -20 83.26 7
 -2 10 20 70.17 4.17
 -2 -10 20 77.17 7.91
 2 10 -20 83.44 9.31
 -2 10 20 88.99 13.77
 2 -10 -18 -0.43 1.83
 -2 10 18 -3.7 3.45
 2 -10 -18 1.53 7.2
 2 10 -18 1.13 4.01
 2 10 -18 2.81 3.82
 2 -10 -18 5.1 6.87
 2 -10 -18 -1.39 6.72
 2 10 -18 0.9 2.33
 2 10 -18 3 1.76
 2 -10 -18 5.41 4.7
 2 -10 -18 2.57 1.96
 -2 -10 18 -4 3.83
 2 10 -18 2.84 3.86
 -2 10 18 2.7 2.11
 -2 10 18 -1.22 5.89
 2 -10 -16 301.55 18.33
 -2 10 16 292.64 14.7
 2 -10 -16 249.66 15.54
 2 10 -16 243.06 14.11
 2 10 -16 249.41 15.22
 2 -10 -16 284.74 18.95
 2 10 -16 230.59 12.78
 2 10 -16 283.38 11.52
 2 -10 -16 293.98 16.54
 2 10 -16 227.73 6.19
 -2 -10 16 250.1 13.8
 2 -10 -16 268.44 9.12
 -2 10 16 255.43 7.82
 2 10 -16 264.73 14.64
 -2 10 16 308.2 22.17
 2 -10 -14 76.7 8.28
 -2 10 14 99.38 8.77
 2 10 -14 73.18 8.05
 2 10 -14 75.09 8.13
 2 -10 -14 78.08 8.1
 2 -10 -14 68.53 9.17
 2 10 -14 73.99 5.6
 2 -10 -14 93.52 9.77
 -2 10 14 84.21 7.86
 2 10 -14 84.92 6.56
 2 -10 -14 78.8 4.37
 -2 -10 14 73.34 7.73
 2 -10 -14 77.71 7.07
 2 10 -14 68.25 7.47
 2 10 -14 66.23 2.78
 -2 10 14 91.65 11.99
 2 -10 -12 150.3 8.64
 -2 10 12 154.82 10.18
 2 10 -12 143.16 10.7
 2 10 -12 144.08 10.6
 2 -10 -12 144.68 8.97
 -2 10 12 142.45 4.19
 -2 10 12 167.37 10.11
 2 -10 -12 146.62 11.39
 2 10 -12 149.6 8.33
 2 -10 -12 156.7 8.43
 2 -10 -12 156.43 5.01
 -2 -10 12 152.78 10.57
 2 10 -12 141.82 10.01
 -2 10 12 186.49 15.57
 -2 10 10 2.57 2.47
 2 -10 -10 -0.4 1.73
 -2 10 10 -2.15 3.02
 2 10 -10 1.36 1.62
 2 10 -10 -0.71 1.77
 2 10 -10 -0.96 3.06
 2 -10 -10 1.98 2.63
 -2 10 10 -0.48 2.5
 2 10 -10 0.32 2.21
 2 -10 -10 -2.15 3.71
 -2 10 10 -0.12 2.96
 2 -10 -10 -3.06 1.7
 -2 -10 10 1.49 2.74
 -2 10 10 0.89 1.37
 2 -10 -10 0.85 0.86
 2 10 -10 -0.6 3.3
 -2 10 10 5.92 5.16
 -2 10 8 380.98 13.36
 2 10 -8 361.51 9.97
 -2 10 8 390.69 14.88
 2 10 -8 331.16 9.94
 -2 10 8 352.61 13.02
 2 -10 -8 345.34 10.59
 -2 10 8 332.15 14.6
 -2 10 8 372.03 13.08
 2 -10 -8 359.43 16.17
 2 10 -8 374.46 13.12
 2 10 -8 342.84 10.03
 2 10 -8 352.04 14.15
 -2 10 8 364.32 12.32
 -2 10 8 412.64 19.75
 -2 10 6 140.26 7.97
 2 10 -6 146.01 6.76
 -2 10 6 149.17 6.67
 -2 10 6 140.66 8.76
 2 10 -6 127.04 6.8
 2 -10 -6 126.92 6.09
 -2 10 6 134.19 8.09
 -2 10 6 142.06 9.39
 -2 10 6 147.69 7.8
 2 -10 -6 147.22 10.37
 2 10 -6 146.18 8.48
 2 10 -6 132.49 6.58
 2 10 -6 139.11 8.68
 2 10 -6 134.2 4.41
 2 10 -6 129.6 6.11
 -2 10 6 145.18 8.16
 -2 10 6 143.66 11.26
 -2 10 4 14.43 2.66
 2 10 -4 22.53 3.63
 -2 10 4 19.69 2.61
 -2 10 4 17.6 3.2
 2 10 -4 25.65 3.29
 2 10 -4 17.89 4.05
 -2 10 4 15.87 3.32
 -2 10 4 20.34 3.98
 2 -10 -4 17.9 4.06
 -2 10 4 17.49 3.16
 2 10 -4 17.7 3.34
 2 10 -4 17.05 3.06
 2 10 -4 14.3 1.89
 -2 10 4 25.5 5.22
 2 10 -4 19.9 4.07
 -2 10 4 17.78 3.83
 2 10 -2 46.91 4.67
 -2 10 2 40.58 3.14
 -2 10 2 43.83 4.79
 -2 10 2 46.79 4.99
 2 10 -2 45.37 4.73
 -2 10 2 51.16 5.67
 2 10 -2 44.49 3.92
 -2 10 2 42.87 5.02
 2 10 -2 42.21 4.82
 -2 10 2 46.62 4.82
 2 10 -2 43.2 4.82
 -2 10 2 44.83 3.75
 2 10 -2 43.7 5.34
 2 10 0 12.83 2.86
 -2 10 0 20.07 3.44
 -2 10 0 13.26 1.41
 2 10 0 19.88 3.55
 -2 10 0 20.55 3.95
 2 10 0 18.87 3.69
 -2 10 0 22.96 3.5
 -2 10 0 14.54 3.8
 2 10 0 10.32 2.79
 2 10 0 17.2 3.93
 -2 10 0 20.25 3.07
 2 10 0 22.45 3.54
 2 10 0 22.66 4.02
 -2 10 0 24.13 3.74
 -2 10 0 17.69 2.03
 2 10 2 329.82 13.02
 -2 10 -2 351.17 12.51
 2 10 2 337.22 12.34
 2 10 2 339.8 9.18
 -2 10 -2 320.41 14.29
 2 10 2 314.95 13.38
 2 10 2 311.8 14.41
 2 10 2 310.68 13.87
 -2 -10 -2 340.06 14.47
 -2 10 -2 335.44 13.61
 -2 10 -2 317.53 10.85
 2 10 2 316.85 10.29
 2 10 2 341.94 11.54
 2 10 2 351.7 13.25
 -2 10 -2 333.21 12.54
 2 10 4 3.13 2.37
 2 10 4 6.38 2.34
 2 10 4 4.79 2.86
 -2 10 -4 10.32 3.6
 2 10 4 5.51 2.82
 2 10 4 6.43 3.44
 2 10 4 0.62 2.94
 -2 -10 -4 3.53 3.16
 -2 10 -4 1.49 2.16
 -2 10 -4 2.48 2.14
 2 10 4 4.01 2.08
 -2 -10 -4 4.02 1.47
 -2 10 -4 5.83 2.64
 2 10 4 7.68 2.51
 2 10 4 5.6 2.85
 2 10 4 7.32 4.05
 2 10 6 77.56 6.75
 -2 10 -6 70.78 3.81
 2 10 6 84.47 6.49
 2 10 6 82.16 5.66
 2 10 6 75.48 6.74
 2 10 6 77.25 6.8
 -2 10 -6 82.4 6.76
 2 10 6 71.24 4.84
 2 10 6 74 7.4
 -2 10 -6 80.81 6.58
 -2 -10 -6 75.58 7.42
 -2 -10 -6 76.61 4.62
 2 10 6 65.95 4.38
 -2 10 -6 70.4 6.82
 2 10 6 78.9 7.99
 2 10 6 82.45 5.78
 2 10 8 84.07 6.9
 2 10 8 84.22 7.38
 -2 10 -8 92.73 4.57
 2 10 8 86.59 6.2
 2 10 8 86.63 7.43
 -2 -10 -8 76.96 4.08
 2 10 8 70.62 6.69
 2 10 8 80.19 4.7
 2 10 8 77.75 8.27
 -2 10 -8 77.1 6.66
 -2 -10 -8 83.91 8.04
 -2 -10 -8 78.69 4.96
 2 10 8 77.87 4.19
 -2 10 -8 83.51 7.8
 2 10 8 85.88 5.77
 2 10 8 97.19 9.55
 2 10 10 65.12 6.69
 -2 -10 -10 66.34 5.08
 2 10 10 72.88 7.14
 2 10 10 67.47 5.81
 -2 -10 -10 51.84 4.27
 -2 10 -10 60.3 7.38
 2 10 10 61.22 7.66
 -2 -10 -10 61.01 7.32
 -2 -10 -10 54.03 6.93
 -2 10 -10 63.38 6.02
 2 10 10 72.24 6.91
 2 -10 10 57.95 6.68
 -2 -10 -10 62.28 5.75
 -2 -10 -10 57.14 4.54
 2 10 10 51.59 3
 -2 10 -10 61.77 6.78
 2 10 10 61.71 8.65
 -2 -10 -12 211.58 11.92
 2 10 12 225.75 12.49
 2 10 12 228.2 10.54
 -2 10 -12 208 13.66
 -2 -10 -12 202.95 9.82
 -2 -10 -12 214.85 14.97
 -2 -10 -12 232.75 13.81
 2 10 12 228.08 12.19
 -2 -10 -12 217.14 9.22
 -2 -10 -12 212.46 11.15
 2 -10 12 204.27 12.13
 2 10 12 188.54 3.97
 2 10 12 182.26 4.05
 -2 10 -12 216.32 12.65
 2 10 12 233.26 16.3
 2 10 14 54.3 6.72
 2 10 14 61.5 7.36
 -2 -10 -14 46.62 7.5
 2 10 14 49.79 5.42
 -2 10 -14 45.7 6.73
 -2 -10 -14 53.1 7.34
 -2 -10 -14 57.29 10.07
 -2 -10 -14 56 7.52
 -2 -10 -14 57.99 5.63
 -2 -10 -14 49.05 6.4
 2 -10 14 47.16 6.27
 -2 10 -14 56.63 7.43
 2 10 14 56.99 9.47
 -2 -10 -16 187.33 9.32
 2 10 16 175.72 11.99
 -2 10 -16 139.95 11.75
 -2 -10 -16 155.46 13.15
 -2 -10 -16 140.69 15.27
 -2 -10 -16 164.22 12.85
 -2 -10 -16 157.64 9.7
 2 -10 16 153.5 10.83
 -2 -10 -16 152.91 11.69
 -2 10 -16 154.39 11.87
 2 10 16 192.47 17.11
 2 10 18 10.09 4.04
 -2 10 -18 13.3 5.47
 -2 -10 -18 18.16 7.84
 -2 10 -18 16.2 4.99
 -2 -10 -18 10.76 8.47
 -2 10 -18 14.71 3.29
 -2 -10 -18 16 5.72
 -2 -10 -18 19.16 5.82
 -2 -10 -18 8.24 3.38
 -2 10 -18 10.17 4.66
 2 -10 18 13.51 4.32
 2 10 18 13.39 6.82
 -2 -10 -20 512.58 16.15
 2 10 20 456.97 20.13
 -2 -10 -20 414.57 26.11
 -2 10 -20 368.79 19.82
 -2 10 -20 411.95 20.93
 -2 10 -20 404.66 13.77
 -2 -10 -20 423.75 29.49
 -2 -10 -20 453.31 22
 -2 -10 -20 417.64 18.15
 -2 10 -20 431.28 20.47
 2 -10 20 415.5 18.19
 2 10 20 481.48 29.38
 2 10 22 18.5 5.14
 -2 10 -22 40.09 7.48
 -2 -10 -22 24.07 8.25
 -2 -10 -22 20.55 9.24
 -2 10 -22 15.61 4.52
 -2 -10 -22 24.43 5.82
 -2 -10 -22 21.06 5.44
 -2 10 -22 17.99 5.71
 2 -10 22 31.79 5.76
 2 10 22 30.91 10.02
 2 10 24 102.65 10.89
 -2 10 -24 90.23 11.07
 -2 -10 -24 102.56 18.77
 -2 -10 -24 94.15 13.51
 -2 10 -24 88.93 8.6
 -2 -10 -24 96.65 11.34
 -2 -10 -24 76.38 8.93
 -2 10 -24 92.7 10.7
 2 -10 24 96.72 9.4
 2 10 24 89.91 14.43
 2 10 26 64.75 9.09
 -2 10 -26 52.27 7.88
 -2 -10 -26 41.89 9.78
 -2 10 -26 38.17 7.66
 -2 -10 -26 62.69 10.03
 2 -10 26 52.33 7.58
 -2 10 -26 54.51 9.1
 2 10 26 51.95 13.1
 2 10 28 86.98 10.34
 -2 10 -28 67.4 8.63
 -2 -10 -28 87.09 14.86
 -2 -10 -28 88.44 11.94
 -2 10 -28 69.37 10.13
 2 -10 28 70.68 8.85
 2 10 28 70.27 15.09
 -2 10 -28 76.46 11.48
 2 10 30 117.96 12.63
 -2 10 -30 100.12 11.77
 2 -10 30 89.19 9.7
 2 10 30 109.87 19.37
 -2 10 -30 85.48 11.7
 2 10 32 11.59 6.3
 -2 10 -32 -2.02 5.98
 -2 10 -32 12.84 7.01
 2 -10 32 6.52 4.16
 2 10 32 8.56 9.58
 2 10 34 24.51 11.22
 -2 10 -34 27.65 7.99
 2 -10 34 32.28 7.08
 2 10 34 36.75 8.77
 -2 -10 -34 50.77 18.2
 2 10 36 4.91 10.97
 -2 10 -36 10.98 6.95
 2 -10 36 10.82 5.88
 2 10 36 5.67 6.12
 -2 -10 -36 -17.97 15.68
 2 10 38 81.6 20.96
 2 -10 38 67.16 9.1
 -2 10 -38 80.87 12.42
 2 10 38 75.45 10.06
 -2 -10 -38 53.58 19.39
 -2 10 -40 8.18 7.05
 2 10 40 22.51 13.42
 2 11 -39 7.09 6.59
 -2 11 39 5.65 15.39
 2 -11 -39 10.89 14.98
 -2 11 37 7.35 6.25
 2 11 -37 1.91 5.52
 2 11 -37 -1.42 6.14
 -2 -11 37 5.94 5.43
 -2 11 37 16.99 14.71
 2 -11 -37 -2.38 12.53
 -2 11 35 12.74 5.28
 2 11 -35 5.14 5.78
 2 11 -35 11.91 6.43
 -2 -11 35 5.5 5.38
 -2 11 35 12.65 14.71
 2 -11 -35 -6 14.22
 -2 11 33 12.25 6.78
 2 -11 -33 16.9 10.64
 2 11 -33 19.39 7.53
 2 -11 -33 12.53 13.14
 -2 -11 33 10.36 4.83
 2 11 -33 0.98 7.21
 -2 11 33 11.08 14.58
 -2 11 31 14.16 5.71
 2 -11 -31 15.8 13.63
 2 11 -31 17.29 7.47
 2 -11 -31 13.83 11.73
 2 -11 -31 17.73 5.26
 -2 -11 31 15.4 5.36
 2 11 -31 21.16 6.65
 -2 11 31 26.58 16.01
 2 -11 -29 45.22 15.15
 -2 11 29 53.28 9.27
 2 -11 -29 35.91 13.42
 2 11 -29 44.69 9.32
 2 -11 -29 50.22 13.49
 2 -11 -29 41.21 6.97
 -2 -11 29 42.31 7.48
 2 11 -29 28.06 6.42
 -2 11 29 52.81 15.92
 -2 11 27 -6.24 5.48
 2 -11 -27 7.57 9.66
 2 -11 -27 10.28 10.21
 2 11 -27 6.79 5.55
 2 -11 -27 -6.08 10.04
 2 -11 -27 8.72 5.03
 2 -11 -27 4.7 3.63
 2 11 -27 2.8 4.8
 -2 -11 27 2.51 4.01
 -2 11 27 29.01 12.55
 2 -11 -25 18.4 11.2
 -2 11 25 18.36 5.61
 2 11 -25 8.79 5.53
 2 -11 -25 9.72 7.83
 2 -11 -25 23.85 10.16
 2 -11 -25 12.01 5.77
 2 -11 -25 18.95 4.68
 -2 -11 25 15.44 5.33
 2 11 -25 17.23 5.88
 -2 11 25 20.14 10.12
 -2 11 23 36.59 6.8
 2 -11 -23 37.03 9.46
 2 11 -23 27.48 6.91
 2 -11 -23 25.71 9.89
 2 11 -23 28.73 8.3
 2 -11 -23 49.2 11.79
 2 -11 -23 38.55 7.09
 2 -11 -23 32.91 4.71
 2 11 -23 35.31 7.16
 -2 -11 23 32.96 6.45
 -2 11 23 42.26 13.28
 -2 11 21 9.84 5.2
 2 -11 -21 -4.33 6.85
 2 11 -21 3.94 3.78
 2 -11 -21 6.83 6.68
 2 11 -21 6.6 5.26
 2 -11 -21 3.07 6.58
 2 -11 -21 1.8 3.73
 2 -11 -21 2.53 2.1
 2 11 -21 1.18 4.48
 -2 -11 21 2.07 3.69
 -2 11 21 7.87 7.95
 2 -11 -19 26.37 6.49
 2 11 -19 22.97 2.2
 -2 11 19 25.35 6
 2 -11 -19 18.2 6.82
 2 11 -19 29.72 6.73
 2 -11 -19 20.8 7.97
 2 11 -19 17.99 5.41
 2 -11 -19 32.68 6.77
 2 -11 -19 32.25 3.73
 2 -11 -19 21.75 5.21
 -2 -11 19 23.6 5.62
 2 11 -19 31.8 7.01
 -2 11 19 40.76 10.73
 2 -11 -17 1.9 4.4
 -2 11 17 3.45 3.74
 2 11 -17 3.17 1.41
 2 11 -17 3.93 4.14
 2 -11 -17 3.63 4.24
 2 11 -17 -1.4 4.29
 2 11 -17 4.51 3.35
 2 -11 -17 8.24 5.55
 2 -11 -17 2.31 4.11
 2 -11 -17 3.97 1.74
 2 -11 -17 -0.83 2.84
 -2 -11 17 -0.2 3.57
 2 11 -17 0.41 3.49
 -2 11 17 16.99 8.44
 2 -11 -15 121.86 8.8
 2 -11 -15 100.34 8.64
 2 11 -15 96.77 10.13
 2 11 -15 86.73 8.97
 2 -11 -15 118.25 10.76
 2 11 -15 111.96 4.9
 -2 11 15 132.07 10.43
 -2 -11 15 102.43 9.66
 2 -11 -15 109.22 7.91
 2 -11 -15 114.07 4.37
 2 11 -15 114.05 10.24
 -2 11 15 109.66 13.25
 2 -11 -13 -3.63 2.21
 -2 11 13 0.85 3.3
 -2 11 13 -4.85 3.32
 2 11 -13 3.06 1.67
 2 11 -13 6.61 4.25
 2 -11 -13 6.67 2.8
 2 11 -13 7 3.98
 2 -11 -13 2.92 3.83
 -2 11 13 6.71 3.85
 2 11 -13 3.2 2.82
 -2 -11 13 -0.19 3.15
 2 -11 -13 1.84 1.05
 2 -11 -13 1.81 2.19
 2 11 -13 7.33 4.04
 -2 11 13 2.97 6.51
 2 11 -11 9.55 1.23
 -2 11 11 16.51 3.66
 2 11 -11 6.64 1.69
 -2 11 11 14.8 3.51
 -2 11 11 14.38 3.86
 2 11 -11 13.95 2.57
 2 -11 -11 12.45 3.05
 2 11 -11 13.95 4.32
 2 11 -11 10.39 3.52
 -2 11 11 8.61 1.84
 2 11 -11 5.12 2.5
 2 -11 -11 15.82 4.81
 -2 11 11 9.28 3.56
 2 11 -11 7.94 3.19
 -2 11 11 7.02 5.93
 -2 11 9 80.11 6.73
 -2 11 9 83.42 7.41
 2 11 -9 80.76 5.09
 -2 11 9 84.3 6.11
 2 -11 -9 75.1 5.23
 -2 11 9 80.07 7.95
 2 11 -9 76.76 6.48
 2 -11 -9 73 8.38
 -2 11 9 71.67 6.48
 -2 11 9 72.17 4.49
 2 11 -9 78.13 5.15
 2 11 -9 82.66 7.75
 -2 11 9 93.98 11.07
 2 11 -7 30.48 3.55
 -2 11 7 32.01 3.7
 -2 11 7 26.64 4.4
 -2 11 7 37.23 7.02
 -2 11 7 34.47 4.53
 -2 11 7 30.57 4.37
 -2 11 7 37.4 5.47
 2 -11 -7 36.96 6.25
 2 11 -7 35.28 4.87
 2 11 -7 24.71 3.35
 2 11 -7 36.68 5.52
 -2 11 7 33.71 4.64
 -2 11 7 35.38 4.75
 2 11 -5 359.42 11.42
 -2 11 5 369.74 14.37
 -2 11 5 376.65 10.2
 -2 11 5 330.89 14.75
 -2 11 5 335.54 13.38
 2 11 -5 313.47 8.15
 2 11 -5 309.19 7.11
 -2 11 5 393.07 17.79
 -2 11 5 346.64 13.28
 -2 11 5 347.7 11.31
 2 11 -5 342.22 13.98
 2 11 -5 345.47 13.43
 -2 11 5 358.34 13.09
 2 11 -5 372.52 14.88
 2 11 -3 72.88 5.51
 -2 11 3 75.01 6.53
 -2 11 3 73.46 4.21
 -2 11 3 75.36 7.04
 -2 11 3 70.24 6.46
 2 11 -3 75.53 7.03
 2 11 -3 78.37 6.45
 -2 11 3 68.39 5.8
 -2 11 3 73.18 4.91
 -2 11 3 90.79 8.02
 2 11 -3 74.2 4.96
 -2 11 3 76.64 6.71
 -2 11 1 9.74 1.68
 -2 11 1 9.52 3.23
 2 11 -1 11.2 2.76
 2 11 -1 10.51 3.35
 2 11 -1 14.96 3.08
 -2 11 1 17.01 3.64
 -2 11 1 7.15 3.08
 2 11 -1 11.75 3.33
 2 11 -1 10.92 3.47
 -2 11 1 13.39 3.03
 -2 11 -1 7.5 2.48
 2 11 1 5.22 3.18
 2 11 1 3.36 2.78
 2 11 1 -2.6 2.84
 2 11 1 2.34 2.5
 -2 11 -1 0.2 2.4
 2 11 1 3 2.45
 -2 11 -1 3.5 2.68
 2 11 1 4.92 2.7
 -2 11 -1 9.05 3.04
 2 11 3 59.35 5.98
 -2 11 -3 73.5 6.07
 -2 11 -3 61.02 5.12
 2 11 3 71.07 4.65
 2 11 3 65.4 6.24
 -2 11 -3 67.48 7.57
 2 11 3 61.34 6.45
 2 11 3 70.57 7.66
 -2 -11 -3 75.99 7.48
 2 11 3 62.38 5.17
 -2 11 -3 61.42 5.36
 -2 11 -3 69.89 6.31
 2 11 3 69.94 5.11
 2 11 3 68.15 5.81
 2 11 3 79.78 7.45
 2 11 5 125.27 8.85
 2 11 5 118.23 8.43
 2 11 5 124.5 6.53
 2 11 5 96.46 8.07
 2 11 5 102.51 6.25
 2 11 5 94.52 8.64
 -2 -11 -5 110.18 9.03
 2 11 5 103.8 5.62
 -2 11 -5 114.76 8.52
 2 11 5 122.62 9.81
 2 11 5 119.12 7.28
 2 11 7 43.15 5.06
 2 11 7 49.36 6.1
 2 11 7 53.22 5.05
 2 11 7 54.83 6.42
 2 11 7 41.24 5.53
 2 11 7 39.88 6.04
 2 11 7 44.01 3.89
 -2 -11 -7 41.82 6.01
 -2 -11 -7 46.1 3.61
 2 11 7 44.57 3.59
 -2 11 -7 44.45 6.02
 2 11 7 50.63 7.06
 2 11 7 41.16 4.62
 -2 11 -9 144.05 5.48
 2 11 9 151.64 9.25
 2 11 9 140.67 9.66
 2 11 9 155.54 8.28
 2 11 9 159.92 10.49
 -2 -11 -9 125.2 4.9
 2 11 9 130.8 5.87
 2 11 9 127.38 10.68
 -2 -11 -9 147.02 11.01
 -2 -11 -9 133.43 6.15
 -2 11 -9 112.95 4.45
 -2 11 -9 151.98 10.67
 2 11 9 138.77 5.09
 2 11 9 142.5 7.46
 2 11 9 149.43 12.72
 2 11 11 11.21 4.06
 2 11 11 17.17 4.54
 -2 -11 -11 17.83 2.15
 2 11 11 13.64 4.64
 2 11 11 12.32 3.37
 -2 -11 -11 15.58 2.54
 -2 11 -11 24.53 5.8
 2 11 11 16.94 5.21
 -2 -11 -11 19.1 5.03
 -2 -11 -11 15.12 2.57
 2 -11 11 12.77 3.84
 2 11 11 12.41 1.69
 -2 11 -11 15.48 4.88
 2 11 11 10.31 5.51
 -2 -11 -13 81.68 6.73
 2 11 13 79.97 8.04
 2 11 13 79.88 8.29
 2 11 13 83.66 6.86
 -2 11 -13 65.49 8.31
 -2 -11 -13 64.51 5.22
 -2 -11 -13 71.88 8.68
 -2 -11 -13 85.03 9.01
 -2 -11 -13 75.98 5.31
 -2 -11 -13 78.18 6.74
 2 -11 13 76.89 7.92
 -2 11 -13 66.95 7.99
 2 11 13 75.73 10.39
 -2 -11 -15 5.76 4.71
 2 11 15 2.24 3.18
 -2 -11 -15 3.09 2.86
 -2 11 -15 -4.86 3.68
 -2 -11 -15 5.64 5.57
 -2 -11 -15 6.58 3.65
 -2 -11 -15 -5.76 3.24
 2 -11 15 1.69 3.2
 -2 -11 -15 -0.9 2.17
 -2 11 -15 3.25 4.43
 2 11 15 2.02 5.6
 -2 -11 -17 19.48 6.68
 2 11 17 28.02 5.95
 -2 11 -17 19.3 5.52
 -2 -11 -17 20.88 5.48
 -2 11 -17 17.88 5.44
 -2 -11 -17 14.66 8.19
 -2 -11 -17 15.85 4.98
 -2 -11 -17 15.48 3.22
 -2 -11 -17 16.45 4.82
 -2 11 -17 20.77 5.66
 2 -11 17 17.31 4.58
 2 11 17 18.03 7.09
 -2 -11 -19 58.11 5.38
 2 11 19 51.9 7.76
 -2 -11 -19 55.93 10.58
 -2 11 -19 37.74 7.62
 -2 -11 -19 25.82 7.2
 -2 11 -19 51.21 8.04
 -2 -11 -19 36.38 11.02
 -2 -11 -19 56.84 8.22
 -2 -11 -19 46.65 7.73
 -2 -11 -19 48.36 6.02
 2 -11 19 39.51 6.36
 -2 11 -19 39.76 7.65
 2 11 19 68.32 12.11
 2 11 21 10.22 5.11
 -2 11 -21 18.69 6.4
 -2 -11 -21 28.47 10.3
 -2 -11 -21 8.42 4.32
 -2 -11 -21 9.2 5.02
 -2 -11 -21 11.85 4.21
 2 -11 21 22.59 4.96
 -2 11 -21 20.27 6.72
 2 11 21 14.26 7.54
 2 11 23 22.27 5.5
 -2 -11 -23 22.63 9.55
 -2 11 -23 15.13 5.69
 -2 -11 -23 34.69 13.11
 -2 -11 -23 32.33 7.29
 -2 -11 -23 19.66 5.15
 -2 -11 -23 19.29 7.01
 2 -11 23 9.28 3.96
 -2 11 -23 23.24 6.57
 2 11 23 16.7 8.38
 2 11 25 15.51 6.65
 -2 11 -25 7.2 5.44
 -2 -11 -25 19.88 10.11
 -2 -11 -25 18.81 10.43
 -2 -11 -25 27.42 7.79
 -2 -11 -25 10.55 4.6
 -2 11 -25 10.09 5.9
 2 -11 25 13.27 4.94
 2 11 25 19.94 9.25
 2 11 27 39.7 7.62
 -2 11 -27 25.53 8.17
 -2 -11 -27 24.83 12.26
 -2 -11 -27 32.99 7.18
 -2 -11 -27 28.73 6.13
 -2 11 -27 30.14 7.38
 2 -11 27 30.48 6.53
 2 11 27 25.35 10.39
 2 11 29 3.77 4.91
 -2 11 -29 14.55 6.93
 -2 -11 -29 -3.36 10.47
 -2 -11 -29 -2.93 5.26
 -2 -11 -29 -2.87 3.95
 -2 11 -29 1.21 5.38
 2 -11 29 1.64 3.75
 2 11 29 9.81 11.79
 2 11 31 41.68 8.35
 -2 11 -31 24.54 7.97
 -2 -11 -31 17.33 16.25
 -2 -11 -31 23.95 7.06
 -2 -11 -31 19.73 5.57
 -2 11 -31 30.14 8.71
 2 -11 31 25.39 5.89
 2 11 31 36.72 14.86
 2 11 33 -1.46 5.53
 -2 11 -33 3.6 5.5
 -2 -11 -33 -21.62 13.49
 -2 -11 -33 -0.36 6.12
 -2 -11 -33 4.54 5.62
 2 -11 33 8.55 5.74
 -2 11 -33 2.32 5.57
 2 11 33 4.63 11.5
 2 11 35 26.59 7.7
 -2 -11 -35 41.9 17.79
 -2 11 -35 1.12 5.48
 -2 -11 -35 31.43 9.42
 -2 11 -35 24.3 8.2
 2 -11 35 22.33 6.32
 2 11 35 -4.95 15.1
 2 11 37 14.9 16.39
 -2 11 -37 7.57 6.96
 2 -11 37 13.98 5.24
 2 11 37 10.95 6.78
 -2 -11 -37 13.04 13.25
 2 11 39 -11.12 15.18
 -2 -11 -39 2.7 14.58
 2 12 -38 -0.8 6.35
 2 -12 -38 -12.65 15
 -2 12 38 0.93 14.32
 2 -12 -38 -23.71 17.21
 2 -12 -36 9.05 13.13
 2 -12 -36 1.26 13.55
 2 12 -36 4.28 6.64
 2 12 -36 22.06 8.26
 -2 -12 36 11.45 5.64
 -2 12 36 27.44 15.84
 2 -12 -36 23.86 11.65
 2 -12 -34 -9.72 13.24
 -2 12 34 0.9 5.54
 2 -12 -34 -13.89 11.27
 2 -12 -34 1.73 11.31
 2 12 -34 -3.75 7.12
 -2 -12 34 -2.44 4.53
 2 12 -34 2.74 6.14
 -2 12 34 2.51 13.69
 -2 12 32 8.11 7.01
 2 -12 -32 -1.12 11.57
 2 -12 -32 16.96 12.11
 2 -12 -32 36.19 14.48
 2 12 -32 5.41 5.44
 2 -12 -32 2.39 5.54
 2 12 -32 8.2 6.17
 -2 -12 32 5.27 4.38
 -2 12 32 0.79 13.19
 -2 12 30 2.22 5.27
 2 -12 -30 7.1 10.39
 2 -12 -30 3.39 10.29
 2 12 -30 7.28 5.75
 2 -12 -30 -2.3 5.48
 -2 -12 30 9.71 5.57
 2 12 -30 6.58 6.7
 -2 12 30 -16.89 12.22
 2 -12 -28 7.76 8.9
 -2 12 28 -2.93 5.64
 2 -12 -28 -2.88 8.06
 2 12 -28 -3.65 5.22
 2 -12 -28 3.58 8.66
 2 -12 -28 0.31 4.69
 2 12 -28 0.9 5.02
 -2 -12 28 5.7 4.98
 -2 12 28 -5.46 10.98
 2 -12 -26 95.82 14.26
 -2 12 26 101.52 11.26
 2 -12 -26 52.67 10.78
 2 12 -26 88.59 11.95
 2 -12 -26 75.69 13.67
 2 -12 -26 97.2 11.78
 -2 -12 26 79.64 9.92
 2 12 -26 82.8 10.91
 -2 12 26 89.04 18.98
 2 -12 -24 16.64 9.1
 -2 12 24 5.11 5.3
 2 -12 -24 -0.91 5.99
 2 12 -24 5.42 5.01
 2 -12 -24 10.34 7.88
 2 -12 -24 3.16 5.64
 2 -12 -24 4.97 5.22
 -2 -12 24 0.47 3.89
 2 12 -24 5.89 5.98
 -2 12 24 10.01 11.13
 2 -12 -22 -3.37 5.14
 -2 12 22 2.32 4.51
 2 12 -22 2.57 4.69
 2 -12 -22 -0.52 5.96
 2 -12 -22 4 5.97
 2 -12 -22 -2.47 4.21
 2 -12 -22 0.22 3.82
 2 -12 -22 1.13 1.87
 2 12 -22 -3.54 4.89
 -2 -12 22 1.37 3.62
 -2 12 22 2.74 8.37
 2 -12 -20 -3.11 4.36
 -2 12 20 6.59 4.06
 2 12 -20 7.48 4.6
 2 12 -20 5.15 4.08
 2 -12 -20 -5.54 4.16
 2 -12 -20 19.74 8.71
 2 -12 -20 4.72 4.74
 -2 -12 20 3.1 4.05
 2 -12 -20 4.33 1.59
 2 -12 -20 6.82 4.1
 2 12 -20 3.33 4.61
 -2 12 20 3.48 7.58
 2 -12 -18 7.72 4.13
 2 -12 -18 0.68 3.72
 2 12 -18 5.8 4.55
 2 12 -18 8.96 5.17
 2 -12 -18 6.98 4.62
 -2 12 18 5.23 4.05
 -2 -12 18 0.87 3.5
 2 -12 -18 5.06 1.36
 2 -12 -18 6.21 2.95
 2 12 -18 9.16 4.37
 -2 12 18 13.23 9.23
 2 -12 -16 -4.15 2.82
 2 12 -16 7.72 3.94
 2 12 -16 -5.8 4.02
 2 -12 -16 -4.78 2.83
 2 -12 -16 -2.38 4.32
 -2 12 16 3.16 4.09
 2 12 -16 -1.15 1.54
 2 -12 -16 0.58 2.2
 -2 -12 16 -0.21 3.29
 2 12 -16 -2.51 3.66
 2 -12 -14 2.56 1.82
 2 -12 -14 2.66 2.28
 2 12 -14 2.74 3.92
 2 12 -14 10.96 4.68
 -2 12 14 3.75 3.69
 2 12 -14 0.98 1.68
 2 -12 -14 -1.14 3.93
 2 12 -14 4.88 3.27
 -2 12 14 10.1 7.34
 2 12 -12 55.93 7.91
 2 12 -12 67.24 7.82
 2 -12 -12 64.23 5.12
 -2 12 12 59.52 3.27
 2 12 -12 73.51 4.75
 -2 12 12 77.55 8.15
 2 -12 -12 78.95 9.23
 2 12 -12 71.99 7.7
 -2 12 12 66.47 10.71
 -2 12 10 20.19 4.17
 2 12 -10 18 2.94
 -2 12 10 14.85 4.54
 2 12 -10 12.35 3.58
 2 -12 -10 16.52 2.84
 2 12 -10 11.68 4.26
 -2 12 10 15.87 2.51
 -2 12 10 26.39 5.59
 2 -12 -10 13.04 4.82
 2 12 -10 17.5 4.86
 -2 12 10 20.96 6.52
 -2 12 8 30.13 4.59
 -2 12 8 36.67 4.98
 2 12 -8 33.11 5.2
 2 12 -8 34.49 3.94
 -2 12 8 42.49 6.24
 -2 12 8 33.55 3.98
 2 12 -8 37.2 6.07
 -2 12 8 28.64 4.44
 -2 12 8 37.58 5.85
 2 -12 -8 38.22 6.73
 -2 12 8 29.93 3.57
 2 12 -8 24.77 4.93
 -2 12 8 29.87 7.25
 -2 12 6 38.35 5.59
 -2 12 6 44.96 3.98
 2 12 -6 41.52 4.42
 -2 12 6 42.12 5.61
 -2 12 6 39.84 6.58
 2 12 -6 35.02 5.15
 2 12 -6 45.68 5.86
 -2 12 6 39.88 4.38
 -2 12 6 34.43 4.66
 -2 12 6 36.38 6.11
 -2 12 6 26.52 4.46
 2 12 -4 10.21 2.49
 -2 12 4 13.38 3.81
 -2 12 4 11.01 2.39
 -2 12 4 12.79 5
 -2 12 4 11.11 3.2
 2 12 -4 9.18 2.9
 2 12 -4 19.31 4.42
 -2 12 4 7.22 2.35
 -2 12 4 7.57 2.37
 -2 12 4 8.57 3.25
 -2 12 4 11.31 3.62
 -2 12 2 5.65 1.62
 -2 12 2 7.16 3.27
 2 12 -2 8.81 2.94
 -2 12 2 5.26 3.25
 2 12 -2 5.2 2.53
 -2 12 2 1.36 2.25
 2 12 -2 6.06 2.77
 -2 12 2 -3.1 2.88
 2 12 -2 4.11 2.31
 -2 12 2 2.4 2.92
 -2 12 2 3.02 2.2
 -2 12 0 8.27 3.04
 2 12 0 3.94 2.63
 2 12 0 6.49 3.06
 2 12 0 3.18 3.13
 2 12 0 11.75 3.25
 -2 12 0 11.36 3.28
 2 12 0 9.42 3.36
 -2 12 0 11.82 3.39
 -2 12 -2 24.13 3.84
 2 12 2 22.01 4.63
 2 12 2 14.83 4.17
 2 12 2 16.87 4.18
 2 12 2 18.17 3.75
 2 12 2 23.42 5.04
 2 12 2 18.22 3.54
 2 12 2 21.2 3.37
 -2 12 -2 18.5 4
 2 12 2 16.34 4.17
 -2 12 -2 23 4.16
 2 12 4 6.72 2.28
 2 12 4 10.45 3.25
 -2 12 -4 8.94 2.69
 2 12 4 11.51 3.41
 2 12 4 13.42 4.59
 2 12 4 17.53 4.67
 2 12 4 12.32 3.91
 2 12 4 8.71 2.26
 2 12 4 11.53 2.73
 -2 12 -4 5.85 3.06
 -2 12 -4 1.94 2.51
 2 12 4 10.91 3.82
 2 12 6 -2.84 3.28
 2 12 6 1.34 2.15
 -2 12 -6 2.49 1.85
 2 12 6 3.79 2.01
 2 12 6 1.2 3.34
 2 12 6 -0.17 2.42
 2 12 6 -2.42 2.89
 2 12 6 6.21 4.01
 -2 -12 -6 0.55 3.36
 2 12 6 3.58 2.11
 -2 12 -6 0.95 3.16
 2 12 6 6.61 3.31
 2 12 8 -2.39 2.52
 2 12 8 -3.67 3.69
 2 12 8 -2.63 3.49
 2 12 8 -4.74 4.29
 2 12 8 2.51 3.81
 2 12 8 0.67 1.85
 -2 -12 -8 1.92 3.19
 2 12 8 2.06 1.78
 -2 12 -8 -4.91 3.25
 2 12 8 -0.33 2.87
 2 12 10 27.22 5.16
 2 12 10 15.98 4.59
 -2 12 -10 19.12 5.4
 2 12 10 26.13 5.65
 -2 -12 -10 18.22 4.95
 -2 -12 -10 20.42 2.45
 -2 12 -10 20.16 4.75
 2 12 10 16.24 1.93
 2 12 10 26.04 7.57
 -2 -12 -12 45.28 3.4
 -2 12 -12 46.91 7.43
 -2 -12 -12 56.3 7.78
 2 12 12 58.74 7.43
 -2 -12 -12 53.69 4.02
 -2 12 -12 44.93 6.68
 2 12 12 59.69 10.17
 -2 -12 -14 4.8 2.47
 2 12 14 5.39 3.86
 -2 12 -14 1.93 4.36
 -2 -12 -14 3.18 2.26
 -2 -12 -14 8.98 3.89
 2 -12 14 6.32 3.66
 -2 -12 -14 1.02 1.53
 -2 12 -14 3.31 3.61
 2 12 14 -0.34 6.07
 -2 -12 -16 23.91 4.61
 2 12 16 18.38 5.81
 -2 12 -16 21.82 6.31
 -2 -12 -16 19.03 3.71
 -2 12 -16 14.79 6.24
 -2 -12 -16 11.85 4.42
 -2 -12 -16 13.76 4.6
 -2 -12 -16 21.68 4.75
 2 -12 16 13.94 4.46
 -2 -12 -16 15.81 2.69
 -2 12 -16 25.41 6.41
 2 12 16 18.11 6.72
 -2 -12 -18 0.2 4.53
 2 12 18 6.92 4.74
 -2 -12 -18 -0.15 3.03
 -2 12 -18 4.15 4.69
 -2 12 -18 7.47 5.49
 -2 -12 -18 9.63 6.15
 -2 -12 -18 6.26 5.11
 -2 -12 -18 6.45 3.58
 2 -12 18 -3.19 3.54
 -2 -12 -18 -0.1 2.08
 -2 12 -18 6.09 4.2
 2 12 18 8.58 6.88
 -2 -12 -20 -1.36 5.73
 2 12 20 -4.54 4.65
 -2 -12 -20 5.01 4.52
 -2 12 -20 -8.63 4.77
 -2 12 -20 2.8 3.97
 -2 -12 -20 -2.14 6.94
 -2 -12 -20 9.5 5.16
 -2 -12 -20 -6.2 4.76
 -2 -12 -20 1.19 2.19
 -2 12 -20 -1.99 4.51
 2 -12 20 1.75 3.66
 2 12 20 -8.08 8.77
 2 12 22 14.79 4.9
 -2 -12 -22 0.99 5.89
 -2 -12 -22 13.31 6.02
 -2 12 -22 7.37 4.31
 -2 12 -22 7.33 5.41
 -2 -12 -22 -6.28 7.18
 -2 -12 -22 14.14 6.52
 -2 -12 -22 11.02 5.43
 -2 -12 -22 8.5 3.58
 -2 12 -22 6.3 4.91
 2 -12 22 6.5 4.03
 2 12 22 15.28 10.17
 -2 -12 -24 -5.07 7.56
 2 12 24 0.75 4.84
 -2 -12 -24 4.67 6.35
 -2 12 -24 1.85 4.71
 -2 -12 -24 -5.69 10.8
 -2 -12 -24 3.79 5.43
 -2 -12 -24 10.78 6.47
 -2 -12 -24 5.75 3.11
 2 -12 24 -0.69 3.72
 -2 12 -24 5.8 4.82
 2 12 24 12.26 11.09
 -2 -12 -26 -5.36 11.52
 2 12 26 4.98 4.85
 -2 12 -26 11.67 6.34
 -2 -12 -26 5.32 9.13
 -2 -12 -26 7.97 5.19
 -2 -12 -26 3.38 5.54
 -2 -12 -26 10.52 4.35
 -2 12 -26 7.56 6.45
 2 -12 26 0.47 3.63
 2 12 26 1.21 11.34
 2 12 28 9.27 5.5
 -2 12 -28 -16.28 7.35
 -2 -12 -28 0.87 8.22
 -2 -12 -28 -17.34 10.7
 -2 -12 -28 3.86 5.49
 -2 -12 -28 6.02 7.28
 -2 -12 -28 2.43 3.33
 -2 12 -28 7.35 6.54
 2 -12 28 5.62 4.17
 2 12 28 23.67 13.57
 2 12 30 1.7 5.89
 -2 -12 -30 5.82 9.01
 -2 12 -30 -0.71 5.83
 -2 -12 -30 9.57 11.7
 -2 -12 -30 16.22 7.09
 -2 -12 -30 18.74 8.72
 2 -12 30 0.25 4.1
 -2 12 -30 18.28 7.11
 2 12 30 -2.83 11.32
 2 12 32 11.5 6.14
 -2 -12 -32 -9.58 12.3
 -2 -12 -32 -3.23 11.7
 -2 12 -32 2.95 5.9
 -2 -12 -32 3.16 5.86
 2 -12 32 11.95 5.48
 -2 12 -32 11.72 7.75
 2 12 32 -15.49 13.55
 2 12 34 9.17 5.95
 -2 -12 -34 13.66 15.51
 -2 12 -34 0.38 6.36
 -2 -12 -34 7.27 7.95
 -2 12 -34 5.6 6.21
 2 -12 34 4.84 5.27
 -2 -12 -34 -16.79 17.24
 2 12 34 4.13 11.89
 -2 -12 -36 25.54 17.31
 2 12 36 7.89 14.66
 -2 -12 -36 1.3 12.68
 -2 12 -36 1.18 6.46
 2 -13 -35 17.44 10.5
 2 13 -35 -0.4 6.39
 -2 13 35 -4.35 14.08
 -2 13 33 86.48 12.02
 2 13 -33 56.12 10.78
 2 -13 -33 60.88 14.79
 2 -13 -33 73.54 15.91
 2 -13 -33 71.64 12.11
 2 -13 -33 45.39 9.48
 -2 -13 33 65.59 9.85
 2 13 -33 67.27 12.05
 -2 13 33 89.72 21.38
 -2 13 31 -2.05 6.38
 2 -13 -31 11.94 9.32
 2 13 -31 9.19 6.72
 2 -13 -31 0.52 10.19
 2 -13 -31 1.71 6.3
 2 -13 -31 0.32 5.95
 -2 -13 31 11.81 5.91
 2 13 -31 4.94 5.78
 -2 13 31 -13.16 17
 -2 13 29 70.04 10.15
 2 -13 -29 48.16 10.05
 2 13 -29 62.29 10.99
 2 -13 -29 69.5 14.58
 2 -13 -29 77.56 11.22
 2 -13 -29 53.33 9.21
 -2 -13 29 62.69 8.85
 2 13 -29 67.72 11.2
 -2 13 29 60.13 17.44
 -2 13 27 10.55 5.71
 2 13 -27 6.45 5.16
 2 -13 -27 11.67 6.18
 2 -13 -27 6.59 7.53
 2 -13 -27 2.22 5.05
 2 -13 -27 7.55 5.37
 2 13 -27 20.74 7.32
 -2 -13 27 8.62 4.9
 -2 13 27 1.36 10.23
 2 -13 -25 25.34 6.66
 2 13 -25 17.82 7.02
 2 -13 -25 11.92 5.85
 2 -13 -25 25.58 7.01
 -2 13 25 21.59 6.72
 2 -13 -25 24.62 6.07
 2 13 -25 25.12 7.59
 -2 -13 25 21.63 5.95
 -2 13 25 10.72 9.98
 2 -13 -23 148.24 12.32
 2 13 -23 109.35 12.2
 2 -13 -23 104.1 10.48
 2 -13 -23 133.8 13.32
 -2 13 23 163.91 13.74
 -2 -13 23 113.88 11.55
 2 -13 -23 127.92 10.89
 2 13 -23 124.11 12.36
 -2 13 23 132.72 20.92
 2 -13 -21 5.82 4.21
 2 -13 -21 -7.55 4.58
 2 13 -21 3.52 4.58
 2 -13 -21 -3.36 4.99
 -2 13 21 2.84 4.12
 -2 -13 21 -5.85 4.66
 2 -13 -21 4.38 3.65
 2 13 -21 1.02 4.3
 -2 13 21 -1.61 10.1
 2 -13 -19 68.69 6.46
 2 13 -19 49.32 8.36
 2 -13 -19 51.84 6.21
 2 -13 -19 72.02 9.98
 -2 13 19 70.3 9.2
 -2 -13 19 52.75 8.12
 2 -13 -19 69.41 6.29
 2 13 -19 57.07 8.58
 -2 13 19 79.91 15.72
 2 -13 -17 8.39 2.52
 2 13 -17 2.76 3.7
 2 -13 -17 -3.9 2.84
 2 13 -17 2.64 4.36
 2 -13 -17 -0.26 4.46
 -2 13 17 6.23 3.76
 2 13 -17 2.26 4.23
 -2 13 17 9.9 7.87
 2 13 -15 67.16 8.74
 2 -13 -15 71.54 5.67
 2 13 -15 82.11 9.93
 2 -13 -15 98.24 10.56
 -2 13 15 91.43 9.72
 2 13 -15 79.13 9
 -2 13 15 83.28 12.99
 2 -13 -13 40.19 4.14
 2 13 -13 38.38 7.41
 2 13 -13 39.36 6.86
 2 -13 -13 46.29 7.23
 -2 13 13 39.64 6.89
 2 13 -13 34.72 5.91
 -2 13 13 49.58 11.03
 2 13 -11 37.07 6.59
 2 13 -11 38.17 5.94
 -2 13 11 38.88 6.41
 2 13 -11 42.49 3.96
 2 -13 -11 42.26 6.78
 2 13 -11 48.61 6.54
 -2 13 11 38.81 3.69
 -2 13 11 40.69 8.75
 -2 13 9 107.01 8.18
 2 13 -9 110.7 9.3
 2 13 -9 103.95 6.37
 -2 13 9 111.74 9.29
 2 13 -9 81.1 8.58
 2 13 -9 74.58 8.49
 -2 13 9 88.6 9.2
 -2 13 9 89.84 5.5
 2 -13 -9 107.2 10.53
 2 13 -9 104.28 8.94
 -2 13 9 103.09 6.11
 -2 13 9 115.74 12.45
 2 13 -7 11.24 4.09
 -2 13 7 11.03 3.63
 -2 13 7 6.31 2.87
 2 13 -7 8.21 3.88
 -2 13 7 5.77 3.62
 -2 13 7 2.46 3.19
 2 13 -7 3.74 2.11
 -2 13 7 8.84 2.63
 -2 13 7 4.04 2.27
 2 13 -7 9.56 3.75
 -2 13 7 0.93 4.52
 -2 13 5 213.84 11.2
 2 13 -5 208.48 12.04
 -2 13 5 168.12 11.68
 -2 13 5 174.07 10.71
 2 13 -5 159.89 11.29
 -2 13 5 221.08 12.25
 2 13 -5 209.04 9.72
 -2 13 5 183.93 9.25
 2 13 -5 195.62 10.95
 -2 13 5 202.3 12.72
 -2 13 3 17.41 3.83
 2 13 -3 8.63 2.69
 -2 13 3 9.91 3.12
 2 13 -3 3.43 2.87
 -2 13 3 5.02 3.17
 -2 13 3 5.13 2.92
 2 13 -3 10.14 3.28
 -2 13 3 9.98 3.43
 2 13 -3 11.19 3.72
 -2 13 3 2.05 2.07
 2 13 -1 66.74 5.44
 -2 13 1 48.44 6.06
 2 13 -1 61.07 6.84
 -2 13 1 59.78 7.02
 2 13 -1 55.94 5.83
 -2 13 1 57.63 6.35
 -2 13 1 55.99 5.83
 2 13 -1 58.44 5.52
 2 13 -1 64.09 6.81
 -2 13 1 51.8 5.67
 2 13 1 132.35 9.01
 2 13 1 98.17 8.77
 2 13 1 112.73 10.05
 -2 13 -1 108.23 8.87
 -2 13 -1 121.52 8.37
 2 13 1 131.85 8.96
 2 13 1 98.9 7.63
 -2 13 -1 118.44 8.65
 2 13 1 112.51 7.22
 -2 13 -1 113.79 8.33
 2 13 1 129.86 9.75
 2 13 3 64.52 5.9
 2 13 3 66.65 7.39
 2 13 3 65.78 8.11
 2 13 3 83.14 8.47
 2 13 3 81.26 7.44
 -2 13 -3 79.32 6.45
 2 13 3 71.54 5.58
 -2 13 -3 69.15 6.63
 2 13 3 79.07 7.57
 -2 13 -3 75.07 6.84
 2 13 5 83.1 8.05
 -2 13 -5 94.48 8.08
 2 13 5 76.57 8.01
 2 13 5 72.88 5.78
 2 13 5 74.45 8.58
 -2 13 -5 83.7 6.47
[truncated: 5,113,238 more chars]
