# Supplementary material for: Zwitterionic Heavier Pnictinidenes in Redox Catalysis
Source: Angew Chem Int Ed Engl. 2025 Jun 30;64(34):e202505697. doi: 10.1002/anie.202505697 (PMC12363621; doi:10.1002/anie.202505697)
Supplement: Supplementary file 2 — Supporting Information [file ANIE-64-e202505697-s002.zip › 10b.cif]

data_11b

#2024ncs0800az

_audit_creation_date               2024-11-12
_audit_creation_method
;
Olex2 1.5-dev
(compiled 2024.11.02 svn.r97f918c9 for OlexSys, GUI svn.r7083)
;
loop_
  _audit_author_name
  _audit_author_email
  _audit_author_address
 'Planas Fabrega, O.' o.planasfabrega@qmul.ac.uk
;
University of London Queen Mary
Chemistry
Mile End Road, School of Physical & Chemical Sciences, Joseph Priestley Building
London
E1 4NS
UK
;
 'Tizzard, G.J.' Graham.Tizzard@soton.ac.uk
;
University of Southampton
UK National Crystallography Service, Chemistry, Faculty of Engineering and Physical Sciences
Highfield
Southampton
SO17 1BJ
UK
;

_audit_contact_author_address      ?
_audit_contact_author_email        ?
_audit_contact_author_name         ''
_audit_contact_author_phone        ?
_publ_contact_author_id_orcid      ?
_publ_section_references
;
Bourhis, L.J., Dolomanov, O.V., Gildea, R.J., Howard, J.A.K., Puschmann, H.
 (2015). Acta Cryst. A71, 59-75.

D. Kratzert, I. Krossing, (2018), J. Appl. Cryst. 51, 928-934. 

Dolomanov, O.V., Bourhis, L.J., Gildea, R.J, Howard, J.A.K. & Puschmann, H.
 (2009), J. Appl. Cryst. 42, 339-341.

Kleemiss, F., Dolomanov, O.V., Bodensteiner, M., Peyerimhoff, N., Midgley, L.,
Bourhis, L.J., Genoni, A., Malaspina, L.A., Jayatilaka, D., Spencer, J.L.,
White, F., Grundkoetter-Stock, B., Steinhauer, S., Lentz, D., Puschmann, H.,
Grabowsky, S. (2021), Chem. Sci., 12, 1675-1692.

Kratzert, D., Holstein, J.J. & Krossing, I. (2015). J. Appl. Cryst. 48, 933-938.

Sheldrick, G.M. (2015). Acta Cryst. A71, 3-8.
;
_chemical_formula_moiety          
 'C36 H43 B N4 O2 Sb, C F3 O3 S, 0.75(C3 H7), 0.25(C3 H3)'
_chemical_formula_sum              'C40 H49 B F3 N4 O5 S Sb'
_chemical_formula_weight           887.504
_chemical_oxdiff_formula           'C40 H50 B F3 N4 O5 S Sb'
_chemical_oxdiff_usercomment       CYC-Sb(III)4OMePhCOCl
loop_
  _atom_type_symbol
  _atom_type_scat_dispersion_real
  _atom_type_scat_dispersion_imag
  _atom_type_scat_source
  _atom_type_scat_dispersion_source
 B 0.00156 0.00068 'NoSpherA2: Chem.Sci. 2021, DOI:10.1039/D0SC05526C'
 'Brennan, Cowan, Rev. Sci. Instrum., 1992, 63, 850'
 C 0.00313 0.00162 'NoSpherA2: Chem.Sci. 2021, DOI:10.1039/D0SC05526C'
 'Brennan, Cowan, Rev. Sci. Instrum., 1992, 63, 850'
 F 0.01756 0.01033 'NoSpherA2: Chem.Sci. 2021, DOI:10.1039/D0SC05526C'
 'Brennan, Cowan, Rev. Sci. Instrum., 1992, 63, 850'
 H 0.00000 0.00000 'NoSpherA2: Chem.Sci. 2021, DOI:10.1039/D0SC05526C'
 'Brennan, Cowan, Rev. Sci. Instrum., 1992, 63, 850'
 N 0.00612 0.00332 'NoSpherA2: Chem.Sci. 2021, DOI:10.1039/D0SC05526C'
 'Brennan, Cowan, Rev. Sci. Instrum., 1992, 63, 850'
 O 0.01085 0.00610 'NoSpherA2: Chem.Sci. 2021, DOI:10.1039/D0SC05526C'
 'Brennan, Cowan, Rev. Sci. Instrum., 1992, 63, 850'
 S 0.12485 0.12449 'NoSpherA2: Chem.Sci. 2021, DOI:10.1039/D0SC05526C'
 'Brennan, Cowan, Rev. Sci. Instrum., 1992, 63, 850'
 Sb -0.55470 1.55289 'NoSpherA2: Chem.Sci. 2021, DOI:10.1039/D0SC05526C'
 'Brennan, Cowan, Rev. Sci. Instrum., 1992, 63, 850'

_space_group_crystal_system        'triclinic'
_space_group_IT_number             2
_space_group_name_H-M_alt          'P -1'
_space_group_name_Hall             '-P 1'
loop_
  _space_group_symop_id
  _space_group_symop_operation_xyz
 1 x,y,z
 2 -x,-y,-z

_symmetry_Int_Tables_number        2
_cell_length_a                     10.9066(1)
_cell_length_b                     14.9551(2)
_cell_length_c                     15.1257(1)
_cell_angle_alpha                  118.156(1)
_cell_angle_beta                   103.675(1)
_cell_angle_gamma                  96.569(1)
_cell_volume                       2038.69(5)
_cell_formula_units_Z              2
_cell_measurement_reflns_used      84907
_cell_measurement_temperature      100(2)
_cell_measurement_theta_max        45.2550
_cell_measurement_theta_min        1.6010
_exptl_absorpt_coefficient_mu      0.788
_exptl_absorpt_correction_T_max    1.00000
_exptl_absorpt_correction_T_min    0.89833
_exptl_absorpt_correction_type     multi-scan
_exptl_absorpt_process_details
;
CrysAlisPro 1.171.43.143a (Rigaku Oxford Diffraction, 2024)
Empirical absorption correction using spherical harmonics,
implemented in SCALE3 ABSPACK scaling algorithm.
;
_exptl_crystal_colour              yellow
_exptl_crystal_colour_primary      yellow
_exptl_crystal_density_diffrn      1.446
_exptl_crystal_description         block
_exptl_crystal_F_000               911.634
_exptl_crystal_recrystallization_method 
 'The material was recrystallised from a mixture of hexane and benzene'
_exptl_crystal_size_max            0.14
_exptl_crystal_size_mid            0.13
_exptl_crystal_size_min            0.12
_diffrn_reflns_av_R_equivalents    0.0284
_diffrn_reflns_av_unetI/netI       0.0213
_diffrn_reflns_Laue_measured_fraction_full  0.9990
_diffrn_reflns_Laue_measured_fraction_max  0.9965
_diffrn_reflns_limit_h_max         21
_diffrn_reflns_limit_h_min         -21
_diffrn_reflns_limit_k_max         29
_diffrn_reflns_limit_k_min         -29
_diffrn_reflns_limit_l_max         30
_diffrn_reflns_limit_l_min         -29
_diffrn_reflns_number              174063
_diffrn_reflns_point_group_measured_fraction_full  0.9990
_diffrn_reflns_point_group_measured_fraction_max  0.9965
_diffrn_reflns_theta_full          25.2417
_diffrn_reflns_theta_max           45.19
_diffrn_reflns_theta_min           1.58
_diffrn_ambient_environment        N~2~
_diffrn_ambient_temperature        100(2)
_diffrn_detector                   'hybrid pixel array detector'
_diffrn_detector_area_resol_mean   10
_diffrn_detector_dtime             0.000
_diffrn_detector_type              'Rigaku, HyPix 6000HE'
_diffrn_measured_fraction_theta_full  0.9990
_diffrn_measured_fraction_theta_max  0.9965
_diffrn_measurement_details
;
List of Runs (angles in degrees, time in seconds):

  # Type    Start    End  Width  t~exp~   \w     \q     \k     \f   Frames
--------------------------------------------------------------------------
  1  \w    -42.00  13.00   0.50    2.00    --  -43.52  88.00  42.00  110
  2  \w      6.00  32.00   0.50    2.00    --   45.71 -88.00 -73.00   52
  3  \w    -79.00 -53.00   0.50    2.00    --  -43.52 135.00 104.94   52
  4  \w     -3.00  27.00   0.50    2.00    --  -43.52  30.00 -19.55   60
  5  \w    -54.00 -22.00   0.50    2.00    --  -43.52 138.00 -23.49   64
  6  \w      0.00  29.00   0.50    2.00    --  -43.52  28.00 119.14   58
  7  \w    -94.00 -38.00   0.50    2.00    --  -43.52 135.00 -67.67  112
  8  \w    -88.00 -42.00   0.50    2.00    --  -43.52 140.00-133.71   92
  9  \w    -95.00 -38.00   0.50    2.00    --  -43.52 136.00  48.10  114
 10  \w      4.00  30.00   0.50    2.00    --  -43.52  28.00-132.11   52
 11  \w   -113.00 -73.00   0.50    2.00    --  -43.52 -33.00 123.25   80
 12  \w    -14.00  25.00   0.50    2.00    --  -43.52  36.00-168.36   78
 13  \w    -97.00 -72.00   0.50    2.00    --  -43.52 140.00  25.73   50
 14  \w    -46.00 -21.00   0.50    2.00    --  -43.52 140.00  25.73   50
 15  \w   -110.00 -33.00   0.50    2.00    --  -43.52 -54.00-105.12  154
 16  \w   -115.00 -35.00   0.50    2.00    --  -43.52 -49.00-151.74  160
 17  \w   -117.00 -89.00   0.50    2.00    --  -43.52 -51.00  -3.76   56
 18  \w    -76.00 -34.00   0.50    2.00    --  -43.52 -51.00  -3.76   84
 19  \w     -7.00  32.00   0.50    2.00    --  -43.52  38.00-120.00   78
 20  \w    -95.00 -31.00   0.50    2.00    --  -43.52 136.00 126.73  128
 21  \w    -76.00 -27.00   0.50    2.00    --  -43.52 125.00 104.10   98
 22  \w   -115.00 -76.00   0.50    2.00    --  -43.52 -49.00 -31.73   78
 23  \w    -76.00 -51.00   0.50    2.00    --  -43.52 104.00  10.04   50
 24  \w    -50.00 -24.00   0.50    2.00    --  -43.52 104.00  10.04   52
 25  \w    -69.00 -39.00   0.50    2.00    --  -43.52 -11.00  -9.95   60
 26  \w    -16.00  14.00   0.50    2.00    --  -43.52  57.00 -30.00   60
 27  \w    -81.00 -55.00   0.50    2.00    --  -43.52 140.00  63.96   52
 28  \w    -84.00 -58.00   0.50    2.00    --  -43.52 139.00-108.36   52
 29  \w     -7.00  28.00   0.50    2.00    --  -43.52  60.00  14.69   70
 30  \w    -71.00 -27.00   0.50    2.00    --  -43.52 100.00  72.89   88
 31  \w    -22.00   3.00   0.50    2.00    --  -43.52 100.00  72.89   50
 32  \w    -81.00 -54.00   0.50    2.00    --  -43.52 -53.00 -39.19   54
 33  \w    -74.00 -18.00   0.50    2.00    --  -43.52 133.00 -50.27  112
 34  \w    -96.00 -20.00   0.50    2.00    --  -43.52 138.00-154.36  152
 35  \w    -95.00 -70.00   0.50    2.00    --  -43.52 136.00-111.99   50
 36  \w    -95.00 -60.00   0.50    2.00    --  -43.52 138.00 159.91   70
 37  \w    -97.00 -71.00   0.50    2.00    --  -43.52 -49.00 134.91   52
 38  \w   -101.00 -75.00   0.50    2.00    --  -43.52 -49.00 162.62   52
 39  \w    -64.00 -35.00   0.50    2.00    --  -43.52 -49.00 162.62   58
 40  \w    -22.00   4.00   0.50    2.00    --  -43.52  77.00-180.00   52
 41  \w    -28.00  -2.00   0.50    2.00    --  -43.52  72.00 -20.22   52
 42  \w    -18.00  31.00   0.50    2.00    --  -43.52  39.00 136.53   98
;
_diffrn_measurement_device         'four-circle diffractometer'
_diffrn_measurement_device_details  'Rigaku, UG2 \k goniometer'
_diffrn_measurement_device_type   
 'Rigaku FRE+ diffractometer with Arc)Sec VHF Varimax confocal mirrors, a UG2 goniometer and HyPix 6000HE detector'
_diffrn_measurement_method         'profile data from \w-scans'
_diffrn_measurement_specimen_support  'MiTeGen MicroLoop'
_diffrn_orient_matrix_type        
 'CrysAlisPro convention (1999,Acta A55,543-557)'
_diffrn_orient_matrix_UB_11        0.0007988000
_diffrn_orient_matrix_UB_12        -0.0483441000
_diffrn_orient_matrix_UB_13        -0.0021646000
_diffrn_orient_matrix_UB_21        0.0691987000
_diffrn_orient_matrix_UB_22        0.0135309000
_diffrn_orient_matrix_UB_23        0.0147909000
_diffrn_orient_matrix_UB_31        0.0050620000
_diffrn_orient_matrix_UB_32        0.0242881000
_diffrn_orient_matrix_UB_33        0.0543583000
_diffrn_radiation_collimation      0.2
_diffrn_radiation_monochromator    'Confocal mirrors, Arc)Sec VHF Varimax'
_diffrn_radiation_probe            x-ray
_diffrn_radiation_type             'Mo K\a'
_diffrn_radiation_wavelength       0.71073
_diffrn_radiation_xray_symbol      K-L~3~
_diffrn_source                     'Rotating Anode'
_diffrn_source_current             55.0
_diffrn_source_power               2.475
_diffrn_source_target              Mo
_diffrn_source_type                'Rigaku FRE+'
_diffrn_source_voltage             45.0
_reflns_Friedel_coverage           0.0
_reflns_limit_h_max                21
_reflns_limit_h_min                -21
_reflns_limit_k_max                25
_reflns_limit_k_min                -29
_reflns_limit_l_max                30
_reflns_limit_l_min                0
_reflns_number_gt                  30351
_reflns_number_total               33820
_reflns_threshold_expression       I>=2u(I)
_computing_cell_refinement         'CrysAlisPro 1.171.43.143a (Rigaku OD, 2024)'
_computing_data_collection        
 'CrysAlisPro system (CCD 43.143a 64-bit (release 25-10-2024))'
_computing_data_reduction          'CrysAlisPro 1.171.43.143a (Rigaku OD, 2024)'
_computing_molecular_graphics      'Olex2 1.5-dev (Dolomanov et al., 2009)'
_computing_publication_material    'Olex2 1.5-dev (Dolomanov et al., 2009)'
_computing_structure_refinement    'olex2.refine 1.5-dev (Bourhis et al., 2015)'
_computing_structure_solution      'SHELXT 2018/2 (Sheldrick, 2018)'
_refine_diff_density_max           1.2714
_refine_diff_density_min           -0.8124
_refine_diff_density_rms           0.0855
_refine_ls_d_res_high              0.5009
_refine_ls_d_res_low               12.8680
_refine_ls_goodness_of_fit_ref     1.0380
_refine_ls_hydrogen_treatment      constr
_refine_ls_matrix_type             full
_refine_ls_number_constraints      84
_refine_ls_number_parameters       558
_refine_ls_number_reflns           33820
_refine_ls_number_restraints       21
_refine_ls_R_factor_all            0.0295
_refine_ls_R_factor_gt             0.0236
_refine_ls_restrained_S_all        1.0377
_refine_ls_shift/su_max            0.0008
_refine_ls_shift/su_mean           0.0001
_refine_ls_structure_factor_coef   Fsqd
_refine_ls_weighting_details      
 'w=1/[\s^2^(Fo^2^)+(0.0234P)^2^+0.1786P] where P=(Fo^2^+2Fc^2^)/3'
_refine_ls_weighting_scheme        calc
_refine_ls_wR_factor_gt            0.0514
_refine_ls_wR_factor_ref           0.0534
_refine_special_details           
 'Sb1 has been refined with an anharmonic component to the anisotropic refinement. The structure includes a mixed solvent site over a symmetry site with solovent occupancies initially refined then fixed to 75:25 hexane:benzene.  Partially occupied solvent benzene has thermal restraints (RIGU) applied'
_olex2_refinement_description
;
1. Fixed Uiso
 At 1.2 times of:
  All C(H) groups, All C(H,H) groups
 At 1.5 times of:
  All C(H,H,H) groups
2. Restrained distances
 C53b-C52b = C53b-C51b_$1 = C52b-C51b = C53b-C52b = C53b_$1-C51b = C52b-C51b
 1.47 with sigma of 0.02
 C53b-C52b \\sim C53b-C51b_$1 \\sim C52b-C51b \\sim C53b-C52b \\sim
C53b_$1-C51b \\sim C52b-C51b
 with sigma of 0.02
3. Rigid body (RIGU) restrains
 C51b, C52b, C53b
 with sigma for 1-2 distances of 0.004 and sigma for 1-3 distances of 0.004
4. Others
 Fixed Sof: C51a(0.75) H51a(0.75) H51c(0.75) H51d(0.75) C52a(0.75) H52a(0.75)
 H52c(0.75) C53a(0.75) H53a(0.75) H53c(0.75) C51b(0.25) H51b(0.25) C52b(0.25)
 H52b(0.25) C53b(0.25) H53b(0.25)
5.a Secondary CH2 refined with riding coordinates:
 C52a(H52a,H52c), C53a(H53a,H53c)
5.b Aromatic/amide H refined with riding coordinates:
 C2(H2), C3(H3), C9(H9), C10(H10), C16(H16), C17(H17), C19(H19), C20(H20),
 C23(H23), C24(H24), C26(H26), C27(H27), C31(H31), C32(H32), C34(H34), C35(H35),
  C51b(H51b), C52b(H52b), C53b(H53b)
5.c Idealised Me refined as rotating group:
 C5(H5a,H5b,H5c), C6(H6a,H6b,H6c), C7(H7a,H7b,H7c), C12(H12a,H12b,H12c),
 C13(H13a,H13b,H13c), C14(H14a,H14b,H14c), C21(H21a,H21b,H21c), C28(H28a,H28b,
 H28c), C36(H36a,H36b,H36c), C51a(H51a,H51c,H51d)
;
_olex2_refine_details
;
Refinement using NoSpherA2, an implementation of
NOn-SPHERical Atom-form-factors in Olex2.
Please cite:
F. Kleemiss et al. Chem. Sci. DOI 10.1039/D0SC05526C - 2021
NoSpherA2 implementation of HAR makes use of
tailor-made aspherical atomic form factors calculated
on-the-fly from a Hirshfeld-partitioned electron density (ED) - not from
spherical-atom form factors.

The ED is calculated from a gaussian basis set single determinant SCF
wavefunction - either Hartree-Fock or DFT using selected funtionals
- for a fragment of the crystal.
This fragment can be embedded in an electrostatic crystal field by employing cluster charges
or modelled using implicit solvation models, depending on the software used.
The following options were used:
   SOFTWARE:       T:\ncs\ros\2024ncs0800a\struct\olex2_2024ncs0800az\2024ncs0800az_part1.gbw
   PARTITIONING:   NoSpherA2
   INT ACCURACY:   Normal
   METHOD:         PBE
   BASIS SET:      x2c-TZVP
   CHARGE:         0
   MULTIPLICITY:   1
   RELATIVISTIC:   DKH2
   DATE:           2024-11-10_04-07-09
;
_atom_sites_solution_primary       dual
loop_
  _atom_site_label
  _atom_site_type_symbol
  _atom_site_fract_x
  _atom_site_fract_y
  _atom_site_fract_z
  _atom_site_U_iso_or_equiv
  _atom_site_adp_type
  _atom_site_occupancy
  _atom_site_refinement_flags_posn
  _atom_site_refinement_flags_adp
  _atom_site_refinement_flags_occupancy
  _atom_site_disorder_group
 Sb1 Sb 0.985414(8) 0.388533(5) 0.604043(6) 0.01589(3) Uani 1.000000 . . . .
 O1 O 0.88168(7) 0.54572(4) 0.57875(5) 0.03550(13) Uani 1.000000 . . . .
 O2 O 0.48423(6) 0.23704(5) 0.11043(5) 0.03439(12) Uani 1.000000 . . . .
 N1 N 0.78168(5) 0.36128(3) 0.70684(3) 0.01557(7) Uani 1.000000 . . . .
 N2 N 0.91604(5) 0.51874(3) 0.81558(3) 0.01626(7) Uani 1.000000 . . . .
 N3 N 0.78986(4) 0.18714(3) 0.55022(3) 0.01384(6) Uani 1.000000 . . . .
 N4 N 0.92890(4) 0.14137(3) 0.46363(3) 0.01410(6) Uani 1.000000 . . . .
 C1 C 0.88766(5) 0.42829(4) 0.72060(4) 0.01467(7) Uani 1.000000 . . . .
 C2 C 0.74091(6) 0.41077(4) 0.79377(4) 0.01980(9) Uani 1.000000 . . . .
 H2 H 0.65746(6) 0.37749(4) 0.80598(4) 0.02376(11) Uiso 1.000000 R . . .
 C3 C 0.82339(6) 0.50816(4) 0.86109(4) 0.01966(9) Uani 1.000000 . . . .
 H3 H 0.81786(6) 0.56678(4) 0.93644(4) 0.02359(11) Uiso 1.000000 R . . .
 C4 C 1.03178(6) 0.61332(4) 0.87984(4) 0.01858(8) Uani 1.000000 . . . .
 C5 C 1.12386(7) 0.61335(5) 0.81880(5) 0.02892(13) Uani 1.000000 . . . .
 H5a H 1.1626(5) 0.5458(3) 0.7987(5) 0.0434(2) Uiso 1.000000 GR . . .
 H5b H 1.07135(18) 0.6103(6) 0.7471(3) 0.0434(2) Uiso 1.000000 GR . . .
 H5c H 1.2030(4) 0.6840(3) 0.8672(2) 0.0434(2) Uiso 1.000000 GR . . .
 C6 C 1.10495(8) 0.60958(6) 0.97761(5) 0.02795(12) Uani 1.000000 . . . .
 H6a H 1.0440(3) 0.6187(6) 1.0263(3) 0.04192(18) Uiso 1.000000 GR . . .
 H6b H 1.1283(6) 0.5351(2) 0.95222(5) 0.04192(18) Uiso 1.000000 GR . . .
 H6c H 1.1939(4) 0.6722(3) 1.0229(3) 0.04192(18) Uiso 1.000000 GR . . .
 C7 C 0.98069(8) 0.71125(5) 0.91296(6) 0.02735(12) Uani 1.000000 . . . .
 H7a H 0.9234(6) 0.7092(3) 0.84311(6) 0.04103(18) Uiso 1.000000 GR . . .
 H7b H 0.9206(5) 0.7132(3) 0.9607(4) 0.04103(18) Uiso 1.000000 GR . . .
 H7c H 1.06201(8) 0.78041(5) 0.9584(5) 0.04103(18) Uiso 1.000000 GR . . .
 C8 C 0.89127(5) 0.22419(4) 0.53014(4) 0.01335(7) Uani 1.000000 . . . .
 C9 C 0.76173(6) 0.07912(4) 0.49487(4) 0.01722(8) Uani 1.000000 . . . .
 H9 H 0.68478(6) 0.02628(4) 0.49462(4) 0.02066(10) Uiso 1.000000 R . . .
 C10 C 0.84719(6) 0.05009(4) 0.44049(4) 0.01718(8) Uani 1.000000 . . . .
 H10 H 0.85044(6) -0.02949(4) 0.38890(4) 0.02062(9) Uiso 1.000000 R . . .
 C11 C 1.04044(5) 0.14496(4) 0.42176(4) 0.01626(8) Uani 1.000000 . . . .
 C12 C 1.04054(7) 0.03250(5) 0.34445(5) 0.02385(11) Uani 1.000000 . . . .
 H12a H 1.0529(6) -0.01005(16) 0.38544(14) 0.03577(16) Uiso 1.000000 GR . . .
 H12b H 0.9490(3) -0.00600(17) 0.2798(3) 0.03577(16) Uiso 1.000000 GR . . .
 H12c H 1.1197(4) 0.03437(5) 0.3137(4) 0.03577(16) Uiso 1.000000 GR . . .
 C13 C 1.16975(6) 0.19801(5) 0.51425(5) 0.02196(10) Uani 1.000000 . . . .
 H13a H 1.1723(3) 0.27834(15) 0.5673(3) 0.03294(14) Uiso 1.000000 GR . . .
 H13b H 1.1780(3) 0.1567(3) 0.5566(3) 0.03294(14) Uiso 1.000000 GR . . .
 H13c H 1.24996(6) 0.1964(4) 0.48395(6) 0.03294(14) Uiso 1.000000 GR . . .
 C14 C 1.02032(7) 0.20326(5) 0.36179(5) 0.02239(10) Uani 1.000000 . . . .
 H14a H 0.9256(3) 0.1666(3) 0.3009(3) 0.03359(15) Uiso 1.000000 GR . . .
 H14b H 1.0260(6) 0.28395(13) 0.41633(10) 0.03359(15) Uiso 1.000000 GR . . .
 H14c H 1.0951(4) 0.2004(4) 0.3258(4) 0.03359(15) Uiso 1.000000 GR . . .
 C15 C 0.58326(5) 0.25748(4) 0.52940(4) 0.01581(7) Uani 1.000000 . . . .
 C16 C 0.55734(6) 0.35385(4) 0.55013(5) 0.02113(9) Uani 1.000000 . . . .
 H16 H 0.61284(6) 0.42423(4) 0.62573(5) 0.02536(11) Uiso 1.000000 R . . .
 C17 C 0.46230(7) 0.36175(5) 0.47635(6) 0.02453(11) Uani 1.000000 . . . .
 H17 H 0.44479(7) 0.43774(5) 0.49617(6) 0.02944(13) Uiso 1.000000 R . . .
 C18 C 0.38933(6) 0.27378(6) 0.37754(5) 0.02292(10) Uani 1.000000 . . . .
 C19 C 0.40975(6) 0.17648(5) 0.35737(5) 0.02240(10) Uani 1.000000 . . . .
 H19 H 0.35153(6) 0.10602(5) 0.28277(5) 0.02688(12) Uiso 1.000000 R . . .
 C20 C 0.50398(6) 0.16865(4) 0.43183(4) 0.01911(8) Uani 1.000000 . . . .
 H20 H 0.51647(6) 0.09178(4) 0.41393(4) 0.02293(10) Uiso 1.000000 R . . .
 C21 C 0.29561(8) 0.28549(8) 0.29541(7) 0.03354(16) Uani 1.000000 . . . .
 H21a H 0.2408(5) 0.3391(5) 0.33270(13) 0.0503(2) Uiso 1.000000 GR . . .
 H21b H 0.34957(9) 0.3158(6) 0.2598(4) 0.0503(2) Uiso 1.000000 GR . . .
 H21c H 0.2294(5) 0.20999(13) 0.2349(3) 0.0503(2) Uiso 1.000000 GR . . .
 C22 C 0.64969(5) 0.18614(4) 0.66625(4) 0.01495(7) Uani 1.000000 . . . .
 C23 C 0.74112(6) 0.16163(4) 0.72832(4) 0.01799(8) Uani 1.000000 . . . .
 H23 H 0.84134(6) 0.17346(4) 0.72921(4) 0.02158(10) Uiso 1.000000 R . . .
 C24 C 0.70616(7) 0.12254(5) 0.78866(5) 0.02169(10) Uani 1.000000 . . . .
 H24 H 0.77895(7) 0.10330(5) 0.83444(5) 0.02603(11) Uiso 1.000000 R . . .
 C25 C 0.57827(7) 0.10782(5) 0.79092(5) 0.02272(10) Uani 1.000000 . . . .
 C26 C 0.48636(6) 0.13061(5) 0.72871(5) 0.02237(10) Uani 1.000000 . . . .
 H26 H 0.38628(6) 0.11904(5) 0.72820(5) 0.02684(12) Uiso 1.000000 R . . .
 C27 C 0.52160(6) 0.16818(4) 0.66701(5) 0.01892(8) Uani 1.000000 . . . .
 H27 H 0.44751(6) 0.18381(4) 0.61839(5) 0.02270(10) Uiso 1.000000 R . . .
 C28 C 0.54069(11) 0.07039(7) 0.85982(7) 0.03763(19) Uani 1.000000 . . . .
 H28a H 0.5766(7) 0.0029(4) 0.8485(5) 0.0564(3) Uiso 1.000000 GR . . .
 H28b H 0.5828(7) 0.1324(2) 0.94198(9) 0.0564(3) Uiso 1.000000 GR . . .
 H28c H 0.43575(11) 0.0491(6) 0.8383(5) 0.0564(3) Uiso 1.000000 GR . . .
 C29 C 0.85267(7) 0.45030(4) 0.52125(5) 0.02100(9) Uani 1.000000 . . . .
 C30 C 0.75666(6) 0.39458(4) 0.41352(5) 0.01876(8) Uani 1.000000 . . . .
 C31 C 0.69845(7) 0.45278(5) 0.37359(5) 0.02259(10) Uani 1.000000 . . . .
 H31 H 0.72545(7) 0.53774(5) 0.42263(5) 0.02711(12) Uiso 1.000000 R . . .
 C32 C 0.60694(7) 0.40364(6) 0.27246(6) 0.02478(11) Uani 1.000000 . . . .
 H32 H 0.56286(7) 0.44958(6) 0.24260(6) 0.02974(13) Uiso 1.000000 R . . .
 C33 C 0.57236(7) 0.29351(6) 0.20945(5) 0.02358(10) Uani 1.000000 . . . .
 C34 C 0.62930(7) 0.23481(5) 0.24879(5) 0.02246(10) Uani 1.000000 . . . .
 H34 H 0.60228(7) 0.14983(5) 0.19995(5) 0.02695(12) Uiso 1.000000 R . . .
 C35 C 0.72008(6) 0.28491(4) 0.34991(4) 0.01908(8) Uani 1.000000 . . . .
 H35 H 0.76315(6) 0.23882(4) 0.38004(4) 0.02290(10) Uiso 1.000000 R . . .
 C36 C 0.42149(11) 0.29138(9) 0.06538(8) 0.0448(2) Uani 1.000000 . . . .
 H36a H 0.3538(6) 0.23538(10) -0.0130(3) 0.0673(3) Uiso 1.000000 GR . . .
 H36b H 0.3693(7) 0.3374(6) 0.1147(4) 0.0673(3) Uiso 1.000000 GR . . .
 H36c H 0.49386(14) 0.3425(5) 0.0603(7) 0.0673(3) Uiso 1.000000 GR . . .
 B1 B 0.69805(6) 0.24713(4) 0.61127(4) 0.01416(8) Uani 1.000000 . . . .
 S41 S 1.184302(15) 0.292081(11) 0.812291(10) 0.01940(3) Uani 1.000000 . . . .
 F41 F 1.35967(6) 0.37048(5) 0.75566(5) 0.04260(13) Uani 1.000000 . . . .
 F42 F 1.44160(5) 0.35571(4) 0.88998(4) 0.03693(11) Uani 1.000000 . . . .
 F43 F 1.34781(7) 0.47884(4) 0.90786(6) 0.05434(18) Uani 1.000000 . . . .
 O41 O 1.09215(6) 0.32887(5) 0.76120(5) 0.03479(12) Uani 1.000000 . . . .
 O42 O 1.19526(6) 0.18908(4) 0.74410(4) 0.02959(11) Uani 1.000000 . . . .
 O43 O 1.18175(7) 0.31410(5) 0.91486(4) 0.03527(13) Uani 1.000000 . . . .
 C41 C 1.34199(7) 0.37886(5) 0.84330(5) 0.02755(12) Uani 1.000000 . . . .
 C51a C 0.25570(13) -0.01087(13) -0.06867(10) 0.0461(3) Uani 0.750000 . . P 1
 H51a H 0.2304(9) 0.0232(8) -0.1171(7) 0.0692(5) Uiso 0.750000 GR . P 1
 H51c H 0.35950(13) 0.0170(9) -0.02687(10) 0.0692(5) Uiso 0.750000 GR . P 1
 H51d H 0.2288(9) -0.09525(14) -0.1185(6) 0.0692(5) Uiso 0.750000 GR . P 1
 C52a C 0.18353(12) 0.02057(11) 0.01030(9) 0.0366(2) Uani 0.750000 . . P 1
 H52a H 0.20893(12) -0.01534(11) 0.05799(9) 0.0439(3) Uiso 0.750000 R . P 1
 H52c H 0.21678(12) 0.10569(11) 0.06382(9) 0.0439(3) Uiso 0.750000 R . P 1
 C53a C 0.03653(10) -0.01051(7) -0.03924(7) 0.02487(15) Uani 0.750000 . . P 1
 H53a H 0.00436(10) -0.09419(7) -0.09929(7) 0.02985(17) Uiso 0.750000 R . P 1
 H53c H 0.01048(10) 0.03233(7) -0.07952(7) 0.02985(17) Uiso 0.750000 R . P 1
 C51b C 0.1344(10) 0.0388(6) 0.0348(5) 0.106(3) Uani 0.250000 D U P 2
 H51b H 0.2400(10) 0.0664(6) 0.0616(5) 0.128(3) Uiso 0.250000 R . P 2
 C52b C 0.0764(7) 0.0165(5) 0.0966(4) 0.094(2) Uani 0.250000 D U P 2
 H52b H 0.1356(7) 0.0319(5) 0.1731(4) 0.113(3) Uiso 0.250000 R . P 2
 C53b C -0.0625(7) -0.0271(5) 0.0589(4) 0.094(2) Uani 0.250000 D U P 2
 H53b H -0.1090(7) -0.0500(5) 0.1037(4) 0.112(3) Uiso 0.250000 R . P 2

loop_
  _atom_site_anharm_GC_C_label
  _atom_site_anharm_GC_C_111
  _atom_site_anharm_GC_C_112
  _atom_site_anharm_GC_C_113
  _atom_site_anharm_GC_C_122
  _atom_site_anharm_GC_C_123
  _atom_site_anharm_GC_C_133
  _atom_site_anharm_GC_C_222
  _atom_site_anharm_GC_C_223
  _atom_site_anharm_GC_C_233
  _atom_site_anharm_GC_C_333
 Sb1 0.000000075(8) 0.000000021(3) 0.000000122(4) -0.000000006(2) 0.000000038(2)
 0.000000160(3) 0.000000032(3) 0.000000017(2) 0.000000047(2) 0.000000218(4)

loop_
  _atom_site_anharm_GC_D_label
  _atom_site_anharm_GC_D_1111
  _atom_site_anharm_GC_D_1112
  _atom_site_anharm_GC_D_1113
  _atom_site_anharm_GC_D_1122
  _atom_site_anharm_GC_D_1123
  _atom_site_anharm_GC_D_1133
  _atom_site_anharm_GC_D_1222
  _atom_site_anharm_GC_D_1223
  _atom_site_anharm_GC_D_1233
  _atom_site_anharm_GC_D_1333
  _atom_site_anharm_GC_D_2222
  _atom_site_anharm_GC_D_2223
  _atom_site_anharm_GC_D_2233
  _atom_site_anharm_GC_D_2333
  _atom_site_anharm_GC_D_3333
 Sb1 0.0000000079(5) 0.00000000108(18) 0.0000000071(2) 0.00000000110(11)
 0.00000000117(10) 0.00000000740(16) 0.00000000021(10) 0.00000000071(7)
 0.00000000163(8) 0.00000000841(15) 0.00000000043(15) -0.00000000012(10)
 0.00000000100(9) 0.00000000194(11) 0.0000000098(2)

loop_
  _atom_site_aniso_label
  _atom_site_aniso_U_11
  _atom_site_aniso_U_22
  _atom_site_aniso_U_33
  _atom_site_aniso_U_12
  _atom_site_aniso_U_13
  _atom_site_aniso_U_23
 Sb1 0.01668(4) 0.01089(4) 0.01773(4) 0.00220(3) 0.00913(3) 0.00438(3)
 O1 0.0509(4) 0.01388(18) 0.0320(2) 0.0085(2) 0.0054(2) 0.00849(17)
 O2 0.0347(3) 0.0404(3) 0.0294(2) 0.0123(2) 0.0039(2) 0.0216(2)
 N1 0.01693(18) 0.01127(14) 0.01527(15) 0.00275(12) 0.00808(13) 0.00338(12)
 N2 0.01811(18) 0.01165(14) 0.01414(14) 0.00239(12) 0.00595(13) 0.00306(11)
 N3 0.01429(16) 0.01056(13) 0.01498(14) 0.00360(11) 0.00696(12) 0.00431(11)
 N4 0.01560(17) 0.01226(14) 0.01398(14) 0.00502(12) 0.00718(12) 0.00512(11)
 C1 0.01545(19) 0.01102(15) 0.01422(16) 0.00263(13) 0.00619(13) 0.00366(12)
 C2 0.0225(2) 0.01429(18) 0.01871(19) 0.00267(16) 0.01224(17) 0.00359(15)
 C3 0.0238(2) 0.01399(18) 0.01632(18) 0.00342(16) 0.01032(17) 0.00286(14)
 C4 0.0196(2) 0.01298(17) 0.01589(17) 0.00208(15) 0.00432(15) 0.00321(14)
 C5 0.0270(3) 0.0212(2) 0.0239(2) -0.0053(2) 0.0098(2) 0.00252(19)
 C6 0.0272(3) 0.0248(3) 0.0215(2) 0.0044(2) 0.0002(2) 0.0083(2)
 C7 0.0291(3) 0.0134(2) 0.0315(3) 0.00469(19) 0.0062(2) 0.00752(19)
 C8 0.01402(18) 0.01101(15) 0.01396(15) 0.00376(13) 0.00642(13) 0.00477(12)
 C9 0.0187(2) 0.01098(16) 0.02023(19) 0.00374(14) 0.01019(16) 0.00512(14)
 C10 0.0200(2) 0.01123(16) 0.01908(18) 0.00518(14) 0.01036(16) 0.00489(14)
 C11 0.0174(2) 0.01679(18) 0.01519(17) 0.00656(15) 0.00874(15) 0.00673(14)
 C12 0.0274(3) 0.0198(2) 0.0247(2) 0.0104(2) 0.0166(2) 0.00729(18)
 C13 0.0170(2) 0.0267(3) 0.0203(2) 0.00727(19) 0.00819(17) 0.00951(19)
 C14 0.0272(3) 0.0248(2) 0.0214(2) 0.0088(2) 0.0132(2) 0.01374(19)
 C15 0.0169(2) 0.01332(17) 0.01788(18) 0.00584(14) 0.00772(15) 0.00732(14)
 C16 0.0211(2) 0.01477(19) 0.0290(2) 0.00740(17) 0.00998(19) 0.01101(18)
 C17 0.0224(3) 0.0228(2) 0.0387(3) 0.0111(2) 0.0136(2) 0.0209(2)
 C18 0.0195(2) 0.0323(3) 0.0302(3) 0.0126(2) 0.0131(2) 0.0226(2)
 C19 0.0207(2) 0.0275(3) 0.0200(2) 0.0101(2) 0.00695(18) 0.01204(19)
 C20 0.0201(2) 0.01692(19) 0.01740(19) 0.00719(16) 0.00511(16) 0.00669(15)
 C21 0.0248(3) 0.0567(5) 0.0434(4) 0.0199(3) 0.0169(3) 0.0397(4)
 C22 0.01415(18) 0.01296(16) 0.01669(17) 0.00332(13) 0.00698(14) 0.00609(13)
 C23 0.0173(2) 0.01827(19) 0.01945(19) 0.00523(16) 0.00754(16) 0.00982(16)
 C24 0.0273(3) 0.0202(2) 0.0213(2) 0.00810(19) 0.01080(19) 0.01190(18)
 C25 0.0314(3) 0.0168(2) 0.0235(2) 0.00617(19) 0.0166(2) 0.00977(17)
 C26 0.0215(2) 0.0191(2) 0.0270(2) 0.00344(18) 0.0144(2) 0.00982(18)
 C27 0.0151(2) 0.0186(2) 0.0226(2) 0.00390(15) 0.00905(16) 0.00916(16)
 C28 0.0572(6) 0.0328(4) 0.0411(4) 0.0155(4) 0.0336(4) 0.0242(3)
 C29 0.0285(3) 0.01296(18) 0.0215(2) 0.00557(17) 0.00939(19) 0.00832(16)
 C30 0.0222(2) 0.01677(19) 0.0228(2) 0.00762(17) 0.01126(18) 0.01213(17)
 C31 0.0258(3) 0.0212(2) 0.0307(3) 0.0103(2) 0.0141(2) 0.0178(2)
 C32 0.0255(3) 0.0289(3) 0.0334(3) 0.0124(2) 0.0136(2) 0.0233(2)
 C33 0.0235(3) 0.0288(3) 0.0259(2) 0.0102(2) 0.0093(2) 0.0185(2)
 C34 0.0244(3) 0.0215(2) 0.0224(2) 0.00762(19) 0.00625(19) 0.01229(19)
 C35 0.0220(2) 0.01702(19) 0.0204(2) 0.00713(17) 0.00750(17) 0.01072(16)
 C36 0.0456(5) 0.0560(6) 0.0403(4) 0.0181(4) 0.0042(4) 0.0340(4)
 B1 0.0143(2) 0.01133(17) 0.01522(18) 0.00352(15) 0.00665(15) 0.00484(15)
 S41 0.02165(6) 0.01710(5) 0.01358(5) 0.00845(4) 0.00444(4) 0.00346(4)
 F41 0.0353(3) 0.0472(3) 0.0411(3) -0.0051(2) 0.0041(2) 0.0269(2)
 F42 0.0246(2) 0.0416(3) 0.0325(2) 0.00927(19) -0.00041(17) 0.0145(2)
 F43 0.0422(3) 0.0184(2) 0.0629(4) 0.0029(2) 0.0023(3) -0.0006(2)
 O41 0.0269(3) 0.0414(3) 0.0348(3) 0.0141(2) 0.0024(2) 0.0212(2)
 O42 0.0333(3) 0.01564(17) 0.0305(2) 0.00561(17) 0.0171(2) 0.00218(15)
 O43 0.0414(3) 0.0456(3) 0.01868(19) 0.0208(3) 0.0144(2) 0.0125(2)
 C41 0.0247(3) 0.0183(2) 0.0253(3) 0.0030(2) -0.0013(2) 0.00538(19)
 C51a 0.0316(6) 0.0683(9) 0.0298(5) 0.0073(5) 0.0151(4) 0.0179(5)
 C52a 0.0295(5) 0.0470(6) 0.0229(4) 0.0033(4) 0.0105(3) 0.0110(4)
 C53a 0.0289(4) 0.0235(3) 0.0223(3) 0.0063(3) 0.0109(3) 0.0110(3)
 C51b 0.187(8) 0.095(5) 0.046(3) 0.080(5) 0.041(3) 0.032(3)
 C52b 0.145(6) 0.091(4) 0.044(2) 0.068(4) 0.013(3) 0.034(2)
 C53b 0.158(6) 0.081(4) 0.032(2) 0.065(4) 0.016(3) 0.022(2)

loop_
  _geom_bond_atom_site_label_1
  _geom_bond_atom_site_label_2
  _geom_bond_distance
  _geom_bond_site_symmetry_2
  _geom_bond_publ_flag
 Sb1 C1 2.1548(5) . ?
 Sb1 C8 2.1521(5) . ?
 Sb1 C29 2.2490(6) . ?
 O1 C29 1.2200(7) . ?
 O2 C33 1.3492(9) . ?
 O2 C36 1.4220(10) . ?
 N1 C1 1.3446(7) . ?
 N1 C2 1.3812(6) . ?
 N1 B1 1.5897(7) . ?
 N2 C1 1.3599(6) . ?
 N2 C3 1.3839(7) . ?
 N2 C4 1.5010(7) . ?
 N3 C8 1.3417(6) . ?
 N3 C9 1.3761(6) . ?
 N3 B1 1.5878(7) . ?
 N4 C8 1.3602(6) . ?
 N4 C10 1.3798(7) . ?
 N4 C11 1.5050(7) . ?
 C2 H2 1.0830 . ?
 C2 C3 1.3545(8) . ?
 C3 H3 1.0830 . ?
 C4 C5 1.5165(9) . ?
 C4 C6 1.5353(9) . ?
 C4 C7 1.5272(9) . ?
 C5 H5a 1.0770 . ?
 C5 H5b 1.0770 . ?
 C5 H5c 1.0770 . ?
 C6 H6a 1.0770 . ?
 C6 H6b 1.0770 . ?
 C6 H6c 1.0770 . ?
 C7 H7a 1.0770 . ?
 C7 H7b 1.0770 . ?
 C7 H7c 1.0770 . ?
 C9 H9 1.0830 . ?
 C9 C10 1.3608(7) . ?
 C10 H10 1.0830 . ?
 C11 C12 1.5301(8) . ?
 C11 C13 1.5295(8) . ?
 C11 C14 1.5255(8) . ?
 C12 H12a 1.0770 . ?
 C12 H12b 1.0770 . ?
 C12 H12c 1.0770 . ?
 C13 H13a 1.0770 . ?
 C13 H13b 1.0770 . ?
 C13 H13c 1.0770 . ?
 C14 H14a 1.0770 . ?
 C14 H14b 1.0770 . ?
 C14 H14c 1.0770 . ?
 C15 C16 1.4014(7) . ?
 C15 C20 1.4050(8) . ?
 C15 B1 1.6178(8) . ?
 C16 H16 1.0830 . ?
 C16 C17 1.3926(9) . ?
 C17 H17 1.0830 . ?
 C17 C18 1.3930(10) . ?
 C18 C19 1.3955(9) . ?
 C18 C21 1.5049(9) . ?
 C19 H19 1.0830 . ?
 C19 C20 1.3940(8) . ?
 C20 H20 1.0830 . ?
 C21 H21a 1.0770 . ?
 C21 H21b 1.0770 . ?
 C21 H21c 1.0770 . ?
 C22 C23 1.4057(8) . ?
 C22 C27 1.3959(7) . ?
 C22 B1 1.6171(8) . ?
 C23 H23 1.0830 . ?
 C23 C24 1.3918(8) . ?
 C24 H24 1.0830 . ?
 C24 C25 1.3981(10) . ?
 C25 C26 1.3934(10) . ?
 C25 C28 1.5058(9) . ?
 C26 H26 1.0830 . ?
 C26 C27 1.3962(8) . ?
 C27 H27 1.0830 . ?
 C28 H28a 1.0770 . ?
 C28 H28b 1.0770 . ?
 C28 H28c 1.0770 . ?
 C29 C30 1.4692(9) . ?
 C30 C31 1.4024(8) . ?
 C30 C35 1.3980(8) . ?
 C31 H31 1.0830 . ?
 C31 C32 1.3876(10) . ?
 C32 H32 1.0830 . ?
 C32 C33 1.4034(10) . ?
 C33 C34 1.3976(9) . ?
 C34 H34 1.0830 . ?
 C34 C35 1.3834(9) . ?
 C35 H35 1.0830 . ?
 C36 H36a 1.0770 . ?
 C36 H36b 1.0770 . ?
 C36 H36c 1.0770 . ?
 S41 O41 1.4390(6) . ?
 S41 O42 1.4325(5) . ?
 S41 O43 1.4340(5) . ?
 S41 C41 1.8427(8) . ?
 F41 C41 1.3341(10) . ?
 F42 C41 1.3239(9) . ?
 F43 C41 1.3282(8) . ?
 C51a H51a 1.0770 . ?
 C51a H51c 1.0770 . ?
 C51a H51d 1.0770 . ?
 C51a C52a 1.5055(16) . ?
 C52a H52a 1.0910 . ?
 C52a H52c 1.0910 . ?
 C52a C53a 1.5102(16) . ?
 C53a C53a 1.5152(16) 2 ?
 C53a H53a 1.0910 . ?
 C53a H53c 1.0910 . ?
 C51b H51b 1.0830 . ?
 C51b C52b 1.382(9) . ?
 C51b C53b 1.366(7) 2 ?
 C52b H52b 1.0830 . ?
 C52b C53b 1.436(9) . ?
 C53b H53b 1.0830 . ?

loop_
  _geom_angle_atom_site_label_1
  _geom_angle_atom_site_label_2
  _geom_angle_atom_site_label_3
  _geom_angle
  _geom_angle_site_symmetry_1
  _geom_angle_site_symmetry_3
  _geom_angle_publ_flag
 C8 Sb1 C1 90.774(18) . . ?
 C29 Sb1 C1 90.39(2) . . ?
 C29 Sb1 C8 106.00(2) . . ?
 C36 O2 C33 118.69(7) . . ?
 C2 N1 C1 108.11(4) . . ?
 B1 N1 C1 132.51(4) . . ?
 B1 N1 C2 119.24(4) . . ?
 C3 N2 C1 108.10(4) . . ?
 C4 N2 C1 132.38(5) . . ?
 C4 N2 C3 118.91(4) . . ?
 C9 N3 C8 108.05(4) . . ?
 B1 N3 C8 129.92(4) . . ?
 B1 N3 C9 121.50(4) . . ?
 C10 N4 C8 108.14(4) . . ?
 C11 N4 C8 127.49(4) . . ?
 C11 N4 C10 124.36(4) . . ?
 N1 C1 Sb1 122.28(3) . . ?
 N2 C1 Sb1 129.29(4) . . ?
 N2 C1 N1 108.43(4) . . ?
 H2 C2 N1 125.92(3) . . ?
 C3 C2 N1 108.15(5) . . ?
 C3 C2 H2 125.92(3) . . ?
 C2 C3 N2 107.19(4) . . ?
 H3 C3 N2 126.40(3) . . ?
 H3 C3 C2 126.40(3) . . ?
 C5 C4 N2 112.45(4) . . ?
 C6 C4 N2 106.60(5) . . ?
 C6 C4 C5 109.03(6) . . ?
 C7 C4 N2 107.94(5) . . ?
 C7 C4 C5 110.01(6) . . ?
 C7 C4 C6 110.77(5) . . ?
 H5a C5 C4 109.5 . . ?
 H5b C5 C4 109.5 . . ?
 H5b C5 H5a 109.5 . . ?
 H5c C5 C4 109.5 . . ?
 H5c C5 H5a 109.5 . . ?
 H5c C5 H5b 109.5 . . ?
 H6a C6 C4 109.5 . . ?
 H6b C6 C4 109.5 . . ?
 H6b C6 H6a 109.5 . . ?
 H6c C6 C4 109.5 . . ?
 H6c C6 H6a 109.5 . . ?
 H6c C6 H6b 109.5 . . ?
 H7a C7 C4 109.5 . . ?
 H7b C7 C4 109.5 . . ?
 H7b C7 H7a 109.5 . . ?
 H7c C7 C4 109.5 . . ?
 H7c C7 H7a 109.5 . . ?
 H7c C7 H7b 109.5 . . ?
 N3 C8 Sb1 124.21(3) . . ?
 N4 C8 Sb1 126.99(4) . . ?
 N4 C8 N3 108.60(4) . . ?
 H9 C9 N3 125.86(3) . . ?
 C10 C9 N3 108.28(5) . . ?
 C10 C9 H9 125.86(3) . . ?
 C9 C10 N4 106.92(4) . . ?
 H10 C10 N4 126.54(3) . . ?
 H10 C10 C9 126.54(3) . . ?
 C12 C11 N4 108.99(5) . . ?
 C13 C11 N4 109.38(4) . . ?
 C13 C11 C12 108.95(5) . . ?
 C14 C11 N4 108.95(4) . . ?
 C14 C11 C12 108.67(5) . . ?
 C14 C11 C13 111.85(5) . . ?
 H12a C12 C11 109.5 . . ?
 H12b C12 C11 109.5 . . ?
 H12b C12 H12a 109.5 . . ?
 H12c C12 C11 109.5 . . ?
 H12c C12 H12a 109.5 . . ?
 H12c C12 H12b 109.5 . . ?
 H13a C13 C11 109.5 . . ?
 H13b C13 C11 109.5 . . ?
 H13b C13 H13a 109.5 . . ?
 H13c C13 C11 109.5 . . ?
 H13c C13 H13a 109.5 . . ?
 H13c C13 H13b 109.5 . . ?
 H14a C14 C11 109.5 . . ?
 H14b C14 C11 109.5 . . ?
 H14b C14 H14a 109.5 . . ?
 H14c C14 C11 109.5 . . ?
 H14c C14 H14a 109.5 . . ?
 H14c C14 H14b 109.5 . . ?
 C20 C15 C16 116.15(5) . . ?
 B1 C15 C16 122.84(5) . . ?
 B1 C15 C20 121.01(5) . . ?
 H16 C16 C15 119.04(3) . . ?
 C17 C16 C15 121.92(6) . . ?
 C17 C16 H16 119.04(4) . . ?
 H17 C17 C16 119.37(4) . . ?
 C18 C17 C16 121.26(6) . . ?
 C18 C17 H17 119.37(4) . . ?
 C19 C18 C17 117.57(6) . . ?
 C21 C18 C17 120.35(7) . . ?
 C21 C18 C19 122.04(7) . . ?
 H19 C19 C18 119.51(4) . . ?
 C20 C19 C18 120.97(6) . . ?
 C20 C19 H19 119.51(4) . . ?
 C19 C20 C15 121.97(5) . . ?
 H20 C20 C15 119.01(3) . . ?
 H20 C20 C19 119.01(4) . . ?
 H21a C21 C18 109.5 . . ?
 H21b C21 C18 109.5 . . ?
 H21b C21 H21a 109.5 . . ?
 H21c C21 C18 109.5 . . ?
 H21c C21 H21a 109.5 . . ?
 H21c C21 H21b 109.5 . . ?
 C27 C22 C23 116.76(5) . . ?
 B1 C22 C23 120.10(5) . . ?
 B1 C22 C27 122.59(5) . . ?
 H23 C23 C22 119.15(3) . . ?
 C24 C23 C22 121.70(5) . . ?
 C24 C23 H23 119.15(4) . . ?
 H24 C24 C23 119.59(4) . . ?
 C25 C24 C23 120.83(6) . . ?
 C25 C24 H24 119.59(4) . . ?
 C26 C25 C24 118.00(5) . . ?
 C28 C25 C24 121.35(7) . . ?
 C28 C25 C26 120.64(7) . . ?
 H26 C26 C25 119.57(3) . . ?
 C27 C26 C25 120.86(6) . . ?
 C27 C26 H26 119.57(4) . . ?
 C26 C27 C22 121.82(6) . . ?
 H27 C27 C22 119.09(3) . . ?
 H27 C27 C26 119.09(4) . . ?
 H28a C28 C25 109.5 . . ?
 H28b C28 C25 109.5 . . ?
 H28b C28 H28a 109.5 . . ?
 H28c C28 C25 109.5 . . ?
 H28c C28 H28a 109.5 . . ?
 H28c C28 H28b 109.5 . . ?
 O1 C29 Sb1 107.60(5) . . ?
 C30 C29 Sb1 129.68(4) . . ?
 C30 C29 O1 122.39(6) . . ?
 C31 C30 C29 119.20(5) . . ?
 C35 C30 C29 121.93(5) . . ?
 C35 C30 C31 118.86(6) . . ?
 H31 C31 C30 119.36(4) . . ?
 C32 C31 C30 121.28(6) . . ?
 C32 C31 H31 119.36(4) . . ?
 H32 C32 C31 120.49(4) . . ?
 C33 C32 C31 119.01(6) . . ?
 C33 C32 H32 120.49(4) . . ?
 C32 C33 O2 124.38(6) . . ?
 C34 C33 O2 115.49(6) . . ?
 C34 C33 C32 120.12(6) . . ?
 H34 C34 C33 119.90(4) . . ?
 C35 C34 C33 120.20(6) . . ?
 C35 C34 H34 119.90(3) . . ?
 C34 C35 C30 120.52(5) . . ?
 H35 C35 C30 119.74(3) . . ?
 H35 C35 C34 119.74(3) . . ?
 H36a C36 O2 109.5 . . ?
 H36b C36 O2 109.5 . . ?
 H36b C36 H36a 109.5 . . ?
 H36c C36 O2 109.5 . . ?
 H36c C36 H36a 109.5 . . ?
 H36c C36 H36b 109.5 . . ?
 N3 B1 N1 109.49(4) . . ?
 C15 B1 N1 109.36(4) . . ?
 C15 B1 N3 108.91(4) . . ?
 C22 B1 N1 105.45(4) . . ?
 C22 B1 N3 107.79(4) . . ?
 C22 B1 C15 115.69(4) . . ?
 O42 S41 O41 115.04(4) . . ?
 O43 S41 O41 114.92(4) . . ?
 O43 S41 O42 115.45(4) . . ?
 C41 S41 O41 102.17(4) . . ?
 C41 S41 O42 103.44(3) . . ?
 C41 S41 O43 103.21(4) . . ?
 F41 C41 S41 111.48(5) . . ?
 F42 C41 S41 111.49(5) . . ?
 F42 C41 F41 107.33(7) . . ?
 F43 C41 S41 110.85(6) . . ?
 F43 C41 F41 107.51(7) . . ?
 F43 C41 F42 107.98(6) . . ?
 H51c C51a H51a 109.5 . . ?
 H51d C51a H51a 109.5 . . ?
 H51d C51a H51c 109.5 . . ?
 C52a C51a H51a 109.5 . . ?
 C52a C51a H51c 109.5 . . ?
 C52a C51a H51d 109.5 . . ?
 H52a C52a C51a 108.69(9) . . ?
 H52c C52a C51a 108.69(8) . . ?
 H52c C52a H52a 107.6 . . ?
 C53a C52a C51a 114.26(9) . . ?
 C53a C52a H52a 108.69(6) . . ?
 C53a C52a H52c 108.69(6) . . ?
 C53a C53a C52a 114.18(10) 2 . ?
 H53a C53a C52a 108.71(6) . . ?
 H53c C53a C52a 108.71(7) . . ?
 H53c C53a H53a 107.6 . . ?
 C52b C51b H51b 119.1(5) . . ?
 C53b C51b H51b 119.1(5) 2 . ?
 C53b C51b C52b 121.9(9) 2 . ?
 H52b C52b C51b 120.1(5) . . ?
 C53b C52b C51b 119.9(6) . . ?
 C53b C52b H52b 120.1(3) . . ?
 C52b C53b C51b 118.1(7) . 2 ?
 H53b C53b C51b 120.9(5) . 2 ?
 H53b C53b C52b 120.9(3) . . ?

loop_
  _geom_torsion_atom_site_label_1
  _geom_torsion_atom_site_label_2
  _geom_torsion_atom_site_label_3
  _geom_torsion_atom_site_label_4
  _geom_torsion
  _geom_torsion_site_symmetry_1
  _geom_torsion_site_symmetry_2
  _geom_torsion_site_symmetry_3
  _geom_torsion_site_symmetry_4
  _geom_torsion_publ_flag
 Sb1 C1 N1 C2 -178.60(5) . . . . ?
 Sb1 C1 N1 B1 -2.96(6) . . . . ?
 Sb1 C1 N2 C3 178.43(5) . . . . ?
 Sb1 C1 N2 C4 -10.87(7) . . . . ?
 Sb1 C8 N3 C9 -175.72(4) . . . . ?
 Sb1 C8 N3 B1 12.67(6) . . . . ?
 Sb1 C8 N4 C10 175.84(4) . . . . ?
 Sb1 C8 N4 C11 -3.39(6) . . . . ?
 Sb1 C29 C30 C31 -170.73(5) . . . . ?
 Sb1 C29 C30 C35 10.16(6) . . . . ?
 O1 C29 C30 C31 1.82(8) . . . . ?
 O1 C29 C30 C35 -177.30(7) . . . . ?
 O2 C33 C32 C31 179.57(7) . . . . ?
 O2 C33 C34 C35 -179.42(6) . . . . ?
 N1 C1 N2 C3 -1.15(5) . . . . ?
 N1 C1 N2 C4 169.55(4) . . . . ?
 N1 C2 C3 N2 -0.21(6) . . . . ?
 N1 B1 N3 C8 -35.66(6) . . . . ?
 N1 B1 N3 C9 153.70(4) . . . . ?
 N1 B1 C15 C16 -6.56(5) . . . . ?
 N1 B1 C15 C20 172.89(4) . . . . ?
 N1 B1 C22 C23 -66.82(5) . . . . ?
 N1 B1 C22 C27 104.40(5) . . . . ?
 N3 C8 N4 C10 0.88(5) . . . . ?
 N3 C8 N4 C11 -178.36(4) . . . . ?
 N3 C9 C10 N4 0.48(5) . . . . ?
 N3 B1 C15 C16 -126.17(4) . . . . ?
 N3 B1 C15 C20 53.27(5) . . . . ?
 N3 B1 C22 C23 50.07(5) . . . . ?
 N3 B1 C22 C27 -138.71(4) . . . . ?
 C15 C16 C17 C18 -0.73(7) . . . . ?
 C15 C20 C19 C18 -0.69(7) . . . . ?
 C15 B1 C22 C23 172.21(4) . . . . ?
 C15 B1 C22 C27 -16.57(5) . . . . ?
 C16 C17 C18 C19 3.48(7) . . . . ?
 C16 C17 C18 C21 -174.60(6) . . . . ?
 C17 C18 C19 C20 -2.78(7) . . . . ?
 C22 C23 C24 C25 -1.05(6) . . . . ?
 C22 C27 C26 C25 -1.11(7) . . . . ?
 C23 C24 C25 C26 1.78(7) . . . . ?
 C23 C24 C25 C28 -177.11(6) . . . . ?
 C24 C25 C26 C27 -0.73(7) . . . . ?
 C29 C30 C31 C32 -179.78(6) . . . . ?
 C29 C30 C35 C34 179.96(6) . . . . ?
 C30 C31 C32 C33 0.08(7) . . . . ?
 C30 C35 C34 C33 -0.50(7) . . . . ?
 C31 C32 C33 C34 0.28(8) . . . . ?
 C32 C33 C34 C35 -0.07(7) . . . . ?
 C51a C52a C53a C53a 173.70(13) . . . 2 ?
 C52a C53a C53a C52a -180.00(15) . . 2 2 ?
 C51b C52b C53b C51b -4.2(6) . . . 2 ?
 C51b C53b C52b C51b -4.2(6) 2 . . . ?

loop_
  _diffrn_refln_index_h
  _diffrn_refln_index_k
  _diffrn_refln_index_l
  _diffrn_refln_intensity_net
  _diffrn_refln_intensity_u
 -21 -4 9 6.66 1.77
 -21 -4 10 -0.17 1.62
 -21 -4 11 6.99 2.04
 -21 -4 12 13.79 2.54
 -21 -3 7 17.97 2.85
 -21 -3 8 50.06 4.35
 -21 -3 9 30.19 3.58
 -21 -3 9 29.21 3.81
 -21 -3 10 2.22 1.73
 -21 -3 10 0.97 1.87
 -21 -3 11 5.79 2.03
 -21 -3 11 4.07 1.93
 -21 -3 12 10.01 2.41
 -21 -3 13 18.08 2.88
 -21 -2 7 0.52 1.6
 -21 -2 8 10.94 2.59
 -21 -2 8 9.1 2.62
 -21 -2 9 35.11 3.81
 -21 -2 9 38.29 4.49
 -21 -2 10 22.03 3.18
 -21 -2 10 20.67 3.25
 -21 -2 11 -0.52 1.7
 -21 -2 11 4.54 2.09
 -21 -2 12 -1.89 1.86
 -21 -2 12 1.56 1.92
 -21 -2 13 6.34 2.14
 -21 -2 14 20.96 3.11
 -21 -1 8 2.63 2.12
 -21 -1 9 4.26 2.13
 -21 -1 10 35.14 4.22
 -21 -1 11 12.21 2.62
 -21 -1 12 3.76 1.78
 -21 -1 13 -2.14 1.76
 -21 -1 14 6.3 1.9
 -21 0 9 -4.53 2.27
 -21 0 10 8.38 2.44
 -21 0 11 18.18 3.23
 -21 0 12 15.1 2.94
 -21 0 14 -0.15 1.52
 -21 0 14 -0.17 1.58
 -21 1 7 26.01 3.29
 -21 1 8 12.97 2.56
 -21 1 9 11.87 2.48
 -21 1 9 13.76 2.96
 -21 1 10 2.11 1.63
 -21 1 10 1.44 1.85
 -21 1 11 12.09 2.55
 -21 1 11 14.81 2.83
 -21 1 12 14.63 2.57
 -21 1 13 13.84 2.45
 -21 1 13 15.6 2.35
 -21 1 14 21.79 3.1
 -21 1 14 17.56 2.52
 -21 2 6 6.41 2.18
 -21 2 7 2.85 1.7
 -21 2 8 32.46 3.73
 -21 2 9 49.65 4.54
 -21 2 10 16.72 3.28
 -21 2 10 24.18 3.37
 -21 2 11 0.21 1.84
 -21 2 11 3.83 1.99
 -21 2 12 10.29 2.15
 -21 2 12 8.82 2.28
 -21 2 12 11.64 2.55
 -21 2 13 10.69 2.01
 -21 2 13 9.96 2.3
 -21 2 14 22.44 3.1
 -21 3 6 32.56 3.68
 -21 3 7 7.94 2.29
 -21 3 8 3.86 2.01
 -21 3 9 17.04 3.36
 -21 3 9 27.23 3.51
 -21 3 10 36.16 4.17
 -21 3 10 30.83 4.09
 -21 3 10 35.25 3.79
 -21 3 11 22.19 3.48
 -21 3 11 23.79 3.65
 -21 3 11 24.3 3.14
 -21 3 12 -0.58 1.61
 -21 3 12 3.08 1.74
 -21 3 12 2.79 1.78
 -21 3 13 4.24 1.7
 -21 4 5 13.87 2.74
 -21 4 6 16.12 2.87
 -21 4 7 14.31 2.67
 -21 4 8 2.6 1.41
 -21 4 8 -0.24 1.95
 -21 4 9 4.92 1.87
 -21 4 9 4.33 2.27
 -21 4 9 8.23 2.38
 -21 4 9 8.95 2.36
 -21 4 10 6.46 2.28
 -21 4 10 4.1 1.87
 -21 4 10 9.92 2.35
 -21 4 11 7.08 2.41
 -21 4 11 4.54 1.94
 -21 4 11 4.41 1.73
 -21 4 12 5.73 2.01
 -21 4 12 5.1 1.85
 -21 4 12 0.17 1.47
 -21 4 13 0.67 1.45
 -21 5 5 1.04 1.55
 -21 5 6 -3.27 1.81
 -21 5 7 13.95 2.65
 -21 5 7 11.11 2.68
 -21 5 7 12.68 2.57
 -21 5 8 27.84 3.14
 -21 5 8 33.7 4.39
 -21 5 8 29.43 3.5
 -21 5 9 4.47 2.39
 -21 5 9 0.68 1.89
 -21 5 9 -0.68 1.72
 -21 5 10 4.36 1.99
 -21 5 10 3.12 2.2
 -21 5 10 7.04 2.02
 -21 5 11 7.11 2.32
 -21 5 11 5.61 2.18
 -21 5 11 5.48 1.72
 -21 5 12 11.67 2.48
 -21 6 4 17.7 2.98
 -21 6 4 14.8 2.7
 -21 6 5 -1.17 1.57
 -21 6 5 1.69 1.63
 -21 6 6 -1.43 1.64
 -21 6 6 -2.28 2.11
 -21 6 6 1.52 1.56
 -21 6 7 6.02 1.87
 -21 6 7 6.18 1.97
 -21 6 7 8.32 2.57
 -21 6 8 19.76 2.99
 -21 6 8 21.66 2.86
 -21 6 8 27.61 4.18
 -21 6 8 27.09 3.85
 -21 6 9 15.5 3.15
 -21 6 9 13.08 2.9
 -21 6 9 15.32 2.71
 -21 6 10 -0.19 1.65
 -21 6 10 0.98 1.5
 -21 6 10 2.64 1.97
 -21 6 11 9.7 2.27
 -21 6 11 11.3 2.53
 -21 7 0 4.13 1.84
 -21 7 1 0.74 2.08
 -21 7 2 2.36 1.98
 -21 7 3 9.81 2.27
 -21 7 3 6.17 2.1
 -21 7 4 14.6 2.57
 -21 7 4 15.83 3.56
 -21 7 4 19.92 2.98
 -21 7 5 12.87 2.4
 -21 7 5 12.94 3.07
 -21 7 5 17.44 2.76
 -21 7 6 2.13 1.62
 -21 7 6 2.26 2.13
 -21 7 6 1.39 1.44
 -21 7 7 1.79 1.57
 -21 7 7 -1.6 1.65
 -21 7 7 -0.72 2.01
 -21 7 8 15.78 2.99
 -21 7 8 12.81 3.13
 -21 7 8 14.03 2.63
 -21 7 9 41.24 4.33
 -21 7 9 37.72 3.82
 -21 7 9 41.09 4.71
 -21 7 10 24.99 3.12
 -21 7 10 27.09 3.64
 -21 8 0 10.98 2.6
 -21 8 1 0.37 1.91
 -21 8 2 -0.18 1.54
 -21 8 3 -0.16 1.55
 -21 8 3 -0.53 2.03
 -21 8 3 -0.52 1.75
 -21 8 4 0.16 1.47
 -21 8 4 -1.16 1.53
 -21 8 5 22.99 3.08
 -21 8 5 23.21 4.01
 -21 8 5 24.45 3.22
 -21 8 6 23.11 3.07
 -21 8 6 23.3 3.78
 -21 8 6 28.55 3.34
 -21 8 7 10.51 2.3
 -21 8 7 12.09 2.28
 -21 8 7 14.8 3.1
 -21 8 8 1.56 1.55
 -21 8 8 -2.63 2.08
 -21 8 8 2.1 1.63
 -21 8 9 9.47 2.57
 -21 8 9 10.32 2.23
 -21 9 0 -0.73 1.74
 -21 9 1 5.11 2.47
 -21 9 1 7.19 1.93
 -21 9 2 10.17 2.04
 -21 9 2 12.05 3.34
 -21 9 2 11.2 2.55
 -21 9 3 6.07 2.07
 -21 9 3 5.52 2.71
 -21 9 3 6.76 2.09
 -21 9 4 2.47 1.79
 -21 9 4 3.07 1.98
 -21 9 4 -2.43 1.74
 -21 9 5 5.06 1.99
 -21 9 5 5.71 1.97
 -21 9 5 7.17 2.34
 -21 9 6 46.67 4.12
 -21 9 6 50.64 5.36
 -21 9 6 42.31 3.87
 -21 9 7 44.59 4.82
 -21 9 7 40.81 3.78
 -21 9 8 15.1 2.94
 -21 9 8 16.1 2.4
 -21 10 1 4.36 1.85
 -21 10 1 3.72 2.16
 -21 10 1 5.83 1.88
 -21 10 2 24.29 3.04
 -21 10 2 24.73 4.13
 -21 10 2 22.8 3.29
 -21 10 3 18.44 2.69
 -21 10 3 19.11 3.55
 -21 10 3 21.47 3.13
 -21 10 4 9.44 2.2
 -21 10 4 9.51 2.77
 -21 10 4 11.69 2.48
 -21 10 5 8.05 2.13
 -21 10 5 9.15 2.56
 -21 10 5 12.56 2.65
 -21 10 6 1.15 1.82
 -21 10 6 0.87 1.59
 -21 11 3 6.17 2.38
 -20 -8 10 7.76 2.17
 -20 -8 11 0.75 1.48
 -20 -8 12 28.49 3.33
 -20 -8 13 39.81 3.89
 -20 -8 14 10.23 2.04
 -20 -7 8 12.24 2.47
 -20 -7 9 10.45 2.24
 -20 -7 9 13.58 2.62
 -20 -7 10 13.93 2.56
 -20 -7 10 15.11 2.86
 -20 -7 11 -0.94 1.75
 -20 -7 11 0.51 1.59
 -20 -7 12 20.87 3.04
 -20 -7 12 19.86 3.02
 -20 -7 13 39.86 3.93
 -20 -7 13 44.56 4.28
 -20 -7 14 38.9 3.84
 -20 -7 14 43.05 4.23
 -20 -7 15 38.7 3.78
 -20 -7 15 36.98 3.98
 -20 -7 16 9.53 2.18
 -20 -6 7 -1.72 2.03
 -20 -6 8 3.23 1.86
 -20 -6 8 0.7 1.58
 -20 -6 9 1.62 1.54
 -20 -6 9 6.25 2.08
 -20 -6 10 12.37 2.56
 -20 -6 10 19.28 3.08
 -20 -6 11 27.03 3.26
 -20 -6 11 28.96 3.53
 -20 -6 12 4.56 1.94
 -20 -6 12 1.09 1.62
 -20 -6 13 1.46 1.75
 -20 -6 13 3.44 1.87
 -20 -6 14 11.52 2.44
 -20 -6 14 7.94 2.22
 -20 -6 15 20.42 3
 -20 -6 15 28.29 3.48
 -20 -6 16 26.5 3.33
 -20 -6 16 27.4 3.44
 -20 -6 17 2.25 1.63
 -20 -5 7 22.49 3.42
 -20 -5 8 7.86 2.26
 -20 -5 8 3.14 2.06
 -20 -5 9 9.05 2.27
 -20 -5 9 12.67 2.75
 -20 -5 10 33.9 3.67
 -20 -5 10 32.34 3.8
 -20 -5 11 54.17 4.49
 -20 -5 11 56.87 4.85
 -20 -5 12 16.24 2.93
 -20 -5 12 17.22 3.01
 -20 -5 13 0.17 1.43
 -20 -5 13 -0.94 1.91
 -20 -5 14 4.84 1.87
 -20 -5 14 8.98 2.46
 -20 -5 15 8.49 2.2
 -20 -5 15 11.89 2.6
 -20 -5 16 23.23 3.18
 -20 -5 16 26.18 3.5
 -20 -5 17 31.45 3.66
 -20 -5 17 31.7 3.62
 -20 -4 8 33.65 3.64
 -20 -4 8 41.75 4.33
 -20 -4 9 4.3 1.74
 -20 -4 9 2.92 2.04
 -20 -4 10 1.72 1.64
 -20 -4 10 4.48 1.93
 -20 -4 11 18.37 2.87
 -20 -4 11 17.5 2.96
 -20 -4 12 18.3 2.91
 -20 -4 12 21.68 3.26
 -20 -4 13 9.05 2.29
 -20 -4 13 10.56 2.52
 -20 -4 14 5.79 2
 -20 -4 14 -0.38 1.57
 -20 -4 15 0.85 1.61
 -20 -4 15 0.19 1.83
 -20 -4 16 14.39 2.78
 -20 -4 16 15.34 2.91
 -20 -4 17 49.23 4.52
 -20 -4 17 40.08 3.92
 -20 -4 17 50.18 4.62
 -20 -4 18 9.8 2.22
 -20 -3 8 28.72 3.51
 -20 -3 8 28.31 3.73
 -20 -3 9 39.92 4.12
 -20 -3 9 39.72 4.34
 -20 -3 10 11.03 2.56
 -20 -3 10 10.56 2.7
 -20 -3 11 1.4 1.5
 -20 -3 11 -1.98 1.66
 -20 -3 12 19.13 2.93
 -20 -3 12 24.39 3.44
 -20 -3 13 45.11 4.17
 -20 -3 13 47.53 4.59
 -20 -3 14 13.33 2.5
 -20 -3 14 18.72 3.15
 -20 -3 15 8.63 2.29
 -20 -3 15 12.4 2.82
 -20 -3 16 -0.34 1.57
 -20 -3 16 -0.86 1.87
 -20 -3 16 1.51 2.01
 -20 -3 17 16.68 2.74
 -20 -3 17 15.91 2.68
 -20 -3 17 18.74 3.02
 -20 -3 18 29.06 3.49
 -20 -3 18 32.59 3.69
 -20 -2 8 6.22 1.97
 -20 -2 9 32.83 3.78
 -20 -2 9 33.85 4.05
 -20 -2 10 31.28 3.68
 -20 -2 10 28.46 3.79
 -20 -2 11 16.22 2.88
 -20 -2 11 14.26 2.65
 -20 -2 12 -1.23 1.79
 -20 -2 12 2.63 1.93
 -20 -2 13 20.17 3.1
 -20 -2 13 31.41 3.84
 -20 -2 14 32.34 3.56
 -20 -2 14 26.26 3.48
 -20 -2 15 16.6 2.78
 -20 -2 15 11.5 2.42
 -20 -2 15 13.04 2.68
 -20 -2 16 -0.5 1.58
 -20 -2 17 1.67 1.49
 -20 -2 18 49.22 4.34
 -20 -1 9 17.38 3.03
 -20 -1 10 22.61 3.56
 -20 -1 11 17.1 3.22
 -20 -1 12 5.3 2.19
 -20 -1 13 0.2 1.52
 -20 -1 15 45.17 4.05
 -20 -1 16 32.01 3.55
 -20 -1 17 13.62 2.52
 -20 -1 17 17.51 3.02
 -20 0 9 5.44 2.4
 -20 0 10 36.6 4.26
 -20 0 11 47.85 4.91
 -20 0 12 12.16 2.68
 -20 0 12 19.87 3.1
 -20 0 12 18.61 3.26
 -20 0 13 10.61 2.4
 -20 0 14 4.74 2.03
 -20 0 14 -1.76 1.73
 -20 0 15 10.11 2.35
 -20 0 15 6.48 1.93
 -20 0 15 5.91 2.27
 -20 0 16 36.86 3.7
 -20 0 16 32.64 3.74
 -20 0 16 45.54 4.47
 -20 0 17 48.26 4.15
 -20 0 17 52.1 4.51
 -20 0 17 62.83 5.04
 -20 1 7 13.87 2.76
 -20 1 8 49.6 4.51
 -20 1 9 63.63 4.96
 -20 1 10 7.48 2.13
 -20 1 10 6.72 2.18
 -20 1 11 33.2 3.79
 -20 1 12 49.29 4.89
 -20 1 12 52.38 4.6
 -20 1 13 40.08 3.75
 -20 1 13 38.26 3.92
 -20 1 14 42.12 3.85
 -20 1 14 41.6 4.05
 -20 1 14 47.64 4.52
 -20 1 15 12.96 2.44
 -20 1 15 17.99 2.87
 -20 1 15 21.66 3.26
 -20 1 16 -2.59 1.38
 -20 1 16 -1.39 1.58
 -20 1 16 -1.82 1.86
 -20 1 17 16.7 3.02
 -20 1 17 15.45 2.59
 -20 2 7 42.91 4.21
 -20 2 8 42 4.22
 -20 2 9 39.17 4.04
 -20 2 10 47.82 4.49
 -20 2 11 -1.27 2.06
 -20 2 11 1.59 1.48
 -20 2 12 12.94 2.7
 -20 2 12 12.48 2.49
 -20 2 13 12.42 2.29
 -20 2 13 17.15 3.03
 -20 2 13 14.43 2.7
 -20 2 14 9.08 1.87
 -20 2 14 13.93 2.72
 -20 2 14 12.74 2.68
 -20 2 15 8.48 2.08
 -20 2 15 6.23 2.24
 -20 2 15 4.25 2.07
 -20 2 16 -1.46 1.38
 -20 2 16 -0.69 1.76
 -20 2 16 0.36 1.46
 -20 3 6 31.08 3.52
 -20 3 7 2.14 1.8
 -20 3 8 -0.71 1.71
 -20 3 9 4.75 1.9
 -20 3 10 37.93 4.36
 -20 3 10 36.29 3.82
 -20 3 10 38.3 4.43
 -20 3 11 35.15 4.28
 -20 3 11 36.86 3.9
 -20 3 11 44.32 4.6
 -20 3 12 17.04 2.72
 -20 3 12 10.27 2.51
 -20 3 12 9.61 2.13
 -20 3 12 13.4 2.76
 -20 3 13 5.17 1.83
 -20 3 13 2.08 1.43
 -20 3 13 2.68 1.87
 -20 3 14 1.12 1.42
 -20 3 14 -0.69 1.33
 -20 3 14 0.93 1.6
 -20 3 15 24.21 2.93
 -20 3 15 19.83 3.01
 -20 3 15 25.29 3.33
 -20 3 16 6.78 2.17
 -20 4 6 18.01 2.88
 -20 4 7 34.08 3.75
 -20 4 8 17.83 2.83
 -20 4 9 -0.83 1.97
 -20 4 9 -1.16 1.82
 -20 4 9 3.82 1.81
 -20 4 10 26.72 3.75
 -20 4 10 33.24 4.3
 -20 4 10 38.04 3.94
 -20 4 11 37.32 4.11
 -20 4 11 35.3 4.16
 -20 4 11 35.45 3.85
 -20 4 12 5.41 2.07
 -20 4 12 3.54 1.85
 -20 4 12 5.48 1.89
 -20 4 13 1.19 1.37
 -20 4 13 0.56 1.48
 -20 4 14 5.93 1.92
 -20 4 14 7.88 2.33
 -20 4 15 28.03 3.4
 -20 4 15 33.07 3.67
 -20 5 5 1.74 1.63
 -20 5 6 4.86 1.92
 -20 5 7 21.43 2.89
 -20 5 8 32.74 3.42
 -20 5 8 32.74 3.69
 -20 5 8 29.25 4.1
 -20 5 9 2.18 1.37
 -20 5 9 8.19 2.54
 -20 5 9 3.65 2.14
 -20 5 9 8.02 2.07
 -20 5 10 1.41 1.67
 -20 5 10 3.02 2.14
 -20 5 10 -0.51 1.52
 -20 5 11 23.5 3.5
 -20 5 11 14.79 2.9
 -20 5 11 20.43 3.11
 -20 5 12 26.76 3.5
 -20 5 12 25.71 3.41
 -20 5 12 25.68 3.24
 -20 5 13 6.01 1.95
 -20 5 13 8.61 2.08
 -20 5 14 -1.49 1.77
 -20 5 14 2.25 1.59
 -20 5 15 2.62 1.83
 -20 6 5 13.67 2.56
 -20 6 6 1.28 1.54
 -20 6 6 2.05 2.3
 -20 6 6 -0.34 1.65
 -20 6 7 -0.3 1.49
 -20 6 7 0.25 1.79
 -20 6 7 -1.18 1.57
 -20 6 8 27.13 3.03
 -20 6 8 22.49 3.67
 -20 6 8 21.46 3.05
 -20 6 9 26.2 3.68
 -20 6 9 24.97 3.85
 -20 6 9 27.68 3.38
 -20 6 10 6.23 2.18
 -20 6 10 9.11 2.64
 -20 6 10 7.29 2.15
 -20 6 11 2.64 1.82
 -20 6 11 -0.39 1.79
 -20 6 11 -0.16 1.42
 -20 6 12 35.39 4.01
 -20 6 12 35.67 3.71
 -20 6 12 35.17 3.74
 -20 6 13 56.42 4.61
 -20 6 13 71.89 5.23
 -20 6 14 37.32 3.86
 -20 6 14 37.92 3.83
 -20 7 2 5.15 2.02
 -20 7 3 -1.79 1.67
 -20 7 4 24.82 3.3
 -20 7 4 22.38 3.29
 -20 7 5 27.03 3.34
 -20 7 5 28 4.13
 -20 7 5 28.03 3.33
 -20 7 6 6.29 2.2
 -20 7 6 5.59 2.24
 -20 7 6 9.08 2.26
 -20 7 7 -0.82 1.44
 -20 7 7 1.92 1.63
 -20 7 7 2.2 1.96
 -20 7 8 31.28 3.2
 -20 7 8 35.92 4.52
 -20 7 8 33.45 3.54
 -20 7 9 61.34 5.17
 -20 7 9 60.51 5.44
 -20 7 9 60.83 4.69
 -20 7 10 33.78 3.86
 -20 7 10 28.55 3.7
 -20 7 10 32.71 3.64
 -20 7 11 24.81 3.49
 -20 7 11 28.78 3.66
 -20 7 11 27.04 3.3
 -20 7 12 -0.17 1.72
 -20 7 12 3.88 1.96
 -20 7 12 3.01 1.84
 -20 7 13 19.2 2.85
 -20 7 13 16.95 2.76
 -20 8 -2 4.11 1.99
 -20 8 -1 25.19 3.58
 -20 8 0 35.07 3.97
 -20 8 1 16.04 3.05
 -20 8 2 7.99 2.24
 -20 8 3 1.64 1.54
 -20 8 3 0.35 1.57
 -20 8 4 4.07 1.88
 -20 8 4 0.8 2.12
 -20 8 4 2.02 1.55
 -20 8 5 20.88 2.92
 -20 8 5 29.6 4.26
 -20 8 5 25.91 3.27
 -20 8 6 17.62 2.74
 -20 8 6 13.29 2.95
 -20 8 6 11.58 2.25
 -20 8 7 19.42 2.92
 -20 8 7 22.71 3
 -20 8 7 25.25 3.97
 -20 8 8 -0.58 1.76
 -20 8 8 2.46 2
 -20 8 8 1.58 1.73
 -20 8 9 11.91 2.63
 -20 8 9 12.86 2.89
 -20 8 9 13.81 2.58
 -20 8 10 24.03 3.33
 -20 8 10 18.33 3.01
 -20 8 10 18.85 2.79
 -20 8 11 37.62 3.86
 -20 8 11 33.33 3.89
 -20 8 11 33.05 3.45
 -20 8 12 21.69 2.96
 -20 8 12 26.05 3.23
 -20 8 12 18.11 2.77
 -20 8 13 1.82 1.51
 -20 9 -3 4.89 2.31
 -20 9 -2 15.34 2.91
 -20 9 -1 9.97 2.59
 -20 9 0 -0.75 1.79
 -20 9 1 5.33 1.99
 -20 9 2 13.92 3.32
 -20 9 2 16.96 2.95
 -20 9 3 27.06 3.26
 -20 9 3 28.65 4.47
 -20 9 3 24.29 3.26
 -20 9 4 2.83 1.76
 -20 9 4 3.97 2.68
 -20 9 4 -0.33 1.57
 -20 9 5 8.42 2.09
 -20 9 5 13.07 3.32
 -20 9 5 8.64 2.11
 -20 9 6 6.95 2.05
 -20 9 6 15.21 3.08
 -20 9 6 16.29 2.82
 -20 9 7 15.02 2.53
 -20 9 7 11.87 2.19
 -20 9 7 14.28 3.24
 -20 9 8 17.18 2.6
 -20 9 8 20.5 3.49
 -20 9 8 21.83 3.25
 -20 9 9 2.87 1.62
 -20 9 9 5.33 2.17
 -20 9 9 1.6 1.63
 -20 9 10 2.99 1.51
 -20 9 10 3.17 1.64
 -20 9 10 -1.01 1.56
 -20 9 11 6.96 1.91
 -20 9 11 4.16 1.97
 -20 9 11 7.22 1.97
 -20 9 12 2.49 1.57
 -20 10 -3 1.36 1.7
 -20 10 -2 16.55 2.81
 -20 10 -1 15.55 3.05
 -20 10 0 -1.3 1.54
 -20 10 1 8.24 2.96
 -20 10 1 11.59 2.59
 -20 10 2 24.02 3.03
 -20 10 2 29.65 3.58
 -20 10 2 33.52 4.75
 -20 10 3 34.77 3.5
 -20 10 3 33.78 4.68
 -20 10 3 38.85 3.91
 -20 10 4 30.69 4.24
 -20 10 4 34.78 3.44
 -20 10 4 30.83 3.44
 -20 10 5 12.56 3.09
 -20 10 5 9.98 2.36
 -20 10 5 8.72 2.29
 -20 10 6 4.48 2.27
 -20 10 6 5.31 1.79
 -20 10 6 6.06 1.98
 -20 10 7 1.27 1.6
 -20 10 7 4.04 2.14
 -20 10 7 3.37 1.53
 -20 10 8 10.07 2.54
 -20 10 8 7.84 2.51
 -20 10 8 5.38 1.82
 -20 10 9 34.93 3.73
 -20 10 9 24.63 3.49
 -20 10 9 26.76 3.06
 -20 10 10 1.25 1.46
 -20 10 10 4.99 1.73
 -20 10 10 3.08 2.09
 -20 10 11 2.68 1.53
 -20 11 -4 2.7 1.86
 -20 11 -3 2.99 2.46
 -20 11 -3 1.35 1.66
 -20 11 -2 3.28 2.05
 -20 11 -2 4.76 2.24
 -20 11 -1 3.57 2.37
 -20 11 -1 7.49 2.36
 -20 11 0 11.18 2.5
 -20 11 1 4.99 1.98
 -20 11 1 4.27 1.99
 -20 11 2 0.53 2.05
 -20 11 2 -0.44 1.54
 -20 11 3 0.78 2.26
 -20 11 3 0.14 1.37
 -20 11 3 2.15 1.53
 -20 11 4 16.26 3.41
 -20 11 4 12.01 2.36
 -20 11 4 16.69 2.71
 -20 11 5 45.18 4.95
 -20 11 5 37.69 3.61
 -20 11 5 37.17 3.6
 -20 11 6 -0.69 1.92
 -20 11 6 3.61 1.73
 -20 11 6 -1.83 1.63
 -20 11 7 9.32 2.09
 -20 11 7 9.96 2.43
 -20 11 7 14.67 2.74
 -20 11 8 6.1 2.02
 -20 11 8 7.6 2.37
 -20 11 8 5.92 1.72
 -20 11 8 7.52 2.24
 -20 11 9 23.18 3.02
 -20 11 9 21.13 2.8
 -20 11 9 23.86 3.31
 -20 12 -4 13.27 3.34
 -20 12 -4 16.08 2.98
 -20 12 -3 2.4 2.11
 -20 12 -3 0.19 2.12
 -20 12 -2 3.5 2.35
 -20 12 -2 3.76 2.15
 -20 12 -1 2.67 2.43
 -20 12 -1 2.59 1.87
 -20 12 0 22.96 2.84
 -20 12 0 24.88 3.26
 -20 12 1 18.49 2.53
 -20 12 1 24.14 3.17
 -20 12 2 -0.51 1.76
 -20 12 2 -0.55 1.47
 -20 12 2 -0.17 1.42
 -20 12 3 -0.99 1.77
 -20 12 3 -1.91 1.53
 -20 12 3 1.45 1.41
 -20 12 4 4.51 2.42
 -20 12 4 4.45 1.87
 -20 12 4 2.61 1.72
 -20 12 5 47.04 5.09
 -20 12 5 52.48 4.15
 -20 12 5 49.29 3.85
 -20 12 6 17.32 2.6
 -20 12 6 18.18 3.32
 -20 12 6 14.67 2.65
 -20 12 7 -1.44 1.67
 -20 12 7 -0.26 1.23
 -20 12 7 -1.53 1.78
 -20 12 7 -2.05 1.64
 -20 12 8 1.78 1.49
 -20 12 8 0.58 1.87
 -20 13 -3 3.19 1.75
 -20 13 -3 3.92 2.36
 -20 13 -2 2.59 1.81
 -20 13 -2 1.81 2.16
 -20 13 -1 4 2.01
 -20 13 -1 0.26 1.32
 -20 13 -1 1.04 2.2
 -20 13 0 3.36 1.8
 -20 13 0 3.54 1.52
 -20 13 1 21.93 3.03
 -20 13 2 13.36 2.45
 -20 13 2 17.6 3.46
 -20 13 3 2.83 1.96
 -20 13 3 3.35 1.98
 -20 13 4 0.15 1.48
 -20 13 4 1.38 2.02
 -20 13 5 14.93 3.04
 -20 13 6 25.12 3.57
 -20 13 6 34.25 4.22
 -20 14 -2 17.12 3.17
 -20 14 -2 12.59 3.04
 -20 14 -1 9.82 2.45
 -20 14 -1 5.07 2.33
 -20 14 0 8.5 2.31
 -20 14 1 3.19 1.85
 -20 14 2 31.95 3.61
 -20 14 2 38.04 4.54
 -20 14 3 36.92 3.69
 -20 14 3 42.5 4.76
 -20 14 4 7.12 2.54
 -20 14 4 14.48 3.02
 -19 -11 11 4.01 1.68
 -19 -11 12 1.04 1.3
 -19 -11 13 16.25 2.48
 -19 -11 14 33.42 3.31
 -19 -11 15 31.43 3.09
 -19 -10 8 3.81 1.67
 -19 -10 9 14.97 2.35
 -19 -10 10 29.33 3.08
 -19 -10 11 14 2.32
 -19 -10 11 16.27 2.52
 -19 -10 12 31.95 3.41
 -19 -10 12 27.76 3.09
 -19 -10 13 9.68 2.3
 -19 -10 13 8.4 1.93
 -19 -10 14 12.46 2.38
 -19 -10 14 3.51 1.72
 -19 -10 15 29.03 3.35
 -19 -10 15 27.29 3.17
 -19 -10 16 18.96 2.87
 -19 -10 16 16.06 2.52
 -19 -10 17 11.15 2.27
 -19 -9 9 0.61 1.57
 -19 -9 9 1.61 1.47
 -19 -9 10 11.16 2.37
 -19 -9 10 9.39 2.13
 -19 -9 11 37.33 3.78
 -19 -9 11 36.06 3.68
 -19 -9 12 64.88 4.77
 -19 -9 12 63.68 4.64
 -19 -9 13 40.9 3.97
 -19 -9 13 27.64 3.24
 -19 -9 14 0.5 1.61
 -19 -9 14 -0.44 1.47
 -19 -9 15 13.66 2.36
 -19 -9 15 13.48 2.43
 -19 -9 16 34.02 3.61
 -19 -9 16 28.18 3.21
 -19 -9 17 52.26 4.49
 -19 -9 17 50.04 4.07
 -19 -9 18 38.52 3.89
 -19 -9 18 41.87 3.86
 -19 -9 19 1.27 1.52
 -19 -9 19 2.96 1.53
 -19 -8 7 18.11 2.85
 -19 -8 8 29.04 3.3
 -19 -8 9 31.58 3.68
 -19 -8 9 23.96 3.1
 -19 -8 10 3.83 1.71
 -19 -8 10 4.93 1.59
 -19 -8 11 6.73 2.2
 -19 -8 11 2.77 1.88
 -19 -8 12 30.76 3.49
 -19 -8 12 21.9 3.04
 -19 -8 13 25.24 3.22
 -19 -8 13 22.55 3.02
 -19 -8 14 10.08 2.4
 -19 -8 14 14.39 2.52
 -19 -8 15 -1.92 1.53
 -19 -8 15 1.24 1.31
 -19 -8 16 3.32 1.76
 -19 -8 16 -0.93 1.5
 -19 -8 17 5.07 1.95
 -19 -8 17 7.43 2.05
 -19 -8 18 23.44 3.24
 -19 -8 18 17.96 2.83
 -19 -8 19 22.47 3.21
 -19 -8 19 23.48 3.03
 -19 -7 5 26.21 3.3
 -19 -7 6 7.85 2.09
 -19 -7 7 -0.34 1.59
 -19 -7 8 20.18 2.9
 -19 -7 9 28.91 3.58
 -19 -7 9 22.38 3.08
 -19 -7 10 31.32 3.7
 -19 -7 10 28.83 3.4
 -19 -7 11 4.63 1.92
 -19 -7 11 2.56 1.61
 -19 -7 12 6.07 1.96
 -19 -7 12 -0.96 1.43
 -19 -7 13 33.45 3.73
 -19 -7 13 31.85 3.53
 -19 -7 14 38.16 4.06
 -19 -7 14 36.22 3.72
 -19 -7 15 11.31 2.5
 -19 -7 15 19.87 2.88
 -19 -7 16 0.72 1.56
 -19 -7 16 0.64 1.55
 -19 -7 17 2.15 1.45
 -19 -7 17 3.84 1.78
 -19 -7 18 17.04 2.84
 -19 -7 18 25.9 3.38
 -19 -7 18 26.14 3.29
 -19 -7 19 49 4.6
 -19 -7 19 50.37 4.35
 -19 -7 20 16.84 2.91
 -19 -7 20 13.22 2.52
 -19 -6 7 2.31 1.74
 -19 -6 8 7.61 2.18
 -19 -6 9 33.23 3.89
 -19 -6 9 27.22 3.33
 -19 -6 10 44.81 4.42
 -19 -6 10 37.14 3.79
 -19 -6 11 29.28 3.66
 -19 -6 11 29.89 3.42
 -19 -6 12 1.87 1.7
 -19 -6 12 1.32 1.35
 -19 -6 13 6.7 2.24
 -19 -6 13 5.44 1.95
 -19 -6 14 12.25 2.56
 -19 -6 14 8.57 2.27
 -19 -6 15 26.48 3.43
 -19 -6 15 23.25 3.14
 -19 -6 16 8.68 2.41
 -19 -6 16 8.41 2.21
 -19 -6 17 2.55 1.78
 -19 -6 17 -1.15 1.51
 -19 -6 18 8.93 2.24
 -19 -6 18 11.97 2.61
 -19 -6 18 12.04 2.39
 -19 -6 19 36.95 3.94
 -19 -6 19 36.71 3.91
 -19 -6 19 35.83 3.74
 -19 -6 20 20.2 2.99
 -19 -6 20 14.08 2.67
 -19 -5 8 10.55 2.4
 -19 -5 9 1.72 1.65
 -19 -5 9 1.01 1.61
 -19 -5 10 3.44 1.99
 -19 -5 10 4.4 1.88
 -19 -5 11 42.65 4.3
 -19 -5 11 39.8 3.93
 -19 -5 12 15.84 2.81
 -19 -5 12 16.67 2.77
 -19 -5 13 -1.52 1.59
 -19 -5 13 1.01 1.42
 -19 -5 14 1.32 1.71
 -19 -5 14 1.01 1.5
 -19 -5 15 25.37 3.5
 -19 -5 15 20.56 2.99
 -19 -5 16 38.42 4.03
 -19 -5 16 35.08 3.71
 -19 -5 17 32.31 3.68
 -19 -5 17 43 4.38
 -19 -5 17 33.08 3.72
 -19 -5 18 13.14 2.69
 -19 -5 18 14.31 2.64
 -19 -5 18 13.99 2.76
 -19 -5 19 0.54 1.7
 -19 -5 19 1.28 1.42
 -19 -5 19 0.51 1.69
 -19 -5 20 13.01 2.62
 -19 -5 20 10.03 2.36
 -19 -4 9 22.95 3.39
 -19 -4 9 19.63 3.02
 -19 -4 10 3.16 1.93
 -19 -4 10 5.17 2.03
 -19 -4 11 31.18 3.87
 -19 -4 11 32.44 3.58
 -19 -4 12 79.09 5.85
 -19 -4 12 75.06 5.38
 -19 -4 13 46.14 4.59
 -19 -4 13 45.78 4.28
 -19 -4 14 3.64 1.79
 -19 -4 14 2.91 1.59
 -19 -4 15 0.38 1.51
 -19 -4 15 0.17 1.47
 -19 -4 16 19.7 3.32
 -19 -4 16 15.96 2.76
 -19 -4 17 56.22 4.79
 -19 -4 17 59.31 4.99
 -19 -4 17 55.8 4.62
 -19 -4 18 35.67 3.86
 -19 -4 18 34.73 3.85
 -19 -4 18 31.43 3.65
 -19 -4 19 7.8 2.15
 -19 -4 19 10.09 2.46
 -19 -4 20 5.81 2.2
 -19 -4 20 4.42 2.02
 -19 -3 9 28.38 3.73
 -19 -3 9 37.7 3.84
 -19 -3 10 21.3 3.35
 -19 -3 10 18.81 3.07
 -19 -3 11 1 1.94
 -19 -3 11 1.74 1.81
 -19 -3 12 32.08 3.91
 -19 -3 12 27.42 3.42
 -19 -3 13 64.55 5.33
 -19 -3 13 49.44 4.38
 -19 -3 14 15.11 2.87
 -19 -3 14 15.28 2.63
 -19 -3 15 6.72 2.23
 -19 -3 15 7.13 2.11
 -19 -3 16 -0.35 1.46
 -19 -3 16 0.57 1.5
 -19 -3 16 -0.17 1.51
 -19 -3 17 14.12 2.64
 -19 -3 17 16.01 2.9
 -19 -3 17 12.34 2.49
 -19 -3 18 34.39 3.76
 -19 -3 18 25.9 3.49
 -19 -3 19 25.82 3.38
 -19 -3 19 23.68 3.32
 -19 -3 20 2.6 1.88
 -19 -3 20 4.98 2.01
 -19 -2 9 45.91 4.17
 -19 -2 10 36.84 4.19
 -19 -2 10 25.47 3.28
 -19 -2 11 26.14 3.73
 -19 -2 11 23.51 3.13
 -19 -2 12 1.81 1.71
 -19 -2 12 -1.22 1.64
 -19 -2 13 37.73 4.27
 -19 -2 13 38.15 3.97
 -19 -2 14 37.09 4.08
 -19 -2 15 38.34 4.08
 -19 -2 16 13.82 2.58
 -19 -2 17 0.85 1.67
 -19 -2 18 35.04 3.7
 -19 -2 18 39.27 4.08
 -19 -2 19 46.5 4.24
 -19 -2 19 58.57 4.87
 -19 -2 20 28.13 3.56
 -19 -1 10 22.88 3.55
 -19 -1 11 28.38 3.69
 -19 -1 12 23.08 3.42
 -19 -1 13 -1 1.83
 -19 -1 15 16.73 2.68
 -19 -1 16 27.27 3.28
 -19 -1 17 46.45 4.19
 -19 -1 17 50.7 4.58
 -19 -1 18 2 1.45
 -19 -1 18 1.63 1.66
 -19 -1 19 19.51 2.84
 -19 -1 20 19.63 2.91
 -19 0 10 12.03 2.85
 -19 0 11 23.63 3.26
 -19 0 11 19.01 2.93
 -19 0 12 65.62 5
 -19 0 13 19.58 3.04
 -19 0 13 20.94 3.09
 -19 0 14 6.25 2.06
 -19 0 14 4.75 1.78
 -19 0 15 17.08 2.63
 -19 0 15 15.28 2.89
 -19 0 15 14.62 2.64
 -19 0 16 7.44 1.98
 -19 0 16 14.09 2.74
 -19 0 16 17.26 2.78
 -19 0 17 31.52 3.62
 -19 0 17 33.87 3.61
 -19 0 17 32.41 3.69
 -19 0 18 21.72 3.01
 -19 0 18 27.8 3.45
 -19 0 18 19.33 3.07
 -19 0 19 -0.35 1.5
 -19 0 19 0.49 1.39
 -19 1 8 63.92 4.97
 -19 1 9 28.94 3.55
 -19 1 10 7.22 2.13
 -19 1 11 0.88 1.48
 -19 1 12 20.54 2.99
 -19 1 12 22.33 3.3
 -19 1 13 44.39 4.23
 -19 1 13 37.07 4.01
 -19 1 14 11.31 2.19
 -19 1 14 17.15 2.94
 -19 1 14 13.7 2.66
 -19 1 15 0.94 1.54
 -19 1 15 0.94 1.86
 -19 1 15 -0.18 1.54
 -19 1 16 2.82 1.4
 -19 1 16 7.21 2.33
 -19 1 16 5.62 2.03
 -19 1 17 9.12 2.2
 -19 1 17 5 1.94
 -19 1 17 9.13 2.22
 -19 1 18 18.57 2.89
 -19 1 18 20.19 3.07
 -19 1 18 24.23 3.23
 -19 1 19 9.05 2.1
 -19 1 19 13.44 2.73
 -19 2 7 2.47 1.63
 -19 2 8 8.97 2.42
 -19 2 9 52.66 4.51
 -19 2 10 39.64 3.95
 -19 2 11 -1.22 1.61
 -19 2 11 0.52 1.53
 -19 2 11 0.63 1.62
 -19 2 12 9.21 2.41
 -19 2 12 9.77 2.24
 -19 2 12 9.91 2.29
 -19 2 13 17.88 2.99
 -19 2 13 17.62 2.78
 -19 2 13 20.91 2.69
 -19 2 13 19.62 3.02
 -19 2 14 28.13 3.07
 -19 2 14 27.67 3.61
 -19 2 14 20.25 2.88
 -19 2 15 11.42 2.18
 -19 2 15 18.71 3.09
 -19 2 15 13.44 2.67
 -19 2 16 -1.97 1.72
 -19 2 16 2.5 1.58
 -19 2 16 2.79 1.73
 -19 2 17 13.32 2.59
 -19 2 17 15.66 2.69
 -19 2 17 19.28 3.12
 -19 2 18 34.76 3.58
 -19 2 18 31.67 3.71
 -19 2 18 41.74 4.24
 -19 3 7 10.85 2.49
 -19 3 8 2.26 1.65
 -19 3 9 10.42 2.29
 -19 3 10 61.82 5.3
 -19 3 10 53.96 4.49
 -19 3 10 59.55 5.36
 -19 3 11 16.71 3.06
 -19 3 11 15.21 2.58
 -19 3 11 13.77 2.96
 -19 3 12 -1.78 2.07
 -19 3 12 0.17 1.43
 -19 3 12 3.67 1.58
 -19 3 12 1.35 1.62
 -19 3 13 1.52 1.64
 -19 3 13 4.15 1.71
 -19 3 13 4.4 1.59
 -19 3 13 0.52 1.4
 -19 3 14 23.52 2.81
 -19 3 14 22.29 3.18
 -19 3 14 19.88 2.96
 -19 3 15 46.21 4.35
 -19 3 15 44.4 4.2
 -19 3 15 46.58 3.9
 -19 3 15 41.64 3.42
 -19 3 16 26.27 3.38
 -19 3 16 22.42 3.11
 -19 3 16 16.68 2.61
 -19 3 16 22.25 2.61
 -19 3 17 -0.33 1.53
 -19 3 17 1.45 1.43
 -19 3 17 1.35 1.26
 -19 3 17 3.25 1.64
 -19 3 18 10.96 2.37
 -19 3 18 9.99 2.23
 -19 3 18 10.61 2.06
 -19 4 7 34.02 3.71
 -19 4 8 12.05 2.54
 -19 4 9 3.42 1.54
 -19 4 9 2.75 2.12
 -19 4 10 10.76 2.1
 -19 4 10 7.48 2.27
 -19 4 10 10.94 2.37
 -19 4 10 8.98 2.69
 -19 4 11 40.63 4.28
 -19 4 11 45.58 4.26
 -19 4 11 40.2 3.49
 -19 4 11 36.04 4.12
 -19 4 12 21.99 3.22
 -19 4 12 17.22 2.85
 -19 4 12 20.58 2.51
 -19 4 12 17.26 3.07
 -19 4 13 1.3 1.64
 -19 4 13 -0.17 1.4
 -19 4 13 0.68 1.4
 -19 4 13 -0.68 1.58
 -19 4 14 6.04 1.76
 -19 4 14 6.79 2.21
 -19 4 14 4.77 2.02
 -19 4 15 38.75 3.61
 -19 4 15 38.13 3.88
 -19 4 15 40.48 4.04
 -19 4 16 43.81 3.58
 -19 4 16 48.17 4.33
 -19 4 16 47.08 4.26
 -19 4 17 25.75 2.9
 -19 4 17 31.07 3.62
 -19 4 17 37.43 3.86
 -19 5 6 16.73 2.75
 -19 5 7 46.87 4.25
 -19 5 8 21.99 3.07
 -19 5 8 26.91 3.84
 -19 5 9 12.6 2.28
 -19 5 9 15.78 3.09
 -19 5 9 13.98 2.53
 -19 5 10 -0.21 1.74
 -19 5 10 2.02 1.33
 -19 5 10 2.58 1.73
 -19 5 11 51.82 4.76
 -19 5 11 54.72 4.4
 -19 5 11 60.56 5.09
 -19 5 12 59.13 4.93
 -19 5 12 69.4 5.05
 -19 5 12 77.09 5.6
 -19 5 13 49.02 4.22
 -19 5 13 48.75 4.36
 -19 5 13 54.1 4.6
 -19 5 14 17.22 2.78
 -19 5 14 16.95 2.77
 -19 5 15 -0.67 1.45
 -19 5 15 -0.17 1.56
 -19 5 16 30.26 3.45
 -19 5 16 26.44 2.99
 -19 5 16 27.68 3.45
 -19 5 17 29.38 3.16
 -19 5 17 32.49 3.52
 -19 6 5 22.03 2.95
 -19 6 6 10.21 2.31
 -19 6 7 15.36 2.49
 -19 6 7 12.3 3.08
 -19 6 7 15.8 2.62
 -19 6 8 36.46 3.4
 -19 6 8 28.3 3.32
 -19 6 8 37.96 4.48
 -19 6 9 24.64 3.48
 -19 6 9 16 2.67
 -19 6 9 23.27 2.75
 -19 6 9 23.63 3.82
 -19 6 10 11.6 2.69
 -19 6 10 9.22 2.37
 -19 6 10 13.77 2.85
 -19 6 11 0.77 1.8
 -19 6 11 1.15 1.61
 -19 6 11 0.56 1.5
 -19 6 12 19.7 3.12
 -19 6 12 19.03 2.82
 -19 6 12 26.2 3.54
 -19 6 13 50.64 4.3
 -19 6 13 56.56 4.56
 -19 6 13 64.78 5
 -19 6 14 40.66 3.87
 -19 6 14 43.57 4.02
 -19 6 15 19.98 2.87
 -19 6 15 25.83 3.17
 -19 6 16 -1.8 1.56
 -19 6 16 -0.14 1.4
 -19 6 16 2.25 1.68
 -19 7 -7 1.75 1.63
 -19 7 4 9.48 2.32
 -19 7 5 3.28 1.68
 -19 7 5 3.08 1.63
 -19 7 6 4.9 1.77
 -19 7 6 5.82 2.21
 -19 7 6 6.79 2.01
 -19 7 7 2.27 1.65
 -19 7 7 0.74 1.87
 -19 7 7 1.02 1.38
 -19 7 8 19.06 2.83
 -19 7 8 25.87 2.99
 -19 7 8 25.23 3.88
 -19 7 9 30.55 3.87
 -19 7 9 27.92 3.95
 -19 7 9 27.2 3.28
 -19 7 10 31.1 3.78
 -19 7 10 26.72 3.63
 -19 7 10 35.47 3.57
 -19 7 11 41.31 4.16
 -19 7 11 35.94 3.92
 -19 7 11 37.16 3.74
 -19 7 12 -0.51 1.75
 -19 7 12 -2.22 1.62
 -19 7 12 0.48 1.64
 -19 7 13 25.57 3.34
 -19 7 13 21.32 2.95
 -19 7 13 18.34 2.8
 -19 7 14 8.41 2.15
 -19 7 14 8.36 2.06
 -19 7 15 12.87 2.52
 -19 7 15 9.46 1.93
 -19 8 -7 5.29 2.21
 -19 8 -6 -1.59 1.99
 -19 8 -5 9.61 2.57
 -19 8 0 24.48 3.43
 -19 8 1 42.39 4.3
 -19 8 2 31.61 3.61
 -19 8 3 5.9 2.15
 -19 8 4 33.93 3.61
 -19 8 4 44.02 5.1
 -19 8 4 39.34 3.86
 -19 8 5 26.33 3.29
 -19 8 5 30.57 4.33
 -19 8 5 38.48 3.82
 -19 8 6 14.44 2.55
 -19 8 6 15.07 2.57
 -19 8 6 10.69 2.6
 -19 8 7 42.68 3.96
 -19 8 7 41.09 4.8
 -19 8 7 41.28 3.61
 -19 8 8 1.41 1.62
 -19 8 8 -0.13 1.51
 -19 8 8 -0.23 1.69
 -19 8 9 1.86 1.69
 -19 8 9 1.48 1.76
 -19 8 9 4.22 1.6
 -19 8 10 2.48 1.59
 -19 8 10 -0.2 1.87
 -19 8 10 4.83 1.69
 -19 8 11 27.49 3.36
 -19 8 11 22.37 3.18
 -19 8 11 26.88 3.15
 -19 8 12 10.01 2.28
 -19 8 12 13.72 2.56
 -19 8 12 11.16 2.28
 -19 8 13 -1.53 1.73
 -19 8 13 -0.9 1.41
 -19 8 13 2 1.54
 -19 8 14 4.74 1.74
 -19 8 14 2.31 1.41
 -19 8 15 18.04 2.72
 -19 9 -7 18.07 3.28
 -19 9 -6 0.2 1.61
 -19 9 -5 3.6 1.93
 -19 9 -3 18.43 3.02
 -19 9 -2 38.75 4.3
 -19 9 -1 4.42 2.11
 -19 9 0 2.63 1.8
 -19 9 1 0.55 1.61
 -19 9 2 9.75 2.41
 -19 9 3 43.69 4.05
 -19 9 3 43.74 5.18
 -19 9 3 47.32 4.39
 -19 9 4 2.02 1.4
 -19 9 4 0.26 1.81
 -19 9 4 -0.82 1.55
 -19 9 5 3.39 1.68
 -19 9 5 0.51 1.76
 -19 9 5 4.36 1.84
 -19 9 6 18.23 2.78
 -19 9 6 17.5 2.74
 -19 9 6 15.48 3.45
 -19 9 7 70.74 4.71
 -19 9 7 75.65 4.97
 -19 9 7 68.71 6.07
 -19 9 8 12.43 2.35
 -19 9 8 10.5 2.86
 -19 9 8 16.65 3.01
 -19 9 9 1.81 1.44
 -19 9 9 2.07 1.65
 -19 9 9 -0.18 1.59
 -19 9 10 3.46 1.65
 -19 9 10 1.89 1.58
 -19 9 10 4.24 1.98
 -19 9 11 11.24 2.22
 -19 9 11 10.77 2.55
 -19 9 11 16.96 2.74
 -19 9 12 34 3.49
 -19 9 12 31.2 3.56
 -19 9 12 30.28 3.31
 -19 9 13 14.62 2.55
 -19 9 13 14.3 2.48
 -19 9 14 2.91 1.69
 -19 10 -8 5.99 2.14
 -19 10 -7 9.83 2.58
 -19 10 -6 11.12 2.49
 -19 10 -3 14.37 2.91
 -19 10 -2 19.61 3.15
 -19 10 -1 7.81 2.28
 -19 10 0 2.98 1.62
 -19 10 1 1.63 1.53
 -19 10 2 3.34 1.64
 -19 10 2 1.75 1.52
 -19 10 2 -0.27 2.09
 -19 10 3 42.22 3.82
 -19 10 3 34.96 4.56
 -19 10 3 45.05 4.03
 -19 10 4 29.88 3.25
 -19 10 4 28.28 3.18
 -19 10 5 20.9 2.91
 -19 10 5 15.76 3.3
 -19 10 5 16.01 2.71
 -19 10 6 -0.15 1.6
 -19 10 6 0.24 2.07
 -19 10 6 0.29 1.49
 -19 10 7 26.34 3.04
 -19 10 7 27.17 2.97
 -19 10 7 33.38 4.24
 -19 10 8 32.07 3.99
 -19 10 8 31.79 3.66
 -19 10 8 29.4 3.21
 -19 10 9 6.3 2.11
 -19 10 9 6.37 1.88
 -19 10 9 2.56 1.7
 -19 10 9 5.33 2.19
 -19 10 10 -0.32 1.4
 -19 10 10 -0.14 1.43
 -19 10 10 -0.92 1.65
 -19 10 11 5.04 1.82
 -19 10 11 5.16 1.7
 -19 10 11 9.78 2.4
 -19 10 12 48.8 3.9
 -19 10 12 42.51 3.87
 -19 10 12 43.9 3.85
 -19 10 13 63.18 4.41
 -19 11 -7 3.93 2.06
 -19 11 -6 6.14 2.37
 -19 11 -4 4.54 2.15
 -19 11 -3 0.2 1.72
 -19 11 -2 4.43 1.92
 -19 11 -1 22.11 3.83
 -19 11 -1 29.99 3.74
 -19 11 0 18.95 3
 -19 11 1 2.49 1.61
 -19 11 1 1.43 1.69
 -19 11 2 -1.89 1.6
 -19 11 2 -2.4 2.15
 -19 11 2 3.1 1.79
 -19 11 3 9.35 2.08
 -19 11 3 8.82 2.7
 -19 11 3 6.12 1.84
 -19 11 4 41.34 3.71
 -19 11 4 43.66 5.07
 -19 11 4 38.48 3.87
 -19 11 5 34.08 3.36
 -19 11 5 29.49 4.04
 -19 11 5 34.89 3.52
 -19 11 6 6.04 1.74
 -19 11 6 1.68 1.32
 -19 11 6 2.08 1.65
 -19 11 7 1.32 1.85
 -19 11 7 2.23 1.77
 -19 11 7 0.7 1.4
 -19 11 8 6.72 2.21
 -19 11 8 15.53 2.43
 -19 11 8 13.01 2.82
 -19 11 8 9.19 2.26
 -19 11 9 35.59 3.59
 -19 11 9 32.57 3.25
 -19 11 9 30.69 3.79
 -19 11 9 25.85 3.28
 -19 11 10 16.57 2.53
 -19 11 10 18.66 2.93
 -19 11 10 16.44 2.65
 -19 11 11 1.22 1.41
 -19 11 11 0.82 1.45
 -19 11 11 0.14 1.37
 -19 11 12 5.39 1.94
 -19 11 12 2.81 1.63
 -19 12 -7 7.45 2.31
 -19 12 -5 7.79 2.68
 -19 12 -4 31.2 3.72
 -19 12 -4 32.05 4.77
 -19 12 -3 8.73 2.67
 -19 12 -3 12.62 3.19
 -19 12 -2 -0.19 1.64
 -19 12 -2 5.74 2.49
 -19 12 -1 9.53 2.5
 -19 12 -1 7.94 2.73
 -19 12 0 33.04 3.36
 -19 12 0 38.93 4.15
 -19 12 1 17.97 2.48
 -19 12 1 19.75 3.2
 -19 12 2 5.37 1.78
 -19 12 2 1.31 2.1
 -19 12 2 3.4 1.82
 -19 12 3 3.41 1.68
 -19 12 3 0.51 1.86
 -19 12 3 3.41 1.66
 -19 12 4 7.17 1.85
 -19 12 4 9.1 2.69
 -19 12 4 5.25 1.85
 -19 12 5 52.8 4
 -19 12 5 57.16 5.54
 -19 12 5 55.26 4.27
 -19 12 6 10.64 2.02
 -19 12 6 15.47 2.54
 -19 12 6 12.3 2.95
 -19 12 7 1.29 1.4
 -19 12 7 3.03 1.64
 -19 12 7 1.67 1.68
 -19 12 7 2.95 1.81
 -19 12 8 1.21 1.55
 -19 12 8 1.97 1.39
 -19 12 8 3.17 2.01
 -19 12 8 4.4 1.98
 -19 12 9 9.54 2.1
 -19 12 9 9.13 2.57
 -19 12 9 13.91 2.34
 -19 12 10 41.81 4.11
 -19 12 11 12.88 2.37
 -19 13 -7 1.53 1.93
 -19 13 -7 -2.34 2.14
 -19 13 -6 -2.36 2.64
 -19 13 -5 -1.32 2.01
 -19 13 -5 4.9 2.29
 -19 13 -4 31.11 4.57
 -19 13 -4 27.47 3.8
 -19 13 -3 8.13 3.12
 -19 13 -3 10.77 2.45
 -19 13 -2 5.11 2.6
 -19 13 -2 3.59 1.86
 -19 13 -1 10.02 2.09
 -19 13 -1 6.89 2.47
 -19 13 -1 5.91 1.96
 -19 13 0 1.72 1.49
 -19 13 0 3.59 1.78
 -19 13 1 20.93 2.55
 -19 13 1 33.87 3.68
 -19 13 2 11.64 2
 -19 13 2 11.31 3.16
 -19 13 2 14.18 2.73
 -19 13 3 16.9 2.41
 -19 13 3 17.74 3.4
 -19 13 3 24.71 3.21
 -19 13 4 3.81 1.57
 -19 13 4 3.77 1.69
 -19 13 5 16.41 2.55
 -19 13 5 12.53 2.94
 -19 13 6 35.47 4.2
 -19 13 6 35.17 4.14
 -19 13 6 32.51 3.54
 -19 13 7 1.83 1.64
 -19 13 7 2.88 1.99
 -19 13 7 2.36 1.74
 -19 13 8 3.16 1.86
 -19 13 8 3.38 1.93
 -19 13 9 1.06 1.55
 -19 14 -7 6.28 2.07
 -19 14 -6 -1.27 2.61
 -19 14 -5 2.53 1.86
 -19 14 -5 -0.78 2.32
 -19 14 -4 12.54 2.75
 -19 14 -4 10.27 2.86
 -19 14 -3 15.22 2.86
 -19 14 -3 14.65 3.48
 -19 14 -2 14.58 2.86
 -19 14 -2 19.49 3.94
 -19 14 -1 31.35 3.72
 -19 14 -1 31.59 4.42
 -19 14 0 11.52 2.45
 -19 14 1 -0.34 1.52
 -19 14 2 5.41 1.88
 -19 14 2 2.45 2.32
 -19 14 3 13.42 2.49
 -19 14 3 13.93 3.12
 -19 14 4 29.12 3.19
 -19 14 4 25.17 3.74
 -19 14 5 2.82 1.77
 -19 14 5 -0.42 1.88
 -19 14 5 0.91 1.36
 -19 14 6 34.25 4.03
 -19 14 6 31.76 3.92
 -19 14 7 31.88 3.7
 -19 14 7 40.22 4.32
 -19 14 8 14.36 2.77
 -19 14 8 9.47 2.3
 -19 15 -6 16.35 3.39
 -19 15 -6 17.19 3.27
 -19 15 -5 18.72 3.62
 -19 15 -5 18.68 3.24
 -19 15 -4 14.34 3.05
 -19 15 -4 7.84 2.47
 -19 15 -3 1.53 2.32
 -19 15 -3 4.71 2
 -19 15 -2 18.31 3.52
 -19 15 -2 21.58 3.4
 -19 15 -1 1.47 1.92
 -19 15 -1 3.42 1.81
 -19 15 0 4.01 2.09
 -19 15 1 5.2 2.03
 -19 15 2 9.93 2.83
 -19 15 2 8.34 2.16
 -19 15 3 6.01 2.33
 -19 15 3 7.39 2.51
 -19 15 3 10.78 2.28
 -19 15 4 19.05 3.13
 -19 15 4 19.41 3.37
 -19 15 4 13.06 2.33
 -19 15 5 17.24 3.16
 -19 15 5 18.66 2.97
 -19 15 6 3.23 2.02
 -19 15 6 1.37 1.75
 -19 16 -5 13.9 3.07
 -19 16 -5 15.63 2.92
 -19 16 -4 19.02 3.55
 -19 16 -4 21.69 3.34
 -19 16 -3 0.96 1.73
 -19 16 -3 0.19 1.58
 -19 16 -2 2.91 1.93
 -19 16 -2 3.27 2.09
 -19 16 -1 -1.42 1.7
 -19 16 -1 1.24 1.49
 -19 16 0 1.54 1.57
 -19 16 1 4.26 1.77
 -19 16 2 2.9 1.91
 -19 16 2 -0.23 2.04
 -19 16 2 0.93 1.47
 -19 16 3 0.65 1.85
 -19 16 3 6.88 2.32
 -19 16 4 5.18 2.12
 -19 16 4 7.02 2.43
 -19 17 -3 12.74 2.88
 -19 17 -3 10.22 2.54
 -19 17 -2 2.05 1.88
 -19 17 -2 3.92 1.81
 -19 17 -1 -0.23 1.78
 -19 17 -1 1.73 1.84
 -19 17 0 6.32 2.38
 -19 17 0 6.31 2.03
 -19 17 1 31.26 4.11
 -18 -12 10 17.17 2.53
 -18 -12 11 0.12 1.22
 -18 -12 12 7.99 1.99
 -18 -12 13 15.7 2.27
 -18 -12 13 19.72 2.65
 -18 -12 14 25.88 2.85
 -18 -12 14 27.57 3.12
 -18 -12 15 29.3 3.06
 -18 -12 15 29.43 3.22
 -18 -12 16 -0.64 1.26
 -18 -12 16 2.08 1.57
 -18 -12 17 15.62 2.27
 -18 -12 18 12.61 2.09
 -18 -12 19 10.21 2.02
 -18 -11 9 22.1 2.64
 -18 -11 10 40.72 3.53
 -18 -11 11 16.97 2.53
 -18 -11 11 16.6 2.5
 -18 -11 12 2.28 1.47
 -18 -11 12 2.89 1.57
 -18 -11 13 3.1 1.39
 -18 -11 13 9.4 2.18
 -18 -11 14 33.62 3.27
 -18 -11 14 40.71 3.83
 -18 -11 15 37.69 3.47
 -18 -11 15 42.16 3.86
 -18 -11 16 17.56 2.52
 -18 -11 16 16.02 2.67
 -18 -11 17 1.78 1.45
 -18 -11 17 -2.4 1.89
 -18 -11 18 27.32 3.09
 -18 -11 19 60.8 4.35
 -18 -11 20 37.37 3.49
 -18 -10 9 -0.71 1.26
 -18 -10 9 1.3 1.33
 -18 -10 10 26.75 3.04
 -18 -10 10 39.55 3.72
 -18 -10 11 63.31 4.38
 -18 -10 11 73.62 5.06
 -18 -10 12 38.73 3.58
 -18 -10 12 39.79 3.77
 -18 -10 13 4.27 1.86
 -18 -10 13 -0.79 1.45
 -18 -10 14 8.14 2.05
 -18 -10 14 8.07 2.15
 -18 -10 15 12.74 2.31
 -18 -10 15 12.23 2.5
 -18 -10 16 9.77 2.08
 -18 -10 16 9.56 2.19
 -18 -10 17 13.99 2.38
 -18 -10 17 21.68 3
 -18 -10 18 -0.58 1.48
 -18 -10 18 1.01 1.49
 -18 -10 19 10.16 2.17
 -18 -10 20 37.41 3.59
 -18 -10 21 32.5 3.41
 -18 -9 7 29.78 3.36
 -18 -9 8 39.51 3.81
 -18 -9 9 12.45 2.31
 -18 -9 9 11.86 2.43
 -18 -9 10 -0.15 1.39
 -18 -9 10 4.18 1.67
 -18 -9 11 11.6 2.36
 -18 -9 11 17.06 2.65
 -18 -9 12 21.14 2.84
 -18 -9 12 28.24 3.37
 -18 -9 13 23.95 3
 -18 -9 13 24.73 3.2
 -18 -9 14 2.69 1.33
 -18 -9 14 -0.17 1.36
 -18 -9 15 29.19 3.24
 -18 -9 15 30.11 3.54
 -18 -9 16 50.47 4.1
 -18 -9 16 53.86 4.59
 -18 -9 17 40.54 3.72
 -18 -9 17 49.3 4.35
 -18 -9 18 21.67 2.86
 -18 -9 18 29.69 3.52
 -18 -9 19 -0.76 1.57
 -18 -9 19 1.86 1.72
 -18 -9 20 12.64 2.4
 -18 -9 20 9.85 2.37
 -18 -9 21 40.99 3.91
 -18 -9 21 43.96 4.27
 -18 -8 5 6.06 1.81
 -18 -8 6 1.57 1.42
 -18 -8 7 5.97 1.74
 -18 -8 8 36.14 3.77
 -18 -8 9 11.96 2.38
 -18 -8 10 10.19 2.25
 -18 -8 10 6.81 2.1
 -18 -8 11 19.45 2.8
 -18 -8 11 18.04 2.69
 -18 -8 12 17.92 2.68
 -18 -8 12 18.84 2.9
 -18 -8 13 62.07 4.65
 -18 -8 13 67.06 5.08
 -18 -8 14 38.06 3.61
 -18 -8 14 38.44 3.99
 -18 -8 15 2.02 1.7
 -18 -8 15 1.76 1.86
 -18 -8 16 7.17 1.94
 -18 -8 16 9.89 2.46
 -18 -8 17 14.54 2.41
 -18 -8 17 15.94 2.76
 -18 -8 18 12.9 2.49
 -18 -8 18 16.54 2.92
 -18 -8 19 3.94 1.8
 -18 -8 19 7.27 2.29
 -18 -8 20 0.79 1.57
 -18 -8 20 0.56 1.69
 -18 -8 21 10.87 2.5
 -18 -8 21 13.16 2.55
 -18 -8 22 21.59 3.22
 -18 -8 22 18.64 2.65
 -18 -8 22 20.76 3.03
 -18 -7 7 2.56 1.38
 -18 -7 8 3.48 1.64
 -18 -7 9 33.52 3.71
 -18 -7 10 24.33 3.07
 -18 -7 10 31.13 3.66
 -18 -7 11 -1.43 1.48
 -18 -7 11 -1.26 1.46
 -18 -7 12 8.59 2.08
 -18 -7 12 13.01 2.79
 -18 -7 13 29.4 3.37
 -18 -7 13 33.09 3.67
 -18 -7 14 49.72 4.1
 -18 -7 14 54.33 4.7
 -18 -7 15 28.14 3.31
 -18 -7 15 31.02 3.67
 -18 -7 16 -0.32 1.29
 -18 -7 16 0.91 1.45
 -18 -7 17 0.64 1.32
 -18 -7 17 -0.18 1.58
 -18 -7 18 25.14 3.05
 -18 -7 18 28.87 3.46
 -18 -7 19 60.68 4.92
 -18 -7 19 48.46 4.2
 -18 -7 19 53.42 4.64
 -18 -7 20 19.73 3.03
 -18 -7 20 16.72 2.75
 -18 -7 21 5.2 2.15
 -18 -7 21 4.62 1.85
 -18 -7 22 -1.15 1.57
 -18 -7 22 0.97 1.45
 -18 -7 22 1.29 1.64
 -18 -6 8 -0.54 1.58
 -18 -6 9 24.74 3.38
 -18 -6 10 117.11 6.32
 -18 -6 10 113.22 6.77
 -18 -6 11 86.43 5.53
 -18 -6 11 82.86 5.81
 -18 -6 12 12.21 2.36
 -18 -6 12 14.41 2.73
 -18 -6 13 0.33 1.36
 -18 -6 13 4.43 1.99
 -18 -6 14 32.82 3.56
 -18 -6 14 37.27 4.03
 -18 -6 15 52.57 4.37
 -18 -6 15 48.13 4.51
 -18 -6 16 21.71 2.94
 -18 -6 16 19.74 3.19
 -18 -6 17 9.91 2.27
 -18 -6 17 6.63 2.13
 -18 -6 18 -0.73 1.43
 -18 -6 18 0.83 1.62
 -18 -6 18 -1.84 1.62
 -18 -6 19 39.22 4.04
 -18 -6 19 38.69 3.94
 -18 -6 19 34.49 3.92
 -18 -6 20 54.47 4.53
 -18 -6 20 54.34 4.75
 -18 -6 21 16.21 2.78
 -18 -6 21 17.16 2.83
 -18 -6 21 12.33 2.37
 -18 -6 22 1.92 1.65
 -18 -6 22 0.73 1.67
 -18 -6 22 0.83 1.5
 -18 -5 9 1.32 1.44
 -18 -5 10 9.9 2.6
 -18 -5 10 12.43 2.48
 -18 -5 11 88.86 6.03
 -18 -5 11 86.06 5.5
 -18 -5 12 61.56 5.02
 -18 -5 12 58.89 4.65
 -18 -5 13 17.69 2.83
 -18 -5 13 16.08 2.71
 -18 -5 14 6.63 2.47
 -18 -5 14 2.16 1.48
 -18 -5 15 45.54 4.46
 -18 -5 15 48.26 4.28
 -18 -5 16 20.54 3.11
 -18 -5 16 20.29 2.94
 -18 -5 17 24.95 3.37
 -18 -5 17 25.99 3.3
 -18 -5 18 20.74 3.05
 -18 -5 18 23.19 3.3
 -18 -5 18 22.38 3.02
 -18 -5 19 1.46 1.69
 -18 -5 19 2.03 1.73
 -18 -5 19 -0.85 1.74
 -18 -5 20 24.1 3.31
 -18 -5 20 22.16 3.12
 -18 -5 21 42.9 4.22
 -18 -5 21 41.92 4.04
 -18 -5 22 14.66 2.89
 -18 -5 22 11.78 2.56
 -18 -4 10 16.85 3.05
 -18 -4 10 15.13 2.72
 -18 -4 11 41.22 4.26
 -18 -4 11 34.29 3.63
 -18 -4 12 49.98 4.66
 -18 -4 12 43.46 4.1
 -18 -4 13 76.23 5.7
 -18 -4 13 72.33 5.11
 -18 -4 14 39.26 4.09
 -18 -4 14 37.32 3.8
 -18 -4 15 7.25 2.38
 -18 -4 15 2.2 1.7
 -18 -4 16 43.1 4.26
 -18 -4 16 44.64 4.17
 -18 -4 17 45.32 4.16
 -18 -4 17 54.3 4.86
 -18 -4 17 57.55 4.67
 -18 -4 18 22.8 3.07
 -18 -4 18 30.73 3.67
 -18 -4 18 30.55 3.66
 -18 -4 19 6.86 1.94
 -18 -4 19 10.21 2.38
 -18 -4 20 5.24 1.81
 -18 -4 20 9.36 2.18
 -18 -4 21 57.77 4.88
 -18 -4 21 59.21 4.84
 -18 -4 22 44.86 4.25
 -18 -4 22 39.96 3.99
 -18 -3 10 40.7 4.27
 -18 -3 10 35.15 3.73
 -18 -3 11 10.49 2.61
 -18 -3 11 8.32 2.33
 -18 -3 12 31.03 3.82
 -18 -3 12 27.45 3.23
 -18 -3 13 31.08 3.84
 -18 -3 13 32.81 3.64
 -18 -3 14 39.55 4.24
 -18 -3 14 36.84 3.75
 -18 -3 15 25.32 3.41
 -18 -3 15 23.13 3.14
 -18 -3 16 2.44 1.62
 -18 -3 16 1.13 1.72
 -18 -3 16 1.21 1.48
 -18 -3 17 19.98 2.98
 -18 -3 17 13.69 2.54
 -18 -3 18 21.92 3.12
 -18 -3 18 17.1 2.96
 -18 -3 19 44.48 4.31
 -18 -3 19 39.16 3.94
 -18 -3 20 24.89 3.37
 -18 -3 20 23.63 3.2
 -18 -3 21 0.18 1.84
 -18 -3 21 1.57 1.59
 -18 -3 22 5.62 1.85
 -18 -3 22 7.23 2.13
 -18 -2 9 16.06 2.64
 -18 -2 10 26.82 3.59
 -18 -2 10 17.59 2.93
 -18 -2 11 24.96 3.55
 -18 -2 12 -0.2 1.72
 -18 -2 13 35.33 4.04
 -18 -2 14 49.56 4.63
 -18 -2 16 10.59 2.31
 -18 -2 17 2.92 1.73
 -18 -2 18 13.35 2.54
 -18 -2 18 20.19 3.19
 -18 -2 19 52.08 4.5
 -18 -2 19 60.02 4.93
 -18 -2 20 37.37 3.82
 -18 -2 21 6.79 2.2
 -18 -1 10 48.62 4.77
 -18 -1 11 123.02 7.25
 -18 -1 12 95.19 6.34
 -18 -1 15 23.46 3.09
 -18 -1 16 13.68 2.52
 -18 -1 16 16.31 2.81
 -18 -1 17 30.27 3.43
 -18 -1 17 38.51 4.07
 -18 -1 18 5.77 2.02
 -18 -1 18 2 1.59
 -18 -1 19 3.59 1.82
 -18 -1 20 13.82 2.6
 -18 -1 21 13.93 2.64
 -18 -1 21 20.09 3.11
 -18 0 10 0.4 1.48
 -18 0 10 1.2 1.48
 -18 0 11 38.78 4.35
 -18 0 11 36.2 3.72
 -18 0 12 96.43 5.94
 -18 0 13 21.3 3.28
 -18 0 13 29.06 3.57
 -18 0 14 5.42 1.87
 -18 0 14 2.25 1.7
 -18 0 15 20.41 3.02
 -18 0 15 20.44 3.14
 -18 0 15 16.69 2.84
 -18 0 16 31.4 3.45
 -18 0 16 33.19 3.86
 -18 0 16 30.06 3.46
 -18 0 17 42.47 4.01
 -18 0 17 45.94 4.3
 -18 0 17 38.21 3.97
 -18 0 18 20.86 2.98
 -18 0 18 22.63 3.11
 -18 0 18 18.92 2.99
 -18 0 19 4.24 1.9
 -18 0 19 0.67 1.44
 -18 0 20 12.11 2.39
 -18 0 20 11.78 2.45
 -18 0 21 40.75 4.11
 -18 0 21 40.56 3.84
 -18 1 8 68.59 5.01
 -18 1 9 31.56 3.66
 -18 1 10 10.56 2.47
 -18 1 11 1.87 1.5
 -18 1 12 34.17 3.62
 -18 1 12 28.29 3.78
 -18 1 13 81.62 5.9
 -18 1 13 70.35 5.18
 -18 1 13 64.58 5.05
 -18 1 14 40.95 4.19
 -18 1 14 28.81 3.39
 -18 1 14 31.66 3.39
 -18 1 14 32.09 3.43
 -18 1 15 6.29 2.18
 -18 1 15 6.77 1.75
 -18 1 15 2.51 1.83
 -18 1 15 2.71 1.13
 -18 1 16 3.65 1.66
 -18 1 16 8.04 2.22
 -18 1 16 6.01 1.96
 -18 1 16 4.85 1.33
 -18 1 17 47.01 4.33
 -18 1 17 41.65 4.01
 -18 1 17 38.4 3.75
 -18 1 17 42.27 3.41
 -18 1 18 62.99 4.9
 -18 1 18 62.37 4.15
 -18 1 18 59.9 4.73
 -18 1 19 9.64 2.2
 -18 1 19 12.21 2.07
 -18 1 19 10.5 2.27
 -18 1 20 -0.48 1.35
 -18 1 20 -0.69 1.84
 -18 1 20 -0.37 1.3
 -18 2 8 29.49 3.46
 -18 2 9 41.82 4.01
 -18 2 10 9.12 2.16
 -18 2 11 5.77 1.98
 -18 2 11 5.93 1.9
 -18 2 11 8.08 2.47
 -18 2 12 -0.19 1.6
 -18 2 12 -0.17 1.34
 -18 2 12 1.34 2
 -18 2 13 38.98 4.2
 -18 2 13 37.92 3.99
 -18 2 13 34.23 3.48
 -18 2 13 40.51 4.02
 -18 2 14 70.71 5.4
 -18 2 14 64.08 4.93
 -18 2 14 59.88 4.39
 -18 2 14 57.43 4.42
 -18 2 15 18.01 3.02
 -18 2 15 13.12 2.57
 -18 2 15 13.18 2.34
 -18 2 15 16.9 2.24
 -18 2 16 -1.77 1.71
 -18 2 16 0.35 1.58
 -18 2 16 1.23 1.49
 -18 2 16 1.33 1.37
 -18 2 17 0.52 1.46
 -18 2 17 0.35 1.43
 -18 2 17 2.32 1.61
 -18 2 17 0.5 1.31
 -18 2 18 53.63 4.48
 -18 2 18 44.32 4.29
 -18 2 18 42.09 3.56
 -18 2 18 41.19 3.9
 -18 2 19 52.22 4.46
 -18 2 19 50.57 3.84
 -18 2 19 56.09 4.38
 -18 2 20 15.77 2.81
 -18 2 20 15.29 2.42
 -18 2 20 11.61 2.1
 -18 3 7 21.04 3.06
 -18 3 8 0.84 1.35
 -18 3 9 55.15 4.59
 -18 3 10 93.45 6.34
 -18 3 10 84.49 5.56
 -18 3 10 75.48 5.95
 -18 3 11 80.47 5.78
 -18 3 11 68.39 5.1
 -18 3 11 72.51 5.77
 -18 3 12 31.41 3.69
 -18 3 12 24.29 3.11
 -18 3 12 30.31 3.14
 -18 3 12 31.05 3.76
 -18 3 13 -1.13 1.66
 -18 3 13 -1.86 1.64
 -18 3 13 0.14 1.13
 -18 3 13 -1.87 1.75
 -18 3 14 39.38 4.1
 -18 3 14 38.38 3.87
 -18 3 14 38.83 3.64
 -18 3 14 32.12 3.43
 -18 3 15 75.7 4.89
 -18 3 15 84.35 5.61
 -18 3 15 82.14 5.55
 -18 3 16 22.38 3.1
 -18 3 16 26.04 3.37
 -18 3 16 25.05 3.02
 -18 3 16 25.41 2.89
 -18 3 17 11.67 2.34
 -18 3 17 15.86 2.46
 -18 3 17 19.12 2.54
 -18 3 17 12.08 2.49
 -18 3 18 -1.5 1.75
 -18 3 18 0.94 1.39
 -18 3 18 -1.2 1.82
 -18 3 19 37.09 3.6
 -18 3 19 41.69 4.09
 -18 3 19 40.48 3.6
 -18 4 7 41.39 3.94
 -18 4 8 15.11 2.61
 -18 4 9 1.65 1.59
 -18 4 9 5.77 2.45
 -18 4 10 76.02 5.71
 -18 4 10 81.39 5.42
 -18 4 10 70.62 5.73
 -18 4 11 101.17 6.41
 -18 4 11 94.53 5.77
 -18 4 11 91.53 5.11
 -18 4 11 85.63 6.11
 -18 4 12 38.55 4.01
 -18 4 12 30.53 3.37
 -18 4 12 35.21 3.29
 -18 4 12 33.56 3.83
 -18 4 13 19.75 3.02
 -18 4 13 17.11 2.73
 -18 4 13 15.99 2.34
 -18 4 13 15.96 2.62
 -18 4 14 0.18 1.39
 -18 4 14 0.67 1.35
 -18 4 14 -0.55 1.27
 -18 4 14 -0.15 1.32
 -18 4 15 39.56 3.63
 -18 4 15 44.47 4.2
 -18 4 15 39.66 3.95
 -18 4 16 25.23 3.2
 -18 4 16 27.57 3.35
 -18 4 16 21.8 2.86
 -18 4 16 25.19 2.95
 -18 4 17 16.78 2.73
 -18 4 17 20.45 2.62
 -18 4 17 17.98 2.42
 -18 4 17 18.51 2.98
 -18 4 18 14.05 2.35
 -18 4 18 12.99 2.57
 -18 4 18 15.35 2.5
 -18 4 19 -1 1.48
 -18 4 19 -0.14 1.26
 -18 5 6 31.54 3.52
 -18 5 7 20.16 2.97
 -18 5 8 10.8 2.88
 -18 5 8 10.95 2.31
 -18 5 9 29.19 2.98
 -18 5 9 27.74 3.34
 -18 5 9 25.68 3.94
 -18 5 10 5.55 2.07
 -18 5 10 7.85 2.34
 -18 5 10 3.9 1.54
 -18 5 10 4.97 1.63
 -18 5 10 5.4 2.09
 -18 5 11 13.14 2.73
 -18 5 11 15.24 2.52
 -18 5 11 14.89 2.34
 -18 5 11 13.14 2.83
 -18 5 12 29.54 3.59
 -18 5 12 28.61 3.31
 -18 5 12 25.04 2.84
 -18 5 12 26.52 3.27
 -18 5 13 79.36 5.54
 -18 5 13 81.2 5.36
 -18 5 13 78.25 4.65
 -18 5 13 70.66 4.97
 -18 5 14 29.33 3.45
 -18 5 14 25.91 3.26
 -18 5 14 27.72 2.94
 -18 5 14 24.36 2.94
 -18 5 15 2.29 1.35
 -18 5 15 0.17 1.31
 -18 5 15 0.16 1.33
 -18 5 16 16.82 2.62
 -18 5 16 10.82 2.21
 -18 5 16 14.37 2.75
 -18 5 17 13.23 2.41
 -18 5 17 10.45 2.19
 -18 5 18 13.85 2.5
 -18 5 18 14.97 2.73
 -18 6 6 -1.29 1.56
 -18 6 7 41.5 3.94
 -18 6 7 50.41 5.23
 -18 6 7 51.98 4.1
 -18 6 8 54.14 4.35
 -18 6 8 51.51 5.11
 -18 6 8 52.7 3.94
 -18 6 9 101.48 5.88
 -18 6 9 92.74 5.02
 -18 6 9 102.68 5.01
 -18 6 9 104.37 7.05
 -18 6 10 30.25 3.87
 -18 6 10 35.31 3.61
 -18 6 10 36.14 4.02
 -18 6 11 3.41 2.04
 -18 6 11 2.41 1.58
 -18 6 11 2.17 1.74
 -18 6 12 -0.17 1.39
 -18 6 12 2.26 1.68
 -18 6 12 -1.58 1.44
 -18 6 13 12.74 2.46
 -18 6 13 11.86 2.23
 -18 6 13 19.02 2.74
 -18 6 14 27.74 3.24
 -18 6 14 37.33 3.75
 -18 6 15 7.51 2
 -18 6 15 14.24 2.59
 -18 6 16 1.79 1.42
 -18 6 16 7.03 1.89
 -18 6 17 20.47 2.77
 -18 6 17 16.28 2.62
 -18 6 18 24.98 3.03
 -18 6 18 25.63 3.16
 -18 7 -9 18.16 3.1
 -18 7 5 67.33 4.86
 -18 7 5 66.33 4.75
 -18 7 6 30.27 3.37
 -18 7 6 20.34 3.58
 -18 7 6 29.41 3.2
 -18 7 7 8.17 2.2
 -18 7 7 9.04 2.46
 -18 7 7 3.36 1.64
 -18 7 8 13.16 2.5
 -18 7 8 9.93 1.98
 -18 7 8 18.02 3.26
 -18 7 9 45.62 3.52
 -18 7 9 45.55 4.91
 -18 7 9 47.02 4.1
 -18 7 9 47.97 4.45
 -18 7 10 20.27 3.18
 -18 7 10 19.16 2.71
 -18 7 10 19.26 3.02
 -18 7 11 -0.93 1.59
 -18 7 11 -1.26 1.44
 -18 7 11 -2.1 1.73
 -18 7 12 -0.85 1.48
 -18 7 12 -0.63 1.37
 -18 7 12 0.5 1.51
 -18 7 13 2.3 1.29
 -18 7 13 1.28 1.51
 -18 7 14 6.05 1.86
 -18 7 14 3.05 1.5
 -18 7 15 24.9 3.25
 -18 7 15 31.36 3.25
 -18 7 16 2.99 1.56
 -18 7 17 6.82 2
 -18 7 17 5.77 1.85
 -18 8 -10 0.75 1.69
 -18 8 -9 14.48 2.83
 -18 8 -8 20.69 3.44
 -18 8 -7 -1 2.06
 -18 8 2 35.83 3.75
 -18 8 3 7.38 2.17
 -18 8 4 2.48 1.33
 -18 8 4 2.26 1.53
 -18 8 5 9.11 2.06
 -18 8 5 5.54 2.24
 -18 8 6 71.23 4.82
 -18 8 6 79.95 6.52
 -18 8 6 80.08 5.02
 -18 8 7 69.53 4.87
 -18 8 7 75.5 6.21
 -18 8 7 71.4 4.64
 -18 8 8 7.33 2.07
 -18 8 8 2.41 1.39
 -18 8 8 5.35 2.36
 -18 8 9 5.37 2.08
 -18 8 9 1.66 1.81
 -18 8 9 4.58 1.8
 -18 8 10 19.47 2.91
 -18 8 10 13.91 2.89
 -18 8 10 20.51 2.86
 -18 8 11 66.7 5
 -18 8 11 61.09 5.01
 -18 8 11 62.01 4.55
 -18 8 12 47.32 4.16
 -18 8 12 41 3.97
 -18 8 12 38.24 3.73
 -18 8 13 -0.3 1.32
 -18 8 13 2.23 1.51
 -18 8 13 -2.62 1.88
 -18 8 14 11.25 2.48
 -18 8 14 8.71 1.99
 -18 8 15 36.29 3.57
 -18 8 15 37.11 3.4
 -18 8 16 88.94 5.41
 -18 9 -10 1.13 1.66
 -18 9 -9 1.17 1.84
 -18 9 -8 14.25 2.99
 -18 9 -7 15.4 2.95
 -18 9 -6 6.61 1.98
 -18 9 -5 3.6 1.79
 -18 9 -2 42.82 4.34
 -18 9 -1 1.13 1.54
 -18 9 0 0.73 1.42
 -18 9 1 0.53 1.46
 -18 9 2 64.45 4.94
 -18 9 3 64.47 6.17
 -18 9 3 71.44 5.11
 -18 9 4 11.74 2.24
 -18 9 4 9.96 2.66
 -18 9 4 11.59 2.4
 -18 9 5 8.67 2.22
 -18 9 5 8.19 2.77
 -18 9 5 8.01 2.02
 -18 9 6 6.25 2
 -18 9 6 5 1.89
 -18 9 6 9.36 2.76
 -18 9 7 85.27 4.94
 -18 9 7 84.51 5.24
 -18 9 7 85.83 6.53
 -18 9 8 13.24 2.45
 -18 9 8 13.93 2.27
 -18 9 8 14.07 2.24
 -18 9 8 12.48 2.69
 -18 9 9 1.02 1.47
 -18 9 9 -2.73 1.73
 -18 9 9 -1.04 1.59
 -18 9 10 3.46 1.73
 -18 9 10 2.53 1.68
 -18 9 10 4.32 2.22
 -18 9 10 4.13 1.81
 -18 9 11 70.66 4.74
 -18 9 11 72.74 5.29
 -18 9 11 75.79 5.08
 -18 9 12 114.33 6.06
 -18 9 12 110.1 6.2
 -18 9 12 130.46 6.43
 -18 9 13 19.81 2.84
 -18 9 13 17.58 2.65
 -18 9 13 17.05 2.61
 -18 9 14 2.81 1.69
 -18 9 14 1.32 1.28
 -18 9 15 0.73 1.43
 -18 10 -10 2.28 1.67
 -18 10 -9 9.37 2.58
 -18 10 -8 0.4 1.62
 -18 10 -7 2.6 1.73
 -18 10 -6 8.4 2.23
 -18 10 -3 7.59 2.17
 -18 10 -2 91.41 6.14
 -18 10 -1 41.28 4.15
 -18 10 0 2.18 1.65
 -18 10 1 0.88 1.53
 -18 10 2 16.54 2.81
 -18 10 2 17.54 3.56
 -18 10 3 52.96 4.1
 -18 10 3 57.39 5.88
 -18 10 3 57.67 4.6
 -18 10 4 5.96 1.65
 -18 10 4 6.86 2.3
 -18 10 4 7.05 1.91
 -18 10 5 5.76 1.63
 -18 10 5 4.31 1.68
 -18 10 6 1.29 1.5
 -18 10 6 -2.55 1.78
 -18 10 6 -0.14 1.29
 -18 10 7 39.22 3.61
 -18 10 7 38.49 3.38
 -18 10 7 42.25 4.68
 -18 10 8 91.51 6.41
 -18 10 8 83.61 5.54
 -18 10 8 87.19 5.18
 -18 10 9 15.8 2.76
 -18 10 9 12.01 2.11
 -18 10 9 12.91 2.76
 -18 10 9 13.13 2.65
 -18 10 10 6.32 1.65
 -18 10 10 9.59 2.01
 -18 10 10 5.73 1.98
 -18 10 10 7.04 1.91
 -18 10 11 3.01 1.62
 -18 10 11 -1.02 1.71
 -18 10 11 0.87 1.55
 -18 10 12 15 2.46
 -18 10 12 18.52 2.71
 -18 10 12 14.61 2.24
 -18 10 13 60.51 4.39
 -18 10 13 57.26 4.27
 -18 10 13 66.48 4.33
 -18 10 14 32.95 3.42
 -18 11 -10 3.25 1.91
 -18 11 -9 11.75 2.59
 -18 11 -8 1.59 1.8
 -18 11 -7 3.8 1.93
 -18 11 -6 13.2 2.65
 -18 11 -3 34.48 3.98
 -18 11 -2 0.19 1.57
 -18 11 -1 32.15 4.65
 -18 11 -1 39.17 4.11
 -18 11 0 13.37 2.74
 -18 11 1 22.06 3.04
 -18 11 2 -1.13 1.35
 -18 11 2 2.88 2.09
 -18 11 2 1.52 1.57
 -18 11 3 8.42 1.94
 -18 11 3 10.2 2.2
 -18 11 3 9.68 2.93
 -18 11 4 26.4 3.05
 -18 11 4 24.92 3.91
 -18 11 4 27.82 3.25
 -18 11 5 12.85 2.21
 -18 11 5 15.96 3.1
 -18 11 5 21.06 2.86
 -18 11 6 10.45 2.03
 -18 11 6 8.24 1.91
 -18 11 6 11.67 2.79
 -18 11 7 0.33 1.56
 -18 11 7 -0.69 1.4
 -18 11 7 0.51 1.29
 -18 11 7 1.75 1.75
 -18 11 8 46.08 4.11
 -18 11 8 39.73 3.56
 -18 11 8 51.48 4.85
 -18 11 8 47.35 4.46
 -18 11 9 33.14 3.54
 -18 11 9 32.22 3.19
 -18 11 9 30.78 3.75
 -18 11 9 28.68 3.5
 -18 11 10 6.17 1.8
 -18 11 10 7.28 2.1
 -18 11 10 5.84 1.52
 -18 11 11 6.97 1.92
 -18 11 11 10.52 2.26
 -18 11 11 7.97 1.87
 -18 11 12 4.9 1.71
 -18 11 12 3.93 1.93
 -18 11 13 6.61 1.76
 -18 11 13 3.63 1.8
 -18 12 -10 9.61 2.48
 -18 12 -9 16.69 3.11
 -18 12 -9 13.83 2.55
 -18 12 -8 -2.19 1.6
 -18 12 -8 -0.3 1.53
 -18 12 -7 -3.6 2.06
 -18 12 -7 0.71 1.41
 -18 12 -4 18.03 3.04
 -18 12 -3 0.58 1.66
 -18 12 -3 2.99 1.99
 -18 12 -2 -1.7 2.01
 -18 12 -2 2.46 2.36
 -18 12 -1 13.66 2.91
 -18 12 -1 10.55 3.24
 -18 12 0 41.46 4.19
 -18 12 1 31.71 3.22
 -18 12 1 37.53 3.92
 -18 12 2 28.57 3.01
 -18 12 2 34.97 4.45
 -18 12 2 31.61 3.61
 -18 12 3 1.73 1.41
 -18 12 3 3.52 1.83
 -18 12 3 6.88 1.88
 -18 12 4 6.62 1.75
 -18 12 4 6.57 2.68
 -18 12 4 3.05 1.64
 -18 12 5 31.83 3.14
 -18 12 5 28.83 4.13
 -18 12 5 28.76 3.17
 -18 12 6 48.46 3.8
 -18 12 6 50.86 3.89
 -18 12 6 55.12 5.1
 -18 12 7 42.59 3.95
 -18 12 7 40.86 3.46
 -18 12 7 43.49 4.51
 -18 12 7 34.55 4.03
 -18 12 8 -1.47 1.34
 -18 12 8 1.83 1.41
 -18 12 8 -2.19 1.76
 -18 12 8 2.22 1.89
 -18 12 9 18.67 2.66
 -18 12 9 14.58 2.6
 -18 12 9 17.08 2.87
 -18 12 9 12.35 2.09
 -18 12 10 25.11 3.25
 -18 12 10 29.44 3.14
 -18 12 11 14.97 2.76
 -18 12 11 15.18 2.29
 -18 12 12 5.06 1.77
 -18 13 -10 8.96 2.22
 -18 13 -10 6.18 2.5
 -18 13 -10 10.03 2.63
 -18 13 -9 17.37 2.69
 -18 13 -9 14.15 2.84
 -18 13 -8 14.95 2.46
 -18 13 -8 7.89 2.45
 -18 13 -8 15.89 3.09
 -18 13 -7 9.88 3.12
 -18 13 -7 13.56 2.84
 -18 13 -6 10.32 3.01
 -18 13 -5 -3.49 2.11
 -18 13 -4 20.67 3.96
 -18 13 -4 15.22 3.09
 -18 13 -3 8.38 3.06
 -18 13 -3 8.84 2.34
 -18 13 -2 10.43 3.01
 -18 13 -2 13.55 2.9
 -18 13 -1 3.48 2.12
 -18 13 -1 4.22 2.09
 -18 13 0 18.85 2.55
 -18 13 0 24.58 3.26
 -18 13 1 7.33 1.96
 -18 13 1 10.32 2.38
 -18 13 2 5.59 1.58
 -18 13 2 8.98 2.69
 -18 13 2 6.78 2.33
 -18 13 3 18.37 2.5
 -18 13 3 19.09 3.61
 -18 13 3 20.25 2.96
 -18 13 4 2.25 1.45
 -18 13 4 1.16 1.57
 -18 13 4 3 1.64
 -18 13 5 19.36 2.5
 -18 13 5 17.49 2.57
 -18 13 5 16.78 3.26
 -18 13 6 46.87 4.06
 -18 13 6 50.52 3.78
 -18 13 6 61.33 5.38
 -18 13 6 51.23 4.91
 -18 13 7 28.26 3.6
 -18 13 7 32.05 3.9
 -18 13 7 30.87 3.32
 -18 13 8 12.96 2.7
 -18 13 8 12.15 2.35
 -18 13 8 17.42 2.41
 -18 13 9 -0.16 1.48
 -18 13 9 0.36 1.5
 -18 13 10 13.75 2.49
 -18 13 11 11.5 2.53
 -18 14 -10 -1.93 1.98
 -18 14 -10 0.93 1.93
 -18 14 -10 0.75 1.66
 -18 14 -9 1.57 1.86
 -18 14 -9 4.12 2.55
 -18 14 -9 2.32 1.55
 -18 14 -8 11.5 2.72
 -18 14 -8 10.76 3.17
 -18 14 -7 4.11 2.46
 -18 14 -6 15.96 3.56
 -18 14 -5 3.94 2.15
 -18 14 -5 4.19 1.85
 -18 14 -4 11.86 2.68
 -18 14 -4 5.83 2.49
 -18 14 -3 17.77 3.07
 -18 14 -3 16.51 3.47
 -18 14 -2 53.46 4.8
 -18 14 -2 52.97 5.62
 -18 14 -1 10.75 2.34
 -18 14 -1 11.38 3.1
 -18 14 -1 10.84 1.99
 -18 14 0 5.65 2.03
 -18 14 1 6.31 2.14
 -18 14 2 7.59 2.46
 -18 14 2 6.39 2.17
 -18 14 3 13.71 3.09
 -18 14 3 13.27 2.39
 -18 14 4 44.89 4.93
 -18 14 4 43.36 3.86
 -18 14 5 5.12 1.89
 -18 14 5 4.13 1.7
 -18 14 5 2.34 1.87
 -18 14 6 12.28 2.73
 -18 14 6 10.53 2.61
 -18 14 6 12.22 2.38
 -18 14 7 7.12 2.4
 -18 14 7 13.7 2.9
 -18 14 8 20.87 2.92
 -18 14 8 22.53 3.21
 -18 14 9 25.15 3.33
 -18 14 10 -0.82 1.81
 -18 15 -9 7.6 2.75
 -18 15 -9 7.44 2.48
 -18 15 -8 -0.74 1.82
 -18 15 -8 -0.2 1.85
 -18 15 -7 -1.01 1.82
 -18 15 -6 5.31 2.53
 -18 15 -5 14.13 3.11
 -18 15 -5 18.22 3.12
 -18 15 -4 8.32 2.79
 -18 15 -4 7.15 2.3
 -18 15 -3 -0.77 1.91
 -18 15 -3 -3.23 1.83
 -18 15 -2 -0.25 1.7
 -18 15 -2 0.19 1.65
 -18 15 -1 14.19 2.94
 -18 15 -1 18.26 3.06
 -18 15 0 20.67 3.28
 -18 15 1 4.22 1.87
 -18 15 2 18.61 3.46
 -18 15 2 17.45 2.69
 -18 15 3 15.74 3.32
 -18 15 3 14.53 3.1
 -18 15 3 17.47 2.69
 -18 15 4 22.54 3.52
 -18 15 4 22.59 3.51
 -18 15 4 27.29 3.13
 -18 15 5 38.41 4.3
 -18 15 5 39.18 4.33
 -18 15 6 1.17 1.86
 -18 15 6 -0.8 1.71
 -18 15 7 7.64 2.07
 -18 15 7 10.1 2.31
 -18 15 8 21.92 3.14
 -18 15 8 15.51 2.64
 -18 15 9 46.48 4.22
 -18 16 -9 8.1 2.62
 -18 16 -9 4.3 2.02
 -18 16 -8 4.21 1.9
 -18 16 -7 0.96 1.63
 -18 16 -6 3.2 2.14
 -18 16 -6 0.79 2.02
 -18 16 -5 6.26 2.78
 -18 16 -5 10.9 2.4
 -18 16 -4 10.92 3.12
 -18 16 -4 12.89 2.88
 -18 16 -3 -1 1.85
 -18 16 -3 2.45 1.76
 -18 16 -2 -0.25 1.88
 -18 16 -2 0.92 1.7
 -18 16 -1 20.68 3.69
 -18 16 -1 29.38 3.73
 -18 16 0 91.64 5.89
 -18 16 1 80.48 5.44
 -18 16 2 7.47 2.49
 -18 16 2 4.38 2.02
 -18 16 2 7.75 2.03
 -18 16 3 -0.22 1.76
 -18 16 3 -1.97 2.06
 -18 16 4 7.44 2.31
 -18 16 4 7.8 2.4
 -18 16 5 56.53 5.12
 -18 16 5 57.14 5.02
 -18 16 6 41.05 4.23
 -18 16 6 37.48 4.13
 -18 16 7 1.03 1.67
 -18 16 7 2 1.72
 -18 17 -8 15.19 3.16
 -18 17 -7 4.67 2.47
 -18 17 -6 -0.93 1.8
 -18 17 -6 -2.34 2.02
 -18 17 -5 -2.37 1.88
 -18 17 -5 -1.16 1.8
 -18 17 -4 22.15 3.92
 -18 17 -4 23.03 3.24
 -18 17 -3 12.32 3.01
 -18 17 -3 11.97 2.65
 -18 17 -2 1.39 1.89
 -18 17 -2 3.1 1.66
 -18 17 -1 6.3 2.46
 -18 17 -1 5.47 2.12
 -18 17 0 1.14 1.8
 -18 17 0 5.99 2.6
 -18 17 0 5.1 2.02
 -18 17 1 17.09 3.14
 -18 17 2 20.37 3.5
 -18 17 2 23.58 3.58
 -18 17 3 6.08 2.07
 -18 17 3 1.24 1.63
 -18 17 4 7.01 2.64
 -18 17 4 0.4 1.65
 -18 17 5 11.99 2.67
 -18 17 5 13.85 2.8
 -18 18 -7 8.76 2.69
 -18 18 -7 6.79 2.33
 -18 18 -6 2.69 2.21
 -18 18 -6 0.77 1.68
 -18 18 -5 2.52 2.09
 -18 18 -5 -1.34 1.89
 -18 18 -4 8.82 2.66
 -18 18 -4 10.9 2.54
 -18 18 -3 53.91 5.25
 -18 18 -3 45.94 4.55
 -18 18 -2 21.56 3.64
 -18 18 -2 27.52 4.02
 -18 18 -2 22.5 3.21
 -18 18 -1 9.1 2.71
 -18 18 -1 3.74 2.25
 -18 18 0 2.8 2.27
 -18 18 0 0.43 1.72
 -18 18 1 0.9 1.8
 -18 18 2 18.18 3.36
 -18 18 2 17.83 3.05
 -18 18 3 25.72 3.76
 -18 18 3 25.66 3.57
 -18 19 -5 13.28 2.9
 -18 19 -5 12.74 2.71
 -18 19 -4 1.96 2.11
 -18 19 -3 3 1.9
 -18 19 -3 1.92 2.3
 -18 19 -2 19.83 3.49
 -18 19 -2 12.28 3.05
 -18 19 -1 16.09 3.05
 -18 19 -1 10.04 2.97
 -18 19 0 -0.83 1.75
 -18 19 0 -0.23 2
 -17 -14 20 17.09 2.85
 -17 -13 13 22.04 2.61
 -17 -13 14 6.88 1.75
 -17 -13 14 12.38 2.3
 -17 -13 15 0.84 1.19
 -17 -13 15 0.56 1.36
 -17 -13 16 39.81 3.38
 -17 -13 17 42.17 3.4
 -17 -13 18 24.6 2.72
 -17 -13 19 14.66 2.35
 -17 -13 20 2.36 1.22
 -17 -13 20 -0.72 1.55
 -17 -13 21 17.37 2.38
 -17 -13 21 14.33 2.71
 -17 -12 9 35.11 3.17
 -17 -12 10 28.99 2.98
 -17 -12 11 3.65 1.56
 -17 -12 12 11.24 1.98
 -17 -12 12 17.44 2.6
 -17 -12 13 31.84 3.1
 -17 -12 13 33.39 3.3
 -17 -12 14 39.74 3.37
 -17 -12 14 46.05 3.92
 -17 -12 15 22.16 2.65
 -17 -12 15 26.64 3.14
 -17 -12 16 -2.45 1.28
 -17 -12 16 0.76 1.67
 -17 -12 17 2.08 1.2
 -17 -12 18 14.66 2.43
 -17 -12 19 26.96 2.97
 -17 -12 20 14.6 2.3
 -17 -12 20 15.39 2.7
 -17 -12 21 3.99 1.46
 -17 -12 21 2.01 1.53
 -17 -12 22 13.84 2.28
 -17 -12 22 23.24 3.35
 -17 -11 9 21.88 2.75
 -17 -11 10 63.83 4.39
 -17 -11 10 70.01 4.66
 -17 -11 11 64.59 4.39
 -17 -11 11 77.33 4.99
 -17 -11 12 3.75 1.49
 -17 -11 12 2.65 1.38
 -17 -11 13 9.95 1.99
 -17 -11 13 11.14 2.15
 -17 -11 14 19.57 2.5
 -17 -11 14 26.36 3.09
 -17 -11 15 58.34 4.23
 -17 -11 15 62.98 4.66
 -17 -11 16 14.34 2.28
 -17 -11 16 18.42 2.72
 -17 -11 17 -0.14 1.2
 -17 -11 17 6.48 2.08
 -17 -11 18 23.16 2.78
 -17 -11 19 42.6 3.73
 -17 -11 20 45.88 3.78
 -17 -11 21 24.13 3.04
 -17 -11 22 0.14 1.35
 -17 -10 8 0.14 1.32
 -17 -10 9 14.58 2.32
 -17 -10 10 18.69 2.78
 -17 -10 10 21.13 2.88
 -17 -10 11 38.68 3.49
 -17 -10 11 33.8 3.49
 -17 -10 12 10.14 1.96
 -17 -10 12 17.06 2.66
 -17 -10 13 0.85 1.28
 -17 -10 13 1.59 1.39
 -17 -10 14 18.11 2.63
 -17 -10 14 18.53 2.8
 -17 -10 15 34.97 3.43
 -17 -10 15 44.24 4.06
 -17 -10 16 51.8 4.11
 -17 -10 16 62.17 4.78
 -17 -10 17 4.47 1.63
 -17 -10 17 10.73 2.3
 -17 -10 18 2.91 1.52
 -17 -10 18 1.7 1.64
 -17 -10 19 2.64 1.57
 -17 -10 20 8.72 1.83
 -17 -10 21 27.43 3.1
 -17 -10 22 5.93 1.9
 -17 -10 23 0.74 1.43
 -17 -9 6 43.25 3.84
 -17 -9 7 52.61 4.28
 -17 -9 8 26.04 3.31
 -17 -9 9 2.2 1.63
 -17 -9 10 3.51 1.71
 -17 -9 10 1.45 1.53
 -17 -9 11 4.24 1.55
 -17 -9 11 5.71 2.1
 -17 -9 12 34.37 3.4
 -17 -9 12 39.02 3.84
 -17 -9 13 28.26 3.14
 -17 -9 13 31.75 3.57
 -17 -9 14 2.06 1.4
 -17 -9 14 0.67 1.51
 -17 -9 15 11.82 2.31
 -17 -9 15 13.58 2.42
 -17 -9 16 39.84 3.75
 -17 -9 16 49.32 4.36
 -17 -9 17 43.47 3.87
 -17 -9 17 51.14 4.43
 -17 -9 18 18.62 2.59
 -17 -9 18 19.36 2.88
 -17 -9 19 5.49 1.79
 -17 -9 19 2.8 1.56
 -17 -9 20 -1.69 1.72
 -17 -9 20 2.06 1.84
 -17 -9 21 40.62 3.8
 -17 -9 21 34.52 3.89
 -17 -9 22 38.96 3.73
 -17 -9 22 42.05 4.2
 -17 -9 23 1.82 1.75
 -17 -9 23 3.24 1.77
 -17 -9 23 1.3 1.61
 -17 -8 7 12.06 2.44
 -17 -8 8 43.67 4.05
 -17 -8 9 27.56 3.39
 -17 -8 10 1.06 1.33
 -17 -8 10 4.86 1.99
 -17 -8 11 6.64 2.11
 -17 -8 11 11.12 2.53
 -17 -8 12 52.17 4.21
 -17 -8 12 54.92 4.61
 -17 -8 13 102.23 5.74
 -17 -8 13 115.78 6.49
 -17 -8 14 43.5 3.86
 -17 -8 14 42.64 4.01
 -17 -8 15 16.16 2.51
 -17 -8 15 17.7 2.87
 -17 -8 16 1.69 1.47
 -17 -8 16 3.84 1.82
 -17 -8 17 27.55 3.29
 -17 -8 17 31.31 3.64
 -17 -8 18 22.7 2.92
 -17 -8 18 31.91 3.66
 -17 -8 19 15.62 2.55
 -17 -8 19 14.75 2.7
 -17 -8 20 11.15 2.31
 -17 -8 20 3 1.66
 -17 -8 21 12.79 2.4
 -17 -8 21 9.97 2.23
 -17 -8 22 52.34 4.48
 -17 -8 22 54.24 4.79
 -17 -8 23 38.31 4.06
 -17 -8 23 41.76 3.88
 -17 -8 23 50.37 4.59
 -17 -7 8 34.3 3.74
 -17 -7 9 153.42 7.45
 -17 -7 10 63.32 4.61
 -17 -7 10 69.98 5.17
 -17 -7 11 64.62 4.67
 -17 -7 11 65.82 4.97
 -17 -7 12 9.27 2.05
 -17 -7 12 6.17 2.13
 -17 -7 13 55.87 4.42
 -17 -7 13 71.06 5.16
 -17 -7 14 95.93 5.65
 -17 -7 14 90.83 5.85
 -17 -7 15 45.08 4
 -17 -7 15 45.44 4.23
 -17 -7 16 8.36 2.07
 -17 -7 16 8.07 2.13
 -17 -7 17 9.54 2.15
 -17 -7 17 11.23 2.38
 -17 -7 18 16.41 2.56
 -17 -7 18 18.12 2.88
 -17 -7 19 13.94 2.6
 -17 -7 19 17.04 2.74
 -17 -7 19 18.74 2.99
 -17 -7 20 19.16 2.86
 -17 -7 20 14.01 2.69
 -17 -7 21 11.35 2.29
 -17 -7 21 8.61 2.35
 -17 -7 22 5.42 2.02
 -17 -7 22 1.32 1.56
 -17 -7 22 2.82 1.79
 -17 -7 23 35.56 3.9
 -17 -7 23 29.16 3.35
 -17 -7 23 39.73 4.29
 -17 -6 9 44.4 4.26
 -17 -6 10 42.33 3.84
 -17 -6 10 47.83 4.41
 -17 -6 11 62.84 4.6
 -17 -6 11 67.99 5.19
 -17 -6 12 80.46 5.24
 -17 -6 12 91.13 5.98
 -17 -6 13 -1.58 1.59
 -17 -6 13 3.46 1.88
 -17 -6 14 25.86 3.11
 -17 -6 14 29.14 3.65
 -17 -6 15 64.86 4.76
 -17 -6 15 76.48 5.39
 -17 -6 16 37.88 3.79
 -17 -6 16 46.07 4.32
 -17 -6 17 15.13 2.59
 -17 -6 17 13.09 2.57
 -17 -6 18 2.36 1.57
 -17 -6 18 1.48 1.46
 -17 -6 18 1.28 1.28
 -17 -6 19 52.03 4.58
 -17 -6 19 45.1 4.09
 -17 -6 19 43.67 4.28
 -17 -6 20 33.37 3.6
 -17 -6 20 35.76 3.87
 -17 -6 21 28.36 3.43
 -17 -6 21 29.82 3.42
 -17 -6 21 34.15 3.78
 -17 -6 22 4.94 2.03
 -17 -6 22 10.1 2.43
 -17 -6 22 8.42 2.16
 -17 -6 23 18.23 2.87
 -17 -6 23 19.15 3.02
 -17 -6 23 25.45 3.4
 -17 -5 10 2.07 1.52
 -17 -5 10 0.18 1.67
 -17 -5 11 74.99 5.01
 -17 -5 11 67.04 5.25
 -17 -5 12 37.72 3.78
 -17 -5 12 39.47 4.05
 -17 -5 13 37.01 3.61
 -17 -5 13 31.35 3.7
 -17 -5 14 5.8 1.89
 -17 -5 14 4.61 1.8
 -17 -5 15 19.99 2.86
 -17 -5 15 24.34 3.4
 -17 -5 16 57.9 4.62
 -17 -5 16 58.17 4.76
 -17 -5 17 19.57 2.81
 -17 -5 17 24.91 3.31
 -17 -5 18 3.3 1.76
 -17 -5 18 0.67 1.42
 -17 -5 18 0.36 1.28
 -17 -5 19 10.26 2.29
 -17 -5 19 7.97 2.29
 -17 -5 19 6.21 1.79
 -17 -5 20 35.14 3.57
 -17 -5 20 28.18 3.44
 -17 -5 20 32.73 3.73
 -17 -5 21 45.73 4.13
 -17 -5 21 49.4 4.43
 -17 -5 21 50.94 4.67
 -17 -5 22 35.54 3.71
 -17 -5 22 41.59 4.1
 -17 -5 22 37.2 4.05
 -17 -5 23 5.11 2.19
 -17 -5 23 1.88 1.77
 -17 -5 23 4.24 1.78
 -17 -4 10 2.74 1.77
 -17 -4 10 -1.49 1.5
 -17 -4 11 9.83 2.03
 -17 -4 11 9.99 2.53
 -17 -4 12 17.3 2.79
 -17 -4 12 18.67 3.03
 -17 -4 13 20.43 2.86
 -17 -4 13 19.73 3.08
 -17 -4 14 13.56 2.49
 -17 -4 14 15.42 2.77
 -17 -4 15 9.89 2.3
 -17 -4 15 11.88 2.44
 -17 -4 16 86.69 5.55
 -17 -4 16 90.12 6.05
 -17 -4 17 47.6 4.49
 -17 -4 17 39.21 3.85
 -17 -4 17 41.79 4
 -17 -4 18 18.42 2.83
 -17 -4 18 13.92 2.55
 -17 -4 19 29.93 3.37
 -17 -4 19 26.5 3.23
 -17 -4 19 25.3 3.37
 -17 -4 20 0.79 1.55
 -17 -4 20 1.91 1.44
 -17 -4 20 1.27 1.57
 -17 -4 21 29.98 3.45
 -17 -4 21 32.52 3.64
 -17 -4 21 29.92 3.68
 -17 -4 22 31.74 3.45
 -17 -4 22 34.61 3.8
 -17 -4 22 36.99 3.95
 -17 -4 23 23.12 3.13
 -17 -4 23 20.7 3.02
 -17 -4 23 22.6 3.24
 -17 -3 10 41.34 3.88
 -17 -3 10 42.44 4.3
 -17 -3 11 4.06 1.71
 -17 -3 11 3.8 1.86
 -17 -3 12 10.08 2.23
 -17 -3 12 13.87 2.68
 -17 -3 13 78.21 5.23
 -17 -3 13 68.54 5.33
 -17 -3 14 81.44 5.32
 -17 -3 14 75.01 5.51
 -17 -3 15 24.13 3.19
 -17 -3 15 20.11 3.02
 -17 -3 16 -2.03 1.42
 -17 -3 16 0.67 1.29
 -17 -3 16 2.92 1.7
 -17 -3 17 1.36 1.38
 -17 -3 17 -1.21 1.54
 -17 -3 18 1.92 1.32
 -17 -3 18 5.1 1.94
 -17 -3 18 5.17 1.81
 -17 -3 19 39.45 3.77
 -17 -3 19 37.53 3.96
 -17 -3 19 30.34 3.57
 -17 -3 19 36.06 3.83
 -17 -3 20 26.98 3.26
 -17 -3 20 28.24 3.47
 -17 -3 20 26.42 3.32
 -17 -3 21 1.23 1.46
 -17 -3 21 1.58 1.62
 -17 -3 21 0.18 1.42
 -17 -3 22 -1.93 1.5
 -17 -3 22 4.15 1.76
 -17 -3 23 16.87 2.89
 -17 -3 23 17.4 2.99
 -17 -2 11 49.15 4.62
 -17 -2 12 1.72 1.54
 -17 -2 13 13.14 2.62
 -17 -2 14 119.81 6.89
 -17 -2 16 39.53 3.99
 -17 -2 17 0.83 1.33
 -17 -2 17 2.56 1.79
 -17 -2 18 6.06 1.89
 -17 -2 18 4.15 1.62
 -17 -2 19 24.25 3.28
 -17 -2 19 22.52 3.12
 -17 -2 20 27.09 3.51
 -17 -2 21 1.6 1.77
 -17 -2 22 3.37 1.84
 -17 -2 23 13.35 2.61
 -17 -2 23 12.6 2.44
 -17 -1 11 111.38 6.71
 -17 -1 12 49.48 4.53
 -17 -1 14 -0.31 1.6
 -17 -1 15 58.99 3.57
 -17 -1 15 59.82 4.58
 -17 -1 16 103.5 6.32
 -17 -1 16 91.35 4.48
 -17 -1 16 94.6 5.75
 -17 -1 17 16.29 2.77
 -17 -1 17 15.73 2.2
 -17 -1 17 14.43 2.4
 -17 -1 18 1.96 1.49
 -17 -1 18 -0.34 1.43
 -17 -1 18 -1.78 1.43
 -17 -1 19 5.35 2.01
 -17 -1 19 2.31 1.35
 -17 -1 20 37.68 3.97
 -17 -1 20 38.63 3.37
 -17 -1 20 38.93 4
 -17 -1 21 28.05 2.95
 -17 -1 21 22.49 3.15
 -17 -1 21 28.95 3.45
 -17 -1 22 1.23 1.29
 -17 -1 22 1.06 1.45
 -17 -1 22 -0.47 1.69
 -17 -1 22 -0.17 1.62
 -17 0 9 19.51 2.81
 -17 0 10 6.19 1.86
 -17 0 11 22.66 3
 -17 0 12 44.82 4.07
 -17 0 13 49.47 4.24
 -17 0 13 46.28 4.2
 -17 0 14 3.52 1.85
 -17 0 14 2.34 1.43
 -17 0 14 2.65 1.55
 -17 0 14 -0.16 1.37
 -17 0 15 0.54 1.54
 -17 0 15 -0.68 1.46
 -17 0 15 1.74 1.32
 -17 0 15 1.68 1.1
 -17 0 16 29.01 3.56
 -17 0 16 26.57 3.34
 -17 0 16 22.08 2.97
 -17 0 16 20.97 2.44
 -17 0 17 65.77 5.04
 -17 0 17 55.5 4.65
 -17 0 17 50.76 4.32
 -17 0 17 52.18 3.66
 -17 0 18 6.49 2.13
 -17 0 18 5.61 1.95
 -17 0 18 3.71 1.4
 -17 0 18 0.83 1.47
 -17 0 19 0.53 1.38
 -17 0 19 -1.11 1.39
 -17 0 19 -2.19 1.67
 -17 0 20 11.33 2.39
 -17 0 20 11.89 2.17
 -17 0 20 10.73 2.5
 -17 0 21 77.4 5.5
 -17 0 21 81.71 4.78
 -17 0 21 74.1 5.32
 -17 0 22 46.13 4.25
 -17 0 22 48.11 3.77
 -17 0 22 42.34 4.24
 -17 1 9 44.05 4.04
 -17 1 10 6.32 1.87
 -17 1 11 10.74 2.25
 -17 1 12 25.21 3.38
 -17 1 12 26.7 3.19
 -17 1 12 16.69 2.82
 -17 1 13 67.85 5.23
 -17 1 13 60.83 4.7
 -17 1 13 62.02 4.79
 -17 1 14 31.16 3.71
 -17 1 14 23.22 3.13
 -17 1 14 28.19 3.12
 -17 1 14 24.48 3.08
 -17 1 15 7.52 2.09
 -17 1 15 8.29 1.96
 -17 1 15 3.4 1.49
 -17 1 15 4.8 1.45
 -17 1 16 4.26 1.69
 -17 1 16 4.63 1.86
 -17 1 16 2.36 1.6
 -17 1 16 3.34 1.43
 -17 1 17 63.66 4.93
 -17 1 17 62.31 4.84
 -17 1 17 65.13 4.8
 -17 1 17 60.72 4.1
 -17 1 18 77.44 5.31
 -17 1 18 71.2 5.2
 -17 1 18 70.05 4.37
 -17 1 18 60.05 4.67
 -17 1 19 26.72 3.45
 -17 1 19 20.05 2.66
 -17 1 19 22.87 3.04
 -17 1 20 4.05 2.01
 -17 1 20 4.93 1.54
 -17 1 20 3.31 1.65
 -17 1 21 18.49 3.12
 -17 1 21 16.83 2.5
 -17 1 21 11.19 2.38
 -17 1 22 40.02 3.92
 -17 1 22 39.41 3.93
 -17 2 8 60.11 4.56
 -17 2 9 112.56 6.17
 -17 2 10 68.26 4.86
 -17 2 11 22.55 3.27
 -17 2 11 20.73 2.91
 -17 2 11 22.3 3.21
 -17 2 12 2.44 1.71
 -17 2 12 5.22 1.87
 -17 2 12 0.73 1.38
 -17 2 13 63.93 5.05
 -17 2 13 57.53 4.61
 -17 2 13 63.58 4.41
 -17 2 13 53.32 4.41
 -17 2 14 36.68 3.91
 -17 2 14 35.35 3.69
 -17 2 14 37.37 3.47
 -17 2 14 34.09 3.45
 -17 2 15 15.33 2.48
 -17 2 15 18.46 2.94
 -17 2 15 18.42 2.83
 -17 2 16 0.86 1.49
 -17 2 16 0.34 1.38
 -17 2 16 1.84 1.42
 -17 2 16 3.44 1.59
 -17 2 17 20.03 2.98
 -17 2 17 12.46 2.38
 -17 2 17 12.62 2.23
 -17 2 17 13.27 2.49
 -17 2 18 20.72 2.9
 -17 2 18 21.05 2.67
 -17 2 18 20.45 2.91
 -17 2 19 25.14 3.13
 -17 2 19 25.9 2.97
 -17 2 19 27.7 3.23
 -17 2 20 27.55 3.55
 -17 2 20 34.84 3.39
 -17 2 20 22.9 3.03
 -17 2 21 7.94 1.97
 -17 2 21 8.94 2.03
 -17 2 21 7.07 2.23
 -17 3 8 8.76 2.09
 -17 3 9 8.29 1.89
 -17 3 10 10.07 2.24
 -17 3 11 32.96 3.8
 -17 3 11 30.89 3.34
 -17 3 11 31.16 3.69
 -17 3 12 4.94 2.06
 -17 3 12 1.95 1.35
 -17 3 12 4.39 1.41
 -17 3 12 5.37 1.88
 -17 3 13 12.61 2.58
 -17 3 13 11.8 2.28
 -17 3 13 12.16 2.21
 -17 3 13 5.71 1.84
 -17 3 14 47 4.26
 -17 3 14 46.64 4.16
 -17 3 14 58.49 4.24
 -17 3 14 49.19 4.11
 -17 3 15 72.31 4.83
 -17 3 15 74.63 5.31
 -17 3 15 80.63 5.42
 -17 3 16 79.39 5.38
 -17 3 16 81.45 5.39
 -17 3 16 74.22 4.95
 -17 3 16 79.23 4.76
 -17 3 17 38.71 3.78
 -17 3 17 30.57 3.39
 -17 3 17 36.74 3.4
 -17 3 17 33.84 3.41
 -17 3 18 -0.17 1.68
 -17 3 18 0.99 1.38
 -17 3 18 0.77 1.38
 -17 3 19 17.25 2.93
 -17 3 19 20.96 2.91
 -17 3 19 11.27 2.22
 -17 3 20 24.72 3.36
 -17 3 20 17.33 2.7
 -17 3 20 15.69 2.65
 -17 3 21 19.27 2.76
 -17 3 21 19.78 3.03
 -17 4 7 106.13 5.96
 -17 4 8 36.84 3.6
 -17 4 9 3 1.61
 -17 4 10 14.66 2.79
 -17 4 10 16.15 2.65
 -17 4 10 16.96 3.06
 -17 4 11 41.93 3.96
 -17 4 11 35.74 3.86
 -17 4 11 38.28 3.01
 -17 4 11 40.09 3.46
 -17 4 11 38.2 4.06
 -17 4 12 67.68 5.16
 -17 4 12 67.11 4.83
 -17 4 12 65.62 4.28
 -17 4 12 64.95 4.96
 -17 4 13 33.37 3.62
 -17 4 13 28.63 3.28
 -17 4 13 29.74 3.17
 -17 4 13 32.7 3.53
 -17 4 14 0.17 1.52
 -17 4 14 -1.32 1.48
 -17 4 14 0.28 1.23
 -17 4 14 0.57 1.29
 -17 4 15 23.89 2.85
 -17 4 15 25.68 3.22
 -17 4 15 21.16 3
 -17 4 16 32.75 3.23
 -17 4 16 39.22 3.82
 -17 4 16 29.81 3.4
 -17 4 17 46.62 3.96
 -17 4 17 49.55 4.05
 -17 4 17 42.21 3.76
 -17 4 17 49.66 4.36
 -17 4 18 14.18 2.33
 -17 4 18 18.58 2.89
 -17 4 18 11.37 2.41
 -17 4 19 14.78 2.54
 -17 4 19 14.4 2.45
 -17 4 19 15.59 2.87
 -17 4 20 19.17 2.64
 -17 4 20 14.77 2.67
 -17 4 20 19.9 2.76
 -17 5 7 28.58 3.19
 -17 5 8 59.13 5.25
 -17 5 8 62.26 4.59
 -17 5 9 8.59 1.83
 -17 5 9 10.58 2.17
 -17 5 9 9.49 2.52
 -17 5 10 13.76 2.57
 -17 5 10 10.89 1.81
 -17 5 10 12.63 2.01
 -17 5 10 10.73 2.5
 -17 5 11 45.77 4.32
 -17 5 11 44.77 3.9
 -17 5 11 44.51 3.5
 -17 5 11 40.29 4.12
 -17 5 12 3.46 1.69
 -17 5 12 4.93 1.66
 -17 5 12 3.94 1.47
 -17 5 12 1.04 1.46
 -17 5 13 43.7 4.05
 -17 5 13 38.94 3.76
 -17 5 13 33.25 3.17
 -17 5 13 35.91 3.56
 -17 5 14 31.56 3.38
 -17 5 14 33.27 3.66
 -17 5 14 32.64 3.19
 -17 5 14 32.16 3.35
 -17 5 15 3.27 1.48
 -17 5 15 2.69 1.58
 -17 5 15 0.49 1.5
 -17 5 16 9.44 2.06
 -17 5 16 9.36 2
 -17 5 16 11.78 2.46
 -17 5 17 20.05 2.74
 -17 5 17 17.34 2.61
 -17 5 17 13.33 2.59
 -17 5 18 27.75 3.25
 -17 5 18 25.73 3.17
 -17 5 19 3.8 1.98
 -17 5 19 0.3 1.62
 -17 6 6 3.67 1.7
 -17 6 7 -0.15 1.26
 -17 6 7 1.13 1.92
 -17 6 8 16.32 2.64
 -17 6 8 14.04 2.89
 -17 6 8 12.04 2.02
 -17 6 9 221.84 8.42
 -17 6 9 220.6 7.35
 -17 6 9 220.19 7.13
 -17 6 9 217.03 9.74
 -17 6 10 36.24 3.7
 -17 6 10 37.35 3.88
 -17 6 10 33.77 2.89
 -17 6 10 37.32 3.1
 -17 6 10 36.4 4.08
 -17 6 11 2.76 1.66
 -17 6 11 3.89 1.78
 -17 6 11 2.25 1.3
 -17 6 11 1.65 1.45
 -17 6 12 0.34 1.39
 -17 6 12 2.35 1.7
 -17 6 12 1.7 1.11
 -17 6 12 3.34 1.72
 -17 6 13 6.95 2.03
 -17 6 13 7.78 1.94
 -17 6 13 9.25 1.71
 -17 6 13 7.14 1.94
 -17 6 14 54.63 4.3
 -17 6 14 53.17 4.39
 -17 6 14 51.91 3.86
 -17 6 14 44.92 3.79
 -17 6 15 12.3 2.36
 -17 6 15 14.6 2.39
 -17 6 16 0.65 1.44
 -17 6 16 3.8 1.73
 -17 6 17 10.42 2.22
 -17 6 17 10.91 2.33
 -17 6 18 51.16 4.3
 -17 6 18 51.89 4.39
 -17 6 19 71.77 4.95
 -17 6 19 64.74 4.81
 -17 7 -11 5.14 2.2
 -17 7 5 104.65 5.72
 -17 7 6 66.46 4.7
 -17 7 6 58.19 5.53
 -17 7 6 66.15 4.56
 -17 7 7 30.39 3.26
 -17 7 7 35.02 4.29
 -17 7 7 29.8 3.04
 -17 7 8 4.19 1.65
 -17 7 8 3.09 1.23
 -17 7 8 2.16 1.77
 -17 7 9 48.38 3.58
 -17 7 9 45.07 4.6
 -17 7 9 49.93 4.15
 -17 7 9 51.14 4.49
 -17 7 10 109.69 6.65
 -17 7 10 111.89 5.99
 -17 7 10 116.07 6.5
 -17 7 11 22.69 3.09
 -17 7 11 22.59 2.95
 -17 7 11 20.04 2.88
 -17 7 12 -1 1.64
 -17 7 12 -0.31 1.38
 -17 7 12 2.72 1.59
 -17 7 13 30.08 3.2
 -17 7 13 29.62 3.31
 -17 7 13 34.86 3.48
 -17 7 14 77.38 4.78
 -17 7 14 73.64 5.04
 -17 7 14 83.46 5.17
 -17 7 15 55.49 4.42
 -17 7 15 67.54 4.54
 -17 7 16 5.54 1.96
 -17 7 17 0.8 1.45
 -17 7 17 -0.63 1.55
 -17 7 18 6.18 2.16
 -17 7 18 4.07 1.86
 -17 8 -12 2.67 2.05
 -17 8 -11 4.28 2.19
 -17 8 -10 10.92 2.53
 -17 8 -9 18.16 3.16
 -17 8 3 7.01 2.01
 -17 8 4 1.22 1.4
 -17 8 5 28.46 3.11
 -17 8 5 26.24 3.87
 -17 8 5 28.89 3.14
 -17 8 6 47.5 3.85
 -17 8 6 56.16 5.38
 -17 8 6 45.33 3.67
 -17 8 7 27.16 3.07
 -17 8 7 34.93 4.31
 -17 8 7 31.98 3.14
 -17 8 8 11.18 2.51
 -17 8 8 11.48 1.97
 -17 8 8 10.25 2.2
 -17 8 9 3.06 1.76
 -17 8 9 6.02 2.48
 -17 8 9 7.65 1.81
 -17 8 9 5 1.58
 -17 8 10 32.61 3.54
 -17 8 10 31.24 3.7
 -17 8 10 31.13 3.29
 -17 8 11 57.26 4.45
 -17 8 11 58.37 4.87
 -17 8 11 57.26 4.38
 -17 8 11 48.72 4.1
 -17 8 12 26.7 3.26
 -17 8 12 23.93 2.91
 -17 8 12 24.17 2.82
 -17 8 13 12.22 2.32
 -17 8 13 13.35 2.46
 -17 8 13 12.05 2.15
 -17 8 14 5.23 1.7
 -17 8 14 5.21 1.89
 -17 8 14 3.74 1.39
 -17 8 15 58.46 4.49
 -17 8 15 62.16 4.3
 -17 8 16 61.77 4.68
 -17 8 17 31.14 3.59
 -17 8 17 26.54 3.13
 -17 9 -12 11.95 2.61
 -17 9 -11 3.2 2.1
 -17 9 -10 1.55 2.1
 -17 9 -9 -1.96 1.82
 -17 9 -8 18.98 3.1
 -17 9 -7 12.46 2.82
 -17 9 -6 1.38 1.74
 -17 9 -1 23.62 3.27
 -17 9 0 14.03 2.68
 -17 9 1 16.15 2.6
 -17 9 2 43.55 4.01
 -17 9 3 43.1 4.96
 -17 9 3 39.99 3.83
 -17 9 4 5.3 1.7
 -17 9 4 4.9 2.3
 -17 9 4 4.24 1.86
 -17 9 5 1.71 1.25
 -17 9 5 0.95 1.7
 -17 9 5 -0.72 1.21
 -17 9 6 14.35 2.3
 -17 9 6 18.4 2.54
 -17 9 6 11.79 2.65
 -17 9 7 69.08 4.59
 -17 9 7 74.67 5.99
 -17 9 7 72.02 4.44
 -17 9 8 35.49 4.14
 -17 9 8 34.86 3.12
 -17 9 8 28.82 3.06
 -17 9 9 4.92 1.96
 -17 9 9 2.79 1.93
 -17 9 9 3.01 1.47
 -17 9 10 37.84 3.63
 -17 9 10 31.27 3.7
 -17 9 10 36.04 3.65
 -17 9 10 34.38 3.41
 -17 9 11 33.01 3.41
 -17 9 11 32.09 3.52
 -17 9 11 29.77 3.14
 -17 9 11 32.98 3.4
 -17 9 12 21.75 3
 -17 9 12 14.64 2.23
 -17 9 12 19.09 2.67
 -17 9 13 41.76 3.73
 -17 9 13 40.05 3.51
 -17 9 13 34.46 3.46
 -17 9 14 22.23 2.63
 -17 9 14 23.7 3.08
 -17 9 14 20.67 2.56
 -17 9 15 1.48 1.48
 -17 9 16 29.47 3.27
 -17 9 17 23.03 3.17
 -17 9 17 23.45 3.09
 -17 10 -12 15.59 3.03
 -17 10 -11 14.8 2.87
 -17 10 -10 29.14 3.69
 -17 10 -9 12.61 2.57
 -17 10 -8 4.16 1.97
 -17 10 -7 26.57 3.74
 -17 10 -6 7.88 2.37
 -17 10 -3 19.98 3.19
 -17 10 -2 65.47 5.11
 -17 10 -1 55.03 4.67
 -17 10 0 42.27 4.14
 -17 10 1 2.71 1.67
 -17 10 2 24.01 3.9
 -17 10 2 29.39 3.41
 -17 10 3 27.84 3.05
 -17 10 3 34.37 4.46
 -17 10 3 31.55 3.51
 -17 10 4 9.01 1.86
 -17 10 4 11.85 2.18
 -17 10 4 12.98 3.14
 -17 10 5 26.7 2.94
 -17 10 5 31.89 4.17
 -17 10 5 31.35 3.3
 -17 10 6 0.67 1.72
 -17 10 6 3.72 1.52
 -17 10 6 3.76 1.58
 -17 10 7 11.46 2.64
 -17 10 7 12.29 2.05
 -17 10 7 9.51 2.03
 -17 10 8 45.74 4.17
 -17 10 8 43.21 4.58
 -17 10 8 48.48 3.46
 -17 10 8 40.79 3.59
 -17 10 9 20.79 2.96
 -17 10 9 14.97 2.84
 -17 10 9 18.4 2.91
 -17 10 9 17.81 2.54
 -17 10 10 7.37 1.93
 -17 10 10 8.54 2.24
 -17 10 10 9.6 2.24
 -17 10 10 9.24 2.06
 -17 10 11 3.04 1.68
 -17 10 11 4.87 1.81
 -17 10 11 3.95 1.73
 -17 10 12 17.12 2.77
 -17 10 12 14.1 2.11
 -17 10 12 14.63 2.48
 -17 10 13 6.46 1.56
 -17 10 13 9.79 2.21
 -17 10 13 7.81 1.68
 -17 10 14 10.49 2.02
 -17 10 15 28.6 3.14
 -17 10 16 -1.48 1.39
 -17 10 16 0.14 1.43
 -17 11 -12 1.11 1.58
 -17 11 -11 11.28 2.6
 -17 11 -10 11.13 2.54
 -17 11 -9 9.49 2.39
 -17 11 -8 -2.98 1.66
 -17 11 -7 15.86 2.94
 -17 11 -6 24.62 3.38
 -17 11 -4 36.58 3.24
 -17 11 -3 -0.19 1.58
 -17 11 -2 48.4 4.55
 -17 11 -1 7.53 2.24
 -17 11 0 7.49 2.03
 -17 11 1 16.68 2.73
 -17 11 2 -1.22 1.32
 -17 11 2 0.25 1.75
 -17 11 2 2.11 1.74
 -17 11 3 9.51 1.88
 -17 11 3 5.77 1.95
 -17 11 3 6.16 2.36
 -17 11 4 35.09 3.22
 -17 11 4 34.91 4.44
 -17 11 4 45.11 3.9
 -17 11 5 31.84 3.11
 -17 11 5 32.17 4.09
 -17 11 5 34.84 3.34
 -17 11 6 51.83 3.88
 -17 11 6 48.86 4.95
 -17 11 6 58.69 4.13
 -17 11 7 -0.13 1.22
 -17 11 7 -1.23 1.15
 -17 11 7 1.25 1.63
 -17 11 8 54.02 4.23
 -17 11 8 55.66 4.12
 -17 11 8 57.21 5.05
 -17 11 8 54.15 4.67
 -17 11 9 40.52 3.6
 -17 11 9 44.11 3.61
 -17 11 9 39.34 4.18
 -17 11 9 40.09 4.01
 -17 11 10 45.08 3.66
 -17 11 10 44.13 3.66
 -17 11 10 43.27 4.08
 -17 11 10 43.57 3.93
 -17 11 11 22.52 2.72
 -17 11 11 25.23 3.27
 -17 11 11 21.15 2.55
 -17 11 12 9.13 1.96
 -17 11 12 9.89 1.96
 -17 11 13 23.3 2.96
 -17 11 13 27.07 2.92
 -17 11 14 1.08 1.37
 -17 11 15 10.73 2.03
 -17 12 -12 -0.75 1.87
 -17 12 -11 8.28 2.7
 -17 12 -10 6.28 2.61
 -17 12 -9 6.94 2.23
 -17 12 -8 17.9 3.09
 -17 12 -7 -1.79 1.78
 -17 12 -7 2.04 1.58
 -17 12 -6 12.77 2.32
 -17 12 -5 7.94 1.89
 -17 12 -4 43.7 4.41
 -17 12 -3 84.01 5.9
 -17 12 -2 0.92 1.68
 -17 12 -2 2.39 1.8
 -17 12 -1 30.44 4.35
 -17 12 -1 34.37 3.85
 -17 12 0 22.24 3.08
 -17 12 1 30.43 3.38
 -17 12 1 36.1 3.26
 -17 12 2 28.39 2.93
 -17 12 2 23.64 3.91
 -17 12 2 27.99 3.38
 -17 12 3 5 1.63
 -17 12 3 1.47 2.31
 -17 12 3 4.03 1.75
 -17 12 4 13.23 2.19
 -17 12 4 17.56 3.41
 -17 12 4 16.54 2.62
 -17 12 5 7.99 1.8
 -17 12 5 7.59 2.34
 -17 12 5 7.12 1.64
 -17 12 6 24.48 2.84
 -17 12 6 27.37 2.91
 -17 12 6 27.25 3.64
 -17 12 7 49.77 4.01
 -17 12 7 50.42 3.83
 -17 12 7 58.69 5.2
 -17 12 7 49.11 4.64
 -17 12 8 0.98 1.34
 -17 12 8 6.12 1.73
 -17 12 8 0.77 1.69
 -17 12 8 1.84 1.79
 -17 12 9 13.66 2.17
 -17 12 9 11.55 2.11
 -17 12 9 12.49 2.6
 -17 12 9 20.15 3.02
 -17 12 10 16.04 2.33
 -17 12 10 10.28 2.24
 -17 12 10 11.62 2.19
 -17 12 10 10.4 1.96
 -17 12 11 29.55 3.41
 -17 12 11 23.24 2.65
 -17 12 12 9.99 2.22
 -17 12 12 7.69 1.79
 -17 13 -12 3.39 2.01
 -17 13 -12 7.03 1.87
 -17 13 -11 6.58 2.5
 -17 13 -11 2.02 1.7
 -17 13 -10 -0.2 1.7
 -17 13 -10 -1.31 1.89
 -17 13 -9 10.14 2.71
 -17 13 -9 7.39 2.2
 -17 13 -8 23.31 3.3
 -17 13 -8 21.19 2.81
 -17 13 -7 18.08 3.06
 -17 13 -7 18.49 2.74
 -17 13 -6 3.41 1.93
 -17 13 -6 2.4 1.66
 -17 13 -5 1.58 2.23
 -17 13 -4 0.77 1.63
 -17 13 -4 -1.59 2.25
 -17 13 -3 47.02 5.19
 -17 13 -3 50.55 4.64
 -17 13 -2 78.94 6.72
 -17 13 -2 69.09 5.36
 -17 13 -1 2.87 2.18
 -17 13 -1 8.23 2.42
 -17 13 0 9.5 2.01
 -17 13 0 10.24 2.27
 -17 13 1 10.5 2.01
 -17 13 1 15.41 2.64
 -17 13 2 17.06 3.34
 -17 13 2 15.01 2.23
 -17 13 2 12.89 2.42
 -17 13 3 14.9 3.07
 -17 13 3 16.13 2.23
 -17 13 3 15.28 2.59
 -17 13 4 6.86 2.61
 -17 13 4 4.58 1.48
 -17 13 4 9.39 2.2
 -17 13 5 7.49 2.3
 -17 13 5 7.87 1.95
 -17 13 5 8.18 1.94
 -17 13 6 13.35 2.15
 -17 13 6 13.57 2.77
 -17 13 6 9.6 2.17
 -17 13 6 10.42 1.94
 -17 13 6 11.58 2.63
 -17 13 7 49.4 3.85
 -17 13 7 42.09 4.43
 -17 13 7 41.72 3.42
 -17 13 7 42.79 4.35
 -17 13 8 27.29 3.05
 -17 13 8 25.42 2.73
 -17 13 8 32.63 3.78
 -17 13 8 27.4 3.63
 -17 13 9 -0.33 1.36
 -17 13 9 -0.36 1.45
 -17 13 10 17.28 2.64
 -17 13 11 29.23 3.26
 -17 14 -12 12.57 2.93
 -17 14 -12 10.43 2.23
 -17 14 -11 37.11 4.24
 -17 14 -11 41.32 4.08
 -17 14 -11 30.52 4.39
 -17 14 -10 7.51 2.49
 -17 14 -10 7.19 2.28
 -17 14 -10 0.96 2
 -17 14 -9 2.59 2.13
 -17 14 -9 -0.61 1.63
 -17 14 -9 -1.48 1.99
 -17 14 -8 4.39 2.23
 -17 14 -8 2.28 2.09
 -17 14 -8 5.85 1.78
 -17 14 -7 8.95 2.54
 -17 14 -7 7.06 1.93
 -17 14 -7 5.17 2.27
 -17 14 -6 18.17 3.57
 -17 14 -5 4.48 1.99
 -17 14 -5 4.72 2.54
 -17 14 -4 1.53 1.97
 -17 14 -4 1.56 2.14
 -17 14 -3 -0.19 1.46
 -17 14 -3 -0.79 2
 -17 14 -2 34.88 3.82
 -17 14 -2 34.39 4.6
 -17 14 -1 61.99 4.94
 -17 14 -1 53.13 3.7
 -17 14 -1 58.07 5.55
 -17 14 0 6.92 2
 -17 14 0 5.75 1.56
 -17 14 1 6.02 2.13
 -17 14 1 5.78 1.53
 -17 14 2 35.66 3.74
 -17 14 2 37.61 3.08
 -17 14 2 35.86 4.48
 -17 14 3 77.18 6.28
 -17 14 3 74.7 4.9
 -17 14 4 73.66 6.06
 -17 14 4 73.38 4.9
 -17 14 5 17.58 3.29
 -17 14 5 14.54 2.36
 -17 14 5 16.09 3.13
 -17 14 6 0.27 1.35
 -17 14 6 -0.2 1.55
 -17 14 6 -0.2 1.62
 -17 14 7 15.07 2.94
 -17 14 7 11.36 2.56
 -17 14 8 48.84 4.33
 -17 14 8 48.74 4.55
 -17 14 9 11.11 2.38
 -17 14 9 14.58 2.6
 -17 14 10 7.94 1.98
 -17 15 -12 1.33 1.77
 -17 15 -12 3.42 1.93
 -17 15 -12 0.16 1.51
 -17 15 -11 12.08 2.7
 -17 15 -11 7.74 2.5
 -17 15 -11 9.65 2.2
 -17 15 -10 37.39 4.21
 -17 15 -10 31.95 4.45
 -17 15 -10 28.99 3.51
 -17 15 -9 13.96 2.87
 -17 15 -9 9.29 2.8
 -17 15 -9 9.44 2.35
 -17 15 -8 1.2 1.61
 -17 15 -8 0.25 1.83
 -17 15 -8 -0.43 1.33
 -17 15 -7 1.01 1.86
 -17 15 -6 31.53 4.44
 -17 15 -5 14.04 2.82
 -17 15 -5 16.82 3.32
 -17 15 -4 0.77 1.69
 -17 15 -4 -1.03 1.94
 -17 15 -3 6.58 2.25
 -17 15 -3 0.25 1.99
 -17 15 -2 17.27 2.95
 -17 15 -2 9.95 2.97
 -17 15 -1 42.48 4.23
 -17 15 -1 46.01 5.09
 -17 15 0 24.03 3.21
 -17 15 0 27.6 4.28
 -17 15 1 5.5 1.79
 -17 15 2 -2.56 1.73
 -17 15 3 12.15 2.56
 -17 15 3 7.46 2.36
 -17 15 3 7.59 2.27
 -17 15 4 49.12 5.05
 -17 15 4 57.65 5.22
 -17 15 5 21.99 3.36
 -17 15 5 28.56 3.71
 -17 15 6 1.57 1.84
 -17 15 6 4.52 2.28
 -17 15 7 3.26 1.92
 -17 15 7 -0.76 1.53
 -17 15 8 23.42 3.15
 -17 15 8 22.98 3.22
 -17 15 9 47.09 4.06
 -17 15 9 49.43 4.39
 -17 16 -12 0.19 1.63
 -17 16 -12 0.21 1.84
 -17 16 -11 -0.59 1.71
 -17 16 -11 0.47 1.46
 -17 16 -11 0.66 1.97
 -17 16 -10 14.66 3.04
 -17 16 -10 18.46 3.47
 -17 16 -10 10.5 2.02
 -17 16 -9 12.98 2.84
 -17 16 -9 11.07 3
 -17 16 -9 7.6 1.96
 -17 16 -8 -0.6 1.81
 -17 16 -8 0.73 1.77
 -17 16 -7 1.24 2.03
 -17 16 -6 7.11 2.14
 -17 16 -6 11.34 2.64
 -17 16 -5 12.09 2.68
 -17 16 -5 8.26 2.6
 -17 16 -4 25.49 3.59
 -17 16 -4 24.23 3.91
 -17 16 -3 9.78 2.4
 -17 16 -3 10.48 2.91
 -17 16 -2 5.5 1.99
 -17 16 -2 3.43 2.15
 -17 16 -1 33.14 3.71
 -17 16 -1 38.73 4.75
 -17 16 0 30.86 3.69
 -17 16 0 34.04 4.41
 -17 16 1 14.07 2.59
 -17 16 2 17.68 2.8
 -17 16 2 16.4 3.18
 -17 16 3 12.29 2.78
 -17 16 3 12.41 2.56
 -17 16 4 8.79 2.67
 -17 16 4 10.98 2.53
 -17 16 5 49.13 4.77
 -17 16 5 51.87 4.77
 -17 16 5 36.92 3.57
 -17 16 6 18.66 2.99
 -17 16 6 9.65 2.3
 -17 16 7 13.92 2.65
 -17 16 7 9.64 2.26
 -17 16 8 0.48 1.55
 -17 16 8 1.41 1.81
 -17 17 -11 -2.34 1.92
 -17 17 -11 -1.27 1.9
 -17 17 -11 1.84 1.77
 -17 17 -10 7.92 2.47
 -17 17 -10 4.87 2.11
 -17 17 -10 6.67 2.11
 -17 17 -9 9.17 2.39
 -17 17 -9 5.96 2.41
 -17 17 -8 12.22 2.74
 -17 17 -7 8.98 2.88
 -17 17 -6 3.35 2.03
 -17 17 -6 -1.93 1.97
 -17 17 -5 13.07 2.86
 -17 17 -5 15.04 3.28
 -17 17 -4 56.67 4.98
 -17 17 -4 54.13 5.41
 -17 17 -3 38.39 4.09
 -17 17 -3 33.01 4.45
 -17 17 -2 27.59 3.53
 -17 17 -2 31.66 4.33
 -17 17 -1 1.95 1.93
 -17 17 -1 -0.23 1.68
 -17 17 0 13.3 2.52
 -17 17 0 10.85 2.66
 -17 17 0 12.32 2.46
 -17 17 1 12.74 3.19
 -17 17 2 -2.52 2.32
 -17 17 3 -0.66 1.6
 -17 17 3 2.1 1.66
 -17 17 4 -0.62 1.63
 -17 17 4 -2.03 2.08
 -17 17 5 20.84 3.37
 -17 17 5 18.02 3.12
 -17 17 5 19.55 2.76
 -17 17 6 21.16 3.25
 -17 17 6 19.52 3.14
 -17 17 7 8.87 2.3
 -17 17 7 12.18 2.54
 -17 18 -10 4.15 2.36
 -17 18 -10 2.51 1.84
 -17 18 -9 2.58 2.02
 -17 18 -9 7.37 2.68
 -17 18 -8 25.72 3.88
 -17 18 -7 10.52 2.61
 -17 18 -7 12.61 2.95
 -17 18 -6 0.39 1.61
 -17 18 -6 2.28 1.8
 -17 18 -5 4.46 2.16
 -17 18 -5 1.39 2.22
 -17 18 -4 2.1 1.99
 -17 18 -4 -0.69 1.79
 -17 18 -3 3.16 1.98
 -17 18 -3 6.01 2.46
 -17 18 -2 6.33 2.37
 -17 18 -2 3.7 2.34
 -17 18 -2 6.58 2.09
 -17 18 -1 13.11 3.04
 -17 18 -1 11.33 2.66
 -17 18 0 1.19 1.63
 -17 18 0 -3.04 1.96
 -17 18 1 17.21 3.26
 -17 18 2 20.97 3.37
 -17 18 3 6.32 2.2
 -17 18 3 4.21 1.91
 -17 18 4 4.4 2.11
 -17 18 4 2.53 1.65
 -17 18 4 1.24 1.53
 -17 18 5 3.51 2.1
 -17 18 5 1.88 1.8
 -17 18 5 1.19 1.49
 -17 18 6 11.24 2.35
 -17 18 6 15.62 2.84
 -17 19 -10 7.25 2.59
 -17 19 -10 6.23 2.51
 -17 19 -9 5.22 2.32
 -17 19 -8 7.55 2.26
 -17 19 -7 23.99 3.56
 -17 19 -7 23.06 3.67
 -17 19 -6 9.73 2.48
 -17 19 -6 16.97 3.21
 -17 19 -5 36.65 4.03
 -17 19 -5 27.55 3.88
 -17 19 -4 27.73 3.88
 -17 19 -3 2.4 2.1
 -17 19 -2 1.29 1.87
 -17 19 -2 3.38 1.96
 -17 19 -1 2.95 2
 -17 19 -1 3.34 2.18
 -17 19 0 16.04 2.9
 -17 19 0 15.31 3.08
 -17 19 1 4.03 2
 -17 19 2 27.26 3.71
 -17 19 3 30.39 3.79
 -17 19 3 32.92 4.02
 -17 19 4 8.81 1.98
 -17 19 4 8.12 2.42
 -17 19 4 7.73 2.28
 -17 20 -8 -0.4 1.71
 -17 20 -7 3.64 1.89
 -17 20 -7 5.57 2.51
 -17 20 -6 8.9 2.6
 -17 20 -6 14.58 3.36
 -17 20 -5 12.87 2.8
 -17 20 -5 13.92 3.34
 -17 20 -4 16.93 3.03
 -17 20 -3 -1.86 1.95
 -17 20 -2 6.45 2.01
 -17 20 -2 7.3 2.54
 -17 20 -1 9.6 2.49
 -17 20 -1 8 2.74
 -17 20 0 11.21 2.83
 -17 20 0 5.73 2.29
 -17 20 1 18.81 3.27
 -17 20 2 0.81 1.83
 -17 21 -5 2.97 1.68
 -17 21 -5 -1.41 2.37
 -17 21 -4 10.24 2.49
 -17 21 -3 17.9 3.09
 -17 21 -3 13.99 3.1
 -17 21 -2 0.98 1.99
 -17 21 -2 -1.34 2.22
 -16 -16 21 2.51 1.92
 -16 -15 21 26.26 3.27
 -16 -15 22 16.13 2.71
 -16 -14 21 15.78 2.81
 -16 -14 22 14.16 2.63
 -16 -14 23 13.35 2.49
 -16 -13 9 25.93 2.72
 -16 -13 10 5.8 1.59
 -16 -13 11 8.02 1.9
 -16 -13 12 28.44 2.86
 -16 -13 13 53.63 3.76
 -16 -13 13 68.57 4.48
 -16 -13 14 21.69 2.5
 -16 -13 14 19.82 2.74
 -16 -13 15 4.04 1.5
 -16 -13 15 -0.84 1.37
 -16 -13 16 17.03 2.4
 -16 -13 17 35.62 3.12
 -16 -13 18 36.84 3.23
 -16 -13 19 7.33 1.76
 -16 -13 20 1.89 1.34
 -16 -13 20 -0.18 1.49
 -16 -13 21 6.7 1.79
 -16 -13 21 9.76 2.31
 -16 -13 22 17.36 2.51
 -16 -13 22 22.06 3.18
 -16 -13 23 28.89 2.99
 -16 -13 23 28.22 3.6
 -16 -12 10 12.05 2.06
 -16 -12 10 14.37 2.28
 -16 -12 11 -0.87 1.31
 -16 -12 11 0.4 1.18
 -16 -12 12 17.02 2.44
 -16 -12 12 22.74 2.81
 -16 -12 13 51.41 3.72
 -16 -12 13 54.62 4.18
 -16 -12 14 78.85 4.7
 -16 -12 14 92.67 5.33
 -16 -12 15 38.29 3.44
 -16 -12 15 46.32 3.93
 -16 -12 16 2.81 1.47
 -16 -12 16 0.61 1.3
 -16 -12 17 21.15 2.63
 -16 -12 18 32.88 3.2
 -16 -12 19 28.18 3.06
 -16 -12 20 3.21 1.6
 -16 -12 20 3.67 1.89
 -16 -12 21 -1.62 1.36
 -16 -12 21 0.55 1.43
 -16 -12 22 2.58 1.52
 -16 -12 22 3.49 1.74
 -16 -12 23 28.95 3.18
 -16 -12 23 29.37 3.58
 -16 -12 24 17.02 2.53
 -16 -12 24 16.75 2.86
 -16 -11 8 10.27 2.04
 -16 -11 9 28.47 3.17
 -16 -11 10 35.87 3.33
 -16 -11 10 37.86 3.41
 -16 -11 11 25.13 2.85
 -16 -11 11 27.79 2.98
 -16 -11 12 5.63 1.74
 -16 -11 12 5.82 1.77
 -16 -11 13 4.72 1.8
 -16 -11 13 3.71 1.66
 -16 -11 14 14.91 2.28
 -16 -11 14 17.4 2.67
 -16 -11 15 46.52 3.7
 -16 -11 15 49 4.12
 -16 -11 16 1.88 1.23
 -16 -11 16 5.86 1.95
 -16 -11 17 0.68 1.14
 -16 -11 17 2.1 1.66
 -16 -11 18 24.32 2.81
 -16 -11 19 43.22 3.73
 -16 -11 20 37.35 3.44
 -16 -11 20 40.14 4.06
 -16 -11 21 14.81 2.44
 -16 -11 21 9.83 2.29
 -16 -11 22 -0.72 1.41
 -16 -11 22 -2.42 1.53
 -16 -11 23 15.43 2.51
 -16 -11 23 13.38 2.68
 -16 -11 24 42.59 3.85
 -16 -11 24 47.09 4.44
 -16 -10 6 93.49 5.28
 -16 -10 7 49.56 3.96
 -16 -10 8 2.45 1.66
 -16 -10 9 2.64 1.62
 -16 -10 10 13.1 2.27
 -16 -10 10 11.59 2.13
 -16 -10 11 84.17 5.22
 -16 -10 11 70.92 4.62
 -16 -10 12 7.65 1.81
 -16 -10 12 5.73 1.76
 -16 -10 13 5.75 2.01
 -16 -10 13 7.65 1.92
 -16 -10 14 5.21 1.83
 -16 -10 14 5.63 1.79
 -16 -10 15 54.28 4.4
 -16 -10 15 47.07 3.78
 -16 -10 16 56.44 4.57
 -16 -10 16 53.94 4.04
 -16 -10 17 14.23 2.5
 -16 -10 17 14.84 2.39
 -16 -10 18 8.94 2.2
 -16 -10 18 3.87 1.61
 -16 -10 19 5.67 1.55
 -16 -10 20 27.27 3.16
 -16 -10 21 62.23 4.54
 -16 -10 22 27.16 3.11
 -16 -10 23 4.83 1.88
 -16 -10 24 7.29 2.35
 -16 -10 24 9.34 2.28
 -16 -9 6 30.62 3.22
 -16 -9 7 77.54 5.02
 -16 -9 8 28.72 3.3
 -16 -9 9 54.83 4.31
 -16 -9 10 11.91 2.37
 -16 -9 10 9.15 1.97
 -16 -9 11 41.81 3.94
 -16 -9 11 46.05 3.78
 -16 -9 12 101.63 5.85
 -16 -9 12 83.51 5.06
 -16 -9 13 70.56 5.08
 -16 -9 13 66.22 4.53
 -16 -9 14 41 3.88
 -16 -9 14 33.51 3.33
 -16 -9 15 9.44 2.16
 -16 -9 15 7.02 1.92
 -16 -9 16 76.93 5.3
 -16 -9 16 73.51 4.88
 -16 -9 17 93.86 5.82
 -16 -9 17 80.81 5.06
 -16 -9 18 10.64 2.2
 -16 -9 18 7.58 1.88
 -16 -9 19 -0.3 1.18
 -16 -9 20 5.05 1.82
 -16 -9 21 45.16 3.99
 -16 -9 22 41.65 3.98
 -16 -9 23 26.38 3.22
 -16 -9 24 10.97 2.84
 -16 -9 24 3.13 1.71
 -16 -9 25 7.5 2.51
 -16 -9 25 6.86 1.81
 -16 -8 8 81.61 5.3
 -16 -8 9 51.17 4.36
 -16 -8 10 9.64 2.29
 -16 -8 11 0.43 1.31
 -16 -8 11 0.82 1.29
 -16 -8 12 23.68 2.93
 -16 -8 12 26.25 3.28
 -16 -8 13 114.81 5.92
 -16 -8 13 120.55 6.52
 -16 -8 14 46.68 3.84
 -16 -8 14 52.77 4.43
 -16 -8 15 9.87 2.07
 -16 -8 15 14.33 2.57
 -16 -8 16 6.26 1.82
 -16 -8 16 10.04 2.33
 -16 -8 17 56.4 4.28
 -16 -8 17 57.16 4.68
 -16 -8 18 72.99 4.92
 -16 -8 18 91.63 5.85
 -16 -8 19 18.97 2.78
 -16 -8 19 24.09 3.22
 -16 -8 20 12.64 2.37
 -16 -8 20 8.73 2.37
 -16 -8 21 -1.76 1.35
 -16 -8 21 -0.19 1.45
 -16 -8 22 9.99 2.29
 -16 -8 22 12.46 2.59
 -16 -8 23 29.11 3.71
 -16 -8 23 30.81 3.47
 -16 -8 23 23.71 3.35
 -16 -8 24 34.97 4.11
 -16 -8 24 27.34 3.29
 -16 -8 24 27.27 3.54
 -16 -8 25 1.84 1.82
 -16 -8 25 3.06 1.59
 -16 -8 25 1.31 1.59
 -16 -7 9 50.68 4.37
 -16 -7 10 8.63 2.02
 -16 -7 11 70.08 4.72
 -16 -7 11 62.22 4.85
 -16 -7 12 11.35 2.06
 -16 -7 12 13.38 2.5
 -16 -7 13 16.87 2.54
 -16 -7 13 24.14 3
 -16 -7 14 77.09 4.96
 -16 -7 14 90.18 5.8
 -16 -7 15 56.78 4.3
 -16 -7 15 54.66 4.61
 -16 -7 16 44.07 3.8
 -16 -7 16 56.24 4.62
 -16 -7 17 2.16 1.55
 -16 -7 17 4 1.96
 -16 -7 18 85.55 5.3
 -16 -7 18 90.65 5.87
 -16 -7 19 79.53 5.29
 -16 -7 19 84.96 5.78
 -16 -7 20 39.11 3.84
 -16 -7 20 40.57 4.19
 -16 -7 21 10.01 2.5
 -16 -7 21 10.09 2.44
 -16 -7 22 1.82 1.83
 -16 -7 22 3.14 1.95
 -16 -7 22 4.53 2.03
 -16 -7 23 27.8 3.61
 -16 -7 23 36.13 3.74
 -16 -7 23 35.88 4.1
 -16 -7 24 27.41 3.52
 -16 -7 24 23.41 3.2
 -16 -7 24 26.62 3.47
 -16 -7 25 11.52 2.77
 -16 -7 25 10.23 2.45
 -16 -7 25 17.03 2.89
 -16 -6 10 10.34 2.31
 -16 -6 11 43.04 3.81
 -16 -6 11 41.41 3.99
 -16 -6 12 28.29 3.19
 -16 -6 12 31.68 3.54
 -16 -6 13 11.59 2.4
 -16 -6 13 9.61 2.23
 -16 -6 14 14.42 2.37
 -16 -6 14 14.73 2.59
 -16 -6 15 61.58 4.56
 -16 -6 15 66.14 5.11
 -16 -6 16 43.41 3.88
 -16 -6 16 50.6 4.44
 -16 -6 17 -1.42 1.31
 -16 -6 17 1.42 1.68
 -16 -6 18 34.92 3.78
 -16 -6 18 31.98 3.55
 -16 -6 18 25.95 3.25
 -16 -6 19 23.15 3.3
 -16 -6 19 22.58 3.03
 -16 -6 19 21.43 3.26
 -16 -6 20 32.01 3.56
 -16 -6 20 33.39 3.84
 -16 -6 21 58.47 4.9
 -16 -6 21 65.14 4.93
 -16 -6 21 63.94 5.06
 -16 -6 22 7.3 2.5
 -16 -6 22 3.73 1.8
 -16 -6 22 5.84 2.14
 -16 -6 23 17.39 3.06
 -16 -6 23 23.47 3.32
 -16 -6 23 22.25 3.31
 -16 -6 24 15.13 2.96
 -16 -6 24 20.9 3.13
 -16 -6 25 13.78 2.87
 -16 -5 10 3.68 1.51
 -16 -5 11 47.95 4.02
 -16 -5 11 40.95 4.06
 -16 -5 12 60.51 4.44
 -16 -5 12 61.04 4.86
 -16 -5 13 14.96 2.41
 -16 -5 13 17.65 2.91
 -16 -5 14 4.16 1.65
 -16 -5 14 6.19 2.11
 -16 -5 15 13.72 2.4
 -16 -5 15 12.25 2.52
 -16 -5 16 39.06 3.79
 -16 -5 16 44.02 4.2
 -16 -5 17 19.94 2.84
 -16 -5 17 19.2 2.8
 -16 -5 18 2.67 1.82
 -16 -5 18 5.73 1.73
 -16 -5 18 2.66 1.5
 -16 -5 19 1.98 1.56
 -16 -5 19 -1.67 1.34
 -16 -5 19 2.52 1.67
 -16 -5 20 -0.17 1.38
 -16 -5 20 1.02 1.34
 -16 -5 20 0.73 1.42
 -16 -5 21 33.53 3.66
 -16 -5 21 31.45 3.65
 -16 -5 21 29.48 3.68
 -16 -5 22 80.43 5.47
 -16 -5 22 79.58 5.45
 -16 -5 22 92.56 6.12
 -16 -5 23 13.94 2.62
 -16 -5 23 20.23 3.08
 -16 -5 23 18.57 3.09
 -16 -5 24 3.46 1.96
 -16 -5 24 1.38 1.5
 -16 -5 24 4.49 1.9
 -16 -4 10 0.46 1.09
 -16 -4 10 4.25 1.77
 -16 -4 11 8.53 2.03
 -16 -4 11 7.33 2.08
 -16 -4 12 86.52 5.34
 -16 -4 12 84.54 5.69
 -16 -4 13 95.7 5.6
 -16 -4 13 107.49 6.38
 -16 -4 14 45.52 4.01
 -16 -4 14 46.06 4.35
 -16 -4 15 0.16 1.32
 -16 -4 15 0.89 1.66
 -16 -4 16 19.1 2.83
 -16 -4 16 19.15 2.88
 -16 -4 17 99.16 6.17
 -16 -4 17 89.75 5.55
 -16 -4 17 94.24 5.89
 -16 -4 18 102.82 6.05
 -16 -4 18 122.57 6.68
 -16 -4 19 0.48 1.61
 -16 -4 19 2.71 1.59
 -16 -4 19 3.57 1.72
 -16 -4 20 7.07 2.06
 -16 -4 20 4.12 1.67
 -16 -4 20 4.89 1.79
 -16 -4 21 7.37 2.11
 -16 -4 21 4.87 1.92
 -16 -4 21 7.73 2
 -16 -4 22 18.58 3.02
 -16 -4 22 23.09 3.17
 -16 -4 22 21.94 3.21
 -16 -4 23 45.2 4.24
 -16 -4 23 45.08 4.33
 -16 -4 23 42.75 4.17
 -16 -4 24 6.25 2.05
 -16 -4 24 8.69 2.33
 -16 -4 24 5.92 2.13
 -16 -3 10 49.95 4.09
 -16 -3 11 2.45 1.38
 -16 -3 11 1.98 1.57
 -16 -3 12 22.06 2.94
 -16 -3 12 17.87 2.75
 -16 -3 13 119.37 6.26
 -16 -3 13 133.6 7.08
 -16 -3 14 129.29 6.53
 -16 -3 14 157 7.64
 -16 -3 15 101.83 5.87
 -16 -3 15 123.87 6.78
 -16 -3 16 1.46 1.48
 -16 -3 16 1.5 1.38
 -16 -3 17 11.74 2.19
 -16 -3 17 14.27 2.53
 -16 -3 17 10.21 1.77
 -16 -3 18 44.44 4.18
 -16 -3 18 45.16 4.19
 -16 -3 18 37.72 2.92
 -16 -3 18 47.81 4
 -16 -3 19 80.23 5.42
 -16 -3 19 84.34 5.63
 -16 -3 19 79.97 4.28
 -16 -3 19 79.75 5.24
 -16 -3 20 5.76 2.01
 -16 -3 20 7.39 1.67
 -16 -3 20 8 2.29
 -16 -3 20 8.25 2.15
 -16 -3 21 -3.08 2.08
 -16 -3 21 -1.03 1.27
 -16 -3 21 1.46 1.56
 -16 -3 22 1.31 1.45
 -16 -3 22 2 1.3
 -16 -3 22 1.84 1.37
 -16 -3 23 13.68 2.67
 -16 -3 23 13.24 2.1
 -16 -3 23 18.34 2.99
 -16 -3 24 13.45 2.67
 -16 -3 24 12 2.51
 -16 -3 24 12.05 2.47
 -16 -2 11 132.11 7.09
 -16 -2 12 24.05 3.11
 -16 -2 13 1.18 0.92
 -16 -2 13 2.35 1.67
 -16 -2 14 55.77 3.21
 -16 -2 15 110.28 4.61
 -16 -2 16 22.1 2.94
 -16 -2 16 25.51 2.43
 -16 -2 17 0.18 1.49
 -16 -2 17 -0.67 1.36
 -16 -2 17 -2.06 1.25
 -16 -2 17 1.14 1.36
 -16 -2 18 7.54 2.14
 -16 -2 18 4.95 1.59
 -16 -2 18 7.83 1.75
 -16 -2 18 3.97 1.66
 -16 -2 19 59.52 4.89
 -16 -2 19 54.17 3.73
 -16 -2 19 57.13 4.47
 -16 -2 20 70.63 5.27
 -16 -2 20 75.35 4.41
 -16 -2 20 71.44 4.95
 -16 -2 21 12.25 2.33
 -16 -2 21 9.58 1.89
 -16 -2 21 10.96 2.48
 -16 -2 22 4.94 1.93
 -16 -2 22 4.02 1.39
 -16 -2 22 6.7 2.01
 -16 -2 23 39.46 3.94
 -16 -2 23 46.89 4.4
 -16 -2 23 45.85 4.24
 -16 -2 23 40.32 3.49
 -16 -2 24 27.75 3.45
 -16 -2 24 30.95 3.53
 -16 -2 24 24.99 2.82
 -16 -1 11 82.41 5.66
 -16 -1 14 0.15 1.15
 -16 -1 14 -1.23 1.13
 -16 -1 15 52.78 4.32
 -16 -1 15 52.76 3.4
 -16 -1 16 52.7 4.57
 -16 -1 16 49.5 4.17
 -16 -1 16 49.57 3.39
 -16 -1 16 49.03 3.78
 -16 -1 17 38.62 3.9
 -16 -1 17 30.05 3.01
 -16 -1 17 31.15 3.41
 -16 -1 17 29.87 2.77
 -16 -1 18 8.41 2.35
 -16 -1 18 3.29 1.67
 -16 -1 18 3.69 1.56
 -16 -1 18 5.38 1.71
 -16 -1 18 5.29 1.74
 -16 -1 19 4.82 1.72
 -16 -1 19 7.31 2.22
 -16 -1 19 8.26 2.21
 -16 -1 19 6.61 1.62
 -16 -1 20 29.27 3.53
 -16 -1 20 24.64 3.03
 -16 -1 20 30.15 3.48
 -16 -1 20 26.5 2.91
 -16 -1 21 62.33 4.59
 -16 -1 21 66.96 5.16
 -16 -1 21 56.76 4.04
 -16 -1 21 59.47 4.82
 -16 -1 22 23.68 3.34
 -16 -1 22 25.97 2.87
 -16 -1 22 24.71 3.22
 -16 -1 22 29.3 3.53
 -16 -1 23 1.8 1.65
 -16 -1 23 0.53 1.61
 -16 -1 23 -0.53 1.46
 -16 -1 23 0.18 1.45
 -16 0 9 54.07 4.22
 -16 0 10 0.15 1.22
 -16 0 11 93.54 5.56
 -16 0 12 45.52 3.91
 -16 0 13 56.48 4.36
 -16 0 13 53.24 4.35
 -16 0 14 12.31 2.54
 -16 0 14 9.34 2.11
 -16 0 14 7.68 1.85
 -16 0 14 11.48 2.12
 -16 0 15 7.48 2.19
 -16 0 15 1.56 1.51
 -16 0 15 3.65 1.38
 -16 0 15 5.55 1.79
 -16 0 15 5.89 1.49
 -16 0 16 66.86 4.95
 -16 0 16 75.11 5.32
 -16 0 16 62.22 4.2
 -16 0 16 70.55 4.88
 -16 0 16 72.11 4.28
 -16 0 17 41.48 3.97
 -16 0 17 41.83 4.06
 -16 0 17 40.31 3.43
 -16 0 17 38.24 3.78
 -16 0 17 35.99 3.16
 -16 0 18 10.85 2.31
 -16 0 18 10.7 2.35
 -16 0 18 10.8 2.37
 -16 0 18 13.56 2.16
 -16 0 18 9.16 1.97
 -16 0 19 2.62 1.75
 -16 0 19 4.3 1.58
 -16 0 19 -1.35 1.73
 -16 0 20 10.61 2.43
 -16 0 20 16.49 2.51
 -16 0 20 15.13 2.7
 -16 0 21 30.01 3.65
 -16 0 21 25.82 3.2
 -16 0 21 28.5 3.21
 -16 0 21 27.43 3.49
 -16 0 22 33.59 3.87
 -16 0 22 33.06 3.64
 -16 0 22 35.49 3.44
 -16 0 22 36.9 3.88
 -16 0 23 29.13 3.59
 -16 0 23 34.54 3.42
 -16 0 23 30.39 3.7
 -16 0 23 27.33 3.44
 -16 1 9 59.46 4.5
 -16 1 10 35.64 3.53
 -16 1 11 2.3 1.39
 -16 1 12 98.78 6.14
 -16 1 12 95.78 5.59
 -16 1 12 85.78 5.58
 -16 1 13 54.79 4.5
 -16 1 13 47.38 4.02
 -16 1 13 61.99 4.61
 -16 1 14 21.26 2.95
 -16 1 14 18.88 2.75
 -16 1 14 16.46 2.44
 -16 1 14 16.9 2.48
 -16 1 15 8.91 1.87
 -16 1 15 9.06 2.17
 -16 1 15 10.6 2.34
 -16 1 16 5.39 1.86
 -16 1 16 12.16 2.46
 -16 1 16 5.9 1.84
 -16 1 16 7.88 1.79
 -16 1 17 63.65 4.73
 -16 1 17 61.7 4.85
 -16 1 17 61.49 4.61
 -16 1 17 54.58 3.91
 -16 1 18 59.32 4.64
 -16 1 18 59.84 4.82
 -16 1 18 58.74 4.21
 -16 1 18 56.35 4.45
 -16 1 19 47.19 4.4
 -16 1 19 56.94 4.23
 -16 1 19 55.69 4.49
 -16 1 20 24.13 3.21
 -16 1 20 17.18 2.59
 -16 1 20 25.49 2.97
 -16 1 20 23.53 3.08
 -16 1 21 7.95 1.96
 -16 1 21 4.95 2.2
 -16 1 21 6.41 2.06
 -16 1 21 8.01 2.02
 -16 1 22 -1.01 1.65
 -16 1 22 1.29 1.47
 -16 2 8 81 5.09
 -16 2 9 42.36 3.79
 -16 2 10 60.71 4.51
 -16 2 11 64.87 5.01
 -16 2 11 54.62 4.33
 -16 2 11 56.08 4.75
 -16 2 12 5.14 1.74
 -16 2 12 7.28 1.9
 -16 2 12 5.46 1.91
 -16 2 13 95.75 5.94
 -16 2 13 82.12 5.27
 -16 2 13 87.53 5.05
 -16 2 13 85.85 5.32
 -16 2 14 38.63 3.76
 -16 2 14 29.28 3.31
 -16 2 14 32.49 3.24
 -16 2 14 28.92 3.09
 -16 2 15 72.26 4.82
 -16 2 15 71.26 5.08
 -16 2 15 66.95 4.82
 -16 2 16 70.66 5.05
 -16 2 16 63.67 4.77
 -16 2 16 66.48 4.66
 -16 2 16 66.73 4.34
 -16 2 17 2.28 1.91
 -16 2 17 0.17 1.47
 -16 2 17 5.98 1.72
 -16 2 17 3.12 1.66
 -16 2 18 31.22 3.2
 -16 2 18 33.69 3.72
 -16 2 18 33.84 3.31
 -16 2 18 30.4 3.32
 -16 2 19 39.01 3.94
 -16 2 19 43.63 3.81
 -16 2 19 41 3.78
 -16 2 20 65.63 5.02
 -16 2 20 61.03 4.48
 -16 2 20 63.74 4.72
 -16 2 21 16.03 2.63
 -16 2 21 13.33 2.45
 -16 2 21 19.44 3.08
 -16 2 22 10.05 2.2
 -16 2 22 3.64 1.69
 -16 2 22 6.07 2.07
 -16 3 8 30.56 3.3
 -16 3 9 44.07 3.83
 -16 3 10 4.07 1.69
 -16 3 11 80.67 5.54
 -16 3 11 75.98 5.02
 -16 3 11 65.2 4.99
 -16 3 12 23.99 3.32
 -16 3 12 17.6 2.59
 -16 3 12 25.58 2.89
 -16 3 12 20.58 3.07
 -16 3 13 11.78 2.37
 -16 3 13 11.77 2.4
 -16 3 13 10.46 1.99
 -16 3 13 6.8 1.95
 -16 3 14 30.1 3.35
 -16 3 14 23.16 3.02
 -16 3 14 24.92 2.79
 -16 3 14 25.39 2.85
 -16 3 15 82.86 5.08
 -16 3 15 88.63 5.53
 -16 3 15 81.21 5.33
 -16 3 16 137.08 6.68
 -16 3 16 148.16 6.95
 -16 3 16 134.9 6.86
 -16 3 17 31.21 3.48
 -16 3 17 22.29 3.13
 -16 3 17 29.04 3.22
 -16 3 17 26 3
 -16 3 18 2.22 1.62
 -16 3 18 2.79 1.32
 -16 3 18 5.44 1.73
 -16 3 19 7.92 2.19
 -16 3 19 0.9 1.53
 -16 3 19 4.73 1.73
 -16 3 20 20.05 2.96
 -16 3 20 24.01 3.12
 -16 3 20 21.19 2.83
 -16 3 21 10.17 2.28
 -16 3 21 10.34 2.3
 -16 3 21 10.54 2.27
 -16 3 22 0.51 1.53
 -16 4 7 158.74 6.97
 -16 4 8 58.13 4.25
 -16 4 9 8.61 2.03
 -16 4 10 55.35 4.61
 -16 4 10 53.36 4.26
 -16 4 10 58.85 4.92
 -16 4 11 151.84 6.92
 -16 4 11 155.79 7.5
 -16 4 11 138.88 5.29
 -16 4 11 155.39 6.33
 -16 4 11 144.92 7.37
 -16 4 12 118.97 6.51
 -16 4 12 101.64 5.79
 -16 4 12 106.03 5.33
 -16 4 12 108.46 6.12
 -16 4 13 18.61 2.78
 -16 4 13 12.79 2.42
 -16 4 13 11.11 1.91
 -16 4 13 14.3 2.39
 -16 4 14 7.54 1.9
 -16 4 14 8.91 2.12
 -16 4 14 6.42 1.73
 -16 4 14 8.56 1.99
 -16 4 15 3.24 1.5
 -16 4 15 0.16 1.46
 -16 4 16 30.32 3.25
 -16 4 16 39.13 3.83
 -16 4 16 31.85 3.58
 -16 4 17 31.37 3.28
 -16 4 17 32.61 3.38
 -16 4 17 32.78 3.65
 -16 4 18 14.46 2.32
 -16 4 18 11.31 2.13
 -16 4 18 13.88 2.65
 -16 4 19 0.76 1.36
 -16 4 19 0.77 1.57
 -16 4 19 -0.17 1.67
 -16 4 20 5.46 1.69
 -16 4 20 4.52 1.99
 -16 4 20 2.38 1.57
 -16 4 21 54.77 4.31
 -16 4 21 49.26 4.41
 -16 4 21 49.16 4.18
 -16 5 7 5.52 1.64
 -16 5 8 137.3 7.74
 -16 5 8 148.63 6.7
 -16 5 9 143.28 5.76
 -16 5 9 145.74 6.7
 -16 5 9 144.19 7.77
 -16 5 10 21.92 2.84
 -16 5 10 23.77 3.19
 -16 5 10 21.78 2.33
 -16 5 10 21.1 2.4
 -16 5 10 28.15 3.59
 -16 5 11 37.52 3.83
 -16 5 11 40.05 3.7
 -16 5 11 35.49 3.2
 -16 5 11 35.81 3.77
 -16 5 12 72.78 5.01
 -16 5 12 71.46 4.86
 -16 5 12 69.16 4.31
 -16 5 12 61.17 4.67
 -16 5 13 49.45 4.17
 -16 5 13 46.96 4.03
 -16 5 13 51.35 3.81
 -16 5 13 49.38 3.93
 -16 5 14 21 2.91
 -16 5 14 15.5 2.54
 -16 5 14 14.59 2.24
 -16 5 14 16.49 2.43
 -16 5 15 -0.27 1.25
 -16 5 15 2.42 1.45
 -16 5 15 2.12 1.46
 -16 5 16 8.96 1.89
 -16 5 16 5.55 1.7
 -16 5 16 10.51 2.01
 -16 5 17 52.85 4.32
 -16 5 17 51.59 4.18
 -16 5 17 47.3 3.92
 -16 5 18 43.97 4.13
 -16 5 18 45.29 4.07
 -16 5 18 43.04 3.77
 -16 5 19 4.17 1.7
 -16 5 19 3.04 1.41
 -16 5 20 2.48 1.77
 -16 5 20 2.54 1.58
 -16 5 20 1.73 1.41
 -16 6 -13 -0.34 1.65
 -16 6 6 2.43 1.4
 -16 6 7 20.05 2.62
 -16 6 7 14.93 3.11
 -16 6 8 71.34 4.69
 -16 6 8 74.26 5.77
 -16 6 8 78 4.43
 -16 6 9 126.31 6.16
 -16 6 9 147.74 5.78
 -16 6 9 141.54 5.72
 -16 6 9 148.08 7.81
 -16 6 10 92.49 5.39
 -16 6 10 100.22 6.01
 -16 6 10 98.52 4.58
 -16 6 10 104.18 4.96
 -16 6 10 101.07 6.39
 -16 6 11 37.48 3.72
 -16 6 11 35.91 3.5
 -16 6 11 37.26 3.14
 -16 6 11 32.64 3.58
 -16 6 12 16.78 2.64
 -16 6 12 13.28 2.34
 -16 6 12 12.05 2.14
 -16 6 12 9.7 1.9
 -16 6 12 13.31 2.53
 -16 6 13 74.62 5.01
 -16 6 13 69.83 4.8
 -16 6 13 69.4 4.38
 -16 6 13 63.23 4.44
 -16 6 14 61.64 4.48
 -16 6 14 63.62 4.63
 -16 6 14 59.29 4.05
 -16 6 14 56.79 4.02
 -16 6 15 16.94 2.39
 -16 6 15 16.06 2.63
 -16 6 15 15.02 2.36
 -16 6 16 -2.09 1.97
 -16 6 16 3.63 1.63
 -16 6 17 3.08 1.63
 -16 6 17 2.59 1.43
 -16 6 18 87.71 5.52
 -16 6 18 97.31 5.9
 -16 6 19 70.66 5.15
 -16 6 19 70.76 5.08
 -16 6 20 11.67 2.39
 -16 6 20 14.28 2.79
 -16 7 -13 4.46 1.87
 -16 7 -12 6.29 2.02
 -16 7 5 54 4.06
 -16 7 6 15.56 2.28
 -16 7 6 13.61 2.28
 -16 7 6 11.44 2.5
 -16 7 7 10.24 2
 -16 7 7 15.25 3.07
 -16 7 7 13.37 2.31
 -16 7 8 0.71 1.38
 -16 7 8 -0.81 1.12
 -16 7 8 -0.81 1.02
 -16 7 9 69.28 4.61
 -16 7 9 69.45 4.98
 -16 7 9 68.25 3.94
 -16 7 9 69.44 3.96
 -16 7 9 66.28 5.3
 -16 7 10 60.32 4.64
 -16 7 10 60.61 4.39
 -16 7 10 59.21 3.68
 -16 7 10 63.36 5.05
 -16 7 11 19.88 2.76
 -16 7 11 21.22 2.77
 -16 7 11 14.52 2.01
 -16 7 11 18.5 2.81
 -16 7 12 11.21 2.28
 -16 7 12 11.02 2.17
 -16 7 12 9.65 1.69
 -16 7 12 14.23 2.43
 -16 7 13 1.46 1.56
 -16 7 13 1.52 1.41
 -16 7 13 2.38 1.11
 -16 7 13 3.6 1.5
 -16 7 14 50.86 3.89
 -16 7 14 43.25 3.92
 -16 7 14 52.68 4.07
 -16 7 15 45.98 3.95
 -16 7 15 51.25 4
 -16 7 16 5.99 1.78
 -16 7 17 3.78 1.91
 -16 7 17 6.34 1.79
 -16 7 18 4.61 1.92
 -16 7 18 0.63 1.52
 -16 7 19 55.72 4.58
 -16 7 19 52.7 4.28
 -16 8 -13 3.67 1.84
 -16 8 -12 6.2 2.22
 -16 8 -11 2.81 1.87
 -16 8 -10 10.11 2.42
 -16 8 4 4.58 1.65
 -16 8 5 45.73 3.71
 -16 8 5 45.44 4.81
 -16 8 5 49.71 3.91
 -16 8 6 75.01 4.56
 -16 8 6 77.36 6.03
 -16 8 6 76.15 4.69
 -16 8 7 68 4.19
 -16 8 7 62.9 5.36
 -16 8 7 56.94 4.09
 -16 8 8 67.48 4.1
 -16 8 8 67.45 5.51
 -16 8 8 70.3 4.56
 -16 8 9 10.37 2.17
 -16 8 9 9.8 2.47
 -16 8 9 10.38 1.86
 -16 8 9 10.64 2.31
 -16 8 10 89.34 5.47
 -16 8 10 83.84 5.61
 -16 8 10 80.3 5.01
 -16 8 11 12.12 2.38
 -16 8 11 8.6 2.15
 -16 8 11 8.2 1.95
 -16 8 11 9.09 1.98
 -16 8 12 2.19 1.37
 -16 8 12 -0.29 1.46
 -16 8 12 2.64 1.48
 -16 8 13 34.5 3.42
 -16 8 13 35.92 3.36
 -16 8 13 26.5 3.13
 -16 8 14 0.65 1.26
 -16 8 14 -1.36 1.6
 -16 8 14 -1.86 1.55
 -16 8 15 32.24 3.35
 -16 8 16 27.41 3.2
 -16 8 17 38.04 3.77
 -16 8 17 31.56 3.37
 -16 8 18 18.75 2.82
 -16 8 18 19.17 2.76
 -16 9 -14 -2.53 1.98
 -16 9 -13 12.99 2.7
 -16 9 -12 15.69 2.88
 -16 9 -11 30.48 3.72
 -16 9 -10 17.86 3.09
 -16 9 -9 6.95 2.07
 -16 9 -8 28.56 3.7
 -16 9 1 47.35 4.11
 -16 9 2 34 3.47
 -16 9 3 30.33 4.09
 -16 9 3 25.57 3.03
 -16 9 4 27.21 2.92
 -16 9 4 17.33 3.36
 -16 9 4 19.06 2.61
 -16 9 5 3.21 1.49
 -16 9 5 2.17 1.4
 -16 9 5 4.3 1.99
 -16 9 6 40.27 3.49
 -16 9 6 40.26 4.37
 -16 9 6 41.89 3.47
 -16 9 7 40.07 3.51
 -16 9 7 47.64 4.69
 -16 9 7 40.86 3.37
 -16 9 8 48.43 4.63
 -16 9 8 50.45 3.49
 -16 9 8 50.69 3.91
 -16 9 9 66.1 4.71
 -16 9 9 63.62 5.03
 -16 9 9 65.65 4.39
 -16 9 10 16.69 2.56
 -16 9 10 15.32 2.91
 -16 9 10 13.7 2.33
 -16 9 10 13.06 2.22
 -16 9 11 69.68 4.63
 -16 9 11 68.8 4.93
 -16 9 11 59.71 4.33
 -16 9 11 63.14 4.39
 -16 9 12 22.57 2.97
 -16 9 12 16.58 2.38
 -16 9 12 18.79 2.69
 -16 9 13 7.68 1.95
 -16 9 13 11.24 2.05
 -16 9 13 11.76 2.18
 -16 9 14 3.7 1.42
 -16 9 14 1.61 1.28
 -16 9 14 1.47 1.3
 -16 9 15 -0.59 1.36
 -16 9 16 21.29 2.88
 -16 9 17 17.97 2.75
 -16 9 17 15.1 2.41
 -16 10 -14 -1.72 1.83
 -16 10 -13 -0.36 1.76
 -16 10 -12 7.09 2.33
 -16 10 -11 18.87 2.97
 -16 10 -10 11.38 2.45
 -16 10 -9 4.85 2.08
 -16 10 -8 13.94 2.78
 -16 10 -7 9.41 2.41
 -16 10 -6 23.72 3.27
 -16 10 -5 37.93 4.12
 -16 10 -3 78.01 5.52
 -16 10 -2 28.18 3.53
 -16 10 -1 39.68 3.89
 -16 10 0 25.29 3.16
 -16 10 1 1.76 1.37
 -16 10 2 57.66 5.59
 -16 10 2 54.26 4.33
 -16 10 3 63.51 4.23
 -16 10 3 74.37 6.17
 -16 10 3 75.87 4.97
 -16 10 4 51.52 3.89
 -16 10 4 48.73 5
 -16 10 4 54.54 4.07
 -16 10 5 51.36 3.9
 -16 10 5 49.07 4.98
 -16 10 5 49.17 3.81
 -16 10 6 1.94 1.84
 -16 10 6 2.34 1.46
 -16 10 6 0.64 1.19
 -16 10 7 1.04 1.37
 -16 10 7 1.19 1.25
 -16 10 7 2.36 1.57
 -16 10 8 16.84 2.71
 -16 10 8 14.18 2.68
 -16 10 8 10.53 1.75
 -16 10 8 11.88 2.15
 -16 10 9 135.36 6.35
 -16 10 9 127.17 7.1
 -16 10 9 118.1 6.55
 -16 10 9 116.5 5.78
 -16 10 10 57.16 4.2
 -16 10 10 57.84 4.67
 -16 10 10 49.91 4.22
 -16 10 10 53.61 4.05
 -16 10 11 -0.13 1.17
 -16 10 11 -0.16 1.3
 -16 10 11 1.7 1.7
 -16 10 11 2.2 1.5
 -16 10 12 42.8 3.93
 -16 10 12 50.5 3.78
 -16 10 12 43.71 3.69
 -16 10 13 53.68 4.11
 -16 10 13 48.45 3.94
 -16 10 13 52.36 3.68
 -16 10 14 16.84 2.57
 -16 10 15 18.51 2.66
 -16 10 16 -3.1 1.66
 -16 10 17 21.95 3.09
 -16 10 17 20.4 2.84
 -16 11 -14 11.74 2.68
 -16 11 -13 5.67 2.11
 -16 11 -12 1.51 1.83
 -16 11 -11 2.88 1.94
 -16 11 -10 5.05 2.01
 -16 11 -9 19.28 3.14
 -16 11 -8 2.33 1.92
 -16 11 -7 3.85 2.05
 -16 11 -6 3.61 1.9
 -16 11 -3 23.03 2.53
 -16 11 -3 23.71 3.07
 -16 11 -2 2.81 1.15
 -16 11 -2 7.18 2.18
 -16 11 -1 34.61 3.72
 -16 11 0 89.66 5.69
 -16 11 1 99.33 5.74
 -16 11 2 5.54 2.42
 -16 11 2 6.97 1.65
 -16 11 2 6.63 2.07
 -16 11 3 4.94 2.06
 -16 11 3 7.94 1.72
 -16 11 3 8.44 2.11
 -16 11 4 8.02 2.45
 -16 11 4 10.77 1.86
 -16 11 4 8.48 2.02
 -16 11 5 10.45 2.59
 -16 11 5 9.03 1.89
 -16 11 5 4.7 1.49
 -16 11 6 2.15 1.57
 -16 11 6 3.4 1.57
 -16 11 6 0.88 1.23
 -16 11 7 7.45 2.29
 -16 11 7 8.73 1.9
 -16 11 7 9 1.75
 -16 11 8 52.62 4.09
 -16 11 8 54.82 4.8
 -16 11 8 51.86 4.54
 -16 11 8 52.49 3.88
 -16 11 9 119.87 5.85
 -16 11 9 128.37 7.03
 -16 11 9 115.34 6.5
 -16 11 9 118.84 5.68
 -16 11 10 90.33 4.97
 -16 11 10 86.32 5.59
 -16 11 10 92.42 5.58
 -16 11 10 83.32 4.86
 -16 11 11 37.92 3.72
 -16 11 11 32.85 2.96
 -16 11 11 28.69 3.01
 -16 11 12 1.37 1.34
 -16 11 12 1.74 1.21
 -16 11 13 28.59 3
 -16 11 14 30.72 3.17
 -16 11 15 64.32 4.45
 -16 11 16 12.51 2.38
 -16 12 -14 3.02 1.97
 -16 12 -13 9.99 2.44
 -16 12 -12 5.13 2
 -16 12 -11 0.19 1.72
 -16 12 -10 3.71 1.8
 -16 12 -9 27.77 3.56
 -16 12 -8 41.52 4.41
 -16 12 -7 -0.39 1.89
 -16 12 -6 2.48 1.84
 -16 12 -6 8.83 2.04
 -16 12 -5 -1.28 1.54
 -16 12 -4 48.44 3.58
 -16 12 -4 53.98 4.73
 -16 12 -3 56.04 3.71
 -16 12 -3 57.87 4.79
 -16 12 -2 6.86 2.36
 -16 12 -2 6.09 2.42
 -16 12 -1 2.22 1.68
 -16 12 -1 0.25 1.74
 -16 12 0 54.74 4.46
 -16 12 1 82.72 4.64
 -16 12 1 91.08 5.51
 -16 12 2 35.97 3.17
 -16 12 2 38.92 3.72
 -16 12 3 1.41 1.69
 -16 12 3 0.36 1.03
 -16 12 3 -0.89 1.45
 -16 12 4 17.61 3.2
 -16 12 4 17.46 2.33
 -16 12 4 21.32 2.82
 -16 12 5 21.57 3.52
 -16 12 5 20.97 2.45
 -16 12 5 21.45 2.52
 -16 12 6 94.38 6.54
 -16 12 6 97.03 5.09
 -16 12 6 94.29 4.92
 -16 12 7 45.87 4.52
 -16 12 7 49.05 3.71
 -16 12 7 43.69 3.49
 -16 12 7 44.38 3.77
 -16 12 7 48.64 3.53
 -16 12 7 54.61 4.93
 -16 12 8 0.26 1.52
 -16 12 8 -1.35 1.26
 -16 12 8 -0.19 1.42
 -16 12 8 3.2 1.73
 -16 12 9 4.33 1.5
 -16 12 9 3.24 1.36
 -16 12 9 5.85 2
 -16 12 9 4.1 1.76
 -16 12 10 52.94 3.62
 -16 12 10 46.83 4.28
 -16 12 10 53.59 4.31
 -16 12 10 48.86 3.72
 -16 12 11 91.43 5.62
 -16 12 11 76.37 4.56
 -16 12 12 9.25 2.12
 -16 12 12 8.43 1.94
 -16 13 -14 0.18 1.62
 -16 13 -13 9.34 2.55
 -16 13 -12 37.76 4.35
 -16 13 -11 14.78 2.88
 -16 13 -10 -0.59 1.54
 -16 13 -9 1.77 1.81
 -16 13 -9 1.12 1.41
 -16 13 -8 77.87 5.14
 -16 13 -8 94.33 6.36
 -16 13 -7 30.43 3.28
 -16 13 -7 34.34 3.94
 -16 13 -6 6.48 1.88
 -16 13 -5 2.3 2.1
 -16 13 -5 0.63 1.16
 -16 13 -4 4.44 2.18
 -16 13 -4 7.39 1.79
 -16 13 -4 6.4 2.41
 -16 13 -3 13.75 2.74
 -16 13 -3 12.2 2.93
 -16 13 -2 23.94 3.98
 -16 13 -2 31.6 3.63
 -16 13 -1 42.93 4.92
 -16 13 -1 42.42 3.98
 -16 13 0 4.44 2.64
 -16 13 0 6.59 1.56
 -16 13 0 4.16 1.83
 -16 13 1 1.98 1.38
 -16 13 1 4.99 1.67
 -16 13 2 30.51 2.95
 -16 13 2 32.97 3.51
 -16 13 3 7.78 2.33
 -16 13 3 3.44 1.44
 -16 13 3 5.04 1.71
 -16 13 4 7.32 2.46
 -16 13 4 8.02 1.61
 -16 13 4 10.03 2.1
 -16 13 5 7.51 2.54
 -16 13 5 5.75 1.69
 -16 13 5 4.37 1.44
 -16 13 6 57.67 3.81
 -16 13 6 61.38 5.19
 -16 13 6 57.28 4.07
 -16 13 6 62.71 4.18
 -16 13 6 55.74 4.91
 -16 13 7 83.88 4.6
 -16 13 7 81.57 4.86
 -16 13 7 83.81 4.84
 -16 13 7 80.62 5.68
 -16 13 7 82.66 5.86
 -16 13 8 14.92 2.22
 -16 13 8 13.69 2.27
 -16 13 8 16.48 2.26
 -16 13 8 17.05 2.76
 -16 13 8 13.6 2.62
 -16 13 9 -1.9 1.4
 -16 13 9 0.81 1.49
 -16 13 9 1.06 1.4
 -16 13 10 9.3 2.03
 -16 13 10 11.01 2.46
 -16 13 11 62.93 4.75
 -16 14 -14 1.46 1.78
 -16 14 -14 1.82 1.73
 -16 14 -13 -0.57 1.68
 -16 14 -13 1.26 1.61
 -16 14 -13 0.64 1.75
 -16 14 -12 12.54 2.57
 -16 14 -12 17.79 3.04
 -16 14 -12 13.17 3.09
 -16 14 -11 12.54 2.81
 -16 14 -11 11.82 2.81
 -16 14 -11 10.61 2.52
 -16 14 -10 8.88 2.54
 -16 14 -10 11.7 2.53
 -16 14 -10 9.31 2.79
 -16 14 -9 1.98 2.17
 -16 14 -9 1.22 1.98
 -16 14 -9 3.79 1.67
 -16 14 -8 21.24 3.39
 -16 14 -8 19.4 3.56
 -16 14 -8 23.23 2.99
 -16 14 -7 29.46 3.72
 -16 14 -7 22.7 3.87
 -16 14 -7 25.85 2.93
 -16 14 -6 20.7 3.71
 -16 14 -6 19.31 2.51
 -16 14 -5 2.84 1.49
 -16 14 -5 3.81 1.38
 -16 14 -5 -0.76 1.75
 -16 14 -4 2.23 1.6
 -16 14 -4 -2.27 2.15
 -16 14 -3 6.01 2.14
 -16 14 -3 -0.25 1.72
 -16 14 -2 44.73 4.26
 -16 14 -2 46.74 5.13
 -16 14 -1 16.57 2.82
 -16 14 -1 14.05 2.15
 -16 14 -1 17.91 3.39
 -16 14 0 3.51 1.67
 -16 14 0 -0.44 1.29
 -16 14 0 -0.96 1.53
 -16 14 1 1.94 1.68
 -16 14 1 -1.75 1.39
 -16 14 2 37.31 3.63
 -16 14 2 36.54 3.04
 -16 14 3 119.33 6.11
 -16 14 3 112.7 5.03
 -16 14 3 110.75 7.26
 -16 14 4 54.87 3.65
 -16 14 4 63.45 5.57
 -16 14 4 52.12 4.92
 -16 14 4 61.19 4.29
 -16 14 5 31.57 3.88
 -16 14 5 32.95 3.26
 -16 14 5 34.14 4.05
 -16 14 6 5.32 1.87
 -16 14 6 7.03 2.08
 -16 14 6 7.32 1.9
 -16 14 7 26.95 3.51
 -16 14 7 26.94 3.48
 -16 14 7 24.36 2.88
 -16 14 8 95.25 5.95
 -16 14 8 85.95 5.81
 -16 14 8 76.42 4.74
 -16 14 9 49.8 4.25
 -16 14 9 53.22 4.54
 -16 14 10 12.76 2.38
 -16 14 10 9.66 2.22
 -16 15 -14 3.5 2.11
 -16 15 -14 0.18 1.66
 -16 15 -13 -0.38 1.7
 -16 15 -13 -2.31 1.98
 -16 15 -13 0.18 1.43
 -16 15 -12 0.58 1.78
 -16 15 -12 -1.76 1.76
 -16 15 -12 1.9 1.83
 -16 15 -11 18.91 3.2
 -16 15 -11 8.93 2.79
 -16 15 -11 14.11 2.66
 -16 15 -10 19.25 3.14
 -16 15 -10 19.13 3.53
 -16 15 -10 19.73 2.91
 -16 15 -9 14.29 2.93
 -16 15 -9 11.62 3.05
 -16 15 -9 15.62 2.63
 -16 15 -8 4.74 1.97
 -16 15 -8 4.41 1.7
 -16 15 -8 3.95 2.21
 -16 15 -7 0.83 1.41
 -16 15 -7 -3.96 2.57
 -16 15 -6 19.48 2.62
 -16 15 -6 14.28 3.13
 -16 15 -5 18.11 2.99
 -16 15 -5 12.18 3.09
 -16 15 -4 9.35 2.36
 -16 15 -4 10.03 2.78
 -16 15 -3 1.28 1.41
 -16 15 -3 0.74 1.86
 -16 15 -2 56.5 4.81
 -16 15 -2 56.85 5.67
 -16 15 -1 98.25 6.04
 -16 15 -1 92.28 6.92
 -16 15 0 5.55 1.93
 -16 15 0 6.19 2.19
 -16 15 1 2.6 1.47
 -16 15 2 0.78 1.68
 -16 15 3 31.6 3.35
 -16 15 3 38.04 4.3
 -16 15 3 33.74 4.17
 -16 15 4 55.04 5.08
 -16 15 4 65.05 5.44
 -16 15 5 0.41 1.48
 -16 15 5 1.61 1.72
 -16 15 6 -0.38 1.47
 -16 15 6 0.2 1.66
 -16 15 6 1.75 1.51
 -16 15 7 -1.45 1.79
 -16 15 7 0.38 1.38
 -16 15 7 -0.7 1.39
 -16 15 8 25 3.19
 -16 15 8 28.28 3.34
 -16 15 8 23.25 2.79
 -16 15 9 45.2 3.98
 -16 15 9 47.28 4.34
 -16 16 -14 7.6 2.58
 -16 16 -14 8.79 2.36
 -16 16 -13 -0.38 1.75
 -16 16 -13 4.43 2.3
 -16 16 -13 0.52 1.68
 -16 16 -12 6.05 1.95
 -16 16 -12 0.42 1.9
 -16 16 -12 2.38 1.63
 -16 16 -11 4.36 2.04
 -16 16 -11 4.95 2.08
 -16 16 -11 2.14 1.54
 -16 16 -10 33.92 4.12
 -16 16 -10 30.36 4
 -16 16 -10 29.57 3.41
 -16 16 -9 11.18 2.79
 -16 16 -9 8.51 2.19
 -16 16 -9 5.86 2.21
 -16 16 -8 6.96 2.37
 -16 16 -8 4.04 1.81
 -16 16 -8 4.32 2.58
 -16 16 -7 0.68 1.33
 -16 16 -7 -1.22 1.82
 -16 16 -6 14.82 2.94
 -16 16 -6 19.4 3.6
 -16 16 -5 23.79 3.37
 -16 16 -5 29.47 4.1
 -16 16 -4 3.58 1.92
 -16 16 -4 2.42 2.09
 -16 16 -3 -0.92 1.6
 -16 16 -3 -0.24 1.85
 -16 16 -2 -0.54 1.59
 -16 16 -2 0.48 1.86
 -16 16 -1 55.16 4.66
 -16 16 -1 48.27 5.1
 -16 16 0 60.35 4.8
 -16 16 0 63.15 5.69
 -16 16 1 17.55 2.88
 -16 16 1 18.2 3.37
 -16 16 2 15.82 2.71
 -16 16 2 20.32 3.47
 -16 16 3 6.65 2.26
 -16 16 3 3.38 1.78
 -16 16 4 37.13 4.38
 -16 16 4 38.47 4.22
 -16 16 5 30.98 3.75
 -16 16 5 32.73 4
 -16 16 6 5.31 1.96
 -16 16 6 9.27 2.52
 -16 16 6 10.93 2.2
 -16 16 7 19.41 2.93
 -16 16 7 20.6 2.97
 -16 16 7 22.39 2.91
 -16 16 8 5.48 2.12
 -16 16 8 1.78 1.61
 -16 16 8 5.12 1.86
 -16 16 9 17.39 2.66
 -16 17 -13 1.73 1.99
 -16 17 -13 0.59 1.6
 -16 17 -13 -0.68 1.73
 -16 17 -12 2 1.57
 -16 17 -12 1.85 1.63
 -16 17 -11 2.59 1.97
 -16 17 -11 6.16 1.91
 -16 17 -11 3.87 2.11
 -16 17 -10 5.81 1.98
 -16 17 -10 6.55 2.04
 -16 17 -10 5.8 2.47
 -16 17 -9 14.44 2.91
 -16 17 -9 12.39 2.34
 -16 17 -9 14.46 3.17
 -16 17 -8 12.93 2.77
 -16 17 -8 10.77 2.15
 -16 17 -7 7.04 2.23
 -16 17 -6 -0.2 1.8
 -16 17 -6 3.58 2.05
 -16 17 -5 2.12 1.75
 -16 17 -5 4.48 2.17
 -16 17 -4 2.08 1.86
 -16 17 -4 0.24 1.67
 -16 17 -3 8.16 2.41
 -16 17 -3 10.78 2.83
 -16 17 -2 49.8 4.42
 -16 17 -2 48.01 4.93
 -16 17 -1 2.62 1.57
 -16 17 -1 1.8 1.93
 -16 17 0 16.86 2.77
 -16 17 0 18.65 3.57
 -16 17 0 17.59 3.23
 -16 17 1 16.18 3.16
 -16 17 2 14.83 3.11
 -16 17 3 31.58 4.2
 -16 17 3 25.51 3.51
 -16 17 4 6 2.25
 -16 17 4 2.59 1.79
 -16 17 5 40.49 4.29
 -16 17 5 45.11 4.54
 -16 17 5 38.39 3.75
 -16 17 6 24.03 3.38
 -16 17 6 24.43 3.41
 -16 17 6 19.01 2.7
 -16 17 7 25.43 3.26
 -16 17 7 24.38 3.32
 -16 17 7 23.15 3
 -16 17 8 4.42 1.76
 -16 18 -13 8.48 2.48
 -16 18 -13 7.52 2.12
 -16 18 -12 9.84 2.56
 -16 18 -12 10.32 2.59
 -16 18 -12 5.88 2.09
 -16 18 -11 24.89 3.66
 -16 18 -11 28.05 3.5
 -16 18 -11 25.88 3.69
 -16 18 -10 10.63 2.64
 -16 18 -10 10.54 2.14
 -16 18 -10 6.77 2.52
 -16 18 -9 2.21 2.12
 -16 18 -9 0.66 1.87
 -16 18 -9 1.46 1.5
 -16 18 -8 18.84 3.27
 -16 18 -7 28.88 3.68
 -16 18 -7 22.46 3.69
 -16 18 -6 31.87 3.97
 -16 18 -6 29.32 4.01
 -16 18 -5 10.64 2.61
 -16 18 -5 3.23 1.93
 -16 18 -4 0.19 1.75
 -16 18 -4 0.23 1.51
 -16 18 -3 15.92 2.72
 -16 18 -3 17.23 3.23
 -16 18 -2 33.64 3.86
 -16 18 -2 22.37 3.69
 -16 18 -2 27.28 3.85
 -16 18 -1 30.52 4.09
 -16 18 -1 26.97 3.68
 -16 18 0 -0.95 1.74
 -16 18 0 3.46 1.97
 -16 18 1 8.05 2.43
 -16 18 2 20.87 3.33
 -16 18 3 46.58 4.84
 -16 18 3 45.97 4.54
 -16 18 4 24.25 3.44
 -16 18 4 19.64 3.2
 -16 18 4 14.5 2.43
 -16 18 5 0.75 1.57
 -16 18 5 2.71 1.86
 -16 18 6 20.79 3.09
 -16 18 6 16.05 2.86
 -16 18 6 15.39 2.64
 -16 18 7 32.7 3.59
 -16 18 7 29.54 3.25
 -16 19 -12 4.71 2.23
 -16 19 -12 4.31 2.03
 -16 19 -12 2.07 1.66
 -16 19 -11 6.57 2.14
 -16 19 -11 6.18 1.93
 -16 19 -11 4.13 2.13
 -16 19 -10 15.45 3
 -16 19 -10 17.19 3.2
 -16 19 -10 9.98 2.12
 -16 19 -9 3.81 2.03
 -16 19 -8 0.21 1.86
 -16 19 -7 10.33 2.6
 -16 19 -7 10.42 2.69
 -16 19 -6 17.66 2.95
 -16 19 -6 22.59 3.59
 -16 19 -5 10.03 2.41
 -16 19 -5 12.72 2.88
 -16 19 -4 -3.47 2.08
 -16 19 -3 12.27 2.69
 -16 19 -2 4.61 2.01
 -16 19 -2 3.66 1.79
 -16 19 -1 21.09 3.76
 -16 19 -1 24.16 3.61
 -16 19 0 12.41 3.13
 -16 19 0 14.14 2.92
 -16 19 1 -2.22 2.21
 -16 19 2 7.88 2.47
 -16 19 3 22.57 3.4
 -16 19 3 19.11 3.06
 -16 19 4 70.87 5.54
 -16 19 4 69.55 5.38
 -16 19 4 64.2 4.92
 -16 19 5 37.4 4.05
 -16 19 5 42.14 4.18
 -16 19 5 34.53 3.61
 -16 19 6 -1.87 1.67
 -16 19 6 4.98 2.18
 -16 20 -11 1.19 1.63
 -16 20 -11 4.21 2.08
 -16 20 -11 0.74 1.54
 -16 20 -10 5.18 2.12
 -16 20 -10 7.5 2.34
 -16 20 -9 11.95 2.64
 -16 20 -8 11.08 2.36
 -16 20 -7 -0.21 1.71
 -16 20 -7 2.22 2.18
 -16 20 -6 -0.84 1.77
 -16 20 -6 -0.74 1.74
 -16 20 -5 12.92 2.99
 -16 20 -5 9.16 2.81
 -16 20 -4 25.15 3.7
 -16 20 -3 0.21 1.65
 -16 20 -2 0.21 1.6
 -16 20 -2 3.11 2.42
 -16 20 -1 17.8 3.16
 -16 20 -1 11.15 2.91
 -16 20 0 52.85 4.96
 -16 20 0 51.18 5.19
 -16 20 1 24.83 3.74
 -16 20 2 3.31 1.87
 -16 20 3 -1.87 1.99
 -16 20 3 0.76 1.8
 -16 20 3 3.09 1.85
 -16 20 4 27.3 3.46
 -16 20 4 24.78 3.38
 -16 21 -10 0.18 1.46
 -16 21 -10 -0.23 1.95
 -16 21 -9 8.43 2.46
 -16 21 -9 11.82 2.98
 -16 21 -8 12.76 2.58
 -16 21 -8 8.89 2.65
 -16 21 -7 -0.6 1.8
 -16 21 -7 -2.88 2.25
 -16 21 -6 0.79 1.53
 -16 21 -6 0.24 1.87
 -16 21 -5 2.02 1.77
 -16 21 -5 0.48 1.82
 -16 21 -4 31.12 3.89
 -16 21 -3 6.29 2.27
 -16 21 -2 1.2 1.81
 -16 21 -2 5.02 2.28
 -16 21 -1 0.59 1.86
 -16 21 -1 3.76 2.28
 -16 21 0 15.97 3
 -16 21 0 20.03 3.43
 -16 21 1 39.43 4.42
 -16 21 2 16.44 2.81
 -16 21 2 18.75 3.14
 -16 22 -8 19.65 3.38
 -16 22 -8 19.54 3.18
 -16 22 -7 8.89 2.62
 -16 22 -7 8.24 2.49
 -16 22 -6 1.16 1.96
 -16 22 -6 1.72 1.71
 -16 22 -5 -2.56 2
 -16 22 -5 2.3 1.74
 -16 22 -4 14.76 2.94
 -16 22 -3 23.14 3.31
 -16 22 -2 16.18 3.13
 -16 22 -2 7.84 2.27
 -16 22 -1 12.71 2.76
 -16 22 -1 14.21 2.72
 -15 -19 15 36.3 3.92
 -15 -19 16 26.6 3.51
 -15 -19 17 6.66 2.38
 -15 -18 10 1.2 1.75
 -15 -18 11 16.34 3.22
 -15 -18 12 13.82 2.75
 -15 -18 12 15.76 3.16
 -15 -18 13 14.95 2.71
 -15 -18 13 15.68 3
 -15 -18 14 17.49 2.94
 -15 -18 15 -2.46 1.88
 -15 -18 16 34.1 4.15
 -15 -18 17 39.11 4.36
 -15 -18 18 37.45 4.41
 -15 -17 7 6.88 2.43
 -15 -17 9 24.76 3.68
 -15 -17 10 9.59 2.55
 -15 -17 11 -2.83 1.81
 -15 -17 12 22.84 3.22
 -15 -17 12 19.73 3.09
 -15 -17 13 29.37 3.69
 -15 -17 13 32.63 3.96
 -15 -17 14 26.92 3.51
 -15 -17 15 6.21 1.86
 -15 -17 16 -0.2 1.84
 -15 -17 17 41.46 4.62
 -15 -17 21 3.41 1.62
 -15 -17 22 39.2 3.98
 -15 -16 5 31.57 3.97
 -15 -16 6 23.32 3.5
 -15 -16 7 6 2.35
 -15 -16 9 21.12 3.31
 -15 -16 10 33.51 4.04
 -15 -16 11 12.4 2.52
 -15 -16 11 16.04 3.13
 -15 -16 12 -1.57 1.76
 -15 -16 12 0.8 1.75
 -15 -16 13 30.69 3.79
 -15 -16 14 54.39 4.8
 -15 -16 15 27.38 3.6
 -15 -16 16 8.92 2.71
 -15 -16 17 -2.7 1.7
 -15 -16 21 2.02 1.64
 -15 -16 22 3.52 1.69
 -15 -16 23 5.85 1.88
 -15 -15 4 2.42 2.01
 -15 -15 5 7.4 2.35
 -15 -15 6 8.73 2.67
 -15 -15 9 28.62 4.02
 -15 -15 10 50.94 4.35
 -15 -15 10 54.6 5.05
 -15 -15 11 38.75 3.94
 -15 -15 11 35.18 4.06
 -15 -15 12 27.09 3.51
 -15 -15 12 26.59 3.63
 -15 -15 13 4.25 2.17
 -15 -15 14 20.56 3.13
 -15 -15 15 49.57 4.75
 -15 -15 16 51.85 5
 -15 -15 21 26.82 3.31
 -15 -15 22 7.11 2
 -15 -15 23 1.38 1.49
 -15 -15 24 12.91 2.53
 -15 -14 2 45.62 4.46
 -15 -14 3 21.54 3.35
 -15 -14 4 -2.05 2.01
 -15 -14 5 4.57 2.13
 -15 -14 6 14.62 2.93
 -15 -14 9 -2.12 1.74
 -15 -14 9 0.21 1.6
 -15 -14 10 25.15 3.29
 -15 -14 10 22.99 3.43
 -15 -14 11 35.01 3.73
 -15 -14 11 36.61 4.16
 -15 -14 12 45.75 4.34
 -15 -14 13 38.05 4.13
 -15 -14 13 28.72 2.66
 -15 -14 14 4.04 1.76
 -15 -14 14 7.59 1.7
 -15 -14 14 6.58 1.67
 -15 -14 15 12.52 2.03
 -15 -14 16 68.62 4.04
 -15 -14 17 82.86 4.45
 -15 -14 18 8.37 1.83
 -15 -14 19 2.3 1.46
 -15 -14 20 1.75 1.33
 -15 -14 21 10.3 1.95
 -15 -14 21 11.32 2.33
 -15 -14 22 18.75 2.47
 -15 -14 22 19.17 3.02
 -15 -14 23 6.91 2.13
 -15 -14 24 5.13 1.91
 -15 -13 1 -0.77 1.78
 -15 -13 2 11.18 2.8
 -15 -13 3 51.55 5
 -15 -13 4 24.56 3.61
 -15 -13 5 0.83 1.98
 -15 -13 6 22.26 3.43
 -15 -13 9 45.98 4.61
 -15 -13 10 1.46 1.41
 -15 -13 10 2.41 1.81
 -15 -13 10 2.26 1.42
 -15 -13 11 10.93 2.46
 -15 -13 11 9.6 1.91
 -15 -13 11 3.5 1.29
 -15 -13 12 23.57 3.16
 -15 -13 12 22.3 2.52
 -15 -13 12 25.49 2.77
 -15 -13 13 72.46 4.25
 -15 -13 13 78.59 4.71
 -15 -13 14 11.91 1.96
 -15 -13 14 16.32 2.46
 -15 -13 15 4.97 1.56
 -15 -13 15 8.49 1.86
 -15 -13 16 0.23 1.17
 -15 -13 17 46.82 3.58
 -15 -13 18 76.22 4.5
 -15 -13 19 7.75 1.74
 -15 -13 20 5.26 1.73
 -15 -13 20 2.33 1.48
 -15 -13 21 16.91 2.33
 -15 -13 21 14.01 2.65
 -15 -13 22 24.08 2.76
 -15 -13 22 28.73 3.43
 -15 -13 23 44.68 3.68
 -15 -13 23 55 4.83
 -15 -13 24 10.48 2.13
 -15 -13 24 18.63 3
 -15 -13 25 0.92 1.4
 -15 -13 25 0.54 1.8
 -15 -12 1 10.04 2.59
 -15 -12 2 4.02 2.2
 -15 -12 3 10.62 2.63
 -15 -12 4 53.51 4.93
 -15 -12 5 44.76 4.7
 -15 -12 6 6.18 2.3
 -15 -12 9 120.05 5.61
 -15 -12 9 127.53 7.4
 -15 -12 10 7.91 1.71
 -15 -12 10 6.97 1.8
 -15 -12 11 5.99 1.69
 -15 -12 11 8.73 1.88
 -15 -12 12 -0.48 1.11
 -15 -12 12 1.21 1.32
 -15 -12 13 50.99 3.67
 -15 -12 13 58.57 4.17
 -15 -12 14 42.4 3.34
 -15 -12 14 50.44 4.01
 -15 -12 15 1.59 1.25
 -15 -12 15 2.47 1.43
 -15 -12 16 -0.37 1.12
 -15 -12 16 -0.45 1.15
 -15 -12 17 10.06 1.96
 -15 -12 18 53.81 3.89
 -15 -12 19 98.76 5.3
 -15 -12 20 20.05 2.66
 -15 -12 20 19.67 3.07
 -15 -12 21 5.52 1.84
 -15 -12 21 3.09 1.57
 -15 -12 22 2.46 1.23
 -15 -12 22 3.48 1.73
 -15 -12 23 45.3 3.83
 -15 -12 23 41.81 4.21
 -15 -12 24 30.64 3.21
 -15 -12 24 31.94 3.8
 -15 -12 25 9.33 2.01
 -15 -12 25 8.07 2.23
 -15 -11 1 23.76 3.48
 -15 -11 2 3.62 2.24
 -15 -11 3 -0.41 1.6
 -15 -11 4 18.95 3.33
 -15 -11 5 94.8 6.45
 -15 -11 6 78.13 5.95
 -15 -11 7 52.21 3.82
 -15 -11 8 3.12 1.56
 -15 -11 9 33.77 3.24
 -15 -11 10 44.09 3.46
 -15 -11 10 53.39 4.03
 -15 -11 11 56.12 3.99
 -15 -11 11 56.07 4.16
 -15 -11 12 11.9 2.09
 -15 -11 12 5.77 1.7
 -15 -11 13 2.26 1.43
 -15 -11 13 2.03 1.4
 -15 -11 14 63.54 4.18
 -15 -11 14 64.15 4.53
 -15 -11 15 156.36 6.45
 -15 -11 15 175.07 7.44
 -15 -11 16 30.57 3.02
 -15 -11 16 38.22 3.7
 -15 -11 17 0.13 1.28
 -15 -11 17 -0.47 1.43
 -15 -11 18 3.08 1.43
 -15 -11 19 36.64 3.39
 -15 -11 20 42.71 3.68
 -15 -11 20 48.53 4.38
 -15 -11 21 15.27 2.4
 -15 -11 21 14.11 2.66
 -15 -11 22 0.72 1.31
 -15 -11 22 0.93 1.67
 -15 -11 23 11.48 2.31
 -15 -11 23 13.21 2.6
 -15 -11 24 33 3.39
 -15 -11 24 38.13 4.04
 -15 -11 25 25.35 3.68
 -15 -11 25 26.55 3.21
 -15 -11 25 24.25 3.34
 -15 -10 3 22.06 3.47
 -15 -10 4 17.45 3.15
 -15 -10 5 1.15 1.15
 -15 -10 5 0.4 1.64
 -15 -10 6 15.84 2.4
 -15 -10 7 34.86 3.23
 -15 -10 8 24.43 2.88
 -15 -10 9 2.12 1.28
 -15 -10 10 45.66 3.86
 -15 -10 11 75.29 4.88
 -15 -10 11 66.75 4.26
 -15 -10 12 6.03 1.86
 -15 -10 12 5.32 1.66
 -15 -10 13 9.42 2.12
 -15 -10 13 12.24 2.03
 -15 -10 14 1.22 1.39
 -15 -10 14 1.44 1.28
 -15 -10 15 104.38 5.85
 -15 -10 15 105.06 5.44
 -15 -10 16 207.75 8.28
 -15 -10 16 193.1 7.39
 -15 -10 17 61.72 4.67
 -15 -10 17 52.69 4
 -15 -10 18 8.09 2.27
 -15 -10 18 7.81 1.94
 -15 -10 19 8.12 1.85
 -15 -10 20 19.86 2.71
 -15 -10 21 11.8 2.18
 -15 -10 22 17.96 2.66
 -15 -10 23 12.75 2.3
 -15 -10 24 1.99 1.69
 -15 -10 24 2.15 1.61
 -15 -10 25 33.58 4.12
 -15 -10 25 32.8 3.5
 -15 -10 26 21.7 3.34
 -15 -10 26 16.75 2.74
 -15 -9 7 75.07 4.92
 -15 -9 8 88.8 5.22
 -15 -9 9 51.92 4.17
 -15 -9 10 11.83 2.27
 -15 -9 11 59.79 4.43
 -15 -9 11 58.05 4.14
 -15 -9 12 33.62 3.39
 -15 -9 12 27.12 2.98
 -15 -9 13 122.28 6.36
 -15 -9 13 113.85 5.67
 -15 -9 14 120.19 6.31
 -15 -9 14 120.12 5.84
 -15 -9 15 2.23 1.59
 -15 -9 15 0.14 1.24
 -15 -9 16 34.34 3.65
 -15 -9 16 25.82 2.89
 -15 -9 17 136.86 6.83
 -15 -9 17 121.12 6.04
 -15 -9 18 124.16 6.59
 -15 -9 18 128.29 6.27
 -15 -9 19 5.75 1.82
 -15 -9 20 13.52 2.28
 -15 -9 21 7.95 1.93
 -15 -9 22 7.45 2.28
 -15 -9 23 28.2 3.14
 -15 -9 24 3.53 1.98
 -15 -9 24 3.98 1.69
 -15 -9 25 8.8 2.52
 -15 -9 25 10.49 2.27
 -15 -9 26 17.91 2.99
 -15 -9 26 23.52 3.19
 -15 -8 8 78.68 5.02
 -15 -8 9 78.22 5.06
 -15 -8 10 6.52 1.81
 -15 -8 11 13.59 2.19
 -15 -8 11 17.55 2.64
 -15 -8 12 21.02 2.66
 -15 -8 12 22.47 2.95
 -15 -8 13 56.04 4.13
 -15 -8 13 57.46 4.52
 -15 -8 14 62.41 4.32
 -15 -8 14 68.25 4.83
 -15 -8 15 3.65 1.58
 -15 -8 15 3.24 1.76
 -15 -8 16 9.26 1.97
 -15 -8 16 5.74 1.91
 -15 -8 17 15.82 2.38
 -15 -8 17 17.48 2.79
 -15 -8 18 74.18 4.92
 -15 -8 18 81.77 5.53
 -15 -8 19 66.65 4.71
 -15 -8 19 47.65 4.4
 -15 -8 20 2.32 1.48
 -15 -8 20 2.36 1.53
 -15 -8 21 14.35 2.42
 -15 -8 21 13.51 2.48
 -15 -8 22 20.08 2.84
 -15 -8 22 24.27 3.28
 -15 -8 23 34.38 3.88
 -15 -8 23 34.13 3.61
 -15 -8 23 34.35 4.02
 -15 -8 24 25.66 3.67
 -15 -8 24 25.75 3.24
 -15 -8 24 25.21 3.58
 -15 -8 25 -1.54 1.81
 -15 -8 25 -2.46 1.66
 -15 -8 25 1.72 1.54
 -15 -8 26 7.39 2.32
 -15 -8 26 9.26 2.22
 -15 -8 26 10.35 2.47
 -15 -7 9 99.18 5.77
 -15 -7 10 82.06 5.35
 -15 -7 11 33.44 3.15
 -15 -7 11 33.89 3.5
 -15 -7 12 -0.42 1.14
 -15 -7 12 2.93 1.56
 -15 -7 13 15.91 2.47
 -15 -7 13 18.92 2.7
 -15 -7 14 41.93 3.59
 -15 -7 14 45.87 4.01
 -15 -7 15 41.4 3.68
 -15 -7 15 41.75 3.94
 -15 -7 16 17.49 2.52
 -15 -7 16 21.75 2.89
 -15 -7 17 6.1 1.72
 -15 -7 17 9.07 2.29
 -15 -7 18 5.8 1.83
 -15 -7 18 8.36 2.08
 -15 -7 18 1.75 1.32
 -15 -7 19 10.43 2.21
 -15 -7 19 8.19 2.07
 -15 -7 20 44.74 3.98
 -15 -7 20 40.86 4.11
 -15 -7 21 16.2 2.72
 -15 -7 21 5.74 1.84
 -15 -7 22 4.11 2.02
 -15 -7 22 3.3 1.94
 -15 -7 22 2.25 1.79
 -15 -7 23 31.15 3.8
 -15 -7 23 22.02 3.22
 -15 -7 23 31.93 3.77
 -15 -7 24 16.91 3.08
 -15 -7 24 26.75 3.46
 -15 -7 24 23.92 3.24
 -15 -7 25 25.27 3.62
 -15 -7 25 18.63 2.92
 -15 -7 25 19.22 2.9
 -15 -7 26 -0.74 1.78
 -15 -7 26 0.56 1.75
 -15 -6 10 41.36 3.82
 -15 -6 11 67.99 4.5
 -15 -6 11 62.43 4.69
 -15 -6 12 47.22 3.76
 -15 -6 12 47.08 4.1
 -15 -6 13 1.13 1.24
 -15 -6 13 2.49 1.37
 -15 -6 14 30.86 3.24
 -15 -6 14 37.21 3.7
 -15 -6 15 76.98 4.92
 -15 -6 15 75.67 5.17
 -15 -6 16 90.03 5.32
 -15 -6 16 104.8 6.11
 -15 -6 17 22.62 2.94
 -15 -6 17 23.47 3.03
 -15 -6 18 31.37 3.47
 -15 -6 18 33.44 3.48
 -15 -6 18 29.53 3.49
 -15 -6 19 41.52 3.85
 -15 -6 19 43.2 4.16
 -15 -6 20 20.83 2.83
 -15 -6 20 28.06 3.46
 -15 -6 21 54.14 4.68
 -15 -6 21 52.14 4.36
 -15 -6 21 47.91 4.43
 -15 -6 22 6.41 2.11
 -15 -6 22 5.73 1.91
 -15 -6 22 7.88 2.12
 -15 -6 23 2.04 2.07
 -15 -6 23 1.88 1.52
 -15 -6 23 1.9 1.75
 -15 -6 24 22.28 3.26
 -15 -6 24 22.66 3.19
 -15 -6 24 26.95 3.54
 -15 -6 25 36.16 4.06
 -15 -6 25 36.01 3.95
 -15 -6 25 35.52 4.14
 -15 -5 10 8.72 2.14
 -15 -5 11 47.35 3.79
 -15 -5 11 48.21 4.22
 -15 -5 12 101.32 5.5
 -15 -5 12 96.55 5.81
 -15 -5 13 44.36 3.74
 -15 -5 13 49.91 4.25
 -15 -5 14 2.62 1.39
 -15 -5 14 1.51 1.36
 -15 -5 15 13.02 2.28
 -15 -5 15 8.69 2.11
 -15 -5 16 84.3 5.25
 -15 -5 16 100.98 6
 -15 -5 17 157.49 7.06
 -15 -5 17 163.23 7.59
 -15 -5 18 30.05 3.54
 -15 -5 18 27.4 3.25
 -15 -5 18 28.24 3.43
 -15 -5 19 9.26 2.2
 -15 -5 19 10.73 2.29
 -15 -5 20 5.85 2.07
 -15 -5 20 8.14 1.46
 -15 -5 20 11.61 2.34
 -15 -5 20 7.21 2.02
 -15 -5 21 11.26 2.35
 -15 -5 21 15.55 2.69
 -15 -5 21 13.97 1.97
 -15 -5 21 11.43 2.49
 -15 -5 22 21.55 3.16
 -15 -5 22 25.68 2.61
 -15 -5 22 27.12 3.52
 -15 -5 22 29.16 3.73
 -15 -5 23 20.83 3.02
 -15 -5 23 17.73 2.29
 -15 -5 23 17.38 2.91
 -15 -5 23 24.04 3.33
 -15 -5 24 2.72 1.81
 -15 -5 24 1.57 1.53
 -15 -5 24 3.03 1.89
 -15 -5 25 7.06 2.22
 -15 -5 25 14.89 2.9
 -15 -5 25 10.25 2.25
 -15 -4 10 2.55 1.22
 -15 -4 11 11.11 2.15
 -15 -4 11 8.9 2.28
 -15 -4 12 90.1 5.29
 -15 -4 12 90.54 5.61
 -15 -4 13 158.83 6.93
 -15 -4 13 178.88 7.9
 -15 -4 14 112.41 5.91
 -15 -4 14 110.84 6.25
 -15 -4 15 55.48 4.22
 -15 -4 15 59.09 3.07
 -15 -4 15 54.92 4.47
 -15 -4 16 5.97 1.77
 -15 -4 16 3.22 1.21
 -15 -4 17 111.98 6.08
 -15 -4 17 101.43 4.39
 -15 -4 17 118.44 6.46
 -15 -4 18 101.15 5.88
 -15 -4 18 94.46 5.8
 -15 -4 18 96.02 4.45
 -15 -4 19 34.96 3.53
 -15 -4 19 35.46 3.82
 -15 -4 19 34.61 2.88
 -15 -4 19 34.61 3.63
 -15 -4 20 0.5 1.37
 -15 -4 20 -0.17 1.37
 -15 -4 20 1.19 1.37
 -15 -4 20 1.61 1.48
 -15 -4 21 52.8 4.53
 -15 -4 21 52.34 4.47
 -15 -4 21 52.71 3.71
 -15 -4 21 52.25 4.6
 -15 -4 22 60.35 4.93
 -15 -4 22 67.72 5.11
 -15 -4 22 65.41 4.16
 -15 -4 22 64.15 5.19
 -15 -4 23 43.31 4.17
 -15 -4 23 41.69 3.52
 -15 -4 23 42.41 4.09
 -15 -4 23 48.14 4.42
 -15 -4 24 -0.36 1.94
 -15 -4 24 -3.54 1.91
 -15 -4 24 0.12 1.24
 -15 -4 24 2.82 1.71
 -15 -4 25 1.59 1.86
 -15 -4 25 -0.56 1.48
 -15 -4 25 -0.88 1.44
 -15 -4 25 -1.23 1.64
 -15 -4 25 -0.55 1.52
 -15 -3 10 36.08 3.41
 -15 -3 11 29.89 3.1
 -15 -3 11 37.26 3.7
 -15 -3 12 2.45 1.25
 -15 -3 12 2.45 0.93
 -15 -3 12 4.07 1.67
 -15 -3 13 93.53 5.37
 -15 -3 13 96.25 3.83
 -15 -3 13 98.95 5.97
 -15 -3 14 50.23 4.13
 -15 -3 14 45.73 2.79
 -15 -3 14 53.09 4.37
 -15 -3 15 28.96 3.3
 -15 -3 15 29.99 2.41
 -15 -3 15 28.64 3.27
 -15 -3 16 -1.24 1.37
 -15 -3 16 1.56 1.04
 -15 -3 16 1.44 1.35
 -15 -3 17 8.55 1.95
 -15 -3 17 6 1.43
 -15 -3 18 60.4 4.68
 -15 -3 18 51.92 3.45
 -15 -3 18 53.59 4.31
 -15 -3 19 51.16 4.4
 -15 -3 19 40.46 3.17
 -15 -3 19 40.45 3.85
 -15 -3 20 17.1 2.69
 -15 -3 20 17.31 2.28
 -15 -3 20 23.15 3.2
 -15 -3 21 7.91 2.02
 -15 -3 21 8.54 1.8
 -15 -3 21 5.64 1.92
 -15 -3 22 15.36 2.82
 -15 -3 22 18.79 2.44
 -15 -3 22 22.69 3.16
 -15 -3 23 46.99 4.29
 -15 -3 23 55.28 4.05
 -15 -3 23 53.65 4.69
 -15 -3 24 24.98 3.44
 -15 -3 24 23.52 3.33
 -15 -3 24 22.46 2.79
 -15 -3 24 25.04 3.39
 -15 -3 25 3.96 1.47
 -15 -3 25 6.23 2.27
 -15 -3 25 5.89 1.85
 -15 -3 25 2.63 1.55
 -15 -2 11 122.35 6.59
 -15 -2 12 42.4 4.03
 -15 -2 13 5.28 1.83
 -15 -2 14 49.33 3.08
 -15 -2 15 40.68 2.91
 -15 -2 16 29.67 3.23
 -15 -2 16 25.66 2.44
 -15 -2 17 19.76 2.85
 -15 -2 17 17.39 2.68
 -15 -2 17 15.21 2.09
 -15 -2 17 14.71 2.32
 -15 -2 18 10.81 2.42
 -15 -2 18 7.37 1.9
 -15 -2 18 7.6 1.69
 -15 -2 18 4.65 1.8
 -15 -2 19 59.98 4.77
 -15 -2 19 57.55 3.82
 -15 -2 19 57.56 4.43
 -15 -2 20 10.07 2.36
 -15 -2 20 11.75 2.18
 -15 -2 20 12.53 2.52
 -15 -2 21 18.81 2.9
 -15 -2 21 14.93 2.22
 -15 -2 21 17.49 2.83
 -15 -2 22 18.2 3.04
 -15 -2 22 13.36 2.3
 -15 -2 22 18.42 3.1
 -15 -2 23 26.15 3.5
 -15 -2 23 24.04 3.35
 -15 -2 23 32.21 3.28
 -15 -2 23 33.76 3.93
 -15 -2 24 40.86 3.96
 -15 -2 24 51.81 4.51
 -15 -2 24 42.36 3.65
 -15 -2 24 42.73 4.3
 -15 -1 11 49.46 4.28
 -15 -1 14 15.82 2.39
 -15 -1 15 94.95 4.54
 -15 -1 15 102.82 5.98
 -15 -1 15 100.58 5.64
 -15 -1 15 93.33 4.79
 -15 -1 16 38.35 3.71
 -15 -1 16 26.95 2.88
 -15 -1 16 29.69 3.22
 -15 -1 16 36.34 2.94
 -15 -1 17 20.94 2.8
 -15 -1 17 26.85 3.25
 -15 -1 17 24.79 2.95
 -15 -1 17 19.57 2.73
 -15 -1 17 25.49 2.6
 -15 -1 18 21.01 3.11
 -15 -1 18 25.45 3.34
 -15 -1 18 20.54 2.93
 -15 -1 18 17.64 2.42
 -15 -1 18 18.56 2.66
 -15 -1 19 24.03 3.14
 -15 -1 19 22.19 3.08
 -15 -1 19 23.69 2.79
 -15 -1 19 28.54 3.38
 -15 -1 20 40.31 3.96
 -15 -1 20 44.3 4.15
 -15 -1 20 42.28 3.62
 -15 -1 20 34.84 3.5
 -15 -1 21 13.58 2.5
 -15 -1 21 11.92 2.16
 -15 -1 21 15.91 2.62
 -15 -1 21 19.93 3.03
 -15 -1 22 14.48 2.67
 -15 -1 22 12.7 2.48
 -15 -1 22 14.12 2.54
 -15 -1 22 11.49 2.19
 -15 -1 22 14.4 2.63
 -15 -1 23 7.71 2.08
 -15 -1 23 7.56 2.36
 -15 -1 23 5.5 2.14
 -15 -1 23 11.1 2.61
 -15 -1 23 5.67 1.76
 -15 -1 24 3.39 1.59
 -15 -1 24 5.4 1.77
 -15 -1 24 5.64 2.06
 -15 -1 24 3.91 2.04
 -15 0 9 122.1 5.99
 -15 0 10 33.56 3.32
 -15 0 11 150.21 6.73
 -15 0 12 77.53 4.94
 -15 0 13 191.93 7.73
 -15 0 13 175.01 7.28
 -15 0 13 198.93 8.29
 -15 0 14 66.35 4.69
 -15 0 14 66.12 4.89
 -15 0 14 65.73 4.54
 -15 0 14 61.23 4.23
 -15 0 15 3.26 1.44
 -15 0 15 -0.82 1.42
 -15 0 15 0.87 1.16
 -15 0 15 1.78 1.45
 -15 0 15 -0.23 1.18
 -15 0 16 13.7 2.4
 -15 0 16 16.46 2.63
 -15 0 16 14.17 2.2
 -15 0 16 14.45 2.33
 -15 0 16 13.84 2.1
 -15 0 17 37.65 3.74
 -15 0 17 42.15 3.91
 -15 0 17 33.05 3.21
 -15 0 17 36.9 3.69
 -15 0 17 37.65 3.25
 -15 0 18 70.52 5.1
 -15 0 18 83.07 5.4
 -15 0 18 72.8 5.11
 -15 0 18 78.37 4.65
 -15 0 18 73.35 4.68
 -15 0 19 13.69 2.49
 -15 0 19 10.78 2.32
 -15 0 19 13.62 2.36
 -15 0 19 12.19 2.24
 -15 0 20 12.92 2.66
 -15 0 20 15.35 2.58
 -15 0 20 14.65 2.43
 -15 0 20 10.92 2.31
 -15 0 21 19.61 2.68
 -15 0 21 21.76 3.01
 -15 0 21 20.04 2.84
 -15 0 21 27.26 3.06
 -15 0 21 26.09 3.36
 -15 0 22 21.49 3.06
 -15 0 22 23.46 3.22
 -15 0 22 21.32 2.84
 -15 0 22 21.4 3.1
 -15 0 22 21.29 2.94
 -15 0 23 22.66 3.35
 -15 0 23 16.93 3.02
 -15 0 23 14.56 2.64
 -15 0 23 14.49 2.56
 -15 0 24 6.41 2.13
 -15 0 24 10.51 2.18
 -15 0 24 7.74 2.45
 -15 0 24 7.25 2.11
 -15 1 9 54.3 4.06
 -15 1 10 9.5 1.96
 -15 1 11 7.89 1.92
 -15 1 11 8.37 2.15
 -15 1 12 21.58 2.78
 -15 1 12 18.31 2.61
 -15 1 12 21.91 2.99
 -15 1 13 81.34 5.17
 -15 1 13 100.38 5.97
 -15 1 13 89.49 5.08
 -15 1 13 92.59 5.34
 -15 1 14 79.89 5.08
 -15 1 14 79.4 5.29
 -15 1 14 75.18 4.27
 -15 1 14 76.9 4.79
 -15 1 14 74.56 4.57
 -15 1 15 22.6 2.87
 -15 1 15 22.03 2.99
 -15 1 15 15.45 2.19
 -15 1 15 18.71 2.65
 -15 1 15 14.32 1.99
 -15 1 16 2.08 1.51
 -15 1 16 0.96 1.19
 -15 1 16 0.25 1.07
 -15 1 16 -0.15 1.17
 -15 1 16 0.75 1.25
 -15 1 17 42.8 3.97
 -15 1 17 46.06 4
 -15 1 17 40.75 3.83
 -15 1 17 43.3 3.64
 -15 1 17 39.03 3.34
 -15 1 18 101.59 6.08
 -15 1 18 108.42 6.09
 -15 1 18 105.48 5.52
 -15 1 18 99.77 5.41
 -15 1 19 49.67 4.36
 -15 1 19 49.25 4.23
 -15 1 19 50.81 3.99
 -15 1 19 45.64 3.84
 -15 1 20 5.42 2.14
 -15 1 20 4.38 1.95
 -15 1 20 4.58 1.69
 -15 1 20 5.85 1.75
 -15 1 20 1.48 1.48
 -15 1 21 6.52 1.83
 -15 1 21 4.31 1.79
 -15 1 21 6.42 1.85
 -15 1 21 7.62 2.13
 -15 1 21 11.17 2.34
 -15 1 22 39.51 3.92
 -15 1 22 42.08 4.16
 -15 1 22 34.14 3.52
 -15 1 22 36.1 3.83
 -15 1 23 59.59 4.93
 -15 1 23 61.07 4.75
 -15 1 23 57.53 4.49
 -15 1 23 67.78 5.06
 -15 2 8 101.07 5.45
 -15 2 9 145.7 6.55
 -15 2 10 170.47 7.09
 -15 2 11 81.48 5.41
 -15 2 11 83.18 5.38
 -15 2 11 78.1 4.81
 -15 2 12 3.6 1.63
 -15 2 12 1.31 1.18
 -15 2 12 2.65 1.66
 -15 2 13 71.63 4.84
 -15 2 13 68.07 4.87
 -15 2 13 64.25 3.81
 -15 2 13 62.24 4.24
 -15 2 13 60.07 4.42
 -15 2 14 68.38 4.67
 -15 2 14 75.84 5.12
 -15 2 14 67.68 4.04
 -15 2 14 69.43 4.54
 -15 2 14 71.02 4.43
 -15 2 15 42.1 3.76
 -15 2 15 50.16 4.19
 -15 2 15 44.76 3.36
 -15 2 15 39.9 3.56
 -15 2 15 47.58 3.39
 -15 2 16 37.32 3.73
 -15 2 16 38.65 3.77
 -15 2 16 32.39 3.03
 -15 2 16 37.06 3.51
 -15 2 16 35.08 3.25
 -15 2 17 2.22 1.42
 -15 2 17 0.33 1.35
 -15 2 17 4.05 1.53
 -15 2 17 3.06 1.31
 -15 2 17 2.77 1.59
 -15 2 17 1.7 1.06
 -15 2 18 2.59 1.58
 -15 2 18 1.59 1.73
 -15 2 18 -0.11 1.16
 -15 2 18 4.15 1.66
 -15 2 18 5.56 2.12
 -15 2 19 27.01 3.07
 -15 2 19 23.01 3.02
 -15 2 19 24.33 2.73
 -15 2 19 24.57 3.1
 -15 2 19 17.51 2.39
 -15 2 20 22.35 2.88
 -15 2 20 25.51 3.27
 -15 2 20 24.89 2.7
 -15 2 20 25.47 3.16
 -15 2 20 21.17 2.96
 -15 2 21 3.17 1.72
 -15 2 21 3.86 1.77
 -15 2 21 5.62 2.23
 -15 2 21 2.94 1.69
 -15 2 22 4.74 2.07
 -15 2 22 4.82 1.9
 -15 2 22 7.45 2.18
 -15 2 22 6 1.95
 -15 2 23 35.5 3.84
 -15 2 23 30.18 3.41
 -15 2 23 25.85 3.12
 -15 2 23 31.09 3.5
 -15 3 8 40.03 3.5
 -15 3 9 17.8 2.53
 -15 3 10 65.56 4.49
 -15 3 10 62.23 4.98
 -15 3 11 209.55 8.43
 -15 3 11 191.47 7.54
 -15 3 11 196.4 8.25
 -15 3 12 44.02 3.88
 -15 3 12 49.67 4.01
 -15 3 12 42.12 3.53
 -15 3 12 40.96 3.8
 -15 3 13 1.89 1.37
 -15 3 13 1.64 1.37
 -15 3 13 0.66 1.2
 -15 3 13 0.28 1.16
 -15 3 14 20.76 2.81
 -15 3 14 22.79 2.89
 -15 3 14 21.43 2.69
 -15 3 14 16.38 2.28
 -15 3 15 24.56 3.05
 -15 3 15 30.11 3.25
 -15 3 15 20.62 2.58
 -15 3 15 28.69 2.69
 -15 3 16 76.05 4.89
 -15 3 16 71.34 4.96
 -15 3 16 64.48 4.51
 -15 3 16 62.89 3.68
 -15 3 17 9.17 1.99
 -15 3 17 10.28 2.1
 -15 3 17 10.16 2.16
 -15 3 17 11.52 1.85
 -15 3 17 9.51 1.93
 -15 3 17 9.06 2.19
 -15 3 18 -0.15 1.34
 -15 3 18 4.06 1.64
 -15 3 18 1.37 1.18
 -15 3 18 0.5 1.26
 -15 3 18 1.26 1.53
 -15 3 19 20.05 2.9
 -15 3 19 17.82 2.69
 -15 3 19 21.74 2.62
 -15 3 19 17.44 2.85
 -15 3 19 16.13 2.48
 -15 3 20 97.47 5.74
 -15 3 20 112.97 6.26
 -15 3 20 99.68 5.13
 -15 3 20 101.15 6.13
 -15 3 20 92.81 5.51
 -15 3 21 35.2 3.58
 -15 3 21 37.8 3.89
 -15 3 21 36.7 3.46
 -15 3 21 36.69 3.67
 -15 3 22 -1.72 1.87
 -15 3 22 -1.11 1.51
 -15 3 22 1.18 1.44
 -15 3 22 0.32 1.72
 -15 4 7 249.7 8.35
 -15 4 8 72.94 4.59
 -15 4 9 37.54 4
 -15 4 9 46.89 3.77
 -15 4 10 2.26 1.38
 -15 4 10 4.62 1.76
 -15 4 10 5.12 1.96
 -15 4 11 173.74 7.2
 -15 4 11 187.98 7.9
 -15 4 11 185.51 5.81
 -15 4 11 204.01 7.11
 -15 4 11 181.57 7.93
 -15 4 12 184.56 7.71
 -15 4 12 178.69 7.34
 -15 4 12 172.96 6.64
 -15 4 12 181.57 7.65
 -15 4 13 20.73 2.84
 -15 4 13 15.92 2.45
 -15 4 13 13.9 2.15
 -15 4 13 14.79 2.37
 -15 4 14 0.15 1.13
 -15 4 14 -0.15 1.51
 -15 4 14 -1.07 1.2
 -15 4 14 -1.62 1.22
 -15 4 14 2.14 1.26
 -15 4 15 5.36 1.57
 -15 4 15 4 1.21
 -15 4 15 6.11 1.79
 -15 4 15 6.79 1.74
 -15 4 15 4.33 1.45
 -15 4 15 5.9 1.54
 -15 4 16 54.83 4.2
 -15 4 16 48.59 3.92
 -15 4 16 49.3 3.44
 -15 4 16 44.55 3.51
 -15 4 16 56.41 4.45
 -15 4 17 36.2 3.49
 -15 4 17 42.92 3.85
 -15 4 17 43.13 3.34
 -15 4 17 43.83 4.01
 -15 4 18 0.63 1.46
 -15 4 18 4.25 1.76
 -15 4 18 3.37 1.59
 -15 4 18 6.34 1.81
 -15 4 19 2.71 1.45
 -15 4 19 1.08 1.7
 -15 4 19 0.63 1.7
 -15 4 19 2.37 1.64
 -15 4 20 3.23 1.61
 -15 4 20 7.16 2.18
 -15 4 20 7.78 2.04
 -15 4 20 7.51 2.15
 -15 4 21 70.43 5.05
 -15 4 21 69.69 5.27
 -15 4 21 72.06 4.92
 -15 4 21 71.55 4.67
 -15 4 22 20.77 2.89
 -15 4 22 20.33 2.93
 -15 4 22 23.28 2.94
 -15 4 22 23.41 2.79
 -15 5 7 86.27 4.97
 -15 5 8 21.4 2.51
 -15 5 8 18.71 3
 -15 5 9 1.94 1.19
 -15 5 9 2.59 1.36
 -15 5 9 1.37 1.24
 -15 5 10 66.16 4.41
 -15 5 10 63.83 4.65
 -15 5 10 63.12 3.58
 -15 5 10 63.24 4.96
 -15 5 10 59.74 3.79
 -15 5 11 1.42 1.23
 -15 5 11 -0.99 1.61
 -15 5 11 4.08 1.65
 -15 5 11 0.5 0.91
 -15 5 11 -0.23 0.98
 -15 5 12 98.09 5.64
 -15 5 12 94.93 5.42
 -15 5 12 88.58 4.77
 -15 5 12 98.91 5.61
 -15 5 13 67.76 4.65
 -15 5 13 58.62 4.31
 -15 5 13 64.63 4.19
 -15 5 13 54.17 3.2
 -15 5 13 61.82 4.38
 -15 5 14 10.64 2.06
 -15 5 14 13.26 2.41
 -15 5 14 11.48 2.05
 -15 5 14 11.81 2
 -15 5 14 11.84 1.81
 -15 5 15 5.14 1.67
 -15 5 15 6.87 1.99
 -15 5 15 10.44 1.96
 -15 5 15 13.15 1.91
 -15 5 15 9.18 1.76
 -15 5 16 7.61 1.94
 -15 5 16 6.46 1.98
 -15 5 16 7.15 1.72
 -15 5 16 4.15 1.85
 -15 5 17 91.77 5.6
 -15 5 17 96.15 5.45
 -15 5 17 93.34 4.98
 -15 5 17 92.83 5.68
 -15 5 18 62.79 4.75
 -15 5 18 63.63 4.49
 -15 5 18 61.56 4.14
 -15 5 18 59.26 4.67
 -15 5 19 37.62 3.74
 -15 5 19 29.61 3.19
 -15 5 19 33.57 3.26
 -15 5 19 37.35 3.92
 -15 5 20 8.23 2.11
 -15 5 20 4.17 1.61
 -15 5 20 9.09 2.08
 -15 5 20 6.02 2.11
 -15 5 21 8.17 2.08
 -15 5 21 11.08 2.5
 -15 5 21 9.61 2.02
 -15 5 21 11.74 2.28
 -15 6 -14 -0.32 1.91
 -15 6 -13 1.54 1.69
 -15 6 6 84.08 4.89
 -15 6 7 5.58 1.69
 -15 6 7 5.94 2.12
 -15 6 8 50.29 3.87
 -15 6 8 51.57 4.76
 -15 6 8 52.65 3.5
 -15 6 9 57.59 4.08
 -15 6 9 55.6 3.47
 -15 6 9 60.07 3.67
 -15 6 9 62.96 4.99
 -15 6 10 26.32 2.95
 -15 6 10 23.89 2.97
 -15 6 10 24.57 2.32
 -15 6 10 25.27 2.49
 -15 6 10 26.47 3.33
 -15 6 11 5.29 1.64
 -15 6 11 6.04 1.78
 -15 6 11 6.53 1.43
 -15 6 11 6.11 1.61
 -15 6 12 21.87 2.71
 -15 6 12 18.12 2.53
 -15 6 12 17.73 2.29
 -15 6 12 20.98 2.52
 -15 6 12 20.8 2.85
 -15 6 12 22.1 2.24
 -15 6 13 72.32 4.73
 -15 6 13 66.73 4.65
 -15 6 13 66.68 4.19
 -15 6 13 64.57 4.46
 -15 6 13 69.66 3.82
 -15 6 14 46.36 3.73
 -15 6 14 46.18 3.98
 -15 6 14 47.59 3.68
 -15 6 14 39.58 3.09
 -15 6 14 42.48 3.5
 -15 6 15 30.67 3.08
 -15 6 15 30.03 3.03
 -15 6 15 33.12 3.45
 -15 6 15 29.51 2.74
 -15 6 15 32.56 2.91
 -15 6 16 15.47 2.32
 -15 6 16 14.67 2.56
 -15 6 16 17.56 2.41
 -15 6 17 6.42 2
 -15 6 17 5.13 1.73
 -15 6 17 6.71 1.8
 -15 6 17 8.31 2.13
 -15 6 18 53.67 4.44
 -15 6 18 46.81 3.85
 -15 6 18 47.36 3.81
 -15 6 18 46.87 4.2
 -15 6 19 43.85 4.15
 -15 6 19 37.33 3.43
 -15 6 19 44.17 3.7
 -15 6 19 50.02 4.4
 -15 6 20 22.79 3.07
 -15 6 20 27.51 3.05
 -15 7 -14 15.74 2.9
 -15 7 -13 17.04 3.05
 -15 7 5 71.65 4.45
 -15 7 6 47.42 3.59
 -15 7 6 48.61 3.73
 -15 7 6 49.51 4.79
 -15 7 7 20.88 2.46
 -15 7 7 15.08 2.77
 -15 7 7 19.37 2.4
 -15 7 8 14.8 2.79
 -15 7 8 11.22 2.06
 -15 7 8 12.61 1.92
 -15 7 8 10.87 1.65
 -15 7 9 77.27 4.67
 -15 7 9 84.3 5.23
 -15 7 9 81.22 4.13
 -15 7 9 82.89 5.63
 -15 7 9 84.93 4.24
 -15 7 10 50.61 3.86
 -15 7 10 47.91 4.15
 -15 7 10 58.43 4.33
 -15 7 10 54.22 3.11
 -15 7 10 54.34 3.19
 -15 7 10 53.96 3.46
 -15 7 11 54.79 4.05
 -15 7 11 54.96 4.45
 -15 7 11 61.85 4.38
 -15 7 11 53.67 3.26
 -15 7 11 48.78 3.44
 -15 7 11 51.98 3.88
 -15 7 12 1.26 1.49
 -15 7 12 -0.45 1.29
 -15 7 12 -1.48 1.12
 -15 7 12 1.98 1.42
 -15 7 12 0.57 1.1
 -15 7 12 2.72 1.43
 -15 7 13 25.18 2.79
 -15 7 13 21.61 2.41
 -15 7 13 21.99 2.74
 -15 7 13 25.8 2.68
 -15 7 13 25.01 3.01
 -15 7 14 47.51 3.77
 -15 7 14 47.74 3.61
 -15 7 14 43.64 3.48
 -15 7 14 49.19 3.64
 -15 7 14 48.24 4.02
 -15 7 15 21.4 2.54
 -15 7 15 25.47 2.73
 -15 7 15 24.89 2.74
 -15 7 15 28.1 2.7
 -15 7 15 23.07 3.02
 -15 7 16 7.79 1.78
 -15 7 16 6.38 1.8
 -15 7 16 5.58 1.73
 -15 7 17 18.25 2.73
 -15 7 17 14.26 2.39
 -15 7 17 14.55 2.67
 -15 7 18 3.01 1.83
 -15 7 18 -1.22 1.8
 -15 7 18 -0.84 1.78
 -15 7 19 20.24 2.91
 -15 7 19 30.69 3.36
 -15 7 19 22.23 3.15
 -15 7 20 17.12 2.65
 -15 7 20 14.43 2.48
 -15 7 20 12 2.29
 -15 8 -15 5.43 1.8
 -15 8 -14 30.3 3.53
 -15 8 -13 3.89 2
 -15 8 -12 10.72 2.43
 -15 8 -11 23.8 3.38
 -15 8 4 -1.32 1.08
 -15 8 5 38.69 4.34
 -15 8 5 37.26 3.24
 -15 8 5 40.26 3.38
 -15 8 6 39.9 4.32
 -15 8 6 36.35 3.24
 -15 8 6 39.44 3.23
 -15 8 7 61.76 4.17
 -15 8 7 52.21 4.86
 -15 8 7 56.81 3.3
 -15 8 7 64.43 3.93
 -15 8 8 54.84 3.97
 -15 8 8 47.74 3.32
 -15 8 8 57.2 4.88
 -15 8 8 54.74 3.27
 -15 8 9 43.57 3.62
 -15 8 9 45.23 4.44
 -15 8 9 46.96 3.89
 -15 8 9 46.58 2.92
 -15 8 9 42.2 2.99
 -15 8 9 45.28 3.15
 -15 8 10 -1.43 1.28
 -15 8 10 1 1.03
 -15 8 10 -0.51 1.36
 -15 8 10 0.2 0.92
 -15 8 10 0.44 1.3
 -15 8 10 -1.35 1.35
 -15 8 11 87.07 5.05
 -15 8 11 77.22 5.12
 -15 8 11 87.77 5.01
 -15 8 11 80.7 4.11
 -15 8 11 76.55 4.15
 -15 8 11 81.8 4.91
 -15 8 12 54.47 4.14
 -15 8 12 55.73 4.21
 -15 8 12 56.72 4.09
 -15 8 12 54.46 3.57
 -15 8 12 49.16 3.63
 -15 8 13 14.03 2.27
 -15 8 13 11.65 1.97
 -15 8 13 15.7 2.2
 -15 8 13 12.28 2.18
 -15 8 14 12.03 2.01
 -15 8 14 13.06 2.2
 -15 8 14 17.35 2.4
 -15 8 14 11.61 2.19
 -15 8 15 26.45 2.93
 -15 8 15 25.03 3.08
 -15 8 16 8.38 2.05
 -15 8 16 5.78 1.78
 -15 8 17 43.41 4.11
 -15 8 17 49.92 3.93
 -15 8 17 49.13 4.17
 -15 8 18 12.27 2.54
 -15 8 18 11.46 2.28
 -15 8 18 7.65 2.08
 -15 8 19 17.2 2.87
 -15 8 19 19.29 2.74
 -15 8 19 20.43 2.93
 -15 9 -15 10.31 2.5
 -15 9 -14 6.04 2.16
 -15 9 -13 8.05 2.22
 -15 9 -12 12.29 2.75
 -15 9 -11 30.85 3.66
 -15 9 -10 5.97 2.15
 -15 9 0 18.54 1.92
 -15 9 1 11.3 2.18
 -15 9 2 67.62 4.56
 -15 9 3 100.62 5.39
 -15 9 3 87.62 6.46
 -15 9 4 52.44 3.87
 -15 9 4 53.72 5.14
 -15 9 4 57.56 3.94
 -15 9 5 2.49 1.32
 -15 9 5 1.06 1.29
 -15 9 5 1.89 1.25
 -15 9 6 18.21 2.47
 -15 9 6 21.2 2.47
 -15 9 6 18.28 3.05
 -15 9 7 23.68 2.66
 -15 9 7 25.83 3.38
 -15 9 8 123.96 5.74
 -15 9 8 121.28 5.07
 -15 9 8 130.56 5.32
 -15 9 8 119.39 4.6
 -15 9 8 134.99 7.37
 -15 9 9 70.38 4.42
 -15 9 9 65.02 3.69
 -15 9 9 64.84 4.53
 -15 9 9 67.21 3.69
 -15 9 9 68.75 3.68
 -15 9 9 72.04 5.25
 -15 9 10 15.26 2.4
 -15 9 10 18.03 2.79
 -15 9 10 18.03 2.52
 -15 9 10 15.71 2.09
 -15 9 10 14.96 2.32
 -15 9 11 60.33 4.19
 -15 9 11 60.18 4.5
 -15 9 11 70.45 4.49
 -15 9 11 57.97 3.67
 -15 9 11 55.89 4.08
 -15 9 12 117.9 5.55
 -15 9 12 109.1 5.68
 -15 9 12 101.26 4.97
 -15 9 12 106.47 5.79
 -15 9 13 133.85 5.78
 -15 9 13 134.8 5.85
 -15 9 13 138.93 6.33
 -15 9 13 122.98 6.08
 -15 9 14 6.67 1.67
 -15 9 14 5.59 1.56
 -15 9 14 8.21 2.08
 -15 9 15 17.24 2.5
 -15 9 15 18.28 2.53
 -15 9 16 13.52 2.25
 -15 9 16 11.78 2.09
 -15 9 17 33.34 3.64
 -15 9 17 25.35 3.09
 -15 9 17 30.7 3.27
 -15 9 18 44.67 4.19
 -15 9 18 45.33 3.98
 -15 9 18 40.51 3.75
 -15 10 -15 13.56 2.48
 -15 10 -14 8.24 2.27
 -15 10 -13 1.45 1.59
 -15 10 -12 -1.48 1.81
 -15 10 -11 3.18 2
 -15 10 -10 27.23 3.46
 -15 10 -9 -0.75 1.84
 -15 10 -8 6.68 2.17
 -15 10 -7 19.76 2.97
 -15 10 -6 134.96 7.2
 -15 10 -5 40.23 4.03
 -15 10 -3 3.37 1.42
 -15 10 -2 28.37 3.37
 -15 10 -1 149.69 5.37
 -15 10 -1 159.37 7.28
 -15 10 0 97.49 5.61
 -15 10 1 11.94 2.24
 -15 10 2 68.67 4.7
 -15 10 3 101.54 5.1
 -15 10 3 108.75 7.25
 -15 10 3 111.19 5.64
 -15 10 4 134.37 5.82
 -15 10 4 134.39 7.88
 -15 10 4 135.14 6.08
 -15 10 5 53.04 3.74
 -15 10 5 49.87 4.82
 -15 10 5 55.76 3.93
 -15 10 6 3.07 1.74
 -15 10 6 0.85 1.2
 -15 10 6 -0.12 1.07
 -15 10 7 0.96 1.33
 -15 10 7 0.86 0.9
 -15 10 7 2.23 1.23
 -15 10 7 1.23 1.1
 -15 10 8 48.49 3.72
 -15 10 8 51.87 3.59
 -15 10 8 50.09 3.9
 -15 10 8 49.32 3.38
 -15 10 8 50.62 3.28
 -15 10 8 56.38 4.86
 -15 10 9 111.37 6.15
 -15 10 9 110.01 5.45
 -15 10 9 109.46 4.97
 -15 10 9 117.58 5.72
 -15 10 9 110.3 4.86
 -15 10 9 119.39 6.62
 -15 10 10 4.81 1.6
 -15 10 10 3.45 1.55
 -15 10 10 7.64 1.92
 -15 10 10 4.11 1.49
 -15 10 10 4.02 1.68
 -15 10 11 0.53 1.16
 -15 10 11 1.1 1.48
 -15 10 11 1.46 1.23
 -15 10 11 -0.46 1.26
 -15 10 11 -0.68 1.37
 -15 10 12 0.81 1.24
 -15 10 12 1.35 1.54
 -15 10 12 1.34 1.35
 -15 10 12 0.89 1.28
 -15 10 13 49.3 3.49
 -15 10 13 46.94 3.67
 -15 10 13 48.91 3.86
 -15 10 13 51.57 4.01
 -15 10 14 59.79 4.24
 -15 10 14 55.41 4.25
 -15 10 15 8.07 2.19
 -15 10 15 6.21 1.92
 -15 10 16 -0.28 1.68
 -15 10 16 4.53 1.84
 -15 10 17 12.02 2.48
 -15 10 17 14.67 2.64
 -15 10 17 14.46 2.53
 -15 11 -16 1.13 1.64
 -15 11 -15 17.93 2.95
 -15 11 -14 7.3 2.07
 -15 11 -13 0.37 1.68
 -15 11 -12 4.48 1.82
 -15 11 -11 1.13 1.51
 -15 11 -10 55.92 4.85
 -15 11 -9 13.54 2.73
 -15 11 -8 0.75 1.42
 -15 11 -7 6.07 2.13
 -15 11 -6 21.9 3.11
 -15 11 -3 4.46 1.34
 -15 11 -3 4.06 1.71
 -15 11 -2 1.18 0.94
 -15 11 -2 2.14 1.54
 -15 11 -1 -0.32 1.43
 -15 11 -1 2.02 1.12
 -15 11 0 70.96 4.9
 -15 11 1 84.22 5.22
 -15 11 2 -0.35 1.1
 -15 11 2 1.3 1.45
 -15 11 3 -1.34 2.01
 -15 11 3 0.82 1.13
 -15 11 3 -0.42 1.13
 -15 11 4 30.22 3.79
 -15 11 4 28.57 2.81
 -15 11 4 26.82 2.89
 -15 11 5 96.98 6.59
 -15 11 5 77.55 4.39
 -15 11 5 89.85 4.93
 -15 11 6 4.8 1.86
 -15 11 6 4.52 1.5
 -15 11 6 4.15 1.27
 -15 11 6 5.67 1.54
 -15 11 7 8.58 1.85
 -15 11 7 7.35 2.13
 -15 11 7 4.78 1.39
 -15 11 7 6.48 1.43
 -15 11 7 8.62 1.92
 -15 11 8 18.84 2.86
 -15 11 8 19.35 2.42
 -15 11 8 23.15 2.65
 -15 11 8 18.9 2.52
 -15 11 8 21.1 2.27
 -15 11 8 19.59 2.26
 -15 11 8 16.4 2.75
 -15 11 9 78.26 5.23
 -15 11 9 86.36 4.78
 -15 11 9 82.2 4.49
 -15 11 9 82.7 4.68
 -15 11 9 85.03 4.48
 -15 11 9 90.89 5.82
 -15 11 10 110.17 5.91
 -15 11 10 105.78 5.27
 -15 11 10 106.2 4.96
 -15 11 10 115.24 5.35
 -15 11 10 104.49 5.12
 -15 11 10 115.78 6.37
 -15 11 11 35.65 3.56
 -15 11 11 30.87 2.82
 -15 11 11 30.78 2.98
 -15 11 11 31.75 3.14
 -15 11 11 30.42 3.03
 -15 11 12 6.43 1.75
 -15 11 12 7.71 1.9
 -15 11 12 10.09 2.18
 -15 11 13 9.57 2.17
 -15 11 13 11.42 2.06
 -15 11 14 17.03 2.57
 -15 11 14 21.74 2.72
 -15 11 15 50.12 3.98
 -15 11 15 52.12 4.09
 -15 11 16 15.66 2.6
 -15 11 16 9.9 2.14
 -15 11 17 -1.45 1.49
 -15 12 -16 -0.16 1.65
 -15 12 -15 3.65 1.82
 -15 12 -14 4.15 1.96
 -15 12 -13 11.31 2.58
 -15 12 -12 11.31 2.4
 -15 12 -11 3.42 1.92
 -15 12 -10 6.85 2.22
 -15 12 -9 59.43 5.02
 -15 12 -8 35.07 4.06
 -15 12 -7 21.46 3.3
 -15 12 -6 2.37 1.69
 -15 12 -5 12.12 2.07
 -15 12 -4 79.51 4.43
 -15 12 -3 50.81 3.45
 -15 12 -3 53.74 4.53
 -15 12 -2 0.48 0.89
 -15 12 -2 -0.24 1.64
 -15 12 -1 11.47 2.13
 -15 12 -1 14.13 3.02
 -15 12 0 8.14 2.07
 -15 12 0 6.64 2.38
 -15 12 1 83.71 5.21
 -15 12 1 80.59 4.41
 -15 12 2 2.19 1.39
 -15 12 2 1.8 1.1
 -15 12 3 0.42 1.32
 -15 12 3 -0.11 1.05
 -15 12 3 0.22 1.35
 -15 12 4 1.87 1.52
 -15 12 4 0.34 0.98
 -15 12 4 -0.21 1.49
 -15 12 5 53.01 3.21
 -15 12 5 54.94 3.9
 -15 12 5 51.89 3.61
 -15 12 5 52.54 4.89
 -15 12 6 127 5.5
 -15 12 6 137.85 7.47
 -15 12 6 133.86 5.73
 -15 12 6 131.69 5.21
 -15 12 6 129.06 7.18
 -15 12 7 46.08 4.25
 -15 12 7 51.66 3.64
 -15 12 7 49.76 3.78
 -15 12 7 49.74 3.82
 -15 12 7 47.53 3.33
 -15 12 7 50.21 3.52
 -15 12 7 45.59 4.38
 -15 12 8 23.06 3.09
 -15 12 8 23.46 2.6
 -15 12 8 24.04 2.81
 -15 12 8 22.8 2.62
 -15 12 8 22.06 2.49
 -15 12 8 26.85 3.37
 -15 12 9 3.69 1.68
 -15 12 9 3.36 1.47
 -15 12 9 3.18 1.49
 -15 12 9 3.95 1.42
 -15 12 9 5.99 1.63
 -15 12 9 7.44 2.15
 -15 12 10 35.19 3.54
 -15 12 10 33.95 3.15
 -15 12 10 30.25 2.93
 -15 12 10 29.78 2.71
 -15 12 10 33.74 3.2
 -15 12 10 34.42 3.64
 -15 12 11 89.89 5.48
 -15 12 11 95.92 5.27
 -15 12 11 95.9 5.2
 -15 12 11 77.38 4.55
 -15 12 12 10.55 2.11
 -15 12 12 9.9 1.97
 -15 12 13 -0.84 1.31
 -15 12 13 -0.13 1.18
 -15 12 14 0.29 1.54
 -15 12 15 19.7 2.87
 -15 12 16 28.77 3.29
 -15 13 -16 5.03 2.05
 -15 13 -15 2.65 1.75
 -15 13 -14 3.29 1.96
 -15 13 -13 51.37 4.75
 -15 13 -12 10.47 2.42
 -15 13 -11 2.87 1.58
 -15 13 -10 3.64 1.7
 -15 13 -9 2.48 2
 -15 13 -8 47.38 4.06
 -15 13 -8 40.24 4.23
 -15 13 -7 17.31 2.48
 -15 13 -7 15.66 2.92
 -15 13 -6 0.27 1.16
 -15 13 -5 -1.7 1.62
 -15 13 -5 0.12 1.09
 -15 13 -4 19.47 3.43
 -15 13 -4 19.73 2.42
 -15 13 -4 20.09 2.94
 -15 13 -3 108.9 7.48
 -15 13 -3 108.63 4.89
 -15 13 -3 112.09 6.44
 -15 13 -2 5.03 1.74
 -15 13 -2 7.5 2.54
 -15 13 -1 10.6 2.23
 -15 13 -1 9.31 2.78
 -15 13 0 5.06 1.73
 -15 13 0 3.06 1.36
 -15 13 0 0.47 1.51
 -15 13 1 48.79 4.08
 -15 13 1 43.39 3.23
 -15 13 2 108.83 5.78
 -15 13 2 103.9 4.89
 -15 13 3 27.3 3.04
 -15 13 3 27.76 2.63
 -15 13 3 23.7 3.65
 -15 13 4 10.67 1.67
 -15 13 4 14.3 2.28
 -15 13 4 13.23 2.08
 -15 13 5 2.71 1.24
 -15 13 5 3.23 1.9
 -15 13 5 2.11 1.37
 -15 13 5 3.19 1.49
 -15 13 5 4.58 1.95
 -15 13 6 39.87 3.21
 -15 13 6 43.65 4.41
 -15 13 6 45.14 3.6
 -15 13 6 42.45 3.2
 -15 13 6 46.86 4.61
 -15 13 7 46.58 4.38
 -15 13 7 40.95 3.19
 -15 13 7 38.64 3.44
 -15 13 7 48.61 3.55
 -15 13 7 43.71 3.39
 -15 13 7 43.99 4.29
 -15 13 8 4.27 1.74
 -15 13 8 7.81 1.64
 -15 13 8 3.98 1.62
 -15 13 8 2.41 1.31
 -15 13 8 9.91 1.84
 -15 13 8 5.04 1.74
 -15 13 9 7.25 1.98
 -15 13 9 7.31 1.86
 -15 13 9 8.02 1.84
 -15 13 9 9.91 2.24
 -15 13 9 6.54 1.49
 -15 13 10 -0.87 1.3
 -15 13 10 -0.25 1.38
 -15 13 10 -0.79 1.48
 -15 13 10 3.27 1.49
 -15 13 10 0.66 1.32
 -15 13 11 53.72 4.11
 -15 13 12 32.96 3.25
 -15 13 13 11.25 2.31
 -15 13 14 1.9 1.42
 -15 13 15 5.73 1.79
 -15 14 -16 15.21 2.82
 -15 14 -16 16.09 3.12
 -15 14 -15 4.47 2.27
 -15 14 -15 0.96 1.87
 -15 14 -14 2.04 2.03
 -15 14 -14 1.01 2.07
 -15 14 -14 3.59 2.12
 -15 14 -13 9.28 2.71
 -15 14 -13 10.22 2.92
 -15 14 -13 15.72 2.91
 -15 14 -12 18.05 3.13
 -15 14 -12 18.69 2.96
 -15 14 -11 8.31 2.4
 -15 14 -11 9.53 2.36
 -15 14 -10 29.38 3.75
 -15 14 -10 24.75 3.19
 -15 14 -9 13.86 2.83
 -15 14 -9 10.29 2.03
 -15 14 -9 9.96 2.73
 -15 14 -8 13.73 2.64
 -15 14 -8 14.39 2.37
 -15 14 -8 7.43 2.27
 -15 14 -7 18.27 2.91
 -15 14 -7 17.91 2.55
 -15 14 -7 21.8 3.74
 -15 14 -6 10.26 2.75
 -15 14 -6 9.77 1.82
 -15 14 -5 11.93 2.63
 -15 14 -5 8.85 1.87
 -15 14 -4 3.74 1.83
 -15 14 -4 3.62 2.16
 -15 14 -4 4.53 1.49
 -15 14 -3 37.77 3.81
 -15 14 -3 32.41 2.89
 -15 14 -3 40.72 4.68
 -15 14 -2 49.35 4.37
 -15 14 -2 49.45 5.16
 -15 14 -1 13.69 2.43
 -15 14 -1 13.16 1.88
 -15 14 -1 14.55 3.09
 -15 14 0 21.78 2.93
 -15 14 0 16.5 2.15
 -15 14 0 20.01 3.56
 -15 14 1 1.08 1.35
 -15 14 1 2.04 1.31
 -15 14 2 109.94 5.85
 -15 14 2 98.25 4.56
 -15 14 3 89.39 5.2
 -15 14 3 77.54 4.05
 -15 14 3 75.33 4.09
 -15 14 3 84.27 6.27
 -15 14 4 33.87 2.82
 -15 14 4 38.24 3.51
 -15 14 4 33.41 2.81
 -15 14 4 39.74 4.29
 -15 14 4 38.41 4.19
 -15 14 5 16.97 2.09
 -15 14 5 25.84 3.56
 -15 14 5 18.54 2.35
 -15 14 5 17.45 3.07
 -15 14 6 0.58 1.44
 -15 14 6 0.35 1.24
 -15 14 6 -0.39 1.56
 -15 14 6 1.6 1.35
 -15 14 7 27.08 3.36
 -15 14 7 24.78 2.73
 -15 14 7 24.21 3.36
 -15 14 7 19.55 2.72
 -15 14 8 8.88 2.17
 -15 14 8 12.2 2.23
 -15 14 8 12.06 2.43
 -15 14 8 11.34 2.11
 -15 14 9 25.49 3.15
 -15 14 9 24.57 2.88
 -15 14 9 26.64 3.35
 -15 14 9 22.97 2.79
 -15 14 10 18.83 2.6
 -15 14 10 21.65 2.8
 -15 14 10 21.56 2.98
 -15 14 10 24.97 2.72
 -15 14 11 5.38 1.81
 -15 14 12 25.04 2.92
 -15 14 13 8.51 2.03
 -15 14 14 13.83 2.51
 -15 15 -16 7.99 2.31
 -15 15 -16 10.8 2.59
 -15 15 -15 3.99 1.91
 -15 15 -15 5.67 2.11
 -15 15 -14 2.06 1.61
 -15 15 -14 2.24 2.13
 -15 15 -13 13.38 2.86
 -15 15 -13 7.96 2.3
 -15 15 -13 6.02 2.08
 -15 15 -12 0.97 1.59
 -15 15 -12 3.55 1.92
 -15 15 -12 1.53 1.8
 -15 15 -11 3.71 2.1
 -15 15 -11 2.48 2.07
 -15 15 -11 3.08 1.83
 -15 15 -10 7.41 2.38
 -15 15 -10 10.99 2.37
 -15 15 -10 3 1.92
 -15 15 -9 2.72 1.74
 -15 15 -9 5.41 1.95
 -15 15 -9 0.47 1.51
 -15 15 -8 5.2 1.92
 -15 15 -8 5.74 2.36
 -15 15 -8 4.74 1.97
 -15 15 -7 9.32 2.67
 -15 15 -7 8.24 1.88
 -15 15 -6 63.97 5.91
 -15 15 -6 66.72 4.42
 -15 15 -5 6.07 2.16
 -15 15 -5 5.26 2.55
 -15 15 -5 6.93 1.68
 -15 15 -4 6.85 1.98
 -15 15 -4 3.62 1.93
 -15 15 -4 3.81 1.4
 -15 15 -3 3.7 2
 -15 15 -3 0.47 1.72
 -15 15 -2 37.13 3.83
 -15 15 -2 34.07 4.22
 -15 15 -1 53.2 4.41
 -15 15 -1 48 5
 -15 15 0 79.95 5.26
 -15 15 0 84.9 6.45
 -15 15 1 49.56 4.14
 -15 15 2 0.2 1.26
 -15 15 2 2.4 1.58
 -15 15 3 10.89 2.12
 -15 15 3 6.31 1.75
 -15 15 3 5.6 2.05
 -15 15 3 6.85 2.36
 -15 15 4 22.95 2.56
 -15 15 4 20.52 3.29
 -15 15 4 27.34 3.62
 -15 15 5 19.73 2.56
 -15 15 5 17.27 3.05
 -15 15 5 13.61 2.65
 -15 15 6 25.02 3.4
 -15 15 6 21.03 2.59
 -15 15 6 25.15 3.23
 -15 15 6 14.17 2.4
 -15 15 7 2.12 1.38
 -15 15 7 1.42 1.65
 -15 15 7 2.57 1.77
 -15 15 7 0.75 1.52
 -15 15 8 16.69 2.84
 -15 15 8 17.94 2.54
 -15 15 8 16.55 2.77
 -15 15 8 16.45 2.54
 -15 15 9 16.28 2.68
 -15 15 9 15.73 2.31
 -15 15 9 14.63 2.53
 -15 15 9 8.75 2.08
 -15 15 10 15.32 2.54
 -15 15 10 16.53 2.53
 -15 15 11 2.32 1.51
 -15 15 12 13.96 2.34
 -15 15 13 34.49 3.51
 -15 16 -16 4.22 1.7
 -15 16 -16 -0.93 1.96
 -15 16 -15 20 3.21
 -15 16 -15 17.31 2.91
 -15 16 -14 12.87 2.8
 -15 16 -14 16.36 2.95
 -15 16 -13 13.52 2.75
 -15 16 -13 13.17 2.75
 -15 16 -13 15.12 2.79
 -15 16 -12 5.28 2.13
 -15 16 -12 5.58 2.28
 -15 16 -12 2.1 1.48
 -15 16 -11 -0.79 1.99
 -15 16 -11 0.34 1.42
 -15 16 -11 -0.22 1.94
 -15 16 -10 15.97 2.72
 -15 16 -10 20.89 3.01
 -15 16 -10 16.43 3.28
 -15 16 -9 15.32 2.91
 -15 16 -9 11 2.66
 -15 16 -9 10.36 2.26
 -15 16 -8 16.55 3.02
 -15 16 -8 20.1 2.74
 -15 16 -8 16.34 3.16
 -15 16 -7 -0.95 2.15
 -15 16 -7 4.98 1.73
 -15 16 -6 17.23 2.43
 -15 16 -6 7.76 2.62
 -15 16 -5 8.89 1.78
 -15 16 -5 5.7 2.1
 -15 16 -4 24.86 3.38
 -15 16 -4 26.03 3.88
 -15 16 -3 82.46 5.73
 -15 16 -3 72.37 6.07
 -15 16 -2 9.41 2.38
 -15 16 -2 7.19 2.49
 -15 16 -1 7.77 2.24
 -15 16 -1 15 3.05
 -15 16 0 22.77 3.05
 -15 16 0 16.67 2.99
 -15 16 1 43.41 3.18
 -15 16 1 38.64 3.81
 -15 16 1 42.57 4.66
 -15 16 2 63.59 3.93
 -15 16 2 61.66 5.67
 -15 16 3 5.66 1.67
 -15 16 3 5.15 2.19
 -15 16 3 8.29 2.49
 -15 16 4 16.77 2.33
 -15 16 4 20.26 3.27
 -15 16 4 22.45 3.34
 -15 16 5 23.12 2.72
 -15 16 5 28.31 3.64
 -15 16 5 26.47 3.47
 -15 16 6 59.19 4.94
 -15 16 6 56.61 4.08
 -15 16 6 60.26 4.93
 -15 16 6 57.54 4.59
 -15 16 7 4.38 1.78
 -15 16 7 6.9 1.86
 -15 16 7 7.33 2.05
 -15 16 7 8.29 1.9
 -15 16 8 22.41 3.07
 -15 16 8 22.72 2.81
 -15 16 8 29.5 3.52
 -15 16 8 24.05 3.03
 -15 16 9 53.7 4.14
 -15 16 9 54.33 4.19
 -15 16 10 37.73 3.63
 -15 16 10 38.27 3.41
 -15 16 11 32.63 3.41
 -15 17 -15 2.6 2.18
 -15 17 -15 2.2 2.06
 -15 17 -14 0.19 1.74
 -15 17 -14 -1.27 1.47
 -15 17 -13 4.1 2.38
 -15 17 -13 2.49 1.75
 -15 17 -13 -0.59 1.8
 -15 17 -12 13.42 2.79
 -15 17 -12 11.05 2.53
 -15 17 -12 11.11 2.82
 -15 17 -11 7.15 2.34
 -15 17 -11 4.67 1.87
 -15 17 -11 4.7 1.89
 -15 17 -10 2.39 1.72
 -15 17 -10 -1.32 1.84
 -15 17 -10 2.08 1.54
 -15 17 -9 9.71 2.31
 -15 17 -9 8.88 2.09
 -15 17 -9 10.82 3.03
 -15 17 -8 27.17 3.85
 -15 17 -8 28.77 3.18
 -15 17 -7 30.54 3.2
 -15 17 -7 22.67 3.56
 -15 17 -6 4.02 1.88
 -15 17 -6 3.49 2.13
 -15 17 -6 6.15 1.88
 -15 17 -5 26.4 3.47
 -15 17 -5 23.2 3.73
 -15 17 -4 42.11 4.15
 -15 17 -4 40.25 4.7
 -15 17 -3 75.93 5.46
 -15 17 -3 65.25 5.73
 -15 17 -2 69.16 5.13
 -15 17 -2 65.37 5.64
 -15 17 -1 1.37 1.61
 -15 17 -1 -0.24 1.68
 -15 17 -1 0.22 1.58
 -15 17 0 8.07 1.77
 -15 17 0 6.06 2.31
 -15 17 0 6.89 2.22
 -15 17 1 11.71 2.21
 -15 17 1 12.09 2.84
 -15 17 2 57.59 3.86
 -15 17 2 74.93 5.97
 -15 17 3 26.49 2.82
 -15 17 3 28.92 3.76
 -15 17 3 32.53 3.86
 -15 17 4 -0.38 1.34
 -15 17 4 3.83 2.06
 -15 17 4 -1.18 1.65
 -15 17 5 8.47 2.38
 -15 17 5 6.63 1.96
 -15 17 5 10.02 2.49
 -15 17 5 10.74 2.38
 -15 17 6 10.79 2.42
 -15 17 6 11.2 2.11
 -15 17 6 13.2 2.61
 -15 17 6 9.54 2.39
 -15 17 7 31.15 3.57
 -15 17 7 28.21 3.1
 -15 17 7 34.48 3.85
 -15 17 7 29.61 3.47
 -15 17 8 3.44 1.77
 -15 17 8 1.49 1.52
 -15 17 9 2.76 1.66
 -15 17 9 3.13 1.69
 -15 17 10 21.71 3.02
 -15 17 10 17.71 2.64
 -15 18 -15 -0.37 1.98
 -15 18 -15 5.61 1.98
 -15 18 -14 1.73 1.93
 -15 18 -14 1.43 1.88
 -15 18 -13 8.65 2.54
 -15 18 -13 4.9 1.87
 -15 18 -13 8.04 2.34
 -15 18 -12 27.49 3.71
 -15 18 -12 26.78 3.41
 -15 18 -12 23.86 3.58
 -15 18 -11 21.81 3.42
 -15 18 -11 24.61 3.52
 -15 18 -11 24.72 3.24
 -15 18 -10 3.21 1.63
 -15 18 -10 1.43 1.51
 -15 18 -10 0.63 1.72
 -15 18 -9 3.79 2.05
 -15 18 -9 1.94 1.62
 -15 18 -9 -0.45 1.38
 -15 18 -8 1.86 1.44
 -15 18 -8 -1.33 2.19
 -15 18 -7 22.53 3.39
 -15 18 -7 21.48 2.75
 -15 18 -6 62.01 5.22
 -15 18 -6 58.88 5.49
 -15 18 -5 2.09 1.99
 -15 18 -5 3.97 2.05
 -15 18 -4 0.37 1.63
 -15 18 -4 -0.67 1.85
 -15 18 -3 3.28 1.81
 -15 18 -3 2.2 1.88
 -15 18 -2 58.77 5.31
 -15 18 -1 27.24 3.89
 -15 18 -1 30.47 3.98
 -15 18 0 1.4 1.28
 -15 18 0 0.94 1.7
 -15 18 0 -1.71 1.72
 -15 18 1 1.7 1.27
 -15 18 1 -0.45 1.88
 -15 18 2 5.77 1.67
 -15 18 2 10.17 2.46
 -15 18 3 56.62 4.14
 -15 18 3 67.64 5.5
 -15 18 3 56.83 4.98
 -15 18 4 32.49 3.84
 -15 18 4 29.59 3.04
 -15 18 4 33.85 3.83
 -15 18 4 30.12 3.58
 -15 18 5 0.19 1.53
 -15 18 5 0.41 1.36
 -15 18 5 1.52 1.53
 -15 18 5 -0.34 1.61
 -15 18 6 11.56 2.15
 -15 18 6 14.88 2.88
 -15 18 6 15.2 2.61
 -15 18 7 33.2 3.4
 -15 18 7 28.62 3.18
 -15 18 8 51.05 4.17
 -15 18 8 52.78 4.24
 -15 18 9 20.02 2.81
 -15 18 9 21.74 2.68
 -15 19 -15 11.59 2.51
 -15 19 -14 -0.19 1.82
 -15 19 -14 0.18 1.88
 -15 19 -13 -2.36 2.08
 -15 19 -13 -0.69 1.6
 -15 19 -13 -2.16 1.55
 -15 19 -12 2.8 1.78
 -15 19 -12 3.35 1.96
 -15 19 -12 -0.57 1.76
 -15 19 -11 8.46 2.46
 -15 19 -11 12.66 2.53
 -15 19 -10 10.49 2.35
 -15 19 -10 3.68 1.97
 -15 19 -10 11.39 2.39
 -15 19 -9 -1.48 1.78
 -15 19 -9 2.38 1.76
 -15 19 -8 1.26 1.7
 -15 19 -8 -1.98 1.37
 -15 19 -7 11.46 2.51
 -15 19 -7 16.13 3.15
 -15 19 -6 54.17 4.96
 -15 19 -6 42.65 4.54
 -15 19 -5 30.6 3.84
 -15 19 -5 32.05 4.28
 -15 19 -5 30.57 4.11
 -15 19 -4 6.62 2.44
 -15 19 -4 6 2.22
 -15 19 -3 0.21 1.7
 -15 19 -2 11.32 3.08
 -15 19 -2 20.28 3.4
 -15 19 -1 44.19 3.48
 -15 19 -1 53.75 5.32
 -15 19 -1 48.57 4.84
 -15 19 0 1.85 1.53
 -15 19 0 -1.15 1.64
 -15 19 0 0.83 1.57
 -15 19 1 1.02 1.45
 -15 19 1 -1.77 2.08
 -15 19 2 5.52 1.68
 -15 19 2 3.63 1.62
 -15 19 3 30.31 3.14
 -15 19 3 30.94 3.92
 -15 19 3 27.6 3.68
 -15 19 4 73.59 5.59
 -15 19 4 58.61 4.25
 -15 19 4 65.53 5.21
 -15 19 4 61.43 4.95
 -15 19 5 32.96 3.35
 -15 19 5 32.76 3.78
 -15 19 5 24.1 3.33
 -15 19 6 0.43 1.49
 -15 19 6 -2.77 1.73
 -15 19 7 2.18 1.53
 -15 19 7 2.17 1.75
 -15 20 -14 5.33 1.97
 -15 20 -13 1.01 1.61
 -15 20 -12 -0.82 1.46
 -15 20 -12 -0.71 1.65
 -15 20 -11 1.21 1.7
 -15 20 -11 0.75 1.61
 -15 20 -10 23 3.4
 -15 20 -10 18.38 2.95
 -15 20 -10 21.29 2.73
 -15 20 -9 19.37 3.12
 -15 20 -9 17.11 2.79
 -15 20 -8 -0.24 1.78
 -15 20 -8 1.23 1.82
 -15 20 -7 -1.72 1.77
 -15 20 -7 2.25 1.94
 -15 20 -6 7.88 2.15
 -15 20 -6 1.46 1.59
 -15 20 -5 24.7 4.07
 -15 20 -5 32.37 4.06
 -15 20 -4 9.47 2.62
 -15 20 -3 6.25 2.3
 -15 20 -2 2.11 1.8
 -15 20 -2 0.21 1.61
 -15 20 -1 16.58 2.36
 -15 20 -1 15.64 2.89
 -15 20 0 28.91 3.01
 -15 20 0 32.08 4.13
 -15 20 0 27.66 3.73
 -15 20 1 19.89 2.71
 -15 20 1 17.09 3.26
 -15 20 2 2.04 1.56
 -15 20 2 2.46 1.88
 -15 20 3 0.2 2.04
 -15 20 3 -0.83 1.52
 -15 20 3 -1.35 1.83
 -15 20 3 -2.69 1.78
 -15 20 4 3.25 1.78
 -15 20 4 7.62 2.37
 -15 20 4 3.83 1.69
 -15 20 5 25.2 3.05
 -15 20 5 33.69 3.76
 -15 20 6 1.88 1.76
 -15 20 6 3.33 1.83
 -15 21 -13 0.22 1.71
 -15 21 -13 5.76 1.95
 -15 21 -12 -0.67 1.68
 -15 21 -12 3.21 1.7
 -15 21 -12 0.17 1.43
 -15 21 -11 -0.46 1.8
 -15 21 -11 -0.62 1.43
 -15 21 -11 2.88 1.84
 -15 21 -10 9.64 3.05
 -15 21 -10 5.06 2.1
 -15 21 -10 9.11 2.44
 -15 21 -9 27.78 4
 -15 21 -9 27.45 3.54
 -15 21 -8 17 3.38
 -15 21 -8 19.3 3.13
 -15 21 -7 4.61 2.44
 -15 21 -7 5.39 2.2
 -15 21 -6 0.24 1.83
 -15 21 -6 -2 1.78
 -15 21 -5 5.55 2.51
 -15 21 -5 7.32 2.34
 -15 21 -4 17.36 2.89
 -15 21 -3 19.03 3.24
 -15 21 -2 8.99 2.68
 -15 21 -2 3.97 1.97
 -15 21 -1 0.91 1.42
 -15 21 -1 2.01 1.75
 -15 21 -1 1.4 1.53
 -15 21 0 14.4 2.45
 -15 21 0 15.15 3.11
 -15 21 0 15.58 2.89
 -15 21 1 14.03 2.48
 -15 21 1 17.06 3.02
 -15 21 2 1.8 1.44
 -15 21 2 3.93 1.94
 -15 21 2 2.56 1.75
 -15 21 3 11.82 2.21
 -15 21 3 12.05 2.55
 -15 21 4 3.7 1.79
 -15 21 4 4.63 2.2
 -15 22 -12 17.27 3.28
 -15 22 -12 15.98 2.65
 -15 22 -12 18.27 2.8
 -15 22 -11 1.58 2.07
 -15 22 -11 3.39 1.81
 -15 22 -11 3.01 1.81
 -15 22 -10 0.23 1.75
 -15 22 -10 3.01 1.75
 -15 22 -9 2.09 1.86
 -15 22 -9 6.79 2.33
 -15 22 -8 16.49 3.28
 -15 22 -8 21.11 3.22
 -15 22 -7 12.14 2.92
 -15 22 -7 15.21 2.98
 -15 22 -6 15.54 3.17
 -15 22 -6 16.13 2.91
 -15 22 -5 6.02 2.27
 -15 22 -5 3.3 1.75
 -15 22 -4 25.17 3.4
 -15 22 -3 33.27 3.94
 -15 22 -2 20.23 3.34
 -15 22 -2 20.21 3.1
 -15 22 -1 7.58 1.97
 -15 22 -1 13.84 2.83
 -15 22 -1 13.13 2.71
 -15 22 0 0.54 1.36
 -15 22 0 2.67 1.94
 -15 22 0 0.38 1.64
 -15 22 1 7.84 2.04
 -15 22 1 9.71 2.45
 -15 22 2 17.66 2.95
 -15 22 2 22.51 3.33
 -15 23 -10 -0.17 1.4
 -15 23 -10 -0.44 1.86
 -15 23 -9 -1.91 2
 -15 23 -9 1.35 2.09
 -15 23 -8 7.52 2.26
 -15 23 -8 5.6 2.49
 -15 23 -7 6.33 2.17
 -15 23 -7 5.21 2.13
 -15 23 -6 32.92 3.85
 -15 23 -6 28.64 3.91
 -15 23 -5 41.03 4.24
 -15 23 -5 28.95 3.96
 -15 23 -4 1.13 1.7
 -15 23 -3 2.07 1.77
 -15 23 -2 7.36 2.11
 -15 23 -2 8.95 2.44
 -15 23 -1 2.63 1.6
 -14 -20 12 17.76 3.14
 -14 -20 13 1.74 1.93
 -14 -20 13 5.61 2.43
 -14 -20 13 4.58 2.31
 -14 -20 14 13.14 2.76
 -14 -20 14 18.1 3.09
 -14 -20 15 43.29 4.37
 -14 -20 15 39.45 4.4
 -14 -20 15 46.72 4.56
 -14 -20 16 35.74 4.12
 -14 -20 16 34.16 4.23
 -14 -20 16 33.2 3.78
 -14 -20 17 8.31 2.67
 -14 -20 17 2.83 2
 -14 -20 18 2.47 2.03
 -14 -20 19 13.37 2.6
 -14 -19 9 3.03 1.9
 -14 -19 10 20.48 3.25
 -14 -19 10 24.61 3.58
 -14 -19 11 57.46 5.14
 -14 -19 11 65.31 5.47
 -14 -19 12 28.02 3.49
 -14 -19 12 35 4.23
 -14 -19 12 35.34 4.14
 -14 -19 13 6.4 2.43
 -14 -19 13 2.32 1.9
 -14 -19 14 -1.89 1.82
 -14 -19 14 -3.26 2.21
 -14 -19 14 0.19 1.71
 -14 -19 15 21.32 3.35
 -14 -19 15 24.63 3.9
 -14 -19 15 19.05 3.12
 -14 -19 16 67.14 5.52
 -14 -19 16 67.34 5.8
 -14 -19 16 62.61 4.96
 -14 -19 17 47.95 5.14
 -14 -19 17 38.94 4.38
 -14 -19 18 8.21 2.47
 -14 -19 19 -3.21 1.95
 -14 -19 20 20.47 3.46
 -14 -19 20 25.19 3.01
 -14 -19 21 36.31 4.46
 -14 -19 21 41.33 3.79
 -14 -19 22 27.54 3.14
 -14 -18 9 30.05 4.05
 -14 -18 10 5.02 2.34
 -14 -18 10 -1.43 2.09
 -14 -18 11 22.15 3.25
 -14 -18 11 22.38 3.46
 -14 -18 11 26.33 3.76
 -14 -18 12 46.53 4.4
 -14 -18 12 50.57 5.11
 -14 -18 12 45.97 4.57
 -14 -18 13 22.4 3.35
 -14 -18 13 17.55 3.32
 -14 -18 13 23.96 3.47
 -14 -18 14 6.16 2.04
 -14 -18 14 2.2 2.06
 -14 -18 14 1.33 1.62
 -14 -18 15 1.99 1.92
 -14 -18 15 -2.22 1.88
 -14 -18 15 2.02 2.02
 -14 -18 16 17.41 3.4
 -14 -18 16 18.05 3.22
 -14 -18 17 14.65 2.89
 -14 -18 18 29.7 3.9
 -14 -18 19 6.06 2.31
 -14 -18 20 1.75 1.85
 -14 -18 20 6.38 2.06
 -14 -18 21 32.68 4.07
 -14 -18 21 29.79 3.36
 -14 -18 22 21.27 2.93
 -14 -18 23 16.67 2.61
 -14 -17 5 17.1 3.09
 -14 -17 6 -0.21 2.11
 -14 -17 9 28.63 3.91
 -14 -17 10 15.75 2.61
 -14 -17 10 23.3 3.55
 -14 -17 10 18.7 3.29
 -14 -17 11 0.86 1.56
 -14 -17 11 -0.21 1.91
 -14 -17 11 2.84 1.86
 -14 -17 12 15.14 2.71
 -14 -17 12 13.93 3.02
 -14 -17 13 48.84 4.59
 -14 -17 13 56.88 5.38
 -14 -17 13 52.18 4.79
 -14 -17 14 75.44 5.76
 -14 -17 14 78.28 6.13
 -14 -17 14 68.53 5.4
 -14 -17 15 20 3.36
 -14 -17 15 14.75 2.83
 -14 -17 16 -1.12 1.98
 -14 -17 16 -4.53 2.16
 -14 -17 17 11.4 2.62
 -14 -17 18 14.81 3.16
 -14 -17 19 26.81 4.07
 -14 -17 20 2.42 2.25
 -14 -17 21 14.7 2.53
 -14 -17 22 9.72 2.34
 -14 -17 23 17.11 2.81
 -14 -17 24 30.94 3.46
 -14 -16 3 1.6 1.91
 -14 -16 4 8.37 2.5
 -14 -16 5 30.45 3.97
 -14 -16 6 25.89 3.78
 -14 -16 9 21.78 3.03
 -14 -16 9 23.03 3.49
 -14 -16 9 22.12 3.28
 -14 -16 10 44.72 4.11
 -14 -16 10 60.93 5.25
 -14 -16 10 56.97 5.22
 -14 -16 11 21.02 3.2
 -14 -16 11 17.25 3.28
 -14 -16 11 24.87 3.67
 -14 -16 12 -0.36 1.61
 -14 -16 12 0.21 1.54
 -14 -16 12 -2.36 1.85
 -14 -16 13 5.1 2.22
 -14 -16 13 5.87 2.27
 -14 -16 13 7.84 2.57
 -14 -16 14 34.65 3.98
 -14 -16 14 37.54 4.39
 -14 -16 14 39.6 4.22
 -14 -16 15 102.05 6.86
 -14 -16 15 95.13 6.49
 -14 -16 16 12.19 2.65
 -14 -16 17 13.75 3.09
 -14 -16 18 24.95 3.76
 -14 -16 19 31.85 4.11
 -14 -16 21 3 1.53
 -14 -16 22 3.85 1.7
 -14 -16 23 8.53 2.14
 -14 -16 24 7.54 2.06
 -14 -16 25 14.47 2.58
 -14 -15 1 46.02 4.51
 -14 -15 2 19.23 3.25
 -14 -15 3 1.02 1.75
 -14 -15 4 8.47 2.5
 -14 -15 5 46.24 4.78
 -14 -15 6 91.68 6.38
 -14 -15 9 20.46 2.95
 -14 -15 9 27.21 3.7
 -14 -15 10 72.5 5.11
 -14 -15 10 73.36 5.67
 -14 -15 10 76.15 5.76
 -14 -15 11 81.47 5.52
 -14 -15 11 85.1 6.31
 -14 -15 11 87.89 6.13
 -14 -15 12 9.65 2.4
 -14 -15 12 5.75 2.14
 -14 -15 12 11.78 2.6
 -14 -15 13 3.78 1.88
 -14 -15 13 4.74 2.19
 -14 -15 13 4.13 2.15
 -14 -15 14 4.28 2.05
 -14 -15 14 5.87 2.29
 -14 -15 14 4.74 2.16
 -14 -15 15 20.07 3.14
 -14 -15 16 64.33 5.43
 -14 -15 17 29.03 3.93
 -14 -15 18 5.79 2.49
 -14 -15 19 3.92 2.13
 -14 -15 20 23.27 3.03
 -14 -15 21 42.49 4.02
 -14 -15 22 2.58 1.43
 -14 -15 23 5.17 1.86
 -14 -15 24 4.67 1.64
 -14 -15 25 33.99 3.79
 -14 -14 0 0.19 1.82
 -14 -14 1 3.72 1.97
 -14 -14 2 22.36 3.6
 -14 -14 3 17 3.37
 -14 -14 4 4.55 2.03
 -14 -14 5 6.22 2.34
 -14 -14 6 29.81 3.77
 -14 -14 8 40.78 3.77
 -14 -14 9 5.82 1.81
 -14 -14 9 10.85 2.62
 -14 -14 9 9.8 1.67
 -14 -14 10 12.64 2.73
 -14 -14 10 15.29 3.22
 -14 -14 10 14.8 3.05
 -14 -14 10 12.8 2.06
 -14 -14 11 61.76 4.84
 -14 -14 11 56 5.12
 -14 -14 11 57.21 4.99
 -14 -14 11 59.88 3.67
 -14 -14 12 89.53 5.95
 -14 -14 12 98.17 6.69
 -14 -14 12 94.47 4.83
 -14 -14 12 86 5.91
 -14 -14 12 88.07 4.32
 -14 -14 13 57.45 4.92
 -14 -14 13 61.05 3.97
 -14 -14 13 50.1 4.55
 -14 -14 13 45.02 3.19
 -14 -14 14 2.52 1.7
 -14 -14 14 2.36 1.18
 -14 -14 14 0.82 0.97
 -14 -14 15 4.16 1.3
 -14 -14 15 5.38 2.01
 -14 -14 16 15.33 2.06
 -14 -14 16 15.11 2.94
 -14 -14 17 80.27 4.35
 -14 -14 17 86.13 6.25
 -14 -14 18 29.99 2.77
 -14 -14 18 43.22 4.66
 -14 -14 19 1.24 1.21
 -14 -14 20 42.73 3.35
 -14 -14 20 45.89 4.28
 -14 -14 21 91.94 4.84
 -14 -14 21 101.11 6.05
 -14 -14 22 35.21 3.12
 -14 -14 22 41.37 4.04
 -14 -14 23 11.51 1.99
 -14 -14 23 15.21 2.6
 -14 -14 24 0.74 1.34
 -14 -14 24 3.01 1.74
 -14 -14 25 7.37 1.85
 -14 -14 25 11.34 2.47
 -14 -14 26 27.74 3.48
 -14 -13 -1 16.72 3.07
 -14 -13 0 1.16 1.83
 -14 -13 1 0.99 1.89
 -14 -13 2 14.32 3.1
 -14 -13 3 51.06 4.87
 -14 -13 4 75.47 5.8
 -14 -13 5 6.76 2.35
 -14 -13 6 1.02 1.88
 -14 -13 7 44.99 3.82
 -14 -13 8 157.31 7.1
 -14 -13 9 114.53 6.97
 -14 -13 9 114.2 6.16
 -14 -13 10 9.71 2.21
 -14 -13 10 9.66 1.83
 -14 -13 10 11.17 2.57
 -14 -13 10 10.24 1.9
 -14 -13 11 3.27 1.97
 -14 -13 11 2.48 1.23
 -14 -13 11 4.52 2.01
 -14 -13 11 2.48 1.25
 -14 -13 12 53.16 4.62
 -14 -13 12 54.59 3.84
 -14 -13 12 56.03 4.78
 -14 -13 12 51.14 3.48
 -14 -13 13 129.52 7.07
 -14 -13 13 139.42 6.08
 -14 -13 13 123.41 5.27
 -14 -13 14 25.04 3.43
 -14 -13 14 26.19 2.81
 -14 -13 14 20.65 2.39
 -14 -13 15 0.98 1.64
 -14 -13 15 0.54 1.16
 -14 -13 15 -0.22 1.04
 -14 -13 16 2.36 1.13
 -14 -13 16 2.22 1.71
 -14 -13 17 27.93 2.75
 -14 -13 17 33.09 4.13
 -14 -13 18 23.48 2.56
 -14 -13 19 6.13 1.7
 -14 -13 20 2.58 1.51
 -14 -13 20 -1.05 1.43
 -14 -13 21 19.1 2.51
 -14 -13 21 21.7 3.11
 -14 -13 22 46.65 3.67
 -14 -13 22 50.91 4.42
 -14 -13 23 31.61 3.14
 -14 -13 23 40.32 4
 -14 -13 24 12.22 2.27
 -14 -13 24 16.33 2.87
 -14 -13 25 0.94 1.38
 -14 -13 25 3.44 1.83
 -14 -13 26 10.28 2.75
 -14 -13 26 14.44 2.41
 -14 -13 26 12.62 2.47
 -14 -12 -2 13.43 2.6
 -14 -12 -1 64.57 5.21
 -14 -12 0 55.81 5.01
 -14 -12 1 0.2 1.95
 -14 -12 2 -0.2 1.57
 -14 -12 3 13.5 2.77
 -14 -12 4 52.31 4.94
 -14 -12 5 32.16 3.83
 -14 -12 6 40.4 4.32
 -14 -12 7 17.19 2.49
 -14 -12 8 7.74 1.67
 -14 -12 8 7.21 2.03
 -14 -12 9 40.47 3.86
 -14 -12 9 40.46 4.26
 -14 -12 9 45.69 3.53
 -14 -12 10 14.2 2.48
 -14 -12 10 18.28 2.36
 -14 -12 10 15.33 2.76
 -14 -12 10 15.87 2.15
 -14 -12 11 18.21 2.81
 -14 -12 11 18.54 2.46
 -14 -12 11 19.02 2.93
 -14 -12 11 16.97 2.25
 -14 -12 12 5.29 1.93
 -14 -12 12 6.44 1.74
 -14 -12 12 9.18 1.81
 -14 -12 13 51.94 4.56
 -14 -12 13 58.3 4.12
 -14 -12 13 50.98 3.57
 -14 -12 14 34.95 3.91
 -14 -12 14 32.76 3.14
 -14 -12 14 32.3 2.86
 -14 -12 15 66.26 5.32
 -14 -12 15 63.24 4.02
 -14 -12 15 70.79 4.68
 -14 -12 16 14.8 2.15
 -14 -12 16 14.34 2.44
 -14 -12 17 49.51 3.63
 -14 -12 18 89.99 4.95
 -14 -12 19 70.7 4.38
 -14 -12 20 40 3.45
 -14 -12 20 42.75 4.11
 -14 -12 21 4.52 1.51
 -14 -12 21 3.74 1.87
 -14 -12 22 8 1.87
 -14 -12 22 6.68 1.9
 -14 -12 23 17.02 2.45
 -14 -12 23 19.89 2.99
 -14 -12 24 11.5 2.21
 -14 -12 24 9.76 2.45
 -14 -12 25 17.15 2.63
 -14 -12 25 18.86 3
 -14 -12 26 4.3 1.99
 -14 -12 26 1.1 1.5
 -14 -12 26 2.69 1.63
 -14 -11 -2 8.82 2.49
 -14 -11 -1 1.9 1.66
 -14 -11 0 61.6 5.2
 -14 -11 1 54.85 4.91
 -14 -11 2 14.05 2.88
 -14 -11 3 1.39 1.71
 -14 -11 4 43.62 4.44
 -14 -11 5 41.34 4.3
 -14 -11 6 63.59 4.19
 -14 -11 6 61.37 4
 -14 -11 6 55.65 4.89
 -14 -11 7 89.96 4.83
 -14 -11 7 84.18 4.92
 -14 -11 8 1.37 1.19
 -14 -11 8 2.63 1.46
 -14 -11 9 35.77 3.54
 -14 -11 9 36.26 3.23
 -14 -11 9 41.27 4.24
 -14 -11 10 39.05 3.71
 -14 -11 10 43.33 4.23
 -14 -11 10 44.04 3.55
 -14 -11 11 67.87 5.03
 -14 -11 11 66.79 4.35
 -14 -11 11 66.39 4.13
 -14 -11 12 16.54 2.98
 -14 -11 12 13.75 2.22
 -14 -11 12 10.6 1.9
 -14 -11 13 3.42 1.79
 -14 -11 13 5.37 1.48
 -14 -11 13 3.79 1.44
 -14 -11 14 20.66 3.14
 -14 -11 14 16.87 2.27
 -14 -11 14 25.64 2.98
 -14 -11 15 102.86 5.13
 -14 -11 15 111.94 5.85
 -14 -11 16 208.68 7.27
 -14 -11 16 220.2 8.17
 -14 -11 17 43.74 3.57
 -14 -11 17 41.67 3.86
 -14 -11 18 13.97 2.25
 -14 -11 19 57.77 4.06
 -14 -11 20 29.79 3.08
 -14 -11 20 26.84 3.36
 -14 -11 21 4.86 1.64
 -14 -11 21 7.19 2.05
 -14 -11 22 1.99 1.47
 -14 -11 22 1.82 1.68
 -14 -11 23 1.45 1.37
 -14 -11 23 4.07 1.82
 -14 -11 24 13.85 2.34
 -14 -11 24 15.65 2.75
 -14 -11 25 20.89 3.45
 -14 -11 25 23.38 2.93
 -14 -11 25 23.22 3.35
 -14 -11 26 14.25 2.84
 -14 -11 26 15.47 2.65
 -14 -11 26 16.07 2.85
 -14 -10 -2 8.48 2.36
 -14 -10 -1 17 3.06
 -14 -10 0 23.4 3.39
 -14 -10 1 73.3 5.57
 -14 -10 2 76.84 5.75
 -14 -10 3 84.98 5.96
 -14 -10 4 6.54 2.22
 -14 -10 5 12.01 2.61
 -14 -10 6 23.03 2.63
 -14 -10 6 30.29 3.64
 -14 -10 7 95.21 5.15
 -14 -10 7 90.58 5.07
 -14 -10 8 6.31 1.69
 -14 -10 8 4.46 1.77
 -14 -10 9 25.41 2.99
 -14 -10 9 28.31 2.97
 -14 -10 9 28.31 3.51
 -14 -10 10 90.83 5.53
 -14 -10 10 102.6 5.43
 -14 -10 11 96.14 5.81
 -14 -10 11 113.02 5.7
 -14 -10 11 99.37 5.05
 -14 -10 12 31.01 3.4
 -14 -10 12 39.07 3.26
 -14 -10 12 38.57 3.47
 -14 -10 13 25.43 2.67
 -14 -10 13 34.29 3.32
 -14 -10 14 5.69 1.62
 -14 -10 14 8.58 2.01
 -14 -10 15 48.19 3.62
 -14 -10 15 54.34 4.26
 -14 -10 16 28 2.95
 -14 -10 16 27.62 3.26
 -14 -10 17 51.65 3.84
 -14 -10 17 51.95 4.26
 -14 -10 18 49.43 3.82
 -14 -10 19 3.03 1.43
 -14 -10 20 47.54 3.83
 -14 -10 21 26.47 3.04
 -14 -10 21 28.66 3.52
 -14 -10 22 12.01 2.22
 -14 -10 22 16.54 2.81
 -14 -10 23 3.33 1.54
 -14 -10 23 0.93 1.55
 -14 -10 24 3.64 2.15
 -14 -10 24 2.46 1.52
 -14 -10 24 5.28 1.82
 -14 -10 25 35.91 3.96
 -14 -10 25 27.33 3.32
 -14 -10 25 39.27 4.14
 -14 -10 26 28.89 3.93
 -14 -10 26 22.49 2.99
 -14 -10 26 28.3 3.63
 -14 -10 27 19.42 3.27
 -14 -9 -2 29.18 3.65
 -14 -9 -1 81.22 5.72
 -14 -9 0 -0.75 1.62
 -14 -9 1 39.58 4.2
 -14 -9 2 4.54 1.95
 -14 -9 3 32.4 3.84
 -14 -9 4 35.67 3.91
 -14 -9 5 1.11 1.29
 -14 -9 6 56.93 4.79
 -14 -9 8 81.73 4.89
 -14 -9 8 82 5.57
 -14 -9 9 69.8 4.72
 -14 -9 10 12.13 2.14
 -14 -9 11 94.91 5.4
 -14 -9 11 86.84 4.78
 -14 -9 12 55.92 4.2
 -14 -9 12 53.49 3.82
 -14 -9 13 108.66 5.79
 -14 -9 13 95.56 5.02
 -14 -9 14 54.33 4.16
 -14 -9 14 51.04 3.8
 -14 -9 15 -0.3 1.32
 -14 -9 15 1.29 1.24
 -14 -9 16 12.77 2.33
 -14 -9 16 18.7 2.48
 -14 -9 17 0.31 1.28
 -14 -9 17 3.1 1.47
 -14 -9 18 40.1 3.78
 -14 -9 18 34.95 3.34
 -14 -9 19 33.03 3.31
 -14 -9 20 14.78 2.41
 -14 -9 21 53.16 4.16
 -14 -9 22 30.55 3.29
 -14 -9 23 25.57 3.23
 -14 -9 24 3.03 2.03
 -14 -9 24 0.8 1.8
 -14 -9 25 5.47 1.88
 -14 -9 25 2.21 2.04
 -14 -9 26 26.34 3.26
 -14 -9 26 28.53 3.92
 -14 -9 27 29.73 3.64
 -14 -8 -1 99.5 6.27
 -14 -8 0 26.4 3.54
 -14 -8 1 3.88 1.85
 -14 -8 2 44.21 4.42
 -14 -8 3 13.72 2.93
 -14 -8 4 87.51 5.76
 -14 -8 5 57.12 4.81
 -14 -8 9 211.97 7.95
 -14 -8 10 43.22 3.74
 -14 -8 11 2.35 1.32
 -14 -8 11 2.78 1.33
 -14 -8 12 12.22 2.19
 -14 -8 12 13.99 2.29
 -14 -8 13 16.58 2.55
 -14 -8 13 18.57 2.37
 -14 -8 14 95.58 5.52
 -14 -8 14 84.81 4.84
 -14 -8 15 33.41 3.42
 -14 -8 15 32.66 3.09
 -14 -8 16 9.09 2.05
 -14 -8 16 6.08 1.67
 -14 -8 17 36.11 3.6
 -14 -8 17 33.1 3.25
 -14 -8 18 30.81 3.54
 -14 -8 18 30.94 3.17
 -14 -8 19 30.47 3.23
 -14 -8 20 1.06 1.43
 -14 -8 21 12.84 2.31
 -14 -8 22 26.29 3.2
 -14 -8 23 58.73 4.57
 -14 -8 23 57.6 5.11
 -14 -8 24 54.48 4.46
 -14 -8 24 52.49 4.96
 -14 -8 25 8.78 2.23
 -14 -8 25 7.72 2.34
 -14 -8 26 2.31 1.68
 -14 -8 26 2.16 1.69
 -14 -7 1 47.1 4.34
 -14 -7 2 10.55 2.38
 -14 -7 3 51.09 4.49
 -14 -7 10 166.88 7.24
 -14 -7 11 83.75 4.79
 -14 -7 11 89.89 5.39
 -14 -7 12 11.88 1.97
 -14 -7 12 11.46 2.11
 -14 -7 13 0.78 0.95
 -14 -7 13 2.28 1.4
 -14 -7 14 91.03 5.05
 -14 -7 14 93.18 5.55
 -14 -7 15 70.12 4.49
 -14 -7 15 78.47 5.14
 -14 -7 16 8.28 1.96
 -14 -7 16 5.05 1.62
 -14 -7 17 14.17 2.42
 -14 -7 17 10.61 2.1
 -14 -7 18 150.98 7.22
 -14 -7 18 134.04 6.39
 -14 -7 18 137.24 6.9
 -14 -7 19 191.97 7.73
 -14 -7 19 188.37 8.22
 -14 -7 20 51.83 4.24
 -14 -7 20 54.55 4.62
 -14 -7 21 7.15 2.06
 -14 -7 21 7.43 1.96
 -14 -7 22 -0.38 1.71
 -14 -7 22 1.79 1.36
 -14 -7 22 0.37 1.56
 -14 -7 23 2.5 1.67
 -14 -7 23 1.99 1.52
 -14 -7 23 5.87 2.04
 -14 -7 24 16.37 2.75
 -14 -7 24 19.26 2.89
 -14 -7 24 22.01 3.16
 -14 -7 25 26.49 3.64
 -14 -7 25 27.34 3.35
 -14 -7 25 37.93 4.1
 -14 -7 26 -3.09 2.1
 -14 -7 26 2.37 1.85
 -14 -7 26 1.91 1.71
 -14 -6 10 76.41 4.97
 -14 -6 11 74.62 4.56
 -14 -6 11 72 4.86
 -14 -6 12 7.7 1.75
 -14 -6 12 10.48 2.03
 -14 -6 13 3.44 1.4
 -14 -6 13 3.58 1.43
 -14 -6 14 17.62 2.48
 -14 -6 14 16.92 2.57
 -14 -6 15 92.09 5.2
 -14 -6 15 94.51 5.68
 -14 -6 16 118.2 5.92
 -14 -6 16 124.02 6.43
 -14 -6 17 64.05 4.49
 -14 -6 17 69.1 4.85
 -14 -6 18 19.43 2.92
 -14 -6 18 15.25 1.84
 -14 -6 18 15.96 2.56
 -14 -6 18 16.19 2.71
 -14 -6 19 40.78 3.81
 -14 -6 19 47.65 3.08
 -14 -6 19 41.23 4.07
 -14 -6 20 137.75 5.31
 -14 -6 20 140.29 6.83
 -14 -6 20 137.98 7.12
 -14 -6 21 66.42 5.14
 -14 -6 21 62.23 4.65
 -14 -6 21 62.96 3.78
 -14 -6 21 68.52 5.21
 -14 -6 22 2.04 1.73
 -14 -6 22 4.27 1.5
 -14 -6 22 4.5 1.73
 -14 -6 22 4.46 1.96
 -14 -6 23 -0.38 1.71
 -14 -6 23 2.87 1.49
 -14 -6 23 0.17 1.41
 -14 -6 23 2.27 1.46
 -14 -6 24 3.25 1.74
 -14 -6 24 4.75 1.5
 -14 -6 24 9.31 2.07
 -14 -6 24 5.93 1.98
 -14 -6 25 26.77 3.45
 -14 -6 25 27.54 2.93
 -14 -6 25 37.21 3.91
 -14 -6 25 26.91 3.46
 -14 -6 26 12.75 2.73
 -14 -6 26 16.94 3.02
 -14 -6 26 10.99 2.7
 -14 -6 26 14.64 2.67
 -14 -5 10 18.04 2.61
 -14 -5 11 51.75 3.86
 -14 -5 11 48.61 4.1
 -14 -5 12 56.87 4.05
 -14 -5 12 61.67 4.53
 -14 -5 13 45.33 3.67
 -14 -5 13 55.56 4.34
 -14 -5 14 15.27 2.39
 -14 -5 14 16.56 1.64
 -14 -5 14 16.91 2.6
 -14 -5 15 65.39 4.33
 -14 -5 15 57.37 2.94
 -14 -5 15 64.93 4.66
 -14 -5 16 181.9 7.32
 -14 -5 16 167.62 5.19
 -14 -5 16 194.98 8.06
 -14 -5 17 133.36 6.4
 -14 -5 17 137.85 6.76
 -14 -5 17 131.3 4.8
 -14 -5 17 141.71 6.97
 -14 -5 18 57.88 4.36
 -14 -5 18 54.73 4.46
 -14 -5 18 55.32 3.32
 -14 -5 18 54.83 4.45
 -14 -5 19 40.47 3.82
 -14 -5 19 41.92 3.99
 -14 -5 19 38.22 2.89
 -14 -5 20 4.85 1.75
 -14 -5 20 -1.78 1.5
 -14 -5 20 0.11 1.11
 -14 -5 20 5.45 1.89
 -14 -5 21 128.83 6.97
 -14 -5 21 135.56 5.69
 -14 -5 21 147.95 7.08
 -14 -5 21 148.57 7.52
 -14 -5 22 38.08 4.09
 -14 -5 22 38.73 3.8
 -14 -5 22 37.05 3.09
 -14 -5 22 41.43 4.13
 -14 -5 23 7.06 2.29
 -14 -5 23 4.66 1.58
 -14 -5 23 1.73 1.61
 -14 -5 23 6.99 2.25
 -14 -5 24 -0.19 1.65
 -14 -5 24 1.26 1.21
 -14 -5 24 0.7 1.6
 -14 -5 24 1.34 1.92
 -14 -5 25 20.15 3.2
 -14 -5 25 21.46 3.06
 -14 -5 25 14.51 2.86
 -14 -5 25 17.38 2.53
 -14 -5 25 12.42 2.61
 -14 -5 26 17.37 2.98
 -14 -5 26 24.35 3.35
 -14 -5 26 23.97 3.42
 -14 -5 26 22.82 3.17
 -14 -5 26 22.94 2.69
 -14 -4 11 26.19 2.79
 -14 -4 11 22.48 2.9
 -14 -4 12 187.97 7.2
 -14 -4 12 182.54 4.69
 -14 -4 12 193.75 7.96
 -14 -4 13 257.47 8.48
 -14 -4 13 257.27 5.84
 -14 -4 13 266.11 9.28
 -14 -4 14 61.51 4.28
 -14 -4 14 71.19 3.29
 -14 -4 14 70.6 4.88
 -14 -4 15 7.49 1.81
 -14 -4 15 6.01 1.22
 -14 -4 15 6.96 1.92
 -14 -4 16 7.55 1.85
 -14 -4 16 5.68 1.31
 -14 -4 16 5.94 1.87
 -14 -4 17 78.23 5.04
 -14 -4 17 74.55 3.86
 -14 -4 17 77.82 5.19
 -14 -4 18 14.24 1.92
 -14 -4 18 17.96 2.64
 -14 -4 18 18.79 2.78
 -14 -4 19 4.1 1.76
 -14 -4 19 5.12 1.78
 -14 -4 19 7.29 1.61
 -14 -4 19 4.77 1.71
 -14 -4 20 19.35 2.96
 -14 -4 20 19 2.37
 -14 -4 20 17.23 2.66
 -14 -4 20 16.49 2.82
 -14 -4 21 15.97 2.7
 -14 -4 21 12.83 2.33
 -14 -4 21 15.68 2.24
 -14 -4 22 47.12 4.4
 -14 -4 22 51.01 3.81
 -14 -4 22 62.79 4.98
 -14 -4 22 63.35 5.04
 -14 -4 23 31.88 3.75
 -14 -4 23 26.88 2.96
 -14 -4 23 27.07 3.41
 -14 -4 23 28.97 3.53
 -14 -4 24 0.18 1.74
 -14 -4 24 2.27 1.53
 -14 -4 24 4.09 1.97
 -14 -4 24 2.47 2.04
 -14 -4 25 1.48 1.95
 -14 -4 25 0.57 1.58
 -14 -4 25 2.84 1.86
 -14 -4 25 3.24 1.83
 -14 -4 25 2.84 1.68
 -14 -4 26 14.08 2.68
 -14 -4 26 19.21 3.02
 -14 -4 26 22.04 3.41
 -14 -4 26 18.24 3.05
 -14 -4 26 20.79 2.77
 -14 -3 10 51.69 3.81
 -14 -3 11 98.41 5.75
 -14 -3 11 100.18 5.25
 -14 -3 12 12.62 2.36
 -14 -3 12 9.36 1.91
 -14 -3 13 41.11 2.56
 -14 -3 13 43.18 3.87
 -14 -3 13 44.55 3.65
 -14 -3 14 1.54 0.87
 -14 -3 14 -2.21 1.5
 -14 -3 14 -1.39 1.4
 -14 -3 15 6.74 1.31
 -14 -3 15 7.31 1.59
 -14 -3 15 8.01 1.87
 -14 -3 16 5.66 1.62
 -14 -3 16 4.44 1.29
 -14 -3 17 30.34 3.3
 -14 -3 17 31.09 2.64
 -14 -3 18 46.4 4.07
 -14 -3 18 44.52 4.03
 -14 -3 18 38.21 3.12
 -14 -3 18 43.23 3.83
 -14 -3 19 28.17 3.33
 -14 -3 19 30.56 2.88
 -14 -3 19 22.17 3.01
 -14 -3 20 17.2 2.72
 -14 -3 20 16.32 2.25
 -14 -3 20 15.55 2.56
 -14 -3 21 8.92 2.27
 -14 -3 21 9.96 1.99
 -14 -3 21 7.2 2.15
 -14 -3 22 2.99 2.02
 -14 -3 22 5.17 1.77
 -14 -3 22 2.21 1.56
 -14 -3 23 27.61 3.55
 -14 -3 23 31.03 3.18
 -14 -3 23 25.62 3.45
 -14 -3 24 39.47 4.08
 -14 -3 24 44.63 3.75
 -14 -3 24 46.11 4.44
 -14 -3 24 42.86 4.29
 -14 -3 25 17.72 3.09
 -14 -3 25 21.3 3.16
 -14 -3 25 12.98 2.61
 -14 -3 25 21.64 2.79
 -14 -2 11 181.2 7.65
 -14 -2 12 70.8 4.91
 -14 -2 14 9.86 1.89
 -14 -2 14 11.22 1.62
 -14 -2 15 153.51 5.52
 -14 -2 15 145.69 6.73
 -14 -2 15 148.67 5.74
 -14 -2 16 74.62 5
 -14 -2 16 71.49 4.92
 -14 -2 16 75.22 4.03
 -14 -2 17 8.45 1.94
 -14 -2 17 7.68 1.85
 -14 -2 17 8.43 1.61
 -14 -2 17 7.81 1.96
 -14 -2 18 9.19 2.02
 -14 -2 18 9.52 2.01
 -14 -2 18 10.83 1.79
 -14 -2 18 11.71 2.4
 -14 -2 19 76.24 5.06
 -14 -2 19 75.95 4.47
 -14 -2 19 70.22 5.04
 -14 -2 20 66.93 4.85
 -14 -2 20 69.11 4.37
 -14 -2 20 75.7 5.37
 -14 -2 21 22.86 3.09
 -14 -2 21 25.94 3.32
 -14 -2 21 27.13 3.06
 -14 -2 22 2.93 1.86
 -14 -2 22 1.68 1.38
 -14 -2 22 1.9 1.66
 -14 -2 23 3.52 1.93
 -14 -2 23 4.16 2
 -14 -2 23 7 2.02
 -14 -2 23 5.1 2.06
 -14 -2 24 15.56 2.82
 -14 -2 24 9.84 2.53
 -14 -2 24 13.49 2.54
 -14 -2 24 14.88 2.79
 -14 -2 25 31.94 3.27
 -14 -2 25 30.05 3.71
 -14 -2 25 26.61 3.51
 -14 -1 14 8.99 1.91
 -14 -1 15 84.73 4.34
 -14 -1 15 88.3 5.39
 -14 -1 15 79.55 4.96
 -14 -1 15 74.92 4.15
 -14 -1 16 43.6 3.74
 -14 -1 16 50.07 4.13
 -14 -1 16 38.35 3.4
 -14 -1 16 42.29 3.66
 -14 -1 16 46.31 3.33
 -14 -1 17 41.03 3.73
 -14 -1 17 39.95 3.69
 -14 -1 17 40.39 3.7
 -14 -1 17 35.93 3.07
 -14 -1 17 34.07 3.26
 -14 -1 18 13.39 2.4
 -14 -1 18 17.6 2.54
 -14 -1 18 15.03 2.21
 -14 -1 18 16.03 2.47
 -14 -1 19 18.07 2.79
 -14 -1 19 17.6 2.82
 -14 -1 19 20.5 2.64
 -14 -1 19 15.12 2.55
 -14 -1 20 57.84 4.62
 -14 -1 20 58.9 4.73
 -14 -1 20 53.66 4.02
 -14 -1 20 54.16 4.46
 -14 -1 21 88.37 5.84
 -14 -1 21 93.42 5.99
 -14 -1 21 95.37 5.32
 -14 -1 21 88.45 5.63
 -14 -1 22 42.81 4.21
 -14 -1 22 55.87 4.77
 -14 -1 22 58.4 4.84
 -14 -1 22 54.91 4.2
 -14 -1 22 48.78 4.35
 -14 -1 23 6.37 2.15
 -14 -1 23 1.09 1.48
 -14 -1 23 3.42 1.88
 -14 -1 23 5.79 1.81
 -14 -1 23 2.67 1.74
 -14 -1 24 0.18 1.49
 -14 -1 24 1.95 1.51
 -14 -1 24 5.16 2.3
 -14 -1 25 7.71 2.23
 -14 -1 25 8.78 1.95
 -14 -1 25 10.2 2.43
 -14 0 9 27.76 2.87
 -14 0 10 47.9 3.72
 -14 0 11 54.13 3.97
 -14 0 12 153.85 6.55
 -14 0 13 175.09 7.14
 -14 0 13 177.63 6.94
 -14 0 13 191.02 7.76
 -14 0 14 14.14 2.26
 -14 0 14 16.87 2.47
 -14 0 14 14.85 2.25
 -14 0 14 19.67 2.46
 -14 0 15 27.4 2.99
 -14 0 15 31.81 3.29
 -14 0 15 33.22 3.07
 -14 0 15 29.64 3.03
 -14 0 15 27.75 2.53
 -14 0 15 30.4 2.36
 -14 0 16 40.92 3.3
 -14 0 16 40.7 3.75
 -14 0 16 40.23 3.71
 -14 0 16 39.94 3.48
 -14 0 16 40.19 3.69
 -14 0 16 37.82 2.72
 -14 0 17 59.03 4.01
 -14 0 17 65.31 4.75
 -14 0 17 65.02 4.61
 -14 0 17 61.41 4.28
 -14 0 17 62.44 4.55
 -14 0 17 62.15 3.62
 -14 0 18 150.66 6.43
 -14 0 18 152.65 6.83
 -14 0 18 144.42 7.08
 -14 0 18 154.16 7.19
 -14 0 18 137.33 5.51
 -14 0 19 19.08 2.84
 -14 0 19 21.43 2.9
 -14 0 19 26.34 2.99
 -14 0 19 18.12 2.7
 -14 0 20 0.17 1.52
 -14 0 20 -0.69 1.59
 -14 0 20 2.15 1.45
 -14 0 20 -0.63 1.64
 -14 0 21 1.23 1.46
 -14 0 21 3.69 1.6
 -14 0 21 4.88 1.67
 -14 0 21 4.3 1.74
 -14 0 21 4.22 1.8
 -14 0 22 82.97 5.67
 -14 0 22 79.49 5.49
 -14 0 22 88.47 5.88
 -14 0 22 98.45 5.6
 -14 0 22 77.1 5.3
 -14 0 23 55.43 4.65
 -14 0 23 51 4.47
 -14 0 23 49.06 4.54
 -14 0 23 55.45 4.46
 -14 0 24 0.18 1.56
 -14 0 24 0.86 1.58
 -14 0 24 3.38 2
 -14 0 24 -2.15 1.52
 -14 1 9 318.91 9.22
 -14 1 10 18.73 2.4
 -14 1 11 6.79 1.93
 -14 1 11 5.72 1.67
 -14 1 12 0.27 1.12
 -14 1 12 -0.14 1.22
 -14 1 12 0.62 1.37
 -14 1 13 133.11 6.24
 -14 1 13 148.32 6.89
 -14 1 13 142.56 6.21
 -14 1 13 138.66 6.17
 -14 1 13 133.76 4.27
 -14 1 14 144.31 6.59
 -14 1 14 155.95 7.01
 -14 1 14 142.02 5.82
 -14 1 14 137.56 6.34
 -14 1 14 133.65 5.72
 -14 1 14 138.52 4.69
 -14 1 15 5.95 1.78
 -14 1 15 7.1 1.7
 -14 1 15 2.31 1.21
 -14 1 15 5.22 1.57
 -14 1 15 6.95 1.49
 -14 1 15 4.26 1.35
 -14 1 16 10.82 2
 -14 1 16 11.84 2.11
 -14 1 16 9.77 2.09
 -14 1 16 11.8 2.06
 -14 1 16 9.43 1.98
 -14 1 16 11.55 1.71
 -14 1 17 7.55 1.96
 -14 1 17 3.98 1.46
 -14 1 17 6.98 1.78
 -14 1 17 5.66 1.69
 -14 1 17 3.98 1.28
 -14 1 17 9.84 1.8
 -14 1 18 87.75 5.07
 -14 1 18 80.32 5.02
 -14 1 18 87.35 5.53
 -14 1 18 89.47 5.44
 -14 1 18 83.83 4.49
 -14 1 19 85.98 5.11
 -14 1 19 82.96 5.17
 -14 1 19 79.5 5.15
 -14 1 19 83.94 5.5
 -14 1 19 87.9 5.53
 -14 1 19 88.99 4.81
 -14 1 20 3.3 1.69
 -14 1 20 3.85 1.71
 -14 1 20 4.18 1.59
 -14 1 20 3.46 1.74
 -14 1 20 3.22 1.81
 -14 1 20 4.69 1.47
 -14 1 21 0.79 1.44
 -14 1 21 -0.86 1.59
 -14 1 21 0.4 1.26
 -14 1 21 2.48 1.67
 -14 1 21 1.41 1.44
 -14 1 21 3.23 1.68
 -14 1 22 23.48 3.19
 -14 1 22 24.04 3.25
 -14 1 22 31.47 3.47
 -14 1 22 27.58 3.34
 -14 1 23 60.68 4.76
 -14 1 23 68.01 5.25
 -14 1 23 83.47 5.35
 -14 1 23 76.24 5.44
 -14 1 24 16.39 2.83
 -14 1 24 19.05 2.59
 -14 1 24 12.02 2.44
 -14 1 24 14.04 2.72
 -14 2 8 5.99 1.61
 -14 2 9 218.27 7.59
 -14 2 10 242.25 8.11
 -14 2 11 57.15 4.32
 -14 2 11 44.63 3.64
 -14 2 11 53.84 4.17
 -14 2 12 4.78 1.43
 -14 2 12 6.52 1.73
 -14 2 12 2.23 1.13
 -14 2 12 4.93 1.39
 -14 2 12 3.65 0.9
 -14 2 12 3.87 1.54
 -14 2 13 61.56 4.36
 -14 2 13 64.22 4.53
 -14 2 13 56.79 3.57
 -14 2 13 63.33 4.16
 -14 2 13 60.54 4.19
 -14 2 13 60.86 3.13
 -14 2 14 244.94 8.61
 -14 2 14 273.62 9.09
 -14 2 14 247.41 7.52
 -14 2 14 249.74 8.29
 -14 2 14 249.84 6.57
 -14 2 14 244.35 7.75
 -14 2 15 87.85 5.26
 -14 2 15 93.56 5.43
 -14 2 15 87.3 4.7
 -14 2 15 89.58 5.15
 -14 2 15 82.09 4.19
 -14 2 15 91.76 4.23
 -14 2 16 8.36 2.06
 -14 2 16 10.48 2.03
 -14 2 16 8.61 1.82
 -14 2 16 6.84 1.77
 -14 2 16 9.88 1.72
 -14 2 17 1.26 1.19
 -14 2 17 3.35 1.87
 -14 2 17 1.33 1.39
 -14 2 17 -0.26 1.17
 -14 2 17 -0.15 1.17
 -14 2 17 0.55 1.27
 -14 2 18 11.07 2.15
 -14 2 18 9.73 2.16
 -14 2 18 9.54 2.14
 -14 2 18 7.17 1.79
 -14 2 18 11.52 2.17
 -14 2 18 6.87 1.68
 -14 2 19 50.01 4.11
 -14 2 19 45.79 3.87
 -14 2 19 49.92 4.36
 -14 2 19 48.9 3.67
 -14 2 19 40.43 3.73
 -14 2 19 48.88 4.28
 -14 2 20 17.89 2.7
 -14 2 20 16.61 2.7
 -14 2 20 16.08 2.45
 -14 2 20 18.66 2.55
 -14 2 20 13.16 2.41
 -14 2 21 6.32 1.95
 -14 2 21 5.09 1.84
 -14 2 21 3.71 1.8
 -14 2 21 4.53 1.93
 -14 2 21 3.72 1.87
 -14 2 22 1.79 1.68
 -14 2 22 3.38 1.83
 -14 2 22 1.94 1.63
 -14 2 22 -1.55 1.59
 -14 2 22 -0.85 1.53
 -14 2 23 13.89 2.43
 -14 2 23 11.87 2.51
 -14 2 23 13.02 2.43
 -14 2 23 18.92 2.95
 -14 3 8 9 1.75
 -14 3 9 1.15 1.15
 -14 3 10 77.82 3.64
 -14 3 10 76.39 4.61
 -14 3 10 78.08 5.09
 -14 3 11 93.38 4.12
 -14 3 11 103.26 5.67
 -14 3 11 92.04 5.1
 -14 3 11 100.26 3.65
 -14 3 11 91.23 5.34
 -14 3 12 57.67 4.15
 -14 3 12 58 4.33
 -14 3 12 50.48 3.23
 -14 3 12 51.48 2.78
 -14 3 12 56.12 3.8
 -14 3 12 47.56 3.84
 -14 3 12 55.08 2.95
 -14 3 13 9.99 2.06
 -14 3 13 10.59 2.07
 -14 3 13 11.92 1.85
 -14 3 13 11.21 1.96
 -14 3 13 11.38 2.03
 -14 3 13 12.65 1.66
 -14 3 14 1.74 1.53
 -14 3 14 0.58 1.12
 -14 3 14 0.11 1.11
 -14 3 14 -0.53 1.01
 -14 3 14 0.81 1.07
 -14 3 14 4.12 1.29
 -14 3 15 33.69 3.37
 -14 3 15 37.26 3.44
 -14 3 15 34.58 3.01
 -14 3 15 32.43 3.19
 -14 3 15 36.51 2.87
 -14 3 15 33.25 2.85
 -14 3 16 52.57 4.24
 -14 3 16 55.7 4.16
 -14 3 16 50.03 3.64
 -14 3 16 58.26 4.21
 -14 3 16 51.74 3.64
 -14 3 17 11.58 2.21
 -14 3 17 12.95 2.21
 -14 3 17 11.66 2.14
 -14 3 17 16 2.58
 -14 3 17 13.07 2.36
 -14 3 17 15.27 2.15
 -14 3 18 2.59 1.28
 -14 3 18 2.72 1.58
 -14 3 18 3.73 1.48
 -14 3 18 3.87 1.54
 -14 3 18 3.46 1.75
 -14 3 18 2.02 1.41
 -14 3 19 17.89 2.74
 -14 3 19 20.12 2.82
 -14 3 19 19.93 2.67
 -14 3 19 15.99 2.55
 -14 3 19 20.44 2.87
 -14 3 20 43.09 3.96
 -14 3 20 46.45 4.14
 -14 3 20 43.86 3.67
 -14 3 20 38.45 3.99
 -14 3 20 44.56 3.99
 -14 3 21 43.37 4.05
 -14 3 21 35.05 3.61
 -14 3 21 35.45 3.73
 -14 3 21 42.49 3.78
 -14 3 21 37.58 3.83
 -14 3 22 19.46 3.1
 -14 3 22 17.62 2.78
 -14 3 22 18.01 2.84
 -14 3 22 21.59 2.91
 -14 3 22 14.03 2.48
 -14 3 23 -1.2 1.64
 -14 3 23 3.73 2
 -14 3 23 -2.11 1.66
 -14 3 23 -0.29 1.83
 -14 3 23 -1.95 1.73
 -14 4 7 96.26 5.01
 -14 4 8 18.9 2.36
 -14 4 9 16.12 2.61
 -14 4 9 12.24 2.05
 -14 4 10 5.94 1.58
 -14 4 10 10.01 1.97
 -14 4 10 9.49 2.17
 -14 4 10 7.35 1.16
 -14 4 11 57.5 4.07
 -14 4 11 63.72 4.44
 -14 4 11 59.37 3.11
 -14 4 11 65.19 4.01
 -14 4 11 67.7 3.22
 -14 4 11 63.25 4.57
 -14 4 12 122.33 5.88
 -14 4 12 132.42 5.69
 -14 4 12 135.51 6.34
 -14 4 12 129.44 4.67
 -14 4 12 125.96 6.19
 -14 4 13 58.35 4.23
 -14 4 13 58.75 4.27
 -14 4 13 60.31 4.02
 -14 4 13 55.91 4.02
 -14 4 13 58.72 3.38
 -14 4 14 2.19 1.49
 -14 4 14 0.56 1.35
 -14 4 14 0.63 1.13
 -14 4 14 0.26 1.11
 -14 4 14 -0.58 1.11
 -14 4 14 -0.9 1.06
 -14 4 15 9.06 1.79
 -14 4 15 9.5 2.07
 -14 4 15 11.95 2.19
 -14 4 15 8.29 1.66
 -14 4 15 12.26 2.18
 -14 4 15 8.69 1.64
 -14 4 15 7.89 1.63
 -14 4 16 77.93 4.63
 -14 4 16 86.34 5.36
 -14 4 16 91.38 5.15
 -14 4 16 81.25 4.55
 -14 4 16 76.29 4.82
 -14 4 16 85.25 4.67
 -14 4 17 83.21 5.21
 -14 4 17 84.87 5.18
 -14 4 17 86.93 4.81
 -14 4 17 77.61 5.17
 -14 4 17 79.5 4.82
 -14 4 18 60.99 4.57
 -14 4 18 56.34 4.37
 -14 4 18 56.61 4.1
 -14 4 18 63.78 4.76
 -14 4 18 47.04 3.9
 -14 4 19 29 3.41
 -14 4 19 29.63 3.28
 -14 4 19 30.85 3.3
 -14 4 19 24.88 3.19
 -14 4 19 26.46 3.07
 -14 4 20 8.25 2.07
 -14 4 20 4.44 1.6
 -14 4 20 11.68 2.3
 -14 4 20 7.33 2.15
 -14 4 20 6.86 2.04
 -14 4 21 48.02 4.31
 -14 4 21 52.64 4.15
 -14 4 21 51.37 4.47
 -14 4 21 41.38 3.78
 -14 4 21 44.8 4.2
 -14 4 22 26.1 3.14
 -14 4 22 22.17 2.88
 -14 4 22 27.31 3.24
 -14 4 22 19.67 3.06
 -14 5 7 62.54 4.09
 -14 5 8 50.36 3.74
 -14 5 8 49.91 2.42
 -14 5 8 52.14 4.41
 -14 5 9 40.34 3.34
 -14 5 9 42.15 2.89
 -14 5 9 37.95 2.32
 -14 5 9 36.99 3.76
 -14 5 10 4.02 1.32
 -14 5 10 2.18 1.34
 -14 5 10 4.35 1.25
 -14 5 10 2.56 1.29
 -14 5 10 3.78 1.06
 -14 5 10 3.29 1.07
 -14 5 11 9.7 2.09
 -14 5 11 4.93 1.61
 -14 5 11 7.58 1.4
 -14 5 11 7.58 1.86
 -14 5 11 4.17 1.01
 -14 5 11 8.86 1.72
 -14 5 12 128.22 6.01
 -14 5 12 123.87 6.03
 -14 5 12 129.78 6.15
 -14 5 12 119.61 4.76
 -14 5 12 126.3 5.58
 -14 5 12 118.14 5.24
 -14 5 13 167.95 6.89
 -14 5 13 150.2 6.63
 -14 5 13 156.07 6.31
 -14 5 13 165.6 5.82
 -14 5 13 168.23 6.67
 -14 5 14 24.21 2.76
 -14 5 14 22.04 2.78
 -14 5 14 24.44 2.49
 -14 5 14 23.3 2.72
 -14 5 14 26.47 2.69
 -14 5 14 21.51 2.3
 -14 5 15 -0.4 1.14
 -14 5 15 1.47 1.33
 -14 5 15 2.13 1.21
 -14 5 15 0.6 1.2
 -14 5 15 1.17 1.04
 -14 5 15 2.79 1.47
 -14 5 16 22.87 2.74
 -14 5 16 25 2.94
 -14 5 16 21.25 2.51
 -14 5 16 26.02 2.76
 -14 5 17 48.08 4.15
 -14 5 17 43.4 3.55
 -14 5 17 48.19 3.94
 -14 5 17 46.55 3.79
 -14 5 17 45.45 4.15
 -14 5 18 12.89 2.49
 -14 5 18 9.28 1.85
 -14 5 18 12.16 2.23
 -14 5 18 13.48 2.36
 -14 5 18 8.16 1.98
 -14 5 19 47.86 4.23
 -14 5 19 48.56 4.01
 -14 5 19 48.63 3.94
 -14 5 19 46.24 4.17
 -14 5 20 10.22 2.36
 -14 5 20 8.57 2.16
 -14 5 20 9.8 2.35
 -14 5 20 11.61 2.39
 -14 5 21 13.51 2.69
 -14 5 21 19.24 2.76
 -14 5 21 17.97 2.72
 -14 5 21 13.78 2.55
 -14 5 22 14.23 2.6
 -14 5 22 16.54 2.59
 -14 5 22 12.62 2.55
 -14 5 22 12.96 2.4
 -14 6 -14 7.65 2.17
 -14 6 6 33.93 3.03
 -14 6 7 17.76 2.92
 -14 6 7 16.83 1.52
 -14 6 7 16.63 2.26
 -14 6 8 88.18 4.22
 -14 6 8 87.47 5.73
 -14 6 8 85.1 3.35
 -14 6 8 80.56 4.59
 -14 6 9 51.3 3.27
 -14 6 9 50.75 2.88
 -14 6 9 55.1 3.86
 -14 6 9 51.68 3.15
 -14 6 9 50.71 2.79
 -14 6 9 52.99 4.39
 -14 6 10 88.36 5.5
 -14 6 10 88.87 4.87
 -14 6 10 89.46 5.19
 -14 6 10 88.4 3.91
 -14 6 10 88.89 3.91
 -14 6 10 89.64 4.39
 -14 6 11 64.92 4.29
 -14 6 11 64.69 4.59
 -14 6 11 68.58 4.55
 -14 6 11 66.63 3.58
 -14 6 11 67.56 3.95
 -14 6 12 16.35 2.35
 -14 6 12 18.09 2.49
 -14 6 12 19.63 2.27
 -14 6 12 17.32 2.33
 -14 6 12 13.21 2.03
 -14 6 12 19.4 2.48
 -14 6 13 87.13 5.12
 -14 6 13 87.99 4.86
 -14 6 13 84.36 4.82
 -14 6 13 76.95 4.23
 -14 6 13 79.07 4.48
 -14 6 14 47.62 3.66
 -14 6 14 45.69 3.82
 -14 6 14 49.19 3.69
 -14 6 14 48.66 3.55
 -14 6 14 43.69 3.4
 -14 6 15 67.12 4.32
 -14 6 15 61.1 4.2
 -14 6 15 62.68 4.55
 -14 6 15 67.18 3.99
 -14 6 15 64.86 4.15
 -14 6 16 13.31 2.3
 -14 6 16 8.8 2.01
 -14 6 16 12.2 2.32
 -14 6 17 11.39 2.26
 -14 6 17 11.21 2.15
 -14 6 17 12.39 2.24
 -14 6 17 12.97 2.44
 -14 6 18 0.65 1.39
 -14 6 18 2.15 1.47
 -14 6 18 2 1.56
 -14 6 18 2.01 1.64
 -14 6 19 17.12 2.59
 -14 6 19 17.48 2.65
 -14 6 19 19.9 2.81
 -14 6 19 22.22 3.21
 -14 6 20 41.11 3.87
 -14 6 20 41.62 3.78
 -14 6 20 41.21 3.81
 -14 6 20 41.38 4.12
 -14 6 21 3.88 1.69
 -14 6 21 0.97 1.48
 -14 6 21 4.96 1.83
 -14 7 -15 23.36 3.2
 -14 7 -14 17.11 2.77
 -14 7 -13 18.19 2.92
 -14 7 5 19.57 2.34
 -14 7 6 80.21 4.27
 -14 7 6 76.91 4.45
 -14 7 6 77.13 3.07
 -14 7 6 74.61 5.49
 -14 7 7 37.95 3.92
 -14 7 7 49.73 3.3
 -14 7 7 45.38 2.56
 -14 7 7 47.47 3.47
 -14 7 7 43.7 2.9
 -14 7 8 2.94 1.15
 -14 7 8 6.28 2.09
 -14 7 8 5.97 1.37
 -14 7 8 3.61 1.08
 -14 7 8 3.46 1.07
 -14 7 9 18.8 2.1
 -14 7 9 14.5 2.1
 -14 7 9 16.56 1.87
 -14 7 9 14.54 2.27
 -14 7 9 18.5 1.96
 -14 7 9 16.2 1.91
 -14 7 9 12.76 2.29
 -14 7 10 79.68 4.17
 -14 7 10 77.58 4.62
 -14 7 10 81.82 3.76
 -14 7 10 74.56 4.64
 -14 7 10 77.07 3.88
 -14 7 10 70.19 3.45
 -14 7 10 69.08 4.83
 -14 7 11 241.08 8.09
 -14 7 11 227.57 8.35
 -14 7 11 248.16 8.23
 -14 7 11 232.74 6.87
 -14 7 11 240.72 7.26
 -14 7 11 221.93 7.66
 -14 7 12 15.73 2.33
 -14 7 12 15.6 2.37
 -14 7 12 17.54 2.24
 -14 7 12 15.81 2.1
 -14 7 12 13.59 1.94
 -14 7 12 15.52 2.39
 -14 7 13 36.95 3.45
 -14 7 13 34.83 3.23
 -14 7 13 40.72 3.33
 -14 7 13 37.37 3.19
 -14 7 13 31.49 2.85
 -14 7 14 45.72 3.8
 -14 7 14 48.96 3.57
 -14 7 14 49.86 3.7
 -14 7 14 48.44 3.64
 -14 7 14 44.94 3.43
 -14 7 15 83.99 4.8
 -14 7 15 87.09 4.91
 -14 7 15 87.06 5.23
 -14 7 16 84.56 4.95
 -14 7 16 87.24 5.07
 -14 7 16 77.36 5.07
 -14 7 17 8.26 2.23
 -14 7 17 1.35 1.29
 -14 7 17 6.04 1.98
 -14 7 17 2.18 1.33
 -14 7 18 19.14 2.97
 -14 7 18 12.8 2.11
 -14 7 18 16.76 2.73
 -14 7 18 15.73 2.56
 -14 7 19 17.12 2.6
 -14 7 19 26.18 3.26
 -14 7 19 26.27 3.24
 -14 7 20 21.7 3
 -14 7 20 16.91 2.63
 -14 7 20 17.75 2.86
 -14 8 -15 -0.81 1.58
 -14 8 -14 1.52 1.6
 -14 8 -13 18.44 2.91
 -14 8 -12 35.84 3.84
 -14 8 2 332.61 6.4
 -14 8 4 12.59 1.98
 -14 8 5 113.74 5.2
 -14 8 5 99.84 4.94
 -14 8 5 99.98 3.54
 -14 8 5 105.1 6.62
 -14 8 6 93.37 6.15
 -14 8 6 97.6 4.71
 -14 8 6 96.85 4.83
 -14 8 6 93.61 3.62
 -14 8 6 95.14 4.01
 -14 8 7 177.02 8.2
 -14 8 7 176.74 6.12
 -14 8 7 179.23 6.64
 -14 8 7 170.5 5.13
 -14 8 7 177.43 5.52
 -14 8 8 81.35 5.56
 -14 8 8 87.38 4.7
 -14 8 8 83.06 4.09
 -14 8 8 77.27 3.71
 -14 8 8 87.62 4.02
 -14 8 9 -0.09 0.91
 -14 8 9 -0.74 1
 -14 8 9 0.09 0.96
 -14 8 9 -0.68 1.15
 -14 8 9 1.09 0.91
 -14 8 9 1.23 1.14
 -14 8 9 -0.67 1.2
 -14 8 10 6.68 1.6
 -14 8 10 6.69 1.44
 -14 8 10 7.5 1.77
 -14 8 10 6.01 1.33
 -14 8 10 10.53 1.89
 -14 8 10 6.93 1.42
 -14 8 10 10.06 2.14
 -14 8 11 89.28 4.38
 -14 8 11 85.81 4.9
 -14 8 11 81.94 4.76
 -14 8 11 94.29 4.19
 -14 8 11 93.38 4.97
 -14 8 11 82.44 4.35
 -14 8 11 85.25 5.17
 -14 8 12 107.43 5.52
 -14 8 12 114.15 5.73
 -14 8 12 111.6 5.33
 -14 8 12 111.79 5.27
 -14 8 12 108.98 5.1
 -14 8 12 110.48 5.01
 -14 8 13 41.65 3.62
 -14 8 13 46.52 3.66
 -14 8 13 45.7 3.44
 -14 8 13 47.97 3.57
 -14 8 13 45.58 3.38
 -14 8 14 5.61 1.56
 -14 8 14 4.82 1.5
 -14 8 14 8.14 1.62
 -14 8 14 7.86 1.95
 -14 8 14 2.72 1.43
 -14 8 15 16.49 2.27
 -14 8 15 13.54 2.28
 -14 8 15 13.52 2.5
 -14 8 16 36.33 3.57
 -14 8 16 32.62 3.33
 -14 8 17 94.13 5.89
 -14 8 17 89.66 5.38
 -14 8 17 76.74 5.08
 -14 8 18 8.65 2.07
 -14 8 18 9.29 2.16
 -14 8 18 8.28 2.01
 -14 8 19 15.32 2.62
 -14 8 19 15.37 2.63
 -14 8 19 11.14 2.31
 -14 8 20 17.96 2.73
 -14 8 20 20.99 3.01
 -14 8 20 17.38 2.6
 -14 9 -16 16.41 2.73
 -14 9 -15 13.37 2.7
 -14 9 -14 -0.69 1.43
 -14 9 -13 -0.53 1.55
 -14 9 -12 23.36 3.21
 -14 9 -11 16.27 2.78
 -14 9 -10 1.96 1.71
 -14 9 1 13 1.51
 -14 9 1 14.53 2.32
 -14 9 2 22.73 2.8
 -14 9 3 166.92 8.48
 -14 9 3 179.22 6.82
 -14 9 4 61.28 3.87
 -14 9 4 58 2.8
 -14 9 4 57.18 5.02
 -14 9 4 61.24 4
 -14 9 5 1.59 1.42
 -14 9 5 1.26 1.18
 -14 9 5 -0.63 0.9
 -14 9 5 -0.69 1.25
 -14 9 6 3.62 1.83
 -14 9 6 1.96 1.04
 -14 9 6 2.63 0.94
 -14 9 6 4.71 1.36
 -14 9 7 96.36 6.09
 -14 9 7 87.9 3.98
 -14 9 7 89.35 4.38
 -14 9 7 84.11 4.53
 -14 9 8 72.8 4.34
 -14 9 8 71.91 3.98
 -14 9 8 66.14 4.37
 -14 9 8 70.9 3.71
 -14 9 8 74.71 3.86
 -14 9 8 76.27 5.36
 -14 9 9 2.25 1.33
 -14 9 9 7.34 1.67
 -14 9 9 3.58 1.02
 -14 9 9 4.53 1.75
 -14 9 9 6.09 1.43
 -14 9 9 5.91 1.36
 -14 9 9 6.61 1.97
 -14 9 10 11.12 2.1
 -14 9 10 9.07 1.82
 -14 9 10 9.83 1.67
 -14 9 10 8.86 1.73
 -14 9 10 10.45 1.68
 -14 9 10 12.92 2.29
 -14 9 11 23.55 2.69
 -14 9 11 25.79 2.89
 -14 9 11 24.17 2.39
 -14 9 11 25.03 2.72
 -14 9 11 22.91 2.59
 -14 9 11 22.2 2.86
 -14 9 12 88.54 5.11
 -14 9 12 95.42 4.8
 -14 9 12 96.01 5.2
 -14 9 12 93.17 4.95
 -14 9 12 92.12 4.77
 -14 9 13 144.06 6.44
 -14 9 13 148.3 6.39
 -14 9 13 156.26 6.6
 -14 9 13 155.55 6.03
 -14 9 14 2.21 1.72
 -14 9 14 1.83 1.44
 -14 9 15 35.19 3.39
 -14 9 15 39.44 3.6
 -14 9 16 2.25 1.7
 -14 9 16 3.66 1.69
 -14 9 17 62.78 4.68
 -14 9 17 48.98 4
 -14 9 18 84.9 5.33
 -14 9 18 71.52 4.92
 -14 9 19 10.83 2.42
 -14 9 19 6.37 1.79
 -14 10 -16 7.38 2.06
 -14 10 -15 15.83 2.75
 -14 10 -14 0.35 1.64
 -14 10 -13 1.24 1.58
 -14 10 -12 -0.36 1.46
 -14 10 -11 28.48 3.49
 -14 10 -10 11.84 2.36
 -14 10 -9 3.73 1.92
 -14 10 -8 0.7 1.45
 -14 10 -7 9.46 2.23
 -14 10 -6 112.04 6.32
 -14 10 -5 113.47 6.24
 -14 10 -2 8.97 2.23
 -14 10 -1 163.98 5.41
 -14 10 -1 163.03 7.07
 -14 10 0 5.21 1.1
 -14 10 0 6.44 1.9
 -14 10 1 1.24 1.03
 -14 10 2 0.49 0.73
 -14 10 2 3.2 1.42
 -14 10 3 48.9 3.45
 -14 10 3 46.99 2.65
 -14 10 3 48.64 4.73
 -14 10 3 54.12 3.85
 -14 10 4 109.93 5.05
 -14 10 4 108.5 4.09
 -14 10 4 113.68 6.97
 -14 10 4 116.06 5.47
 -14 10 5 31.89 2.82
 -14 10 5 26.14 2.21
 -14 10 5 33.06 3.85
 -14 10 5 34.72 3
 -14 10 6 2.83 1.64
 -14 10 6 4.85 1.53
 -14 10 6 3.83 1.18
 -14 10 6 2.98 1.09
 -14 10 7 26.14 3.33
 -14 10 7 23.55 2.24
 -14 10 7 23.69 2.44
 -14 10 7 19.17 2.28
 -14 10 8 95.16 5.69
 -14 10 8 114.4 5.31
 -14 10 8 112.03 5.18
 -14 10 8 111.42 5.43
 -14 10 8 111.13 4.85
 -14 10 8 106.25 4.58
 -14 10 8 110.3 6.32
 -14 10 9 118.57 6.21
 -14 10 9 112.21 5.35
 -14 10 9 123.46 5.38
 -14 10 9 131.3 5.79
 -14 10 9 124.1 5.31
 -14 10 9 127.41 6.62
 -14 10 10 30.51 3.14
 -14 10 10 32.11 3.09
 -14 10 10 31.72 2.86
 -14 10 10 30.14 2.84
 -14 10 10 31.2 2.98
 -14 10 10 32.91 3.48
 -14 10 11 48.45 3.7
 -14 10 11 53.62 3.93
 -14 10 11 58.37 3.71
 -14 10 11 56 3.67
 -14 10 11 58.12 3.99
 -14 10 11 54.08 4.2
 -14 10 12 1.64 1.3
 -14 10 12 3.24 1.31
 -14 10 12 4.72 1.61
 -14 10 12 5.79 1.71
 -14 10 12 2.7 1.41
 -14 10 12 3.73 1.46
 -14 10 13 57.86 4.13
 -14 10 13 60.65 4.31
 -14 10 14 29.64 3.07
 -14 10 14 34.42 3.46
 -14 10 15 1.35 1.62
 -14 10 15 0.42 1.58
 -14 10 16 0.62 1.43
 -14 10 16 0.85 1.22
 -14 10 17 4.54 2.03
 -14 10 17 3.94 1.74
 -14 10 18 47.48 4.18
 -14 10 18 45.89 3.92
 -14 11 -16 0.49 1.59
 -14 11 -15 21.76 3.17
 -14 11 -14 11.31 2.41
 -14 11 -13 3.78 1.93
 -14 11 -12 -0.36 1.46
 -14 11 -11 21.98 3.18
 -14 11 -10 72.48 5.37
 -14 11 -9 23.07 3.2
 -14 11 -8 42.01 4.11
 -14 11 -7 12.31 2.56
 -14 11 -6 47.6 4.31
 -14 11 -3 6.18 1.4
 -14 11 -3 6.32 2.03
 -14 11 -2 0.29 1.03
 -14 11 -2 1.23 1.43
 -14 11 -1 5.67 1.76
 -14 11 -1 6.65 1.25
 -14 11 0 36.13 2.44
 -14 11 0 35.46 4.32
 -14 11 0 34.67 3.29
 -14 11 1 39.83 2.36
 -14 11 1 40.23 3.53
 -14 11 2 12.13 1.82
 -14 11 2 12.39 2.16
 -14 11 2 12.97 1.62
 -14 11 3 -1.26 1.77
 -14 11 3 -0.86 0.96
 -14 11 3 0.15 0.79
 -14 11 3 0.39 1.06
 -14 11 4 44.31 4.4
 -14 11 4 44.82 3.25
 -14 11 4 46.6 2.96
 -14 11 4 48.26 3.65
 -14 11 5 49.46 4.67
 -14 11 5 46.76 3.32
 -14 11 5 46.87 3.02
 -14 11 5 51.87 3.66
 -14 11 6 16.35 2.74
 -14 11 6 18.47 2.29
 -14 11 6 14.32 1.88
 -14 11 6 15.63 2.02
 -14 11 7 30.18 2.85
 -14 11 7 27.71 3.4
 -14 11 7 27.45 2.81
 -14 11 7 27.61 2.6
 -14 11 7 27.05 2.56
 -14 11 7 28.65 3.42
 -14 11 8 2.47 1.27
 -14 11 8 1.84 1.2
 -14 11 8 3.78 1.48
 -14 11 8 2.64 1.45
 -14 11 8 2.88 1.32
 -14 11 8 2.22 1.43
 -14 11 9 107.1 5.93
 -14 11 9 100.58 5
 -14 11 9 105.73 5.22
 -14 11 9 111.63 5.12
 -14 11 9 103.39 5.06
 -14 11 9 98.31 5.85
 -14 11 10 25.4 2.94
 -14 11 10 19.19 2.41
 -14 11 10 26.31 2.68
 -14 11 10 25.26 2.48
 -14 11 10 19.51 2.43
 -14 11 10 20.63 2.87
 -14 11 11 10.13 1.94
 -14 11 11 10.95 1.9
 -14 11 11 10.31 1.76
 -14 11 11 10.97 2.08
 -14 11 11 10.72 2
 -14 11 11 11.58 2.34
 -14 11 12 -1.27 1.36
 -14 11 12 0.97 1.52
 -14 11 12 -0.15 1.18
 -14 11 12 0.68 1.29
 -14 11 13 24.63 2.86
 -14 11 13 23.37 3.01
 -14 11 14 97.86 5.31
 -14 11 14 101.75 5.75
 -14 11 15 46.15 3.76
 -14 11 15 40.34 3.78
 -14 11 16 20.46 2.9
 -14 11 16 19.16 2.63
 -14 11 17 4.58 1.77
 -14 12 -17 2.22 1.66
 -14 12 -16 3.18 1.87
 -14 12 -15 6.97 2.23
 -14 12 -14 57.29 4.77
 -14 12 -13 14.74 2.86
 -14 12 -12 -0.37 1.45
 -14 12 -11 1.28 1.55
 -14 12 -10 29.36 3.64
 -14 12 -9 25.99 3.26
 -14 12 -8 77.4 5.5
 -14 12 -7 32.71 3.6
 -14 12 -6 -1.2 1.5
 -14 12 -5 4.28 1.56
 -14 12 -4 66.01 4.03
 -14 12 -3 2.79 1.29
 -14 12 -3 -0.8 1.25
 -14 12 -2 0.28 0.86
 -14 12 -2 1.57 2.02
 -14 12 -2 3.73 1.59
 -14 12 -1 0.22 1.46
 -14 12 -1 1.43 0.86
 -14 12 -1 1.21 1.36
 -14 12 0 50.54 4.09
 -14 12 0 56.17 2.95
 -14 12 0 51.8 4.88
 -14 12 1 127.47 4.53
 -14 12 1 129.3 5.33
 -14 12 2 78.97 3.71
 -14 12 2 81.94 4.84
 -14 12 2 79.72 4.16
 -14 12 3 3.23 1.17
 -14 12 3 4.46 1.49
 -14 12 3 2.89 1.08
 -14 12 3 6.63 2.15
 -14 12 4 43.03 3.46
 -14 12 4 44.76 3.03
 -14 12 4 38.97 2.99
 -14 12 4 44.13 4.43
 -14 12 5 87.46 4.71
 -14 12 5 83.55 4.19
 -14 12 5 80.93 4.27
 -14 12 5 79.64 5.74
 -14 12 6 88.7 4.5
 -14 12 6 80.94 5.74
 -14 12 6 87.68 4.47
 -14 12 6 84.41 4.51
 -14 12 6 83.37 5.57
 -14 12 7 75.3 4.22
 -14 12 7 76.02 5.37
 -14 12 7 80.82 4.45
 -14 12 7 74.78 4.28
 -14 12 7 80.13 5.46
 -14 12 8 45.78 4.05
 -14 12 8 47.82 3.41
 -14 12 8 46.37 3.68
 -14 12 8 49.69 3.49
 -14 12 8 45.1 3.47
 -14 12 8 54.83 4.59
 -14 12 9 1.23 1.38
 -14 12 9 -0.11 1
 -14 12 9 0.77 1.22
 -14 12 9 -0.1 0.95
 -14 12 9 -1.39 1.56
 -14 12 9 0.82 1.52
 -14 12 10 66.64 4.54
 -14 12 10 62.4 4.17
 -14 12 10 61.31 4.3
 -14 12 10 63.29 4.66
 -14 12 10 59.58 3.9
 -14 12 11 48.65 3.74
 -14 12 11 52.39 3.69
 -14 12 11 45.99 3.82
 -14 12 11 50.37 4.05
 -14 12 11 42.19 3.44
 -14 12 12 28.58 3.15
 -14 12 12 27.56 2.81
 -14 12 12 31.3 2.91
 -14 12 13 8.46 2.13
 -14 12 13 9.77 1.82
 -14 12 14 4.56 1.43
 -14 12 14 6.98 2.14
 -14 12 15 9.46 2.16
 -14 12 16 10.49 2.42
 -14 12 16 12.6 2.72
 -14 13 -17 15.9 2.79
 -14 13 -16 4.61 1.85
 -14 13 -15 5.67 2.09
 -14 13 -14 5.08 2.27
 -14 13 -13 8.11 2.26
 -14 13 -12 17.8 2.82
 -14 13 -11 19.46 3.04
 -14 13 -10 2.76 2.03
 -14 13 -9 6.93 2.15
 -14 13 -8 24.11 3.18
 -14 13 -7 4.75 1.55
 -14 13 -7 -0.71 1.6
 -14 13 -6 17.62 2.44
 -14 13 -5 14.43 2.93
 -14 13 -5 16.87 2.18
 -14 13 -4 54.47 5.18
 -14 13 -4 67.63 4.05
 -14 13 -4 64.35 4.85
 -14 13 -3 80.23 6.24
 -14 13 -3 96.38 4.64
 -14 13 -3 96.04 5.73
 -14 13 -2 7.95 1.52
 -14 13 -2 6.61 2.33
 -14 13 -2 6.16 1.86
 -14 13 -1 43.92 4.7
 -14 13 -1 49.2 3.03
 -14 13 0 -1.49 1.65
 -14 13 0 2.3 1.26
 -14 13 0 0.89 1.59
 -14 13 1 45.2 3.71
 -14 13 1 40.86 2.83
 -14 13 1 35.1 2.8
 -14 13 2 73.22 3.82
 -14 13 2 77 4.75
 -14 13 2 68.98 3.76
 -14 13 3 45.25 3.65
 -14 13 3 45.46 3.15
 -14 13 3 46.81 3.21
 -14 13 3 41.29 4.29
 -14 13 4 23 2.64
 -14 13 4 18.38 2.24
 -14 13 4 22.05 2.26
 -14 13 4 18.66 2.85
 -14 13 5 3.03 1.29
 -14 13 5 5.61 1.82
 -14 13 5 1.69 1.08
 -14 13 5 4.15 1.45
 -14 13 5 3.99 2.17
 -14 13 6 72.65 4.05
 -14 13 6 77.55 5.47
 -14 13 6 77.58 4.35
 -14 13 6 79.21 4.49
 -14 13 6 85.09 5.75
 -14 13 7 7.51 2.12
 -14 13 7 8.55 1.75
 -14 13 7 6.44 1.64
 -14 13 7 10.34 1.75
 -14 13 7 5.62 1.74
 -14 13 7 5.21 1.87
 -14 13 8 12.91 2.48
 -14 13 8 12.43 1.91
 -14 13 8 11.97 2.19
 -14 13 8 8.73 1.65
 -14 13 8 13.51 2.16
 -14 13 8 12.88 2.48
 -14 13 9 17.61 2.57
 -14 13 9 16.26 2.44
 -14 13 9 16.47 2.48
 -14 13 9 18.74 2.85
 -14 13 9 12.27 2
 -14 13 10 16.61 2.46
 -14 13 10 13.35 2.05
 -14 13 10 15.74 2.36
 -14 13 10 20.6 2.89
 -14 13 10 15.62 2.47
 -14 13 11 58.25 4.18
 -14 13 11 59.67 4.4
 -14 13 12 49.64 3.7
 -14 13 12 44.11 3.91
 -14 13 13 24.58 3.19
 -14 13 14 7.75 2.1
 -14 13 15 1.59 1.68
 -14 13 15 -1.03 1.62
 -14 14 -17 7.55 2.27
 -14 14 -17 9.29 2.43
 -14 14 -16 8.33 2.53
 -14 14 -16 8.53 2.18
 -14 14 -15 9.71 2.48
 -14 14 -14 7.73 2.25
 -14 14 -13 2.8 1.88
 -14 14 -12 15.08 2.73
 -14 14 -12 15.76 2.9
 -14 14 -11 18.6 3.02
 -14 14 -11 22.7 3.32
 -14 14 -10 35.34 3.7
 -14 14 -10 30.6 3.7
 -14 14 -9 2.65 1.47
 -14 14 -9 3.51 2.01
 -14 14 -8 12.83 2.34
 -14 14 -8 16.85 3.19
 -14 14 -8 12.04 2.62
 -14 14 -7 27.46 3.01
 -14 14 -7 22.51 3.46
 -14 14 -7 28 3.48
 -14 14 -6 9.48 2.44
 -14 14 -6 13.23 2.14
 -14 14 -5 52.01 3.75
 -14 14 -5 55.99 5.32
 -14 14 -4 -1.52 1.33
 -14 14 -4 0.23 1.68
 -14 14 -4 0.45 1.23
 -14 14 -3 70.09 5.02
 -14 14 -3 70.39 3.91
 -14 14 -3 63.76 5.71
 -14 14 -2 39.99 3.77
 -14 14 -2 41.66 4.51
 -14 14 -2 39.16 2.79
 -14 14 -1 80.42 5.17
 -14 14 -1 72.81 3.83
 -14 14 -1 74.61 6.03
 -14 14 0 90.59 5.37
 -14 14 0 99.03 4.43
 -14 14 0 104.53 6.97
 -14 14 1 4.55 1.51
 -14 14 1 5.79 1.37
 -14 14 1 2.9 1.1
 -14 14 2 6.5 1.5
 -14 14 2 6.93 1.45
 -14 14 3 3.42 1.14
 -14 14 3 0.68 1.34
 -14 14 3 1.88 1.1
 -14 14 3 1.64 1.48
 -14 14 4 65.25 3.7
 -14 14 4 67.24 5.3
 -14 14 4 68.45 4.38
 -14 14 4 69.04 4.07
 -14 14 4 76.39 5.72
 -14 14 5 54.49 3.39
 -14 14 5 64.18 5.09
 -14 14 5 54.83 3.64
 -14 14 5 63.02 4.05
 -14 14 5 56.05 4.88
 -14 14 6 16.16 1.97
 -14 14 6 19.11 2.22
 -14 14 6 17.09 2.3
 -14 14 6 20.47 3.07
 -14 14 6 20.66 3.1
 -14 14 7 102.44 6.09
 -14 14 7 105.42 5.44
 -14 14 7 108.82 6.39
 -14 14 7 95.74 5.49
 -14 14 8 79.6 5.31
 -14 14 8 81.59 4.89
 -14 14 8 82.81 5.47
 -14 14 8 81.58 5.03
 -14 14 9 92.79 5.51
 -14 14 9 91 5.21
 -14 14 9 91.28 5.72
 -14 14 9 89.2 5.22
 -14 14 10 12.56 2.31
 -14 14 10 13.26 2.36
 -14 14 11 4.01 1.7
 -14 14 11 4.1 1.6
 -14 14 12 41.76 3.56
 -14 14 12 40.43 3.89
 -14 14 13 37.3 3.76
 -14 14 14 28.1 3.5
 -14 15 -17 0.51 1.53
 -14 15 -17 5.32 2.01
 -14 15 -16 12.91 2.68
 -14 15 -16 9.63 2.7
 -14 15 -15 28.85 3.46
 -14 15 -15 21.92 3.3
 -14 15 -14 30.06 3.63
 -14 15 -14 25.35 3.5
 -14 15 -14 26.2 3.51
 -14 15 -13 7.56 2.08
 -14 15 -13 6.56 2.29
 -14 15 -13 10.51 2.59
 -14 15 -12 1.33 1.53
 -14 15 -12 1.69 2.08
 -14 15 -12 -0.53 1.44
 -14 15 -11 -1.71 1.69
 -14 15 -11 0.22 1.59
 -14 15 -10 19.08 2.98
 -14 15 -10 20.07 2.94
 -14 15 -10 19.96 3.5
 -14 15 -9 41.55 4.28
 -14 15 -9 43.28 4.61
 -14 15 -9 42 3.85
 -14 15 -8 0.37 1.64
 -14 15 -8 3.43 2.21
 -14 15 -8 -0.73 1.4
 -14 15 -7 41.42 3.66
 -14 15 -7 41.65 4.69
 -14 15 -6 12.71 2.1
 -14 15 -6 9.88 2.61
 -14 15 -5 47.25 4.27
 -14 15 -5 47.35 4.72
 -14 15 -5 48.5 3.61
 -14 15 -4 152.46 7.45
 -14 15 -4 143.14 5.81
 -14 15 -4 159.82 8.67
 -14 15 -3 0.84 1.41
 -14 15 -3 0.62 1.08
 -14 15 -3 3.62 2.06
 -14 15 -2 7.7 2.11
 -14 15 -2 6.45 2.09
 -14 15 -2 5.16 1.38
 -14 15 -1 19.3 2.71
 -14 15 -1 20.31 3.36
 -14 15 0 113.32 6.05
 -14 15 0 108.86 7.05
 -14 15 1 45.68 3.94
 -14 15 1 41.63 3.14
 -14 15 2 2.67 1.22
 -14 15 2 4.75 1.67
 -14 15 2 4.03 1.85
 -14 15 3 16.29 2.23
 -14 15 3 13.55 2.8
 -14 15 3 15.85 2.94
 -14 15 4 13.91 2.15
 -14 15 4 14.03 2.67
 -14 15 4 14.72 2.7
 -14 15 5 44.66 3.61
 -14 15 5 40.09 4.13
 -14 15 5 38.18 4.02
 -14 15 6 15.31 2.75
 -14 15 6 13.19 2.26
 -14 15 6 13.8 2.44
 -14 15 6 14.1 2.55
 -14 15 7 37.87 3.87
 -14 15 7 41.49 3.73
 -14 15 7 36.03 3.87
 -14 15 7 32.94 3.53
 -14 15 8 67.85 4.86
 -14 15 8 55.23 4.19
 -14 15 8 70.34 5.18
 -14 15 8 64.53 4.68
 -14 15 9 39.78 3.73
 -14 15 9 41.32 3.84
 -14 15 9 40.55 3.72
 -14 15 10 35.14 3.62
 -14 15 10 30.63 3.32
 -14 15 11 8.44 2
 -14 15 11 9.38 2.16
 -14 15 12 0.64 1.65
 -14 15 13 17.58 2.73
 -14 16 -17 2.07 1.55
 -14 16 -17 -1.36 1.79
 -14 16 -16 2.16 1.79
 -14 16 -16 1.36 1.67
 -14 16 -15 -0.56 1.81
 -14 16 -15 7.29 2.28
 -14 16 -14 15.7 2.98
 -14 16 -14 10.05 2.25
 -14 16 -14 15.97 2.92
 -14 16 -13 7.65 2.22
 -14 16 -13 14.34 2.78
 -14 16 -13 8.94 2.23
 -14 16 -12 0.19 1.71
 -14 16 -12 3.18 1.96
 -14 16 -12 1.88 1.7
 -14 16 -11 12.14 2.91
 -14 16 -11 14.42 2.97
 -14 16 -11 12.38 2.43
 -14 16 -10 39.92 4.21
 -14 16 -10 36.49 3.69
 -14 16 -10 40.75 4.53
 -14 16 -9 59.35 5.08
 -14 16 -9 53.38 5.23
 -14 16 -9 58.86 4.48
 -14 16 -8 71.67 5.44
 -14 16 -8 67.47 5.75
 -14 16 -8 63.63 4.47
 -14 16 -7 6.62 1.83
 -14 16 -7 2.5 1.94
 -14 16 -6 2.46 1.43
 -14 16 -6 -1.35 2.07
 -14 16 -5 16.99 2.89
 -14 16 -5 12.08 2.02
 -14 16 -5 15.47 3.14
 -14 16 -4 114.88 6.55
 -14 16 -4 97.89 6.81
 -14 16 -4 112.05 5.16
 -14 16 -3 37.33 3.88
 -14 16 -3 35.12 4.19
 -14 16 -2 -1.5 1.72
 -14 16 -2 -0.22 1.83
 -14 16 -1 8.79 2
 -14 16 -1 9.57 2.55
 -14 16 0 13.56 2.53
 -14 16 0 12.31 2.79
 -14 16 1 68.95 4.17
 -14 16 1 77.31 5.1
 -14 16 1 69.05 5.57
 -14 16 2 31.12 3.04
 -14 16 2 35.42 4.1
 -14 16 3 0.38 1.3
 -14 16 3 -1.25 1.9
 -14 16 3 1.97 1.53
 -14 16 4 7.32 1.79
 -14 16 4 10.51 2.58
 -14 16 4 9.86 2.39
 -14 16 5 20.5 2.63
 -14 16 5 15.08 2.71
 -14 16 5 18.95 3.11
 -14 16 6 112.72 6.56
 -14 16 6 93.82 5.34
 -14 16 6 106.12 6.41
 -14 16 6 93.86 5.73
 -14 16 7 39.01 3.97
 -14 16 7 41.41 3.79
 -14 16 7 39 4.06
 -14 16 7 34 3.67
 -14 16 8 0.6 1.43
 -14 16 8 -1.61 1.33
 -14 16 8 1.55 1.69
 -14 16 9 17.26 2.71
 -14 16 9 16.93 2.61
 -14 16 10 53.76 4.39
 -14 16 10 50.89 4.19
 -14 16 11 68.08 4.93
 -14 16 11 53 4.07
 -14 16 12 3.36 1.61
 -14 17 -17 13.97 2.67
 -14 17 -17 7.14 2.22
 -14 17 -16 2.55 1.77
 -14 17 -16 9.61 2.6
 -14 17 -15 1.69 1.77
 -14 17 -15 2.85 1.94
 -14 17 -14 -1.53 1.79
 -14 17 -14 -0.93 1.66
 -14 17 -14 2.23 1.71
 -14 17 -13 14.37 2.95
 -14 17 -13 12.04 2.59
 -14 17 -13 9.78 2.37
 -14 17 -12 14.64 2.82
 -14 17 -12 14.32 2.8
 -14 17 -12 17.36 2.84
 -14 17 -11 2.93 2.09
 -14 17 -11 0.84 1.46
 -14 17 -10 -0.97 1.64
 -14 17 -10 -1.07 1.82
 -14 17 -10 1.46 1.52
 -14 17 -9 4.64 1.77
 -14 17 -9 -0.77 1.38
 -14 17 -9 4.37 1.89
 -14 17 -8 34.92 3.42
 -14 17 -8 30.21 3.97
 -14 17 -7 41.08 4.63
 -14 17 -7 55.09 4.13
 -14 17 -6 5.57 1.99
 -14 17 -6 7.38 1.82
 -14 17 -6 6.56 2.3
 -14 17 -5 2.01 1.58
 -14 17 -5 1.33 1.87
 -14 17 -5 -0.12 1.26
 -14 17 -4 24.88 3.31
 -14 17 -4 23.44 2.47
 -14 17 -4 22.23 3.49
 -14 17 -3 57.98 4.68
 -14 17 -3 52.97 4.89
 -14 17 -2 9.02 2.3
 -14 17 -2 8.66 2.35
 -14 17 -1 2.64 1.7
 -14 17 -1 1.84 1.88
 -14 17 -1 2.13 1.9
 -14 17 0 18.6 3.28
 -14 17 0 20.47 3.25
 -14 17 1 32.93 3.05
 -14 17 1 28.25 3.89
 -14 17 2 64.22 4.32
 -14 17 2 60.56 5.39
 -14 17 3 12.83 2.2
 -14 17 3 12.17 2.79
 -14 17 3 10.29 2.49
 -14 17 4 7.61 1.97
 -14 17 4 9.15 2.36
 -14 17 4 8.4 2.21
 -14 17 5 32.94 3.88
 -14 17 5 29.03 3.21
 -14 17 5 28.92 3.53
 -14 17 5 25.89 3.39
 -14 17 6 70.04 5.2
 -14 17 6 71.8 4.83
 -14 17 6 78.12 5.61
 -14 17 6 67.17 4.96
 -14 17 7 97.62 5.66
 -14 17 7 113.78 6.39
 -14 17 7 106.53 6.14
 -14 17 8 28.37 3.23
 -14 17 8 30.67 3.4
 -14 17 9 6.77 2
 -14 17 9 5.15 1.96
 -14 17 10 1.11 1.49
 -14 17 10 1.9 1.61
 -14 17 11 39.21 3.82
 -14 17 11 40.55 3.81
 -14 18 -17 7.41 2.17
 -14 18 -17 7.24 2.28
 -14 18 -16 8.09 2.53
 -14 18 -16 17.86 3.12
 -14 18 -15 -0.57 1.55
 -14 18 -15 2.07 1.7
 -14 18 -14 6.2 2.51
 -14 18 -14 5.54 2.16
 -14 18 -13 7.27 2.21
 -14 18 -13 7.55 2.16
 -14 18 -13 6.26 2.26
 -14 18 -12 37.4 4.4
 -14 18 -12 41.9 4.36
 -14 18 -12 41.43 4.16
 -14 18 -11 37.18 4.13
 -14 18 -11 36.61 4.19
 -14 18 -11 36.45 3.82
 -14 18 -10 7.69 2.24
 -14 18 -10 9.02 2.2
 -14 18 -10 11.09 2.67
 -14 18 -9 1.18 1.71
 -14 18 -9 0.42 1.56
 -14 18 -9 1.84 1.66
 -14 18 -8 27.88 3.16
 -14 18 -8 22.77 3.54
 -14 18 -7 18.74 3.26
 -14 18 -7 20.25 2.6
 -14 18 -6 3.4 1.84
 -14 18 -6 3.62 1.62
 -14 18 -6 2.6 1.8
 -14 18 -5 -1.3 1.8
 -14 18 -5 1.93 1.6
 -14 18 -5 1.07 1.87
 -14 18 -4 1.45 1.64
 -14 18 -4 0.63 1.46
 -14 18 -3 22.67 3.1
 -14 18 -3 18.79 3.22
 -14 18 -2 69.22 5.55
 -14 18 -1 7.4 2.33
 -14 18 -1 3.52 1.66
 -14 18 0 3.34 1.55
 -14 18 0 1.58 1.79
 -14 18 0 2.86 1.67
 -14 18 1 2.12 1.63
 -14 18 1 0.66 1.51
 -14 18 2 25.27 2.97
 -14 18 2 22.21 3.4
 -14 18 3 64.81 4.5
 -14 18 3 63.09 5.21
 -14 18 3 59.82 5.11
 -14 18 4 22.95 3.35
 -14 18 4 18.43 2.65
 -14 18 4 29.15 3.55
 -14 18 4 24.1 3.26
 -14 18 5 8.76 2.37
 -14 18 5 11.32 2.31
 -14 18 5 8.48 2.22
 -14 18 5 13.4 2.77
 -14 18 6 0.46 1.47
 -14 18 6 -0.18 1.42
 -14 18 6 0.17 1.55
 -14 18 7 30.35 3.39
 -14 18 7 32.57 3.63
 -14 18 8 22.26 2.96
 -14 18 8 23.4 3.21
 -14 18 9 0.95 1.8
 -14 18 9 1.97 1.64
 -14 18 10 4.13 1.81
 -14 18 10 -0.58 1.47
 -14 19 -16 20.48 3.27
 -14 19 -15 5.35 2.13
 -14 19 -15 6.32 2.35
 -14 19 -14 3.51 2.26
 -14 19 -14 -2.19 1.67
 -14 19 -13 4.16 2.13
 -14 19 -13 1.62 1.5
 -14 19 -13 -0.18 1.49
 -14 19 -12 2 1.83
 -14 19 -12 -1.88 1.93
 -14 19 -12 -0.17 1.45
 -14 19 -11 11.81 2.75
 -14 19 -11 14.18 2.73
 -14 19 -11 15.98 2.84
 -14 19 -10 11.27 2.6
 -14 19 -10 12.01 2.35
 -14 19 -9 0.15 1.57
 -14 19 -9 0.6 1.43
 -14 19 -8 3.49 1.64
 -14 19 -8 0.82 1.6
 -14 19 -7 -0.39 1.59
 -14 19 -7 3.15 1.74
 -14 19 -7 0.21 1.64
 -14 19 -6 2.1 1.77
 -14 19 -6 2.18 1.47
 -14 19 -6 4.59 2.04
 -14 19 -5 1.21 1.72
 -14 19 -5 -1.86 1.82
 -14 19 -4 2.4 1.8
 -14 19 -4 5.66 2.03
 -14 19 -3 0.21 1.62
 -14 19 -2 52.01 4.93
 -14 19 -1 61.4 5.62
 -14 19 -1 56.45 5.04
 -14 19 0 8.27 2.08
 -14 19 0 8.22 2.38
 -14 19 0 9.19 2.42
 -14 19 1 -0.42 1.58
 -14 19 1 2.16 1.74
 -14 19 2 5.87 1.98
 -14 19 2 8.54 2.53
 -14 19 3 18.94 2.67
 -14 19 3 28.29 3.77
 -14 19 3 22.98 3.31
 -14 19 4 31.16 3.8
 -14 19 4 31.27 3.4
 -14 19 4 33.89 3.97
 -14 19 4 25.68 3.34
 -14 19 5 19.04 2.85
 -14 19 5 19.56 3.09
 -14 19 5 17.23 2.9
 -14 19 6 20.14 2.91
 -14 19 6 14.38 2.7
 -14 19 7 8.52 2.31
 -14 19 7 6.57 1.82
 -14 19 8 59.44 4.54
 -14 19 8 43.89 3.99
 -14 20 -16 5.17 2.23
 -14 20 -15 25.44 3.6
 -14 20 -14 21.8 3.26
 -14 20 -13 7.74 2.31
 -14 20 -13 8.14 2.08
 -14 20 -12 3.76 1.96
 -14 20 -12 -0.53 1.84
 -14 20 -11 13.15 2.53
 -14 20 -11 11.4 2.57
 -14 20 -10 40.63 4.34
 -14 20 -10 34.53 3.6
 -14 20 -9 21.2 3.07
 -14 20 -9 24.08 3.55
 -14 20 -8 47.29 5.11
 -14 20 -8 40.87 4.27
 -14 20 -8 37.76 3.66
 -14 20 -7 11.12 2.87
 -14 20 -7 13.73 2.73
 -14 20 -7 9.38 1.96
 -14 20 -6 16.77 3.18
 -14 20 -6 16.68 2.95
 -14 20 -5 14.48 3.03
 -14 20 -5 13.09 2.73
 -14 20 -4 14.76 3.18
 -14 20 -4 17.46 3.07
 -14 20 -3 21.94 3.36
 -14 20 -2 0.41 1.52
 -14 20 -1 43.14 4.72
 -14 20 -1 44.5 4.56
 -14 20 0 58.66 4.43
 -14 20 0 65.48 5.67
 -14 20 0 62.92 5.14
 -14 20 1 30.73 3.29
 -14 20 1 36.73 4.39
 -14 20 2 11.11 2.25
 -14 20 2 13.77 2.91
 -14 20 3 6.36 1.95
 -14 20 3 6.64 2.36
 -14 20 3 2.79 1.88
 -14 20 4 9.7 2.39
 -14 20 4 4.52 1.87
 -14 20 4 6.73 2.3
 -14 20 5 12.01 2.35
 -14 20 5 16.82 2.86
 -14 20 6 9.28 2.36
 -14 20 6 12.91 2.52
 -14 20 7 6.15 2.05
 -14 20 7 5.81 1.91
 -14 21 -15 4.22 1.96
 -14 21 -15 2.34 1.95
 -14 21 -14 16.28 3.23
 -14 21 -14 16.1 3.03
 -14 21 -13 17.34 3.29
 -14 21 -13 16.26 2.73
 -14 21 -13 14.72 2.83
 -14 21 -12 13.8 2.95
 -14 21 -12 6.74 1.86
 -14 21 -12 12.31 2.59
 -14 21 -11 1.15 1.89
 -14 21 -11 -3.07 2.01
 -14 21 -11 -3.09 1.87
 -14 21 -10 18.58 3.47
 -14 21 -10 14.08 2.75
 -14 21 -10 15.53 2.66
 -14 21 -9 9.08 2.61
 -14 21 -9 11.5 2.55
 -14 21 -9 12.25 2.14
 -14 21 -8 9.81 2.59
 -14 21 -8 14.63 2.47
 -14 21 -8 14.73 2.86
 -14 21 -7 6.04 2.53
 -14 21 -7 7.57 2.18
 -14 21 -6 -0.24 1.93
 -14 21 -6 1.39 1.65
 -14 21 -5 24.76 3.83
 -14 21 -5 18.37 2.93
 -14 21 -4 28.84 4.19
 -14 21 -4 21.25 3.18
 -14 21 -3 34.88 4.07
 -14 21 -2 5.87 2.25
 -14 21 -2 8.71 2.51
 -14 21 -1 -0.29 1.45
 -14 21 -1 -1.1 1.69
 -14 21 -1 0.39 1.73
 -14 21 0 3.37 1.65
 -14 21 0 5.33 1.74
 -14 21 0 6.65 2.32
 -14 21 1 19.55 2.7
 -14 21 1 24.75 3.57
 -14 21 2 15.49 2.57
 -14 21 2 16.74 3.01
 -14 21 2 17.07 3.04
 -14 21 3 22.32 3.17
 -14 21 3 22.5 3.32
 -14 21 3 16.11 3.13
 -14 21 4 2.33 1.62
 -14 21 4 1.62 1.92
 -14 21 5 36.9 3.68
 -14 21 5 41.12 4.16
 -14 22 -14 1.86 1.68
 -14 22 -14 -1.73 1.66
 -14 22 -13 -0.43 2.03
 -14 22 -13 3.06 1.95
 -14 22 -12 10.65 2.72
 -14 22 -12 5.73 1.8
 -14 22 -12 4.95 2
 -14 22 -11 20.27 3.55
 -14 22 -11 21.25 3.15
 -14 22 -11 19.52 3.01
 -14 22 -10 5.35 2.37
 -14 22 -10 5.37 2.24
 -14 22 -10 3.38 1.83
 -14 22 -9 -2.57 2.33
 -14 22 -9 0.54 1.49
 -14 22 -9 2.05 1.49
 -14 22 -8 7.33 2.59
 -14 22 -8 2.97 1.68
 -14 22 -7 9.86 2.79
 -14 22 -7 11.04 2.31
 -14 22 -6 32.14 4.31
 -14 22 -6 32.25 3.77
 -14 22 -5 7.91 2.83
 -14 22 -5 8.56 2.41
 -14 22 -4 14.37 2.89
 -14 22 -3 36.63 4.11
 -14 22 -2 27.18 3.71
 -14 22 -2 30.61 3.69
 -14 22 -1 21.33 2.96
 -14 22 -1 31.45 4.04
 -14 22 -1 26.41 3.54
 -14 22 0 0.82 1.65
 -14 22 0 5.67 1.89
 -14 22 1 45.34 4.61
 -14 22 1 44.35 3.89
 -14 22 2 20.81 2.92
 -14 22 2 25.07 3.33
 -14 22 3 20.05 3.01
 -14 22 3 21.27 3.29
 -14 22 3 22.05 3.03
 -14 23 -13 -1.05 1.8
 -14 23 -13 -0.83 1.68
 -14 23 -12 1.28 1.78
 -14 23 -12 2.41 1.54
 -14 23 -12 2.63 1.61
 -14 23 -11 13.37 2.76
 -14 23 -11 13.22 2.27
 -14 23 -11 7.16 1.96
 -14 23 -10 19.29 3.51
 -14 23 -10 17.45 2.79
 -14 23 -9 1.6 2
 -14 23 -9 -0.7 1.64
 -14 23 -8 19.54 3.53
 -14 23 -8 13.89 2.68
 -14 23 -7 5.74 2.44
 -14 23 -7 9.68 2.37
 -14 23 -6 10.19 2.77
 -14 23 -6 11.24 2.33
 -14 23 -5 14.71 3.05
 -14 23 -5 13.14 2.78
 -14 23 -4 2.64 1.74
 -14 23 -3 10.3 2.58
 -14 23 -2 16.01 2.61
 -14 23 -2 16.53 2.98
 -14 23 -1 40.27 3.85
 -14 23 -1 41.23 4.51
 -14 23 0 6.17 1.8
 -14 23 0 5.62 2.36
 -14 23 1 9.7 2.38
 -14 23 1 8.71 2.52
 -14 24 -11 1.06 1.69
 -14 24 -11 4.56 1.84
 -14 24 -10 21.73 3.52
 -14 24 -10 14.23 2.54
 -14 24 -9 11.29 2.76
 -14 24 -9 11.08 2.43
 -14 24 -8 -0.44 1.72
 -14 24 -8 -1.73 1.63
 -14 24 -7 0.22 1.66
 -14 24 -7 -2.47 1.91
 -14 24 -6 1.72 1.75
 -14 24 -6 1.08 1.45
 -14 24 -5 4.96 2.05
 -14 24 -5 6.95 2.2
 -14 24 -2 1.32 1.77
 -14 24 -2 4.87 2.2
 -13 -21 12 -1.04 1.74
 -13 -21 12 0.61 1.79
 -13 -21 12 -2.33 1.7
 -13 -21 13 20.9 3.26
 -13 -21 13 22.83 3.54
 -13 -21 13 23.12 3.48
 -13 -21 14 30.94 3.95
 -13 -21 14 36.15 4.32
 -13 -21 14 37.47 4.11
 -13 -21 15 37 4.18
 -13 -21 15 36.03 4.28
 -13 -21 15 29.14 3.6
 -13 -21 16 14.41 2.96
 -13 -21 16 15.34 3.06
 -13 -21 16 11.32 2.52
 -13 -21 17 7.02 2.29
 -13 -21 17 2.64 2.23
 -13 -21 17 4.99 2.24
 -13 -21 18 27.82 3.89
 -13 -21 18 38.22 3.85
 -13 -21 19 34.19 4.35
 -13 -21 19 35.73 4.23
 -13 -21 20 16.11 3.1
 -13 -21 20 23.01 3.72
 -13 -21 20 21.25 2.68
 -13 -21 21 9.45 2.78
 -13 -20 9 19.22 3.17
 -13 -20 9 19.29 3.37
 -13 -20 10 58.95 5.17
 -13 -20 10 55.91 5.15
 -13 -20 11 84.96 5.7
 -13 -20 11 89.63 6.35
 -13 -20 11 88.81 6.16
 -13 -20 12 13.82 2.78
 -13 -20 12 16.8 3.31
 -13 -20 12 11.26 2.73
 -13 -20 13 3.01 1.83
 -13 -20 13 5.8 2.24
 -13 -20 14 12.31 2.76
 -13 -20 14 5.24 2.04
 -13 -20 14 8.3 2.54
 -13 -20 15 3.43 1.85
 -13 -20 15 3.65 1.8
 -13 -20 16 22.85 3.63
 -13 -20 16 29.15 3.98
 -13 -20 17 7.18 2.47
 -13 -20 17 6.69 1.83
 -13 -20 18 6.67 2.53
 -13 -20 18 3.63 1.99
 -13 -20 19 25.1 3.67
 -13 -20 19 21.71 3.56
 -13 -20 20 16.88 3.25
 -13 -20 20 19.54 3.57
 -13 -20 20 14.44 2.31
 -13 -20 21 26.29 4.09
 -13 -20 21 32.97 4.14
 -13 -20 21 25.64 2.91
 -13 -20 22 4.58 1.98
 -13 -20 22 3.59 1.55
 -13 -19 6 17.91 3.28
 -13 -19 7 44.51 4.41
 -13 -19 8 15.1 2.61
 -13 -19 9 2.34 1.56
 -13 -19 9 2.07 2.07
 -13 -19 10 2.82 1.59
 -13 -19 10 2.83 2.01
 -13 -19 10 2.46 1.74
 -13 -19 11 20.17 3.1
 -13 -19 11 18.13 3.24
 -13 -19 11 20.27 3.36
 -13 -19 12 40.84 4.12
 -13 -19 12 36.7 4.25
 -13 -19 12 46.08 4.62
 -13 -19 13 11.31 2.69
 -13 -19 13 10.25 2.59
 -13 -19 13 10.87 2.69
 -13 -19 14 14.91 2.93
 -13 -19 14 11.24 2.59
 -13 -19 14 10.74 2.51
 -13 -19 15 32.18 4.01
 -13 -19 15 23.14 3.59
 -13 -19 15 26.44 3.4
 -13 -19 16 24.22 3.59
 -13 -19 16 31.08 4.21
 -13 -19 16 30.25 3.67
 -13 -19 17 33.58 4.21
 -13 -19 17 34.97 3.85
 -13 -19 18 4.57 2.32
 -13 -19 19 6.62 2.74
 -13 -19 19 6.81 2.32
 -13 -19 20 14.79 3.03
 -13 -19 20 19.35 3.27
 -13 -19 20 17.42 2.6
 -13 -19 21 31.94 4.22
 -13 -19 21 30.8 3.3
 -13 -19 22 15.69 3.01
 -13 -19 22 17.59 2.53
 -13 -19 23 2.93 1.68
 -13 -19 24 4.09 1.55
 -13 -18 4 20.15 3.3
 -13 -18 5 0.62 2.01
 -13 -18 6 6.05 2.09
 -13 -18 6 6.86 2.37
 -13 -18 7 17.92 3.06
 -13 -18 8 49.54 4.6
 -13 -18 9 20.65 2.97
 -13 -18 9 21.71 3.39
 -13 -18 9 24.7 3.6
 -13 -18 10 4.75 2.01
 -13 -18 10 -0.21 1.62
 -13 -18 10 -1.03 1.89
 -13 -18 11 3.21 1.75
 -13 -18 11 4 2.15
 -13 -18 11 3.43 2.02
 -13 -18 12 20.33 3.22
 -13 -18 12 19.39 3.39
 -13 -18 12 20.73 3.24
 -13 -18 13 47.08 4.57
 -13 -18 13 45.94 4.8
 -13 -18 13 48.92 4.69
 -13 -18 14 11.21 2.81
 -13 -18 14 11.9 2.68
 -13 -18 14 16.25 2.85
 -13 -18 15 2.48 1.84
 -13 -18 15 2 1.75
 -13 -18 15 4.68 1.9
 -13 -18 16 28.36 3.83
 -13 -18 16 33.64 4.3
 -13 -18 16 31.23 3.67
 -13 -18 17 52.17 4.97
 -13 -18 17 53.25 4.51
 -13 -18 18 39.83 4.57
 -13 -18 18 36.32 4.39
 -13 -18 19 2.19 2.07
 -13 -18 19 3.53 2.01
 -13 -18 20 11.98 3.05
 -13 -18 20 7.99 2.34
 -13 -18 20 9.01 2.06
 -13 -18 21 29.36 4.04
 -13 -18 21 27.92 3.14
 -13 -18 22 27.21 3.31
 -13 -18 23 19.13 2.76
 -13 -18 24 1.23 1.48
 -13 -18 25 -0.61 1.33
 -13 -17 2 8.6 2.74
 -13 -17 3 23.59 3.73
 -13 -17 4 40.33 4.52
 -13 -17 5 23.34 3.53
 -13 -17 6 -1.42 1.59
 -13 -17 6 4.61 2.01
 -13 -17 7 10.26 2.54
 -13 -17 8 39.66 4.27
 -13 -17 9 48.95 4.25
 -13 -17 9 61.19 5.24
 -13 -17 9 57.51 5.18
 -13 -17 10 26.24 3.41
 -13 -17 10 24.29 3.43
 -13 -17 10 23.77 3.49
 -13 -17 11 0.36 1.55
 -13 -17 11 1.26 1.88
 -13 -17 11 2.39 2.09
 -13 -17 12 32.93 3.97
 -13 -17 12 33.35 4.15
 -13 -17 12 35.04 4.04
 -13 -17 13 6.98 2.3
 -13 -17 13 1.3 1.8
 -13 -17 13 9.66 2.4
 -13 -17 14 18.63 3.06
 -13 -17 14 20.32 3.42
 -13 -17 14 19.46 3.13
 -13 -17 15 27.41 3.64
 -13 -17 15 35.18 4.44
 -13 -17 15 28.11 3.41
 -13 -17 16 0.21 1.72
 -13 -17 16 0.68 1.63
 -13 -17 17 43.32 4.7
 -13 -17 18 61.44 5.52
 -13 -17 18 52.52 5.03
 -13 -17 19 41.57 4.54
 -13 -17 19 50.24 4.99
 -13 -17 20 21.5 3.61
 -13 -17 20 13.09 2.37
 -13 -17 21 1.33 1.9
 -13 -17 21 2.38 1.62
 -13 -17 22 10.05 2.23
 -13 -17 23 33.9 3.53
 -13 -17 24 10.92 2.33
 -13 -17 25 3.21 1.69
 -13 -16 1 39.04 4.38
 -13 -16 2 7 2.55
 -13 -16 3 -0.82 2.04
 -13 -16 4 24.28 3.6
 -13 -16 5 58.9 4.74
 -13 -16 5 56.33 5.16
 -13 -16 6 44.31 4.28
 -13 -16 6 39.23 4.42
 -13 -16 7 -0.19 1.49
 -13 -16 8 5.85 2.11
 -13 -16 8 2.94 1.77
 -13 -16 9 17.34 2.72
 -13 -16 9 23.04 3.41
 -13 -16 9 19.9 3.15
 -13 -16 10 97.41 6
 -13 -16 10 97.02 6.52
 -13 -16 10 100.04 6.59
 -13 -16 11 53.28 4.65
 -13 -16 11 55.63 5.1
 -13 -16 11 53.26 4.85
 -13 -16 12 3.17 1.87
 -13 -16 12 0.85 1.81
 -13 -16 12 0.38 1.64
 -13 -16 13 7.72 2.26
 -13 -16 13 2.78 1.64
 -13 -16 13 6.48 2.14
 -13 -16 14 12.07 2.92
 -13 -16 14 7.52 2.01
 -13 -16 15 50.38 4.81
 -13 -16 15 49.15 4.94
 -13 -16 15 53.75 4.52
 -13 -16 16 32.71 4.02
 -13 -16 16 29.71 3.43
 -13 -16 17 4.97 2.34
 -13 -16 17 -1.27 2.24
 -13 -16 18 11.17 2.74
 -13 -16 18 9.49 2.68
 -13 -16 19 97.67 6.7
 -13 -16 20 98.25 6.7
 -13 -16 20 98.6 5.87
 -13 -16 21 29.22 3.38
 -13 -16 22 1.81 1.64
 -13 -16 23 13.94 2.59
 -13 -16 24 36.45 3.77
 -13 -16 25 15.18 2.69
 -13 -16 26 5.3 1.88
 -13 -15 -1 1.65 1.86
 -13 -15 0 8.06 2.3
 -13 -15 1 18.61 3.28
 -13 -15 2 24.48 3.66
 -13 -15 3 5.55 2.23
 -13 -15 4 1.86 1.84
 -13 -15 5 35.53 3.77
 -13 -15 5 43.25 4.5
 -13 -15 6 76.49 5.49
 -13 -15 6 82.77 6.17
 -13 -15 7 31.75 3.8
 -13 -15 7 33.64 3.33
 -13 -15 8 9.11 2.31
 -13 -15 8 10.52 2.43
 -13 -15 9 -1.79 1.69
 -13 -15 9 0.2 1.6
 -13 -15 9 0.79 1.67
 -13 -15 10 101.12 6.07
 -13 -15 10 106.9 6.78
 -13 -15 10 108.86 6.74
 -13 -15 11 198.04 8.66
 -13 -15 11 197.01 9.23
 -13 -15 11 202.6 8.92
 -13 -15 12 52.97 4.62
 -13 -15 12 54.25 4.94
 -13 -15 12 59.46 4.9
 -13 -15 13 0.57 1.44
 -13 -15 13 2.73 1.86
 -13 -15 13 1.08 1.61
 -13 -15 14 34.38 3.95
 -13 -15 14 39.74 4.41
 -13 -15 14 30.08 3.49
 -13 -15 15 90.18 5.7
 -13 -15 15 84.17 6.07
 -13 -15 16 34.6 4.07
 -13 -15 17 39.36 4.41
 -13 -15 17 42.94 4.56
 -13 -15 17 31.77 2.68
 -13 -15 18 25.72 3.62
 -13 -15 18 22.3 3.44
 -13 -15 18 24.55 2.38
 -13 -15 19 16.02 2.1
 -13 -15 19 17.65 3.11
 -13 -15 20 63.31 5.47
 -13 -15 20 55.58 3.63
 -13 -15 20 56.45 4.57
 -13 -15 21 24.39 2.58
 -13 -15 21 32.17 3.59
 -13 -15 22 5.55 1.89
 -13 -15 23 2.04 1.7
 -13 -15 24 13.7 2.55
 -13 -15 25 43.19 4.1
 -13 -15 26 27.33 3.24
 -13 -15 27 16.51 3.18
 -13 -14 -2 22.29 3.25
 -13 -14 -1 8.85 2.61
 -13 -14 0 6.82 2.31
 -13 -14 1 39.04 4.37
 -13 -14 2 70.32 5.54
 -13 -14 3 31.82 3.77
 -13 -14 4 27.16 3.71
 -13 -14 5 6.8 2.08
 -13 -14 5 3.46 1.93
 -13 -14 6 13.38 2.64
 -13 -14 6 15.74 2.97
 -13 -14 7 28.49 3.65
 -13 -14 7 29.27 3.09
 -13 -14 8 50.55 4.72
 -13 -14 8 51.66 4.35
 -13 -14 9 62.33 4.66
 -13 -14 9 64.93 5.22
 -13 -14 9 73.16 5.6
 -13 -14 10 3.71 1.79
 -13 -14 10 1.19 1.8
 -13 -14 10 0.38 1.78
 -13 -14 10 -0.47 1.07
 -13 -14 11 64.96 4.98
 -13 -14 11 63.94 3.8
 -13 -14 11 56.54 5
 -13 -14 11 71.99 5.28
 -13 -14 11 52.1 3.32
 -13 -14 12 45.34 4.28
 -13 -14 12 48.01 4.66
 -13 -14 12 45.12 3.34
 -13 -14 12 34.82 3.85
 -13 -14 12 34.71 2.75
 -13 -14 13 33.06 3.84
 -13 -14 13 38.89 3.23
 -13 -14 13 31.19 3.89
 -13 -14 13 37.41 4
 -13 -14 13 33.18 2.71
 -13 -14 14 11.94 2.7
 -13 -14 14 12.49 2.05
 -13 -14 14 10.09 2.55
 -13 -14 14 12.78 1.94
 -13 -14 14 16.14 2.71
 -13 -14 15 24.81 3.47
 -13 -14 15 26.66 2.53
 -13 -14 15 25.75 3.17
 -13 -14 16 62.6 5.33
 -13 -14 16 52.49 3.37
 -13 -14 17 51.42 4.89
 -13 -14 17 48.93 4.79
 -13 -14 17 45.76 3.25
 -13 -14 18 17.71 2.18
 -13 -14 18 14.64 2.85
 -13 -14 19 1.31 1.3
 -13 -14 19 2.77 2.22
 -13 -14 20 24.64 2.57
 -13 -14 20 31.03 3.39
 -13 -14 21 67 4.06
 -13 -14 21 72.57 5.14
 -13 -14 22 39.91 3.34
 -13 -14 22 40.22 3.98
 -13 -14 23 7.69 1.59
 -13 -14 23 9.04 2.33
 -13 -14 24 0.87 1.37
 -13 -14 24 -2.99 1.82
 -13 -14 25 1.89 1.3
 -13 -14 25 7.77 2.24
 -13 -14 26 23.15 2.79
 -13 -14 26 18.9 3
 -13 -14 27 29.19 3.89
 -13 -14 27 24.03 3.39
 -13 -13 -3 2.45 1.62
 -13 -13 -2 21.34 3.08
 -13 -13 -1 47.8 4.59
 -13 -13 0 26.95 3.69
 -13 -13 1 3.17 1.8
 -13 -13 2 34.38 4.08
 -13 -13 3 45.76 4.65
 -13 -13 4 34.41 3.96
 -13 -13 5 14.21 2.68
 -13 -13 5 13.71 2.65
 -13 -13 6 1.08 1.24
 -13 -13 6 -0.89 1.77
 -13 -13 6 4.13 2.04
 -13 -13 7 52.79 4.6
 -13 -13 7 55.3 4.18
 -13 -13 8 50.94 4.65
 -13 -13 8 47.79 3.99
 -13 -13 9 100.05 5.82
 -13 -13 9 106.88 6.53
 -13 -13 9 102.6 4.72
 -13 -13 9 100.62 6.31
 -13 -13 10 21.11 2.94
 -13 -13 10 25.74 3.43
 -13 -13 10 25.7 2.63
 -13 -13 10 19.51 2.9
 -13 -13 10 24.48 2.4
 -13 -13 11 6.68 2.07
 -13 -13 11 5.07 1.46
 -13 -13 11 3.72 2.13
 -13 -13 11 5.87 2.15
 -13 -13 11 5.13 1.55
 -13 -13 12 49.01 4.45
 -13 -13 12 48.1 4.63
 -13 -13 12 51.27 3.6
 -13 -13 12 50.53 4.37
 -13 -13 12 42.05 3.09
 -13 -13 13 52.12 4.63
 -13 -13 13 53.05 4.81
 -13 -13 13 53.21 3.77
 -13 -13 13 54.86 4.53
 -13 -13 13 51.04 3.41
 -13 -13 14 40.63 4.1
 -13 -13 14 43.81 3.5
 -13 -13 14 43.18 4
 -13 -13 14 42.22 3.06
 -13 -13 15 66.79 5.31
 -13 -13 15 61.82 4.22
 -13 -13 15 55.45 3.51
 -13 -13 16 1.17 1.16
 -13 -13 16 2.97 1.92
 -13 -13 17 125.71 5.4
 -13 -13 17 121.82 7.15
 -13 -13 18 66.78 4.05
 -13 -13 18 60.63 5.27
 -13 -13 19 30.4 2.82
 -13 -13 20 11.12 1.97
 -13 -13 20 11.29 2.38
 -13 -13 21 11.46 2.13
 -13 -13 21 10.44 2.36
 -13 -13 22 41.53 3.47
 -13 -13 22 40.28 4
 -13 -13 23 15.36 2.39
 -13 -13 23 24.48 3.18
 -13 -13 24 11.82 2.13
 -13 -13 24 9.86 2.35
 -13 -13 25 0.94 1.37
 -13 -13 25 5.97 1.87
 -13 -13 26 0.63 1.79
 -13 -13 26 4.48 1.83
 -13 -13 26 1.45 1.71
 -13 -13 27 22.58 3.66
 -13 -13 27 15.45 2.3
 -13 -13 27 23.35 3.16
 -13 -12 -4 7.62 2.13
 -13 -12 -3 0.18 1.76
 -13 -12 -2 35.25 3.91
 -13 -12 -1 51.78 4.81
 -13 -12 0 50.02 4.7
 -13 -12 1 101.36 6.53
 -13 -12 2 9.22 2.43
 -13 -12 3 66.33 5.34
 -13 -12 4 45.48 4.44
 -13 -12 5 66.66 4.26
 -13 -12 5 67.33 5.41
 -13 -12 6 30.38 3.1
 -13 -12 6 31.08 3.61
 -13 -12 6 26.39 3.45
 -13 -12 7 1.05 1.08
 -13 -12 7 0.18 1.33
 -13 -12 7 2.68 1.39
 -13 -12 8 13.24 1.94
 -13 -12 8 11.9 2.47
 -13 -12 8 12.3 2.23
 -13 -12 9 51.36 4.22
 -13 -12 9 55.19 4.79
 -13 -12 9 46.13 4.44
 -13 -12 9 45.39 3.32
 -13 -12 10 38.02 3.83
 -13 -12 10 41.1 3.3
 -13 -12 10 34.32 3.9
 -13 -12 10 33.24 3.69
 -13 -12 10 35.15 2.84
 -13 -12 11 31.94 3.51
 -13 -12 11 33.38 3.99
 -13 -12 11 36.09 3.13
 -13 -12 11 31.19 3.55
 -13 -12 11 30.49 2.71
 -13 -12 12 23.2 3.11
 -13 -12 12 27.92 3.66
 -13 -12 12 31.06 2.94
 -13 -12 12 31.99 3.55
 -13 -12 12 27.02 2.66
 -13 -12 13 99.9 6.17
 -13 -12 13 100.13 5.14
 -13 -12 13 94.85 6.29
 -13 -12 13 95.94 5.71
 -13 -12 13 86.03 4.44
 -13 -12 14 13.24 2.68
 -13 -12 14 8.17 1.85
 -13 -12 14 9.79 1.77
 -13 -12 15 29.92 3.65
 -13 -12 15 32.41 3.13
 -13 -12 15 36.79 3.04
 -13 -12 16 64.77 5.25
 -13 -12 16 66.57 4.52
 -13 -12 16 52.95 3.61
 -13 -12 17 8.74 1.8
 -13 -12 17 7.75 2.44
 -13 -12 18 84.85 4.62
 -13 -12 19 57.16 3.91
 -13 -12 20 33.12 3.09
 -13 -12 20 38.82 3.87
 -13 -12 21 4.8 1.51
 -13 -12 21 6.75 1.98
 -13 -12 22 25.14 2.84
 -13 -12 22 23.26 3.28
 -13 -12 23 42.19 3.64
 -13 -12 23 46.01 4.41
 -13 -12 24 25.12 2.89
 -13 -12 24 22.45 3.09
 -13 -12 25 15.99 2.48
 -13 -12 25 16.74 2.88
 -13 -12 26 1.46 1.71
 -13 -12 26 -0.72 1.43
 -13 -12 26 2.95 1.79
 -13 -12 27 2.69 1.94
 -13 -12 27 2.01 1.71
 -13 -12 27 2.01 1.95
 -13 -11 -5 22.29 3.1
 -13 -11 -4 25.49 3.41
 -13 -11 -3 35.38 3.73
 -13 -11 -2 1.66 1.87
 -13 -11 -1 16.6 3.01
 -13 -11 0 14.3 2.9
 -13 -11 1 51.18 4.68
 -13 -11 2 58.74 4.97
 -13 -11 3 -0.19 1.43
 -13 -11 4 22.62 3.28
 -13 -11 5 17.49 2.37
 -13 -11 5 16.9 2.06
 -13 -11 5 17.5 2.91
 -13 -11 6 40.03 3.87
 -13 -11 6 44.22 3.36
 -13 -11 6 42.66 3.57
 -13 -11 7 10 2.31
 -13 -11 7 9.01 1.58
 -13 -11 7 8.53 1.93
 -13 -11 8 23.13 2.76
 -13 -11 8 21.41 3.07
 -13 -11 8 18.08 2.23
 -13 -11 8 17.68 2.79
 -13 -11 9 107.02 5.86
 -13 -11 9 110.99 6.47
 -13 -11 9 100.86 5.06
 -13 -11 9 111.56 6.36
 -13 -11 10 146.94 6.94
 -13 -11 10 148.34 7.25
 -13 -11 10 153.24 6.21
 -13 -11 10 158.62 7.81
 -13 -11 11 226.25 8.68
 -13 -11 11 234.96 7.78
 -13 -11 11 228.54 9.26
 -13 -11 11 225.77 8.8
 -13 -11 11 220.21 7.05
 -13 -11 12 18.25 2.88
 -13 -11 12 17.4 2.31
 -13 -11 12 19.82 2.89
 -13 -11 12 20.53 2.89
 -13 -11 12 12.02 1.85
 -13 -11 13 54.88 4.58
 -13 -11 13 56.47 3.99
 -13 -11 13 47.78 3.38
 -13 -11 14 46.39 4.29
 -13 -11 14 48.43 3.76
 -13 -11 14 49.74 3.47
 -13 -11 15 42.09 4.23
 -13 -11 15 48.83 3.76
 -13 -11 15 47.13 3.41
 -13 -11 16 77.03 5.54
 -13 -11 16 72.45 4.24
 -13 -11 16 82.44 5.05
 -13 -11 17 51.31 3.65
 -13 -11 18 1.6 1.25
 -13 -11 19 30.36 2.96
 -13 -11 19 27.34 3.28
 -13 -11 20 50.68 3.84
 -13 -11 20 49.82 4.4
 -13 -11 21 49.11 3.89
 -13 -11 21 55.38 4.54
 -13 -11 22 1.12 1.49
 -13 -11 22 2.16 1.42
 -13 -11 22 2.67 1.7
 -13 -11 23 6.75 1.88
 -13 -11 23 6.76 1.9
 -13 -11 23 5.99 2.16
 -13 -11 24 3.24 1.59
 -13 -11 24 5.26 1.59
 -13 -11 24 5.36 1.7
 -13 -11 25 11.42 2.73
 -13 -11 25 9.41 2.18
 -13 -11 25 11.26 2.27
 -13 -11 26 14.74 2.84
 -13 -11 26 17.48 2.75
 -13 -11 26 14.79 2.87
 -13 -11 27 -0.21 1.82
 -13 -11 27 3.46 1.8
 -13 -11 27 -1.3 1.71
 -13 -10 -5 9.92 2.42
 -13 -10 -4 12.81 2.7
 -13 -10 -3 44.38 4.28
 -13 -10 -2 47.16 4.51
 -13 -10 -1 5.75 2.3
 -13 -10 0 43.25 4.27
 -13 -10 1 29.26 3.74
 -13 -10 2 62.41 5
 -13 -10 3 44.76 4.37
 -13 -10 4 6.65 1.6
 -13 -10 4 6.74 1.96
 -13 -10 5 21.99 2.52
 -13 -10 5 24.75 3.3
 -13 -10 6 61.66 4.13
 -13 -10 7 73.76 4.39
 -13 -10 7 69.39 4.49
 -13 -10 8 27.18 3.03
 -13 -10 8 22.32 2.64
 -13 -10 8 25.87 3.21
 -13 -10 8 25.48 3.33
 -13 -10 9 6.63 1.94
 -13 -10 9 9.47 1.9
 -13 -10 9 5.46 1.84
 -13 -10 9 8.49 1.99
 -13 -10 10 33.17 3.44
 -13 -10 10 26.81 3.22
 -13 -10 10 33.79 3.08
 -13 -10 11 130.93 6.57
 -13 -10 11 134.53 5.99
 -13 -10 11 127.14 6.49
 -13 -10 11 126.14 5.45
 -13 -10 12 83.11 5.42
 -13 -10 12 79.44 4.76
 -13 -10 12 77.09 4.28
 -13 -10 13 -1.54 1.87
 -13 -10 13 2.42 1.13
 -13 -10 13 -1.48 1.37
 -13 -10 14 21.37 3.04
 -13 -10 14 25.73 2.84
 -13 -10 14 23.04 2.52
 -13 -10 15 21.45 2.94
 -13 -10 15 24.45 2.61
 -13 -10 15 24.4 2.79
 -13 -10 16 81.82 4.62
 -13 -10 16 92.98 5.29
 -13 -10 17 46.96 3.59
 -13 -10 17 43.89 3.85
 -13 -10 18 10.63 1.98
 -13 -10 19 0.8 1.3
 -13 -10 19 -1.17 1.29
 -13 -10 20 26.81 2.94
 -13 -10 20 28.17 3.28
 -13 -10 20 22.9 2.56
 -13 -10 21 56.61 4.22
 -13 -10 21 51.56 3.82
 -13 -10 21 57.15 4.67
 -13 -10 22 22.3 2.77
 -13 -10 22 29.39 2.97
 -13 -10 22 26.17 3.39
 -13 -10 23 4.63 1.68
 -13 -10 23 5.87 1.92
 -13 -10 23 6.49 1.94
 -13 -10 24 2.65 1.76
 -13 -10 24 3.37 1.73
 -13 -10 24 1.9 1.53
 -13 -10 24 -0.94 1.64
 -13 -10 25 35.42 4.12
 -13 -10 25 29.71 3.39
 -13 -10 25 27.19 3.46
 -13 -10 25 28.01 3.26
 -13 -10 26 81.97 6.12
 -13 -10 26 80.03 5.25
 -13 -10 26 92.99 5.52
 -13 -10 26 83.74 5.81
 -13 -10 27 47.49 4.6
 -13 -10 27 47.1 4.13
 -13 -10 27 54.85 4.76
 -13 -9 -5 9.47 2.28
 -13 -9 -4 3.1 2.15
 -13 -9 -3 10.77 2.45
 -13 -9 -2 75.41 5.38
 -13 -9 -1 107.84 6.44
 -13 -9 0 -0.54 1.63
 -13 -9 1 21.34 3.19
 -13 -9 2 72.14 5.19
 -13 -9 3 84.19 5.6
 -13 -9 4 7.75 1.63
 -13 -9 4 4.91 1.69
 -13 -9 5 0.82 1.14
 -13 -9 5 -1.04 1.46
 -13 -9 6 19.25 2.46
 -13 -9 7 34.06 3.22
 -13 -9 8 120.74 5.94
 -13 -9 8 116.05 5.59
 -13 -9 8 119.05 6.42
 -13 -9 9 166.92 7.09
 -13 -9 9 154.59 6.54
 -13 -9 9 172.14 7.58
 -13 -9 10 21.59 2.85
 -13 -9 10 24.4 3.05
 -13 -9 10 23.91 2.71
 -13 -9 11 3.9 1.57
 -13 -9 11 5.06 1.53
 -13 -9 11 4.23 1.47
 -13 -9 12 137.13 6.82
 -13 -9 12 154.05 6.6
 -13 -9 12 146.7 5.94
 -13 -9 13 144.82 7.13
 -13 -9 13 150.07 6
 -13 -9 13 144.63 6.44
 -13 -9 14 49.9 3.57
 -13 -9 14 51.1 3.93
 -13 -9 15 9.79 1.83
 -13 -9 15 7.14 1.73
 -13 -9 16 39.06 3.34
 -13 -9 16 48.6 3.9
 -13 -9 17 159.72 6.46
 -13 -9 17 168.72 7.26
 -13 -9 18 95.79 5.18
 -13 -9 19 3.97 1.5
 -13 -9 19 5.51 1.49
 -13 -9 20 14.86 2.42
 -13 -9 20 15.64 2.25
 -13 -9 21 47.47 3.87
 -13 -9 21 44.63 3.61
 -13 -9 22 63.21 4.6
 -13 -9 22 66.87 4.43
 -13 -9 23 31.89 3.42
 -13 -9 23 27.58 3.09
 -13 -9 24 -0.4 1.59
 -13 -9 24 -1.9 1.38
 -13 -9 24 -2.63 1.76
 -13 -9 25 3.27 1.97
 -13 -9 25 1.29 1.49
 -13 -9 25 4.96 1.75
 -13 -9 26 12.66 2.59
 -13 -9 26 15.09 2.57
 -13 -9 26 11.31 2.35
 -13 -9 27 18.1 2.91
 -13 -9 27 22.56 3.46
 -13 -8 -4 2.38 1.63
 -13 -8 -3 6.24 2.13
 -13 -8 -2 1.4 1.64
 -13 -8 -1 105.56 6.24
 -13 -8 0 96.95 5.99
 -13 -8 1 23.21 3.25
 -13 -8 2 28.71 3.44
 -13 -8 3 93.66 5.91
 -13 -8 4 175.66 7.86
 -13 -8 5 114.02 5.26
 -13 -8 5 111.58 6.33
 -13 -8 6 80.85 4.58
 -13 -8 7 2.57 1.16
 -13 -8 8 70.48 4.54
 -13 -8 8 69.78 4.79
 -13 -8 9 127.69 6.13
 -13 -8 9 124.56 5.9
 -13 -8 10 35.68 3.4
 -13 -8 10 39.03 3.41
 -13 -8 11 -0.92 1.51
 -13 -8 11 0.12 0.97
 -13 -8 11 -0.41 1.16
 -13 -8 12 55 3.76
 -13 -8 12 52.85 3.99
 -13 -8 13 120.97 5.45
 -13 -8 13 116.98 5.88
 -13 -8 14 88.82 4.75
 -13 -8 14 100.5 5.52
 -13 -8 15 24.24 2.66
 -13 -8 15 22.26 2.68
 -13 -8 16 -2.54 1.35
 -13 -8 16 0.74 1.12
 -13 -8 17 27.33 2.88
 -13 -8 17 23.64 2.98
 -13 -8 18 114.07 5.68
 -13 -8 19 97.32 5.38
 -13 -8 19 104 4.98
 -13 -8 20 0.51 1.01
 -13 -8 20 -0.15 1.29
 -13 -8 20 0.24 1.18
 -13 -8 21 -0.65 1.23
 -13 -8 21 0.6 1.25
 -13 -8 21 -1.41 1.13
 -13 -8 22 16.02 2.08
 -13 -8 22 18.51 2.71
 -13 -8 22 10.68 2.1
 -13 -8 23 61.49 5.16
 -13 -8 23 60.73 4.66
 -13 -8 23 67.33 4.55
 -13 -8 24 26.78 3.58
 -13 -8 24 20.14 2.82
 -13 -8 24 21.12 2.8
 -13 -8 25 2.22 1.7
 -13 -8 25 2.66 1.58
 -13 -8 25 6.63 1.81
 -13 -8 26 1.41 1.82
 -13 -8 26 1.17 1.51
 -13 -8 26 1.84 1.37
 -13 -8 27 7.18 2.31
 -13 -8 27 8.14 2.01
 -13 -8 27 4.9 2.04
 -13 -7 -4 12.03 2.42
 -13 -7 -3 9.48 2.31
 -13 -7 -2 0.85 1.43
 -13 -7 -1 55.36 4.6
 -13 -7 0 231.29 9.03
 -13 -7 1 83.77 5.54
 -13 -7 2 44.36 4.12
 -13 -7 3 5.11 1.85
 -13 -7 4 62.74 4.75
 -13 -7 5 223.34 8.63
 -13 -7 10 195.1 7.52
 -13 -7 11 62.33 3.91
 -13 -7 11 63.1 4.34
 -13 -7 12 2.02 1.13
 -13 -7 12 2.25 1.37
 -13 -7 13 0.12 0.97
 -13 -7 13 1.28 1.13
 -13 -7 14 74.45 4.35
 -13 -7 14 80.1 4.98
 -13 -7 15 176.67 6.82
 -13 -7 15 193.3 7.64
 -13 -7 16 68.08 4.34
 -13 -7 16 75.51 4.87
 -13 -7 17 12.81 1.51
 -13 -7 17 17.75 2.41
 -13 -7 17 17.5 2.53
 -13 -7 18 1.88 1.25
 -13 -7 18 3.06 1.39
 -13 -7 18 0.31 0.91
 -13 -7 18 0.64 1.29
 -13 -7 18 0.93 1.05
 -13 -7 19 157.77 5.33
 -13 -7 19 155.27 6.85
 -13 -7 19 163.19 7.5
 -13 -7 19 164.32 6.17
 -13 -7 20 127.11 6.38
 -13 -7 20 129.65 5.05
 -13 -7 20 137.81 7.01
 -13 -7 20 129.11 5.73
 -13 -7 21 20.53 2.33
 -13 -7 21 25.42 3
 -13 -7 21 29.04 3.54
 -13 -7 21 20.03 2.46
 -13 -7 22 11.18 2.46
 -13 -7 22 11.23 1.9
 -13 -7 22 9.11 1.88
 -13 -7 22 11.32 2.41
 -13 -7 22 10.72 2.15
 -13 -7 23 7.57 2.3
 -13 -7 23 9.92 1.76
 -13 -7 23 10.36 2.27
 -13 -7 23 10.08 2.31
 -13 -7 23 12.2 2.25
 -13 -7 24 41.46 4.33
 -13 -7 24 48.01 4.2
 -13 -7 24 39.98 3.29
 -13 -7 24 47.49 4.56
 -13 -7 24 50.83 4.14
 -13 -7 25 25.08 3.54
 -13 -7 25 23.01 3.31
 -13 -7 25 23.16 3.28
 -13 -7 25 22.06 2.88
 -13 -7 26 4.38 2.18
 -13 -7 26 -1.54 1.39
 -13 -7 26 2.3 1.74
 -13 -7 26 3.47 2.08
 -13 -7 27 5.12 2.29
 -13 -7 27 4.13 1.94
 -13 -7 27 2.48 1.57
 -13 -7 27 2.71 1.88
 -13 -7 27 9.28 2.6
 -13 -6 -3 12.68 2.5
 -13 -6 -2 24.12 3.13
 -13 -6 -1 10.06 2.25
 -13 -6 0 49.96 4.29
 -13 -6 1 66.06 4.75
 -13 -6 2 21.19 2.82
 -13 -6 3 71 4.9
 -13 -6 4 1.41 1.43
 -13 -6 5 89.54 5.39
 -13 -6 10 293.2 9.17
 -13 -6 11 191.56 6.91
 -13 -6 11 195.81 7.53
 -13 -6 12 10.82 1.92
 -13 -6 12 10.88 2.11
 -13 -6 13 0.61 0.92
 -13 -6 13 -0.43 1.05
 -13 -6 14 132.07 5.89
 -13 -6 14 115.34 3.68
 -13 -6 14 133.07 6.36
 -13 -6 15 326.84 9.26
 -13 -6 15 331.92 6.56
 -13 -6 16 177.68 6.91
 -13 -6 16 167.33 4.96
 -13 -6 16 186.75 7.61
 -13 -6 17 76.64 4.73
 -13 -6 17 90.02 5.44
 -13 -6 17 81.67 4.05
 -13 -6 17 80.72 3.65
 -13 -6 17 79.33 5.1
 -13 -6 18 47.12 4
 -13 -6 18 50.94 3.08
 -13 -6 18 44.36 3.72
 -13 -6 18 43.84 3.95
 -13 -6 18 49.01 3.37
 -13 -6 19 4.58 1.57
 -13 -6 19 3.59 1.28
 -13 -6 19 2.31 1.21
 -13 -6 19 2.81 1.25
 -13 -6 20 53 3.45
 -13 -6 20 50.67 4.21
 -13 -6 20 51.93 4.47
 -13 -6 20 51.83 3.73
 -13 -6 21 43.35 4.19
 -13 -6 21 49.38 3.47
 -13 -6 21 43.78 3.89
 -13 -6 21 47.71 3.69
 -13 -6 21 49.35 4.47
 -13 -6 22 8.23 2.27
 -13 -6 22 9.15 2.17
 -13 -6 22 12.28 1.98
 -13 -6 22 9.51 1.91
 -13 -6 22 6.93 1.96
 -13 -6 23 -2.11 1.61
 -13 -6 23 -0.24 1.29
 -13 -6 23 0.84 1.47
 -13 -6 23 0.19 1.37
 -13 -6 23 -1 1.42
 -13 -6 24 14.21 2.98
 -13 -6 24 14.44 2.35
 -13 -6 24 14.11 2.73
 -13 -6 24 12.07 2.28
 -13 -6 24 14.92 2.85
 -13 -6 25 34.15 4
 -13 -6 25 27.28 2.94
 -13 -6 25 36.35 3.83
 -13 -6 25 32.83 3.41
 -13 -6 25 36.23 4.14
 -13 -6 26 11.01 2.61
 -13 -6 26 16.37 2.74
 -13 -6 26 11.84 2.72
 -13 -6 26 18.29 3.09
 -13 -6 26 14.3 2.57
 -13 -6 27 1.36 1.57
 -13 -6 27 -0.95 1.85
 -13 -6 27 3.64 2
 -13 -6 27 1.2 1.5
 -13 -6 27 -0.78 1.71
 -13 -5 -1 92.4 5.61
 -13 -5 0 8.06 1.95
 -13 -5 1 62.97 4.62
 -13 -5 2 96.28 5.68
 -13 -5 10 3.1 1.31
 -13 -5 11 165.37 6.36
 -13 -5 11 159.46 3.83
 -13 -5 11 163.79 6.96
 -13 -5 12 99.08 5.02
 -13 -5 12 95.88 3.2
 -13 -5 12 99.46 5.44
 -13 -5 13 85.43 4.74
 -13 -5 13 87.71 3.27
 -13 -5 13 96.94 5.47
 -13 -5 14 2.79 1.49
 -13 -5 14 2.04 0.9
 -13 -5 14 2.48 1.48
 -13 -5 15 30.83 3.06
 -13 -5 15 24.42 2
 -13 -5 15 25.09 3
 -13 -5 16 4.5 1.11
 -13 -5 16 4.86 1.63
 -13 -5 16 4.05 1.46
 -13 -5 17 30.66 3.09
 -13 -5 17 29.64 3.15
 -13 -5 17 29.02 2.48
 -13 -5 17 28.98 2.42
 -13 -5 17 27.3 3.16
 -13 -5 18 20.8 2.7
 -13 -5 18 20.22 2.18
 -13 -5 18 18.56 2.24
 -13 -5 18 20.09 2.79
 -13 -5 19 5.59 1.86
 -13 -5 19 2.67 1.17
 -13 -5 19 3.05 1.2
 -13 -5 19 3.13 1.46
 -13 -5 20 4.49 1.83
 -13 -5 20 2.86 1.28
 -13 -5 20 8.31 2.07
 -13 -5 20 4.98 1.44
 -13 -5 21 22.54 3.12
 -13 -5 21 24.33 2.59
 -13 -5 21 20.74 2.76
 -13 -5 21 17.25 2.34
 -13 -5 21 21.87 3.1
 -13 -5 22 15.53 2.84
 -13 -5 22 15.3 2.21
 -13 -5 22 16.56 2.61
 -13 -5 22 15 2.69
 -13 -5 22 12.05 2.25
 -13 -5 23 17.18 2.93
 -13 -5 23 14.8 2.6
 -13 -5 23 17.69 2.49
 -13 -5 23 19.15 2.97
 -13 -5 23 15.01 2.31
 -13 -5 24 2.3 2
 -13 -5 24 -0.13 1.34
 -13 -5 24 2.1 1.75
 -13 -5 24 1.34 1.48
 -13 -5 24 2.51 1.58
 -13 -5 25 9.11 2.48
 -13 -5 25 5.61 1.71
 -13 -5 25 7.61 2.32
 -13 -5 25 2.74 1.79
 -13 -5 25 8.74 1.99
 -13 -5 25 6.54 2.26
 -13 -5 26 34.66 4.05
 -13 -5 26 33.91 3.56
 -13 -5 26 35.42 3.95
 -13 -5 26 35.63 3.88
 -13 -5 26 37.94 3.57
 -13 -5 26 37.13 4.25
 -13 -5 27 35.12 4.11
 -13 -5 27 35.78 3.95
 -13 -5 27 43.24 3.91
 -13 -5 27 32.55 4.02
 -13 -5 27 38.53 3.96
 -13 -4 10 20.01 2.33
 -13 -4 11 -0.29 1.39
 -13 -4 11 3.5 1.22
 -13 -4 12 85.55 3.27
 -13 -4 12 87.86 5.14
 -13 -4 12 79.07 4.55
 -13 -4 13 147.45 4.48
 -13 -4 13 152.47 6.81
 -13 -4 13 151.44 6.28
 -13 -4 14 159.38 4.93
 -13 -4 14 168.46 7.14
 -13 -4 14 162.54 6.54
 -13 -4 15 77.33 4.95
 -13 -4 15 71.02 3.47
 -13 -4 15 68.62 3.67
 -13 -4 15 75.18 4.56
 -13 -4 16 3.43 1.3
 -13 -4 16 3.44 1.08
 -13 -4 16 4.56 1.53
 -13 -4 17 102.31 5.53
 -13 -4 17 108.41 4.63
 -13 -4 17 102.94 4.57
 -13 -4 17 104.85 5.81
 -13 -4 18 60.72 4.36
 -13 -4 18 50.82 4.2
 -13 -4 18 55.83 3.62
 -13 -4 18 57.76 3.57
 -13 -4 19 53.43 4.27
 -13 -4 19 56.68 3.75
 -13 -4 19 56.22 4.52
 -13 -4 19 53.84 3.54
 -13 -4 19 64.5 4.86
 -13 -4 20 5.28 1.96
 -13 -4 20 7.06 1.58
 -13 -4 20 8.78 2.1
 -13 -4 20 12.18 2.43
 -13 -4 20 9.33 1.78
 -13 -4 21 29.53 3.49
 -13 -4 21 25.14 3.15
 -13 -4 21 28.2 2.86
 -13 -4 21 25.96 2.84
 -13 -4 21 29.71 3.44
 -13 -4 22 19.99 3.02
 -13 -4 22 30.61 3.55
 -13 -4 22 25.99 2.85
 -13 -4 22 28.69 3.09
 -13 -4 22 31.84 3.71
 -13 -4 23 30.49 3.54
 -13 -4 23 35.61 3.36
 -13 -4 23 33.72 3.63
 -13 -4 23 31.16 3.65
 -13 -4 23 33.91 3.45
 -13 -4 24 19.14 3.04
 -13 -4 24 16.57 2.87
 -13 -4 24 18.38 2.64
 -13 -4 24 12.8 2.59
 -13 -4 24 16.06 2.92
 -13 -4 24 23.11 2.86
 -13 -4 25 -2.87 1.83
 -13 -4 25 0.45 1.51
 -13 -4 25 0.14 1.42
 -13 -4 25 2.32 2.07
 -13 -4 25 -1.61 1.51
 -13 -4 25 1.53 1.58
 -13 -4 26 7.99 2.38
 -13 -4 26 13.28 2.6
 -13 -4 26 13.69 2.5
 -13 -4 26 13.19 2.36
 -13 -4 26 17.52 3.11
 -13 -3 10 164.33 6.37
 -13 -3 11 53.18 4.11
 -13 -3 11 50.12 3.63
 -13 -3 12 2.48 1.31
 -13 -3 12 1.6 0.99
 -13 -3 13 5.24 1.05
 -13 -3 13 4.81 1.63
 -13 -3 13 4.8 1.55
 -13 -3 14 50.01 2.95
 -13 -3 14 55.04 4.15
 -13 -3 14 55.16 3.94
 -13 -3 15 94.04 4.3
 -13 -3 15 101.47 4.32
 -13 -3 16 1.31 1.31
 -13 -3 16 -0.71 1.05
 -13 -3 16 2.59 1.22
 -13 -3 17 95.11 4.41
 -13 -3 17 91.09 5.44
 -13 -3 17 99.45 4.65
 -13 -3 18 7.29 1.86
 -13 -3 18 6.27 1.29
 -13 -3 18 9.09 1.67
 -13 -3 18 10.6 2.17
 -13 -3 19 13.98 2.09
 -13 -3 19 13.83 2.47
 -13 -3 19 13.83 2.03
 -13 -3 19 13.36 2.54
 -13 -3 20 70.96 5.1
 -13 -3 20 81.86 4.71
 -13 -3 20 85.63 4.75
 -13 -3 20 82.55 5.45
 -13 -3 21 1.74 1.55
 -13 -3 21 1.58 1.44
 -13 -3 21 1.71 1.47
 -13 -3 21 1.6 1.5
 -13 -3 22 38.3 4
 -13 -3 22 39.84 3.59
 -13 -3 22 37.83 3.45
 -13 -3 22 42.18 4.13
 -13 -3 23 24.81 3.3
 -13 -3 23 28.47 3.6
 -13 -3 23 34.61 3.45
 -13 -3 23 30.27 3.6
 -13 -3 23 24.37 2.83
 -13 -3 24 50.63 4.63
 -13 -3 24 54.85 4.84
 -13 -3 24 57.66 4.34
 -13 -3 24 57.57 4.38
 -13 -3 24 57.29 4.95
 -13 -3 25 32.29 3.93
 -13 -3 25 40.11 4.24
 -13 -3 25 36.53 3.56
 -13 -3 25 34.53 4.05
 -13 -3 26 2.06 1.58
 -13 -3 26 3.1 1.85
 -13 -2 11 302.15 9.47
 -13 -2 12 10.49 2.03
 -13 -2 14 54.23 3.56
 -13 -2 14 57.12 3.28
 -13 -2 15 211.2 6.42
 -13 -2 15 213.75 7.8
 -13 -2 15 194.7 6.12
 -13 -2 16 246.94 8.64
 -13 -2 16 227.76 6.52
 -13 -2 16 234.62 8.39
 -13 -2 16 245.42 7.2
 -13 -2 17 23.11 2.88
 -13 -2 17 19.12 2.62
 -13 -2 17 19.16 2.26
 -13 -2 17 16.51 1.98
 -13 -2 17 19.03 2.61
 -13 -2 18 5.6 1.76
 -13 -2 18 3.55 1.41
 -13 -2 18 3.9 1.19
 -13 -2 18 6.95 1.9
 -13 -2 19 25.59 3.16
 -13 -2 19 24.58 2.7
 -13 -2 19 31.34 3.39
 -13 -2 19 21.74 2.5
 -13 -2 20 119.48 6.46
 -13 -2 20 133.38 6.05
 -13 -2 20 135.66 7
 -13 -2 20 133.01 5.93
 -13 -2 21 115.04 6.52
 -13 -2 21 127.64 6.92
 -13 -2 21 129.75 6.04
 -13 -2 21 124.98 6.03
 -13 -2 22 7.25 2.31
 -13 -2 22 6.7 1.72
 -13 -2 22 7.3 2.26
 -13 -2 22 6.84 1.93
 -13 -2 22 2.31 1.36
 -13 -2 23 -0.37 1.67
 -13 -2 23 2.4 1.82
 -13 -2 23 1.48 1.4
 -13 -2 23 -1.09 1.6
 -13 -2 24 12.54 2.3
 -13 -2 24 13.3 2.51
 -13 -2 24 14.06 2.39
 -13 -2 24 18.01 2.99
 -13 -2 25 23.91 3.04
 -13 -2 25 27.1 3.66
 -13 -2 25 27.63 3.35
 -13 -2 26 5.44 1.9
 -13 -2 26 8.11 2.43
 -13 -2 26 6.98 2.35
 -13 -1 13 3.86 1.17
 -13 -1 14 0.29 1.21
 -13 -1 14 1.72 1.25
 -13 -1 14 1.16 1.03
 -13 -1 15 38.23 2.99
 -13 -1 15 41.35 3.64
 -13 -1 15 47.63 3.91
 -13 -1 15 42.46 2.77
 -13 -1 15 43.65 3.66
 -13 -1 15 41.89 2.85
 -13 -1 15 47.29 2.88
 -13 -1 16 90.67 4.61
 -13 -1 16 85.99 5.07
 -13 -1 16 94.03 5.39
 -13 -1 16 82.47 4.81
 -13 -1 16 92.02 4.18
 -13 -1 16 88.78 5.21
 -13 -1 16 91.41 4.16
 -13 -1 17 47.3 3.49
 -13 -1 17 37.98 3.51
 -13 -1 17 48.52 3.99
 -13 -1 17 40.77 3.58
 -13 -1 17 41.56 3.04
 -13 -1 17 44.06 3.83
 -13 -1 17 44.52 3.13
 -13 -1 18 2.38 1.38
 -13 -1 18 1.09 1.23
 -13 -1 18 0.89 1.16
 -13 -1 18 2.98 1.28
 -13 -1 18 0.95 1.26
 -13 -1 18 1.08 1.06
 -13 -1 19 6.1 1.79
 -13 -1 19 6.61 1.75
 -13 -1 19 6.21 1.7
 -13 -1 19 5.31 1.6
 -13 -1 19 6.09 1.88
 -13 -1 19 6.67 1.75
 -13 -1 20 33.23 3.66
 -13 -1 20 32.58 3.51
 -13 -1 20 29.44 2.9
 -13 -1 20 38.69 3.96
 -13 -1 20 36.23 3.4
 -13 -1 21 98.34 6.02
 -13 -1 21 97.33 6.02
 -13 -1 21 105.08 6.19
 -13 -1 21 100.6 6.2
 -13 -1 21 104.55 5.63
 -13 -1 22 62.04 4.85
 -13 -1 22 60.57 4.93
 -13 -1 22 57.79 4.81
 -13 -1 22 61.87 4.94
 -13 -1 22 60.37 4.44
 -13 -1 23 17.45 3.01
 -13 -1 23 18.87 3
 -13 -1 23 15.14 2.81
 -13 -1 23 18.42 2.71
 -13 -1 23 18.02 2.89
 -13 -1 24 1.08 1.61
 -13 -1 24 4.67 2.02
 -13 -1 24 -0.18 1.53
 -13 -1 24 4.06 1.77
 -13 -1 25 21.56 3.22
 -13 -1 25 15.94 2.92
 -13 -1 25 19.62 2.8
 -13 -1 25 16.67 2.91
 -13 0 9 66.43 4.07
 -13 0 10 10.95 1.85
 -13 0 11 6.25 1.56
 -13 0 11 4.95 0.85
 -13 0 12 160.08 6.4
 -13 0 12 167.39 4.45
 -13 0 12 168.38 7.03
 -13 0 13 344.98 9.55
 -13 0 13 351.42 6.97
 -13 0 13 339.82 9.06
 -13 0 14 72.09 4.55
 -13 0 14 72.03 4.69
 -13 0 14 62.87 4.23
 -13 0 14 69.77 3.94
 -13 0 14 70.85 3.4
 -13 0 15 15.5 2.36
 -13 0 15 16.05 2.42
 -13 0 15 12.76 2.13
 -13 0 15 19.53 2.59
 -13 0 15 19.52 2.02
 -13 0 15 14.77 1.86
 -13 0 15 15.9 1.88
 -13 0 16 74.69 4.34
 -13 0 16 78.99 4.91
 -13 0 16 82.41 4.98
 -13 0 16 80.21 4.72
 -13 0 16 74.08 4.76
 -13 0 16 71.53 3.82
 -13 0 17 100.02 5.09
 -13 0 17 99.55 5.66
 -13 0 17 102.18 5.59
 -13 0 17 101.59 5.47
 -13 0 17 102.28 5.62
 -13 0 17 93.4 4.56
 -13 0 18 84.36 4.84
 -13 0 18 69.25 4.68
 -13 0 18 72.87 5.08
 -13 0 18 77.82 5.13
 -13 0 18 85.1 4.52
 -13 0 19 52.08 4.02
 -13 0 19 54.35 4.31
 -13 0 19 47.49 4.14
 -13 0 19 48.35 4.15
 -13 0 19 55.18 3.89
 -13 0 20 9.04 1.96
 -13 0 20 4.56 1.92
 -13 0 20 6.95 2.11
 -13 0 20 10.04 2.17
 -13 0 20 8.5 2.01
 -13 0 20 4.19 1.9
 -13 0 21 11.33 2.39
 -13 0 21 17.42 2.61
 -13 0 21 14.58 2.66
 -13 0 21 14.56 2.52
 -13 0 21 12.12 2.28
 -13 0 21 11.37 2.44
 -13 0 22 18.24 2.95
 -13 0 22 20.47 3.02
 -13 0 22 22.29 3.09
 -13 0 22 18.11 2.88
 -13 0 22 16.51 2.83
 -13 0 23 15.63 2.75
 -13 0 23 16.03 2.65
 -13 0 23 16.81 2.85
 -13 0 23 21.72 3.15
 -13 0 24 2.51 1.85
 -13 0 24 -1.97 1.97
 -13 0 24 2.39 1.55
 -13 0 24 1.27 1.62
 -13 0 25 6.33 2.04
 -13 0 25 7.44 2.18
 -13 0 25 3.19 1.87
 -13 0 25 5.53 1.97
 -13 1 9 154.75 6.13
 -13 1 10 8.2 1.01
 -13 1 10 6.26 1.48
 -13 1 11 18.04 2.45
 -13 1 11 23.2 1.71
 -13 1 11 19.32 2.45
 -13 1 12 5.37 1.48
 -13 1 12 9.49 1.8
 -13 1 12 6.79 1.68
 -13 1 12 9.21 1.27
 -13 1 13 100.92 5.31
 -13 1 13 102.13 5.48
 -13 1 13 99.69 4.72
 -13 1 13 99.9 5.1
 -13 1 13 97.57 4.92
 -13 1 13 100.42 3.98
 -13 1 14 196.09 7.37
 -13 1 14 213.1 7.74
 -13 1 14 194.13 6.78
 -13 1 14 193.2 7.21
 -13 1 14 206.99 6.67
 -13 1 14 200.44 5.9
 -13 1 15 37.7 3.38
 -13 1 15 50.34 3.9
 -13 1 15 37.07 3.23
 -13 1 15 41.89 3.54
 -13 1 15 43.01 2.87
 -13 1 15 39.61 2.85
 -13 1 16 1.88 1.32
 -13 1 16 2.5 1.51
 -13 1 16 0.71 1.11
 -13 1 16 -1.55 1.16
 -13 1 16 -1.14 1.08
 -13 1 16 -0.21 1.07
 -13 1 17 9.15 1.9
 -13 1 17 9.85 2.05
 -13 1 17 8.56 1.83
 -13 1 17 7.93 1.76
 -13 1 17 8.07 1.87
 -13 1 18 42.74 3.66
 -13 1 18 44.62 3.73
 -13 1 18 43.03 3.91
 -13 1 18 46.07 3.99
 -13 1 18 48.36 3.64
 -13 1 19 15.94 2.52
 -13 1 19 19.35 2.86
 -13 1 19 17.8 2.72
 -13 1 19 20.28 2.78
 -13 1 19 21.08 2.86
 -13 1 19 20.14 2.63
 -13 1 20 -0.61 1.28
 -13 1 20 1.91 1.63
 -13 1 20 2.62 1.49
 -13 1 20 0.51 1.54
 -13 1 20 1.52 1.42
 -13 1 20 -1.36 1.55
 -13 1 21 -1.81 1.53
 -13 1 21 0.35 1.31
 -13 1 21 -1.85 1.69
 -13 1 21 -2.83 1.56
 -13 1 21 -0.17 1.48
 -13 1 21 0.35 1.45
 -13 1 22 23.27 3.08
 -13 1 22 26.5 3.12
 -13 1 22 30.02 3.59
 -13 1 22 25.79 3.39
 -13 1 22 26.51 3.23
 -13 1 23 58.33 4.59
 -13 1 23 45.16 4.41
 -13 1 23 48.64 4.35
 -13 1 23 52.22 4.26
 -13 1 23 45.42 4.31
 -13 1 24 15.44 2.9
 -13 1 24 19.75 2.86
 -13 1 24 14.3 2.73
 -13 1 24 15.35 2.92
 -13 2 8 75.54 4.31
 -13 2 9 193.1 4.22
 -13 2 9 200.05 6.99
 -13 2 10 123.93 3.74
 -13 2 10 118.72 5.46
 -13 2 11 32.93 3.21
 -13 2 11 32.58 3.03
 -13 2 11 32.95 2.15
 -13 2 11 33.58 3.22
 -13 2 12 9.79 1.9
 -13 2 12 9.64 2.11
 -13 2 12 8.32 1.48
 -13 2 12 6.88 1.53
 -13 2 12 8.87 1.88
 -13 2 12 7.6 1.3
 -13 2 13 -0.4 1.08
 -13 2 13 0.28 1.04
 -13 2 13 0.83 0.92
 -13 2 13 0.86 0.98
 -13 2 13 0.91 0.83
 -13 2 13 0.7 0.97
 -13 2 14 85.71 4.99
 -13 2 14 81.43 4.85
 -13 2 14 80.17 4.36
 -13 2 14 81.2 4.67
 -13 2 14 88.55 4.16
 -13 2 14 78.26 4.12
 -13 2 15 160.93 6.89
 -13 2 15 162.43 6.85
 -13 2 15 145.56 6
 -13 2 15 146.37 6.43
 -13 2 15 150.38 5.32
 -13 2 15 150.82 5.64
 -13 2 16 34.89 3.2
 -13 2 16 32.12 3.41
 -13 2 16 31.49 3.03
 -13 2 16 30.15 2.93
 -13 2 16 36.21 3.46
 -13 2 16 30.04 2.76
 -13 2 17 17.32 2.51
 -13 2 17 16.92 2.42
 -13 2 17 17.26 2.52
 -13 2 17 17.6 2.55
 -13 2 17 19.7 2.36
 -13 2 18 5.41 1.73
 -13 2 18 7.16 1.99
 -13 2 18 3.12 1.59
 -13 2 18 3.84 1.6
 -13 2 18 1.71 1.19
 -13 2 18 4.84 1.67
 -13 2 19 28.82 3.22
 -13 2 19 19.7 2.78
 -13 2 19 23.94 3.06
 -13 2 19 23.8 2.74
 -13 2 19 23.7 3.15
 -13 2 19 19.34 2.84
 -13 2 20 2.84 1.6
 -13 2 20 2.67 1.28
 -13 2 20 0.14 1.39
 -13 2 20 4.6 1.86
 -13 2 21 40.49 3.89
 -13 2 21 34.43 3.73
 -13 2 21 38.69 3.75
 -13 2 21 34.28 3.71
 -13 2 21 36.44 3.8
 -13 2 22 7.77 2.1
 -13 2 22 5.48 2.02
 -13 2 22 5.25 1.83
 -13 2 22 10.24 2.37
 -13 2 22 4.44 1.65
 -13 2 23 32.88 3.7
 -13 2 23 22.93 3.21
 -13 2 23 28.59 3.39
 -13 2 23 30.69 3.43
 -13 2 23 26.64 3.32
 -13 2 24 44.41 4.02
 -13 2 24 43.67 4.22
 -13 2 24 49.37 4.38
 -13 2 24 43.69 4.1
 -13 3 8 7.87 1.6
 -13 3 8 7.63 0.92
 -13 3 9 14.96 2.05
 -13 3 9 18.63 1.52
 -13 3 10 114.18 4.34
 -13 3 10 116.12 5.77
 -13 3 10 119.98 5.47
 -13 3 10 119.03 3.92
 -13 3 10 109.57 5.77
 -13 3 11 101.97 5.1
 -13 3 11 99.64 5.39
 -13 3 11 101.7 4.3
 -13 3 11 104.85 4.9
 -13 3 11 99.12 5.37
 -13 3 11 104.79 3.94
 -13 3 12 121.8 5.73
 -13 3 12 124.81 5.94
 -13 3 12 112.84 4.74
 -13 3 12 117.57 3.83
 -13 3 12 117.31 5.28
 -13 3 12 114.61 4.37
 -13 3 12 113.5 5.52
 -13 3 13 100.5 5.27
 -13 3 13 107.07 5.5
 -13 3 13 98.58 4.59
 -13 3 13 104.15 5.14
 -13 3 13 104.32 4.38
 -13 3 13 98.21 4.29
 -13 3 13 104.99 5.05
 -13 3 14 37.56 3.36
 -13 3 14 37.89 3.41
 -13 3 14 39.33 3.1
 -13 3 14 34.89 3.13
 -13 3 14 39.42 2.98
 -13 3 14 43.73 3.13
 -13 3 15 115.55 5.88
 -13 3 15 124.24 5.87
 -13 3 15 111.6 5.27
 -13 3 15 110.65 5.59
 -13 3 15 118.01 5.15
 -13 3 15 111.7 4.69
 -13 3 16 38.44 3.51
 -13 3 16 32.49 3.12
 -13 3 16 38.64 3.4
 -13 3 16 32.98 3.06
 -13 3 16 35.36 3.38
 -13 3 16 33.85 2.92
 -13 3 17 30.77 3.21
 -13 3 17 28.4 3.27
 -13 3 17 30.58 3.26
 -13 3 17 32.39 3.14
 -13 3 17 30.31 3.24
 -13 3 17 32.91 3.2
 -13 3 18 5.47 1.88
 -13 3 18 6.63 1.76
 -13 3 18 6.41 1.74
 -13 3 18 5.66 1.71
 -13 3 18 7.25 2.07
 -13 3 18 10.33 2.07
 -13 3 19 57.12 4.45
 -13 3 19 57.35 4.43
 -13 3 19 59.79 4.36
 -13 3 19 50.96 4.13
 -13 3 19 50.75 4.31
 -13 3 20 70.52 5.01
 -13 3 20 60.84 4.67
 -13 3 20 64.76 4.55
 -13 3 20 71.04 5.08
 -13 3 20 67.38 4.81
 -13 3 21 63.12 4.82
 -13 3 21 58.29 4.63
 -13 3 21 55.29 4.63
 -13 3 21 62.81 4.77
 -13 3 21 58.61 4.47
 -13 3 22 28.19 3.37
 -13 3 22 19.71 2.93
 -13 3 22 24.24 3.28
 -13 3 22 24.57 3.2
 -13 3 22 30.74 3.48
 -13 3 23 -1.31 1.44
 -13 3 23 -2.25 1.82
 -13 3 23 2 1.72
 -13 3 23 -3.51 1.74
 -13 3 23 0.16 1.44
 -13 4 6 265.38 4.43
 -13 4 7 143.31 3.63
 -13 4 7 148.86 5.97
 -13 4 8 142.34 3.97
 -13 4 8 148.67 4.41
 -13 4 8 141.66 5.86
 -13 4 9 116.07 3.66
 -13 4 9 118.17 5.43
 -13 4 9 114.68 4.07
 -13 4 9 116.34 3.88
 -13 4 9 109.62 5.92
 -13 4 10 45.96 3.22
 -13 4 10 42.82 2.26
 -13 4 10 43.82 3.39
 -13 4 10 44.4 3.6
 -13 4 10 43.92 2.71
 -13 4 10 42.9 2.7
 -13 4 10 44.2 2.58
 -13 4 10 38.66 3.59
 -13 4 11 78.68 4.81
 -13 4 11 80.73 4.64
 -13 4 11 78.34 4.71
 -13 4 11 79.09 3.32
 -13 4 11 79.25 3.78
 -13 4 11 80.08 3.67
 -13 4 11 86.78 4.41
 -13 4 12 161.57 6.5
 -13 4 12 148.38 6.32
 -13 4 12 161.73 6.67
 -13 4 12 151.24 5.33
 -13 4 12 160.87 5.43
 -13 4 12 158.05 6.08
 -13 4 13 175.41 6.94
 -13 4 13 183.37 6.97
 -13 4 13 163.81 5.8
 -13 4 13 168.32 5.59
 -13 4 13 163.02 6.39
 -13 4 13 166.86 5.82
 -13 4 13 166.1 6.29
 -13 4 14 8.48 1.77
 -13 4 14 11.53 2.01
 -13 4 14 9.59 1.84
 -13 4 14 8.98 2.05
 -13 4 14 6.78 1.55
 -13 4 14 11.99 2.05
 -13 4 15 39.47 3.29
 -13 4 15 40.24 3.59
 -13 4 15 42.97 3.54
 -13 4 15 42.72 3.34
 -13 4 15 44.99 3.55
 -13 4 15 46.24 3.37
 -13 4 15 47.3 3.1
 -13 4 16 13.29 2.17
 -13 4 16 11.89 2.11
 -13 4 16 11.2 1.99
 -13 4 16 10.31 2.02
 -13 4 16 9.48 1.86
 -13 4 17 2.29 1.39
 -13 4 17 3.37 1.64
 -13 4 17 3.45 1.48
 -13 4 17 3.43 1.8
 -13 4 17 4.15 1.57
 -13 4 18 14.74 2.54
 -13 4 18 17.95 2.71
 -13 4 18 13.78 2.32
 -13 4 18 14.02 2.63
 -13 4 18 12.46 2.23
 -13 4 19 -0.16 1.43
 -13 4 19 -1.25 1.3
 -13 4 19 1.77 1.39
 -13 4 19 1.33 1.33
 -13 4 19 -1.96 1.43
 -13 4 20 14.04 2.55
 -13 4 20 12.04 2.55
 -13 4 20 16.64 2.67
 -13 4 20 11.95 2.33
 -13 4 20 14.75 2.55
 -13 4 21 34.2 3.76
 -13 4 21 27.16 3.29
 -13 4 21 29.41 3.54
 -13 4 21 33.66 3.61
 -13 4 21 30.64 3.46
 -13 4 22 28.65 3.4
 -13 4 22 33.64 3.69
 -13 4 22 27.93 3.31
 -13 4 22 26.96 3.3
 -13 4 22 30.03 3.51
 -13 4 23 18.66 2.95
 -13 4 23 20.99 3.09
 -13 4 23 21.73 3.24
 -13 4 23 14.48 2.51
 -13 5 5 69.6 2.36
 -13 5 6 1.99 0.73
 -13 5 7 103.46 4.92
 -13 5 7 102.47 3.37
 -13 5 8 81.78 5.25
 -13 5 8 83.85 3.29
 -13 5 8 81.53 4.44
 -13 5 9 86.33 4.15
 -13 5 9 81.64 3.38
 -13 5 9 92.44 4.78
 -13 5 9 84.78 3.8
 -13 5 9 84.4 3.53
 -13 5 9 87.99 5.35
 -13 5 10 61.02 3.59
 -13 5 10 62.37 2.93
 -13 5 10 52.7 3.71
 -13 5 10 58.04 4.06
 -13 5 10 58.68 3.02
 -13 5 10 61.48 3.11
 -13 5 10 55.43 3.08
 -13 5 10 64.11 4.52
 -13 5 11 2.65 1.02
 -13 5 11 3.04 0.97
 -13 5 11 3.11 1.32
 -13 5 11 -0.13 1.06
 -13 5 11 2.85 1.07
 -13 5 11 2.34 0.82
 -13 5 11 1.76 1.22
 -13 5 11 3.07 1.18
 -13 5 12 28.13 2.75
 -13 5 12 30.1 2.98
 -13 5 12 28.11 2.83
 -13 5 12 29.38 2.46
 -13 5 12 31.95 2.62
 -13 5 12 32.51 2.82
 -13 5 12 28.67 2.72
 -13 5 13 110.44 5.22
 -13 5 13 114.83 5.01
 -13 5 13 107.82 5.5
 -13 5 13 124.74 5.78
 -13 5 13 113.1 4.8
 -13 5 13 117.58 5.13
 -13 5 13 116.79 4.72
 -13 5 13 118.43 5.41
 -13 5 14 135.55 5.52
 -13 5 14 126.98 6.1
 -13 5 14 129.59 5.55
 -13 5 14 138 5.99
 -13 5 14 132.67 5.42
 -13 5 14 137.4 5.74
 -13 5 14 140.37 6.08
 -13 5 15 20.01 2.44
 -13 5 15 16.65 2.38
 -13 5 15 19.29 2.41
 -13 5 15 13.93 2.25
 -13 5 15 15.58 2.17
 -13 5 15 19.9 2.09
 -13 5 16 42.18 3.58
 -13 5 16 41.57 3.52
 -13 5 16 48.09 4.04
 -13 5 16 50.8 3.86
 -13 5 17 61.24 4.26
 -13 5 17 70.44 4.88
 -13 5 17 74.77 4.82
 -13 5 17 69.83 4.58
 -13 5 17 64.71 4.74
 -13 5 18 33.76 3.52
 -13 5 18 32.12 3.33
 -13 5 18 37.72 3.63
 -13 5 18 34.89 3.47
 -13 5 18 40.14 3.85
 -13 5 19 45.45 4.11
 -13 5 19 51.08 4.1
 -13 5 19 45.04 3.88
 -13 5 19 44.07 3.98
 -13 5 19 46.12 4.23
 -13 5 20 6.68 2.13
 -13 5 20 2.86 1.36
 -13 5 20 4.05 1.65
 -13 5 20 10.82 2.34
 -13 5 20 7.84 2.28
 -13 5 21 15.5 2.56
 -13 5 21 16.09 2.92
 -13 5 21 16.74 2.72
 -13 5 21 14.57 2.44
 -13 5 21 15.12 2.68
 -13 5 22 22.59 3.09
 -13 5 22 24.67 3.35
 -13 5 22 25.65 3.13
 -13 6 -15 12.09 2.39
 -13 6 4 312.06 5.07
 -13 6 5 526.99 7.12
 -13 6 6 227.65 5.06
 -13 6 6 228.24 7.16
 -13 6 7 2.89 1.12
 -13 6 7 5.03 1.47
 -13 6 7 5.98 1.09
 -13 6 7 2.86 1.47
 -13 6 8 29.52 3.21
 -13 6 8 31.4 2.89
 -13 6 8 29.48 2.34
 -13 6 8 33.55 2.28
 -13 6 8 31.07 2.44
 -13 6 9 143.22 5.23
 -13 6 9 138.26 4.66
 -13 6 9 144.24 5.92
 -13 6 9 141.91 6.21
 -13 6 9 145.02 4.85
 -13 6 9 138 4.74
 -13 6 9 131.86 6.55
 -13 6 10 196.76 6.31
 -13 6 10 192.33 5.45
 -13 6 10 188.79 6.83
 -13 6 10 197.46 7.22
 -13 6 10 181.79 5.17
 -13 6 10 185.64 5.78
 -13 6 10 186.68 7.5
 -13 6 11 107.45 5.07
 -13 6 11 99.88 4.7
 -13 6 11 98.21 4.27
 -13 6 11 97.75 5.06
 -13 6 11 105.15 4.04
 -13 6 11 105.61 5.32
 -13 6 11 104.1 4.57
 -13 6 11 110.36 5.63
 -13 6 12 0.96 1.05
 -13 6 12 1.81 1.3
 -13 6 12 0.37 0.96
 -13 6 12 0.99 1.16
 -13 6 12 0.63 1.07
 -13 6 12 1.39 1.23
 -13 6 12 1.48 1.04
 -13 6 12 1.88 1.21
 -13 6 13 14.78 2.29
 -13 6 13 11.5 1.9
 -13 6 13 10.17 1.87
 -13 6 13 7.84 1.81
 -13 6 13 8.62 1.77
 -13 6 13 10.26 1.76
 -13 6 14 47.58 3.81
 -13 6 14 43.49 3.29
 -13 6 14 51.56 3.52
 -13 6 14 50.85 3.64
 -13 6 14 50.83 3.69
 -13 6 14 50.85 3.7
 -13 6 15 111.21 5.49
 -13 6 15 114.75 5.38
 -13 6 15 104.18 5.62
 -13 6 16 3.66 1.39
 -13 6 16 6.17 1.85
 -13 6 16 3.66 1.57
 -13 6 16 2.37 1.64
 -13 6 17 39.97 3.76
 -13 6 17 35.33 3.23
 -13 6 17 38.78 3.54
 -13 6 17 38.25 3.59
 -13 6 17 39.67 3.83
 -13 6 18 7.47 1.78
 -13 6 18 2.4 1.25
 -13 6 18 5.81 1.71
 -13 6 18 3.51 1.57
 -13 6 18 5.05 1.79
 -13 6 19 45.01 3.86
 -13 6 19 42.34 3.94
 -13 6 19 47.08 3.94
 -13 6 19 54.81 4.47
 -13 6 19 52.89 4.45
 -13 6 20 30.55 3.45
 -13 6 20 30.6 3.25
 -13 6 20 42.1 4.02
 -13 6 20 37.28 3.93
 -13 6 21 3.61 2.08
 -13 6 21 -0.97 1.68
 -13 6 21 0.16 1.54
 -13 6 22 3.97 1.91
 -13 6 22 2.36 1.7
 -13 6 22 3.84 1.83
 -13 7 -15 1.09 1.83
 -13 7 -14 41.54 3.93
 -13 7 3 0.63 0.56
 -13 7 3 0.35 0.53
 -13 7 4 47.82 2.28
 -13 7 5 145.03 4.15
 -13 7 5 138.69 5.57
 -13 7 6 169.96 5.87
 -13 7 6 165.53 6.1
 -13 7 6 170.06 4.76
 -13 7 6 155.22 7.48
 -13 7 7 82.57 5.53
 -13 7 7 85.86 4.08
 -13 7 7 79.52 3.44
 -13 7 7 85.27 4.45
 -13 7 7 87.31 3.9
 -13 7 8 0.11 0.89
 -13 7 8 1.63 1.28
 -13 7 8 0.48 0.84
 -13 7 8 0.87 0.82
 -13 7 8 0.86 0.88
 -13 7 9 1.18 0.87
 -13 7 9 1.98 1.11
 -13 7 9 0.51 0.9
 -13 7 9 0.25 0.95
 -13 7 9 -0.35 0.87
 -13 7 9 1.51 0.82
 -13 7 9 0.15 1.11
 -13 7 10 73.67 4.49
 -13 7 10 79.44 3.98
 -13 7 10 75.94 4.4
 -13 7 10 72.24 3.61
 -13 7 10 73.99 4.42
 -13 7 10 70.28 3.25
 -13 7 10 72.25 3.86
 -13 7 10 78.32 4.93
 -13 7 11 75.08 4.38
 -13 7 11 80.34 4.19
 -13 7 11 74.81 4.49
 -13 7 11 79 3.75
 -13 7 11 83.73 4.63
 -13 7 11 79.26 4.21
 -13 7 11 73.54 4.65
 -13 7 12 -0.86 1.14
 -13 7 12 -0.65 0.88
 -13 7 12 0.13 1.06
 -13 7 12 -0.08 0.85
 -13 7 12 -0.12 0.94
 -13 7 12 1.81 1.33
 -13 7 12 0.13 1
 -13 7 13 25.51 2.6
 -13 7 13 21.81 2.45
 -13 7 13 20.51 2.53
 -13 7 13 21.86 2.43
 -13 7 13 20.73 2.54
 -13 7 14 62.17 4.34
 -13 7 14 68.45 4.1
 -13 7 14 68.99 4.09
 -13 7 14 75.45 4.6
 -13 7 14 63.83 4.09
 -13 7 15 225.24 8.04
 -13 7 15 212.33 7.5
 -13 7 15 208.34 7.97
 -13 7 16 95.89 5.51
 -13 7 16 83.69 4.89
 -13 7 16 86.2 5.28
 -13 7 17 3.37 1.78
 -13 7 17 2.74 1.51
 -13 7 17 3.06 1.81
 -13 7 17 2.77 1.73
 -13 7 18 1.03 1.44
 -13 7 18 3.37 1.57
 -13 7 18 5.7 2.1
 -13 7 18 2.67 1.62
 -13 7 19 14.91 2.69
 -13 7 19 10.03 2.19
 -13 7 19 12.81 2.25
 -13 7 19 14.56 2.63
 -13 7 20 58.02 4.66
 -13 7 20 62.91 4.71
 -13 7 21 24.17 3.27
 -13 7 21 22.54 2.99
 -13 8 -16 1.67 1.64
 -13 8 -15 4.15 1.86
 -13 8 -14 2.97 1.8
 -13 8 -13 62.29 4.84
 -13 8 1 65.27 2.41
 -13 8 2 118.02 3.7
 -13 8 2 119.61 3.44
 -13 8 3 173.19 6.36
 -13 8 3 163.72 4.26
 -13 8 4 37.71 3.02
 -13 8 4 38.86 2.26
 -13 8 4 33.64 3.7
 -13 8 5 1.78 0.99
 -13 8 5 1.17 0.88
 -13 8 5 1.01 0.73
 -13 8 5 2.35 1.37
 -13 8 6 109.8 6.4
 -13 8 6 104.58 4.63
 -13 8 6 95.68 4.65
 -13 8 6 103.87 3.98
 -13 8 6 101.52 3.96
 -13 8 7 164.64 7.67
 -13 8 7 169.74 5.69
 -13 8 7 163.77 5.24
 -13 8 7 166.59 6.15
 -13 8 7 163.24 5.11
 -13 8 8 -0.56 1.01
 -13 8 8 -1.46 1.47
 -13 8 8 0.78 0.99
 -13 8 8 0.8 0.99
 -13 8 8 0.17 0.98
 -13 8 9 0.09 0.93
 -13 8 9 -0.92 1.02
 -13 8 9 -0.19 0.99
 -13 8 9 0.12 0.95
 -13 8 9 -0.32 0.74
 -13 8 9 0.29 0.95
 -13 8 9 1.07 1.24
 -13 8 10 2.08 1.32
 -13 8 10 3.48 1.12
 -13 8 10 2.51 1.23
 -13 8 10 1.4 1
 -13 8 10 -0.36 1.07
 -13 8 10 0.63 1.06
 -13 8 10 4.06 1.54
 -13 8 11 139.31 5.89
 -13 8 11 142.35 5.42
 -13 8 11 138.94 5.95
 -13 8 11 144.26 5.25
 -13 8 11 158.64 6.16
 -13 8 11 142.58 5.82
 -13 8 11 143.99 6.42
 -13 8 12 91.55 4.56
 -13 8 12 81.81 4.28
 -13 8 12 87.37 4.95
 -13 8 12 85.32 4.1
 -13 8 12 92.02 4.63
 -13 8 12 87.63 4.74
 -13 8 12 96.31 5.16
 -13 8 13 67.88 4.05
 -13 8 13 62.08 4.23
 -13 8 13 70.96 3.78
 -13 8 13 68.9 4.03
 -13 8 13 76.48 4.56
 -13 8 13 71.09 4.33
 -13 8 14 5.53 1.69
 -13 8 14 6.01 1.49
 -13 8 14 6.52 1.83
 -13 8 15 16.5 2.57
 -13 8 15 12.32 2.1
 -13 8 15 12.06 2.21
 -13 8 16 46.52 4.1
 -13 8 16 43.11 3.48
 -13 8 16 46.46 3.98
 -13 8 17 20.92 2.99
 -13 8 17 22.1 2.61
 -13 8 17 21.03 2.88
 -13 8 18 12.34 2.59
 -13 8 18 10.85 2.38
 -13 8 19 -1.97 1.74
 -13 8 19 5.66 1.87
 -13 8 20 15.79 2.67
 -13 8 20 19.33 2.64
 -13 9 -16 24.33 3.21
 -13 9 -15 0.98 1.46
 -13 9 -14 2.5 1.75
 -13 9 -13 3.05 1.51
 -13 9 -12 66.13 4.97
 -13 9 -11 10.16 2.33
 -13 9 0 3.48 1.04
 -13 9 0 2.98 0.75
 -13 9 1 1.88 1.23
 -13 9 1 0.06 0.7
 -13 9 1 0.05 0.62
 -13 9 2 19.44 1.55
 -13 9 2 18.61 1.59
 -13 9 3 164.74 6.22
 -13 9 3 165.91 4.66
 -13 9 3 168.81 8.13
 -13 9 4 98.14 4.79
 -13 9 4 100.71 3.84
 -13 9 4 94.85 4.53
 -13 9 4 96.5 6.27
 -13 9 5 6.26 1.47
 -13 9 5 4.52 1.05
 -13 9 5 5.28 1.39
 -13 9 5 4.82 1.09
 -13 9 5 4.92 1.85
 -13 9 6 3.39 1.24
 -13 9 6 3.17 1.23
 -13 9 6 1.6 0.92
 -13 9 6 2.83 0.95
 -13 9 6 5.4 1.78
 -13 9 7 102.92 4.79
 -13 9 7 104.15 6.07
 -13 9 7 102.35 4.37
 -13 9 7 104.44 4.51
 -13 9 7 111.36 4.18
 -13 9 8 24.83 2.08
 -13 9 8 25.66 2.57
 -13 9 8 21.58 2.36
 -13 9 8 23.42 2.56
 -13 9 8 22.14 2.1
 -13 9 8 26.23 2.39
 -13 9 8 23.66 2.9
 -13 9 9 1.62 0.96
 -13 9 9 1.68 1.22
 -13 9 9 0.69 0.94
 -13 9 9 3.9 1.2
 -13 9 9 1.97 1.01
 -13 9 9 5.5 1.48
 -13 9 9 2.14 1.05
 -13 9 9 2.29 1.44
 -13 9 10 0.92 1.14
 -13 9 10 3.01 1.2
 -13 9 10 2.02 1.24
 -13 9 10 3.93 1.49
 -13 9 10 4.04 1.44
 -13 9 10 2.62 1.13
 -13 9 10 3.19 1.53
 -13 9 11 24.9 2.65
 -13 9 11 20.27 2.11
 -13 9 11 21.73 2.54
 -13 9 11 21.86 2.39
 -13 9 11 22.61 2.43
 -13 9 11 22.47 2.63
 -13 9 11 21.69 2.57
 -13 9 12 137.97 5.62
 -13 9 12 136.91 5.44
 -13 9 12 137.85 6.08
 -13 9 12 134.06 5.38
 -13 9 12 142.74 5.54
 -13 9 12 139.74 6.21
 -13 9 12 135.13 6.15
 -13 9 13 80.35 4.32
 -13 9 13 73.36 3.99
 -13 9 13 78.03 4.68
 -13 9 13 84.5 4.8
 -13 9 13 77.75 4.78
 -13 9 14 8.46 1.92
 -13 9 14 13.46 2.13
 -13 9 15 -2.29 1.65
 -13 9 15 -1.84 1.5
 -13 9 16 18.41 2.82
 -13 9 16 19.24 2.58
 -13 9 17 59.99 4.68
 -13 9 17 57.54 4.26
 -13 9 18 24.5 3.23
 -13 9 18 26.37 3.24
 -13 9 19 9.62 2.44
 -13 9 19 15.02 2.63
 -13 10 -16 19.31 2.94
 -13 10 -15 8.11 2.17
 -13 10 -14 19.8 3.05
 -13 10 -13 0.86 1.41
 -13 10 -12 61.05 4.87
 -13 10 -11 57.75 4.72
 -13 10 -10 40.72 3.98
 -13 10 -9 10.98 2.18
 -13 10 -8 14.54 2.5
 -13 10 -7 76.42 5.15
 -13 10 -5 47.83 3.98
 -13 10 -2 53.92 4.04
 -13 10 -1 107.03 4.31
 -13 10 -1 105.01 5.49
 -13 10 0 12.91 1.55
 -13 10 0 12.08 2.04
 -13 10 1 28.82 2.04
 -13 10 1 32.22 2.11
 -13 10 1 29.71 2.89
 -13 10 2 8.56 1.33
 -13 10 2 10.89 2.01
 -13 10 3 116.98 4.95
 -13 10 3 124.79 4.37
 -13 10 3 119.81 6.94
 -13 10 3 124.06 5.5
 -13 10 4 57.39 3.49
 -13 10 4 61.04 3.22
 -13 10 4 69.05 5.28
 -13 10 4 60.69 3.83
 -13 10 5 0.18 1.38
 -13 10 5 3.06 1.12
 -13 10 5 3.11 1.28
 -13 10 5 3.19 1.14
 -13 10 6 21.98 3.08
 -13 10 6 19.34 2.16
 -13 10 6 22.85 2.31
 -13 10 6 21.22 2.21
 -13 10 7 4.04 1.5
 -13 10 7 2.71 1.35
 -13 10 7 -0.19 0.97
 -13 10 7 1.49 1.03
 -13 10 8 170.48 7.32
 -13 10 8 164.6 6.09
 -13 10 8 156.05 6.08
 -13 10 8 167.09 6.27
 -13 10 8 162.22 6.01
 -13 10 8 165.68 5.46
 -13 10 8 167.75 7.4
 -13 10 9 102.99 5.57
 -13 10 9 96.27 4.79
 -13 10 9 102.58 4.94
 -13 10 9 100.58 4.84
 -13 10 9 94.46 4.78
 -13 10 9 100.66 5.73
 -13 10 10 52.66 3.9
 -13 10 10 56.22 3.78
 -13 10 10 54.32 3.65
 -13 10 10 55.58 3.5
 -13 10 10 53.89 3.81
 -13 10 10 57.36 4.28
 -13 10 11 56.27 3.85
 -13 10 11 54.92 3.86
 -13 10 11 57.9 3.76
 -13 10 11 61.78 3.61
 -13 10 11 56.08 4.01
 -13 10 11 55.45 4.08
 -13 10 12 2.89 1.16
 -13 10 12 0.44 1.17
 -13 10 12 1.75 1.12
 -13 10 12 1.8 1.41
 -13 10 12 -1.37 1.22
 -13 10 12 -0.38 1.13
 -13 10 13 42.38 3.73
 -13 10 13 41.51 3.3
 -13 10 13 41.2 3.5
 -13 10 14 26.9 3.18
 -13 10 14 23.95 2.8
 -13 10 15 11.75 2.41
 -13 10 15 13.38 2.33
 -13 10 16 12.1 2.56
 -13 10 16 6.86 2.04
 -13 10 17 6.99 2.22
 -13 10 17 5.34 1.95
 -13 10 17 9.72 1.96
 -13 10 18 48.37 4.47
 -13 10 18 53.15 4.41
 -13 10 18 41.64 3.63
 -13 10 19 5.62 1.72
 -13 10 19 12.26 2.69
 -13 10 19 13.27 2.19
 -13 11 -17 3.42 1.52
 -13 11 -16 -0.16 1.56
 -13 11 -15 31.49 3.65
 -13 11 -14 37.23 3.97
 -13 11 -13 11.09 2.46
 -13 11 -12 3.47 1.61
 -13 11 -11 21.55 3
 -13 11 -10 10.4 2.34
 -13 11 -9 -1.34 1.44
 -13 11 -8 9.41 2.06
 -13 11 -7 1.46 1.74
 -13 11 -6 45.39 4.03
 -13 11 -3 49.61 3.31
 -13 11 -3 53.82 4.11
 -13 11 -2 1.42 1.32
 -13 11 -2 4.62 1.3
 -13 11 -1 52.91 3.01
 -13 11 -1 52.67 3.98
 -13 11 0 42.08 4.29
 -13 11 0 39.19 2.49
 -13 11 0 36.99 3.32
 -13 11 1 51.24 2.62
 -13 11 1 54.99 3.93
 -13 11 2 43.63 2.76
 -13 11 2 39.46 2.89
 -13 11 2 45.81 3.54
 -13 11 3 20.56 3.1
 -13 11 3 23.07 2.28
 -13 11 3 28.15 2.76
 -13 11 3 28.44 2.33
 -13 11 4 217.09 9.28
 -13 11 4 196.42 6.32
 -13 11 4 207.98 7.01
 -13 11 4 196.76 6.01
 -13 11 5 145.96 7.39
 -13 11 5 140.99 5.43
 -13 11 5 149.64 5.42
 -13 11 5 155.22 5.91
 -13 11 6 227.3 9.05
 -13 11 6 219.15 6.82
 -13 11 6 226.25 6.93
 -13 11 6 215.18 6.7
 -13 11 7 133.99 5.41
 -13 11 7 137.55 6.95
 -13 11 7 142 5.74
 -13 11 7 141.73 5.67
 -13 11 7 137.65 5.26
 -13 11 7 131.03 6.61
 -13 11 8 8.68 1.97
 -13 11 8 11.25 1.93
 -13 11 8 8.59 1.92
 -13 11 8 9.3 1.68
 -13 11 8 13.94 2.04
 -13 11 8 12.24 2.24
 -13 11 9 91.64 5.3
 -13 11 9 80.21 4.36
 -13 11 9 78.59 4.52
 -13 11 9 89.1 4.32
 -13 11 9 82.81 4.66
 -13 11 9 89.07 5.42
 -13 11 10 17.65 2.4
 -13 11 10 16.1 2.2
 -13 11 10 23.49 2.69
 -13 11 10 19.16 2.01
 -13 11 10 19.24 2.11
 -13 11 10 19.89 2.53
 -13 11 10 22.61 2.88
 -13 11 11 61.15 3.99
 -13 11 11 53.92 3.8
 -13 11 11 54.58 3.32
 -13 11 11 56.06 3.51
 -13 11 11 59.57 4.32
 -13 11 11 56.62 3.88
 -13 11 11 58.34 4.27
 -13 11 12 4.83 1.91
 -13 11 12 2.6 1.3
 -13 11 12 2.99 1.32
 -13 11 13 22.36 2.95
 -13 11 13 19.13 2.61
 -13 11 14 71.11 4.96
 -13 11 14 54.26 3.99
 -13 11 15 11.03 2.08
 -13 11 15 11.63 2.37
 -13 11 16 14.31 2.47
 -13 11 16 14.71 2.62
 -13 11 16 17.63 3
 -13 11 17 6.65 1.95
 -13 11 17 11.81 2.54
 -13 11 17 10.07 2.46
 -13 11 18 16.92 2.97
 -13 11 18 16.36 2.81
 -13 12 -17 7.97 2.19
 -13 12 -16 3.5 1.92
 -13 12 -15 4.63 1.89
 -13 12 -14 2.09 1.69
 -13 12 -13 16.67 2.71
 -13 12 -12 25.62 3.53
 -13 12 -11 1.74 1.41
 -13 12 -10 24.16 3.26
 -13 12 -9 28.23 3.29
 -13 12 -8 24.39 3.15
 -13 12 -7 119.22 6.48
 -13 12 -6 36.38 3.56
 -13 12 -5 62.78 3.99
 -13 12 -4 61.49 3.8
 -13 12 -3 99.85 4.56
 -13 12 -3 101.75 5.69
 -13 12 -2 68.36 3.61
 -13 12 -2 65.19 5.46
 -13 12 -2 75.38 4.86
 -13 12 -1 12.03 2.5
 -13 12 -1 13.19 1.7
 -13 12 -1 15.45 2.32
 -13 12 0 84.17 4.93
 -13 12 0 84.84 3.6
 -13 12 0 85.31 6.07
 -13 12 1 63.64 4.24
 -13 12 1 54.92 3.34
 -13 12 2 109.64 4.48
 -13 12 2 113.27 5.44
 -13 12 2 109.03 4.62
 -13 12 3 54.37 3.35
 -13 12 3 59.29 3.97
 -13 12 3 55.87 3.37
 -13 12 3 54.88 4.82
 -13 12 4 12.07 1.78
 -13 12 4 10.76 1.72
 -13 12 4 10.44 2.22
 -13 12 5 114.56 5.08
 -13 12 5 121 5.31
 -13 12 5 112.5 4.78
 -13 12 5 116.69 6.68
 -13 12 6 65.41 3.78
 -13 12 6 67.45 5.05
 -13 12 6 67.65 3.88
 -13 12 6 64.91 3.98
 -13 12 6 64.44 4.91
 -13 12 7 134.22 6.87
 -13 12 7 127.84 5.2
 -13 12 7 128.76 6.06
 -13 12 7 134.19 5.38
 -13 12 7 124.07 5.58
 -13 12 7 129.17 6.66
 -13 12 8 27.25 3.08
 -13 12 8 27.22 2.57
 -13 12 8 28.76 3.05
 -13 12 8 28.17 2.5
 -13 12 8 26.95 2.85
 -13 12 8 24.94 3.04
 -13 12 9 18.22 2.59
 -13 12 9 12.9 1.98
 -13 12 9 13.03 2.25
 -13 12 9 14.1 1.81
 -13 12 9 14.83 2.26
 -13 12 9 13.33 2.36
 -13 12 10 39.51 3.47
 -13 12 10 34.29 3.22
 -13 12 10 33.57 2.7
 -13 12 10 37.68 3.1
 -13 12 10 39.09 3.55
 -13 12 10 35.92 3.47
 -13 12 11 40.03 3.08
 -13 12 11 36.79 3.13
 -13 12 11 39.9 3.68
 -13 12 11 41.01 3.44
 -13 12 12 75.7 4.31
 -13 12 12 70.4 4.81
 -13 12 12 66.99 4.18
 -13 12 12 74.42 4.5
 -13 12 13 19.78 2.98
 -13 12 13 13.17 2.18
 -13 12 14 15.76 2.67
 -13 12 14 18.39 2.46
 -13 12 15 44.38 4.11
 -13 12 16 25.7 3.31
 -13 12 16 26.5 3.41
 -13 12 17 26.84 3.54
 -13 12 17 24.02 3.08
 -13 13 -17 20.92 3.01
 -13 13 -16 11.2 2.52
 -13 13 -15 15.68 2.82
 -13 13 -14 2.65 1.49
 -13 13 -13 9.97 2.55
 -13 13 -12 31.84 3.7
 -13 13 -11 51.45 4.58
 -13 13 -10 2.45 1.48
 -13 13 -9 4.14 1.52
 -13 13 -8 -0.34 1.7
 -13 13 -7 16.96 2.48
 -13 13 -7 17.15 2.69
 -13 13 -6 17.63 2.5
 -13 13 -5 3.85 1.82
 -13 13 -5 11.48 1.85
 -13 13 -4 41.66 4.43
 -13 13 -4 41.72 3.17
 -13 13 -4 38.29 3.69
 -13 13 -3 20.82 3.28
 -13 13 -3 24.94 2.44
 -13 13 -3 27.77 3.03
 -13 13 -2 103.59 4.46
 -13 13 -2 103.44 6.79
 -13 13 -2 109.64 5.87
 -13 13 -1 51.71 4.03
 -13 13 -1 54.42 3.12
 -13 13 -1 53.75 4.91
 -13 13 0 20.08 2.63
 -13 13 0 14.53 1.79
 -13 13 0 16.74 2.83
 -13 13 0 16.72 1.75
 -13 13 1 38.66 3.46
 -13 13 1 31.01 2.5
 -13 13 2 152.72 5.58
 -13 13 2 160.05 6.57
 -13 13 2 140.6 5.12
 -13 13 3 126.24 5.23
 -13 13 3 132.52 5.86
 -13 13 3 120.25 4.76
 -13 13 3 125.46 7.15
 -13 13 4 61.13 3.45
 -13 13 4 64.05 3.86
 -13 13 4 62.34 4.04
 -13 13 4 52.96 4.65
 -13 13 4 58.36 4.8
 -13 13 5 0.28 0.91
 -13 13 5 1.99 1.79
 -13 13 5 2.66 1.34
 -13 13 5 2.52 1.79
 -13 13 6 22.67 2.31
 -13 13 6 23.88 3.14
 -13 13 6 24.03 2.4
 -13 13 6 19.18 2.42
 -13 13 6 21.87 3.06
 -13 13 7 38.74 3.84
 -13 13 7 40.97 3.05
 -13 13 7 35.57 3.4
 -13 13 7 41.54 2.93
 -13 13 7 39.41 3.42
 -13 13 7 43.97 4.06
 -13 13 8 135.42 6.58
 -13 13 8 131.52 6.28
 -13 13 8 125.37 5.95
 -13 13 8 137.86 6.85
 -13 13 8 127.34 5.23
 -13 13 9 0.73 1.19
 -13 13 9 0.56 1.42
 -13 13 9 1.42 1.38
 -13 13 9 -2.09 1.57
 -13 13 10 35.17 3.09
 -13 13 10 35.53 3.48
 -13 13 10 36.08 3.34
 -13 13 10 32.53 3.24
 -13 13 11 14.51 2.1
 -13 13 11 19.9 2.81
 -13 13 11 14.58 2.38
 -13 13 12 26.4 3.19
 -13 13 12 22.43 2.83
 -13 13 12 26.86 2.67
 -13 13 13 52.19 4.43
 -13 13 14 2.52 1.94
 -13 13 15 22.54 3.19
 -13 13 15 14.83 2.91
 -13 13 16 27.4 3.47
 -13 13 16 36.65 3.75
 -13 14 -18 2.85 2.02
 -13 14 -18 -0.48 1.59
 -13 14 -17 1.84 1.68
 -13 14 -16 4.5 1.94
 -13 14 -15 31.53 3.76
 -13 14 -14 -1.08 1.49
 -13 14 -13 3.07 1.63
 -13 14 -12 27.63 3.48
 -13 14 -11 29.83 3.42
 -13 14 -11 37.36 3.98
 -13 14 -10 59.35 4.6
 -13 14 -10 55.67 4.69
 -13 14 -9 6.49 1.84
 -13 14 -9 6.23 1.9
 -13 14 -8 14.51 2.48
 -13 14 -8 22.23 2.75
 -13 14 -8 21.62 3.36
 -13 14 -7 11.71 2.45
 -13 14 -7 7.55 2.31
 -13 14 -7 8.89 1.9
 -13 14 -6 82.66 4.72
 -13 14 -6 74.99 5.99
 -13 14 -5 113.7 7.22
 -13 14 -5 120.99 5.44
 -13 14 -4 -0.95 1.55
 -13 14 -4 -0.33 1.03
 -13 14 -4 -0.64 1.81
 -13 14 -3 2.02 1.73
 -13 14 -3 3.12 1.2
 -13 14 -3 0.42 1.46
 -13 14 -2 18.3 2.53
 -13 14 -2 23.21 2.26
 -13 14 -2 21.91 3.17
 -13 14 -1 70.7 4.74
 -13 14 -1 65.29 3.45
 -13 14 -1 66.2 3.43
 -13 14 -1 64.92 5.41
 -13 14 0 47.26 3.91
 -13 14 0 55.28 3.18
 -13 14 0 58.94 5.12
 -13 14 1 14.02 2.35
 -13 14 1 14.51 1.71
 -13 14 2 13.56 2.07
 -13 14 2 14.23 1.74
 -13 14 3 16.64 1.9
 -13 14 3 16.2 2.26
 -13 14 3 16.81 2.22
 -13 14 3 13.42 2.64
 -13 14 3 14.28 2.72
 -13 14 4 72.19 3.7
 -13 14 4 81.22 5.56
 -13 14 4 76.09 4.4
 -13 14 4 76.55 5.61
 -13 14 5 32.05 2.59
 -13 14 5 29.97 3.57
 -13 14 5 31.49 2.58
 -13 14 5 30.12 3.01
 -13 14 5 30.46 3.58
 -13 14 6 2.64 1.65
 -13 14 6 1.97 1.31
 -13 14 6 1.58 1.45
 -13 14 6 0.74 1.15
 -13 14 7 2.31 1.41
 -13 14 7 5.51 1.71
 -13 14 7 5.11 1.75
 -13 14 7 3.6 1.76
 -13 14 8 63.26 4.61
 -13 14 8 64.48 4.55
 -13 14 8 66 4.85
 -13 14 8 59.9 4.4
 -13 14 9 111.32 5.89
 -13 14 9 108.83 5.81
 -13 14 9 108.14 6.14
 -13 14 9 107.77 5.86
 -13 14 10 -2.28 1.5
 -13 14 10 0.31 1.4
 -13 14 11 5.49 1.68
 -13 14 11 9.63 2.21
 -13 14 12 34.73 3.43
 -13 14 12 32.51 3.58
 -13 14 13 31.46 3.72
 -13 14 14 21.73 3.16
 -13 14 15 4.4 1.98
 -13 14 15 2.7 1.55
 -13 15 -19 5.03 1.77
 -13 15 -18 1.79 1.69
 -13 15 -18 -0.61 1.7
 -13 15 -17 2.22 1.69
 -13 15 -17 0.81 1.97
 -13 15 -16 4.06 1.92
 -13 15 -16 2.39 1.96
 -13 15 -15 25.79 3.32
 -13 15 -15 23.98 3.51
 -13 15 -14 35.65 3.96
 -13 15 -14 32.31 3.83
 -13 15 -14 37.51 4.06
 -13 15 -13 11.38 2.47
 -13 15 -13 11.35 2.56
 -13 15 -13 12.01 2.66
 -13 15 -12 2.39 1.59
 -13 15 -12 3.88 2.08
 -13 15 -12 -0.7 1.41
 -13 15 -11 3.65 1.76
 -13 15 -11 2.52 1.82
 -13 15 -11 1.86 1.46
 -13 15 -10 24.41 3.24
 -13 15 -10 25.47 3.2
 -13 15 -10 25.65 3.56
 -13 15 -9 11.97 2.36
 -13 15 -9 14.92 3.04
 -13 15 -9 13.21 2.41
 -13 15 -8 -0.7 1.6
 -13 15 -8 -0.43 1.25
 -13 15 -8 -0.22 1.56
 -13 15 -7 0.21 1.44
 -13 15 -7 0.54 1.21
 -13 15 -6 35.32 3.24
 -13 15 -6 34.69 4.12
 -13 15 -5 155.6 7.36
 -13 15 -5 174.28 6.55
 -13 15 -5 152.71 8.32
 -13 15 -4 55.62 4.47
 -13 15 -4 62.51 3.85
 -13 15 -4 58.09 5.22
 -13 15 -3 0.64 1.27
 -13 15 -3 1.67 1.75
 -13 15 -3 0.61 1.04
 -13 15 -2 7.46 1.88
 -13 15 -2 5.37 1.14
 -13 15 -2 8.4 1.51
 -13 15 -2 6.54 1.91
 -13 15 -1 9.75 2.52
 -13 15 -1 11.51 2.21
 -13 15 0 146.25 7.89
 -13 15 0 154.89 6.88
 -13 15 1 68.09 4.56
 -13 15 2 6.08 2
 -13 15 2 3.55 1.59
 -13 15 2 5.75 1.65
 -13 15 3 7.54 2.09
 -13 15 3 9.99 1.91
 -13 15 3 6.56 2.05
 -13 15 4 61.5 3.57
 -13 15 4 67.08 4.31
 -13 15 4 69.14 5.32
 -13 15 4 71.57 5.28
 -13 15 5 95.81 5.24
 -13 15 5 96.69 6.17
 -13 15 5 93.02 5.95
 -13 15 6 2.79 1.62
 -13 15 6 5.2 1.81
 -13 15 6 3.88 1.73
 -13 15 6 2.07 1.6
 -13 15 7 2.3 1.79
 -13 15 7 2.19 1.38
 -13 15 7 -1.04 1.48
 -13 15 7 4.24 1.82
 -13 15 8 12.16 2.19
 -13 15 8 10.34 2.42
 -13 15 8 8.54 1.97
 -13 15 8 8.56 2.21
 -13 15 9 70.15 4.94
 -13 15 9 72.79 4.99
 -13 15 10 72.23 4.97
 -13 15 10 70.81 4.84
 -13 15 11 12.26 2.56
 -13 15 11 18.82 2.62
 -13 15 12 2.53 1.87
 -13 15 13 0.17 1.65
 -13 15 14 11.03 2.39
 -13 15 14 8.87 2.08
 -13 16 -19 14.18 2.97
 -13 16 -18 13.62 2.57
 -13 16 -18 20.13 3.38
 -13 16 -17 1.92 1.9
 -13 16 -17 0.2 2.01
 -13 16 -16 3.06 1.88
 -13 16 -16 4.16 1.94
 -13 16 -15 1.28 1.7
 -13 16 -15 0.97 1.66
 -13 16 -14 39.82 4.23
 -13 16 -14 37.32 4.14
 -13 16 -14 41.8 4.29
 -13 16 -13 25.41 3.56
 -13 16 -13 23.17 3.43
 -13 16 -13 31.71 3.81
 -13 16 -12 2.62 1.84
 -13 16 -12 0.88 1.37
 -13 16 -12 0.2 1.59
 -13 16 -11 0.74 1.35
 -13 16 -11 1.51 1.47
 -13 16 -11 -2.06 1.73
 -13 16 -10 20.12 3.17
 -13 16 -10 18.74 2.86
 -13 16 -10 22.67 3.39
 -13 16 -9 68.42 5.14
 -13 16 -9 63.56 5.42
 -13 16 -9 66.13 4.82
 -13 16 -8 53.28 4.61
 -13 16 -8 61.87 4.42
 -13 16 -8 47.68 4.69
 -13 16 -7 3.14 1.34
 -13 16 -7 0.63 1.6
 -13 16 -6 1.79 1.21
 -13 16 -6 4.7 2.04
 -13 16 -5 34.68 3.8
 -13 16 -5 34.52 3.1
 -13 16 -4 107.28 6.18
 -13 16 -4 111.7 5.09
 -13 16 -4 102.2 6.75
 -13 16 -3 11.78 2.39
 -13 16 -3 16.2 2.75
 -13 16 -3 15.06 1.91
 -13 16 -2 0.64 1.39
 -13 16 -2 -1.32 1.05
 -13 16 -2 2.69 1.68
 -13 16 -1 -0.16 1.45
 -13 16 -1 0.41 1.32
 -13 16 0 63.72 4.52
 -13 16 0 55.73 5.14
 -13 16 0 61.84 5.17
 -13 16 1 58.1 5.12
 -13 16 2 4.09 1.6
 -13 16 2 2.45 1.68
 -13 16 3 3.05 1.53
 -13 16 3 1.59 1.72
 -13 16 3 -0.93 1.5
 -13 16 4 0.55 1.33
 -13 16 4 -0.97 1.29
 -13 16 4 1.11 1.31
 -13 16 5 35.14 3.43
 -13 16 5 33.73 3.92
 -13 16 5 35.83 3.83
 -13 16 6 80.8 5.55
 -13 16 6 73.86 5.22
 -13 16 6 76.44 4.84
 -13 16 6 78.41 5.48
 -13 16 7 33.19 3.57
 -13 16 7 33.82 3.68
 -13 16 7 26.92 3.18
 -13 16 7 33.39 3.72
 -13 16 7 26.34 2.91
 -13 16 8 9.85 2.3
 -13 16 8 6.74 2.14
 -13 16 9 9.3 2.13
 -13 16 9 9.06 2.26
 -13 16 10 38.97 4.01
 -13 16 10 39.96 3.7
 -13 16 11 42 4.05
 -13 16 11 36.46 3.5
 -13 16 12 3.23 1.84
 -13 16 13 2.03 1.69
 -13 17 -18 22.48 3.17
 -13 17 -18 21.14 3.39
 -13 17 -17 13.99 2.81
 -13 17 -17 14.31 3
 -13 17 -16 -0.18 1.63
 -13 17 -16 2.16 1.87
 -13 17 -15 2.61 2.06
 -13 17 -15 -0.96 1.65
 -13 17 -14 3.59 1.96
 -13 17 -14 6.75 2.16
 -13 17 -14 1.62 1.49
 -13 17 -13 17.52 3.01
 -13 17 -13 17.98 3
 -13 17 -13 20.32 3.16
 -13 17 -12 17.51 2.92
 -13 17 -12 15.95 2.82
 -13 17 -12 17.49 2.9
 -13 17 -11 4.36 2.09
 -13 17 -11 -0.4 1.74
 -13 17 -11 4.87 1.89
 -13 17 -10 4.71 1.81
 -13 17 -10 1.77 1.64
 -13 17 -10 2.46 1.72
 -13 17 -9 23.47 3.26
 -13 17 -9 20.84 2.84
 -13 17 -9 20.26 3.19
 -13 17 -8 30.53 3.62
 -13 17 -8 31.42 3.32
 -13 17 -8 31.78 3.91
 -13 17 -7 19.21 3.24
 -13 17 -7 23.78 2.8
 -13 17 -6 -0.18 1.55
 -13 17 -6 -0.84 1.4
 -13 17 -6 -0.78 1.48
 -13 17 -5 -0.35 1.79
 -13 17 -5 0.49 1.22
 -13 17 -5 -1.85 2.05
 -13 17 -4 43.09 4.14
 -13 17 -4 47.98 4.76
 -13 17 -4 40.26 3.2
 -13 17 -3 66.29 4.98
 -13 17 -3 64.9 3.83
 -13 17 -3 64.55 5.36
 -13 17 -2 34.65 3.56
 -13 17 -2 37.07 4.19
 -13 17 -1 6.83 2.46
 -13 17 -1 2.6 1.52
 -13 17 0 12.59 2.73
 -13 17 0 19.9 3.16
 -13 17 1 65.78 5.49
 -13 17 2 70.08 4.59
 -13 17 2 72.09 5.78
 -13 17 3 12.15 2.31
 -13 17 3 16.42 2.92
 -13 17 3 10.42 2.46
 -13 17 4 8.2 2.09
 -13 17 4 9.2 2.09
 -13 17 4 8.85 2.14
 -13 17 5 0.91 1.49
 -13 17 5 1.81 1.46
 -13 17 5 0.18 1.33
 -13 17 5 -1.39 1.85
 -13 17 6 37.24 3.69
 -13 17 6 36.24 3.83
 -13 17 6 25.44 3.31
 -13 17 7 79.24 5.32
 -13 17 7 74.4 5.21
 -13 17 8 20.69 3.03
 -13 17 8 17.52 2.83
 -13 17 9 4.85 1.95
 -13 17 9 2.38 1.81
 -13 17 10 13.16 2.58
 -13 17 10 15.3 2.64
 -13 17 11 27.64 3.53
 -13 17 11 31.51 3.4
 -13 17 12 16.72 2.93
 -13 18 -18 -0.99 1.67
 -13 18 -17 12.74 2.8
 -13 18 -17 10.86 2.48
 -13 18 -16 12.41 2.87
 -13 18 -16 16.39 2.98
 -13 18 -15 2.65 1.92
 -13 18 -15 4.02 1.89
 -13 18 -14 1.15 1.77
 -13 18 -14 2.93 1.77
 -13 18 -14 4.3 1.89
 -13 18 -13 3.87 1.88
 -13 18 -13 0.73 1.66
 -13 18 -13 -1.44 1.6
 -13 18 -12 25.43 3.59
 -13 18 -12 24.16 3.24
 -13 18 -12 25.06 3.35
 -13 18 -11 6.97 2.06
 -13 18 -11 5.05 1.95
 -13 18 -11 5.78 1.97
 -13 18 -10 20.2 3.17
 -13 18 -10 20.01 2.84
 -13 18 -10 16.83 2.85
 -13 18 -9 -0.95 1.5
 -13 18 -9 2.62 1.78
 -13 18 -9 1.42 1.86
 -13 18 -8 11.12 2.2
 -13 18 -8 17.5 2.97
 -13 18 -7 7.58 2.22
 -13 18 -7 5.81 1.82
 -13 18 -6 33.97 3.73
 -13 18 -6 35.22 3.21
 -13 18 -6 24.32 3.55
 -13 18 -5 19.35 3.02
 -13 18 -5 19.46 2.48
 -13 18 -5 20.37 3.34
 -13 18 -4 0.7 1.37
 -13 18 -4 1.83 1.96
 -13 18 -4 1.42 1.42
 -13 18 -4 2.05 1.15
 -13 18 -3 26.32 3.59
 -13 18 -2 43.9 4.55
 -13 18 -1 47.6 4.87
 -13 18 -1 45.79 4.43
 -13 18 0 23.19 3.46
 -13 18 0 25.47 3.4
 -13 18 1 1.13 1.4
 -13 18 1 4.86 2.21
 -13 18 2 85.04 5.19
 -13 18 2 91.63 6.38
 -13 18 3 109.74 5.93
 -13 18 3 110.61 6.83
 -13 18 3 105.2 6.55
 -13 18 4 26.49 3.48
 -13 18 4 26.58 3.22
 -13 18 4 24.54 3.36
 -13 18 4 21.5 3.25
 -13 18 5 16.96 2.87
 -13 18 5 18 2.89
 -13 18 5 19.55 3.09
 -13 18 6 0.32 1.46
 -13 18 6 1.22 1.6
 -13 18 6 1.01 1.22
 -13 18 7 31.88 3.51
 -13 18 7 30.4 3.56
 -13 18 8 26.33 3.32
 -13 18 8 22.31 3.17
 -13 18 9 4.57 1.93
 -13 18 9 1.92 1.54
 -13 18 10 4.06 1.95
 -13 18 10 2.94 1.62
 -13 19 -18 5.88 2.21
 -13 19 -17 0.59 1.68
 -13 19 -16 10.07 2.42
 -13 19 -15 9.58 2.64
 -13 19 -15 6.67 2.28
 -13 19 -14 19.66 3.26
 -13 19 -14 20.68 3.33
 -13 19 -13 7.85 2.43
 -13 19 -13 6.87 2.18
 -13 19 -13 8.1 2.14
 -13 19 -12 10.43 2.6
 -13 19 -12 5.43 2.26
 -13 19 -12 7.15 2.28
 -13 19 -11 11.99 2.51
 -13 19 -11 13.15 2.63
 -13 19 -11 15.18 2.82
 -13 19 -10 32.84 3.87
 -13 19 -10 25.56 3.04
 -13 19 -10 32.52 3.93
 -13 19 -9 15.71 2.89
 -13 19 -9 19.9 3.12
 -13 19 -9 19.47 2.72
 -13 19 -8 0.8 1.59
 -13 19 -8 0.44 1.36
 -13 19 -7 60.48 5.05
 -13 19 -7 58.68 5.05
 -13 19 -7 60.09 4.25
 -13 19 -6 53.61 5.23
 -13 19 -6 52.6 3.89
 -13 19 -6 52.92 4.83
 -13 19 -5 17.06 3.27
 -13 19 -5 17.34 2.29
 -13 19 -5 20.63 3.21
 -13 19 -4 19.2 3.42
 -13 19 -4 17.48 2.96
 -13 19 -3 2.56 1.77
 -13 19 -2 53.09 4.81
 -13 19 -1 71.53 6.02
 -13 19 -1 59.1 5.03
 -13 19 0 40.15 4.34
 -13 19 0 39.93 4.27
 -13 19 1 55.95 4.3
 -13 19 1 57.12 5.13
 -13 19 2 3.5 1.77
 -13 19 2 5.66 2.18
 -13 19 3 24.01 3.07
 -13 19 3 30.96 3.82
 -13 19 3 30.11 3.68
 -13 19 4 4.08 1.99
 -13 19 4 6.7 2.03
 -13 19 4 3.6 1.93
 -13 19 5 3.75 1.84
 -13 19 5 0.36 1.57
 -13 19 5 2.48 1.53
 -13 19 6 7.96 2.08
 -13 19 6 12.46 2.47
 -13 19 7 15.29 2.77
 -13 19 7 14.39 2.64
 -13 19 8 51.76 4.53
 -13 19 8 50.42 4.37
 -13 19 9 45.94 4.28
 -13 19 9 57.03 4.56
 -13 20 -18 6.78 2.28
 -13 20 -17 2.32 1.99
 -13 20 -16 3.65 1.95
 -13 20 -15 6.24 2.42
 -13 20 -14 12.4 2.6
 -13 20 -13 25.45 3.19
 -13 20 -13 25.21 3.33
 -13 20 -12 1.92 1.91
 -13 20 -12 2.62 1.73
 -13 20 -11 1.35 1.46
 -13 20 -11 -0.18 1.58
 -13 20 -10 2.91 1.65
 -13 20 -10 7.69 1.88
 -13 20 -9 15.19 3.04
 -13 20 -9 25.88 3.06
 -13 20 -9 20.67 3.15
 -13 20 -8 10.8 2.6
 -13 20 -8 13.72 2.39
 -13 20 -8 14.63 2.84
 -13 20 -7 1.42 1.6
 -13 20 -7 5.31 1.77
 -13 20 -7 2.5 1.55
 -13 20 -6 9.88 2.55
 -13 20 -6 10.13 2.05
 -13 20 -6 11.57 2.55
 -13 20 -5 12.76 2.99
 -13 20 -5 12.7 2.51
 -13 20 -4 35.72 4.45
 -13 20 -4 35.55 3.91
 -13 20 -3 66.27 5.26
 -13 20 -2 -0.78 1.57
 -13 20 -1 37.32 4.33
 -13 20 -1 37.4 4.11
 -13 20 0 16.05 2.96
 -13 20 0 18.42 3.12
 -13 20 1 58.43 5.1
 -13 20 1 60.37 4.63
 -13 20 2 46.82 4.61
 -13 20 2 38.99 3.78
 -13 20 3 5.71 2.33
 -13 20 3 6.76 2.07
 -13 20 3 3.87 1.68
 -13 20 4 19.7 3.01
 -13 20 4 19.3 2.98
 -13 20 4 17.05 2.79
 -13 20 5 13.47 2.48
 -13 20 5 13.81 2.36
 -13 20 6 48.31 4.34
 -13 20 6 43.72 4.21
 -13 20 7 12.63 2.47
 -13 20 7 16.45 2.85
 -13 20 8 17.96 3.02
 -13 20 8 10.57 2.5
 -13 21 -17 8.2 2.27
 -13 21 -16 -0.39 1.73
 -13 21 -16 -0.57 1.6
 -13 21 -15 2.43 1.68
 -13 21 -15 2.06 1.72
 -13 21 -14 1.26 1.75
 -13 21 -14 3.3 1.78
 -13 21 -13 3.92 1.74
 -13 21 -13 2.86 2.08
 -13 21 -12 25.24 3.71
 -13 21 -12 18.37 2.8
 -13 21 -12 24.68 3.34
 -13 21 -11 2.97 2.08
 -13 21 -11 0.67 1.6
 -13 21 -11 4.87 1.69
 -13 21 -10 1.39 1.85
 -13 21 -10 1.08 1.47
 -13 21 -10 3.55 1.93
 -13 21 -9 12.82 3.07
 -13 21 -9 5.87 1.95
 -13 21 -9 14.28 2.66
 -13 21 -8 30.42 4.07
 -13 21 -8 35.88 3.6
 -13 21 -8 33.16 3.86
 -13 21 -7 18.99 3.46
 -13 21 -7 22.71 3.25
 -13 21 -7 21.28 2.89
 -13 21 -6 -0.24 1.65
 -13 21 -6 -1.53 1.54
 -13 21 -5 6.06 2.52
 -13 21 -5 12.83 2.53
 -13 21 -4 16.03 3.16
 -13 21 -4 13.19 2.51
 -13 21 -3 84.39 5.92
 -13 21 -2 45.21 4.5
 -13 21 -1 1.5 2.03
 -13 21 -1 -0.58 1.39
 -13 21 0 19.63 2.78
 -13 21 0 27.8 3.76
 -13 21 0 27.76 3.46
 -13 21 1 21.98 3.34
 -13 21 1 14.36 2.56
 -13 21 2 14.41 2.85
 -13 21 2 14.6 2.66
 -13 21 2 20.62 3.24
 -13 21 3 1.48 1.54
 -13 21 3 5.35 2.21
 -13 21 3 2.92 1.81
 -13 21 4 5.15 1.85
 -13 21 4 3.23 1.65
 -13 21 5 -1.51 1.6
 -13 21 5 -1.26 1.98
 -13 21 6 26.27 3.36
 -13 21 6 26.64 3.52
 -13 22 -16 18.02 2.9
 -13 22 -16 18.66 3.08
 -13 22 -15 0.4 1.85
 -13 22 -15 1.11 1.76
 -13 22 -14 2.5 1.97
 -13 22 -14 -2.17 1.97
 -13 22 -13 2.59 1.82
 -13 22 -13 1.4 1.44
 -13 22 -13 -1.42 2
 -13 22 -12 13.09 2.88
 -13 22 -12 11.43 2.33
 -13 22 -12 7.39 2.21
 -13 22 -11 17.25 3.17
 -13 22 -11 18.12 2.72
 -13 22 -11 16.01 2.66
 -13 22 -10 2.28 1.65
 -13 22 -10 -1.6 1.58
 -13 22 -10 2.94 1.76
 -13 22 -9 3.04 1.59
 -13 22 -9 6.13 2.08
 -13 22 -8 18.7 3.31
 -13 22 -8 23.92 3.27
 -13 22 -8 20.53 2.95
 -13 22 -7 28.91 3.96
 -13 22 -7 25.17 3.35
 -13 22 -6 7.36 2.5
 -13 22 -6 8.33 2.15
 -13 22 -5 0.23 1.96
 -13 22 -5 -0.57 1.5
 -13 22 -4 0.91 1.82
 -13 22 -4 1.33 1.62
 -13 22 -3 8.41 2.46
 -13 22 -2 36.74 4.23
 -13 22 -2 32.85 3.8
 -13 22 -1 13.16 2.61
 -13 22 0 16.14 3
 -13 22 0 17.83 2.87
 -13 22 1 17.39 3.21
 -13 22 1 28.85 3.76
 -13 22 1 26.17 3.17
 -13 22 2 39.74 4.04
 -13 22 2 38.39 4.29
 -13 22 3 27 3.37
 -13 22 3 24.91 3.39
 -13 22 3 33.75 3.59
 -13 22 4 14.61 2.72
 -13 22 4 12.13 2.65
 -13 23 -15 8.25 2.56
 -13 23 -15 4.89 2.28
 -13 23 -14 -3.61 1.9
 -13 23 -14 1.25 1.69
 -13 23 -13 1.46 1.52
 -13 23 -13 2.44 1.82
 -13 23 -12 12.25 2.89
 -13 23 -12 9.35 2.26
 -13 23 -12 11.35 2.57
 -13 23 -11 21.82 3.66
 -13 23 -11 27.08 3.26
 -13 23 -11 26.53 3.46
 -13 23 -10 14.18 3.06
 -13 23 -10 14.48 2.61
 -13 23 -10 10.52 2.4
 -13 23 -9 0.22 2.14
 -13 23 -9 1.9 1.52
 -13 23 -9 2.71 1.77
 -13 23 -8 23.44 3.57
 -13 23 -8 19.4 3.08
 -13 23 -7 10.82 2.92
 -13 23 -7 8.28 2.13
 -13 23 -6 16.92 3.16
 -13 23 -6 18.97 2.83
 -13 23 -5 15.65 3.12
 -13 23 -5 19.9 3.04
 -13 23 -4 -1.1 1.74
 -13 23 -4 -1.51 2.02
 -13 23 -2 7.59 2.4
 -13 23 -1 27.68 3.7
 -13 23 -1 22.36 3.1
 -13 23 0 18.49 2.82
 -13 23 1 12.42 2.72
 -13 23 1 11.37 2.49
 -13 23 2 0.49 1.67
 -13 23 2 0.19 1.62
 -13 23 2 -0.35 1.63
 -13 24 -14 10.52 2.53
 -13 24 -14 7.12 2.32
 -13 24 -13 -1.42 1.6
 -13 24 -13 0.34 1.64
 -13 24 -12 -4.19 2.3
 -13 24 -12 -2.15 1.83
 -13 24 -12 0.75 1.43
 -13 24 -11 4.22 2.05
 -13 24 -11 4.63 2.29
 -13 24 -11 2.51 1.61
 -13 24 -10 20.92 3.54
 -13 24 -10 23.17 3.13
 -13 24 -10 23.85 3.04
 -13 24 -9 19.53 3.32
 -13 24 -9 17.61 2.84
 -13 24 -8 0.44 1.79
 -13 24 -8 2.25 1.59
 -13 24 -7 0.66 1.64
 -13 24 -7 3.55 1.81
 -13 24 -6 6.75 2.31
 -13 24 -6 1.09 1.88
 -13 24 -5 26.6 3.85
 -13 24 -2 1.28 1.72
 -13 24 -2 1.24 1.63
 -13 24 -1 20.43 2.99
 -13 24 0 44.53 4.24
 -13 24 0 43.64 4.46
 -13 25 -12 1.59 1.89
 -13 25 -12 0.32 1.62
 -13 25 -11 -2.65 2.21
 -13 25 -11 -0.46 1.35
 -13 25 -10 15.57 2.99
 -13 25 -10 15.73 2.59
 -13 25 -9 36.31 4.28
 -13 25 -8 20.32 3.52
 -13 25 -7 2.31 2.01
 -13 25 -6 0.21 1.68
 -13 25 -5 16.26 3.08
 -12 -22 11 3.07 2.04
 -12 -22 11 4.2 2.12
 -12 -22 11 5.9 2.36
 -12 -22 12 28.13 3.75
 -12 -22 12 20.43 3.16
 -12 -22 12 31.23 4.13
 -12 -22 13 46.26 4.66
 -12 -22 13 45 4.53
 -12 -22 13 49.24 4.88
 -12 -22 14 38.34 4.3
 -12 -22 14 32.69 4.18
 -12 -22 14 41.65 4.41
 -12 -22 15 8.46 2.39
 -12 -22 15 10.54 2.87
 -12 -22 15 16.66 3.06
 -12 -22 16 0.87 1.66
 -12 -22 16 0.22 2.09
 -12 -22 16 0.21 1.63
 -12 -22 17 3.14 1.82
 -12 -22 17 8.01 2.51
 -12 -22 17 2.55 2.14
 -12 -22 18 18.24 3
 -12 -22 18 13.84 2.97
 -12 -22 18 15.33 2.76
 -12 -22 19 26.32 3.85
 -12 -22 19 22.15 3.77
 -12 -22 19 17.51 2.91
 -12 -22 20 0.44 1.94
 -12 -22 20 5.18 2.26
 -12 -22 20 1.35 1.72
 -12 -22 21 10.26 2.91
 -12 -22 21 3.59 2.07
 -12 -22 21 6.44 2.44
 -12 -21 8 8.89 2.63
 -12 -21 9 39.37 4.52
 -12 -21 9 43.89 4.34
 -12 -21 10 47.9 4.38
 -12 -21 10 41.76 4.52
 -12 -21 10 44.22 4.6
 -12 -21 11 24.56 3.36
 -12 -21 11 30.41 4.04
 -12 -21 11 31.93 3.98
 -12 -21 12 1.87 2.04
 -12 -21 12 0.2 2.01
 -12 -21 12 1.49 1.74
 -12 -21 13 40.1 4.25
 -12 -21 13 39.48 4.33
 -12 -21 13 33.46 4.27
 -12 -21 14 37.79 4.12
 -12 -21 14 42.59 4.7
 -12 -21 14 32.68 4.05
 -12 -21 15 26.84 3.51
 -12 -21 15 29.01 3.98
 -12 -21 15 31.4 4.06
 -12 -21 16 2.25 2.19
 -12 -21 16 0.43 1.72
 -12 -21 17 4.65 1.97
 -12 -21 17 3.84 1.76
 -12 -21 17 8.23 2.53
 -12 -21 18 32.54 3.61
 -12 -21 18 30.39 3.54
 -12 -21 18 27.33 3.88
 -12 -21 19 29.71 3.52
 -12 -21 19 34.17 3.17
 -12 -21 19 40.28 4.67
 -12 -21 19 28.37 4
 -12 -21 20 14.01 2.79
 -12 -21 20 14.54 2.25
 -12 -21 20 16.53 3.34
 -12 -21 20 13.08 2.93
 -12 -21 21 7.95 2.28
 -12 -21 21 4.6 1.62
 -12 -21 21 10.02 2.74
 -12 -21 21 5.56 2.54
 -12 -21 22 -0.62 1.71
 -12 -21 23 8.99 2.35
 -12 -20 6 33.41 4.05
 -12 -20 6 34.85 3.76
 -12 -20 7 39.6 4.08
 -12 -20 8 -2.45 2.32
 -12 -20 9 10.36 2.57
 -12 -20 9 3.56 2.08
 -12 -20 10 13.76 2.92
 -12 -20 10 15.18 2.97
 -12 -20 10 15.97 2.85
 -12 -20 11 8.89 2.38
 -12 -20 11 11.18 2.95
 -12 -20 11 14.72 2.94
 -12 -20 12 17.45 3.14
 -12 -20 12 14.45 3.03
 -12 -20 12 16.79 2.89
 -12 -20 13 2.32 1.85
 -12 -20 13 -0.66 1.8
 -12 -20 13 0.59 1.86
 -12 -20 14 38.83 4.18
 -12 -20 14 42.9 4.61
 -12 -20 14 35.82 4.27
 -12 -20 15 24.03 3.4
 -12 -20 15 27.14 3.74
 -12 -20 15 25.69 3.8
 -12 -20 16 10.53 2.19
 -12 -20 16 11.44 2.44
 -12 -20 16 16.67 3.1
 -12 -20 16 14.37 3.09
 -12 -20 17 5.77 2.18
 -12 -20 17 10.64 2.39
 -12 -20 17 10.72 2.81
 -12 -20 18 6.83 2.13
 -12 -20 18 3.1 1.96
 -12 -20 18 3.35 2.05
 -12 -20 18 1.32 1.77
 -12 -20 19 24.84 3.32
 -12 -20 19 28.61 3.23
 -12 -20 19 19.47 3.4
 -12 -20 19 26.16 3.88
 -12 -20 20 34.23 3.84
 -12 -20 20 32.86 3.25
 -12 -20 20 36.52 4.44
 -12 -20 20 27.53 4.05
 -12 -20 21 31.03 3.78
 -12 -20 21 27.74 3.04
 -12 -20 21 35.59 4.26
 -12 -20 21 26.57 3.88
 -12 -20 22 1.23 1.21
 -12 -20 22 3.72 2.13
 -12 -20 23 2.19 1.35
 -12 -20 24 14.07 2.35
 -12 -20 24 20.12 3.42
 -12 -19 4 -2.43 1.81
 -12 -19 5 12.21 2.97
 -12 -19 6 27.58 3.71
 -12 -19 6 26.05 3.28
 -12 -19 7 72.55 5.44
 -12 -19 8 21.08 3.02
 -12 -19 9 2.08 1.85
 -12 -19 9 4.03 1.82
 -12 -19 9 -1.17 1.44
 -12 -19 10 3.53 1.94
 -12 -19 10 5.34 1.78
 -12 -19 11 3.42 2.03
 -12 -19 11 4.25 2.36
 -12 -19 11 2.42 1.54
 -12 -19 12 32.66 3.97
 -12 -19 12 37.62 4.42
 -12 -19 12 31.03 3.75
 -12 -19 13 32.88 3.86
 -12 -19 13 32.7 4.08
 -12 -19 13 30.52 3.85
 -12 -19 14 14.26 2.91
 -12 -19 14 15.07 3.15
 -12 -19 14 10.48 2.83
 -12 -19 15 33.48 3.44
 -12 -19 15 34.4 3.86
 -12 -19 15 35.5 4.3
 -12 -19 15 40.55 4.5
 -12 -19 16 51.87 4.45
 -12 -19 16 44.13 4.01
 -12 -19 16 48.55 4.99
 -12 -19 17 86.85 5.52
 -12 -19 17 90.68 5.74
 -12 -19 17 87.2 6.45
 -12 -19 18 19.93 3.08
 -12 -19 18 25.93 3.11
 -12 -19 18 23.47 3.55
 -12 -19 18 22.12 3.59
 -12 -19 19 1.42 1.65
 -12 -19 19 -0.22 1.72
 -12 -19 19 -0.22 1.7
 -12 -19 20 20.04 3.12
 -12 -19 20 14.55 2.33
 -12 -19 20 14.23 3
 -12 -19 20 17.28 3.32
 -12 -19 21 31.65 3.77
 -12 -19 21 33.14 4.13
 -12 -19 21 31.83 3.94
 -12 -19 21 33.67 3.44
 -12 -19 22 17.84 3.22
 -12 -19 22 18.04 2.5
 -12 -19 23 0.72 1.47
 -12 -19 23 2.43 2.15
 -12 -19 24 1.74 1.54
 -12 -19 24 3.04 2.21
 -12 -19 25 6.65 1.85
 -12 -18 2 22.93 3.57
 -12 -18 3 70.48 5.77
 -12 -18 4 47.45 4.88
 -12 -18 5 14.09 2.69
 -12 -18 5 11.1 2.71
 -12 -18 6 -1.26 1.63
 -12 -18 6 2.73 1.93
 -12 -18 7 27.11 3.52
 -12 -18 8 47.34 4.58
 -12 -18 8 48.64 4.29
 -12 -18 9 19.48 2.89
 -12 -18 9 14.16 2.85
 -12 -18 9 16.25 3.13
 -12 -18 10 4.66 1.99
 -12 -18 10 2.07 2.07
 -12 -18 10 2.83 2.05
 -12 -18 11 8.22 2.22
 -12 -18 11 6.73 2.08
 -12 -18 11 5.92 2.01
 -12 -18 12 69.9 5.42
 -12 -18 12 67.65 5.47
 -12 -18 12 75.59 5.85
 -12 -18 13 58.13 4.9
 -12 -18 13 65.21 5.65
 -12 -18 13 70.84 5.61
 -12 -18 14 3.62 1.49
 -12 -18 14 6.9 2.27
 -12 -18 14 3.07 1.9
 -12 -18 14 6.14 2.42
 -12 -18 15 0.15 1.3
 -12 -18 15 1.22 1.6
 -12 -18 15 0.66 1.66
 -12 -18 15 1.26 2.03
 -12 -18 16 8.84 2.26
 -12 -18 16 7.21 1.92
 -12 -18 16 8.33 2.72
 -12 -18 17 54.77 4.43
 -12 -18 17 57.37 4.62
 -12 -18 17 54.7 5.11
 -12 -18 18 37.44 3.84
 -12 -18 18 38.41 3.7
 -12 -18 18 37.77 4.35
 -12 -18 18 34.1 4.18
 -12 -18 19 23 3.21
 -12 -18 19 15.94 3.01
 -12 -18 19 20.8 3.35
 -12 -18 20 9.13 2.44
 -12 -18 20 15.33 3.2
 -12 -18 20 15.29 3.1
 -12 -18 20 8.28 1.84
 -12 -18 21 13.7 3.08
 -12 -18 21 15.96 2.46
 -12 -18 22 64.18 4.65
 -12 -18 23 35.3 4.53
 -12 -18 23 33.48 3.47
 -12 -18 24 2.6 1.47
 -12 -18 24 4.12 1.4
 -12 -18 25 1.07 1.36
 -12 -18 26 2.43 1.51
 -12 -17 1 20.44 3.27
 -12 -17 2 1.21 2.08
 -12 -17 3 21.25 3.34
 -12 -17 4 22.03 3.03
 -12 -17 4 21.67 3.42
 -12 -17 5 14.21 2.57
 -12 -17 5 17.36 3.06
 -12 -17 6 3.64 1.9
 -12 -17 6 0.83 1.7
 -12 -17 7 1.98 1.6
 -12 -17 7 3.59 1.83
 -12 -17 8 75.38 5.19
 -12 -17 8 89.47 6.1
 -12 -17 9 79.86 5.43
 -12 -17 9 78.91 5.93
 -12 -17 9 85.52 6.04
 -12 -17 10 39.65 4.06
 -12 -17 10 36.66 4.13
 -12 -17 10 39.45 4.33
 -12 -17 11 10.25 2.42
 -12 -17 11 9.61 2.77
 -12 -17 11 9.1 2.41
 -12 -17 12 33.54 3.85
 -12 -17 12 27.1 3.85
 -12 -17 12 33.79 3.97
 -12 -17 13 186.16 7.26
 -12 -17 13 204.66 8.79
 -12 -17 13 198.36 9.44
 -12 -17 13 197.01 9.01
 -12 -17 14 120.32 6.02
 -12 -17 14 134.93 6.98
 -12 -17 14 143.43 8.18
 -12 -17 14 126.06 7.37
 -12 -17 15 34.73 3.45
 -12 -17 15 34.54 3.75
 -12 -17 15 38.28 4.34
 -12 -17 15 40.48 4.36
 -12 -17 16 22.97 3.13
 -12 -17 16 15.97 2.65
 -12 -17 16 21.13 3.4
 -12 -17 17 2.66 1.68
 -12 -17 17 1.53 1.41
 -12 -17 17 -0.86 1.86
 -12 -17 18 19.47 2.99
 -12 -17 18 23.43 3.56
 -12 -17 18 20.32 3.23
 -12 -17 19 67.87 5.26
 -12 -17 19 75.6 5.84
 -12 -17 19 87.68 6.44
 -12 -17 20 63.42 5.18
 -12 -17 20 67.17 5.85
 -12 -17 20 70.54 5.69
 -12 -17 20 59.48 4.46
 -12 -17 20 62.09 4.3
 -12 -17 21 -1.22 1.79
 -12 -17 21 0.31 1.32
 -12 -17 21 2.69 1.38
 -12 -17 22 14.47 2.49
 -12 -17 22 17 2.65
 -12 -17 23 42.27 4.65
 -12 -17 23 37.87 3.71
 -12 -17 23 43.59 3.97
 -12 -17 24 16.69 2.62
 -12 -17 24 19.27 2.84
 -12 -17 25 -1.27 1.38
 -12 -17 25 2.05 1.83
 -12 -17 26 1.28 1.71
 -12 -17 26 0.95 1.29
 -12 -17 27 19.04 2.83
 -12 -17 27 16.27 2.67
 -12 -16 -1 -2.24 1.83
 -12 -16 0 23.63 3.3
 -12 -16 1 31.17 3.95
 -12 -16 2 8.55 2.45
 -12 -16 3 -0.94 1.61
 -12 -16 3 1.03 2.05
 -12 -16 4 34.59 3.69
 -12 -16 4 30.01 3.84
 -12 -16 5 19.73 2.98
 -12 -16 5 25.83 3.5
 -12 -16 6 15.67 2.66
 -12 -16 6 14.77 2.98
 -12 -16 7 20.55 2.92
 -12 -16 7 12.79 2.5
 -12 -16 8 1.61 1.5
 -12 -16 8 -4.08 2.2
 -12 -16 9 40.89 3.92
 -12 -16 9 44.44 4.51
 -12 -16 9 41.88 4.37
 -12 -16 10 85.62 5.72
 -12 -16 10 81.07 5.86
 -12 -16 10 85.03 6.13
 -12 -16 11 82.23 5.66
 -12 -16 11 74.88 5.52
 -12 -16 11 71.09 5.63
 -12 -16 12 17.09 2.43
 -12 -16 12 10.39 2.49
 -12 -16 12 17.2 3.23
 -12 -16 12 16.18 2.73
 -12 -16 13 10.64 2.1
 -12 -16 13 14.68 2.85
 -12 -16 13 5.23 1.96
 -12 -16 13 10.28 2.58
 -12 -16 14 91.62 5.31
 -12 -16 14 101.25 6.04
 -12 -16 14 91.09 6.41
 -12 -16 14 90.2 6.21
 -12 -16 15 77.25 5.27
 -12 -16 15 73.99 4.91
 -12 -16 15 67.28 5.46
 -12 -16 16 13.75 2.42
 -12 -16 16 10.16 2.18
 -12 -16 16 9.71 2.36
 -12 -16 17 2.33 1.72
 -12 -16 17 -0.59 1.26
 -12 -16 17 4.41 2.25
 -12 -16 17 4.01 1.95
 -12 -16 18 18.64 2.95
 -12 -16 18 15.19 2.17
 -12 -16 18 12.89 2.68
 -12 -16 18 17.69 3.22
 -12 -16 19 93.65 5.99
 -12 -16 19 109.03 7.17
 -12 -16 19 109.07 6.86
 -12 -16 19 98.76 5.29
 -12 -16 20 46.15 4.59
 -12 -16 20 41.22 3.73
 -12 -16 20 38.04 3.47
 -12 -16 21 1.1 1.55
 -12 -16 21 2.11 1.44
 -12 -16 22 1.96 1.92
 -12 -16 22 -1.6 1.47
 -12 -16 22 1.31 1.62
 -12 -16 23 20.11 2.93
 -12 -16 23 23.52 2.98
 -12 -16 24 48.62 4.28
 -12 -16 24 43.34 4.16
 -12 -16 25 23.2 3
 -12 -16 25 21.68 3.11
 -12 -16 26 10.65 2.64
 -12 -16 26 8.6 2.14
 -12 -16 27 2.59 1.72
 -12 -16 27 3.29 1.81
 -12 -15 -2 6.93 2.27
 -12 -15 -1 21.71 3.41
 -12 -15 0 6.48 2.41
 -12 -15 1 30.86 3.93
 -12 -15 2 25.73 3.61
 -12 -15 3 8.54 2.16
 -12 -15 3 12.65 2.58
 -12 -15 4 7.18 1.91
 -12 -15 4 6.31 2.29
 -12 -15 5 68.78 5.47
 -12 -15 5 65.76 5.03
 -12 -15 6 47.28 3.81
 -12 -15 6 43.86 4.44
 -12 -15 6 41.35 4.22
 -12 -15 7 40.06 4.18
 -12 -15 7 32.14 3.42
 -12 -15 8 12.4 2.48
 -12 -15 8 15.07 2.54
 -12 -15 9 -0.99 1.33
 -12 -15 9 2.47 1.85
 -12 -15 9 -1.36 1.76
 -12 -15 10 104.22 6.64
 -12 -15 10 100.14 6.03
 -12 -15 10 105.92 6.47
 -12 -15 11 119.52 6.65
 -12 -15 11 117.45 6.66
 -12 -15 11 99.61 4.96
 -12 -15 11 112.98 6.91
 -12 -15 12 54.65 3.84
 -12 -15 12 61.11 4.98
 -12 -15 12 63.64 4.97
 -12 -15 12 64.42 5.34
 -12 -15 13 53.61 3.89
 -12 -15 13 55.91 4.89
 -12 -15 13 48.58 2.98
 -12 -15 13 56.95 4.63
 -12 -15 13 61.26 5.22
 -12 -15 14 3.83 1.39
 -12 -15 14 1.17 1.82
 -12 -15 14 0.75 0.97
 -12 -15 14 3.44 1.85
 -12 -15 14 1.83 1.59
 -12 -15 15 66.91 5.38
 -12 -15 15 59.37 3.28
 -12 -15 15 64.69 4.69
 -12 -15 15 53.81 4.29
 -12 -15 16 31.7 3.33
 -12 -15 16 24.94 3.48
 -12 -15 16 29.57 2.48
 -12 -15 16 36.2 3.49
 -12 -15 16 35.99 4.09
 -12 -15 17 10.48 2.22
 -12 -15 17 11.52 2.68
 -12 -15 17 10.65 1.6
 -12 -15 17 7.1 1.63
 -12 -15 17 11.79 2.59
 -12 -15 18 7.66 2.09
 -12 -15 18 6.32 1.38
 -12 -15 18 7.09 1.82
 -12 -15 18 11.49 2.7
 -12 -15 18 8.54 2.4
 -12 -15 19 17.84 2.1
 -12 -15 19 17.68 2.44
 -12 -15 19 21.56 3.36
 -12 -15 19 20.74 3.25
 -12 -15 20 35.55 2.84
 -12 -15 20 42.1 3.83
 -12 -15 20 42.49 3.52
 -12 -15 21 39.11 3.07
 -12 -15 21 38.07 3.44
 -12 -15 21 33.43 3.46
 -12 -15 22 26.76 2.66
 -12 -15 22 20.82 2.78
 -12 -15 22 27.35 3.23
 -12 -15 23 2.25 1.34
 -12 -15 23 1.36 1.47
 -12 -15 23 0.67 1.42
 -12 -15 24 14.54 2.15
 -12 -15 24 11.48 2.28
 -12 -15 24 9.52 2.4
 -12 -15 25 11.77 2.42
 -12 -15 25 13.3 2.52
 -12 -15 26 9.11 2.42
 -12 -15 26 11.79 2.46
 -12 -15 27 11.78 2.28
 -12 -15 27 10.57 2.44
 -12 -15 27 14.25 2.95
 -12 -14 -3 8.35 2.22
 -12 -14 -2 19.54 3.23
 -12 -14 -1 45.67 4.46
 -12 -14 0 1.96 1.73
 -12 -14 1 15.89 2.93
 -12 -14 2 42.52 4.54
 -12 -14 2 50.81 4.17
 -12 -14 3 56.74 5.01
 -12 -14 3 60.66 4.69
 -12 -14 4 32.17 3.87
 -12 -14 4 35.99 3.69
 -12 -14 5 5.31 2.05
 -12 -14 5 4.3 1.71
 -12 -14 5 4.07 1.62
 -12 -14 6 77.39 4.9
 -12 -14 6 79.5 5.55
 -12 -14 6 71.8 5.48
 -12 -14 7 62.51 4.92
 -12 -14 7 62.05 4.54
 -12 -14 8 73.15 4.96
 -12 -14 8 80.71 5.58
 -12 -14 8 74.21 5.51
 -12 -14 9 59.74 4.68
 -12 -14 9 59.85 4.93
 -12 -14 9 64.05 5.14
 -12 -14 10 2.98 1.14
 -12 -14 10 4.05 1.91
 -12 -14 10 1.66 1.15
 -12 -14 10 3.93 1.71
 -12 -14 10 4.06 1.27
 -12 -14 10 1.92 1.46
 -12 -14 11 12.94 2.13
 -12 -14 11 16.76 2.79
 -12 -14 11 11.27 1.68
 -12 -14 11 17.2 2.93
 -12 -14 11 15.35 2.93
 -12 -14 11 14.85 1.98
 -12 -14 12 25.02 2.79
 -12 -14 12 27.96 3.45
 -12 -14 12 25.15 2.26
 -12 -14 12 23.09 3.07
 -12 -14 12 24.51 3.44
 -12 -14 12 28.88 2.66
 -12 -14 13 53.23 3.91
 -12 -14 13 49.88 4.59
 -12 -14 13 45.41 2.97
 -12 -14 13 58.88 4.53
 -12 -14 13 47.31 4.5
 -12 -14 13 52.57 3.44
 -12 -14 14 9.06 2.35
 -12 -14 14 4.77 1.24
 -12 -14 14 4.24 1.76
 -12 -14 14 4.81 1.64
 -12 -14 15 29.07 3.59
 -12 -14 15 34.61 2.67
 -12 -14 15 36.79 3.53
 -12 -14 15 36.69 3.6
 -12 -14 16 19.11 2.81
 -12 -14 16 20.11 3.22
 -12 -14 16 17.43 2.03
 -12 -14 16 22.07 2.34
 -12 -14 16 20.9 2.75
 -12 -14 16 24.28 3.44
 -12 -14 17 36.64 2.84
 -12 -14 17 42.92 3.32
 -12 -14 17 41.07 4.4
 -12 -14 17 34.67 4.07
 -12 -14 18 25.93 2.5
 -12 -14 18 30.46 2.86
 -12 -14 18 37.32 4.21
 -12 -14 18 34.95 4.14
 -12 -14 19 5.87 1.44
 -12 -14 19 5.05 1.52
 -12 -14 19 9.48 2.31
 -12 -14 19 9.32 2.48
 -12 -14 20 27.61 2.64
 -12 -14 20 28.37 2.94
 -12 -14 20 26.26 3.12
 -12 -14 21 94.29 4.79
 -12 -14 21 98.64 5.78
 -12 -14 21 96.49 5.4
 -12 -14 22 69.24 4.23
 -12 -14 22 72.81 5.13
 -12 -14 22 71.51 4.79
 -12 -14 23 16.44 2.3
 -12 -14 23 21.94 2.95
 -12 -14 23 23.82 3.11
 -12 -14 24 1.12 1.14
 -12 -14 24 1.41 1.4
 -12 -14 24 1.9 1.45
 -12 -14 25 11.42 2.07
 -12 -14 25 10.78 2.46
 -12 -14 25 8.22 2.09
 -12 -14 26 0.21 1.72
 -12 -14 26 6.17 1.98
 -12 -14 26 1.59 1.41
 -12 -14 26 4.58 1.78
 -12 -14 27 9.66 2.63
 -12 -14 27 10.45 1.99
 -12 -14 27 10.18 2.2
 -12 -14 27 14.51 2.66
 -12 -14 28 8.14 2.04
 -12 -14 28 7.22 1.86
 -12 -14 28 5.39 2.18
 -12 -13 -5 14.35 2.71
 -12 -13 -4 2.06 1.62
 -12 -13 -3 20.56 3.09
 -12 -13 -2 43.9 4.39
 -12 -13 -1 28.85 3.64
 -12 -13 0 42.3 4.26
 -12 -13 1 12.1 2.65
 -12 -13 2 41.73 4.43
 -12 -13 2 43.01 3.91
 -12 -13 3 85.91 5.92
 -12 -13 3 83.29 5.27
 -12 -13 4 80.49 5.87
 -12 -13 4 77.86 5.28
 -12 -13 5 20.15 3.21
 -12 -13 5 24.11 3.14
 -12 -13 5 19.14 2.58
 -12 -13 6 0.52 1.41
 -12 -13 6 3.02 1.68
 -12 -13 7 62.53 4.92
 -12 -13 7 62.05 4.41
 -12 -13 8 76.31 5.01
 -12 -13 8 85.24 5.69
 -12 -13 8 79.98 5.61
 -12 -13 9 75.06 5.07
 -12 -13 9 86.48 5.69
 -12 -13 9 84.61 4.16
 -12 -13 9 84.67 5.72
 -12 -13 10 7.24 1.47
 -12 -13 10 9.8 2.14
 -12 -13 10 8.42 1.54
 -12 -13 10 5.82 1.89
 -12 -13 10 8.8 1.52
 -12 -13 10 7.96 2.43
 -12 -13 11 11.42 1.92
 -12 -13 11 12.18 2.37
 -12 -13 11 11.83 1.65
 -12 -13 11 12.47 2.52
 -12 -13 11 14.98 2.04
 -12 -13 11 13.28 2.57
 -12 -13 12 64.6 4.14
 -12 -13 12 71.12 5.2
 -12 -13 12 68.87 3.7
 -12 -13 12 66.71 4.81
 -12 -13 12 78.36 4.34
 -12 -13 12 70.03 5.39
 -12 -13 13 144.31 6.34
 -12 -13 13 147.47 7.44
 -12 -13 13 138.06 5.2
 -12 -13 13 141.82 6.81
 -12 -13 13 143.31 7.46
 -12 -13 13 153.3 6.01
 -12 -13 14 61.91 4.34
 -12 -13 14 59.51 4.89
 -12 -13 14 64.47 3.63
 -12 -13 14 66.57 4.69
 -12 -13 14 67.87 4.13
 -12 -13 15 0.94 1.43
 -12 -13 15 1.07 0.9
 -12 -13 15 1.01 1.2
 -12 -13 15 1.38 1
 -12 -13 15 3.27 1.57
 -12 -13 16 1 1.07
 -12 -13 16 0.63 0.93
 -12 -13 16 0.38 1.54
 -12 -13 16 4.6 2.13
 -12 -13 17 8.08 1.61
 -12 -13 17 6.76 1.56
 -12 -13 17 4.91 1.89
 -12 -13 18 69.84 4.03
 -12 -13 18 70.33 4.2
 -12 -13 18 70.5 5.38
 -12 -13 18 71.04 5.58
 -12 -13 19 55.08 3.65
 -12 -13 19 53.44 3.8
 -12 -13 20 21.25 2.41
 -12 -13 20 19.84 2.8
 -12 -13 20 22.27 2.79
 -12 -13 21 0.12 1.12
 -12 -13 21 1.98 1.41
 -12 -13 21 0.28 1.31
 -12 -13 22 28.07 2.87
 -12 -13 22 21.92 2.91
 -12 -13 22 29.34 3.46
 -12 -13 23 38.37 3.41
 -12 -13 23 33.67 3.51
 -12 -13 23 32.16 3.8
 -12 -13 24 9.79 1.95
 -12 -13 24 13.98 2.46
 -12 -13 24 12.52 2.59
 -12 -13 25 0.14 1.24
 -12 -13 25 0.65 1.38
 -12 -13 25 -0.54 1.49
 -12 -13 26 3.8 2.19
 -12 -13 26 0.82 1.3
 -12 -13 26 1.64 1.72
 -12 -13 26 1.44 1.43
 -12 -13 27 3.36 2.26
 -12 -13 27 1.51 1.28
 -12 -13 27 4.14 1.93
 -12 -13 27 6.12 2.08
 -12 -13 28 15.94 3.03
 -12 -13 28 16.5 2.68
 -12 -13 28 17.05 2.95
 -12 -13 28 14.2 2.39
 -12 -12 -5 36.01 3.66
 -12 -12 -4 23.15 3.28
 -12 -12 -3 1.08 1.9
 -12 -12 -2 29.7 3.77
 -12 -12 -1 1.7 1.83
 -12 -12 0 25.85 3.35
 -12 -12 1 37.83 4.1
 -12 -12 2 1.19 1.31
 -12 -12 2 1.51 1.76
 -12 -12 3 65.28 5.05
 -12 -12 3 66.21 4.68
 -12 -12 4 34.64 3.79
 -12 -12 4 36.44 3.58
 -12 -12 4 33.8 3.07
 -12 -12 5 57.86 4.77
 -12 -12 5 67.15 4.85
 -12 -12 5 61.91 4.07
 -12 -12 6 36.5 3.77
 -12 -12 6 33.35 3.18
 -12 -12 7 6.71 1.72
 -12 -12 7 7.43 1.52
 -12 -12 7 8.3 1.9
 -12 -12 8 22.64 2.86
 -12 -12 8 18.58 2.15
 -12 -12 8 22.19 3.12
 -12 -12 8 19.25 2.8
 -12 -12 9 84.05 5.2
 -12 -12 9 88.35 5.65
 -12 -12 9 75.77 5.36
 -12 -12 9 84.36 4.32
 -12 -12 10 132.73 6.66
 -12 -12 10 125.68 5.01
 -12 -12 10 132.42 6.81
 -12 -12 10 135.05 7.14
 -12 -12 10 139.76 5.61
 -12 -12 11 39.85 3.28
 -12 -12 11 38.92 3.8
 -12 -12 11 40.16 2.91
 -12 -12 11 40.75 3.89
 -12 -12 11 37.44 3.96
 -12 -12 11 38.74 3.13
 -12 -12 12 14.66 2.17
 -12 -12 12 15.04 2.58
 -12 -12 12 14.64 2
 -12 -12 12 17.76 2.61
 -12 -12 12 20.47 2.4
 -12 -12 12 13.68 2.53
 -12 -12 13 82.72 4.87
 -12 -12 13 78.05 4.02
 -12 -12 13 79.43 4.99
 -12 -12 13 85.98 4.66
 -12 -12 13 82 5.52
 -12 -12 14 146.69 5.49
 -12 -12 14 148.17 6.67
 -12 -12 14 155.62 6.33
 -12 -12 14 155.8 7.65
 -12 -12 15 94.33 4.51
 -12 -12 15 94.3 4.36
 -12 -12 15 95.7 6.06
 -12 -12 15 99.28 5.17
 -12 -12 15 93.82 5.99
 -12 -12 16 7.45 1.48
 -12 -12 16 10.06 1.77
 -12 -12 16 7.74 2.16
 -12 -12 16 12.56 2.56
 -12 -12 17 7.27 2.25
 -12 -12 17 9.68 1.69
 -12 -12 17 7.81 1.53
 -12 -12 18 26.33 3.55
 -12 -12 18 24.21 2.51
 -12 -12 18 21.47 2.38
 -12 -12 19 59.36 3.85
 -12 -12 19 61.97 4.11
 -12 -12 19 63.57 4.72
 -12 -12 20 58.94 3.96
 -12 -12 20 56.94 4.54
 -12 -12 20 56.8 4.09
 -12 -12 21 22.44 2.63
 -12 -12 21 24.83 3.08
 -12 -12 21 23 2.82
 -12 -12 22 3.54 1.48
 -12 -12 22 4.21 1.64
 -12 -12 22 4.8 1.85
 -12 -12 23 22.05 2.83
 -12 -12 23 23.58 3.3
 -12 -12 23 22.42 2.97
 -12 -12 24 35.42 3.37
 -12 -12 24 33.78 3.53
 -12 -12 24 33.32 3.74
 -12 -12 25 27.07 3.74
 -12 -12 25 28.22 3.07
 -12 -12 25 20.86 2.96
 -12 -12 25 28.44 3.55
 -12 -12 26 0.42 1.61
 -12 -12 26 2.31 1.36
 -12 -12 26 4.05 1.87
 -12 -12 26 4.45 1.81
 -12 -12 27 2.73 2.14
 -12 -12 27 3.34 1.63
 -12 -12 27 5.99 2.11
 -12 -12 27 8.26 2.24
 -12 -12 28 21.46 3.62
 -12 -12 28 20.87 3.17
 -12 -12 28 21.68 3.31
 -12 -12 28 17.29 2.5
 -12 -11 -6 1.73 1.52
 -12 -11 -5 16.2 2.74
 -12 -11 -4 54 4.62
 -12 -11 -3 51.43 4.57
 -12 -11 -2 1.28 1.57
 -12 -11 -1 -1.11 1.86
 -12 -11 0 18.27 3.02
 -12 -11 1 177.39 8.29
 -12 -11 2 80.93 5.67
 -12 -11 3 1.08 1.77
 -12 -11 3 3.64 1.7
 -12 -11 4 17.45 2.84
 -12 -11 4 22.61 2.97
 -12 -11 4 18.08 2.26
 -12 -11 5 77.72 5.34
 -12 -11 5 78.05 5.21
 -12 -11 5 74.12 4.01
 -12 -11 5 71.97 4.32
 -12 -11 6 31.37 2.66
 -12 -11 6 28.07 3.26
 -12 -11 6 27.58 2.96
 -12 -11 7 6.76 1.46
 -12 -11 7 9.13 2.17
 -12 -11 7 8.83 2
 -12 -11 8 -0.43 1.2
 -12 -11 8 0.17 1.58
 -12 -11 8 1.84 1.17
 -12 -11 8 -0.16 1.5
 -12 -11 9 40.94 3.72
 -12 -11 9 42.46 4.03
 -12 -11 9 44.58 3.32
 -12 -11 9 43.11 3.95
 -12 -11 10 186.35 7.74
 -12 -11 10 195.25 7.91
 -12 -11 10 196.68 6.76
 -12 -11 10 189.8 8.15
 -12 -11 11 358.71 10.81
 -12 -11 11 376.75 9.45
 -12 -11 11 355.97 11.3
 -12 -11 11 380.13 10.89
 -12 -11 12 65.69 4.86
 -12 -11 12 65.82 4.95
 -12 -11 12 65.28 4.02
 -12 -11 12 63.54 4.5
 -12 -11 12 65.13 3.73
 -12 -11 13 1.01 1.53
 -12 -11 13 0.86 1.06
 -12 -11 13 1 1.27
 -12 -11 13 1.12 1.04
 -12 -11 14 9.87 2.27
 -12 -11 14 16.79 2.34
 -12 -11 14 12.95 1.72
 -12 -11 14 11.98 1.86
 -12 -11 15 98.23 6.06
 -12 -11 15 103.76 6.2
 -12 -11 15 98.06 5.17
 -12 -11 15 98.5 4.37
 -12 -11 15 95.62 4.62
 -12 -11 16 94.4 6.13
 -12 -11 16 100.3 5.29
 -12 -11 16 96.84 4.68
 -12 -11 16 95.73 4.48
 -12 -11 17 23.91 3.33
 -12 -11 17 24.63 2.55
 -12 -11 17 25.37 2.48
 -12 -11 18 11.27 1.94
 -12 -11 18 12.93 1.92
 -12 -11 19 23.69 2.61
 -12 -11 19 26.83 3.2
 -12 -11 19 25.47 2.63
 -12 -11 20 83.82 4.73
 -12 -11 20 85.69 4.91
 -12 -11 20 81.78 5.35
 -12 -11 21 78.14 4.67
 -12 -11 21 80.76 5.37
 -12 -11 21 86.45 5.04
 -12 -11 22 1.92 1.25
 -12 -11 22 2.95 1.64
 -12 -11 22 1.3 1.43
 -12 -11 23 10.9 2.05
 -12 -11 23 9.23 2.06
 -12 -11 23 11.2 2.53
 -12 -11 24 22.35 2.77
 -12 -11 24 23.85 3.32
 -12 -11 24 22.02 2.93
 -12 -11 25 48.8 4.76
 -12 -11 25 44.5 3.81
 -12 -11 25 52.15 4.35
 -12 -11 25 47.67 4.39
 -12 -11 26 23.55 3.63
 -12 -11 26 20.45 2.78
 -12 -11 26 22.61 3.2
 -12 -11 26 25.29 3.17
 -12 -11 27 0.42 1.79
 -12 -11 27 -0.61 1.49
 -12 -11 27 -0.5 1.4
 -12 -11 27 -0.93 1.7
 -12 -11 28 10.67 2.71
 -12 -11 28 6.82 2.23
 -12 -11 28 9.27 2.31
 -12 -11 28 8.44 2.02
 -12 -10 -6 4.78 1.83
 -12 -10 -5 0.5 1.71
 -12 -10 -4 10.35 2.61
 -12 -10 -3 87.01 5.74
 -12 -10 -2 19.22 3.02
 -12 -10 -1 2.69 1.58
 -12 -10 0 6.96 2.09
 -12 -10 1 36.69 3.69
 -12 -10 2 139.91 7.17
 -12 -10 3 30.42 2.65
 -12 -10 3 32.94 3.3
 -12 -10 3 31.13 3.43
 -12 -10 4 3.23 1.32
 -12 -10 4 0.15 1.22
 -12 -10 4 1.53 1.55
 -12 -10 5 48.19 3.52
 -12 -10 5 46.44 3.94
 -12 -10 5 52.69 4.46
 -12 -10 6 52.64 4.23
 -12 -10 6 52.98 3.8
 -12 -10 7 194.35 6.66
 -12 -10 7 207.17 8.29
 -12 -10 7 214.44 7.59
 -12 -10 8 45.64 3.74
 -12 -10 8 40.68 3.89
 -12 -10 8 40.29 3.21
 -12 -10 8 45.33 3.93
 -12 -10 9 18.25 2.58
 -12 -10 9 15.32 2.63
 -12 -10 9 15.18 2.15
 -12 -10 9 13.01 2.42
 -12 -10 10 6.96 1.79
 -12 -10 10 8.06 1.99
 -12 -10 10 7.99 1.65
 -12 -10 10 7.66 1.84
 -12 -10 11 133.88 6.51
 -12 -10 11 138.83 5.92
 -12 -10 11 127.93 6.67
 -12 -10 11 132.43 6.34
 -12 -10 11 124.14 5.16
 -12 -10 12 176.52 7.63
 -12 -10 12 189.49 6.87
 -12 -10 12 180.94 8.02
 -12 -10 12 199.1 7.66
 -12 -10 12 165.65 5.96
 -12 -10 13 53.07 4.36
 -12 -10 13 56.43 3.89
 -12 -10 13 52.68 3.45
 -12 -10 14 0.17 1.3
 -12 -10 14 0.9 1.17
 -12 -10 14 0.17 1.33
 -12 -10 14 -0.17 0.95
 -12 -10 14 0.53 0.98
 -12 -10 15 1.91 1.33
 -12 -10 15 5.41 1.48
 -12 -10 15 2.33 0.99
 -12 -10 15 2.41 0.96
 -12 -10 16 79.7 5.45
 -12 -10 16 87.46 5.01
 -12 -10 16 79.41 4.33
 -12 -10 16 75.69 3.97
 -12 -10 17 156.65 6.2
 -12 -10 17 151.96 5.74
 -12 -10 18 4.63 1.52
 -12 -10 18 6.06 1.55
 -12 -10 19 18.76 2.5
 -12 -10 19 15.92 2.26
 -12 -10 19 16.21 2.53
 -12 -10 20 14.47 2.16
 -12 -10 20 12.26 2.1
 -12 -10 20 10.99 2.28
 -12 -10 21 103.38 5.51
 -12 -10 21 98.69 5.93
 -12 -10 21 95.31 5.28
 -12 -10 22 45.2 3.76
 -12 -10 22 43.99 4.13
 -12 -10 22 39.29 3.63
 -12 -10 23 -0.59 1.34
 -12 -10 23 -1.06 1.48
 -12 -10 23 0.54 1.56
 -12 -10 24 7.35 2.16
 -12 -10 24 10.5 2.06
 -12 -10 24 8.27 2.29
 -12 -10 24 8.03 2.15
 -12 -10 25 31.49 3.92
 -12 -10 25 27.19 3.15
 -12 -10 25 25.31 3.48
 -12 -10 25 26.29 3.12
 -12 -10 26 35.25 4.3
 -12 -10 26 30.42 3.4
 -12 -10 26 31.7 3.59
 -12 -10 26 31.45 3.73
 -12 -10 27 20.54 3.15
 -12 -10 27 24.35 3.14
 -12 -10 27 26.84 3.64
 -12 -10 27 24.62 3.15
 -12 -10 28 8.99 2.67
 -12 -10 28 5.32 1.95
 -12 -10 28 6.91 2.07
 -12 -10 28 10.6 2.38
 -12 -9 -6 15.12 2.54
 -12 -9 -5 -0.83 1.54
 -12 -9 -4 1.86 1.79
 -12 -9 -3 41.01 3.96
 -12 -9 -2 87.98 5.68
 -12 -9 -1 46.1 4.17
 -12 -9 0 39.41 3.99
 -12 -9 1 2.04 1.55
 -12 -9 2 72.49 5.11
 -12 -9 3 186.8 6.25
 -12 -9 3 202.64 8.41
 -12 -9 4 83.98 4.37
 -12 -9 4 88.49 5.32
 -12 -9 4 73.96 5
 -12 -9 5 88.53 4.6
 -12 -9 5 79.03 4.96
 -12 -9 5 85.89 5.36
 -12 -9 6 2.44 1.27
 -12 -9 6 2.3 1.27
 -12 -9 7 121.94 6.28
 -12 -9 7 117.75 5.57
 -12 -9 8 154.79 6.47
 -12 -9 8 152.12 6.09
 -12 -9 8 158.67 7.18
 -12 -9 8 155.47 7.01
 -12 -9 9 26.62 2.9
 -12 -9 9 26.39 2.82
 -12 -9 9 31.11 3.34
 -12 -9 9 24.26 2.9
 -12 -9 10 13.34 2.08
 -12 -9 10 12.69 2.07
 -12 -9 10 14.44 2.55
 -12 -9 10 13.94 2.12
 -12 -9 11 4.92 1.38
 -12 -9 11 6.15 1.66
 -12 -9 11 6.42 1.55
 -12 -9 11 6.25 1.59
 -12 -9 11 2.6 1.09
 -12 -9 12 186.97 7.68
 -12 -9 12 193.03 7.07
 -12 -9 12 187.84 6.38
 -12 -9 13 196.18 8.02
 -12 -9 13 200 7.22
 -12 -9 13 192.94 5.38
 -12 -9 13 187.01 6.41
 -12 -9 14 59.15 4.55
 -12 -9 14 61.22 4.19
 -12 -9 14 58.48 3.19
 -12 -9 14 54.96 3.58
 -12 -9 15 16.6 2.57
 -12 -9 15 22.74 2.64
 -12 -9 15 18.32 2.19
 -12 -9 15 18.59 1.98
 -12 -9 16 0.41 1.05
 -12 -9 16 3.95 1.28
 -12 -9 16 2.09 0.95
 -12 -9 17 110.23 5.73
 -12 -9 17 105.67 5.14
 -12 -9 17 107.17 4.79
 -12 -9 18 36.69 3.28
 -12 -9 18 43.34 3.23
 -12 -9 19 6.29 1.72
 -12 -9 19 9.26 1.67
 -12 -9 20 -0.95 1.32
 -12 -9 20 1.41 1.15
 -12 -9 21 36.18 3.39
 -12 -9 21 35.96 3.36
 -12 -9 22 116.61 6.1
 -12 -9 22 121.25 6.08
 -12 -9 23 54.5 4.87
 -12 -9 23 55.42 4.3
 -12 -9 23 57.29 4.36
 -12 -9 23 55.21 4.79
 -12 -9 24 3.24 1.89
 -12 -9 24 4.41 1.71
 -12 -9 24 6.15 1.84
 -12 -9 24 3.72 2
 -12 -9 25 0.21 1.83
 -12 -9 25 0.16 1.55
 -12 -9 25 2.09 1.58
 -12 -9 25 -1.78 1.63
 -12 -9 26 7.44 2.47
 -12 -9 26 9.62 2.23
 -12 -9 26 8.22 2.4
 -12 -9 26 9.75 2.18
 -12 -9 27 27.76 3.71
 -12 -9 27 24.82 3.26
 -12 -9 27 29.57 3.6
 -12 -9 27 27.63 3.47
 -12 -9 28 14.62 3.01
 -12 -9 28 16.79 2.85
 -12 -9 28 16.24 3.06
 -12 -9 28 19.39 3.09
 -12 -9 28 14.72 2.55
 -12 -8 -7 12.07 2.23
 -12 -8 -6 47.11 4.1
 -12 -8 -5 11.84 2.24
 -12 -8 -4 9.26 2.21
 -12 -8 -3 2.67 1.64
 -12 -8 -2 26.24 3.16
 -12 -8 -1 27.79 3.35
 -12 -8 0 54.1 4.49
 -12 -8 1 44.18 3.97
 -12 -8 2 5.65 1.29
 -12 -8 2 10.29 2.18
 -12 -8 3 95.06 4.41
 -12 -8 3 94.77 5.68
 -12 -8 4 260.55 7.49
 -12 -8 4 258.08 9.13
 -12 -8 5 131.15 5.5
 -12 -8 5 148.07 6.71
 -12 -8 5 140.58 6.73
 -12 -8 6 24.2 2.86
 -12 -8 6 27.9 2.72
 -12 -8 7 1.2 1.31
 -12 -8 7 1.11 0.99
 -12 -8 8 145.21 6.21
 -12 -8 8 146.76 6.8
 -12 -8 8 145.44 6.51
 -12 -8 9 202.12 7.46
 -12 -8 9 197.47 7.93
 -12 -8 9 196.43 7.02
 -12 -8 9 207.67 7.69
 -12 -8 10 55.19 4.09
 -12 -8 10 60.04 4.18
 -12 -8 10 61.69 4.03
 -12 -8 11 30.87 3.22
 -12 -8 11 29.76 2.97
 -12 -8 11 25.49 2.49
 -12 -8 12 120.5 6.21
 -12 -8 12 114.58 5.53
 -12 -8 12 115.94 5.07
 -12 -8 13 203.54 8.04
 -12 -8 13 195.31 7.27
 -12 -8 13 191.51 5.29
 -12 -8 13 191.19 6.53
 -12 -8 14 69.34 4.96
 -12 -8 14 71.45 4.53
 -12 -8 14 64.66 3.92
 -12 -8 14 67.38 3.35
 -12 -8 15 85.16 4.92
 -12 -8 15 84.1 4.51
 -12 -8 15 80.86 3.82
 -12 -8 16 1.39 1.06
 -12 -8 16 0.24 1.07
 -12 -8 16 -0.06 0.61
 -12 -8 16 1.13 0.92
 -12 -8 17 24.57 2.89
 -12 -8 17 21.94 1.83
 -12 -8 17 25.76 2.74
 -12 -8 17 19.22 2.16
 -12 -8 18 57.76 4.06
 -12 -8 18 57.84 3.05
 -12 -8 18 56.54 3.7
 -12 -8 19 88.79 5.01
 -12 -8 19 83.98 3.85
 -12 -8 19 90.9 4.83
 -12 -8 20 66.24 4.48
 -12 -8 20 63.67 3.52
 -12 -8 20 66.06 4.26
 -12 -8 21 8.48 1.54
 -12 -8 21 9.66 1.98
 -12 -8 21 8.2 1.89
 -12 -8 22 12.3 1.9
 -12 -8 22 13.39 2.45
 -12 -8 22 10.85 2.05
 -12 -8 23 53.59 4.84
 -12 -8 23 40.79 3.83
 -12 -8 23 48.41 4.07
 -12 -8 24 33.81 3.88
 -12 -8 24 34.26 3.51
 -12 -8 24 43.99 3.94
 -12 -8 25 8.77 2.37
 -12 -8 25 9.96 2.34
 -12 -8 25 9.57 2.16
 -12 -8 26 -0.82 1.8
 -12 -8 26 -1.34 1.75
 -12 -8 26 -0.5 1.45
 -12 -8 27 19.4 3.22
 -12 -8 27 16.45 2.79
 -12 -8 27 15.18 2.88
 -12 -8 27 20.62 3.16
 -12 -8 28 13.89 2.81
 -12 -8 28 19.37 3.21
 -12 -8 28 17.04 2.9
 -12 -8 28 17.31 2.88
 -12 -7 -6 33.27 3.42
 -12 -7 -5 95.93 5.71
 -12 -7 -4 63.6 4.8
 -12 -7 -3 14.98 2.51
 -12 -7 -2 14.47 2.47
 -12 -7 -1 11.81 2.25
 -12 -7 0 153.15 7.16
 -12 -7 1 119.99 6.24
 -12 -7 2 19.06 2.03
 -12 -7 2 16.75 2.55
 -12 -7 3 7.2 1.46
 -12 -7 3 8.92 2.03
 -12 -7 4 118.24 5.04
 -12 -7 4 122.44 6.15
 -12 -7 5 65.14 3.89
 -12 -7 5 72.06 4.8
 -12 -7 6 11.71 1.93
 -12 -7 7 57.57 3.83
 -12 -7 8 4.25 1.38
 -12 -7 8 2.88 1.46
 -12 -7 9 87.57 4.9
 -12 -7 9 95.77 5.19
 -12 -7 10 261.11 8.55
 -12 -7 10 239.43 7.96
 -12 -7 11 115.29 5.81
 -12 -7 11 115.26 5.57
 -12 -7 11 112.74 4.98
 -12 -7 12 3.38 1.42
 -12 -7 12 2.82 1.26
 -12 -7 12 3.77 1.39
 -12 -7 13 7.02 1.62
 -12 -7 13 8.02 0.97
 -12 -7 13 6.98 1.42
 -12 -7 13 7.35 1.2
 -12 -7 14 104.96 5.38
 -12 -7 14 97.54 4.85
 -12 -7 14 101.06 3.26
 -12 -7 14 99.23 4
 -12 -7 15 58.68 4.23
 -12 -7 15 57.36 3.84
 -12 -7 15 55.31 2.64
 -12 -7 15 55.97 3.2
 -12 -7 16 51.06 3.94
 -12 -7 16 45.44 2.54
 -12 -7 16 50.61 3.64
 -12 -7 16 52.04 3.26
 -12 -7 17 7.51 1.94
 -12 -7 17 3.82 1.32
 -12 -7 17 6.43 1.28
 -12 -7 17 5.52 1.4
 -12 -7 18 11.42 1.61
 -12 -7 18 15.37 2.37
 -12 -7 18 12.33 1.88
 -12 -7 19 83.39 4
 -12 -7 19 84.49 4.93
 -12 -7 19 88.74 4.81
 -12 -7 20 13.72 2.34
 -12 -7 20 13.62 1.91
 -12 -7 20 15.19 2.3
 -12 -7 21 17.87 2.13
 -12 -7 21 16.23 2.39
 -12 -7 21 15.51 2.35
 -12 -7 22 3.4 1.89
 -12 -7 22 1.02 1.25
 -12 -7 22 0.94 1.22
 -12 -7 22 1.89 1.36
 -12 -7 23 26.25 3.43
 -12 -7 23 27.32 2.83
 -12 -7 23 27.91 3.28
 -12 -7 23 26.03 3.23
 -12 -7 24 33.42 3.97
 -12 -7 24 29.06 2.97
 -12 -7 24 30.51 3.57
 -12 -7 24 30.98 3.5
 -12 -7 25 30.6 3.82
 -12 -7 25 30.63 3.55
 -12 -7 25 33.51 3.57
 -12 -7 26 26.57 3.81
 -12 -7 26 27.32 3.42
 -12 -7 26 24.17 3.52
 -12 -7 26 25.15 3.32
 -12 -7 27 3.04 1.9
 -12 -7 27 5.44 2.32
 -12 -7 27 3.77 1.68
 -12 -7 27 1 1.55
 -12 -7 28 9.11 2.6
 -12 -7 28 11.54 2.72
 -12 -6 -6 8 2.14
 -12 -6 -5 16.28 2.56
 -12 -6 -4 80.44 5.15
 -12 -6 -3 14.89 2.47
 -12 -6 -2 6.18 1.95
 -12 -6 -1 9.35 1.95
 -12 -6 0 90.04 5.33
 -12 -6 1 69.51 4.76
 -12 -6 2 50.2 3.96
 -12 -6 3 40.2 3.66
 -12 -6 4 16.88 2.02
 -12 -6 4 25.3 2.85
 -12 -6 5 82.54 4.27
 -12 -6 5 79.46 4.89
 -12 -6 6 126.57 5.37
 -12 -6 7 46.25 3.43
 -12 -6 8 18.4 2.28
 -12 -6 9 8.29 1.71
 -12 -6 10 137.31 6.03
 -12 -6 11 101.19 4.81
 -12 -6 11 103.31 2.82
 -12 -6 11 107.07 5.38
 -12 -6 12 169.86 6.24
 -12 -6 12 172.36 3.96
 -12 -6 12 173.85 6.82
 -12 -6 13 33.31 2.82
 -12 -6 13 35.63 2.35
 -12 -6 13 36.24 2.02
 -12 -6 13 36.27 3.32
 -12 -6 14 18.65 2.27
 -12 -6 14 12.7 1.55
 -12 -6 14 14 1.4
 -12 -6 14 17.69 2.36
 -12 -6 15 115.62 5.36
 -12 -6 15 117.58 4.55
 -12 -6 15 117.74 4.06
 -12 -6 15 127.93 6.06
 -12 -6 16 56.18 3.86
 -12 -6 16 54.4 3.28
 -12 -6 16 56.19 3.01
 -12 -6 16 56.3 4.07
 -12 -6 17 109.12 5.46
 -12 -6 17 108.78 4.86
 -12 -6 17 120 6.04
 -12 -6 17 118.2 4.47
 -12 -6 17 120.09 6.03
 -12 -6 18 16.47 2.38
 -12 -6 18 20.48 2.39
 -12 -6 18 19.58 2.56
 -12 -6 18 19.54 2.1
 -12 -6 19 65.55 4.78
 -12 -6 19 61.73 4.03
 -12 -6 19 64.71 4.48
 -12 -6 19 73.52 3.91
 -12 -6 20 17.57 2.34
 -12 -6 20 16.78 2.61
 -12 -6 20 21.62 2.87
 -12 -6 20 21.96 2.39
 -12 -6 21 13.85 2.47
 -12 -6 21 15.41 2.31
 -12 -6 21 15.92 2.41
 -12 -6 21 11.03 1.93
 -12 -6 21 15.87 2.77
 -12 -6 22 69.16 4.66
 -12 -6 22 72.39 5.27
 -12 -6 22 71.58 4.38
 -12 -6 22 67.98 4.93
 -12 -6 22 71.58 5.47
 -12 -6 23 0.3 1.42
 -12 -6 23 -0.19 1.51
 -12 -6 23 0.33 1.5
 -12 -6 23 0.64 1.21
 -12 -6 23 1.73 1.83
 -12 -6 24 30.96 3.73
 -12 -6 24 21.04 2.92
 -12 -6 24 22.22 3.23
 -12 -6 24 25.96 2.93
 -12 -6 24 26.97 3.67
 -12 -6 25 17.86 2.69
 -12 -6 25 15.6 2.82
 -12 -6 25 15.64 2.76
 -12 -6 25 17.89 2.57
 -12 -6 25 15.37 2.79
 -12 -6 26 21.48 3.17
 -12 -6 26 23.68 3.03
 -12 -6 26 26.66 3.69
 -12 -6 26 17.7 2.75
 -12 -6 26 24.52 3.54
 -12 -6 27 20.05 3.02
 -12 -6 27 18.82 3.06
 -12 -6 27 13.75 2.68
 -12 -6 27 15.2 3.01
 -12 -6 27 12.8 2.85
 -12 -5 -5 0.74 1.21
 -12 -5 -4 24.2 2.97
 -12 -5 -3 11.48 2.28
 -12 -5 -2 66.75 4.58
 -12 -5 -1 94.46 5.45
 -12 -5 0 5.37 1.68
 -12 -5 1 57.25 4.21
 -12 -5 2 124.07 5.98
 -12 -5 3 187.78 7.33
 -12 -5 4 167.16 6.9
 -12 -5 9 108.02 2.75
 -12 -5 10 20.39 1.35
 -12 -5 10 21.76 2.54
 -12 -5 11 38.51 3.06
 -12 -5 11 41.69 2.03
 -12 -5 11 44.2 3.56
 -12 -5 12 79.99 4.32
 -12 -5 12 76.81 3.09
 -12 -5 12 75.68 2.9
 -12 -5 12 76.11 4.58
 -12 -5 13 187.59 6.64
 -12 -5 13 194.39 5.21
 -12 -5 13 199.96 4.92
 -12 -5 14 35.54 3.12
 -12 -5 14 38.69 2.55
 -12 -5 14 41.65 2.49
 -12 -5 14 36.26 3.33
 -12 -5 15 10.5 1.85
 -12 -5 15 9.72 1.48
 -12 -5 15 10.44 1.43
 -12 -5 15 7.99 1.78
 -12 -5 16 47.37 3.6
 -12 -5 16 47.61 3.09
 -12 -5 16 46.19 2.85
 -12 -5 16 47.6 3.76
 -12 -5 17 38.37 3.36
 -12 -5 17 43.65 3.13
 -12 -5 17 39.38 3.54
 -12 -5 17 40.5 2.83
 -12 -5 17 43.28 3.62
 -12 -5 18 31.95 3.21
 -12 -5 18 32.47 2.74
 -12 -5 18 31.54 3.37
 -12 -5 18 30.93 2.83
 -12 -5 19 11.76 2.23
 -12 -5 19 11.31 1.75
 -12 -5 19 11.65 2.01
 -12 -5 19 14.66 2.59
 -12 -5 20 24.49 3.21
 -12 -5 20 23.88 2.59
 -12 -5 20 26.87 3.11
 -12 -5 20 20.7 2.61
 -12 -5 20 22.35 2.95
 -12 -5 21 16.78 2.94
 -12 -5 21 18.33 2.8
 -12 -5 21 16.07 2.22
 -12 -5 21 16.7 2.67
 -12 -5 21 18.28 2.58
 -12 -5 22 74.04 5.51
 -12 -5 22 72.33 5.11
 -12 -5 22 77.01 4.59
 -12 -5 22 73.83 4.76
 -12 -5 22 77.97 5.51
 -12 -5 23 45.16 4.48
 -12 -5 23 46.66 4.31
 -12 -5 23 49.7 3.78
 -12 -5 23 48.3 4.07
 -12 -5 23 46.71 4.39
 -12 -5 24 1.95 1.8
 -12 -5 24 2.96 1.83
 -12 -5 24 -0.14 1.42
 -12 -5 24 4.44 1.79
 -12 -5 24 1.9 1.68
 -12 -5 25 23.35 3.43
 -12 -5 25 22.37 3.38
 -12 -5 25 25.11 2.92
 -12 -5 25 19.82 3.07
 -12 -5 25 25.67 3.24
 -12 -5 25 21.76 3.21
 -12 -5 26 25.85 3.69
 -12 -5 26 29.16 3.73
 -12 -5 26 24.45 3.21
 -12 -5 26 27.92 3.69
 -12 -5 26 32.32 3.67
 -12 -5 26 33.82 3.45
 -12 -5 27 21.68 3.45
 -12 -5 27 25.57 3.53
 -12 -5 27 25.36 3.22
 -12 -5 27 27.93 3.36
 -12 -5 27 16.58 2.98
 -12 -4 -4 3.6 1.56
 -12 -4 -3 4.88 1.55
 -12 -4 -2 94.41 5.23
 -12 -4 -1 154.23 6.7
 -12 -4 0 86.47 5.03
 -12 -4 1 2.75 1.27
 -12 -4 2 151.17 6.56
 -12 -4 3 175.87 6.91
 -12 -4 10 16.97 2.1
 -12 -4 11 5.55 1.36
 -12 -4 11 5.06 1.33
 -12 -4 12 4.51 1.41
 -12 -4 12 2.25 1.03
 -12 -4 12 5.37 0.98
 -12 -4 12 4.93 0.97
 -12 -4 13 83.7 4.84
 -12 -4 13 79.61 4.45
 -12 -4 13 80.85 3.4
 -12 -4 13 78.82 3.31
 -12 -4 14 173.84 6.99
 -12 -4 14 154.56 6.19
 -12 -4 14 163.23 5.07
 -12 -4 14 158.96 4.91
 -12 -4 15 5.32 1.24
 -12 -4 15 2.89 1.31
 -12 -4 15 6.12 1.3
 -12 -4 15 5.4 1.13
 -12 -4 15 4.59 1.41
 -12 -4 16 9.2 1.79
 -12 -4 16 3.76 1.18
 -12 -4 16 6.88 1.51
 -12 -4 16 7.11 1.93
 -12 -4 17 198.68 7.46
 -12 -4 17 205.87 6.36
 -12 -4 17 183.36 6.26
 -12 -4 17 193.81 7.71
 -12 -4 18 181.27 7.33
 -12 -4 18 172.34 6.32
 -12 -4 18 182.9 7.63
 -12 -4 18 185.33 6.3
 -12 -4 19 143.77 6.61
 -12 -4 19 153.04 7.07
 -12 -4 19 157.5 6.35
 -12 -4 19 143.34 5.82
 -12 -4 19 136.37 6.79
 -12 -4 20 24.41 3.21
 -12 -4 20 21.57 2.57
 -12 -4 20 23.7 3.04
 -12 -4 20 24.92 3.12
 -12 -4 20 23.73 2.81
 -12 -4 21 -1.77 1.53
 -12 -4 21 3.32 1.58
 -12 -4 21 2.42 1.61
 -12 -4 21 2.51 1.54
 -12 -4 21 3.67 1.79
 -12 -4 22 34.8 3.77
 -12 -4 22 34.35 3.31
 -12 -4 22 30.48 3.5
 -12 -4 22 36.77 3.54
 -12 -4 22 35.6 3.8
 -12 -4 23 42.42 4.38
 -12 -4 23 48.27 4.25
 -12 -4 23 54.31 4.09
 -12 -4 23 50.34 4.22
 -12 -4 23 56.26 4.83
 -12 -4 24 18.54 2.86
 -12 -4 24 18.49 2.72
 -12 -4 24 17.53 2.85
 -12 -4 24 17.45 3
 -12 -4 24 19.96 3.12
 -12 -4 24 19.33 2.85
 -12 -4 25 -0.78 1.71
 -12 -4 25 1.15 1.61
 -12 -4 25 0.65 1.56
 -12 -4 25 -0.45 1.4
 -12 -4 25 0.54 1.58
 -12 -4 25 1.18 1.85
 -12 -4 26 20.98 3.29
 -12 -4 26 18.61 3.02
 -12 -4 26 19.99 2.79
 -12 -4 26 16.15 2.99
 -12 -4 26 18.45 2.9
 -12 -4 26 17.59 2.69
 -12 -4 27 25.34 3.49
 -12 -4 27 25.6 3.53
 -12 -4 27 18.52 2.93
 -12 -3 10 297.73 8.13
 -12 -3 11 95.58 5.19
 -12 -3 11 101.13 4.82
 -12 -3 12 4.81 1
 -12 -3 12 5.17 1.62
 -12 -3 12 3.17 1.14
 -12 -3 13 131.47 4.29
 -12 -3 13 143.81 4.66
 -12 -3 13 141.62 6.28
 -12 -3 14 112.13 4.35
 -12 -3 14 97.75 4.32
 -12 -3 14 109.18 4.2
 -12 -3 15 179.28 5.68
 -12 -3 15 173.58 5.33
 -12 -3 15 167.47 6.77
 -12 -3 15 162.16 5.34
 -12 -3 16 11.86 1.67
 -12 -3 16 12.62 2.12
 -12 -3 16 13.25 1.86
 -12 -3 17 17.3 2.39
 -12 -3 17 18.34 2.66
 -12 -3 17 15.02 2.13
 -12 -3 17 17.42 2.11
 -12 -3 18 49.66 3.5
 -12 -3 18 54.78 4.29
 -12 -3 18 50.14 3.46
 -12 -3 18 44.71 3.86
 -12 -3 19 94.33 5.62
 -12 -3 19 88.9 4.82
 -12 -3 19 94.92 4.91
 -12 -3 19 93.04 5.69
 -12 -3 20 46.32 3.68
 -12 -3 20 45.63 4.02
 -12 -3 20 35.6 3.2
 -12 -3 20 36.78 3.8
 -12 -3 21 7 2.04
 -12 -3 21 8.08 1.8
 -12 -3 21 6.47 2.1
 -12 -3 21 8.47 1.96
 -12 -3 22 4.17 1.79
 -12 -3 22 4.65 1.64
 -12 -3 22 1.04 1.5
 -12 -3 22 3.62 1.59
 -12 -3 23 26.19 3.54
 -12 -3 23 24.53 2.93
 -12 -3 23 21.11 3.22
 -12 -3 23 27.54 3.42
 -12 -3 23 20.09 2.72
 -12 -3 24 41.15 4.22
 -12 -3 24 43.25 3.8
 -12 -3 24 40.46 4.31
 -12 -3 24 44.46 4.01
 -12 -3 24 48.88 4.66
 -12 -3 25 52.59 4.9
 -12 -3 25 49.17 4.39
 -12 -3 25 53.45 4.77
 -12 -3 25 45.97 4.49
 -12 -3 25 54.77 4.42
 -12 -3 26 5.89 1.85
 -12 -3 26 9.1 2.29
 -12 -3 26 2.71 1.81
 -12 -2 11 297.9 5.55
 -12 -2 11 307.12 9.16
 -12 -2 12 5.78 1.01
 -12 -2 13 1.51 0.82
 -12 -2 14 58.26 3.28
 -12 -2 14 65.32 3.27
 -12 -2 14 65.44 3.53
 -12 -2 15 254.51 7.02
 -12 -2 15 249.95 6.65
 -12 -2 15 236.22 7.98
 -12 -2 15 257.85 6.51
 -12 -2 15 247.96 6.25
 -12 -2 15 252.78 8.43
 -12 -2 16 205.11 6.59
 -12 -2 16 226.13 7.99
 -12 -2 16 224.21 6.65
 -12 -2 16 216.03 7.87
 -12 -2 16 224.77 6.44
 -12 -2 17 2.67 1.15
 -12 -2 17 2.56 1.27
 -12 -2 17 1.56 1.32
 -12 -2 17 1.46 1.22
 -12 -2 17 2.89 1.27
 -12 -2 17 2.5 0.99
 -12 -2 18 3.93 1.39
 -12 -2 18 0.46 1.05
 -12 -2 18 3.83 1.66
 -12 -2 18 4.59 1.5
 -12 -2 18 2.56 1.59
 -12 -2 19 18.74 2.34
 -12 -2 19 21.58 2.98
 -12 -2 19 20.05 2.48
 -12 -2 19 18.72 2.59
 -12 -2 20 108.96 6.25
 -12 -2 20 102.55 5.38
 -12 -2 20 102.04 5.39
 -12 -2 20 91.46 5.72
 -12 -2 21 100.64 6.08
 -12 -2 21 99.88 5.5
 -12 -2 21 98.43 5.44
 -12 -2 21 86.32 5.61
 -12 -2 22 7.38 2.16
 -12 -2 22 7.47 2
 -12 -2 22 12.5 2.69
 -12 -2 22 10.55 2.39
 -12 -2 22 6.05 1.72
 -12 -2 23 2.78 1.7
 -12 -2 23 -1.71 1.51
 -12 -2 23 3.34 1.58
 -12 -2 23 -1.12 1.52
 -12 -2 23 0.61 1.33
 -12 -2 24 21.28 3.06
 -12 -2 24 16.62 2.93
 -12 -2 24 22.32 3
 -12 -2 24 17.76 3.18
 -12 -2 25 41.22 4.24
 -12 -2 25 48.96 4.2
 -12 -2 25 42.29 4.25
 -12 -2 26 11.63 2.68
 -12 -2 26 17 2.72
 -12 -2 26 15.2 2.9
 -12 -2 26 19.25 3.07
 -12 -1 11 92.26 3.16
 -12 -1 11 99.46 3.2
 -12 -1 12 81.97 3.22
 -12 -1 12 91.9 3.33
 -12 -1 13 62.23 3.02
 -12 -1 13 63.61 3.71
 -12 -1 13 72.58 3.23
 -12 -1 14 52.12 3.83
 -12 -1 14 41.06 3.36
 -12 -1 14 47.55 3.58
 -12 -1 14 47.79 2.88
 -12 -1 14 51.44 2.91
 -12 -1 14 45.82 2.99
 -12 -1 15 21.29 2.28
 -12 -1 15 20.18 2.47
 -12 -1 15 25.41 2.84
 -12 -1 15 20.21 2.5
 -12 -1 15 17.5 1.97
 -12 -1 15 18.1 1.77
 -12 -1 15 23.39 2.2
 -12 -1 16 136.02 5.56
 -12 -1 16 132.67 6.22
 -12 -1 16 141.24 6.39
 -12 -1 16 124.21 5.85
 -12 -1 16 136.47 6.21
 -12 -1 16 138.78 5.31
 -12 -1 16 141.6 5.32
 -12 -1 17 79.88 4.45
 -12 -1 17 72.7 4.68
 -12 -1 17 82.8 4.96
 -12 -1 17 65.68 4.46
 -12 -1 17 78.08 4.24
 -12 -1 17 79.87 5.01
 -12 -1 17 73.88 4.11
 -12 -1 18 2.52 1.3
 -12 -1 18 8.06 2.13
 -12 -1 18 2.1 1.22
 -12 -1 18 4.01 1.5
 -12 -1 18 4.91 1.54
 -12 -1 18 4.15 1.57
 -12 -1 19 7.62 1.77
 -12 -1 19 8.31 2.07
 -12 -1 19 6.41 1.89
 -12 -1 19 5.16 1.71
 -12 -1 19 6.25 1.86
 -12 -1 19 5.46 1.65
 -12 -1 20 9.56 2.13
 -12 -1 20 13.54 2.37
 -12 -1 20 11.43 2.26
 -12 -1 20 13.5 2.57
 -12 -1 20 11.98 2.1
 -12 -1 20 9.57 1.99
 -12 -1 21 69.12 4.69
 -12 -1 21 63.97 5.01
 -12 -1 21 52.99 4.54
 -12 -1 21 66.56 4.59
 -12 -1 21 57.58 4.71
 -12 -1 21 66.33 4.58
 -12 -1 21 54.83 4.63
 -12 -1 22 5.95 2.2
 -12 -1 22 7.87 2.05
 -12 -1 22 9.05 2.03
 -12 -1 22 11.05 2.5
 -12 -1 22 10.18 2.27
 -12 -1 23 10.31 2.38
 -12 -1 23 8.23 2.25
 -12 -1 23 7.08 1.88
 -12 -1 23 8.36 2.37
 -12 -1 23 6.05 2.2
 -12 -1 24 1.32 1.73
 -12 -1 24 0.72 1.64
 -12 -1 24 -0.16 1.44
 -12 -1 24 1.12 1.53
 -12 -1 25 28.51 3.52
 -12 -1 25 23.2 3.14
 -12 -1 25 28.24 3.56
 -12 -1 25 30.87 3.71
 -12 -1 26 32.79 3.78
 -12 -1 26 28.7 3.4
 -12 -1 26 25.57 3.48
 -12 -1 26 28.34 3.42
 -12 0 9 79.32 2.47
 -12 0 9 72.5 4.04
 -12 0 10 30.15 1.76
 -12 0 10 29.07 2.68
 -12 0 11 12.16 1.83
 -12 0 11 13.89 1.38
 -12 0 11 14.08 1.39
 -12 0 12 75.99 4.34
 -12 0 12 79.74 3.24
 -12 0 12 81.12 3.32
 -12 0 12 68.88 4.1
 -12 0 12 81.92 4.77
 -12 0 13 42.06 3.3
 -12 0 13 41.47 3.25
 -12 0 13 42.06 2.55
 -12 0 13 42.28 2.58
 -12 0 13 40.06 3.02
 -12 0 13 39.47 3.34
 -12 0 14 36.45 3.14
 -12 0 14 38.29 3.32
 -12 0 14 38.2 2.63
 -12 0 14 29.86 2.93
 -12 0 14 36.55 2.68
 -12 0 14 38.33 2.68
 -12 0 15 65.44 4.35
 -12 0 15 67.88 4.31
 -12 0 15 69.92 4.31
 -12 0 15 65.79 3.56
 -12 0 15 64.84 4.27
 -12 0 15 68.51 3.33
 -12 0 15 67.94 3.66
 -12 0 16 77.28 4.36
 -12 0 16 76.83 4.73
 -12 0 16 80.94 4.8
 -12 0 16 79.96 4.74
 -12 0 16 79.85 4.16
 -12 0 16 77.82 4.77
 -12 0 16 76.48 4.09
 -12 0 17 198.99 7.17
 -12 0 17 193.09 7.5
 -12 0 17 202.27 7.8
 -12 0 17 207.18 6.88
 -12 0 17 200.4 7.78
 -12 0 17 205.6 6.92
 -12 0 18 36.4 3.27
 -12 0 18 33.4 3.45
 -12 0 18 33.64 3.34
 -12 0 18 32.48 2.95
 -12 0 18 35.91 3.47
 -12 0 18 37.89 3.27
 -12 0 19 4.77 1.66
 -12 0 19 6.04 1.76
 -12 0 19 4.56 1.5
 -12 0 19 4.99 1.89
 -12 0 19 5.64 1.68
 -12 0 19 7.16 1.92
 -12 0 20 5.3 1.74
 -12 0 20 3.81 1.84
 -12 0 20 5.34 2.21
 -12 0 20 6.57 2.05
 -12 0 20 6.09 1.84
 -12 0 20 4.76 1.62
 -12 0 21 0.69 1.68
 -12 0 21 4.53 1.65
 -12 0 21 3.84 1.7
 -12 0 21 5.41 1.97
 -12 0 21 2.92 1.56
 -12 0 21 0.68 1.49
 -12 0 22 23.17 3.03
 -12 0 22 22.03 3.09
 -12 0 22 19.05 2.83
 -12 0 22 23.29 3.15
 -12 0 22 22.42 2.85
 -12 0 22 21.42 2.96
 -12 0 23 33.91 3.82
 -12 0 23 44.28 4.27
 -12 0 23 41.42 3.92
 -12 0 23 41.24 3.83
 -12 0 23 37.57 3.98
 -12 0 24 18.02 2.8
 -12 0 24 20.16 3.03
 -12 0 24 31.36 3.75
 -12 0 24 27.34 3.46
 -12 0 25 0.89 1.6
 -12 0 25 -1.29 1.73
 -12 0 25 0.65 1.45
 -12 0 25 0.36 1.75
 -12 1 7 34.59 1.37
 -12 1 8 233.18 4.11
 -12 1 9 140.07 3.58
 -12 1 9 134.87 5.47
 -12 1 10 102.81 3.38
 -12 1 10 104.41 4.91
 -12 1 11 130.63 5.89
 -12 1 11 133.07 4.16
 -12 1 11 130.49 5.71
 -12 1 11 128.12 5.54
 -12 1 12 67.46 4.32
 -12 1 12 68.43 4.07
 -12 1 12 62.78 3.11
 -12 1 12 69.47 4.09
 -12 1 13 19.91 2.33
 -12 1 13 21.96 2.54
 -12 1 13 23.49 2.4
 -12 1 13 19.66 1.86
 -12 1 13 18.25 2.21
 -12 1 13 20.81 2.25
 -12 1 13 21.18 1.99
 -12 1 14 67.27 4.28
 -12 1 14 63.28 4.2
 -12 1 14 56.32 3.71
 -12 1 14 60.3 3.95
 -12 1 14 56.39 3.24
 -12 1 14 63.09 3.48
 -12 1 14 60.98 3.45
 -12 1 15 86.24 4.94
 -12 1 15 84.75 4.8
 -12 1 15 78.69 4.56
 -12 1 15 82.07 4.78
 -12 1 15 83.07 4.09
 -12 1 15 85.43 4.23
 -12 1 15 79.17 3.59
 -12 1 16 7.96 1.8
 -12 1 16 10.42 2.13
 -12 1 16 9.25 1.88
 -12 1 16 8.57 1.89
 -12 1 16 7.46 1.76
 -12 1 16 10.15 1.78
 -12 1 17 76.43 4.6
 -12 1 17 71.95 4.54
 -12 1 17 65.86 4.56
 -12 1 17 72.42 4.72
 -12 1 17 76.35 4.42
 -12 1 18 75.44 4.74
 -12 1 18 69.95 4.69
 -12 1 18 78.68 4.95
 -12 1 18 76.98 5.06
 -12 1 18 72.97 4.44
 -12 1 19 62.83 4.45
 -12 1 19 63.05 4.63
 -12 1 19 61.98 4.67
 -12 1 19 62.09 4.71
 -12 1 19 56.34 4.49
 -12 1 19 66.38 4.46
 -12 1 20 42.49 3.81
 -12 1 20 38.32 3.87
 -12 1 20 39.86 3.81
 -12 1 20 36.15 3.59
 -12 1 20 40.06 3.91
 -12 1 20 42.99 3.72
 -12 1 21 2.21 1.6
 -12 1 21 -1.21 1.53
 -12 1 21 3.33 1.71
 -12 1 21 2.94 1.74
 -12 1 21 2.86 1.71
 -12 1 21 2.76 1.67
 -12 1 22 21.26 2.98
 -12 1 22 23.89 3.19
 -12 1 22 20.66 2.99
 -12 1 22 24.84 3.18
 -12 1 22 29.27 3.56
 -12 1 23 52.29 4.47
 -12 1 23 57.12 4.53
 -12 1 23 56.77 4.57
 -12 1 23 46.16 4.3
 -12 1 23 47.5 4.33
 -12 1 24 31.58 3.73
 -12 1 24 38.08 3.87
 -12 1 24 31.98 3.79
 -12 1 24 27.83 3.42
 -12 1 24 33.48 3.65
 -12 1 25 10.13 2.55
 -12 1 25 11.67 2.52
 -12 1 25 9.12 2.2
 -12 2 6 75.41 1.98
 -12 2 7 19.38 1.23
 -12 2 8 79.49 4.19
 -12 2 8 82.07 2.7
 -12 2 9 161.85 5.99
 -12 2 9 164.7 3.58
 -12 2 9 160.85 4.12
 -12 2 10 158.29 6.05
 -12 2 10 158.94 3.43
 -12 2 10 162.15 4.48
 -12 2 10 153.08 6.33
 -12 2 11 142.36 6.13
 -12 2 11 147.52 5.92
 -12 2 11 131.98 5.78
 -12 2 11 146.9 4.57
 -12 2 12 32.2 2.9
 -12 2 12 34.7 3.16
 -12 2 12 32.03 2.61
 -12 2 12 34.39 2.96
 -12 2 12 33.06 2.37
 -12 2 12 33.08 2.91
 -12 2 13 54.85 3.82
 -12 2 13 60.9 4.06
 -12 2 13 56.28 3.54
 -12 2 13 52.36 3.54
 -12 2 13 55.98 3.52
 -12 2 13 57.38 3.29
 -12 2 14 142.22 6.2
 -12 2 14 159.03 6.42
 -12 2 14 150.17 5.93
 -12 2 14 158.92 6.39
 -12 2 14 152.87 5.54
 -12 2 14 147.85 5.31
 -12 2 15 101.54 5.38
 -12 2 15 112.39 5.51
 -12 2 15 102.18 5.1
 -12 2 15 105.93 5.35
 -12 2 15 109.8 4.29
 -12 2 15 110.46 4.92
 -12 2 16 9.72 2
 -12 2 16 12.1 2.11
 -12 2 16 16.32 2.28
 -12 2 16 9.28 1.98
 -12 2 16 13.57 2.22
 -12 2 16 12.06 1.99
 -12 2 17 0.3 1.32
 -12 2 17 -1.41 1.32
 -12 2 17 0.42 1.16
 -12 2 17 1.1 1.25
 -12 2 17 -0.15 1.13
 -12 2 17 1 1.18
 -12 2 18 31.88 3.32
 -12 2 18 30.07 3.33
 -12 2 18 32.86 3.32
 -12 2 18 36.03 3.4
 -12 2 18 37.17 3.65
 -12 2 18 32.9 3.24
 -12 2 19 54.75 4.46
 -12 2 19 66 4.85
 -12 2 19 65.91 4.72
 -12 2 19 66.14 4.66
 -12 2 19 57.32 4.55
 -12 2 19 69.99 4.68
 -12 2 20 54.83 4.41
 -12 2 20 58.92 4.61
 -12 2 20 63.88 4.64
 -12 2 20 53.08 4.44
 -12 2 20 50.16 4.31
 -12 2 21 51.92 4.39
 -12 2 21 45.14 3.94
 -12 2 21 45.38 4.19
 -12 2 21 42.01 4.1
 -12 2 21 45.23 4.28
 -12 2 22 1.45 1.73
 -12 2 22 -2.1 1.43
 -12 2 22 1.67 1.56
 -12 2 22 2.11 1.87
 -12 2 22 3.32 1.7
 -12 2 23 12.31 2.58
 -12 2 23 12.83 2.63
 -12 2 23 7.93 2.03
 -12 2 23 8.44 2.08
 -12 2 23 8.31 2.15
 -12 2 24 16.25 2.72
 -12 2 24 14.3 2.41
 -12 2 24 17.77 3.01
 -12 2 24 18.73 3.02
 -12 2 24 21.72 3.15
 -12 3 5 70.43 1.96
 -12 3 6 114.81 2.85
 -12 3 7 212.76 4.31
 -12 3 8 46.76 3.25
 -12 3 8 47.45 2.26
 -12 3 9 27.18 2.55
 -12 3 9 25.68 1.89
 -12 3 9 22.9 1.62
 -12 3 10 53.1 2.29
 -12 3 10 53.59 3.53
 -12 3 10 52.52 3.75
 -12 3 10 52.42 2.97
 -12 3 10 54.97 2.82
 -12 3 10 55.56 3.99
 -12 3 11 40.09 2.99
 -12 3 11 41.02 2.05
 -12 3 11 39.8 3.18
 -12 3 11 39.55 3.24
 -12 3 11 37.33 2.64
 -12 3 11 44.49 2.37
 -12 3 11 40.8 2.61
 -12 3 11 42.61 3.34
 -12 3 12 64.35 3.95
 -12 3 12 63.52 3.99
 -12 3 12 63.47 4.09
 -12 3 12 59.38 3.43
 -12 3 12 56.88 2.47
 -12 3 12 60.79 3.36
 -12 3 12 63.34 3.76
 -12 3 13 80.23 4.63
 -12 3 13 91.73 4.85
 -12 3 13 79.01 4.12
 -12 3 13 82.15 3.65
 -12 3 13 80.44 4.43
 -12 3 13 82.24 4.07
 -12 3 13 82.67 4.22
 -12 3 14 29.23 2.93
 -12 3 14 29.52 2.84
 -12 3 14 25.57 2.55
 -12 3 14 31.76 2.99
 -12 3 14 31.21 2.72
 -12 3 14 28.67 2.41
 -12 3 15 132.88 6.24
 -12 3 15 127.61 5.73
 -12 3 15 131.92 5.75
 -12 3 15 125.88 5.83
 -12 3 15 131.44 5.57
 -12 3 15 125.7 4.71
 -12 3 16 125.25 5.98
 -12 3 16 131.38 6.32
 -12 3 16 137.32 6.24
 -12 3 16 125.98 5.79
 -12 3 16 140.61 6.38
 -12 3 16 128.78 5.75
 -12 3 17 97.97 5.5
 -12 3 17 98.89 5.46
 -12 3 17 102.46 5.58
 -12 3 17 92.69 5.22
 -12 3 17 97.29 5.51
 -12 3 17 106.33 5.43
 -12 3 18 0.94 1.5
 -12 3 18 -0.15 1.42
 -12 3 18 3.04 1.64
 -12 3 18 0.15 1.33
 -12 3 18 2.14 1.71
 -12 3 18 1.27 1.38
 -12 3 19 74.36 5.03
 -12 3 19 74.88 5.06
 -12 3 19 80.58 5.08
 -12 3 19 70.32 4.97
 -12 3 19 66.54 4.82
 -12 3 20 14.43 2.6
 -12 3 20 16.13 2.59
 -12 3 20 16.65 2.56
 -12 3 20 15.36 2.67
 -12 3 20 14.2 2.5
 -12 3 21 65.33 4.85
 -12 3 21 64 4.81
 -12 3 21 76 5.21
 -12 3 21 72.36 5.16
 -12 3 21 60.13 4.7
 -12 3 22 69.96 5.11
 -12 3 22 70.54 5.22
 -12 3 22 58.68 4.77
 -12 3 22 67.15 5.03
 -12 3 22 72.42 5.16
 -12 3 23 4.52 2.08
 -12 3 23 2.39 2.11
 -12 3 23 3.92 1.88
 -12 3 23 1.88 1.46
 -12 3 23 1.99 1.78
 -12 3 24 12.67 2.61
 -12 3 24 16.68 2.79
 -12 3 24 18.26 2.87
 -12 3 24 20.27 3
 -12 4 4 158.38 2.99
 -12 4 5 20.37 1.29
 -12 4 6 64.45 2.41
 -12 4 7 244.73 5.03
 -12 4 7 237.2 7.08
 -12 4 8 426.09 7.12
 -12 4 8 432.76 7.45
 -12 4 8 428.12 9.57
 -12 4 9 120.63 3.84
 -12 4 9 118.44 5.17
 -12 4 9 118.53 4.14
 -12 4 9 125.76 4.15
 -12 4 9 117.58 5.77
 -12 4 10 119.92 4.9
 -12 4 10 125.08 3.86
 -12 4 10 119.48 5.26
 -12 4 10 120.17 5.54
 -12 4 10 120.4 4.38
 -12 4 10 121.43 4.03
 -12 4 10 117.45 4.28
 -12 4 10 119.35 5.72
 -12 4 11 65.1 3.71
 -12 4 11 64.84 2.78
 -12 4 11 63.96 3.96
 -12 4 11 70.12 4.25
 -12 4 11 62.93 2.77
 -12 4 11 68.11 3.5
 -12 4 11 74.97 3.65
 -12 4 11 65.3 4.12
 -12 4 12 164.46 5.53
 -12 4 12 174.84 6.26
 -12 4 12 178.3 4.6
 -12 4 12 176.34 6.61
 -12 4 12 166.44 6.45
 -12 4 12 170.28 5.7
 -12 4 12 172.23 5.75
 -12 4 12 176.99 6.46
 -12 4 13 137.83 5.44
 -12 4 13 138.98 6.01
 -12 4 13 148.73 6.07
 -12 4 13 138.43 5.38
 -12 4 13 137.84 5.42
 -12 4 13 142.19 4.83
 -12 4 13 145.95 5.94
 -12 4 14 54.59 3.33
 -12 4 14 49.94 3.81
 -12 4 14 49.62 3.64
 -12 4 14 49.3 3.45
 -12 4 14 54.08 3.58
 -12 4 14 48.07 3.57
 -12 4 15 11.37 2.13
 -12 4 15 11.54 2.1
 -12 4 15 12.67 2.03
 -12 4 15 12.51 2.04
 -12 4 15 12.02 2.01
 -12 4 15 13.13 2
 -12 4 15 14.29 1.75
 -12 4 16 41 3.44
 -12 4 16 37.51 3.4
 -12 4 16 42.72 3.54
 -12 4 16 35.04 3.27
 -12 4 16 39.54 3.57
 -12 4 17 123.09 6.3
 -12 4 17 116.2 5.92
 -12 4 17 122 6.01
 -12 4 17 109.44 5.9
 -12 4 17 116.96 5.87
 -12 4 18 16.44 2.61
 -12 4 18 15.46 2.5
 -12 4 18 20.99 2.74
 -12 4 18 22.12 2.94
 -12 4 18 14.99 2.41
 -12 4 19 13.26 2.53
 -12 4 19 14.79 2.42
 -12 4 19 20.93 2.95
 -12 4 19 14.13 2.62
 -12 4 19 16.05 2.51
 -12 4 20 5.38 1.95
 -12 4 20 1.3 1.42
 -12 4 20 2.26 1.64
 -12 4 20 -3.53 1.7
 -12 4 20 -0.8 1.57
 -12 4 21 10.06 2.33
 -12 4 21 8.6 2.05
 -12 4 21 8.85 2.03
 -12 4 21 8.38 2.06
 -12 4 21 11.09 2.5
 -12 4 22 66.57 5.05
 -12 4 22 51.51 4.44
 -12 4 22 49.31 4.37
 -12 4 22 57.24 4.61
 -12 4 22 55.15 4.6
 -12 4 23 26.59 3.37
 -12 4 23 19.78 2.92
 -12 4 23 25.6 3.29
 -12 5 2 50.49 1.6
 -12 5 3 208.58 3.62
 -12 5 4 364.48 5.25
 -12 5 5 120.76 3.3
 -12 5 6 32.12 1.84
 -12 5 6 26.43 2.4
 -12 5 6 31.61 1.89
 -12 5 7 5.01 0.91
 -12 5 7 5.98 1.02
 -12 5 7 5.01 1.37
 -12 5 8 60.07 2.77
 -12 5 8 61.03 4.35
 -12 5 8 61.72 2.98
 -12 5 8 65.33 3.78
 -12 5 9 267.89 6.97
 -12 5 9 278.17 6.24
 -12 5 9 268.42 7.73
 -12 5 9 278.42 6.33
 -12 5 9 267.29 6.04
 -12 5 9 275.13 6.49
 -12 5 9 292.34 9.16
 -12 5 10 26.23 2.34
 -12 5 10 27.21 2.04
 -12 5 10 26.66 2.61
 -12 5 10 26.21 2.76
 -12 5 10 27.78 2.2
 -12 5 10 28.96 2.01
 -12 5 10 24.59 2.21
 -12 5 10 30.01 2.98
 -12 5 11 1.21 1.03
 -12 5 11 0.94 0.74
 -12 5 11 1.28 1.13
 -12 5 11 -0.83 1.27
 -12 5 11 0.75 0.85
 -12 5 11 -0.61 0.79
 -12 5 11 2.13 1
 -12 5 11 2.08 1.32
 -12 5 12 2.52 0.99
 -12 5 12 1.95 1.05
 -12 5 12 3.27 1.24
 -12 5 12 3.5 1.11
 -12 5 12 2.29 1.25
 -12 5 12 2.44 1.09
 -12 5 12 2.37 1.02
 -12 5 12 4.65 1.35
 -12 5 13 69.23 3.97
 -12 5 13 59.57 3.69
 -12 5 13 70.7 4.41
 -12 5 13 68.17 4.07
 -12 5 13 63.34 3.67
 -12 5 13 63.53 3.85
 -12 5 13 71.98 3.49
 -12 5 13 65.61 3.98
 -12 5 14 21.8 2.27
 -12 5 14 26.37 2.74
 -12 5 14 24.84 2.79
 -12 5 14 23.27 2.51
 -12 5 14 21.97 2.46
 -12 5 14 25.34 2.7
 -12 5 14 23.54 2.48
 -12 5 15 9.1 1.8
 -12 5 15 7.41 1.94
 -12 5 15 9.89 2.01
 -12 5 15 6.99 1.66
 -12 5 16 6.3 1.6
 -12 5 16 2.64 1.25
 -12 5 16 5.85 1.75
 -12 5 16 4.56 1.74
 -12 5 17 64.98 4.47
 -12 5 17 66.57 4.7
 -12 5 17 68.9 4.63
 -12 5 17 69.73 4.67
 -12 5 17 69.12 4.82
 -12 5 18 124.98 6.47
 -12 5 18 120.72 6.08
 -12 5 18 125.17 6.24
 -12 5 18 127.89 6.39
 -12 5 18 125.59 6.56
 -12 5 19 51.39 4.16
 -12 5 19 51.18 4.31
 -12 5 19 58.19 4.54
 -12 5 19 57.58 4.45
 -12 5 19 52.45 4.44
 -12 5 20 4.55 1.77
 -12 5 20 5.48 1.97
 -12 5 20 3.01 1.55
 -12 5 20 6.12 1.91
 -12 5 20 2.06 1.45
 -12 5 21 -0.67 1.56
 -12 5 21 -0.69 1.47
 -12 5 21 0.48 1.43
 -12 5 21 1.28 1.5
 -12 5 21 0.17 1.51
 -12 5 22 12.81 2.48
 -12 5 22 19.95 3
 -12 5 23 18.75 2.92
 -12 5 23 28.08 3.47
 -12 6 -15 26.77 3.26
 -12 6 1 35.43 1.49
 -12 6 2 46.78 1.86
 -12 6 3 5.06 0.74
 -12 6 4 79.37 2.43
 -12 6 4 75.47 2.71
 -12 6 5 353.35 6.16
 -12 6 6 53.89 3.39
 -12 6 6 56.07 2.66
 -12 6 6 46.89 3.87
 -12 6 7 38.68 2.65
 -12 6 7 32.68 2.74
 -12 6 7 38.78 2.44
 -12 6 7 38.96 3.64
 -12 6 8 -0.3 1.15
 -12 6 8 3.13 1.04
 -12 6 8 1.97 0.8
 -12 6 8 -0.46 0.76
 -12 6 8 0.83 0.78
 -12 6 8 1.74 0.91
 -12 6 9 160.57 5.39
 -12 6 9 160.79 5.05
 -12 6 9 155.84 5.91
 -12 6 9 145.21 5.98
 -12 6 9 162.37 4.83
 -12 6 9 156.02 4.58
 -12 6 9 157.75 5.19
 -12 6 9 162.99 6.92
 -12 6 10 205.2 6.27
 -12 6 10 207.47 5.75
 -12 6 10 202.06 6.88
 -12 6 10 201.68 6.91
 -12 6 10 198.1 5.51
 -12 6 10 206.37 5.14
 -12 6 10 207.4 6.23
 -12 6 10 206.65 7.6
 -12 6 11 74.78 3.97
 -12 6 11 70.65 3.97
 -12 6 11 74.27 3.48
 -12 6 11 71.04 3.68
 -12 6 11 71.82 4.17
 -12 6 11 69.52 4.09
 -12 6 11 68.62 3.45
 -12 6 11 66.66 3.78
 -12 6 11 76.12 4.42
 -12 6 12 2.79 1.04
 -12 6 12 3.23 1.14
 -12 6 12 3.31 1.12
 -12 6 12 0.37 0.95
 -12 6 12 2.57 1.06
 -12 6 12 3.48 1.19
 -12 6 12 3.18 1.16
 -12 6 12 1.27 1.02
 -12 6 13 19.05 2.14
 -12 6 13 24.54 2.72
 -12 6 13 25.25 2.54
 -12 6 13 22.99 2.43
 -12 6 13 24.36 2.59
 -12 6 13 24.72 2.6
 -12 6 13 24.28 2.12
 -12 6 14 175.3 7.01
 -12 6 14 174.95 6.41
 -12 6 14 189.01 6.33
 -12 6 14 182.5 6.44
 -12 6 14 180.24 6.89
 -12 6 14 177.25 6.71
 -12 6 15 155.76 6.68
 -12 6 15 148.1 6.29
 -12 6 15 138.55 5.92
 -12 6 15 137.22 6.31
 -12 6 16 34.58 3.4
 -12 6 16 33.67 3.18
 -12 6 16 34.44 3.32
 -12 6 16 35.02 3.27
 -12 6 17 3.21 1.62
 -12 6 17 -0.14 1.29
 -12 6 17 1.98 1.48
 -12 6 17 4.3 1.9
 -12 6 17 2.12 1.71
 -12 6 18 3.02 1.44
 -12 6 18 4.25 1.67
 -12 6 18 2.94 1.58
 -12 6 18 4.81 1.86
 -12 6 19 61.15 4.53
 -12 6 19 66.81 4.83
 -12 6 19 66.34 4.68
 -12 6 19 76.27 5.25
 -12 6 20 37.31 3.83
 -12 6 20 40.51 3.99
 -12 6 21 3.25 1.74
 -12 6 21 0.68 1.62
 -12 6 22 2.72 1.71
 -12 6 22 2.89 1.88
 -12 7 -15 7.74 2.07
 -12 7 -14 59.83 4.55
 -12 7 1 164.73 3.68
 -12 7 2 117.62 3.28
 -12 7 3 83.84 2.94
 -12 7 3 85.39 2.79
 -12 7 4 51.78 2.47
 -12 7 5 193.13 6.05
 -12 7 5 176.13 5.96
 -12 7 5 184.31 4.85
 -12 7 5 182.12 7.8
 -12 7 6 334.72 7.73
 -12 7 6 330.17 6.81
 -12 7 6 330.14 8.16
 -12 7 6 313.88 10.08
 -12 7 7 2.73 1
 -12 7 7 2.41 1.01
 -12 7 7 2.91 1.03
 -12 7 7 1.98 0.99
 -12 7 7 2.94 1.38
 -12 7 8 3.65 1.02
 -12 7 8 4.27 1.19
 -12 7 8 2.67 1.36
 -12 7 8 3.37 1.09
 -12 7 8 3.01 1.07
 -12 7 8 3.24 0.94
 -12 7 9 4.08 1
 -12 7 9 4.16 1.03
 -12 7 9 5.06 1.38
 -12 7 9 6.11 1.41
 -12 7 9 4.93 1.45
 -12 7 9 5.49 1.13
 -12 7 9 2.94 0.96
 -12 7 9 5.77 1.64
 -12 7 10 128.15 5.58
 -12 7 10 129.74 5
 -12 7 10 121.86 5.34
 -12 7 10 122.06 4.49
 -12 7 10 128.97 4.81
 -12 7 10 128.96 5.44
 -12 7 10 122.54 5.04
 -12 7 10 125.54 4.03
 -12 7 10 132.49 6.01
 -12 7 11 24.61 2.48
 -12 7 11 26.18 2.41
 -12 7 11 25.18 2.28
 -12 7 11 26.66 2.66
 -12 7 11 25.5 2.27
 -12 7 11 26.25 2.56
 -12 7 11 26.2 2.61
 -12 7 11 26.19 2.68
 -12 7 12 1.6 1.18
 -12 7 12 3.68 1.27
 -12 7 12 3.44 1.28
 -12 7 12 3.18 1.22
 -12 7 12 -0.79 1.07
 -12 7 12 3.01 1.2
 -12 7 12 3.19 1.4
 -12 7 12 3.3 1.33
 -12 7 13 18 2.22
 -12 7 13 14.17 1.71
 -12 7 13 11.53 1.87
 -12 7 13 15.96 2.21
 -12 7 13 15.84 1.89
 -12 7 13 17.77 2.11
 -12 7 13 12.97 2.12
 -12 7 13 15.23 2.1
 -12 7 14 72.38 4.63
 -12 7 14 64.93 4.13
 -12 7 14 65.56 4.04
 -12 7 14 65.08 4.34
 -12 7 15 247.96 8.6
 -12 7 15 237.39 7.89
 -12 7 15 236.97 8.35
 -12 7 15 230.38 7.57
 -12 7 16 58.74 4.47
 -12 7 16 60.19 4.22
 -12 7 16 56.19 4.29
 -12 7 16 59.49 4.06
 -12 7 17 1.44 1.58
 -12 7 17 -1.25 1.22
 -12 7 17 1.21 1.62
 -12 7 17 0.67 1.17
 -12 7 18 8.79 2.32
 -12 7 18 6.14 1.79
 -12 7 18 3.26 1.63
 -12 7 18 6.46 1.91
 -12 7 19 8.67 2.27
 -12 7 19 12.15 2.47
 -12 7 20 64.18 4.93
 -12 7 20 56.33 4.45
 -12 7 21 32.65 3.71
 -12 7 21 24.88 3.09
 -12 8 -16 16.38 2.6
 -12 8 -15 19.89 2.91
 -12 8 -14 4.72 1.68
 -12 8 -13 25.69 3.12
 -12 8 2 82.12 2.98
 -12 8 2 81.63 3.05
 -12 8 3 1.45 0.89
 -12 8 3 3.57 0.84
 -12 8 3 2.64 0.65
 -12 8 4 35.62 2.75
 -12 8 4 35.62 2.7
 -12 8 4 38.31 2.34
 -12 8 4 34.86 3.62
 -12 8 5 24.02 3.08
 -12 8 5 22.09 2.13
 -12 8 5 21.7 2.19
 -12 8 5 22.14 1.95
 -12 8 5 23.06 1.85
 -12 8 6 120.98 6.44
 -12 8 6 128.08 4.83
 -12 8 6 122.83 4.45
 -12 8 6 124.87 4.99
 -12 8 6 121.35 4.15
 -12 8 7 7.02 1.4
 -12 8 7 9.63 1.96
 -12 8 7 5.28 1.22
 -12 8 7 8.82 1.48
 -12 8 7 6.74 1.17
 -12 8 8 4.46 1.33
 -12 8 8 4.44 1.55
 -12 8 8 5.75 1.02
 -12 8 8 6.59 1.6
 -12 8 8 4.38 1.29
 -12 8 8 3.58 1.11
 -12 8 8 8.02 1.28
 -12 8 9 2.29 1.35
 -12 8 9 -0.34 0.83
 -12 8 9 -0.43 0.88
 -12 8 9 0.49 0.92
 -12 8 9 0.8 0.77
 -12 8 9 2.5 1.11
 -12 8 9 4.25 1.41
 -12 8 9 1.42 0.89
 -12 8 9 -0.42 1.09
 -12 8 10 130.83 5.75
 -12 8 10 120.83 4.83
 -12 8 10 128.13 5.45
 -12 8 10 124.93 5.01
 -12 8 10 129.23 4.66
 -12 8 10 135.18 5.42
 -12 8 10 124.35 5.31
 -12 8 10 118.14 5.76
 -12 8 11 201.22 6.71
 -12 8 11 203.94 6.39
 -12 8 11 193.91 5.88
 -12 8 11 203.05 7.03
 -12 8 11 211.33 6.49
 -12 8 11 207.16 6.64
 -12 8 11 209.08 6.24
 -12 8 11 201.27 6.94
 -12 8 11 209.64 7.43
 -12 8 12 56.9 3.46
 -12 8 12 57.19 3.57
 -12 8 12 48.2 3.19
 -12 8 12 49.89 3.72
 -12 8 12 51.67 3.38
 -12 8 12 59.88 3.57
 -12 8 12 51.66 3.75
 -12 8 12 54.37 3.83
 -12 8 13 99.68 4.84
 -12 8 13 98.82 4.57
 -12 8 13 110.35 5.59
 -12 8 13 108.81 5.16
 -12 8 13 101.55 5.23
 -12 8 13 95.18 4.58
 -12 8 14 76.65 4.86
 -12 8 14 75.45 4.38
 -12 8 14 69.27 4.12
 -12 8 14 74.13 4.62
 -12 8 15 0.46 1.55
 -12 8 15 1.24 1.25
 -12 8 15 3.36 1.68
 -12 8 15 0.12 1.22
 -12 8 16 71.54 4.94
 -12 8 16 67.57 4.38
 -12 8 16 64.5 4.52
 -12 8 16 69.56 4.35
 -12 8 17 23.58 2.78
 -12 8 17 24.5 2.87
 -12 8 17 29.42 3.45
 -12 8 18 21.26 2.83
 -12 8 18 18.96 2.94
 -12 8 19 10.4 2.14
 -12 8 19 5.55 1.95
 -12 8 19 8.03 2.13
 -12 8 20 19.87 2.75
 -12 8 20 22.17 3.26
 -12 8 20 24.61 3.23
 -12 8 21 26.69 3.26
 -12 8 21 23.45 2.99
 -12 8 21 32.95 3.72
 -12 9 -16 9.44 2.18
 -12 9 -15 23.53 2.95
 -12 9 -14 -0.96 1.54
 -12 9 -13 35.12 3.6
 -12 9 -12 80.71 5.25
 -12 9 -11 28.62 3.23
 -12 9 0 98.18 3.76
 -12 9 0 103.78 5.07
 -12 9 1 4.58 0.96
 -12 9 1 4.67 1.42
 -12 9 2 19.62 2.29
 -12 9 2 19.95 1.53
 -12 9 2 19.04 1.66
 -12 9 3 46.12 3.24
 -12 9 3 45.41 2.58
 -12 9 3 41.3 4.04
 -12 9 4 48.38 4.23
 -12 9 4 54.01 3.38
 -12 9 4 56.05 3.3
 -12 9 4 50.53 2.83
 -12 9 4 55.78 2.62
 -12 9 5 68.54 4.88
 -12 9 5 70.54 3.76
 -12 9 5 73.8 3.85
 -12 9 5 68.72 3.44
 -12 9 5 75.24 3.13
 -12 9 6 0.29 0.91
 -12 9 6 0.81 1.42
 -12 9 6 -0.3 0.54
 -12 9 6 -0.09 0.88
 -12 9 6 1.67 1.09
 -12 9 6 1.13 0.76
 -12 9 7 140.59 5.39
 -12 9 7 144.36 6.84
 -12 9 7 143.29 4.19
 -12 9 7 145.96 5.38
 -12 9 7 148.95 5.1
 -12 9 7 140.85 4.57
 -12 9 8 95.05 3.91
 -12 9 8 91.28 5.16
 -12 9 8 96.83 4.58
 -12 9 8 99.53 4.71
 -12 9 8 98.12 3.75
 -12 9 8 93.96 4.57
 -12 9 8 100.63 4.08
 -12 9 8 100.92 4.65
 -12 9 8 102.94 5.67
 -12 9 9 264.44 6.7
 -12 9 9 264.07 8.43
 -12 9 9 267.58 7.7
 -12 9 9 264.15 7.58
 -12 9 9 269.96 6.56
 -12 9 9 278.67 7.68
 -12 9 9 271.88 7.81
 -12 9 9 267.65 8.78
 -12 9 10 12.01 2.08
 -12 9 10 12.76 1.81
 -12 9 10 11.49 1.87
 -12 9 10 10.1 1.79
 -12 9 10 9.92 1.75
 -12 9 10 12.48 1.7
 -12 9 10 10.2 1.85
 -12 9 10 14.06 2.17
 -12 9 11 69.15 3.78
 -12 9 11 72.24 4.14
 -12 9 11 71.38 4.24
 -12 9 11 73.47 4.09
 -12 9 11 71.99 3.88
 -12 9 11 69.94 3.78
 -12 9 11 71.14 4.35
 -12 9 11 73.53 4.54
 -12 9 12 88.76 4.39
 -12 9 12 92.57 4.5
 -12 9 12 83.12 4.71
 -12 9 12 85 4.37
 -12 9 12 97.18 4.42
 -12 9 12 96.11 4.66
 -12 9 12 87.58 5.02
 -12 9 12 94.44 5.02
 -12 9 13 29.37 2.96
 -12 9 13 25.04 2.51
 -12 9 13 29.53 2.81
 -12 9 13 25.88 3.01
 -12 9 13 27.98 2.69
 -12 9 14 26.13 3.12
 -12 9 14 22 2.51
 -12 9 14 20.59 2.61
 -12 9 15 2.39 1.64
 -12 9 15 -0.36 1.07
 -12 9 15 0.42 1.35
 -12 9 16 52.74 4.46
 -12 9 16 55.9 4.59
 -12 9 16 56.63 4.19
 -12 9 17 69.3 5.04
 -12 9 17 65.49 5
 -12 9 17 56.61 4.31
 -12 9 18 16.05 2.77
 -12 9 18 14.64 2.75
 -12 9 18 14.68 2.29
 -12 9 19 16.51 2.91
 -12 9 19 12.44 2.6
 -12 9 19 9.06 2.1
 -12 9 20 7.46 2.24
 -12 9 20 4.43 2.02
 -12 9 20 3.87 1.54
 -12 10 -17 -0.9 1.61
 -12 10 -16 4.05 1.81
 -12 10 -15 23.94 3.01
 -12 10 -14 5.66 2.05
 -12 10 -13 6.97 2.18
 -12 10 -12 25.02 3.19
 -12 10 -11 30.52 3.43
 -12 10 -10 19.35 2.79
 -12 10 -9 48 4.01
 -12 10 -8 11.17 2.16
 -12 10 -7 40.39 3.67
 -12 10 -6 64.21 4.41
 -12 10 -5 190.86 7.41
 -12 10 -2 78.84 4.63
 -12 10 -1 162.16 5.11
 -12 10 -1 155.42 6.31
 -12 10 0 140.26 4.46
 -12 10 0 139.36 5.86
 -12 10 1 53.97 2.62
 -12 10 1 55.21 3.72
 -12 10 2 8.39 1.57
 -12 10 2 6.24 0.99
 -12 10 3 122.1 4.79
 -12 10 3 131.9 4.61
 -12 10 3 126.59 6.83
 -12 10 3 134.23 5.44
 -12 10 4 146.93 5.26
 -12 10 4 149.37 5.64
 -12 10 4 149.51 5.08
 -12 10 4 159.63 7.59
 -12 10 5 182.14 4.22
 -12 10 5 191.82 8.12
 -12 10 5 192.09 5.97
 -12 10 5 190.2 6.17
 -12 10 5 186.61 5.96
 -12 10 6 15.49 1.46
 -12 10 6 17.02 2.61
 -12 10 6 15.84 1.89
 -12 10 6 16.45 2
 -12 10 6 14.02 1.8
 -12 10 7 98.8 4.54
 -12 10 7 93.45 5.55
 -12 10 7 91.93 4.5
 -12 10 7 96.36 3.65
 -12 10 7 99.03 4.64
 -12 10 7 101.98 4.3
 -12 10 7 95.15 5.43
 -12 10 7 99.84 3.76
 -12 10 8 101.8 5.49
 -12 10 8 101.56 3.96
 -12 10 8 95.28 4.54
 -12 10 8 101.57 5.01
 -12 10 8 99.62 3.95
 -12 10 8 102.65 4.65
 -12 10 8 98.68 4.85
 -12 10 8 104.12 5.75
 -12 10 9 72.33 4.52
 -12 10 9 74.14 4.12
 -12 10 9 70.85 4.24
 -12 10 9 73.48 3.61
 -12 10 9 77.48 3.95
 -12 10 9 70.16 4.18
 -12 10 9 71.49 4.62
 -12 10 10 209.15 7.3
 -12 10 10 200.66 6.82
 -12 10 10 204.11 7.04
 -12 10 10 218.63 6.46
 -12 10 10 209.98 6.38
 -12 10 10 205.42 7.38
 -12 10 10 200.11 7.49
 -12 10 11 68.47 4.08
 -12 10 11 64.62 4.05
 -12 10 11 64.78 3.81
 -12 10 11 67.73 3.61
 -12 10 11 61.26 3.9
 -12 10 11 64.17 4.4
 -12 10 11 58.24 4.17
 -12 10 12 21.5 2.38
 -12 10 12 22.92 2.65
 -12 10 12 19.41 2.71
 -12 10 12 25.35 2.76
 -12 10 13 57.11 4.37
 -12 10 13 54.27 3.76
 -12 10 13 50.96 3.8
 -12 10 14 33.29 3.56
 -12 10 14 29.5 2.94
 -12 10 14 29.16 2.92
 -12 10 15 60.17 4.7
 -12 10 15 59 4.28
 -12 10 16 6.91 2.23
 -12 10 16 9.91 2.46
 -12 10 16 4.02 1.62
 -12 10 17 9.23 2.26
 -12 10 17 11.37 2.55
 -12 10 17 11.35 2.1
 -12 10 18 12.15 2.56
 -12 10 18 14.97 2.85
 -12 10 18 10.62 2.23
 -12 10 19 41.69 4.09
 -12 10 19 46.9 4.44
 -12 10 19 39.1 3.56
 -12 11 -17 5.06 2.06
 -12 11 -16 9.7 2.33
 -12 11 -15 7.8 2.23
 -12 11 -14 21.17 2.95
 -12 11 -13 53.58 4.43
 -12 11 -12 14.05 2.64
 -12 11 -11 38.97 3.76
 -12 11 -10 63.23 4.64
 -12 11 -9 35.94 3.53
 -12 11 -8 69.84 4.8
 -12 11 -7 1.35 1.5
 -12 11 -6 19.42 2.61
 -12 11 -3 127.49 4.99
 -12 11 -3 127.07 5.95
 -12 11 -2 11.11 2.03
 -12 11 -2 9.87 1.49
 -12 11 -1 139.39 4.74
 -12 11 -1 130.84 7.17
 -12 11 -1 140.5 6.07
 -12 11 0 118.69 4.13
 -12 11 0 108.02 6.47
 -12 11 0 112.64 5.39
 -12 11 1 120.66 3.91
 -12 11 1 117.59 5.39
 -12 11 2 70.09 3.59
 -12 11 2 68.96 2.75
 -12 11 2 69.03 4.13
 -12 11 3 -0.88 1.47
 -12 11 3 0.7 0.83
 -12 11 3 2.03 1.05
 -12 11 3 -0.33 1.03
 -12 11 4 108.1 6.32
 -12 11 4 113.93 4.74
 -12 11 4 123.7 5.25
 -12 11 4 109.88 4.52
 -12 11 5 186.75 4.59
 -12 11 5 195.3 8.15
 -12 11 5 196.06 6.37
 -12 11 5 198.73 6.39
 -12 11 5 187.25 5.93
 -12 11 6 170.95 5.77
 -12 11 6 179.61 7.74
 -12 11 6 171.57 4.78
 -12 11 6 175.02 5.83
 -12 11 6 170.45 6.11
 -12 11 6 160.7 7.2
 -12 11 7 58.1 3.5
 -12 11 7 56.4 4.37
 -12 11 7 56.22 2.98
 -12 11 7 55.18 3.44
 -12 11 7 54.94 3.64
 -12 11 7 58.49 4.31
 -12 11 8 19.39 2.48
 -12 11 8 12.69 1.82
 -12 11 8 15.26 2.21
 -12 11 8 17.24 1.98
 -12 11 8 15.28 1.83
 -12 11 8 15.82 2.28
 -12 11 8 15.82 2.27
 -12 11 9 11.29 1.99
 -12 11 9 10.49 1.81
 -12 11 9 11.12 1.98
 -12 11 9 10.53 1.56
 -12 11 9 12 1.7
 -12 11 9 11.64 2
 -12 11 9 11.61 2.11
 -12 11 10 38.74 3.3
 -12 11 10 31.68 2.75
 -12 11 10 35.89 3.2
 -12 11 10 34.89 2.55
 -12 11 10 35.52 2.79
 -12 11 10 33.04 3.28
 -12 11 10 33.23 3.25
 -12 11 11 85.54 4.59
 -12 11 11 89.81 4.89
 -12 11 11 94.54 4.68
 -12 11 11 85.35 5.18
 -12 11 11 95.56 4.88
 -12 11 12 0.71 1.06
 -12 11 12 0.84 1.11
 -12 11 12 1.06 1.4
 -12 11 12 -1.25 1.32
 -12 11 13 32.97 3.55
 -12 11 13 27.45 2.91
 -12 11 13 28.56 3
 -12 11 14 77.78 5.29
 -12 11 14 81.98 4.82
 -12 11 14 74.33 4.63
 -12 11 15 46.72 4.32
 -12 11 15 43.02 3.61
 -12 11 16 37.77 3.87
 -12 11 16 37.99 3.87
 -12 11 17 4.85 1.96
 -12 11 17 2.65 1.95
 -12 11 17 3.45 1.47
 -12 11 18 17.46 2.83
 -12 11 18 18.96 3.02
 -12 12 -17 6.29 2.15
 -12 12 -16 4.71 1.97
 -12 12 -15 2.65 1.43
 -12 12 -14 2.17 1.58
 -12 12 -13 8.51 1.97
 -12 12 -12 37.66 3.83
 -12 12 -11 10.66 2.3
 -12 12 -10 35.57 3.65
 -12 12 -9 5.87 1.89
 -12 12 -8 125.12 6.44
 -12 12 -7 144.91 6.82
 -12 12 -6 1.49 1.24
 -12 12 -5 24.25 2.54
 -12 12 -4 5.77 1.44
 -12 12 -3 144.96 5.34
 -12 12 -3 138.68 7.5
 -12 12 -3 147.29 6.6
 -12 12 -2 114.58 6.88
 -12 12 -2 112.66 4.49
 -12 12 -2 119.94 5.8
 -12 12 -1 3.25 1.22
 -12 12 -1 0.77 1.32
 -12 12 -1 2.52 0.98
 -12 12 0 61.41 3.05
 -12 12 0 62.29 5.01
 -12 12 0 57.01 3.93
 -12 12 1 70.2 3.01
 -12 12 1 61.28 3.33
 -12 12 1 64.95 4.14
 -12 12 2 165.93 5.33
 -12 12 2 172.13 6.44
 -12 12 3 76.55 5.4
 -12 12 3 76.25 3.71
 -12 12 3 78.48 4.33
 -12 12 3 72.71 3.9
 -12 12 4 17.48 2.69
 -12 12 4 17.89 2.22
 -12 12 4 14.52 2.06
 -12 12 4 14.48 1.86
 -12 12 5 5.17 1.25
 -12 12 5 3.03 1.65
 -12 12 5 4.51 1
 -12 12 5 2.75 1.24
 -12 12 5 4.9 1.37
 -12 12 5 2.32 1.5
 -12 12 6 52.56 3.26
 -12 12 6 51.76 4.25
 -12 12 6 50.04 3.24
 -12 12 6 55.3 2.91
 -12 12 6 53.47 3.69
 -12 12 6 45.78 4.04
 -12 12 7 222.37 8.48
 -12 12 7 218.5 6.56
 -12 12 7 225.98 7.9
 -12 12 7 227.1 6.47
 -12 12 7 224.76 6.08
 -12 12 7 240.18 7.78
 -12 12 7 229.33 8.59
 -12 12 8 6.03 1.7
 -12 12 8 6.29 1.39
 -12 12 8 6.07 1.89
 -12 12 8 4.77 1.2
 -12 12 8 5.28 1.1
 -12 12 8 7.09 1.84
 -12 12 8 4.92 1.63
 -12 12 9 0.55 1.12
 -12 12 9 1.14 0.94
 -12 12 9 -0.54 1.18
 -12 12 9 1.12 0.83
 -12 12 9 0.2 0.93
 -12 12 9 3.05 1.64
 -12 12 9 -1.2 1.17
 -12 12 10 33.33 3.1
 -12 12 10 29.68 3.03
 -12 12 10 26.53 2.62
 -12 12 10 25.68 2.52
 -12 12 10 23.5 2.9
 -12 12 10 29.66 3.16
 -12 12 11 21.56 2.43
 -12 12 11 25.82 3.06
 -12 12 11 28.89 2.88
 -12 12 11 25.54 2.66
 -12 12 12 31.64 2.89
 -12 12 12 35.78 3.63
 -12 12 12 35.19 3.31
 -12 12 12 31.76 2.95
 -12 12 13 8.8 2.18
 -12 12 13 7.36 1.76
 -12 12 13 10.34 1.95
 -12 12 14 29.31 3.51
 -12 12 14 28.61 2.85
 -12 12 14 32.02 3.27
 -12 12 15 39.75 3.62
 -12 12 15 32.06 3.62
 -12 12 15 34 3.77
 -12 12 16 39.35 4.15
 -12 12 16 43.95 4.12
 -12 12 17 84.05 5.72
 -12 12 17 61.02 4.83
 -12 13 -18 0.62 1.36
 -12 13 -17 11.93 2.34
 -12 13 -16 46.59 4.19
 -12 13 -15 10.45 2.34
 -12 13 -14 6.45 2.02
 -12 13 -13 3.57 1.73
 -12 13 -12 85.19 5.58
 -12 13 -11 48.06 4.19
 -12 13 -10 3.78 1.74
 -12 13 -9 0.65 1.25
 -12 13 -8 9.68 2.23
 -12 13 -7 154.82 6.45
 -12 13 -7 161.35 7.21
 -12 13 -6 75.77 4.44
 -12 13 -5 17.38 2.95
 -12 13 -5 18.49 2.25
 -12 13 -4 12.32 2.08
 -12 13 -4 11.96 1.78
 -12 13 -4 11.51 2.4
 -12 13 -3 1.7 1.3
 -12 13 -3 1.93 0.99
 -12 13 -3 3.56 1.96
 -12 13 -2 78.17 4.8
 -12 13 -2 82.88 5.93
 -12 13 -2 93.32 4.21
 -12 13 -1 53.11 3.9
 -12 13 -1 53.98 3.07
 -12 13 -1 51.97 4.67
 -12 13 0 0.65 1.05
 -12 13 0 1.61 0.84
 -12 13 0 0.57 1.29
 -12 13 0 -0.36 0.72
 -12 13 1 0.76 1.09
 -12 13 1 1.28 0.91
 -12 13 2 94 4.96
 -12 13 2 80.71 3.72
 -12 13 3 124.12 5.53
 -12 13 3 126.71 5.35
 -12 13 3 123.9 4.61
 -12 13 3 121.95 6.75
 -12 13 4 10.91 1.5
 -12 13 4 13.66 2.51
 -12 13 4 9.8 1.83
 -12 13 4 13.96 1.96
 -12 13 4 12.09 2.32
 -12 13 5 1.99 0.94
 -12 13 5 1.35 1.16
 -12 13 5 1.21 0.84
 -12 13 5 1.44 1.23
 -12 13 5 0.17 1.26
 -12 13 6 2.6 1.11
 -12 13 6 2.11 1.43
 -12 13 6 4.85 1.08
 -12 13 6 2.96 1.05
 -12 13 6 3.81 1.36
 -12 13 6 6.77 1.93
 -12 13 7 78.05 5.16
 -12 13 7 72.73 3.84
 -12 13 7 73.84 4.77
 -12 13 7 72.32 3.67
 -12 13 7 74.26 3.55
 -12 13 7 76.17 4.64
 -12 13 7 77.08 5.11
 -12 13 8 78.21 4.97
 -12 13 8 75 3.92
 -12 13 8 83.29 5.01
 -12 13 8 79.42 4.03
 -12 13 8 81.95 4.94
 -12 13 8 82.41 5.24
 -12 13 9 7.3 1.82
 -12 13 9 5.4 1.79
 -12 13 9 8.69 1.64
 -12 13 9 6.88 1.63
 -12 13 9 9.45 2.14
 -12 13 9 8.04 1.95
 -12 13 10 14.01 2.07
 -12 13 10 15.57 2.15
 -12 13 10 17.77 2.76
 -12 13 10 18.49 2.61
 -12 13 11 53.4 3.74
 -12 13 11 55.22 3.63
 -12 13 11 61.48 4.65
 -12 13 11 58.6 4.21
 -12 13 12 77.89 5.29
 -12 13 12 81.52 5.01
 -12 13 12 75.73 4.58
 -12 13 13 54.57 4.56
 -12 13 13 57.68 4.15
 -12 13 14 2.28 1.74
 -12 13 14 2.1 1.33
 -12 13 15 2.49 1.87
 -12 13 15 1.54 1.5
 -12 13 15 0.58 1.33
 -12 13 16 4.79 2
 -12 13 16 5.07 1.76
 -12 14 -18 4.92 2.17
 -12 14 -17 14.21 2.6
 -12 14 -16 26.26 3.49
 -12 14 -15 8.76 2.43
 -12 14 -14 2.25 1.95
 -12 14 -13 5.36 1.92
 -12 14 -12 9.28 2.35
 -12 14 -11 71.31 5.04
 -12 14 -11 74.02 5.19
 -12 14 -10 15.95 2.55
 -12 14 -10 15.62 2.65
 -12 14 -9 6.15 2
 -12 14 -9 10.25 2.1
 -12 14 -9 6.61 1.99
 -12 14 -8 -0.69 1.32
 -12 14 -8 1.99 1.77
 -12 14 -8 0.32 1.22
 -12 14 -7 71.69 5.56
 -12 14 -7 73.43 4.52
 -12 14 -7 76.72 5.11
 -12 14 -6 224.22 7.54
 -12 14 -6 210.61 9.29
 -12 14 -5 42.12 4.32
 -12 14 -5 41.36 3.23
 -12 14 -4 3.28 1.5
 -12 14 -4 1.6 1.57
 -12 14 -4 0.74 1.06
 -12 14 -3 0.87 1.2
 -12 14 -3 0.39 0.9
 -12 14 -3 1.19 1.6
 -12 14 -2 79.97 4.9
 -12 14 -2 81.86 5.87
 -12 14 -2 83.01 4
 -12 14 -1 112.62 5.74
 -12 14 -1 109.42 4.17
 -12 14 -1 108.42 4.29
 -12 14 -1 106.49 6.57
 -12 14 0 66.56 4.38
 -12 14 0 69.31 3.37
 -12 14 0 70.27 5.33
 -12 14 0 71.53 3.36
 -12 14 1 15.83 2.3
 -12 14 1 16.94 1.76
 -12 14 2 12.76 2.04
 -12 14 2 12.99 1.63
 -12 14 2 12.5 2.55
 -12 14 3 47.25 2.83
 -12 14 3 52.63 3.63
 -12 14 3 54.11 4.65
 -12 14 3 47.83 4.31
 -12 14 4 63.19 3.31
 -12 14 4 67.99 5.02
 -12 14 4 64.73 4.16
 -12 14 4 70.54 5.16
 -12 14 5 1.92 1.03
 -12 14 5 0.68 1.13
 -12 14 5 3.37 1.09
 -12 14 5 2.67 1.1
 -12 14 5 2.34 1.43
 -12 14 5 3.14 1.67
 -12 14 6 1.33 1.19
 -12 14 6 2.08 1.1
 -12 14 6 0.91 1.2
 -12 14 6 0.14 1.15
 -12 14 6 2.67 1.66
 -12 14 6 1.39 0.88
 -12 14 7 0.79 1.4
 -12 14 7 2.09 1.13
 -12 14 7 2.43 1.63
 -12 14 7 -1 1.41
 -12 14 7 0.33 1.13
 -12 14 8 85.4 5.22
 -12 14 8 71.95 4.83
 -12 14 8 64.09 3.96
 -12 14 8 78.06 4.98
 -12 14 8 80.58 5.28
 -12 14 8 76.42 4.14
 -12 14 9 129.3 6.54
 -12 14 9 113.88 6
 -12 14 9 113.94 5.09
 -12 14 10 14.76 2.58
 -12 14 10 14.76 2.58
 -12 14 10 14.8 2.2
 -12 14 11 2.51 1.51
 -12 14 11 2.94 1.51
 -12 14 11 1.63 1.27
 -12 14 12 35.27 3.76
 -12 14 12 33.44 3.4
 -12 14 12 37.42 3.41
 -12 14 13 52.35 4.44
 -12 14 13 46.24 3.78
 -12 14 14 30.42 3.64
 -12 14 14 30.24 3.63
 -12 14 14 31.64 3.13
 -12 14 15 9.06 2.36
 -12 14 15 4.27 1.83
 -12 14 15 4.43 1.6
 -12 15 -18 6.03 2.2
 -12 15 -18 -2.06 1.87
 -12 15 -17 4.74 2.02
 -12 15 -17 8.12 2.45
 -12 15 -16 6.06 2.12
 -12 15 -16 0.2 1.88
 -12 15 -15 32.1 3.79
 -12 15 -15 31.85 3.9
 -12 15 -14 38.51 4.05
 -12 15 -14 39.92 4.19
 -12 15 -14 33.77 3.79
 -12 15 -13 3.88 1.99
 -12 15 -13 8.79 2.41
 -12 15 -13 4.84 1.92
 -12 15 -12 3.16 1.72
 -12 15 -12 1.91 1.38
 -12 15 -12 6.86 2.08
 -12 15 -11 18.08 2.95
 -12 15 -11 18 2.7
 -12 15 -11 19.04 3.02
 -12 15 -10 64.24 4.95
 -12 15 -10 65.47 4.73
 -12 15 -10 60.55 4.97
 -12 15 -9 11.68 2.33
 -12 15 -9 8.25 1.84
 -12 15 -9 9.59 2.35
 -12 15 -8 21.97 3.03
 -12 15 -8 27.42 3.06
 -12 15 -8 23.09 3.45
 -12 15 -7 2.61 1.26
 -12 15 -7 1.41 1.72
 -12 15 -7 3.28 1.55
 -12 15 -6 23.95 3.36
 -12 15 -6 21.86 2.55
 -12 15 -5 28.93 3.23
 -12 15 -5 33.57 3.04
 -12 15 -5 31.97 3.71
 -12 15 -4 16.6 2.51
 -12 15 -4 19.73 3
 -12 15 -4 19.36 2.27
 -12 15 -3 10.23 2.02
 -12 15 -3 10.44 1.74
 -12 15 -3 12.41 2.47
 -12 15 -2 26.16 3.03
 -12 15 -2 20.04 1.89
 -12 15 -2 22.33 3.34
 -12 15 -2 21.71 2.15
 -12 15 -1 85.29 5.93
 -12 15 -1 87.64 3.95
 -12 15 -1 91.25 5.23
 -12 15 0 103.79 6.42
 -12 15 0 93.7 5.24
 -12 15 1 3.52 1.7
 -12 15 1 9.58 1.94
 -12 15 2 2.11 1.44
 -12 15 3 3.89 1.78
 -12 15 3 6.97 2.1
 -12 15 3 7.71 1.68
 -12 15 4 62.13 4.86
 -12 15 4 62.62 4.28
 -12 15 4 57.54 4.73
 -12 15 5 18.99 1.99
 -12 15 5 23.68 3.08
 -12 15 5 18.99 2.54
 -12 15 5 18.07 2.89
 -12 15 6 0.67 1.37
 -12 15 6 0.47 0.95
 -12 15 6 2.41 1.64
 -12 15 6 3.79 1.66
 -12 15 6 0.34 1.19
 -12 15 7 1.11 1.36
 -12 15 7 -0.32 1.42
 -12 15 7 -0.81 1.1
 -12 15 7 0.15 1.32
 -12 15 7 1.18 1.38
 -12 15 8 19.57 2.4
 -12 15 8 17.28 2.2
 -12 15 8 18.73 2.82
 -12 15 8 17.7 2.62
 -12 15 8 20.96 2.84
 -12 15 9 117.24 6.41
 -12 15 9 115.39 5.31
 -12 15 9 110.7 6.13
 -12 15 10 113.78 6.43
 -12 15 10 107.33 5.33
 -12 15 10 114.69 6.08
 -12 15 11 32.28 3.65
 -12 15 11 31.46 3.11
 -12 15 11 26.23 3.1
 -12 15 12 15.3 2.81
 -12 15 12 13.13 2.31
 -12 15 13 6.06 2.31
 -12 15 13 7.84 2.01
 -12 15 14 54.66 4.76
 -12 15 14 60.21 4.32
 -12 15 14 59.45 4.73
 -12 16 -19 12.34 2.39
 -12 16 -18 14.35 2.66
 -12 16 -18 21.28 3.36
 -12 16 -17 12.28 2.53
 -12 16 -17 10.1 2.58
 -12 16 -16 0.35 1.59
 -12 16 -16 0.59 1.91
 -12 16 -15 7.16 2.16
 -12 16 -15 8.09 2.41
 -12 16 -14 34.1 3.89
 -12 16 -14 30.4 3.64
 -12 16 -13 1.81 1.52
 -12 16 -13 2.33 1.83
 -12 16 -13 2.22 1.72
 -12 16 -12 2.69 1.65
 -12 16 -12 1.72 1.39
 -12 16 -12 2.47 1.62
 -12 16 -11 2.14 1.86
 -12 16 -11 0.76 1.42
 -12 16 -11 1.81 1.45
 -12 16 -10 69.18 5.2
 -12 16 -10 72.94 5.55
 -12 16 -10 68.85 4.82
 -12 16 -9 62.01 4.8
 -12 16 -9 56.54 4.89
 -12 16 -9 62.66 4.52
 -12 16 -8 8.04 2.32
 -12 16 -8 7.48 1.92
 -12 16 -8 5.69 2.2
 -12 16 -7 1.33 1.27
 -12 16 -7 4.58 1.93
 -12 16 -6 2.36 1.4
 -12 16 -6 1.13 1.32
 -12 16 -5 33.87 3.48
 -12 16 -5 35.69 3.1
 -12 16 -5 34.9 4.01
 -12 16 -4 90.26 5.51
 -12 16 -4 96.89 6.36
 -12 16 -4 89.33 4.55
 -12 16 -3 51.52 4.2
 -12 16 -3 50.1 3.37
 -12 16 -3 54.74 4.78
 -12 16 -2 62.36 4.51
 -12 16 -2 62.03 4.98
 -12 16 -2 62.34 3.56
 -12 16 -1 47.46 4.01
 -12 16 -1 40.17 2.81
 -12 16 -1 39.67 4.19
 -12 16 0 49.64 4.68
 -12 16 0 55.78 4.75
 -12 16 1 31.14 3.77
 -12 16 2 30.61 3.7
 -12 16 3 27.06 2.99
 -12 16 3 27.07 3.5
 -12 16 3 29.59 3.5
 -12 16 4 9.31 2.04
 -12 16 4 14.19 2.6
 -12 16 4 13.9 2.53
 -12 16 5 203.12 8.56
 -12 16 5 174.84 7.77
 -12 16 5 175.97 7.44
 -12 16 5 181.53 8.17
 -12 16 6 107.52 6.12
 -12 16 6 99.02 5.95
 -12 16 6 104.1 4.72
 -12 16 6 101.72 5.73
 -12 16 6 119.4 6.65
 -12 16 7 39.61 3.46
 -12 16 7 40.47 3.09
 -12 16 7 41.92 4.05
 -12 16 7 40.79 3.75
 -12 16 7 42.71 3.93
 -12 16 8 52.26 4.34
 -12 16 8 47.08 3.49
 -12 16 8 38.13 3.77
 -12 16 9 5.44 1.94
 -12 16 9 7.01 1.77
 -12 16 9 5.76 1.74
 -12 16 10 63.99 5.07
 -12 16 10 55.06 3.92
 -12 16 10 60.33 4.64
 -12 16 11 20.09 3.03
 -12 16 11 24.5 2.79
 -12 16 12 -0.18 1.56
 -12 16 12 1.35 1.33
 -12 16 13 -1.6 1.91
 -12 16 13 0.55 1.33
 -12 17 -19 1.43 1.68
 -12 17 -18 21.44 3.13
 -12 17 -18 24.02 3.49
 -12 17 -17 10.76 2.22
 -12 17 -17 15.08 2.94
 -12 17 -16 13.72 2.63
 -12 17 -16 12.42 2.64
 -12 17 -15 8.25 2.47
 -12 17 -15 9.41 2.36
 -12 17 -14 1.66 1.53
 -12 17 -14 2.77 1.77
 -12 17 -14 3.73 1.9
 -12 17 -13 5.54 1.87
 -12 17 -13 3.77 1.84
 -12 17 -13 5.21 1.96
 -12 17 -12 7.91 2.35
 -12 17 -12 8.12 2.25
 -12 17 -12 8.71 2.29
 -12 17 -11 46.61 4.3
 -12 17 -11 54.54 4.66
 -12 17 -11 49.83 4.33
 -12 17 -10 -0.72 1.43
 -12 17 -10 1.52 1.8
 -12 17 -10 -1.11 1.5
 -12 17 -9 26.27 3.3
 -12 17 -9 20.05 2.81
 -12 17 -9 21.68 3.25
 -12 17 -8 42.44 4
 -12 17 -8 39.53 3.56
 -12 17 -8 41.96 4.29
 -12 17 -7 64.44 5.23
 -12 17 -7 68.49 4.46
 -12 17 -6 44.88 4.11
 -12 17 -6 51.59 3.84
 -12 17 -6 47.65 4.44
 -12 17 -5 -0.17 1.37
 -12 17 -5 1.96 1.66
 -12 17 -5 2.29 1.37
 -12 17 -4 86.62 5.45
 -12 17 -4 79.68 4.38
 -12 17 -4 88.96 6.02
 -12 17 -3 29.19 3.22
 -12 17 -3 29.73 2.76
 -12 17 -3 27.33 3.59
 -12 17 -2 43.46 4.17
 -12 17 -2 45.01 3.11
 -12 17 -1 134.4 7.66
 -12 17 -1 143.3 7.46
 -12 17 0 1.86 1.59
 -12 17 0 2.97 1.72
 -12 17 1 120.49 7.18
 -12 17 2 58.76 4.98
 -12 17 3 19.28 2.77
 -12 17 3 10.78 2.48
 -12 17 4 2.44 1.35
 -12 17 4 -0.74 1.54
 -12 17 4 3.96 1.73
 -12 17 5 60.4 4.86
 -12 17 5 58.89 4.75
 -12 17 5 64.5 4.71
 -12 17 5 67.81 5.13
 -12 17 6 71.88 4.76
 -12 17 6 74.02 5.29
 -12 17 6 72.39 5.09
 -12 17 6 82.15 5.5
 -12 17 7 31.21 2.89
 -12 17 7 31.2 3.54
 -12 17 7 33.91 3.62
 -12 17 7 32.54 3.26
 -12 17 8 33.42 3.6
 -12 17 8 33.24 3.04
 -12 17 8 33.08 3.66
 -12 17 9 6.29 2.19
 -12 17 9 8.43 1.93
 -12 17 9 4.12 1.84
 -12 17 10 38.08 3.91
 -12 17 10 35 3.2
 -12 17 10 41.65 3.94
 -12 17 11 40.32 4.03
 -12 17 11 47.68 4.18
 -12 17 12 16.68 3.01
 -12 18 -20 11.48 3.01
 -12 18 -19 0.2 1.82
 -12 18 -18 0.41 1.81
 -12 18 -17 3.95 2.02
 -12 18 -17 4.21 2.14
 -12 18 -16 3.86 2.02
 -12 18 -16 3.74 1.67
 -12 18 -15 18.48 3.14
 -12 18 -15 27.1 3.63
 -12 18 -14 1.32 1.92
 -12 18 -14 0.17 1.63
 -12 18 -14 -1.68 1.92
 -12 18 -13 18.3 3.19
 -12 18 -13 16.98 2.92
 -12 18 -13 17.3 2.79
 -12 18 -12 19.2 3.01
 -12 18 -12 17.74 2.91
 -12 18 -12 18.98 2.91
 -12 18 -11 25.08 3.35
 -12 18 -11 22.56 3.06
 -12 18 -11 22.86 3.11
 -12 18 -10 40.45 4.18
 -12 18 -10 45.93 4.42
 -12 18 -10 46.89 4.12
 -12 18 -9 1.65 1.57
 -12 18 -9 0.38 1.72
 -12 18 -9 -0.31 1.39
 -12 18 -8 67.77 5.29
 -12 18 -8 68.01 4.6
 -12 18 -7 108.25 5.59
 -12 18 -7 106.44 6.49
 -12 18 -6 73.35 5.33
 -12 18 -6 79.21 4.78
 -12 18 -6 68.58 5.27
 -12 18 -5 38.91 3.91
 -12 18 -5 38.16 3.24
 -12 18 -5 33.2 3.84
 -12 18 -4 3.09 1.81
 -12 18 -4 1.15 1.11
 -12 18 -4 -0.38 1.19
 -12 18 -3 15.09 2.89
 -12 18 -3 9.55 1.65
 -12 18 -2 19.34 3.18
 -12 18 -1 55.35 5.04
 -12 18 -1 60.97 5.05
 -12 18 0 35.6 4.12
 -12 18 0 46.18 4.34
 -12 18 1 -2.02 1.58
 -12 18 2 36.47 3.55
 -12 18 2 39.23 4.17
 -12 18 3 35.15 3.57
 -12 18 3 36.44 4.02
 -12 18 4 39.89 4.2
 -12 18 4 36.33 3.63
 -12 18 4 48.33 4.49
 -12 18 4 44.75 4.35
 -12 18 5 26.85 3.42
 -12 18 5 32.58 3.52
 -12 18 5 29.77 3.57
 -12 18 6 -2.03 1.71
 -12 18 6 -0.89 1.57
 -12 18 6 1.78 1.38
 -12 18 7 21.73 3.16
 -12 18 7 16.86 2.76
 -12 18 8 68.11 5.13
 -12 18 8 65.85 4.92
 -12 18 9 73.46 5.38
 -12 18 9 69.16 5.04
 -12 18 10 8.01 2.41
 -12 18 10 4.7 1.7
 -12 18 11 10.25 2.39
 -12 19 -19 2.82 1.99
 -12 19 -18 1.41 1.92
 -12 19 -17 6.39 2.43
 -12 19 -16 9.43 2.59
 -12 19 -15 5.2 2.12
 -12 19 -14 9.77 2.42
 -12 19 -14 10.3 2.46
 -12 19 -14 6.65 1.84
 -12 19 -13 2.12 1.69
 -12 19 -13 1.27 1.68
 -12 19 -13 3.98 1.89
 -12 19 -12 7.11 2.33
 -12 19 -12 7.92 2.03
 -12 19 -12 7 2.02
 -12 19 -11 -0.17 1.47
 -12 19 -11 1.95 1.32
 -12 19 -10 57.35 4.94
 -12 19 -10 66.69 5.2
 -12 19 -10 54.98 4.49
 -12 19 -9 49.05 4.51
 -12 19 -9 51.29 4.66
 -12 19 -9 49.31 4.08
 -12 19 -8 12.83 2.52
 -12 19 -8 13.26 2.73
 -12 19 -7 4.95 1.97
 -12 19 -7 5.61 1.94
 -12 19 -7 5.15 2.05
 -12 19 -6 17.3 3.18
 -12 19 -6 16.08 2.33
 -12 19 -6 17.25 2.79
 -12 19 -5 31.84 3.94
 -12 19 -5 26.58 2.76
 -12 19 -5 29.78 3.54
 -12 19 -4 27.79 3.7
 -12 19 -4 33.77 3.89
 -12 19 -4 30.63 2.93
 -12 19 -3 3.62 1.76
 -12 19 -2 42.66 4.3
 -12 19 -1 44.03 4.51
 -12 19 -1 49.43 4.59
 -12 19 0 69.25 5.59
 -12 19 0 67.84 5.22
 -12 19 1 35.99 4.12
 -12 19 1 37.11 4.03
 -12 19 2 3.92 2.04
 -12 19 2 4.45 2.06
 -12 19 3 57.7 4.99
 -12 19 3 58.06 4.8
 -12 19 3 59.25 4.67
 -12 19 4 25.99 3.47
 -12 19 4 27.99 3.48
 -12 19 4 29.29 3.47
 -12 19 5 19.1 2.8
 -12 19 5 29.43 3.67
 -12 19 5 23.52 3.06
 -12 19 6 11.8 2.5
 -12 19 6 10.28 2.53
 -12 19 6 16.15 2.5
 -12 19 7 1.41 1.7
 -12 19 7 2.63 1.96
 -12 19 8 26.43 3.4
 -12 19 8 26.9 3.39
 -12 19 9 99.07 6.18
 -12 19 9 94.08 5.82
 -12 19 10 53.4 4.62
 -12 19 10 48.39 4.18
 -12 20 -19 7.2 2.51
 -12 20 -18 17.43 3.05
 -12 20 -17 0.8 1.93
 -12 20 -16 22.35 3.48
 -12 20 -15 16.13 3.02
 -12 20 -14 16.2 2.48
 -12 20 -14 15.94 2.82
 -12 20 -13 25.28 3.33
 -12 20 -13 20.69 2.77
 -12 20 -12 5.28 2.14
 -12 20 -12 4.8 1.9
 -12 20 -11 6.41 2.12
 -12 20 -11 6.79 2.12
 -12 20 -11 2.57 1.56
 -12 20 -10 27.36 3.85
 -12 20 -10 27.91 3.35
 -12 20 -10 31.3 3.53
 -12 20 -9 33.16 4.22
 -12 20 -9 29.1 3.32
 -12 20 -9 26.18 3.4
 -12 20 -8 49.22 4.98
 -12 20 -8 46.6 4.27
 -12 20 -8 47.92 3.99
 -12 20 -7 4.32 2.26
 -12 20 -7 3.91 1.95
 -12 20 -6 2.52 1.49
 -12 20 -6 3.09 1.39
 -12 20 -6 1.12 1.31
 -12 20 -5 3.17 1.79
 -12 20 -5 2.15 1.42
 -12 20 -5 0.76 1.33
 -12 20 -4 26.17 3.71
 -12 20 -4 21.17 3.12
 -12 20 -3 27.73 3.49
 -12 20 -2 -0.94 1.43
 -12 20 -1 18.83 3.2
 -12 20 -1 11.49 2.49
 -12 20 0 32.67 3.91
 -12 20 0 33.03 3.74
 -12 20 1 42.54 4.01
 -12 20 1 45.46 4.53
 -12 20 1 48.63 4.56
 -12 20 2 4.74 1.88
 -12 20 2 5.29 2.01
 -12 20 3 35.28 3.79
 -12 20 3 21.45 3.37
 -12 20 4 23.02 3.14
 -12 20 4 31.27 3.88
 -12 20 4 26.68 3.35
 -12 20 5 31.91 3.71
 -12 20 5 33.17 3.99
 -12 20 5 32.32 3.47
 -12 20 6 34.55 3.83
 -12 20 6 25.64 3.61
 -12 20 7 13.99 2.75
 -12 20 7 7.85 2.21
 -12 20 8 0.18 1.73
 -12 20 8 -1.7 1.86
 -12 21 -19 4.55 1.94
 -12 21 -18 8.13 2.62
 -12 21 -17 22.08 3.61
 -12 21 -16 -4.04 2.15
 -12 21 -16 -2.34 1.88
 -12 21 -15 2.81 1.62
 -12 21 -15 -2.3 2.14
 -12 21 -14 5.62 2.3
 -12 21 -14 1.31 1.71
 -12 21 -13 9.84 2.05
 -12 21 -13 12.38 2.54
 -12 21 -12 18.42 3.48
 -12 21 -12 18.9 3.03
 -12 21 -12 18.13 2.87
 -12 21 -11 -1.56 1.64
 -12 21 -11 1.88 1.73
 -12 21 -11 1.19 1.49
 -12 21 -10 -1.57 2.21
 -12 21 -10 -1.72 1.4
 -12 21 -10 0.33 1.49
 -12 21 -9 4.1 2.15
 -12 21 -9 6.72 2.05
 -12 21 -9 7.4 2.25
 -12 21 -8 14.72 2.78
 -12 21 -8 18.95 2.77
 -12 21 -7 -1.38 1.6
 -12 21 -7 2.73 1.61
 -12 21 -7 0.57 1.36
 -12 21 -6 14.53 2.8
 -12 21 -6 10.28 2
 -12 21 -6 11.88 2.37
 -12 21 -5 5.15 2.06
 -12 21 -5 2.61 1.83
 -12 21 -4 4.72 2.11
 -12 21 -4 2.06 1.52
 -12 21 -3 73.46 5.46
 -12 21 -2 20.74 3.28
 -12 21 -1 1.06 1.49
 -12 21 -1 0.38 1.52
 -12 21 0 0.83 1.6
 -12 21 1 16.66 2.9
 -12 21 1 22.16 3.12
 -12 21 2 67.76 5.1
 -12 21 2 63.97 5.3
 -12 21 3 7.94 2.32
 -12 21 3 11.9 2.64
 -12 21 3 8.98 2.19
 -12 21 4 4.2 1.92
 -12 21 4 2.65 1.78
 -12 21 5 2.46 1.9
 -12 21 5 1.67 1.68
 -12 21 5 -0.15 1.35
 -12 21 6 25.88 3.3
 -12 21 6 25.51 3.38
 -12 21 7 26.31 3.5
 -12 21 7 30.72 3.6
 -12 22 -18 -0.78 2.29
 -12 22 -17 19.92 3.17
 -12 22 -16 13.14 2.81
 -12 22 -16 8.31 2.33
 -12 22 -15 3.93 1.88
 -12 22 -15 2.09 1.99
 -12 22 -14 0.61 1.64
 -12 22 -14 -0.37 1.86
 -12 22 -13 19.59 3.24
 -12 22 -13 17.45 2.82
 -12 22 -13 18.62 2.72
 -12 22 -12 40.88 4.53
 -12 22 -12 38.87 4.09
 -12 22 -12 37 3.68
 -12 22 -11 24.75 3.56
 -12 22 -11 29.16 3.53
 -12 22 -11 25.93 3.19
 -12 22 -10 32.41 4.16
 -12 22 -10 25.51 3.18
 -12 22 -10 29.94 3.5
 -12 22 -9 -1.8 2.03
 -12 22 -9 1.03 1.48
 -12 22 -9 1.89 1.41
 -12 22 -8 11.37 2.85
 -12 22 -8 11.88 2.53
 -12 22 -8 13.4 2.4
 -12 22 -7 46.86 4.88
 -12 22 -7 49.37 4.47
 -12 22 -7 48.96 4.09
 -12 22 -6 9.13 2.56
 -12 22 -6 10.43 2.46
 -12 22 -5 0.22 1.88
 -12 22 -5 -0.55 1.54
 -12 22 -4 0.44 1.61
 -12 22 -4 3.9 1.81
 -12 22 -3 18.33 2.89
 -12 22 -2 45.28 4.33
 -12 22 -1 5.42 2.04
 -12 22 0 9.63 2.26
 -12 22 0 17.47 2.8
 -12 22 1 0.69 1.62
 -12 22 1 7.45 2.57
 -12 22 2 40.83 4.14
 -12 22 2 38.59 4.27
 -12 22 2 41.15 4.04
 -12 22 3 31.09 3.69
 -12 22 3 28.32 3.71
 -12 22 3 29.83 3.44
 -12 22 4 -0.18 1.5
 -12 22 4 5.05 2.25
 -12 22 4 1.57 1.58
 -12 22 5 -0.87 1.61
 -12 22 5 -1.08 1.75
 -12 23 -17 3.27 1.95
 -12 23 -16 11.95 2.5
 -12 23 -16 9.36 2.66
 -12 23 -15 4.25 1.72
 -12 23 -15 5.46 2.24
 -12 23 -14 -0.6 1.8
 -12 23 -14 0.92 1.64
 -12 23 -13 -2.91 2.22
 -12 23 -13 1.01 1.23
 -12 23 -13 -2.53 1.87
 -12 23 -12 15.2 3.1
 -12 23 -12 8.37 2.06
 -12 23 -12 7.71 2.47
 -12 23 -11 21.49 3.38
 -12 23 -11 15.61 2.72
 -12 23 -11 12.57 2.43
 -12 23 -10 9.21 2.57
 -12 23 -10 10.91 2.29
 -12 23 -10 12.09 2.36
 -12 23 -9 8.25 2.44
 -12 23 -9 4.08 1.79
 -12 23 -9 7.87 2.27
 -12 23 -8 3.32 2.17
 -12 23 -8 -0.69 1.38
 -12 23 -7 61.88 5.45
 -12 23 -7 64.76 5.1
 -12 23 -6 75.9 6.02
 -12 23 -6 76.72 5.47
 -12 23 -5 4.58 2.3
 -12 23 -5 3.88 1.72
 -12 23 -4 -1.72 1.99
 -12 23 0 37.12 3.88
 -12 23 0 26.02 3.75
 -12 23 1 15.21 2.76
 -12 23 1 17.48 3.18
 -12 23 1 12.81 2.58
 -12 23 2 1.91 1.66
 -12 23 2 4.49 2.11
 -12 23 3 29.71 3.63
 -12 23 3 25.15 3.43
 -12 23 3 33.82 3.75
 -12 24 -16 8.94 2.24
 -12 24 -16 14.05 2.85
 -12 24 -15 14.96 2.96
 -12 24 -15 11.12 2.63
 -12 24 -14 2.89 1.87
 -12 24 -14 2 1.85
 -12 24 -13 2.2 1.86
 -12 24 -13 2.67 1.75
 -12 24 -12 -2.27 2.04
 -12 24 -12 0.17 1.6
 -12 24 -12 -0.6 1.3
 -12 24 -11 5.07 2.27
 -12 24 -11 7.7 2.28
 -12 24 -11 2.33 1.63
 -12 24 -10 47.85 4.86
 -12 24 -10 41.08 3.97
 -12 24 -10 48.96 4.3
 -12 24 -9 32.31 4.1
 -12 24 -9 30.47 3.5
 -12 24 -8 27.83 3.95
 -12 24 -8 35.23 3.74
 -12 24 -7 11.04 3.02
 -12 24 -7 7.96 2.04
 -12 24 -6 12.65 2.94
 -12 24 -5 15.07 2.83
 -12 24 -4 7.86 2.34
 -12 24 -1 26.38 3.37
 -12 24 -1 24.66 3.6
 -12 24 0 24.19 3.37
 -12 24 0 25.33 3.68
 -12 24 0 24.8 3.47
 -12 24 1 2.23 1.83
 -12 24 1 5.26 2.18
 -12 24 1 3.43 1.75
 -12 25 -15 -0.36 1.92
 -12 25 -15 4.47 1.97
 -12 25 -14 12.79 2.68
 -12 25 -14 12.18 2.63
 -12 25 -13 4.69 1.94
 -12 25 -13 5.64 2.17
 -12 25 -12 4.9 1.86
 -12 25 -12 8.07 2.48
 -12 25 -11 0.81 1.56
 -12 25 -10 25.43 3.85
 -12 25 -9 25.66 3.72
 -12 25 -8 4.41 2.1
 -12 25 -7 1.88 1.88
 -12 25 -6 -1.47 1.89
 -12 25 -5 8.98 2.62
 -12 25 -2 2.84 1.94
 -12 25 -1 -2.2 1.78
 -12 25 -1 5.78 2.29
 -12 25 -1 2.91 2.16
 -12 26 -12 25.76 3.62
 -12 26 -11 27.46 3.66
 -12 26 -10 10.88 2.69
 -12 26 -9 4.63 2.44
 -12 26 -8 10.51 2.69
 -12 26 -7 3.06 1.97
 -11 -23 11 21.35 3.23
 -11 -23 11 30.66 3.87
 -11 -23 11 21.43 3.42
 -11 -23 12 49.79 4.72
 -11 -23 12 48.45 4.69
 -11 -23 12 49.25 4.89
 -11 -23 13 26.07 3.51
 -11 -23 13 28.53 3.91
 -11 -23 13 22.08 3.41
 -11 -23 14 9.84 2.51
 -11 -23 14 12.56 2.96
 -11 -23 14 11.15 2.82
 -11 -23 15 -1.97 1.96
 -11 -23 15 1.34 1.83
 -11 -23 15 4.15 2.28
 -11 -23 16 23.39 3.27
 -11 -23 16 28.12 3.97
 -11 -23 16 24.49 3.68
 -11 -23 17 28.03 3.55
 -11 -23 17 29.77 4.05
 -11 -23 17 27.18 3.92
 -11 -23 18 12.04 2.3
 -11 -23 18 16.15 2.73
 -11 -23 18 16.89 3.26
 -11 -23 19 4.5 1.83
 -11 -23 19 6.43 2.31
 -11 -23 19 2.44 1.93
 -11 -23 20 3.97 1.84
 -11 -23 20 5.86 2.23
 -11 -23 20 0.89 1.89
 -11 -23 21 18.3 3.07
 -11 -23 21 20.74 3.54
 -11 -23 21 20.5 3.47
 -11 -22 8 23.84 3.32
 -11 -22 9 29.52 3.7
 -11 -22 9 31.98 4.08
 -11 -22 10 22.49 3.43
 -11 -22 10 18.61 3.19
 -11 -22 10 17.84 3.23
 -11 -22 11 6.48 2.05
 -11 -22 11 8.65 2.61
 -11 -22 11 1.2 1.94
 -11 -22 12 32.14 3.88
 -11 -22 12 32.17 3.79
 -11 -22 12 33.79 4.2
 -11 -22 13 44.86 4.62
 -11 -22 13 42.96 4.34
 -11 -22 13 47.09 4.83
 -11 -22 14 41.16 4.63
 -11 -22 14 42.92 4.34
 -11 -22 14 32.78 4.29
 -11 -22 15 18.06 3.02
 -11 -22 15 19.98 3.5
 -11 -22 15 16.46 3.16
 -11 -22 16 4.97 1.84
 -11 -22 16 5.88 2.03
 -11 -22 16 5.94 2.61
 -11 -22 16 3.48 2.04
 -11 -22 17 18.44 2.98
 -11 -22 17 14.46 2.52
 -11 -22 17 15.73 3.03
 -11 -22 18 9.6 2.1
 -11 -22 18 8.15 1.98
 -11 -22 18 11.39 2.87
 -11 -22 19 21.99 3.26
 -11 -22 19 25.28 3.8
 -11 -22 19 23.7 3.83
 -11 -22 20 1.79 1.53
 -11 -22 20 0.66 1.96
 -11 -22 20 2.26 1.97
 -11 -22 21 3.13 1.97
 -11 -22 21 1.49 1.86
 -11 -22 22 8.85 2.45
 -11 -22 22 7.89 2.65
 -11 -22 23 23.37 3.4
 -11 -22 23 26.41 3.25
 -11 -22 23 26.35 3.66
 -11 -22 23 27.88 4.09
 -11 -21 6 15.68 2.84
 -11 -21 6 10.88 2.75
 -11 -21 7 -2.72 2.23
 -11 -21 8 7.71 2.51
 -11 -21 8 9.23 2.5
 -11 -21 9 43.42 4.15
 -11 -21 9 45.31 4.67
 -11 -21 9 42.28 4.56
 -11 -21 10 37.51 4.13
 -11 -21 10 38.68 4.33
 -11 -21 10 33.6 4.17
 -11 -21 11 13.47 2.65
 -11 -21 11 10.74 2.83
 -11 -21 11 12.51 2.85
 -11 -21 12 0.39 1.7
 -11 -21 12 3.73 2.46
 -11 -21 12 0.2 1.53
 -11 -21 13 -1.02 1.97
 -11 -21 13 1.34 2.26
 -11 -21 13 1.54 1.87
 -11 -21 14 33.88 4.09
 -11 -21 14 32.69 3.74
 -11 -21 14 35.01 4.32
 -11 -21 15 39.3 4.57
 -11 -21 15 39.18 4.06
 -11 -21 15 43.72 3.85
 -11 -21 15 44.85 4.84
 -11 -21 16 1.4 1.6
 -11 -21 16 0.69 1.53
 -11 -21 16 0.69 1.73
 -11 -21 16 1.1 1.84
 -11 -21 17 4.56 2.1
 -11 -21 17 3.76 1.9
 -11 -21 18 16.25 2.8
 -11 -21 18 18.53 2.76
 -11 -21 18 15.12 3.2
 -11 -21 18 13.27 3.12
 -11 -21 19 60.47 4.91
 -11 -21 19 59.06 3.96
 -11 -21 19 61.03 4.34
 -11 -21 19 69.54 5.96
 -11 -21 19 58.65 5.5
 -11 -21 20 25.56 3.53
[truncated: 4,540,665 more chars]
