# Supplementary material for: Zwitterionic Heavier Pnictinidenes in Redox Catalysis
Source: Angew Chem Int Ed Engl. 2025 Jun 30;64(34):e202505697. doi: 10.1002/anie.202505697 (PMC12363621; doi:10.1002/anie.202505697)
Supplement: Supplementary file 2 — Supporting Information [file ANIE-64-e202505697-s002.zip › 11a.cif]

data_10a

#2024ncs0803z

_audit_creation_date               2025-01-10
_audit_creation_method
;
Olex2 1.5-dev
(compiled 2025.01.04 svn.r5a871f7a for OlexSys, GUI svn.r7113)
;
loop_
  _audit_author_name
  _audit_author_email
  _audit_author_address
 'Planas Fabrega, O.' o.planasfabrega@qmul.ac.uk
;
University of London Queen Mary
Chemistry
Mile End Road, School of Physical & Chemical Sciences, Joseph Priestley Building
London
E1 4NS
UK
;
 'Tizzard, G.J.' Graham.Tizzard@soton.ac.uk
;
University of Southampton
UK National Crystallography Service, Chemistry, Faculty of Engineering and Physical Sciences
Highfield
Southampton
SO17 1BJ
UK
;

_audit_contact_author_address      ?
_audit_contact_author_email        ?
_audit_contact_author_name         ''
_audit_contact_author_phone        ?
_publ_contact_author_id_orcid      ?
_publ_section_references
;
Bourhis, L.J., Dolomanov, O.V., Gildea, R.J., Howard, J.A.K., Puschmann, H.
 (2015). Acta Cryst. A71, 59-75.

D. Kratzert, I. Krossing, (2018), J. Appl. Cryst. 51, 928-934.

Dolomanov, O.V., Bourhis, L.J., Gildea, R.J, Howard, J.A.K. & Puschmann, H.
 (2009), J. Appl. Cryst. 42, 339-341.

Kratzert, D., Holstein, J.J. & Krossing, I. (2015). J. Appl. Cryst. 48, 933-938.

Sheldrick, G.M. (2015). Acta Cryst. A71, 3-8.
;
_chemical_formula_moiety           'C34 H41 B N4 Sb, 1.333(C4 H10 O), B F4'
_chemical_formula_sum              'C39.333 H54.333 B2 F4 N4 O1.333 Sb'
_chemical_formula_weight           823.965
_chemical_oxdiff_formula           'C38 H51 B2 F4 N4 O Sb'
_chemical_oxdiff_usercomment       SFG-02-533
loop_
  _atom_type_symbol
  _atom_type_scat_dispersion_real
  _atom_type_scat_dispersion_imag
  _atom_type_scat_Cromer_Mann_a1
  _atom_type_scat_Cromer_Mann_a2
  _atom_type_scat_Cromer_Mann_a3
  _atom_type_scat_Cromer_Mann_a4
  _atom_type_scat_Cromer_Mann_b1
  _atom_type_scat_Cromer_Mann_b2
  _atom_type_scat_Cromer_Mann_b3
  _atom_type_scat_Cromer_Mann_b4
  _atom_type_scat_Cromer_Mann_c
  _atom_type_scat_source
  _atom_type_scat_dispersion_source
 B 0.00156 0.00068 2.05450 1.33260 1.09790 0.70680 23.21850 1.02100 60.34980
 0.14030 -0.19320 'International Tables Volume C Table 6.1.1.4 (pp. 500-502)'
 'Brennan, Cowan, Rev. Sci. Instrum., 1992, 63, 850'
 C 0.00313 0.00162 2.31000 1.02000 1.58860 0.86500 20.84390 10.20750 0.56870
 51.65120 0.21560 'International Tables Volume C Table 6.1.1.4 (pp. 500-502)'
 'Brennan, Cowan, Rev. Sci. Instrum., 1992, 63, 850'
 F 0.01756 0.01033 3.53920 2.64120 1.51700 1.02430 10.28250 4.29440 0.26150
 26.14760 0.27760 'International Tables Volume C Table 6.1.1.4 (pp. 500-502)'
 'Brennan, Cowan, Rev. Sci. Instrum., 1992, 63, 850'
 H 0.00000 0.00000 0.49300 0.32291 0.14019 0.04081 10.51090 26.12570 3.14236
 57.79970 0.00304 'International Tables Volume C Table 6.1.1.4 (pp. 500-502)'
 'Brennan, Cowan, Rev. Sci. Instrum., 1992, 63, 850'
 N 0.00612 0.00332 12.21260 3.13220 2.01250 1.16630 0.00570 9.89330 28.99750
 0.58260 -11.52900 'International Tables Volume C Table 6.1.1.4 (pp. 500-502)'
 'Brennan, Cowan, Rev. Sci. Instrum., 1992, 63, 850'
 O 0.01085 0.00610 3.04850 2.28680 1.54630 0.86700 13.27710 5.70110 0.32390
 32.90890 0.25080 'International Tables Volume C Table 6.1.1.4 (pp. 500-502)'
 'Brennan, Cowan, Rev. Sci. Instrum., 1992, 63, 850'
 Sb -0.55470 1.55289 19.64180 19.04550 5.03710 2.68270 5.30340 0.46070 27.90740
 75.28250 4.59090 'International Tables Volume C Table 6.1.1.4 (pp. 500-502)'
 'Brennan, Cowan, Rev. Sci. Instrum., 1992, 63, 850'

_space_group_crystal_system        'orthorhombic'
_space_group_IT_number             62
_space_group_name_H-M_alt          'P n m a'
_space_group_name_Hall             '-P 2ac 2n'
loop_
  _space_group_symop_id
  _space_group_symop_operation_xyz
 1 x,y,z
 2 x+1/2,-y+1/2,-z+1/2
 3 -x,y+1/2,-z
 4 -x+1/2,-y,z+1/2
 5 -x,-y,-z
 6 -x-1/2,y-1/2,z-1/2
 7 x,-y-1/2,z
 8 x-1/2,y,-z-1/2

_symmetry_Int_Tables_number        62
_cell_length_a                     28.1188(3)
_cell_length_b                     31.1696(3)
_cell_length_c                     13.7378(1)
_cell_angle_alpha                  90
_cell_angle_beta                   90
_cell_angle_gamma                  90
_cell_volume                       12040.52(19)
_cell_formula_units_Z              12
_cell_measurement_reflns_used      158106
_cell_measurement_temperature      100(2)
_cell_measurement_theta_max        37.9240
_cell_measurement_theta_min        1.5990
_exptl_absorpt_coefficient_mu      0.741
_exptl_absorpt_correction_T_max    1.00000
_exptl_absorpt_correction_T_min    0.92998
_exptl_absorpt_correction_type     multi-scan
_exptl_absorpt_process_details
;
CrysAlisPro 1.171.43.143a (Rigaku Oxford Diffraction, 2024)
Empirical absorption correction using spherical harmonics,
implemented in SCALE3 ABSPACK scaling algorithm.
;
_exptl_crystal_colour              colourless
_exptl_crystal_colour_primary      colourless
_exptl_crystal_density_diffrn      1.364
_exptl_crystal_description         block
_exptl_crystal_F_000               5108.000
_exptl_crystal_recrystallization_method 
 'The material was recrystallised slow diffusion at -30degs of diethyl ether and into a saturated solution of THF'
_exptl_crystal_size_max            0.15
_exptl_crystal_size_mid            0.08
_exptl_crystal_size_min            0.08
_diffrn_reflns_av_R_equivalents    0.0398
_diffrn_reflns_av_unetI/netI       0.0192
_diffrn_reflns_Laue_measured_fraction_full  0.9997
_diffrn_reflns_Laue_measured_fraction_max  0.9709
_diffrn_reflns_limit_h_max         47
_diffrn_reflns_limit_h_min         -48
_diffrn_reflns_limit_k_max         53
_diffrn_reflns_limit_k_min         -53
_diffrn_reflns_limit_l_max         22
_diffrn_reflns_limit_l_min         -23
_diffrn_reflns_number              410672
_diffrn_reflns_point_group_measured_fraction_full  0.9997
_diffrn_reflns_point_group_measured_fraction_max  0.9709
_diffrn_reflns_theta_full          25.2417
_diffrn_reflns_theta_max           38.01
_diffrn_reflns_theta_min           1.59
_diffrn_ambient_environment        N~2~
_diffrn_ambient_temperature        100(2)
_diffrn_detector                   'hybrid pixel array detector'
_diffrn_detector_area_resol_mean   10
_diffrn_detector_dtime             0.000
_diffrn_detector_type              'Rigaku, HyPix 6000HE'
_diffrn_measured_fraction_theta_full  0.9997
_diffrn_measured_fraction_theta_max  0.9709
_diffrn_measurement_details
;
List of Runs (angles in degrees, time in seconds):

  # Type    Start    End  Width  t~exp~   \w     \q     \k     \f   Frames
--------------------------------------------------------------------------
  1  \w    -69.00  -4.00   0.50    7.00    --  -28.23 115.00 -42.00  130
  2  \w     10.00  71.00   0.50    7.00    --   30.89-115.00-131.00  122
  3  \w     21.00  53.00   0.50    7.00    --  -28.23  19.00 -30.00   64
  4  \w     21.00  53.00   0.50    7.00    --  -28.23  19.00 -90.00   64
  5  \w     21.00  53.00   0.50    7.00    --  -28.23  19.00  90.00   64
  6  \w     21.00  53.00   0.50    7.00    --  -28.23  19.00-180.00   64
  7  \w     21.00  53.00   0.50    7.00    --  -28.23  19.00-120.00   64
  8  \w     21.00  53.00   0.50    7.00    --  -28.23  19.00 120.00   64
  9  \w      0.00  64.00   0.50    7.00    --   30.89 -99.00 -60.00  128
 10  \w    -49.00 -17.00   0.50    7.00    --   30.89 -19.00 -30.00   64
 11  \w     16.00  62.00   0.50    7.00    --   30.89  57.00   0.00   92
 12  \w    -49.00 -17.00   0.50    7.00    --   30.89 -19.00-180.00   64
 13  \w    -49.00 -17.00   0.50    7.00    --   30.89 -19.00 -90.00   64
 14  \w    -49.00 -17.00   0.50    7.00    --   30.89 -19.00 -60.00   64
 15  \w     21.00  53.00   0.50    7.00    --  -28.23  19.00  60.00   64
 16  \w     16.00  62.00   0.50    7.00    --   30.89  57.00  90.00   92
 17  \w     16.00  62.00   0.50    7.00    --   30.89  57.00  30.00   92
 18  \w     16.00  62.00   0.50    7.00    --   30.89  57.00 -60.00   92
 19  \w      0.00  64.00   0.50    7.00    --   30.89 -99.00 150.00  128
 20  \w    -49.00 -17.00   0.50    7.00    --   30.89 -19.00   0.00   64
 21  \w     16.00  62.00   0.50    7.00    --   30.89  57.00 150.00   92
 22  \w     16.00  62.00   0.50    7.00    --   30.89  57.00-120.00   92
;
_diffrn_measurement_device         'four-circle diffractometer'
_diffrn_measurement_device_details  'Rigaku, UG2 \k goniometer'
_diffrn_measurement_device_type   
 'Rigaku FRE+ diffractometer with Arc)Sec VHF Varimax confocal mirrors, a UG2 goniometer and HyPix 6000HE detector'
_diffrn_measurement_method         'profile data from \w-scans'
_diffrn_measurement_specimen_support  'MiTeGen MicroLoop'
_diffrn_orient_matrix_type        
 'CrysAlisPro convention (1999,Acta A55,543-557)'
_diffrn_orient_matrix_UB_11        -0.0242617000
_diffrn_orient_matrix_UB_12        0.0011806000
_diffrn_orient_matrix_UB_13        0.0138608000
_diffrn_orient_matrix_UB_21        -0.0023568000
_diffrn_orient_matrix_UB_22        -0.0224233000
_diffrn_orient_matrix_UB_23        -0.0074865000
_diffrn_orient_matrix_UB_31        0.0064812000
_diffrn_orient_matrix_UB_32        -0.0037494000
_diffrn_orient_matrix_UB_33        0.0491619000
_diffrn_radiation_collimation      0.2
_diffrn_radiation_monochromator    'Confocal mirrors, Arc)Sec VHF Varimax'
_diffrn_radiation_probe            x-ray
_diffrn_radiation_type             'Mo K\a'
_diffrn_radiation_wavelength       0.71073
_diffrn_radiation_xray_symbol      K-L~3~
_diffrn_source                     'Rotating Anode'
_diffrn_source_current             55.0
_diffrn_source_power               2.475
_diffrn_source_target              Mo
_diffrn_source_type                'Rigaku FRE+'
_diffrn_source_voltage             45.0
_reflns_Friedel_coverage           0.0
_reflns_limit_h_max                48
_reflns_limit_h_min                0
_reflns_limit_k_max                53
_reflns_limit_k_min                0
_reflns_limit_l_max                23
_reflns_limit_l_min                0
_reflns_number_gt                  27379
_reflns_number_total               32300
_reflns_threshold_expression       I>=2u(I)
_computing_cell_refinement         'CrysAlisPro 1.171.43.143a (Rigaku OD, 2024)'
_computing_data_collection        
 'CrysAlisPro system (CCD 43.143a 64-bit (release 25-10-2024))'
_computing_data_reduction          'CrysAlisPro 1.171.43.143a (Rigaku OD, 2024)'
_computing_molecular_graphics      'Olex2 1.5-dev (Dolomanov et al., 2009)'
_computing_publication_material    'Olex2 1.5-dev (Dolomanov et al., 2009)'
_computing_structure_refinement    'olex2.refine 1.5-dev (Bourhis et al., 2015)'
_computing_structure_solution      'SHELXT 2018/2 (Sheldrick, 2018)'
_refine_diff_density_max           1.6780
_refine_diff_density_min           -0.5535
_refine_diff_density_rms           0.1137
_refine_ls_d_res_high              0.5770
_refine_ls_d_res_low               12.8160
_refine_ls_goodness_of_fit_ref     1.0324
_refine_ls_hydrogen_treatment      constr
_refine_ls_matrix_type             full
_refine_ls_number_constraints      147
_refine_ls_number_parameters       800
_refine_ls_number_reflns           32300
_refine_ls_number_restraints       75
_refine_ls_R_factor_all            0.0402
_refine_ls_R_factor_gt             0.0300
_refine_ls_restrained_S_all        1.0312
_refine_ls_shift/su_max            -0.0005
_refine_ls_shift/su_mean           0.0000
_refine_ls_structure_factor_coef   Fsqd
_refine_ls_weighting_details      
 'w=1/[\s^2^(Fo^2^)+(0.0368P)^2^+4.8866P] where P=(Fo^2^+2Fc^2^)/3'
_refine_ls_weighting_scheme        calc
_refine_ls_wR_factor_gt            0.0713
_refine_ls_wR_factor_ref           0.0754
_refine_special_details
;           
The structure is Z' = 3/2 with one molecule of the structure, one BF4- counterion and two solvent Et2O molecules lying along the crystallographic mirror plane. One BF4- and and Et2O are modelled as disordered with PART -1 with equal distance restraints (SADI) between chemically equivalent disordered atom pairs and thermal restraints (RIGU).
;

_olex2_refinement_description
;
1. Fixed Uiso
 At 1.2 times of:
  All C(H) groups, All C(H,H) groups
 At 1.5 times of:
  All C(H,H,H) groups
2. Restrained distances
 B81-F81 \\sim B81-F82 \\sim B81-F83
 with sigma of 0.02
 F81-F82 \\sim F82-F83 \\sim F81-F83
 with sigma of 0.04
3. Rigid body (RIGU) restrains
 F81, F82, F83, B81
 with sigma for 1-2 distances of 0.004 and sigma for 1-3 distances of 0.004
 F81, F81, F82, F83, F83, F84, F84, B81
 with sigma for 1-2 distances of 0.004 and sigma for 1-3 distances of 0.004
 O101, C101, C102, C103, C104
 with sigma for 1-2 distances of 0.004 and sigma for 1-3 distances of 0.004
4. Others
 Fixed Sof: H69a(0.5) H69b(0.5) H69c(0.5) H64a(0.5) H64b(0.5) H64c(0.5)
 F81(0.5) F83(0.5) F84(0.5) O101(0.5) C102(0.5) H10c(0.5) H10d(0.5) H10e(0.5)
 C101(0.5) H10a(0.5) H10b(0.5) C103(0.5) H10f(0.5) H10g(0.5) C104(0.5)
 H10h(0.5) H10i(0.5) H10j(0.5)
5.a Secondary CH2 refined with riding coordinates:
 C91(H91a,H91b), C93(H93a,H93b), C111(H11a,H11b), C101(H10a,H10b), C103(H10f,
 H10g)
5.b Aromatic/amide H refined with riding coordinates:
 C71(H71), C63(H63), C52(H52), C9(H9), C75(H75), C2(H2), C53(H53), C59(H59),
 C34(H34), C24(H24), C66(H66), C10(H10), C62(H62), C16(H16), C3(H3), C30(H30),
 C20(H20), C31(H31), C26(H26), C33(H33), C60(H60), C67(H67), C19(H19), C72(H72),
  C27(H27), C23(H23), C32(H32), C17(H17), C74(H74), C73(H73)
5.c Idealised Me refined as rotating group:
 C7(H7a,H7b,H7c), C6(H6a,H6b,H6c), C56(H56a,H56b,H56c), C5(H5a,H5b,H5c),
 C69(H69a,H69b,H69c), C92(H92a,H92b,H92c), C13(H13a,H13b,H13c), C57(H57a,H57b,
 H57c), C55(H55a,H55b,H55c), C64(H64a,H64b,H64c), C28(H28a,H28b,H28c), C14(H14a,
 H14b,H14c), C12(H12a,H12b,H12c), C21(H21a,H21b,H21c), C112(H11c,H11d,H11e),
 C94(H94a,H94b,H94c), C102(H10c,H10d,H10e), C104(H10h,H10i,H10j)
;
_atom_sites_solution_primary       dual
loop_
  _atom_site_label
  _atom_site_type_symbol
  _atom_site_fract_x
  _atom_site_fract_y
  _atom_site_fract_z
  _atom_site_U_iso_or_equiv
  _atom_site_adp_type
  _atom_site_occupancy
  _atom_site_site_symmetry_order
  _atom_site_refinement_flags_posn
  _atom_site_refinement_flags_adp
  _atom_site_refinement_flags_occupancy
  _atom_site_disorder_group
 Sb1 Sb 0.817555(5) 0.386261(5) 0.395198(10) 0.014163(16) Uani 1.000000 1 . . . .
 N1 N 0.85822(3) 0.47309(3) 0.46989(6) 0.01549(13) Uani 1.000000 1 . . . .
 N2 N 0.83042(3) 0.43711(3) 0.59461(6) 0.01534(13) Uani 1.000000 1 . . . .
 N3 N 0.83867(3) 0.47151(3) 0.28677(6) 0.01489(13) Uani 1.000000 1 . . . .
 N4 N 0.79514(3) 0.43133(3) 0.19065(6) 0.01628(14) Uani 1.000000 1 . . . .
 C1 C 0.83726(3) 0.43617(3) 0.49636(6) 0.01438(14) Uani 1.000000 1 . . . .
 C2 C 0.86543(4) 0.49730(3) 0.55243(7) 0.01974(17) Uani 1.000000 1 . . . .
 H2 H 0.87997(4) 0.52479(3) 0.55478(7) 0.0237(2) Uiso 1.000000 1 R . . .
 C3 C 0.84824(4) 0.47523(3) 0.62966(7) 0.01936(17) Uani 1.000000 1 . . . .
 H3 H 0.84844(4) 0.48434(3) 0.69565(7) 0.0232(2) Uiso 1.000000 1 R . . .
 C4 C 0.80245(4) 0.40588(3) 0.65557(7) 0.01636(15) Uani 1.000000 1 . . . .
 C5 C 0.82066(4) 0.36026(4) 0.63934(8) 0.02189(18) Uani 1.000000 1 . . . .
 H5a H 0.85499(8) 0.35931(8) 0.6514(7) 0.0328(3) Uiso 1.000000 1 GR . . .
 H5b H 0.8044(3) 0.34063(6) 0.6841(5) 0.0328(3) Uiso 1.000000 1 GR . . .
 H5c H 0.8142(3) 0.35156(13) 0.5721(2) 0.0328(3) Uiso 1.000000 1 GR . . .
 C6 C 0.75032(4) 0.41079(4) 0.62761(8) 0.02145(18) Uani 1.000000 1 . . . .
 H6a H 0.73087(5) 0.3917(2) 0.6680(5) 0.0322(3) Uiso 1.000000 1 GR . . .
 H6b H 0.74038(11) 0.44058(8) 0.6379(7) 0.0322(3) Uiso 1.000000 1 GR . . .
 H6c H 0.74617(7) 0.4032(3) 0.5589(2) 0.0322(3) Uiso 1.000000 1 GR . . .
 C7 C 0.80903(5) 0.41728(4) 0.76289(7) 0.0246(2) Uani 1.000000 1 . . . .
 H7a H 0.7959(4) 0.44588(15) 0.77527(19) 0.0369(3) Uiso 1.000000 1 GR . . .
 H7b H 0.7924(3) 0.3962(2) 0.80335(8) 0.0369(3) Uiso 1.000000 1 GR . . .
 H7c H 0.84299(5) 0.4171(4) 0.7789(2) 0.0369(3) Uiso 1.000000 1 GR . . .
 C8 C 0.81725(3) 0.43298(3) 0.27875(7) 0.01464(14) Uani 1.000000 1 . . . .
 C9 C 0.83013(4) 0.49410(3) 0.20212(7) 0.01836(16) Uani 1.000000 1 . . . .
 H9 H 0.84132(4) 0.52217(3) 0.18796(7) 0.0220(2) Uiso 1.000000 1 R . . .
 C10 C 0.80319(4) 0.46956(3) 0.14293(7) 0.01917(17) Uani 1.000000 1 . . . .
 H10 H 0.79189(4) 0.47719(3) 0.08010(7) 0.0230(2) Uiso 1.000000 1 R . . .
 C11 C 0.76569(4) 0.39717(4) 0.14271(7) 0.02011(17) Uani 1.000000 1 . . . .
 C12 C 0.78797(6) 0.38817(5) 0.04330(9) 0.0319(3) Uani 1.000000 1 . . . .
 H12a H 0.7703(3) 0.3652(3) 0.0108(4) 0.0478(4) Uiso 1.000000 1 GR . . .
 H12b H 0.7867(4) 0.41420(12) 0.0034(3) 0.0478(4) Uiso 1.000000 1 GR . . .
 H12c H 0.82116(14) 0.3794(4) 0.05194(11) 0.0478(4) Uiso 1.000000 1 GR . . .
 C13 C 0.71526(5) 0.41528(5) 0.12988(10) 0.0294(2) Uani 1.000000 1 . . . .
 H13a H 0.69518(12) 0.39386(15) 0.0977(8) 0.0442(4) Uiso 1.000000 1 GR . . .
 H13b H 0.70185(17) 0.4222(4) 0.19382(11) 0.0442(4) Uiso 1.000000 1 GR . . .
 H13c H 0.71659(7) 0.4413(2) 0.0900(7) 0.0442(4) Uiso 1.000000 1 GR . . .
 C14 C 0.76406(6) 0.35649(4) 0.20188(9) 0.0319(3) Uani 1.000000 1 . . . .
 H14a H 0.79648(6) 0.3458(2) 0.2120(8) 0.0479(4) Uiso 1.000000 1 GR . . .
 H14b H 0.7492(4) 0.36237(9) 0.2650(4) 0.0479(4) Uiso 1.000000 1 GR . . .
 H14c H 0.7454(4) 0.33481(13) 0.1671(4) 0.0479(4) Uiso 1.000000 1 GR . . .
 C15 C 0.92772(4) 0.47053(3) 0.34155(7) 0.01677(15) Uani 1.000000 1 . . . .
 C16 C 0.95897(4) 0.45644(4) 0.41380(8) 0.0236(2) Uani 1.000000 1 . . . .
 H16 H 0.94873(4) 0.45669(4) 0.47970(8) 0.0283(2) Uiso 1.000000 1 R . . .
 C17 C 1.00465(4) 0.44204(5) 0.39233(9) 0.0276(2) Uani 1.000000 1 . . . .
 H17 H 1.02478(4) 0.43264(5) 0.44360(9) 0.0331(3) Uiso 1.000000 1 R . . .
 C18 C 1.02125(4) 0.44121(4) 0.29712(9) 0.0251(2) Uani 1.000000 1 . . . .
 C19 C 0.99088(4) 0.45594(4) 0.22430(8) 0.02375(19) Uani 1.000000 1 . . . .
 H19 H 1.00145(4) 0.45610(4) 0.15861(8) 0.0285(2) Uiso 1.000000 1 R . . .
 C20 C 0.94542(4) 0.47040(4) 0.24620(7) 0.02010(17) Uani 1.000000 1 . . . .
 H20 H 0.92571(4) 0.48052(4) 0.19495(7) 0.0241(2) Uiso 1.000000 1 R . . .
 C21 C 1.06993(5) 0.42368(6) 0.27423(12) 0.0377(3) Uani 1.000000 1 . . . .
 H21a H 1.06678(5) 0.3954(2) 0.2437(9) 0.0566(5) Uiso 1.000000 1 GR . . .
 H21b H 1.08635(19) 0.4432(2) 0.2296(8) 0.0566(5) Uiso 1.000000 1 GR . . .
 H21c H 1.08831(18) 0.4210(4) 0.33453(17) 0.0566(5) Uiso 1.000000 1 GR . . .
 C22 C 0.87382(4) 0.54084(3) 0.36815(7) 0.01638(15) Uani 1.000000 1 . . . .
 C23 C 0.91543(4) 0.56477(3) 0.38059(7) 0.01861(16) Uani 1.000000 1 . . . .
 H23 H 0.94509(4) 0.55019(3) 0.38208(7) 0.0223(2) Uiso 1.000000 1 R . . .
 C24 C 0.91492(4) 0.60934(4) 0.39091(8) 0.02111(18) Uani 1.000000 1 . . . .
 H24 H 0.94399(4) 0.62428(4) 0.40047(8) 0.0253(2) Uiso 1.000000 1 R . . .
 C25 C 0.87250(4) 0.63213(3) 0.38740(8) 0.02148(18) Uani 1.000000 1 . . . .
 C26 C 0.83049(4) 0.60862(4) 0.37461(9) 0.02265(19) Uani 1.000000 1 . . . .
 H26 H 0.80097(4) 0.62337(4) 0.37137(9) 0.0272(2) Uiso 1.000000 1 R . . .
 C27 C 0.83109(4) 0.56417(3) 0.36656(8) 0.02012(17) Uani 1.000000 1 . . . .
 H27 H 0.80185(4) 0.54919(3) 0.35981(8) 0.0241(2) Uiso 1.000000 1 R . . .
 C28 C 0.87216(5) 0.68047(4) 0.39573(11) 0.0325(3) Uani 1.000000 1 . . . .
 H28a H 0.90396(12) 0.69056(5) 0.4138(9) 0.0488(4) Uiso 1.000000 1 GR . . .
 H28b H 0.8631(4) 0.69303(4) 0.3330(3) 0.0488(4) Uiso 1.000000 1 GR . . .
 H28c H 0.8492(3) 0.68918(4) 0.4457(6) 0.0488(4) Uiso 1.000000 1 GR . . .
 C29 C 0.88810(4) 0.36360(3) 0.36523(7) 0.01820(16) Uani 1.000000 1 . . . .
 C30 C 0.91198(4) 0.34011(4) 0.43682(9) 0.0241(2) Uani 1.000000 1 . . . .
 H30 H 0.89765(4) 0.33602(4) 0.49875(9) 0.0289(2) Uiso 1.000000 1 R . . .
 C31 C 0.95656(5) 0.32271(4) 0.41802(10) 0.0305(2) Uani 1.000000 1 . . . .
 H31 H 0.97296(5) 0.30728(4) 0.46732(10) 0.0366(3) Uiso 1.000000 1 R . . .
 C32 C 0.97695(5) 0.32798(4) 0.32694(11) 0.0316(3) Uani 1.000000 1 . . . .
 H32 H 1.00738(5) 0.31607(4) 0.31387(11) 0.0379(3) Uiso 1.000000 1 R . . .
 C33 C 0.95326(5) 0.35046(4) 0.25497(10) 0.0287(2) Uani 1.000000 1 . . . .
 H33 H 0.96728(5) 0.35364(4) 0.19247(10) 0.0345(3) Uiso 1.000000 1 R . . .
 C34 C 0.90900(4) 0.36841(4) 0.27392(8) 0.02241(19) Uani 1.000000 1 . . . .
 H34 H 0.89293(4) 0.38401(4) 0.22446(8) 0.0269(2) Uiso 1.000000 1 R . . .
 B1 B 0.87542(4) 0.48885(4) 0.36575(7) 0.01565(17) Uani 1.000000 1 . . . .
 Sb51 Sb 0.583984(7) 0.25 0.648653(15) 0.013178(18) Uani 1.000000 2 S T P .
 N51 N 0.67027(3) 0.29108(3) 0.54244(6) 0.01593(13) Uani 1.000000 1 . . . .
 N52 N 0.61591(3) 0.34096(3) 0.55852(6) 0.01565(13) Uani 1.000000 1 . . . .
 C51 C 0.62688(3) 0.29946(3) 0.57908(7) 0.01398(14) Uani 1.000000 1 . . . .
 C52 C 0.68671(4) 0.32771(3) 0.49749(9) 0.02235(19) Uani 1.000000 1 . . . .
 H52 H 0.71647(4) 0.33078(3) 0.46549(9) 0.0268(2) Uiso 1.000000 1 R . . .
 C53 C 0.65316(4) 0.35854(3) 0.50680(9) 0.02243(19) Uani 1.000000 1 . . . .
 H53 H 0.65493(4) 0.38700(3) 0.48229(9) 0.0269(2) Uiso 1.000000 1 R . . .
 C54 C 0.57214(4) 0.36678(3) 0.58131(7) 0.01744(16) Uani 1.000000 1 . . . .
 C55 C 0.58865(5) 0.41055(4) 0.61931(10) 0.0271(2) Uani 1.000000 1 . . . .
 H55a H 0.56090(5) 0.42770(14) 0.6380(8) 0.0407(3) Uiso 1.000000 1 GR . . .
 H55b H 0.6092(3) 0.40643(4) 0.6761(5) 0.0407(3) Uiso 1.000000 1 GR . . .
 H55c H 0.6064(3) 0.42552(16) 0.5681(3) 0.0407(3) Uiso 1.000000 1 GR . . .
 C56 C 0.54231(4) 0.34530(3) 0.65949(8) 0.02076(18) Uani 1.000000 1 . . . .
 H56a H 0.5163(2) 0.36445(14) 0.6786(6) 0.0311(3) Uiso 1.000000 1 GR . . .
 H56b H 0.5291(3) 0.31845(17) 0.6340(3) 0.0311(3) Uiso 1.000000 1 GR . . .
 H56c H 0.56226(9) 0.3391(3) 0.7163(3) 0.0311(3) Uiso 1.000000 1 GR . . .
 C57 C 0.54356(5) 0.37139(5) 0.48747(9) 0.0301(2) Uani 1.000000 1 . . . .
 H57a H 0.5344(4) 0.34291(5) 0.4639(5) 0.0452(4) Uiso 1.000000 1 GR . . .
 H57b H 0.5149(2) 0.3884(3) 0.5001(2) 0.0452(4) Uiso 1.000000 1 GR . . .
 H57c H 0.56303(15) 0.3858(3) 0.4381(3) 0.0452(4) Uiso 1.000000 1 GR . . .
 C58 C 0.74606(5) 0.25 0.48768(11) 0.0174(2) Uani 1.000000 2 S T P .
 C59 C 0.79357(5) 0.25 0.51753(12) 0.0196(2) Uani 1.000000 2 S T P .
 H59 H 0.80057(5) 0.25 0.58518(12) 0.0235(3) Uiso 1.000000 2 RS T P .
 C60 C 0.83115(6) 0.25 0.45072(14) 0.0243(3) Uani 1.000000 2 S T P .
 H60 H 0.86300(6) 0.25 0.47374(14) 0.0292(3) Uiso 1.000000 2 RS T P .
 C61 C 0.82244(6) 0.25 0.35106(13) 0.0243(3) Uani 1.000000 2 S T P .
 C62 C 0.77507(6) 0.25 0.32016(12) 0.0239(3) Uani 1.000000 2 S T P .
 H62 H 0.76820(6) 0.25000000000000006 0.25245(12) 0.0287(3) Uiso 1.000000 2 RS T
 P .
 C63 C 0.73776(6) 0.25 0.38683(11) 0.0211(3) Uani 1.000000 2 S T P .
 H63 H 0.70594(6) 0.25000000000000006 0.36357(11) 0.0253(3) Uiso 1.000000 2 RS T
 P .
 C64 C 0.86288(7) 0.25 0.27919(16) 0.0323(4) Uani 1.000000 2 S T P .
 H64a H 0.8882(3) 0.2310(5) 0.3026(7) 0.0484(6) Uiso 0.500000 1 GR . P -1
 H64b H 0.85143(18) 0.2398(6) 0.2159(4) 0.0484(6) Uiso 0.500000 1 GR . P -1
 H64c H 0.8753(5) 0.27920(11) 0.2723(11) 0.0484(6) Uiso 0.500000 1 GR . P -1
 C65 C 0.71740(5) 0.25 0.67653(11) 0.0168(2) Uani 1.000000 2 S T P .
 C66 C 0.72653(5) 0.28781(4) 0.72750(9) 0.0256(2) Uani 1.000000 1 . . . .
 H66 H 0.72059(5) 0.31449(4) 0.69635(9) 0.0307(3) Uiso 1.000000 1 R . . .
 C67 C 0.74402(5) 0.28792(4) 0.82228(9) 0.0280(2) Uani 1.000000 1 . . . .
 H67 H 0.75003(5) 0.31454(4) 0.85361(9) 0.0336(3) Uiso 1.000000 1 R . . .
 C68 C 0.75287(6) 0.25 0.87201(12) 0.0222(3) Uani 1.000000 2 S T P .
 C69 C 0.77096(8) 0.25 0.97523(13) 0.0327(4) Uani 1.000000 2 S T P .
 H69a H 0.7690(7) 0.22090(13) 1.0019(5) 0.0491(6) Uiso 0.500000 1 GR . P -1
 H69b H 0.8041(2) 0.2597(6) 0.9761(2) 0.0491(6) Uiso 0.500000 1 GR . P -1
 H69c H 0.7515(5) 0.2694(5) 1.0148(4) 0.0491(6) Uiso 0.500000 1 GR . P -1
 C70 C 0.53790(5) 0.25 0.52318(10) 0.0159(2) Uani 1.000000 2 S T P .
 C71 C 0.55777(5) 0.25 0.42977(10) 0.0190(2) Uani 1.000000 2 S T P .
 H71 H 0.59135(5) 0.25 0.42202(10) 0.0228(3) Uiso 1.000000 2 RS T P .
 C72 C 0.52845(6) 0.25 0.34841(12) 0.0239(3) Uani 1.000000 2 S T P .
 H72 H 0.54200(6) 0.25000000000000006 0.28506(12) 0.0287(3) Uiso 1.000000 2 RS T
 P .
 C73 C 0.47933(6) 0.25 0.35951(13) 0.0272(3) Uani 1.000000 2 S T P .
 H73 H 0.45934(6) 0.25000000000000006 0.30375(13) 0.0326(4) Uiso 1.000000 2 RS T
 P .
 C74 C 0.45945(6) 0.25 0.45183(13) 0.0259(3) Uani 1.000000 2 S T P .
 H74 H 0.42586(6) 0.25 0.45921(13) 0.0311(4) Uiso 1.000000 2 RS T P .
 C75 C 0.48870(5) 0.25 0.53414(12) 0.0204(2) Uani 1.000000 2 S T P .
 H75 H 0.47502(5) 0.25 0.59737(12) 0.0245(3) Uiso 1.000000 2 RS T P .
 B51 B 0.70196(5) 0.25 0.56313(12) 0.0164(2) Uani 1.000000 2 S T P .
 O91 O 0.43465(4) 0.42494(3) 0.68768(7) 0.03241(19) Uani 1.000000 1 . . . .
 C91 C 0.46219(4) 0.43437(4) 0.77181(9) 0.0277(2) Uani 1.000000 1 . . . .
 H91a H 0.49630(4) 0.43611(4) 0.75439(9) 0.0333(3) Uiso 1.000000 1 R . . .
 H91b H 0.45236(4) 0.46232(4) 0.79953(9) 0.0333(3) Uiso 1.000000 1 R . . .
 C92 C 0.45441(5) 0.39920(5) 0.84521(10) 0.0314(2) Uani 1.000000 1 . . . .
 H92a H 0.4607(4) 0.37133(6) 0.8148(3) 0.0471(4) Uiso 1.000000 1 GR . . .
 H92b H 0.4760(3) 0.4033(2) 0.9004(4) 0.0471(4) Uiso 1.000000 1 GR . . .
 H92c H 0.42143(13) 0.4001(3) 0.8682(7) 0.0471(4) Uiso 1.000000 1 GR . . .
 C93 C 0.43732(5) 0.45805(5) 0.61728(11) 0.0347(3) Uani 1.000000 1 . . . .
 H93a H 0.42496(5) 0.48517(5) 0.64493(11) 0.0417(3) Uiso 1.000000 1 R . . .
 H93b H 0.47082(5) 0.46264(5) 0.59769(11) 0.0417(3) Uiso 1.000000 1 R . . .
 C94 C 0.40804(6) 0.44509(7) 0.52999(12) 0.0455(4) Uani 1.000000 1 . . . .
 H94a H 0.4094(4) 0.4678(2) 0.4807(5) 0.0682(6) Uiso 1.000000 1 GR . . .
 H94b H 0.4207(3) 0.4184(3) 0.5026(7) 0.0682(6) Uiso 1.000000 1 GR . . .
 H94c H 0.37494(13) 0.4406(5) 0.5500(2) 0.0682(6) Uiso 1.000000 1 GR . . .
 O101 O 0.63184(9) 0.25739(10) 0.2169(2) 0.0537(9) Uani 0.500000 1 . U P -1
 C101 C 0.63399(16) 0.29916(18) 0.1813(3) 0.0481(8) Uani 0.500000 1 . U P -1
 H10a H 0.66119(16) 0.30239(18) 0.1361(3) 0.0577(10) Uiso 0.500000 1 R . P -1
 H10b H 0.60437(16) 0.30641(18) 0.1460(3) 0.0577(10) Uiso 0.500000 1 R . P -1
 C102 C 0.64008(15) 0.32792(12) 0.2681(3) 0.0474(8) Uani 0.500000 1 . U P -1
 H10c H 0.6427(11) 0.35777(15) 0.2463(3) 0.0711(12) Uiso 0.500000 1 GR . P -1
 H10d H 0.6125(5) 0.3250(7) 0.3112(12) 0.0711(12) Uiso 0.500000 1 GR . P -1
 H10e H 0.6690(6) 0.3198(6) 0.3034(13) 0.0711(12) Uiso 0.500000 1 GR . P -1
 C103 C 0.6235(3) 0.22863(19) 0.1372(5) 0.099(2) Uani 0.500000 1 . U P -1
 H10f H 0.5930(3) 0.23574(19) 0.1050(5) 0.119(2) Uiso 0.500000 1 R . P -1
 H10g H 0.6494(3) 0.23134(19) 0.0886(5) 0.119(2) Uiso 0.500000 1 R . P -1
 C104 C 0.6220(3) 0.1846(2) 0.1754(8) 0.119(3) Uani 0.500000 1 . U P -1
 H10h H 0.6539(5) 0.1759(8) 0.196(5) 0.179(5) Uiso 0.500000 1 GR . P -1
 H10i H 0.6003(19) 0.1834(5) 0.231(3) 0.179(5) Uiso 0.500000 1 GR . P -1
 H10j H 0.611(2) 0.1651(4) 0.1244(17) 0.179(5) Uiso 0.500000 1 GR . P -1
 O111 O 0.38179(5) 0.25 0.62472(11) 0.0315(3) Uani 1.000000 2 S T P .
 C111 C 0.38291(6) 0.28781(5) 0.68266(12) 0.0383(3) Uani 1.000000 1 . . . .
 H11a H 0.35438(6) 0.28907(5) 0.72480(12) 0.0460(4) Uiso 1.000000 1 R . . .
 H11b H 0.41146(6) 0.28769(5) 0.72482(12) 0.0460(4) Uiso 1.000000 1 R . . .
 C112 C 0.38405(8) 0.32576(5) 0.61649(15) 0.0497(4) Uani 1.000000 1 . . . .
 H11c H 0.4110(3) 0.3231(3) 0.5716(8) 0.0746(6) Uiso 1.000000 1 GR . . .
 H11d H 0.3544(2) 0.3271(3) 0.5793(9) 0.0746(6) Uiso 1.000000 1 GR . . .
 H11e H 0.3876(6) 0.35199(7) 0.65515(17) 0.0746(6) Uiso 1.000000 1 GR . . .
 F41 F 0.71889(3) 0.42762(3) 0.38577(6) 0.03396(18) Uani 1.000000 1 . . . .
 F42 F 0.67042(4) 0.47952(3) 0.32719(6) 0.0408(2) Uani 1.000000 1 . . . .
 F43 F 0.73210(3) 0.49789(3) 0.42624(7) 0.0424(2) Uani 1.000000 1 . . . .
 F44 F 0.66846(3) 0.46246(2) 0.48718(6) 0.02776(14) Uani 1.000000 1 . . . .
 B41 B 0.69776(5) 0.46725(4) 0.40597(8) 0.01976(19) Uani 1.000000 1 . . . .
 F81 F 0.49984(13) 0.29233(9) 0.8306(3) 0.0663(8) Uani 0.500000 1 D U P -1
 F82 F 0.44462(5) 0.25 0.89996(9) 0.0430(3) Uani 0.5 1 DS TU P -1
 F83 F 0.49314(11) 0.22452(12) 0.7817(2) 0.0762(9) Uani 0.500000 1 D U P -1
 F84 F 0.52294(7) 0.24221(19) 0.93118(17) 0.0721(16) Uani 0.500000 1 . U P -1
 B81 B 0.49009(8) 0.25 0.86182(17) 0.0339(4) Uani 0.5 1 DS TU P -1

loop_
  _atom_site_anharm_GC_C_label
  _atom_site_anharm_GC_C_111
  _atom_site_anharm_GC_C_112
  _atom_site_anharm_GC_C_113
  _atom_site_anharm_GC_C_122
  _atom_site_anharm_GC_C_123
  _atom_site_anharm_GC_C_133
  _atom_site_anharm_GC_C_222
  _atom_site_anharm_GC_C_223
  _atom_site_anharm_GC_C_233
  _atom_site_anharm_GC_C_333
 Sb1 0.0000000176(8) -0.0000000044(4) 0.0000000044(8) 0.0000000025(3)
 -0.0000000017(5) 0.0000000087(16) -0.0000000025(5) -0.0000000018(6)
 -0.0000000032(14) 0.000000015(6)
 Sb51 0.0000000024(10) -0.0 -0.0000000099(11) 0.0000000041(4) -0.0
 -0.000000013(2) -0.0 -0.0000000098(9) -0.0 -0.000000118(9)

loop_
  _atom_site_aniso_label
  _atom_site_aniso_U_11
  _atom_site_aniso_U_22
  _atom_site_aniso_U_33
  _atom_site_aniso_U_12
  _atom_site_aniso_U_13
  _atom_site_aniso_U_23
 Sb1 0.01856(3) 0.01300(3) 0.01093(3) -0.000370(19) 0.000206(18) 0.000437(17)
 N1 0.0193(3) 0.0161(3) 0.0112(3) -0.0014(3) 0.0003(2) -0.0000(2)
 N2 0.0190(3) 0.0163(3) 0.0108(3) 0.0000(3) 0.0009(2) 0.0003(2)
 N3 0.0179(3) 0.0151(3) 0.0117(3) -0.0012(3) -0.0007(2) 0.0018(2)
 N4 0.0205(4) 0.0166(3) 0.0117(3) -0.0010(3) -0.0020(3) -0.0003(2)
 C1 0.0175(4) 0.0150(3) 0.0106(3) 0.0008(3) 0.0001(3) 0.0004(3)
 C2 0.0278(5) 0.0186(4) 0.0129(4) -0.0041(3) 0.0006(3) -0.0019(3)
 C3 0.0260(5) 0.0192(4) 0.0129(3) -0.0030(3) 0.0005(3) -0.0020(3)
 C4 0.0197(4) 0.0177(4) 0.0116(3) -0.0002(3) 0.0014(3) 0.0018(3)
 C5 0.0278(5) 0.0190(4) 0.0188(4) 0.0030(4) 0.0022(4) 0.0041(3)
 C6 0.0197(4) 0.0231(5) 0.0216(4) -0.0003(4) 0.0018(3) 0.0028(4)
 C7 0.0337(6) 0.0279(5) 0.0121(4) -0.0055(4) 0.0022(4) 0.0006(3)
 C8 0.0176(4) 0.0151(3) 0.0112(3) -0.0005(3) -0.0006(3) 0.0003(3)
 C9 0.0238(4) 0.0181(4) 0.0132(3) -0.0019(3) -0.0017(3) 0.0038(3)
 C10 0.0252(5) 0.0194(4) 0.0129(4) -0.0008(3) -0.0032(3) 0.0028(3)
 C11 0.0250(5) 0.0208(4) 0.0145(4) -0.0033(3) -0.0019(3) -0.0034(3)
 C12 0.0415(7) 0.0335(6) 0.0207(5) -0.0044(5) 0.0050(5) -0.0101(4)
 C13 0.0265(5) 0.0345(6) 0.0274(5) -0.0011(5) -0.0056(4) -0.0053(5)
 C14 0.0480(8) 0.0222(5) 0.0256(5) -0.0089(5) -0.0102(5) 0.0002(4)
 C15 0.0184(4) 0.0173(4) 0.0146(4) -0.0016(3) -0.0004(3) -0.0003(3)
 C16 0.0224(5) 0.0317(5) 0.0166(4) 0.0033(4) -0.0023(3) -0.0002(4)
 C17 0.0224(5) 0.0350(6) 0.0254(5) 0.0055(4) -0.0056(4) -0.0035(4)
 C18 0.0195(4) 0.0266(5) 0.0291(5) 0.0002(4) -0.0007(4) -0.0075(4)
 C19 0.0232(5) 0.0271(5) 0.0209(4) -0.0012(4) 0.0031(4) -0.0041(4)
 C20 0.0214(4) 0.0231(4) 0.0158(4) -0.0008(4) 0.0007(3) -0.0001(3)
 C21 0.0245(6) 0.0468(8) 0.0418(7) 0.0076(5) -0.0002(5) -0.0127(6)
 C22 0.0193(4) 0.0173(4) 0.0125(3) -0.0021(3) 0.0001(3) 0.0011(3)
 C23 0.0207(4) 0.0181(4) 0.0170(4) -0.0023(3) -0.0020(3) 0.0010(3)
 C24 0.0241(5) 0.0190(4) 0.0203(4) -0.0050(3) -0.0017(3) 0.0003(3)
 C25 0.0272(5) 0.0173(4) 0.0199(4) -0.0023(4) 0.0015(4) -0.0008(3)
 C26 0.0232(5) 0.0187(4) 0.0261(5) 0.0006(4) 0.0024(4) -0.0005(4)
 C27 0.0206(4) 0.0179(4) 0.0219(4) -0.0017(3) 0.0014(3) 0.0004(3)
 C28 0.0372(7) 0.0177(5) 0.0426(7) -0.0026(4) 0.0022(5) -0.0034(4)
 C29 0.0216(4) 0.0149(4) 0.0180(4) 0.0024(3) 0.0015(3) -0.0010(3)
 C30 0.0271(5) 0.0231(5) 0.0220(5) 0.0057(4) -0.0004(4) 0.0015(4)
 C31 0.0282(6) 0.0285(6) 0.0347(6) 0.0097(4) -0.0028(5) 0.0004(5)
 C32 0.0252(5) 0.0268(6) 0.0429(7) 0.0067(4) 0.0056(5) -0.0044(5)
 C33 0.0297(6) 0.0255(5) 0.0310(6) 0.0028(4) 0.0113(4) -0.0031(4)
 C34 0.0269(5) 0.0196(4) 0.0207(4) 0.0019(4) 0.0047(4) -0.0005(3)
 B1 0.0193(4) 0.0165(4) 0.0112(4) -0.0020(3) -0.0006(3) 0.0008(3)
 Sb51 0.01418(3) 0.01230(3) 0.01305(3) -0.000000 0.00180(3) 0.000000
 N51 0.0129(3) 0.0132(3) 0.0216(4) -0.0004(2) 0.0022(3) 0.0012(3)
 N52 0.0158(3) 0.0126(3) 0.0186(3) 0.0011(2) 0.0026(3) 0.0012(3)
 C51 0.0136(3) 0.0125(3) 0.0158(3) -0.0004(3) 0.0008(3) 0.0003(3)
 C52 0.0182(4) 0.0156(4) 0.0333(5) -0.0006(3) 0.0080(4) 0.0041(4)
 C53 0.0212(4) 0.0148(4) 0.0313(5) 0.0009(3) 0.0089(4) 0.0047(4)
 C54 0.0193(4) 0.0144(4) 0.0187(4) 0.0045(3) 0.0034(3) 0.0002(3)
 C55 0.0342(6) 0.0148(4) 0.0324(6) -0.0011(4) 0.0134(5) -0.0029(4)
 C56 0.0213(4) 0.0164(4) 0.0246(5) 0.0012(3) 0.0072(4) -0.0017(3)
 C57 0.0299(6) 0.0352(6) 0.0253(5) 0.0138(5) -0.0028(4) 0.0042(5)
 C58 0.0144(5) 0.0142(5) 0.0237(6) -0.000000 0.0031(4) 0.000000
 C59 0.0135(5) 0.0180(6) 0.0273(7) -0.000000 0.0030(5) 0.000000
 C60 0.0153(6) 0.0213(6) 0.0364(8) -0.000000 0.0069(6) 0.000000
 C61 0.0235(7) 0.0158(6) 0.0337(8) -0.000000 0.0128(6) 0.000000
 C62 0.0276(7) 0.0189(6) 0.0253(7) -0.000000 0.0079(6) 0.000000
 C63 0.0194(6) 0.0195(6) 0.0244(6) -0.000000 0.0030(5) 0.000000
 C64 0.0304(8) 0.0250(7) 0.0414(10) -0.000000 0.0198(7) 0.000000
 C65 0.0141(5) 0.0141(5) 0.0224(6) -0.000000 0.0023(4) 0.000000
 C66 0.0333(6) 0.0147(4) 0.0287(5) -0.0007(4) -0.0062(4) 0.0007(4)
 C67 0.0377(6) 0.0175(4) 0.0289(5) 0.0012(4) -0.0061(5) -0.0035(4)
 C68 0.0228(7) 0.0217(6) 0.0223(6) -0.000000 0.0013(5) 0.000000
 C69 0.0409(10) 0.0340(9) 0.0233(7) -0.000000 -0.0023(7) 0.000000
 C70 0.0140(5) 0.0153(5) 0.0183(5) -0.000000 -0.0012(4) 0.000000
 C71 0.0181(6) 0.0218(6) 0.0171(6) -0.000000 -0.0007(4) 0.000000
 C72 0.0263(7) 0.0265(7) 0.0189(6) -0.000000 -0.0032(5) 0.000000
 C73 0.0241(7) 0.0297(8) 0.0277(7) -0.000000 -0.0102(6) 0.000000
 C74 0.0162(6) 0.0296(8) 0.0321(8) -0.000000 -0.0043(5) 0.000000
 C75 0.0151(5) 0.0218(6) 0.0242(6) -0.000000 0.0004(5) 0.000000
 B51 0.0128(6) 0.0134(5) 0.0231(7) -0.000000 0.0012(5) 0.000000
 O91 0.0313(5) 0.0370(5) 0.0289(4) -0.0060(4) -0.0056(4) 0.0026(4)
 C91 0.0223(5) 0.0340(6) 0.0269(5) -0.0004(4) 0.0008(4) -0.0056(4)
 C92 0.0241(5) 0.0433(7) 0.0267(5) 0.0018(5) 0.0022(4) -0.0011(5)
 C93 0.0331(7) 0.0377(7) 0.0335(6) -0.0009(5) 0.0015(5) 0.0035(5)
 C94 0.0437(8) 0.0636(11) 0.0291(7) -0.0004(8) -0.0042(6) 0.0071(7)
 O101 0.0440(11) 0.041(2) 0.0759(15) -0.0029(10) 0.0180(11) -0.0122(12)
 C101 0.043(2) 0.063(3) 0.0386(16) -0.0028(16) 0.0074(13) 0.0037(14)
 C102 0.0499(19) 0.0373(15) 0.055(2) 0.0042(13) 0.0125(15) 0.0041(13)
 C103 0.127(5) 0.070(3) 0.102(4) -0.041(3) 0.061(3) -0.049(2)
 C104 0.071(4) 0.055(3) 0.232(10) -0.013(2) 0.063(5) -0.036(3)
 O111 0.0313(7) 0.0260(6) 0.0371(7) -0.000000 0.0035(5) 0.000000
 C111 0.0410(8) 0.0321(7) 0.0419(7) 0.0079(6) 0.0055(6) -0.0076(6)
 C112 0.0615(11) 0.0267(7) 0.0610(11) 0.0083(7) 0.0003(9) -0.0025(7)
 F41 0.0397(4) 0.0328(4) 0.0294(4) 0.0139(3) 0.0098(3) 0.0020(3)
 F42 0.0580(6) 0.0384(5) 0.0260(4) 0.0067(4) -0.0153(4) 0.0075(3)
 F43 0.0401(5) 0.0516(5) 0.0355(4) -0.0254(4) 0.0091(4) -0.0094(4)
 F44 0.0334(4) 0.0237(3) 0.0262(3) -0.0028(3) 0.0126(3) -0.0010(3)
 B41 0.0237(5) 0.0209(5) 0.0147(4) -0.0006(4) 0.0004(4) 0.0026(4)
 F81 0.0721(18) 0.0479(14) 0.079(2) -0.0019(11) 0.0228(16) 0.0208(11)
 F82 0.0292(6) 0.0703(10) 0.0295(6) -0.000000 0.0096(4) 0.000000
 F83 0.0530(15) 0.101(2) 0.0747(18) -0.0224(14) 0.0336(14) -0.0509(14)
 F84 0.0345(8) 0.112(4) 0.0702(13) 0.0000(13) 0.0026(8) 0.048(2)
 B81 0.0305(9) 0.0401(11) 0.0310(9) -0.000000 0.0112(7) 0.000000

loop_
  _geom_bond_atom_site_label_1
  _geom_bond_atom_site_label_2
  _geom_bond_distance
  _geom_bond_site_symmetry_2
  _geom_bond_publ_flag
 Sb1 C1 2.1583(9) . ?
 Sb1 C8 2.1632(9) . ?
 Sb1 C29 2.1455(10) . ?
 N1 C1 1.3433(12) . ?
 N1 C2 1.3770(13) . ?
 N1 B1 1.5881(13) . ?
 N2 C1 1.3637(12) . ?
 N2 C3 1.3766(13) . ?
 N2 C4 1.5057(13) . ?
 N3 C8 1.3480(12) . ?
 N3 C9 1.3806(12) . ?
 N3 B1 1.5929(13) . ?
 N4 C8 1.3617(12) . ?
 N4 C10 1.3787(13) . ?
 N4 C11 1.5012(13) . ?
 C2 H2 0.9500 . ?
 C2 C3 1.3537(14) . ?
 C3 H3 0.9500 . ?
 C4 C5 1.5277(15) . ?
 C4 C6 1.5231(15) . ?
 C4 C7 1.5278(14) . ?
 C5 H5a 0.9800 . ?
 C5 H5b 0.9800 . ?
 C5 H5c 0.9800 . ?
 C6 H6a 0.9800 . ?
 C6 H6b 0.9800 . ?
 C6 H6c 0.9800 . ?
 C7 H7a 0.9800 . ?
 C7 H7b 0.9800 . ?
 C7 H7c 0.9800 . ?
 C9 H9 0.9500 . ?
 C9 C10 1.3491(14) . ?
 C10 H10 0.9500 . ?
 C11 C12 1.5285(16) . ?
 C11 C13 1.5363(18) . ?
 C11 C14 1.5067(17) . ?
 C12 H12a 0.9800 . ?
 C12 H12b 0.9800 . ?
 C12 H12c 0.9800 . ?
 C13 H13a 0.9800 . ?
 C13 H13b 0.9800 . ?
 C13 H13c 0.9800 . ?
 C14 H14a 0.9800 . ?
 C14 H14b 0.9800 . ?
 C14 H14c 0.9800 . ?
 C15 C16 1.3966(15) . ?
 C15 C20 1.4014(14) . ?
 C15 B1 1.6121(15) . ?
 C16 H16 0.9500 . ?
 C16 C17 1.3923(17) . ?
 C17 H17 0.9500 . ?
 C17 C18 1.3890(18) . ?
 C18 C19 1.3932(17) . ?
 C18 C21 1.5070(18) . ?
 C19 H19 0.9500 . ?
 C19 C20 1.3883(16) . ?
 C20 H20 0.9500 . ?
 C21 H21a 0.9800 . ?
 C21 H21b 0.9800 . ?
 C21 H21c 0.9800 . ?
 C22 C23 1.3979(14) . ?
 C22 C27 1.4045(15) . ?
 C22 B1 1.6215(15) . ?
 C23 H23 0.9500 . ?
 C23 C24 1.3966(15) . ?
 C24 H24 0.9500 . ?
 C24 C25 1.3891(17) . ?
 C25 C26 1.4013(16) . ?
 C25 C28 1.5111(17) . ?
 C26 H26 0.9500 . ?
 C26 C27 1.3901(15) . ?
 C27 H27 0.9500 . ?
 C28 H28a 0.9800 . ?
 C28 H28b 0.9800 . ?
 C28 H28c 0.9800 . ?
 C29 C30 1.3979(15) . ?
 C29 C34 1.3934(15) . ?
 C30 H30 0.9500 . ?
 C30 C31 1.3902(17) . ?
 C31 H31 0.9500 . ?
 C31 C32 1.386(2) . ?
 C32 H32 0.9500 . ?
 C32 C33 1.383(2) . ?
 C33 H33 0.9500 . ?
 C33 C34 1.3890(17) . ?
 C34 H34 0.9500 . ?
 Sb51 C51 2.1782(9) . ?
 Sb51 C51 2.1782(9) 7_565 ?
 Sb51 C70 2.1566(14) . ?
 N51 C51 1.3454(12) . ?
 N51 C52 1.3778(13) . ?
 N51 B51 1.5858(12) . ?
 N52 C51 1.3596(12) . ?
 N52 C53 1.3794(13) . ?
 N52 C54 1.5034(13) . ?
 C52 H52 0.9500 . ?
 C52 C53 1.3527(15) . ?
 C53 H53 0.9500 . ?
 C54 C55 1.5329(16) . ?
 C54 C56 1.5185(14) . ?
 C54 C57 1.5257(16) . ?
 C55 H55a 0.9800 . ?
 C55 H55b 0.9800 . ?
 C55 H55c 0.9800 . ?
 C56 H56a 0.9800 . ?
 C56 H56b 0.9800 . ?
 C56 H56c 0.9800 . ?
 C57 H57a 0.9800 . ?
 C57 H57b 0.9800 . ?
 C57 H57c 0.9800 . ?
 C58 C59 1.398(2) . ?
 C58 C63 1.405(2) . ?
 C58 B51 1.616(2) . ?
 C59 H59 0.9500 . ?
 C59 C60 1.400(2) . ?
 C60 H60 0.9500 . ?
 C60 C61 1.391(3) . ?
 C61 C62 1.398(3) . ?
 C61 C64 1.506(2) . ?
 C62 H62 0.9500 . ?
 C62 C63 1.393(2) . ?
 C63 H63 0.9500 . ?
 C64 H64a 0.9800 7_565 ?
 C64 H64a 0.9800 . ?
 C64 H64b 0.9800 . ?
 C64 H64b 0.9800 7_565 ?
 C64 H64c 0.9800 7_565 ?
 C64 H64c 0.9800 . ?
 C65 C66 1.3946(14) 7_565 ?
 C65 C66 1.3946(14) . ?
 C65 B51 1.617(2) . ?
 C66 H66 0.9500 . ?
 C66 C67 1.3919(17) . ?
 C67 H67 0.9500 . ?
 C67 C68 1.3876(15) . ?
 C68 C69 1.507(2) . ?
 C69 H69a 0.9800 7_565 ?
 C69 H69a 0.9800 . ?
 C69 H69b 0.9800 . ?
 C69 H69b 0.9800 7_565 ?
 C69 H69c 0.9800 7_565 ?
 C69 H69c 0.9800 . ?
 C70 C71 1.400(2) . ?
 C70 C75 1.392(2) . ?
 C71 H71 0.9500 . ?
 C71 C72 1.389(2) . ?
 C72 H72 0.9500 . ?
 C72 C73 1.390(2) . ?
 C73 H73 0.9500 . ?
 C73 C74 1.386(3) . ?
 C74 H74 0.9500 . ?
 C74 C75 1.398(2) . ?
 C75 H75 0.9500 . ?
 O91 C91 1.4221(15) . ?
 O91 C93 1.4164(18) . ?
 C91 H91a 0.9900 . ?
 C91 H91b 0.9900 . ?
 C91 C92 1.506(2) . ?
 C92 H92a 0.9800 . ?
 C92 H92b 0.9800 . ?
 C92 H92c 0.9800 . ?
 C93 H93a 0.9900 . ?
 C93 H93b 0.9900 . ?
 C93 C94 1.510(2) . ?
 C94 H94a 0.9800 . ?
 C94 H94b 0.9800 . ?
 C94 H94c 0.9800 . ?
 O101 C101 1.393(6) . ?
 O101 C103 1.434(6) . ?
 C101 H10a 0.9900 . ?
 C101 H10b 0.9900 . ?
 C101 C102 1.501(6) . ?
 C102 H10c 0.9800 . ?
 C102 H10d 0.9800 . ?
 C102 H10e 0.9800 . ?
 C103 H10f 0.9900 . ?
 C103 H10g 0.9900 . ?
 C103 C104 1.470(10) . ?
 C104 H10h 0.9800 . ?
 C104 H10i 0.9800 . ?
 C104 H10j 0.9800 . ?
 O111 C111 1.4225(17) 7_565 ?
 O111 C111 1.4225(17) . ?
 C111 H11a 0.9900 . ?
 C111 H11b 0.9900 . ?
 C111 C112 1.492(2) . ?
 C112 H11c 0.9800 . ?
 C112 H11d 0.9800 . ?
 C112 H11e 0.9800 . ?
 F41 B41 1.3984(15) . ?
 F42 B41 1.3816(14) . ?
 F43 B41 1.3863(15) . ?
 F44 B41 1.3950(14) . ?
 F81 B81 1.415(3) 7_565 ?
 F82 B81 1.382(2) . ?
 F83 B81 1.360(3) . ?
 F84 B81 1.349(3) 7_565 ?

loop_
  _geom_angle_atom_site_label_1
  _geom_angle_atom_site_label_2
  _geom_angle_atom_site_label_3
  _geom_angle
  _geom_angle_site_symmetry_1
  _geom_angle_site_symmetry_3
  _geom_angle_publ_flag
 C8 Sb1 C1 89.54(3) . . ?
 C29 Sb1 C1 97.10(4) . . ?
 C29 Sb1 C8 94.78(4) . . ?
 C2 N1 C1 108.13(8) . . ?
 B1 N1 C1 129.98(8) . . ?
 B1 N1 C2 121.84(8) . . ?
 C3 N2 C1 108.27(8) . . ?
 C4 N2 C1 127.61(8) . . ?
 C4 N2 C3 123.62(8) . . ?
 C9 N3 C8 107.93(8) . . ?
 B1 N3 C8 130.38(8) . . ?
 B1 N3 C9 120.90(8) . . ?
 C10 N4 C8 108.37(8) . . ?
 C11 N4 C8 131.96(8) . . ?
 C11 N4 C10 119.67(8) . . ?
 N1 C1 Sb1 123.77(6) . . ?
 N2 C1 Sb1 128.07(7) . . ?
 N2 C1 N1 108.14(8) . . ?
 H2 C2 N1 125.84(5) . . ?
 C3 C2 N1 108.32(9) . . ?
 C3 C2 H2 125.84(6) . . ?
 C2 C3 N2 107.13(8) . . ?
 H3 C3 N2 126.44(5) . . ?
 H3 C3 C2 126.44(6) . . ?
 C5 C4 N2 110.22(8) . . ?
 C6 C4 N2 107.30(8) . . ?
 C6 C4 C5 112.29(9) . . ?
 C7 C4 N2 108.85(8) . . ?
 C7 C4 C5 108.47(9) . . ?
 C7 C4 C6 109.66(9) . . ?
 H5a C5 C4 109.5 . . ?
 H5b C5 C4 109.5 . . ?
 H5b C5 H5a 109.5 . . ?
 H5c C5 C4 109.5 . . ?
 H5c C5 H5a 109.5 . . ?
 H5c C5 H5b 109.5 . . ?
 H6a C6 C4 109.5 . . ?
 H6b C6 C4 109.5 . . ?
 H6b C6 H6a 109.5 . . ?
 H6c C6 C4 109.5 . . ?
 H6c C6 H6a 109.5 . . ?
 H6c C6 H6b 109.5 . . ?
 H7a C7 C4 109.5 . . ?
 H7b C7 C4 109.5 . . ?
 H7b C7 H7a 109.5 . . ?
 H7c C7 C4 109.5 . . ?
 H7c C7 H7a 109.5 . . ?
 H7c C7 H7b 109.5 . . ?
 N3 C8 Sb1 122.52(6) . . ?
 N4 C8 Sb1 129.32(7) . . ?
 N4 C8 N3 108.07(8) . . ?
 H9 C9 N3 125.78(6) . . ?
 C10 C9 N3 108.43(9) . . ?
 C10 C9 H9 125.78(6) . . ?
 C9 C10 N4 107.19(8) . . ?
 H10 C10 N4 126.40(5) . . ?
 H10 C10 C9 126.40(6) . . ?
 C12 C11 N4 107.23(9) . . ?
 C13 C11 N4 107.39(9) . . ?
 C13 C11 C12 110.07(10) . . ?
 C14 C11 N4 112.15(9) . . ?
 C14 C11 C12 109.88(10) . . ?
 C14 C11 C13 110.06(11) . . ?
 H12a C12 C11 109.5 . . ?
 H12b C12 C11 109.5 . . ?
 H12b C12 H12a 109.5 . . ?
 H12c C12 C11 109.5 . . ?
 H12c C12 H12a 109.5 . . ?
 H12c C12 H12b 109.5 . . ?
 H13a C13 C11 109.5 . . ?
 H13b C13 C11 109.5 . . ?
 H13b C13 H13a 109.5 . . ?
 H13c C13 C11 109.5 . . ?
 H13c C13 H13a 109.5 . . ?
 H13c C13 H13b 109.5 . . ?
 H14a C14 C11 109.5 . . ?
 H14b C14 C11 109.5 . . ?
 H14b C14 H14a 109.5 . . ?
 H14c C14 C11 109.5 . . ?
 H14c C14 H14a 109.5 . . ?
 H14c C14 H14b 109.5 . . ?
 C20 C15 C16 116.10(10) . . ?
 B1 C15 C16 122.61(9) . . ?
 B1 C15 C20 121.19(9) . . ?
 H16 C16 C15 118.95(6) . . ?
 C17 C16 C15 122.10(10) . . ?
 C17 C16 H16 118.95(7) . . ?
 H17 C17 C16 119.48(7) . . ?
 C18 C17 C16 121.04(11) . . ?
 C18 C17 H17 119.48(7) . . ?
 C19 C18 C17 117.64(11) . . ?
 C21 C18 C17 120.57(12) . . ?
 C21 C18 C19 121.76(12) . . ?
 H19 C19 C18 119.48(7) . . ?
 C20 C19 C18 121.05(10) . . ?
 C20 C19 H19 119.48(6) . . ?
 C19 C20 C15 122.04(10) . . ?
 H20 C20 C15 118.98(6) . . ?
 H20 C20 C19 118.98(6) . . ?
 H21a C21 C18 109.5 . . ?
 H21b C21 C18 109.5 . . ?
 H21b C21 H21a 109.5 . . ?
 H21c C21 C18 109.5 . . ?
 H21c C21 H21a 109.5 . . ?
 H21c C21 H21b 109.5 . . ?
 C27 C22 C23 116.22(9) . . ?
 B1 C22 C23 120.81(9) . . ?
 B1 C22 C27 122.74(9) . . ?
 H23 C23 C22 118.85(6) . . ?
 C24 C23 C22 122.31(10) . . ?
 C24 C23 H23 118.85(7) . . ?
 H24 C24 C23 119.53(7) . . ?
 C25 C24 C23 120.94(10) . . ?
 C25 C24 H24 119.53(6) . . ?
 C26 C25 C24 117.43(10) . . ?
 C28 C25 C24 120.86(11) . . ?
 C28 C25 C26 121.71(11) . . ?
 H26 C26 C25 119.29(7) . . ?
 C27 C26 C25 121.41(11) . . ?
 C27 C26 H26 119.29(7) . . ?
 C26 C27 C22 121.67(10) . . ?
 H27 C27 C22 119.17(6) . . ?
 H27 C27 C26 119.17(7) . . ?
 H28a C28 C25 109.5 . . ?
 H28b C28 C25 109.5 . . ?
 H28b C28 H28a 109.5 . . ?
 H28c C28 C25 109.5 . . ?
 H28c C28 H28a 109.5 . . ?
 H28c C28 H28b 109.5 . . ?
 C30 C29 Sb1 118.79(8) . . ?
 C34 C29 Sb1 121.82(8) . . ?
 C34 C29 C30 119.15(10) . . ?
 H30 C30 C29 119.77(6) . . ?
 C31 C30 C29 120.45(11) . . ?
 C31 C30 H30 119.77(8) . . ?
 H31 C31 C30 120.18(8) . . ?
 C32 C31 C30 119.63(12) . . ?
 C32 C31 H31 120.18(8) . . ?
 H32 C32 C31 119.80(8) . . ?
 C33 C32 C31 120.41(12) . . ?
 C33 C32 H32 119.80(7) . . ?
 H33 C33 C32 119.94(7) . . ?
 C34 C33 C32 120.12(12) . . ?
 C34 C33 H33 119.94(7) . . ?
 C33 C34 C29 120.21(11) . . ?
 H34 C34 C29 119.89(6) . . ?
 H34 C34 C33 119.89(7) . . ?
 N3 B1 N1 108.13(8) . . ?
 C15 B1 N1 110.73(8) . . ?
 C15 B1 N3 109.33(8) . . ?
 C22 B1 N1 106.40(8) . . ?
 C22 B1 N3 109.57(8) . . ?
 C22 B1 C15 112.56(8) . . ?
 C51 Sb51 C51 90.10(5) 7_565 . ?
 C70 Sb51 C51 88.97(4) . 7_565 ?
 C70 Sb51 C51 88.97(4) . . ?
 C52 N51 C51 108.13(8) . . ?
 B51 N51 C51 126.81(9) . . ?
 B51 N51 C52 124.12(9) . . ?
 C53 N52 C51 108.22(8) . . ?
 C54 N52 C51 130.69(8) . . ?
 C54 N52 C53 121.08(8) . . ?
 N51 C51 Sb51 121.94(7) . . ?
 N52 C51 Sb51 129.70(7) . . ?
 N52 C51 N51 108.22(8) . . ?
 H52 C52 N51 125.90(6) . . ?
 C53 C52 N51 108.20(9) . . ?
 C53 C52 H52 125.90(6) . . ?
 C52 C53 N52 107.23(9) . . ?
 H53 C53 N52 126.39(6) . . ?
 H53 C53 C52 126.39(6) . . ?
 C55 C54 N52 107.42(9) . . ?
 C56 C54 N52 111.31(8) . . ?
 C56 C54 C55 108.60(9) . . ?
 C57 C54 N52 107.79(8) . . ?
 C57 C54 C55 111.32(10) . . ?
 C57 C54 C56 110.37(10) . . ?
 H55a C55 C54 109.5 . . ?
 H55b C55 C54 109.5 . . ?
 H55b C55 H55a 109.5 . . ?
 H55c C55 C54 109.5 . . ?
 H55c C55 H55a 109.5 . . ?
 H55c C55 H55b 109.5 . . ?
 H56a C56 C54 109.5 . . ?
 H56b C56 C54 109.5 . . ?
 H56b C56 H56a 109.5 . . ?
 H56c C56 C54 109.5 . . ?
 H56c C56 H56a 109.5 . . ?
 H56c C56 H56b 109.5 . . ?
 H57a C57 C54 109.5 . . ?
 H57b C57 C54 109.5 . . ?
 H57b C57 H57a 109.5 . . ?
 H57c C57 C54 109.5 . . ?
 H57c C57 H57a 109.5 . . ?
 H57c C57 H57b 109.5 . . ?
 C63 C58 C59 116.62(13) . . ?
 B51 C58 C59 123.04(13) . . ?
 B51 C58 C63 120.34(13) . . ?
 H59 C59 C58 119.02(9) . . ?
 C60 C59 C58 121.95(15) . . ?
 C60 C59 H59 119.02(10) . . ?
 H60 C60 C59 119.58(10) . . ?
 C61 C60 C59 120.85(15) . . ?
 C61 C60 H60 119.58(9) . . ?
 C62 C61 C60 117.81(14) . . ?
 C64 C61 C60 120.84(17) . . ?
 C64 C61 C62 121.35(17) . . ?
 H62 C62 C61 119.40(10) . . ?
 C63 C62 C61 121.19(16) . . ?
 C63 C62 H62 119.40(10) . . ?
 C62 C63 C58 121.57(15) . . ?
 H63 C63 C58 119.22(9) . . ?
 H63 C63 C62 119.22(10) . . ?
 H64a C64 C61 109.5 . . ?
 H64a C64 C61 109.5 7_565 . ?
 H64a C64 H64a 74(2) . 7_565 ?
 H64b C64 C61 109.5 . . ?
 H64b C64 C61 109.5 7_565 . ?
 H64b C64 H64a 136.5 7_565 . ?
 H64b C64 H64a 136.5 . 7_565 ?
 H64b C64 H64a 109.5 7_565 7_565 ?
 H64b C64 H64a 109.5 . . ?
 H64b C64 H64b 38(2) . 7_565 ?
 H64c C64 C61 109.5 . . ?
 H64c C64 C61 109.5 7_565 . ?
 H64c C64 H64a 109.5 7_565 7_565 ?
 H64c C64 H64a 37.9 7_565 . ?
 H64c C64 H64a 37.9 . 7_565 ?
 H64c C64 H64a 109.5 . . ?
 H64c C64 H64b 74.4 . 7_565 ?
 H64c C64 H64b 109.5 7_565 7_565 ?
 H64c C64 H64b 109.5 . . ?
 H64c C64 H64b 74.4 7_565 . ?
 H64c C64 H64c 136.5(12) 7_565 . ?
 C66 C65 C66 115.34(14) 7_565 . ?
 B51 C65 C66 122.21(7) . . ?
 B51 C65 C66 122.21(7) . 7_565 ?
 H66 C66 C65 118.76(7) . . ?
 C67 C66 C65 122.47(11) . . ?
 C67 C66 H66 118.76(7) . . ?
 H67 C67 C66 119.27(7) . . ?
 C68 C67 C66 121.46(11) . . ?
 C68 C67 H67 119.27(8) . . ?
 C67 C68 C67 116.80(15) 7_565 . ?
 C69 C68 C67 121.60(8) . 7_565 ?
 C69 C68 C67 121.60(8) . . ?
 H69a C69 C68 109.5 7_565 . ?
 H69a C69 C68 109.5 . . ?
 H69a C69 H69a 135.5(12) . 7_565 ?
 H69b C69 C68 109.5 . . ?
 H69b C69 C68 109.5 7_565 . ?
 H69b C69 H69a 109.5 . . ?
 H69b C69 H69a 76.4 7_565 . ?
 H69b C69 H69a 76.4 . 7_565 ?
 H69b C69 H69a 109.5 7_565 7_565 ?
 H69b C69 H69b 36(2) 7_565 . ?
 H69c C69 C68 109.5 . . ?
 H69c C69 C68 109.5 7_565 . ?
 H69c C69 H69a 109.5 . . ?
 H69c C69 H69a 35.8 7_565 . ?
 H69c C69 H69a 35.8 . 7_565 ?
 H69c C69 H69a 109.5 7_565 7_565 ?
 H69c C69 H69b 135.5 . 7_565 ?
 H69c C69 H69b 109.5 . . ?
 H69c C69 H69b 135.5 7_565 . ?
 H69c C69 H69b 109.5 7_565 7_565 ?
 H69c C69 H69c 76(2) 7_565 . ?
 C71 C70 Sb51 119.53(10) . . ?
 C75 C70 Sb51 120.72(11) . . ?
 C75 C70 C71 119.75(13) . . ?
 H71 C71 C70 119.98(8) . . ?
 C72 C71 C70 120.05(14) . . ?
 C72 C71 H71 119.98(9) . . ?
 H72 C72 C71 119.94(9) . . ?
 C73 C72 C71 120.11(15) . . ?
 C73 C72 H72 119.94(10) . . ?
 H73 C73 C72 119.96(10) . . ?
 C74 C73 C72 120.09(15) . . ?
 C74 C73 H73 119.96(10) . . ?
 H74 C74 C73 119.91(10) . . ?
 C75 C74 C73 120.19(15) . . ?
 C75 C74 H74 119.91(9) . . ?
 C74 C75 C70 119.82(14) . . ?
 H75 C75 C70 120.09(9) . . ?
 H75 C75 C74 120.09(9) . . ?
 N51 B51 N51 107.71(11) 7_565 . ?
 C58 B51 N51 108.43(8) . . ?
 C58 B51 N51 108.43(8) . 7_565 ?
 C65 B51 N51 108.87(8) . 7_565 ?
 C65 B51 N51 108.87(8) . . ?
 C65 B51 C58 114.33(12) . . ?
 C93 O91 C91 112.04(11) . . ?
 H91a C91 O91 110.03(7) . . ?
 H91b C91 O91 110.03(7) . . ?
 H91b C91 H91a 108.4 . . ?
 C92 C91 O91 108.33(11) . . ?
 C92 C91 H91a 110.03(7) . . ?
 C92 C91 H91b 110.03(7) . . ?
 H92a C92 C91 109.5 . . ?
 H92b C92 C91 109.5 . . ?
 H92b C92 H92a 109.5 . . ?
 H92c C92 C91 109.5 . . ?
 H92c C92 H92a 109.5 . . ?
 H92c C92 H92b 109.5 . . ?
 H93a C93 O91 109.98(8) . . ?
 H93b C93 O91 109.98(8) . . ?
 H93b C93 H93a 108.4 . . ?
 C94 C93 O91 108.57(13) . . ?
 C94 C93 H93a 109.98(10) . . ?
 C94 C93 H93b 109.98(9) . . ?
 H94a C94 C93 109.5 . . ?
 H94b C94 C93 109.5 . . ?
 H94b C94 H94a 109.5 . . ?
 H94c C94 C93 109.5 . . ?
 H94c C94 H94a 109.5 . . ?
 H94c C94 H94b 109.5 . . ?
 C103 O101 C101 108.8(4) . . ?
 H10a C101 O101 110.4(2) . . ?
 H10b C101 O101 110.4(2) . . ?
 H10b C101 H10a 108.6 . . ?
 C102 C101 O101 106.5(3) . . ?
 C102 C101 H10a 110.4(2) . . ?
 C102 C101 H10b 110.4(2) . . ?
 H10c C102 C101 109.5 . . ?
 H10d C102 C101 109.5 . . ?
 H10d C102 H10c 109.5 . . ?
 H10e C102 C101 109.5 . . ?
 H10e C102 H10c 109.5 . . ?
 H10e C102 H10d 109.5 . . ?
 H10f C103 O101 110.0(4) . . ?
 H10g C103 O101 110.0(3) . . ?
 H10g C103 H10f 108.4 . . ?
 C104 C103 O101 108.4(7) . . ?
 C104 C103 H10f 110.0(5) . . ?
 C104 C103 H10g 110.0(4) . . ?
 H10h C104 C103 109.5 . . ?
 H10i C104 C103 109.5 . . ?
 H10i C104 H10h 109.5 . . ?
 H10j C104 C103 109.5 . . ?
 H10j C104 H10h 109.5 . . ?
 H10j C104 H10i 109.5 . . ?
 C111 O111 C111 111.89(17) . 7_565 ?
 H11a C111 O111 110.01(9) . 7_565 ?
 H11b C111 O111 110.01(9) . 7_565 ?
 H11b C111 H11a 108.4 . . ?
 C112 C111 O111 108.44(14) . 7_565 ?
 C112 C111 H11a 110.01(10) . . ?
 C112 C111 H11b 110.01(11) . . ?
 H11c C112 C111 109.5 . . ?
 H11d C112 C111 109.5 . . ?
 H11d C112 H11c 109.5 . . ?
 H11e C112 C111 109.5 . . ?
 H11e C112 H11c 109.5 . . ?
 H11e C112 H11d 109.5 . . ?
 F42 B41 F41 109.00(10) . . ?
 F43 B41 F41 110.63(11) . . ?
 F43 B41 F42 110.75(10) . . ?
 F44 B41 F41 108.37(9) . . ?
 F44 B41 F42 109.11(10) . . ?
 F44 B41 F43 108.93(9) . . ?
 F81 B81 F81 137.8(3) . 7_565 ?
 F82 B81 F81 107.13(17) . . ?
 F82 B81 F81 107.13(17) . 7_565 ?
 F83 B81 F81 106.7(3) . . ?
 F83 B81 F81 36.62(18) 7_565 . ?
 F83 B81 F81 106.7(3) 7_565 7_565 ?
 F83 B81 F81 36.62(18) . 7_565 ?
 F83 B81 F82 111.4(2) . . ?
 F83 B81 F82 111.4(2) 7_565 . ?
 F83 B81 F83 71.4(4) 7_565 . ?
 F84 B81 F81 85.1(3) . 7_565 ?
 F84 B81 F81 85.1(3) 7_565 . ?
 F84 B81 F81 104.5(3) . . ?
 F84 B81 F81 104.5(3) 7_565 7_565 ?
 F84 B81 F82 111.45(19) . . ?
 F84 B81 F82 111.45(19) 7_565 . ?
 F84 B81 F83 129.3(3) . 7_565 ?
 F84 B81 F83 115.1(3) 7_565 7_565 ?
 F84 B81 F83 115.1(3) . . ?
 F84 B81 F83 129.3(3) 7_565 . ?
 F84 B81 F84 20.7(5) 7_565 . ?

loop_
  _geom_torsion_atom_site_label_1
  _geom_torsion_atom_site_label_2
  _geom_torsion_atom_site_label_3
  _geom_torsion_atom_site_label_4
  _geom_torsion
  _geom_torsion_site_symmetry_1
  _geom_torsion_site_symmetry_2
  _geom_torsion_site_symmetry_3
  _geom_torsion_site_symmetry_4
  _geom_torsion_publ_flag
 Sb1 C1 N1 C2 179.73(8) . . . . ?
 Sb1 C1 N1 B1 -2.85(11) . . . . ?
 Sb1 C1 N2 C3 -179.57(9) . . . . ?
 Sb1 C1 N2 C4 -7.63(11) . . . . ?
 Sb1 C8 N3 C9 -177.40(8) . . . . ?
 Sb1 C8 N3 B1 12.93(10) . . . . ?
 Sb1 C8 N4 C10 176.90(9) . . . . ?
 Sb1 C8 N4 C11 -2.65(12) . . . . ?
 Sb1 C29 C30 C31 176.13(9) . . . . ?
 Sb1 C29 C34 C33 -175.06(9) . . . . ?
 N1 C1 N2 C3 -0.91(9) . . . . ?
 N1 C1 N2 C4 171.03(7) . . . . ?
 N1 C2 C3 N2 0.15(10) . . . . ?
 N1 B1 N3 C8 -41.81(11) . . . . ?
 N1 B1 N3 C9 149.67(8) . . . . ?
 N1 B1 C15 C16 -20.77(11) . . . . ?
 N1 B1 C15 C20 163.24(8) . . . . ?
 N1 B1 C22 C23 101.56(8) . . . . ?
 N1 B1 C22 C27 -72.76(9) . . . . ?
 N3 C8 N4 C10 0.26(9) . . . . ?
 N3 C8 N4 C11 -179.29(8) . . . . ?
 N3 C9 C10 N4 -0.37(10) . . . . ?
 N3 B1 C15 C16 -139.80(9) . . . . ?
 N3 B1 C15 C20 44.20(10) . . . . ?
 N3 B1 C22 C23 -141.78(8) . . . . ?
 N3 B1 C22 C27 43.91(10) . . . . ?
 C15 C16 C17 C18 0.19(15) . . . . ?
 C15 C20 C19 C18 -0.64(13) . . . . ?
 C15 B1 C22 C23 -19.90(10) . . . . ?
 C15 B1 C22 C27 165.78(8) . . . . ?
 C16 C17 C18 C19 1.04(16) . . . . ?
 C16 C17 C18 C21 -177.19(13) . . . . ?
 C17 C18 C19 C20 -0.82(14) . . . . ?
 C22 C23 C24 C25 -1.21(12) . . . . ?
 C22 C27 C26 C25 -1.79(13) . . . . ?
 C23 C24 C25 C26 0.92(13) . . . . ?
 C23 C24 C25 C28 -178.26(11) . . . . ?
 C24 C25 C26 C27 0.54(12) . . . . ?
 C29 C30 C31 C32 -1.33(14) . . . . ?
 C29 C34 C33 C32 -0.46(14) . . . . ?
 C30 C31 C32 C33 0.11(16) . . . . ?
 C31 C32 C33 C34 0.78(16) . . . . ?
 Sb51 C51 N51 C52 175.71(9) . . . . ?
 Sb51 C51 N51 C52 175.71(9) 7_565 . . . ?
 Sb51 C51 N51 B51 -15.10(11) . . . . ?
 Sb51 C51 N51 B51 -15.10(11) 7_565 . . . ?
 Sb51 C51 N52 C53 -175.02(9) . . . . ?
 Sb51 C51 N52 C53 -175.02(9) 7_565 . . . ?
 Sb51 C51 N52 C54 3.61(11) . . . . ?
 Sb51 C51 N52 C54 3.61(11) 7_565 . . . ?
 Sb51 C70 C71 C72 -180.0 . . . . ?
 Sb51 C70 C75 C74 180.0 . . . . ?
 N51 C51 N52 C53 0.77(10) . . . . ?
 N51 C51 N52 C54 179.39(7) . . . . ?
 N51 C52 C53 N52 0.48(11) . . . . ?
 N51 B51 N51 C51 -52.14(13) . . 7_565 7_565 ?
 N51 B51 N51 C52 140.29(10) . . 7_565 7_565 ?
 N51 B51 C58 C59 121.66(8) . . . . ?
 N51 B51 C58 C63 -58.34(8) . . . . ?
 N51 B51 C65 C66 -34.31(12) . . . . ?
 N51 B51 C65 C66 151.48(9) . . . 7_565 ?
 C58 C59 C60 C61 0.0 . . . . ?
 C58 C63 C62 C61 0.0 . . . . ?
 C58 B51 C65 C66 -87.11(8) . . . 7_565 ?
 C58 B51 C65 C66 87.11(8) . . . . ?
 C59 C60 C61 C62 0.0 . . . . ?
 C59 C60 C61 C64 180.0 . . . . ?
 C60 C61 C62 C63 0.0 . . . . ?
 C65 C66 C67 C68 -0.77(17) 7_565 . . . ?
 C65 C66 C67 C68 -0.77(17) . . . . ?
 C66 C67 C68 C67 0.80(10) . . . 7_565 ?
 C66 C67 C68 C69 -178.88(15) . . . . ?
 C70 C71 C72 C73 0.0 . . . . ?
 C70 C75 C74 C73 0.0 . . . . ?
 C71 C72 C73 C74 0.0 . . . . ?
 C72 C73 C74 C75 0.0 . . . . ?

loop_
  _diffrn_refln_index_h
  _diffrn_refln_index_k
  _diffrn_refln_index_l
  _diffrn_refln_intensity_net
  _diffrn_refln_intensity_u
 0 0 2 110.96 1.93
 0 0 -2 104.96 1.8
 0 0 2 98.65 1.74
 0 0 -2 101.6 1.69
 0 0 -2 102.51 1.75
 0 0 2 103.31 1.82
 0 0 -2 94.39 1.58
 0 0 -3 0.44 0.47
 0 0 3 0.23 0.47
 0 0 -3 0.19 0.45
 0 0 -3 -0.41 0.44
 0 0 3 0.52 0.47
 0 0 3 -0.59 0.55
 0 0 -3 0.24 0.47
 0 0 3 -0.07 0.28
 0 0 3 0.09 0.38
 0 0 -3 0.12 0.45
 0 0 4 7906.83 22.22
 0 0 -4 7903.99 19.34
 0 0 4 8091.19 17.11
 0 0 4 7977.04 22.69
 0 0 -4 8219.45 21.23
 0 0 -4 8016.79 21.76
 0 0 4 8230.58 23.59
 0 0 4 8107.87 15.92
 0 0 4 7841.13 15.19
 0 0 -4 7898.41 20.07
 0 0 -4 8115.34 20.7
 0 0 -4 8078.33 18.74
 0 0 5 0.82 0.4
 0 0 5 0.53 0.47
 0 0 -5 0.25 0.54
 0 0 5 -0.02 0.38
 0 0 5 2.16 0.93
 0 0 -5 0.23 0.66
 0 0 -5 1.53 0.77
 0 0 -5 1.12 0.55
 0 0 5 0.52 0.66
 0 0 -6 5.45 0.78
 0 0 -6 5.68 0.89
 0 0 6 5.03 0.58
 0 0 6 5.1 0.66
 0 0 6 4.92 0.89
 0 0 -6 4.17 0.75
 0 0 6 4.5 0.94
 0 0 -7 -0.68 0.79
 0 0 7 0.56 0.68
 0 0 7 0.18 0.37
 0 0 -7 0.51 0.59
 0 0 -7 0.5 0.44
 0 0 -7 -0.27 0.63
 0 0 7 -0.52 0.79
 0 0 8 1686.72 15.3
 0 0 -8 1721.26 9.74
 0 0 -8 1710.4 12.86
 0 0 -8 1738.1 11.28
 0 0 8 1701.63 15.63
 0 0 9 0.28 0.88
 0 0 -9 0.08 0.24
 0 0 -9 -0.35 0.77
 0 0 -9 0.2 0.73
 0 0 9 0.78 0.96
 0 0 -9 0.04 0.51
 0 0 -10 235.34 3.96
 0 0 10 231.31 6.61
 0 0 10 219.62 6.31
 0 0 -10 242.95 5.42
 0 0 11 1.2 1.15
 0 0 -11 -1.76 1.02
 0 0 -11 -0.72 0.89
 0 0 11 0.74 1.15
 0 0 -11 -0.68 0.57
 0 0 -12 33.93 2.73
 0 0 -12 36.33 2.47
 0 0 12 34.06 3.18
 0 0 -12 38.56 1.84
 0 0 -13 0.88 1.14
 0 0 -13 0.57 0.9
 0 0 13 0.15 1.43
 0 0 -13 0.18 0.59
 0 0 -14 31.07 2.84
 0 0 -14 25.14 2.19
 0 0 14 25.09 2.99
 0 0 -14 27.55 1.52
 0 0 -15 0.65 1.17
 0 0 -15 -1.75 1.35
 0 0 15 2.16 1.48
 0 0 -16 81.15 4.79
 0 0 16 80.88 5.36
 0 0 -16 81.81 4.04
 0 0 -17 -0.33 1.45
 0 0 17 -0.42 1.98
 0 0 -17 -0.72 1.11
 0 0 -18 54.2 4.19
 0 0 -18 50.18 4.2
 0 0 18 61.92 5.14
 0 0 -19 4.08 1.88
 0 0 -19 -0.2 1.63
 0 0 19 -0.47 2.04
 0 0 -20 158.58 7.3
 0 0 -20 152.3 7.41
 0 0 20 151.19 8.27
 0 0 -21 -1.2 1.67
 0 0 -21 1.92 1.8
 0 0 21 -2.63 2.33
 0 0 -22 -0.87 1.77
 0 0 22 0.55 2.33
 0 0 -23 2.65 2.21
 0 1 -1 168.62 1.62
 0 1 1 162.85 1.62
 0 -1 -1 167.6 1.61
 0 1 1 171.19 1.67
 0 -1 1 165.62 1.65
 0 1 -1 164.46 1.55
 0 -1 -1 162.86 1.55
 0 -1 -2 0.01 0.26
 0 -1 -2 0.29 0.31
 0 1 2 0.13 0.28
 0 -1 -2 -0.12 0.32
 0 1 -2 0.08 0.27
 0 -1 -2 -0.12 0.3
 0 1 2 0.13 0.34
 0 -1 2 -0.08 0.31
 0 1 -2 -0.02 0.28
 0 1 -2 -0.01 0.22
 0 1 -2 -0.18 0.28
 0 1 2 -0.28 0.35
 0 -1 2 -0.08 0.34
 0 -1 -2 0.26 0.33
 0 -1 -2 0.1 0.18
 0 -1 2 -0.09 0.32
 0 1 -2 0.22 0.31
 0 -1 -2 0.45 0.29
 0 1 3 529.52 4.42
 0 -1 -3 527.37 4.06
 0 1 3 512.11 3.89
 0 -1 3 511.58 4.91
 0 1 -3 518.24 4.64
 0 1 3 533.64 4.93
 0 -1 -3 533.17 4.66
 0 -1 -3 533.18 4.18
 0 1 -3 533.22 3.98
 0 -1 3 559.06 5.39
 0 1 -3 525.31 4.84
 0 1 3 547.78 5.32
 0 -1 -3 514.77 4.8
 0 -1 -3 513.12 4.6
 0 -1 -3 517.69 3.38
 0 -1 3 517.82 3.69
 0 -1 -3 516.28 4.58
 0 1 -3 515.21 4.38
 0 1 3 512.34 4.96
 0 -1 -3 523.49 4.76
 0 -1 3 521.15 5
 0 1 -3 507.1 4.67
 0 -1 -4 0.33 0.37
 0 -1 -4 15.74 1.35
 0 1 4 4.25 0.61
 0 -1 4 -0.33 0.29
 0 -1 -4 10.5 0.89
 0 1 4 0.8 0.51
 0 -1 4 -0.15 0.52
 0 1 -4 0.24 0.5
 0 -1 -4 2.38 0.66
 0 -1 -4 3.69 0.69
 0 -1 4 -0.35 0.6
 0 1 -4 -0.91 0.59
 0 1 4 20.39 1.81
 0 -1 -4 16.31 1.42
 0 -1 4 -0.79 0.65
 0 1 -4 -1.42 0.54
 0 1 4 8.79 1.77
 0 1 -4 0.46 0.48
 0 1 4 0.21 0.51
 0 -1 4 0.71 0.4
 0 1 -4 1.03 0.61
 0 1 4 2.46 0.97
 0 -1 -4 2.54 0.81
 0 1 -5 825.78 6.38
 0 -1 -5 816.8 6.46
 0 1 5 798.96 7.96
 0 -1 -5 804.68 5.36
 0 1 5 798.71 6.32
 0 -1 5 806.9 4.75
 0 1 5 800.41 5.85
 0 1 -5 781.01 6.4
 0 -1 5 792.16 8.02
 0 1 -5 785.08 6.59
 0 -1 -5 797.24 7.18
 0 1 5 820.81 8.37
 0 -1 5 839.25 8.47
 0 1 -5 801.31 7
 0 -1 -5 770.98 7.09
 0 -1 5 813.16 7.58
 0 1 5 793.98 8.18
 0 -1 5 763.17 8.07
 0 -1 5 813.24 5.55
 0 1 6 -0.12 0.72
 0 -1 6 -0.76 0.78
 0 -1 -6 0.18 0.55
 0 -1 6 -0.53 0.68
 0 1 6 0.2 0.47
 0 -1 -6 0.01 0.24
 0 -1 -6 0.08 0.4
 0 -1 6 0.72 0.41
 0 1 6 -0.06 0.63
 0 1 6 0.4 0.25
 0 1 -6 0.44 0.46
 0 -1 -6 0.61 0.6
 0 -1 6 0.58 0.71
 0 1 6 0.76 0.4
 0 1 -6 0.04 0.6
 0 -1 -7 387.86 4.34
 0 1 7 401.01 6.85
 0 -1 7 391.62 6.8
 0 1 -7 384.27 5.51
 0 1 7 403.3 2.86
 0 1 -7 400.89 4.88
 0 -1 -7 391.61 5.31
 0 1 -7 393.55 5.47
 0 -1 -7 390.86 5.98
 0 1 7 393.02 4.18
 0 1 7 387.63 4.91
 0 -1 -7 398.43 2.98
 0 1 7 408.72 7.13
 0 -1 7 393.9 7
 0 1 -8 0.05 0.77
 0 -1 -8 0.33 0.24
 0 1 8 0.16 0.76
 0 -1 8 -0.41 0.89
 0 -1 -8 -0.03 0.46
 0 1 8 -0.09 0.87
 0 -1 8 0.69 0.85
 0 1 -8 0.78 0.64
 0 -1 -8 -0.24 0.75
 0 1 8 0.08 0.37
 0 1 -8 -0.55 0.65
 0 -1 -8 -1.55 0.82
 0 -1 -9 347.11 5.64
 0 1 -9 345.28 5.17
 0 1 -9 347.9 4.64
 0 -1 -9 343.86 4.58
 0 1 -9 345.74 5.97
 0 -1 -9 345.76 6.37
 0 -1 9 339.35 7.35
 0 1 9 345.21 7.33
 0 1 9 337.72 7.45
 0 -1 9 339.29 7.5
 0 1 -10 0.42 0.74
 0 -1 -10 0.46 0.8
 0 -1 -10 -0.36 0.54
 0 -1 10 1.1 1.07
 0 1 10 -0.44 1
 0 1 -10 0.15 0.25
 0 -1 10 -0.97 1.02
 0 1 10 1.6 0.97
 0 1 -10 -0.08 0.53
 0 1 -10 0.54 0.76
 0 1 -11 390.47 8.11
 0 1 11 391.62 9.01
 0 -1 11 387.05 8.98
 0 -1 -11 373.43 5.13
 0 1 -11 382.9 5.22
 0 1 11 364.11 8.67
 0 -1 -11 381.41 7.33
 0 1 -11 387.33 6.98
 0 -1 -12 0.47 1.15
 0 1 -12 -1.45 1.12
 0 1 12 -0.68 1.17
 0 -1 12 0.68 1.27
 0 -1 -12 -0.04 0.65
 0 1 -12 0.23 0.6
 0 1 12 1.21 1.41
 0 -1 -12 0.74 1.05
 0 1 -12 1 0.86
 0 -1 -13 120.42 5.16
 0 1 -13 117.36 4.96
 0 1 13 118.94 5.59
 0 -1 13 118.77 5.68
 0 -1 -13 132.08 3.2
 0 1 -13 125.79 3.15
 0 1 13 121.9 5.58
 0 1 -13 135.76 4.54
 0 -1 -13 136.36 4.81
 0 1 -14 0.29 0.94
 0 -1 -14 1.28 1.11
 0 1 14 -1.65 1.46
 0 -1 -14 0.23 0.56
 0 1 -14 0.65 0.59
 0 -1 -14 -0.28 1.2
 0 1 -14 -0.53 1.27
 0 1 15 100.44 5.61
 0 -1 15 106.51 5.77
 0 -1 -15 94.43 4.3
 0 1 -15 100.2 4.25
 0 -1 -15 100.18 5.15
 0 1 -15 99.21 4.92
 0 1 16 -0.39 1.71
 0 -1 16 0.19 1.68
 0 1 -16 -1.62 1.38
 0 -1 -16 1.68 1.28
 0 1 -16 0.11 1
 0 -1 -16 -0.16 1.37
 0 1 -16 -0.46 1.25
 0 1 -17 55.67 4.2
 0 -1 -17 60.82 4.34
 0 1 -17 63.77 4.39
 0 -1 17 63.12 4.86
 0 1 17 64.53 5.22
 0 1 -17 63.63 3.61
 0 -1 -17 63.83 3.82
 0 1 18 -3.57 2.17
 0 -1 18 -2.24 2.11
 0 -1 -18 -1.63 1.71
 0 1 -18 -1.21 1.59
 0 1 -18 1.11 1.57
 0 -1 19 13.31 2.93
 0 1 19 9.74 2.88
 0 1 -19 9.58 2.44
 0 -1 -19 10.07 2.49
 0 1 -19 10.29 2.35
 0 -1 -19 7.63 2.14
 0 1 20 -1.5 2.5
 0 -1 20 -3.76 2.6
 0 1 -20 2.63 1.96
 0 -1 -20 -1.19 1.92
 0 -1 -20 4.62 2.22
 0 1 -20 0.2 1.85
 0 -1 21 23.68 3.94
 0 1 21 29.11 4.16
 0 -1 -21 23.07 3.36
 0 1 -21 26.22 3.19
 0 -1 -21 23.46 3.38
 0 1 -21 23.47 3.28
 0 1 22 2.73 2.19
 0 -1 22 3.28 2.5
 0 -1 -22 -0.63 1.74
 0 -1 -22 0.44 1.85
 0 1 -22 1.07 1.77
 0 -1 -23 6.3 2.37
 0 2 1 0.2 0.22
 0 2 -1 0.31 0.17
 0 2 1 0.1 0.19
 0 2 1 0.18 0.17
 0 2 -1 0.33 0.17
 0 -2 -2 78.36 1.25
 0 -2 -2 76.37 1.66
 0 2 -2 78.2 1.29
 0 2 -2 77.27 1.28
 0 -2 -2 77.99 1.64
 0 2 -2 79.22 1.53
 0 2 2 78.6 1.59
 0 2 -2 77.63 1.58
 0 -2 2 77.23 1.63
 0 2 2 80.78 1.63
 0 -2 -2 77.63 1.57
 0 2 -2 80.04 1.29
 0 2 -2 82.2 1.54
 0 -2 -2 79.7 1.55
 0 2 -2 77.35 1.45
 0 2 -2 80.56 1.59
 0 2 2 81.35 1.69
 0 -2 -3 0.03 0.5
 0 2 3 0.1 0.49
 0 2 -3 -0.16 0.42
 0 -2 3 0.82 0.54
 0 2 -3 0.73 0.49
 0 2 3 -0.78 0.56
 0 2 -3 -0.08 0.45
 0 2 3 0.01 0.3
 0 2 -3 1.09 0.51
 0 2 3 -0.28 0.5
 0 2 -3 0.31 0.41
 0 -2 -3 -0.14 0.44
 0 2 3 0.24 0.39
 0 -2 -3 0.33 0.45
 0 2 3 0.62 0.51
 0 -2 -3 0.19 0.25
 0 2 -3 -0.16 0.35
 0 -2 -3 -0.06 0.46
 0 2 3 0.66 0.6
 0 2 4 0.8 0.63
 0 -2 -4 0.06 0.54
 0 -2 4 0.57 0.57
 0 2 -4 0.62 0.49
 0 2 -4 1.3 0.56
 0 -2 4 0.59 0.54
 0 2 -4 0.64 0.49
 0 -2 -4 0.48 0.29
 0 2 -4 -0.57 0.5
 0 2 4 0.59 0.6
 0 -2 -4 -0.34 0.44
 0 2 4 0.98 0.44
 0 -2 -4 0.63 0.5
 0 -2 -4 0.44 0.23
 0 -2 -4 0.53 0.52
 0 2 -4 0.26 0.45
 0 2 -4 0.38 0.35
 0 2 4 1.66 0.56
 0 -2 -4 0.72 0.56
 0 2 -4 -0.11 0.5
 0 2 4 0.78 0.56
 0 -2 -5 0.87 0.61
 0 2 5 0.05 0.64
 0 2 -5 0.44 0.53
 0 2 -5 0.62 0.4
 0 -2 -5 1.39 0.5
 0 2 5 0.8 0.68
 0 2 5 0.52 0.44
 0 2 5 0.33 0.56
 0 2 5 -0.86 0.69
 0 -2 -5 -0.43 0.57
 0 -2 5 0.03 0.23
 0 2 -5 -0.07 0.55
 0 -2 -5 2.05 0.76
 0 -2 5 0.72 0.62
 0 -2 -5 0.28 0.23
 0 2 5 0.54 0.57
 0 -2 5 -0.1 0.6
 0 -2 -5 0.3 0.54
 0 2 6 340.42 4.41
 0 2 -6 327.02 4
 0 2 6 337.34 5.74
 0 -2 6 335.47 5.39
 0 2 6 333.55 4.63
 0 2 -6 326.45 4.53
 0 -2 -6 334.95 4.82
 0 2 6 338.64 4.75
 0 2 -6 331.47 4.36
 0 2 -6 320.26 4.47
 0 -2 -6 331.71 3.8
 0 -2 -6 339.4 2.59
 0 -2 -6 335.8 5.29
 0 -2 6 330.47 5.74
 0 2 6 330.83 5.89
 0 2 -7 0.87 0.7
 0 -2 7 0.12 0.82
 0 2 7 0.59 0.33
 0 2 7 -0.21 0.69
 0 2 7 -0.52 0.84
 0 -2 -7 0.93 0.66
 0 -2 7 -0.36 0.72
 0 -2 -7 0.03 0.44
 0 2 -7 -0.31 0.53
 0 2 7 -0.78 0.66
 0 -2 -7 -0.14 0.72
 0 -2 -7 0.19 0.23
 0 2 -7 0.22 0.48
 0 2 8 108.92 2.31
 0 -2 8 104.76 3.6
 0 2 8 112.7 1.86
 0 2 -8 105.79 3.05
 0 -2 -8 105.36 3.46
 0 2 -8 103.73 2.64
 0 2 -8 108.38 2.68
 0 2 -8 107.8 3.05
 0 -2 -8 102.83 2.45
 0 2 8 113.6 2.87
 0 -2 -8 109.17 3.21
 0 2 8 120.59 4.24
 0 -2 8 99.76 3.78
 0 2 8 116.38 4.03
 0 -2 -9 0.95 0.75
 0 2 -9 -0.53 0.63
 0 2 -9 0.26 0.61
 0 2 -9 0.48 0.58
 0 2 -9 0.11 0.79
 0 2 9 -0.09 0.93
 0 2 9 -0.13 0.53
 0 2 -9 0.46 0.68
 0 2 9 0.1 0.99
 0 -2 -9 0.6 0.52
 0 2 9 0.37 0.36
 0 2 -10 488.93 8.43
 0 2 10 479.83 9.22
 0 2 10 469.97 9.29
 0 -2 10 465.88 9.24
 0 2 -10 467.22 7.08
 0 -2 -10 481.63 5.65
 0 2 -10 484.18 6.28
 0 -2 -10 486.16 8.1
 0 2 -10 475.67 7.21
 0 2 -10 487.03 5.79
 0 -2 11 0.37 1.25
 0 2 11 1.97 1.38
 0 2 -11 -0.18 0.63
 0 2 -11 0.78 1.07
 0 -2 -11 0.97 0.92
 0 2 -11 1.23 0.93
 0 -2 -11 -0.04 0.53
 0 2 11 1.32 1.38
 0 -2 12 70.01 4.22
 0 2 12 65.43 4.02
 0 2 -12 62.54 2.27
 0 -2 -12 66.89 3.37
 0 2 -12 65.91 3.01
 0 2 -12 63.6 3.44
 0 2 12 62.91 3.87
 0 -2 -12 61.39 2.2
 0 2 -13 -1.2 1.07
 0 -2 -13 0.21 1.04
 0 -2 -13 0.4 1.11
 0 2 -13 0.35 1.1
 0 -2 13 -0.45 1.3
 0 2 13 2.11 1.45
 0 2 13 -1.34 1.49
 0 -2 -13 0.42 0.62
 0 2 -13 0.52 0.67
 0 2 -14 60.69 3.75
 0 2 -14 58.89 3.13
 0 -2 -14 65.45 3.59
 0 2 -14 61.78 2.25
 0 -2 -14 57.92 2.15
 0 2 14 61.37 4.32
 0 -2 14 58.5 4.16
 0 2 14 61.33 4.25
 0 -2 -14 63.92 4.05
 0 2 -15 1.47 1.13
 0 -2 -15 0.95 1.27
 0 -2 -15 0.93 1.47
 0 2 15 1.97 1.57
 0 -2 15 -1.62 1.67
 0 2 -15 2.37 1.36
 0 2 -15 -0.14 1.17
 0 -2 -16 16.87 2.22
 0 2 -16 16.67 1.91
 0 -2 -16 20.31 2.75
 0 2 16 21.16 3.01
 0 -2 16 21.22 3.03
 0 2 -16 20.24 2.62
 0 2 -16 18.73 2.48
 0 -2 -17 -0.52 1.38
 0 -2 -17 -0.35 1.67
 0 2 -17 -1.11 1.54
 0 -2 17 -1.25 2.18
 0 2 17 -1.25 2.03
 0 2 -17 1.53 1.39
 0 -2 -18 8.65 1.86
 0 2 -18 3.62 1.67
 0 -2 18 5.37 2.2
 0 2 18 4.69 2.06
 0 -2 -18 4.64 1.93
 0 2 -18 1.85 1.4
 0 2 -19 0.76 1.65
 0 -2 -19 1.02 1.83
 0 -2 19 -0.24 2.18
 0 2 19 1.66 2.2
 0 -2 -19 0.19 1.83
 0 2 -19 -2.29 1.87
 0 2 -20 7.95 2.32
 0 -2 -20 1.49 1.75
 0 -2 20 11.54 2.82
 0 2 20 8.01 2.69
 0 2 -20 8.44 2.23
 0 -2 -20 5.27 1.97
 0 -2 -21 0.66 1.9
 0 2 -21 2.47 1.71
 0 -2 21 0.26 2.3
 0 2 21 0.52 2.32
 0 2 -21 0.94 1.75
 0 -2 -21 2.72 2.26
 0 -2 -22 0.45 1.72
 0 2 -22 2.74 2.12
 0 -2 22 1.64 2.39
 0 2 22 5.45 2.5
 0 -2 -22 2.35 2.05
 0 -2 -23 -4.12 2.38
 0 -3 0 -0.14 0.18
 0 -3 0 -0.14 0.16
 0 3 0 0.14 0.18
 0 -3 0 -0.22 0.24
 0 3 0 0.05 0.21
 0 -3 -1 2629.58 8.46
 0 3 1 2790.75 8.5
 0 3 -1 2714.35 6.67
 0 3 1 2751.73 6.8
 0 3 -1 2837.46 6.61
 0 -3 1 2751.89 7.93
 0 3 -1 2663.64 7.95
 0 3 -1 2763.48 8.39
 0 3 1 2612.69 6.5
 0 3 -1 2746.7 6.27
 0 -3 -1 2646.72 8.81
 0 3 1 2689.36 8.9
 0 3 -2 -0.07 0.19
 0 3 2 -0.26 0.39
 0 3 -2 0.35 0.39
 0 3 -2 0.53 0.34
 0 3 -2 -0.03 0.33
 0 3 2 -0.13 0.37
 0 3 -2 -0.02 0.37
 0 3 2 0.16 0.37
 0 -3 -2 0.24 0.41
 0 3 -2 -0.68 0.35
 0 -3 -2 0.24 0.32
 0 -3 -2 -0.11 0.38
 0 3 -2 -0.3 0.37
 0 -3 -3 476.86 4.65
 0 3 3 452.67 4.66
 0 3 -3 453.15 4.38
 0 -3 3 453.33 3.59
 0 3 -3 451.5 3.71
 0 3 3 453.91 3.12
 0 -3 -3 456.42 4.94
 0 3 3 444.79 4.7
 0 3 -3 461.11 3.78
 0 3 -3 467.04 3.84
 0 -3 -3 433.8 4.73
 0 -3 -3 454.23 4.49
 0 -3 3 450.78 4.81
 0 3 -3 451.72 4.59
 0 3 -3 454.99 4.31
 0 3 3 457.73 4.75
 0 3 -3 460.08 4.58
 0 3 3 456.62 4.89
 0 3 -3 433.31 4.14
 0 3 3 452.27 3.5
 0 -3 -3 451.43 3.65
 0 3 -4 0.48 0.39
 0 3 4 0.25 0.72
 0 3 4 -0.03 0.54
 0 -3 -4 0.04 0.59
 0 -3 4 -0.27 0.5
 0 3 -4 -0.1 0.58
 0 -3 4 0.4 0.52
 0 3 -4 -0.58 0.39
 0 3 -4 0.13 0.38
 0 3 4 -0.06 0.35
 0 3 4 -0.16 0.51
 0 -3 -4 -0.17 0.51
 0 -3 -4 0.19 0.52
 0 3 4 -0.12 0.44
 0 -3 -4 0.51 0.53
 0 3 -4 0.09 0.47
 0 3 -4 0.91 0.51
 0 3 4 -0.41 0.56
 0 3 -4 0.04 0.51
 0 -3 -4 -0.27 0.31
 0 3 -4 0.54 0.53
 0 3 4 0.08 0.62
 0 3 5 62.98 2.24
 0 3 -5 64.12 1.7
 0 3 5 63.36 2.34
 0 3 -5 65.43 1.98
 0 -3 -5 62.19 1.6
 0 -3 5 59.64 2.31
 0 3 5 65.81 2.4
 0 3 -5 63.81 1.86
 0 -3 -5 64.69 2.2
 0 3 -5 63.47 2.03
 0 -3 5 63.06 2.16
 0 3 5 61.77 1.94
 0 -3 -5 62.73 2.02
 0 -3 -5 65.79 2.31
 0 3 5 62.26 2.38
 0 -3 -6 -0.11 0.63
 0 -3 6 -0.18 0.67
 0 -3 -6 0.14 0.76
 0 3 -6 0.58 0.46
 0 -3 6 0.36 0.67
 0 3 6 0.83 0.73
 0 3 6 -0.2 0.47
 0 3 6 0.31 0.71
 0 -3 -6 -0.17 0.36
 0 3 6 -0.14 0.61
 0 3 -6 0.64 0.71
 0 3 -6 -0.23 0.64
 0 -3 -7 96.08 2.97
 0 3 7 90.05 2.05
 0 3 -7 89.87 2.51
 0 -3 7 90.49 3.35
 0 3 7 90.96 3.38
 0 3 -7 92.24 2.5
 0 3 7 95.51 2.84
 0 -3 -7 90.22 2.18
 0 3 7 92.38 3.35
 0 -3 7 92.53 3.14
 0 -3 -7 99.15 3.19
 0 3 -7 89.87 2.91
 0 3 -7 89 2.63
 0 3 7 92.57 2.74
 0 3 -7 90.35 2.33
 0 3 8 -0.17 0.86
 0 -3 -8 -0.35 0.69
 0 -3 -8 -0.06 0.79
 0 3 -8 0.04 0.62
 0 -3 8 -0.21 0.74
 0 -3 -8 0.11 0.4
 0 3 -8 0.05 0.75
 0 3 8 -0.73 0.42
 0 3 8 -1.16 0.65
 0 3 -8 -0.71 0.76
 0 3 -8 0.05 0.58
 0 3 8 0.41 0.73
 0 3 -9 2.6 0.94
 0 3 9 1.16 0.6
 0 3 9 2.18 0.47
 0 -3 -9 1.04 0.49
 0 3 -9 3.38 1.01
 0 -3 9 0.97 0.88
 0 3 9 2.06 0.49
 0 3 -9 1.71 0.66
 0 3 -9 3.02 0.77
 0 -3 -9 2.62 0.95
 0 3 9 2.63 1.2
 0 3 9 3 1.08
 0 3 -9 2.65 0.82
 0 3 -10 -0.43 0.68
 0 -3 -10 -0.34 0.95
 0 -3 -10 -0.17 0.45
 0 3 10 0.21 0.9
 0 3 -10 0.79 0.92
 0 3 10 -0.34 0.66
 0 3 -10 -0.84 0.73
 0 3 -10 0.33 0.65
 0 3 10 0.2 0.38
 0 3 10 -0.88 1.07
 0 3 -11 151.7 4.23
 0 3 -11 162.2 4.31
 0 -3 -11 168.41 5.13
 0 3 11 165.1 5.84
 0 3 -11 165.74 3.6
 0 -3 -11 171.01 3.57
 0 3 -11 172.57 5.23
 0 3 11 158.71 5.81
 0 3 12 0.14 1.15
 0 -3 -12 -0.6 0.69
 0 3 -12 0.9 0.83
 0 -3 -12 1.01 1.03
 0 3 12 0.27 1.08
 0 3 -12 -0.57 0.62
 0 3 -12 -0.04 0.22
 0 3 -12 -1.14 0.92
 0 3 13 155.56 6.32
 0 -3 -13 150.24 5.87
 0 3 -13 143.22 3.46
 0 -3 -13 144.52 3.41
 0 3 -13 158.27 5.52
 0 -3 -13 152.66 5.28
 0 3 -13 149.17 4.53
 0 3 13 154.05 6.38
 0 3 14 -1.8 1.39
 0 -3 -14 1.62 1.34
 0 -3 -14 -0.71 0.72
 0 3 -14 0.29 0.62
 0 3 -14 0.25 1.06
 0 3 -14 -1.75 1.1
 0 -3 -14 0.7 1.2
 0 3 14 0.16 1.46
 0 3 15 35.39 3.45
 0 3 -15 34.08 3.11
 0 -3 -15 30.71 2.74
 0 3 -15 32.57 2.43
 0 3 15 29.74 3.38
 0 3 -15 32.97 2.92
 0 -3 -15 36.92 3.41
 0 3 -16 2.2 1.52
 0 3 -16 1.27 1.21
 0 -3 -16 2.08 1.57
 0 3 16 2.33 1.86
 0 3 -16 -1.01 1.25
 0 -3 -16 -0.34 1.63
 0 3 17 188.36 8.21
 0 -3 -17 191.19 7.7
 0 3 -17 178.2 6.9
 0 -3 -17 182.72 6.56
 0 3 -17 177.89 7.12
 0 3 18 -1.11 2.04
 0 3 -18 -0.65 1.42
 0 -3 -18 -0.76 1.7
 0 -3 -18 -2.26 1.87
 0 3 -18 1.07 1.53
 0 3 -19 37.26 3.72
 0 3 -19 40.75 3.72
 0 -3 -19 35.23 3.79
 0 3 19 36.95 4.38
 0 -3 -20 -0.43 1.74
 0 3 -20 1.56 1.82
 0 3 -20 1.43 1.8
 0 -3 -20 -1.87 2.06
 0 3 20 0.5 2.22
 0 -3 -21 103.12 6.42
 0 3 -21 122.47 6.54
 0 -3 -21 124.5 6.89
 0 3 21 111.68 7.32
 0 3 -22 2.27 2.04
 0 -3 -22 -1.15 1.82
 0 -3 -22 4.15 2.34
 0 3 22 -3.81 3.12
 0 -3 -23 49.33 4.73
 0 4 0 265.32 2.77
 0 -4 0 274.82 3.2
 0 4 0 269.52 2.4
 0 -4 0 274.31 2.48
 0 4 0 269.11 2.55
 0 4 1 0.2 0.33
 0 -4 -1 -0.59 0.38
 0 4 -1 0.33 0.37
 0 4 -1 0.19 0.2
 0 -4 1 -0.02 0.3
 0 4 -1 0.42 0.3
 0 -4 -1 -0.06 0.17
 0 4 1 -0.17 0.32
 0 -4 -1 0.28 0.33
 0 4 1 -0.03 0.19
 0 4 -1 0.03 0.19
 0 4 -2 120.32 2.1
 0 4 -2 123.48 2.09
 0 -4 -2 120.54 1.22
 0 -4 -2 111.79 2.25
 0 -4 -2 120.41 2.35
 0 4 -2 117.01 1.88
 0 4 2 121.25 1.98
 0 4 -2 116.71 2.17
 0 4 -2 121.9 2.07
 0 4 -2 118.06 1.44
 0 -4 2 119.72 1.41
 0 4 2 118.89 2.26
 0 4 -2 121.92 1.85
 0 -4 2 122.68 1.52
 0 4 -2 117.23 1.93
 0 4 2 117.26 1.97
 0 4 3 0.32 0.5
 0 4 -3 -0.2 0.44
 0 -4 3 -0.02 0.36
 0 4 3 -0.03 0.26
 0 -4 -3 -0.15 0.39
 0 4 3 0.21 0.34
 0 4 -3 0.02 0.25
 0 4 -3 0.07 0.37
 0 -4 -3 -0.59 0.53
 0 4 -3 -0.26 0.52
 0 4 3 -0.03 0.48
 0 4 -3 0.05 0.39
 0 -4 -3 0.38 0.51
 0 4 3 -0.3 0.47
 0 4 -3 -0.19 0.46
 0 4 -3 0.3 0.41
 0 -4 3 0.18 0.37
 0 -4 -4 677.3 6.35
 0 4 -4 699.73 6.04
 0 4 -4 677.78 6.12
 0 4 4 645.45 6.58
 0 -4 4 693.93 5.08
 0 4 4 687.04 4.45
 0 4 -4 680.61 5.34
 0 4 -4 715.49 6.24
 0 4 -4 689.62 5.43
 0 4 -4 680.24 5.96
 0 -4 -4 677.37 6.82
 0 4 4 713.35 6.91
 0 -4 -4 668.79 6.9
 0 4 4 679.16 6.68
 0 -4 4 710.21 6.32
 0 -4 -4 688.63 6.38
 0 4 4 677.17 6.34
 0 -4 -4 691.76 5.22
 0 4 4 683.5 4.91
 0 4 4 689.19 6.83
 0 4 -4 695.59 6.43
 0 4 -4 707.5 6.49
 0 -4 4 676.06 6.9
 0 4 5 -0.5 0.61
 0 4 5 0.48 0.58
 0 4 -5 -0.68 0.49
 0 4 5 -0.64 0.84
 0 4 5 -0.13 0.63
 0 -4 -5 0.14 0.69
 0 4 -5 0.28 0.41
 0 4 -5 -0.07 0.38
 0 4 -5 -0.24 0.47
 0 4 5 0.26 0.61
 0 4 -5 0.3 0.57
 0 -4 5 0.52 0.59
 0 -4 -5 -0.57 0.56
 0 4 5 -0.3 0.52
 0 4 5 0.32 0.37
 0 4 -5 0.22 0.6
 0 -4 5 0.34 0.52
 0 -4 -5 0.16 0.39
 0 -4 -5 -0.05 0.59
 0 -4 -6 1418.15 11.09
 0 4 -6 1425.07 8.67
 0 4 -6 1400.63 8.61
 0 -4 -6 1384.75 11.49
 0 4 -6 1429.57 9.48
 0 4 -6 1440.66 10.12
 0 -4 -6 1380.65 10.36
 0 -4 -6 1387.93 8.36
 0 4 6 1431.22 12
 0 4 6 1435.76 12.12
 0 4 6 1426.04 10.23
 0 4 -6 1449.98 10.02
 0 -4 6 1404.53 11
 0 4 6 1412.97 11.32
 0 4 -7 0.4 0.59
 0 4 -7 0.07 0.5
 0 4 7 -0.57 0.73
 0 -4 -7 -0.17 0.4
 0 4 7 0.29 0.76
 0 4 -7 -0.31 0.56
 0 4 -7 -0.13 0.69
 0 4 -7 -0.68 0.54
 0 -4 -7 -1 0.92
 0 -4 -7 -0.13 0.78
 0 -4 7 -0.24 0.67
 0 4 7 -0.35 0.81
 0 4 -8 573.82 6.14
 0 4 8 554.34 5.63
 0 4 8 573.71 7.45
 0 4 -8 570.13 6.53
 0 4 -8 579.77 7.72
 0 4 8 573.76 7.21
 0 4 -8 558.84 6.46
 0 -4 -8 561.81 8.25
 0 4 8 563.83 8.78
 0 4 8 570.9 9.03
 0 4 -8 554.61 6.13
 0 -4 -8 550.21 5.82
 0 -4 8 558.43 8.11
 0 4 -9 0.1 0.76
 0 4 -9 -0.13 0.56
 0 -4 9 -0.4 0.8
 0 4 -9 1.08 0.66
 0 -4 -9 0.04 0.54
 0 4 9 0.49 0.96
 0 -4 -9 0.08 0.75
 0 4 -9 0.1 0.6
 0 4 -9 0.14 0.66
 0 4 9 1.04 0.66
 0 4 9 -0.42 0.41
 0 4 9 -0.09 0.78
 0 -4 -10 1379.72 14.19
 0 4 -10 1397.38 10.17
 0 4 -10 1367.27 11.48
 0 -4 10 1366.71 14.39
 0 4 10 1324.6 8.05
 0 4 10 1321.31 15.73
 0 -4 -10 1329.5 9.76
 0 4 10 1373.89 7.9
 0 4 10 1374.05 10.99
 0 4 -10 1353.29 13.5
 0 4 10 1305.89 15.4
 0 4 11 -0.25 0.3
 0 4 11 0.37 1.24
 0 -4 -11 -0.68 1.04
 0 4 -11 -0.19 0.6
 0 4 11 -0.15 0.65
 0 4 -11 -0.09 0.78
 0 4 11 0.24 1.07
 0 -4 -11 0.28 0.54
 0 4 -12 4.84 1.27
 0 4 -12 4.73 1.21
 0 4 12 4.77 1.57
 0 4 -12 5.27 0.91
 0 4 -12 4.95 1.03
 0 -4 -12 3.57 1.16
 0 4 12 5.78 1.56
 0 -4 -12 4.08 0.81
 0 4 -13 -0.35 0.59
 0 -4 -13 -0.78 0.69
 0 4 -13 0.33 0.98
 0 4 -13 -0.77 0.76
 0 -4 -13 0.68 1.04
 0 4 13 0.45 1.21
 0 4 -13 -0.24 0.98
 0 4 13 -0.6 1.29
 0 -4 -14 572.74 11.93
 0 4 -14 557.48 6.82
 0 4 14 546.98 12.32
 0 4 -14 564.23 8.75
 0 -4 -14 572.11 10.69
 0 4 -14 582.11 10.8
 0 4 14 570.98 12.54
 0 4 -14 572.97 11.21
 0 4 15 1.44 1.58
 0 4 -15 0.97 0.92
 0 -4 -15 0.77 1.29
 0 4 -15 0.91 1.04
 0 -4 -15 -1.14 1.55
 0 4 15 1.25 1.71
 0 4 -15 2.15 1.46
 0 4 16 -0.98 1.82
 0 -4 -16 1.56 1.62
 0 -4 -16 0.95 1.36
 0 4 -16 0.46 0.94
 0 4 -16 0.84 1.35
 0 4 -16 1.08 1.24
 0 4 16 1.35 1.73
 0 -4 -17 -0.18 1.64
 0 4 17 2.29 2.12
 0 4 -17 -1.65 1.51
 0 4 -17 1.32 1.51
 0 -4 -17 2.12 1.52
 0 4 18 230.49 9.38
 0 4 -18 228.86 7.87
 0 -4 -18 239.97 8.88
 0 4 -18 223.95 8.17
 0 -4 -18 212.97 7.32
 0 4 19 1.66 2.04
 0 4 -19 -3.12 1.9
 0 -4 -19 -3.66 2.22
 0 4 -19 1.83 1.63
 0 4 20 33.92 4.2
 0 4 -20 32.02 3.52
 0 4 -20 36.72 3.62
 0 -4 -20 42.16 4.2
 0 4 21 3.39 2.5
 0 4 -21 2.18 1.79
 0 -4 -21 2.51 2.53
 0 -4 -21 0.22 1.85
 0 4 22 8.41 2.99
 0 -4 -22 9.16 2.75
 0 -4 -22 7.25 2.44
 0 -4 -23 -1.8 2.05
 0 -4 -23 -3.55 2.64
 0 -5 0 -0.14 0.36
 0 -5 0 -0.17 0.45
 0 5 0 -0.36 0.35
 0 5 0 0.16 0.33
 0 5 -1 225.69 2.79
 0 -5 1 221.95 2.71
 0 5 -1 227.91 3.18
 0 -5 -1 224.36 1.81
 0 5 1 224.03 1.88
 0 5 -1 227.24 1.8
 0 5 -1 222.87 1.9
 0 5 1 218.84 2.9
 0 5 -1 226.72 2.07
 0 -5 -1 215.22 3.14
 0 5 1 225.76 3.14
 0 5 -2 -0.1 0.33
 0 5 2 0.06 0.39
 0 -5 -2 0.1 0.35
 0 -5 2 0.31 0.28
 0 -5 2 0.34 0.21
 0 -5 -2 0.12 0.36
 0 5 -2 -0.06 0.35
 0 5 2 0.02 0.37
 0 5 2 -0.36 0.53
 0 5 -2 0.52 0.33
 0 -5 -2 -0.03 0.5
 0 -5 -2 -0.15 0.56
 0 -5 -2 -0.16 0.22
 0 5 -2 0.45 0.42
 0 5 -2 0.08 0.47
 0 5 2 0.22 0.22
 0 -5 2 0.08 0.34
 0 -5 -3 298.67 3.56
 0 5 -3 296.07 3.55
 0 5 3 304.37 3.83
 0 -5 3 301.88 3.56
 0 5 3 311.59 3.14
 0 5 3 304.55 3.39
 0 5 -3 303.94 2.86
 0 -5 3 299.14 3.65
 0 5 -3 289.34 3.65
 0 -5 3 303.26 2.73
 0 5 -3 305.26 3.71
 0 5 3 307.46 4.25
 0 -5 -3 303.76 4.19
 0 -5 -3 310.57 2.23
 0 5 -3 297.92 3.46
 0 -5 3 306.86 3.4
 0 -5 -3 304.65 4.4
 0 5 -3 300.41 3.71
 0 -5 -3 290.07 3.65
 0 5 3 308.62 3.9
 0 5 -3 310.13 4
 0 5 -3 307.93 3.78
 0 -5 3 298.61 3.82
 0 -5 -4 -0.41 0.57
 0 5 -4 0.56 0.44
 0 -5 -4 -1.08 0.64
 0 5 4 0.83 0.62
 0 5 4 -0.64 0.57
 0 5 -4 -0.37 0.58
 0 -5 4 0.26 0.43
 0 5 4 0.18 0.29
 0 5 4 0.37 0.67
 0 5 -4 0.15 0.45
 0 5 -4 -0.3 0.61
 0 5 4 -0.12 0.51
 0 5 4 -0.77 0.59
 0 5 -4 0.11 0.54
 0 -5 -4 0.04 0.59
 0 -5 -4 0.04 0.51
 0 5 -4 -0.32 0.56
 0 5 -4 1.05 0.52
 0 -5 -4 0.72 0.43
 0 5 4 0.65 0.44
 0 5 -4 0.02 0.3
 0 -5 4 0.04 0.44
 0 5 -5 226.81 3.87
 0 5 5 218.14 4.33
 0 -5 5 230.83 3.27
 0 5 5 222.2 2.83
 0 5 5 221.2 4.29
 0 5 -5 224.83 3.45
 0 -5 -5 226.86 4.14
 0 5 5 217.72 4.03
 0 5 -5 233.21 3.51
 0 -5 5 232.87 4.1
 0 -5 -5 229.21 4.54
 0 5 -5 226.77 3.83
 0 5 5 237.57 4.54
 0 -5 -5 233.78 3.43
 0 5 5 227.47 4.38
 0 5 -5 226.54 3.95
 0 5 5 229.16 3.19
 0 5 6 -0.58 0.73
 0 5 -6 -0.03 0.48
 0 -5 -6 0.03 0.45
 0 5 6 0.37 0.65
 0 -5 6 0.62 0.65
 0 5 -6 0.69 0.67
 0 5 6 0.29 0.44
 0 5 -6 0.05 0.54
 0 5 -6 0.08 0.42
 0 5 -6 0.08 0.62
 0 5 6 -0.31 0.79
 0 -5 -6 -0.06 0.72
 0 -5 -6 -0.25 0.72
 0 5 6 0.39 0.81
 0 5 -7 172.47 3.31
 0 -5 -7 182.45 3.34
 0 5 -7 177.28 3.86
 0 5 -7 174.59 3.36
 0 -5 7 184.94 4.36
 0 5 7 180.56 4.45
 0 5 -7 183.17 3.77
 0 5 -7 180.97 4.19
 0 5 7 176.6 4.64
 0 5 7 167.17 4.55
 0 -5 -7 177.26 4.56
 0 5 -7 184.26 3.93
 0 5 -8 0.36 0.32
 0 -5 8 0.99 0.84
 0 -5 -8 -0.08 0.78
 0 -5 -8 0.12 0.53
 0 5 -8 0.75 0.62
 0 5 -8 -0.04 0.63
 0 5 8 1.25 0.93
 0 5 8 -0.17 0.86
 0 5 -8 -0.93 0.81
 0 5 -8 0.18 0.66
 0 5 -8 0.04 0.57
 0 5 8 -0.13 0.72
 0 5 9 171.18 5.35
 0 5 9 175.84 5.35
 0 -5 -9 174.31 3.52
 0 5 -9 174.1 3.84
 0 5 9 179.77 4.55
 0 -5 9 174.19 4.87
 0 5 -9 168.9 3.62
 0 -5 -9 177.59 5.02
 0 5 -9 169.81 3.71
 0 5 9 168.78 3.38
 0 5 -9 169.78 4.42
 0 5 9 171.95 4.27
 0 5 -9 175.87 4.17
 0 5 -10 -0.27 0.62
 0 -5 -10 -0.28 1.01
 0 5 10 0.99 1.1
 0 -5 -10 0.73 0.59
 0 5 -10 0.08 0.74
 0 5 10 0.18 0.73
 0 5 -10 0.34 0.79
 0 5 10 -0.07 0.47
 0 -5 10 -0.36 0.9
 0 5 10 -0.07 0.47
 0 5 10 -0.65 0.93
 0 5 -11 0.39 0.87
 0 5 -11 1.51 0.78
 0 -5 -11 1.41 1.03
 0 5 11 -0.06 0.66
 0 -5 -11 0.58 0.6
 0 5 -11 0.26 0.82
 0 5 11 0.03 0.39
 0 5 11 0.61 1.17
 0 5 11 1.35 1.22
 0 5 11 0.31 0.39
 0 -5 -12 0.25 0.67
 0 5 12 -2.16 1.28
 0 5 12 0.41 1.24
 0 5 -12 -0.65 1.02
 0 -5 -12 -0.55 0.98
 0 5 -12 -0.27 0.64
 0 5 -12 -0.97 0.88
 0 5 -13 0.11 0.97
 0 5 13 3.3 1.25
 0 5 13 0.3 1.28
 0 5 -13 0.36 1
 0 5 -13 0.48 0.61
 0 5 -13 0.07 0.69
 0 -5 -13 0.7 1.03
 0 5 -14 -0.59 1.21
 0 5 14 1.97 1.58
 0 5 -14 1 0.68
 0 -5 -14 -0.77 1.3
 0 5 -14 -0.91 1.29
 0 5 -14 0.78 0.88
 0 -5 -14 0.63 1.16
 0 5 14 0.66 1.35
 0 5 15 5.01 1.86
 0 5 15 2.89 1.84
 0 -5 -15 0.33 1.54
 0 5 -15 3.3 1.42
 0 5 -15 0.74 0.8
 0 -5 -15 1.07 1.13
 0 5 -15 2.96 1.45
 0 5 16 -0.39 2.14
 0 5 16 2.16 1.82
 0 -5 -16 3.2 1.91
 0 5 -16 -0.55 1.22
 0 -5 -16 -2.39 1.47
 0 5 -16 1.52 1.31
 0 5 17 6.24 2.18
 0 5 17 9.97 2.46
 0 5 -17 10.91 2.04
 0 -5 -17 5.28 1.97
 0 5 -17 7.93 1.84
 0 -5 -17 9.7 2.06
 0 -5 -18 -1.19 2.01
 0 -5 -18 1.68 1.42
 0 5 -18 -0.15 1.46
 0 5 -18 0.86 1.36
 0 5 18 2.22 1.88
 0 -5 -19 23.23 2.94
 0 5 -19 22.2 2.95
 0 5 19 22.87 3.44
 0 -5 -19 23.48 3.36
 0 5 -19 28.93 3.05
 0 5 -20 1.7 1.87
 0 -5 -20 1.12 1.93
 0 5 20 1.74 2.09
 0 -5 -20 2.38 1.7
 0 5 -20 0.34 1.58
 0 -5 -21 13.67 2.82
 0 5 -21 14.19 2.54
 0 5 21 7.81 2.71
 0 -5 -21 15.42 3.11
 0 -5 -22 -1.66 2.16
 0 5 22 2.16 2.59
 0 -5 -22 0.23 2.11
 0 -5 -23 12.89 2.95
 0 -5 -23 11.8 2.95
 0 -6 0 7858.29 16.25
 0 -6 0 7874.61 20.93
 0 6 0 7809.15 15.83
 0 6 -1 0.17 0.25
 0 -6 -1 -0.44 0.55
 0 -6 1 0.3 0.24
 0 6 -1 0.44 0.53
 0 6 1 0.56 0.25
 0 -6 -1 0.38 0.22
 0 6 1 0.18 0.48
 0 6 -1 0.8 0.45
 0 -6 1 -0.21 0.47
 0 6 1 0.45 0.48
 0 6 -1 0.38 0.32
 0 6 2 209.54 1.97
 0 6 2 203.36 2.56
 0 6 -2 199.51 2.41
 0 -6 -2 204.85 2.43
 0 -6 -2 209.48 3.47
 0 6 2 206.63 3.29
 0 -6 2 203.81 2.39
 0 -6 -2 203.99 3.41
 0 -6 2 208.58 1.88
 0 6 -2 204.6 3.29
 0 -6 -2 199.81 2.48
 0 -6 2 210.08 2.68
 0 6 -2 205.54 2.53
 0 6 2 206.19 2.56
 0 6 -2 201.32 3.19
 0 -6 -2 202.93 1.99
 0 -6 2 208.24 2.56
 0 6 -2 211.77 2.66
 0 6 -3 -0.07 0.52
 0 -6 -3 0.23 0.24
 0 -6 -3 -0.4 0.44
 0 6 -3 -0.68 0.52
 0 -6 3 0.09 0.45
 0 -6 3 0.12 0.35
 0 6 -3 0.28 0.24
 0 6 3 0.18 0.49
 0 -6 -3 -0.08 0.61
 0 -6 3 -0.13 0.5
 0 -6 3 -0.05 0.37
 0 6 -3 -0.38 0.48
 0 -6 3 -0.07 0.28
 0 -6 3 0.13 0.43
 0 -6 -3 -0.08 0.56
 0 -6 3 0.11 0.24
 0 6 -3 -0.1 0.43
 0 6 3 -0.47 0.46
 0 -6 -3 -0.33 0.5
 0 6 -3 -0.42 0.45
 0 6 3 0.47 0.45
 0 6 -4 1809.79 9.93
 0 6 4 1817.62 10.9
 0 -6 -4 1849.3 10.09
 0 -6 4 1833.33 9.61
 0 6 4 1835.22 8.47
 0 6 4 1843.94 12.75
 0 -6 4 1842.98 9.91
 0 6 -4 1824.71 10.07
 0 6 -4 1863.09 8.28
 0 6 -4 1813.53 9.79
 0 6 -4 1877.5 10.47
 0 -6 4 1866.91 10.74
 0 -6 -4 1814.39 11.53
 0 6 4 1833.7 11.65
 0 -6 -4 1836.72 12.17
 0 6 4 1852.29 9.12
 0 6 -4 1860.96 10.04
 0 6 -4 1834.34 10.38
 0 -6 -4 1838.18 10.39
 0 6 4 1867.95 11.02
 0 -6 4 1859.07 11.24
 0 6 4 1867.76 11.85
 0 6 -5 0.18 0.48
 0 6 5 -0.54 0.55
 0 6 5 0.4 0.33
 0 6 5 0.17 0.72
 0 6 -5 0.75 0.55
 0 6 5 -0.66 0.66
 0 -6 5 -0.52 0.6
 0 6 -5 -0.24 0.39
 0 -6 5 -0.04 0.59
 0 6 5 0.23 0.46
 0 -6 -5 -0.37 0.45
 0 -6 -5 0.19 0.62
 0 -6 -5 0.34 0.6
 0 6 -5 -0.08 0.47
 0 6 -5 -0.36 0.62
 0 6 5 0.11 0.61
 0 -6 5 0.58 0.43
 0 6 -5 -0.18 0.65
 0 6 6 33.29 2.14
 0 6 6 32.71 1.89
 0 6 -6 32.15 1.51
 0 6 6 34.02 1.95
 0 6 -6 35.53 1.55
 0 6 -6 35.88 1.77
 0 6 6 32.36 1.35
 0 -6 6 32.3 1.77
 0 6 6 32.65 1.96
 0 6 -6 31.6 1.75
 0 -6 6 36.17 2.04
 0 6 -6 34.09 0.89
 0 -6 -6 31.96 2.01
 0 -6 -6 31.01 1.44
 0 6 -7 1.25 0.84
 0 6 -7 -0.76 0.7
 0 6 7 -0.74 0.81
 0 6 -7 -0.23 0.67
 0 -6 -7 -0.04 0.52
 0 6 -7 -0.52 0.56
 0 6 7 -0.58 0.92
 0 -6 7 -0.44 0.78
 0 6 7 -0.75 0.86
 0 6 -7 -0.45 0.64
 0 -6 7 -0.25 0.68
 0 -6 -7 0.58 0.75
 0 6 -8 1005.15 8.58
 0 6 -8 1037.64 9.81
 0 6 -8 995.6 9.75
 0 6 8 1027.54 12.01
 0 -6 -8 992.9 8.42
 0 6 8 1013.66 11.25
 0 6 -8 1008.17 10.52
 0 -6 8 1004.84 11.01
 0 -6 8 1003.19 12.03
 0 6 8 1000.3 11.95
 0 6 -8 1018.36 9.43
 0 -6 -8 1024.89 11.7
 0 6 -8 1019.82 8.02
 0 6 9 -0.19 0.53
 0 6 9 0.67 0.88
 0 -6 -9 -0.82 0.66
 0 6 -9 0.72 0.65
 0 6 9 0.82 0.78
 0 6 -9 -0.3 0.78
 0 -6 9 0.16 0.94
 0 -6 9 -0.69 0.91
 0 6 9 -0.29 0.95
 0 6 9 -0.35 0.74
 0 6 -9 -0.59 0.96
 0 -6 -9 0.09 0.84
 0 6 -9 -0.4 0.59
 0 6 10 6.03 1.41
 0 -6 10 3.99 1.12
 0 6 -10 5.92 1.24
 0 6 10 6.78 1.16
 0 6 10 4.14 1.16
 0 6 10 6.43 0.79
 0 6 -10 7.04 1.14
 0 6 10 6.23 1.12
 0 -6 -10 5.88 0.86
 0 6 -10 7.12 0.93
 0 -6 -10 4.76 1.21
 0 -6 10 7.07 1.32
 0 6 -10 7.22 1.26
 0 6 -11 0.08 0.78
 0 6 11 0.86 1.06
 0 -6 -11 -0.84 1.05
 0 6 -11 -0.96 0.83
 0 6 11 0.32 0.56
 0 -6 11 1.11 1.12
 0 6 11 0.04 0.48
 0 6 11 0.12 1.11
 0 6 -11 0.1 1
 0 6 11 0.83 0.85
 0 -6 -11 -0.35 0.68
 0 6 12 58.87 1.83
 0 6 -12 59.06 3.32
 0 -6 -12 58.21 3.45
 0 6 -12 58.85 2.54
 0 6 12 59.24 3.82
 0 6 12 58.44 3.79
 0 6 -12 59.6 3.14
 0 6 12 60.06 2.51
 0 6 13 0.9 1.3
 0 6 -13 0.47 0.75
 0 -6 -13 -0.85 1.14
 0 6 13 -0.45 1.33
 0 6 -13 0.73 1.02
 0 6 -13 -0.35 1.17
 0 6 14 20.99 2.65
 0 6 -14 16.11 1.42
 0 -6 -14 19.68 2.34
 0 6 -14 16.56 1.54
 0 6 14 16.36 2.39
 0 6 -14 17.79 2.2
 0 6 -14 14.51 1.9
 0 6 -15 2.63 1.3
 0 6 -15 -0.39 0.92
 0 -6 -15 -0.97 1.53
 0 6 -15 -0.25 1.31
 0 6 15 1.27 1.45
 0 -6 -15 -0.34 1.58
 0 6 15 0.18 1.52
 0 6 -16 90.82 4.86
 0 -6 -16 86.18 4.72
 0 6 -16 94.42 4.66
 0 6 16 78.17 5.23
 0 -6 -16 94.11 5.48
 0 6 16 98.39 5.78
 0 -6 16 85.92 5.43
 0 6 -17 0.32 1.38
 0 -6 -17 0.3 1.61
 0 6 -17 -0.71 1.29
 0 6 17 -3.41 2.06
 0 -6 -17 -0.96 1.58
 0 -6 17 -1.25 2.38
 0 6 17 2.07 2.02
 0 6 -18 8.09 2.09
 0 -6 -18 4.43 1.65
 0 6 -18 7.17 1.83
 0 6 18 7.08 2.29
 0 -6 -18 9.73 2.5
 0 6 18 5.54 2.31
 0 -6 18 10.04 2.8
 0 -6 -19 1.27 1.87
 0 6 -19 1.1 1.3
 0 -6 -19 -1.14 1.7
 0 -6 19 0.24 2.04
 0 6 19 1.18 1.95
 0 6 -19 -0.89 1.57
 0 -6 -20 51.92 4.65
 0 6 20 43.91 4.88
 0 -6 20 43.55 4.67
 0 6 -20 52.07 4.28
 0 -6 -21 0.23 1.83
 0 6 21 -1.3 2.53
 0 -6 21 -0.79 2.45
 0 -6 -21 2.35 2.32
 0 6 -21 2.67 1.95
 0 -6 -22 0.93 2.16
 0 6 22 1.62 2.57
 0 -6 22 4.08 2.73
 0 -6 -22 -0.48 1.83
 0 -6 -23 -1.41 2
 0 -6 -23 2.69 2.23
 0 7 0 -0.72 0.53
 0 -7 0 -0.5 0.48
 0 7 0 -0.36 0.49
 0 -7 0 -0.44 0.58
 0 7 1 551.77 4.07
 0 7 1 578.27 5.23
 0 7 -1 584.75 4.16
 0 -7 -1 586.35 5.67
 0 -7 1 578.82 4.88
 0 7 -1 595.43 5.27
 0 -7 1 597.01 5.06
 0 -7 -1 556.58 2.86
 0 7 1 590.52 5.9
 0 -7 1 585.6 3.11
 0 7 -1 580.01 3.04
 0 7 -1 596.57 6.02
 0 7 -2 0.02 0.34
 0 -7 -2 0.28 0.33
 0 7 -2 0.23 0.29
 0 7 2 -0.3 0.51
 0 -7 2 0.08 0.39
 0 -7 -2 -0.83 0.65
 0 -7 2 0.52 0.35
 0 -7 -2 0.54 0.34
 0 7 2 -0.24 0.55
 0 7 -2 0.14 0.31
 0 7 2 0.02 0.33
 0 7 -2 0.11 0.55
 0 7 2 0.03 0.25
 0 7 2 0.45 0.37
 0 -7 2 -0.16 0.33
 0 7 -2 0.26 0.44
 0 -7 -2 0.04 0.51
 0 7 -3 950.67 7.83
 0 7 3 916.67 6.72
 0 -7 3 927.71 4.68
 0 -7 3 912.21 7.56
 0 -7 3 939.51 6.86
 0 7 -3 922.21 6.42
 0 -7 -3 921.08 6.33
 0 -7 3 953.97 5.67
 0 -7 -3 897.16 8.25
 0 -7 -3 928.74 4.3
 0 -7 3 916.94 7.33
 0 7 -3 931.01 7.47
 0 7 -3 920.09 6.17
 0 7 3 914.08 6.61
 0 -7 -3 933.35 6.27
 0 7 3 916.07 7.8
 0 7 -3 913.38 6.32
 0 -7 3 930.04 6.14
 0 -7 -3 923.39 8.13
 0 -7 3 892.55 4.99
 0 7 3 946.09 6.72
 0 7 -4 -0.32 0.47
 0 -7 4 0.45 0.48
 0 7 -4 0.03 0.6
 0 7 4 -0.49 0.64
 0 -7 -4 -0.27 0.51
 0 7 4 -1.18 0.65
 0 -7 4 -0.35 0.53
 0 7 -4 0.55 0.53
 0 7 4 0.11 0.38
 0 7 4 0.43 0.77
 0 -7 4 -0.58 0.39
 0 7 -4 0.02 0.3
 0 -7 4 -0.2 0.56
 0 7 4 -0.36 0.61
 0 -7 -4 0.24 0.65
 0 -7 4 -0.24 0.29
 0 7 -4 -0.11 0.56
 0 -7 4 -0.08 0.56
 0 -7 4 0.04 0.43
 0 -7 -4 0.05 0.24
 0 -7 -4 -0.05 0.65
 0 7 -4 0.04 0.59
 0 -7 -4 -0.31 0.58
 0 7 4 0.43 0.49
 0 7 -4 -0.07 0.5
 0 7 4 0.15 0.62
 0 7 -5 91.38 2.49
 0 7 5 98.65 3.02
 0 7 5 99.41 3.33
 0 7 -5 97.13 2.57
 0 7 5 96.68 2.89
 0 7 5 92.95 2.26
 0 7 -5 95.23 2.14
 0 7 -5 96.14 2.91
 0 -7 5 92.54 2.36
 0 7 -5 92.41 2.62
 0 -7 5 93.82 2.74
 0 7 5 96.56 2.14
 0 7 5 90.69 2.99
 0 7 -5 93.22 2.53
 0 -7 5 97.99 2.95
 0 -7 -5 98.55 3.21
 0 7 6 -0.33 0.79
 0 7 -6 0.04 0.54
 0 -7 6 0.07 0.41
 0 -7 6 0.54 0.67
 0 7 6 -0.92 0.76
 0 7 -6 -0.7 0.65
 0 7 6 -0.31 0.44
 0 -7 -6 0.41 0.68
 0 7 -6 0.62 0.59
 0 7 6 0.98 0.73
 0 -7 6 -0.31 0.75
 0 7 6 0.2 0.37
 0 7 -6 0.7 0.79
 0 7 -6 -0.26 0.39
 0 7 7 1381.43 13.83
 0 7 7 1430.24 12.65
 0 7 -7 1399.8 10.16
 0 -7 -7 1392.69 13.27
 0 7 -7 1422.67 10.23
 0 -7 7 1395.7 12.02
 0 -7 -7 1369.2 9.9
 0 7 7 1376.76 9.08
 0 7 7 1384.79 13.01
 0 -7 7 1421.65 13.28
 0 7 -7 1420.2 10.15
 0 7 -7 1404.38 11.66
 0 7 7 1423.55 13.26
 0 7 -7 1426.59 11.49
 0 7 -7 1402 5.16
 0 7 8 -1.19 0.91
 0 -7 8 -0.43 0.93
 0 7 -8 -0.33 0.65
 0 7 -8 -0.43 0.78
 0 7 -8 -0.05 0.58
 0 7 8 -0.69 0.81
 0 -7 8 -0.36 0.75
 0 7 -8 -0.38 0.74
 0 -7 -8 -0.55 0.57
 0 7 -8 -0.35 0.47
 0 -7 -8 -0.42 0.86
 0 7 -8 -0.43 0.63
 0 7 8 0.17 0.83
 0 7 -9 345.41 6.01
 0 7 -9 346.72 6.56
 0 7 9 326.69 7.42
 0 7 -9 336.83 4.81
 0 -7 -9 336.64 7.23
 0 7 9 332.61 6.83
 0 7 9 337.29 7.42
 0 -7 9 326.86 7.38
 0 7 -9 336.53 5.85
 0 -7 -9 326.29 5.14
 0 -7 9 335.32 6.75
 0 7 10 -0.17 0.88
 0 -7 10 -0.36 0.97
 0 7 10 1.38 0.64
 0 7 10 0.08 0.88
 0 7 10 -0.22 1.03
 0 -7 10 0.77 0.9
 0 7 -10 1.17 0.63
 0 -7 -10 0.71 0.9
 0 7 -10 0.07 0.64
 0 7 10 0.88 0.85
 0 7 -10 1.27 0.8
 0 7 11 651.87 11.59
 0 7 -11 676.26 9.51
 0 -7 11 668.63 11.76
 0 7 11 652.9 11.58
 0 7 -11 652.46 10.15
 0 7 -11 668.96 7.61
 0 -7 -11 670.89 11.09
 0 7 11 655.64 7.28
 0 7 11 679.68 9.63
 0 7 11 656.57 8.89
 0 -7 11 665.26 10.57
 0 7 -12 2.09 0.97
 0 7 12 0.95 1.24
 0 -7 12 0.14 1.22
 0 7 12 -0.96 1.1
 0 7 12 1.66 0.81
 0 7 12 0.17 0.54
 0 7 -12 1.57 1.02
 0 7 12 -0.72 0.44
 0 -7 12 -0.67 1.14
 0 -7 -12 -0.35 1.07
 0 7 -12 0.17 0.66
 0 7 -13 72.42 3.56
 0 7 13 63.82 4.23
 0 -7 13 67.88 4.32
 0 7 -13 68.92 3.76
 0 7 13 68.39 1.94
 0 7 -13 71.18 2.79
 0 -7 -13 73.52 4.02
 0 7 13 79.6 4.68
 0 7 13 69.53 2.73
 0 7 -14 -0.22 1.1
 0 7 14 2.78 1.81
 0 -7 14 -0.33 1.4
 0 7 -14 0.07 0.67
 0 -7 -14 -0.54 1.22
 0 7 -14 1.13 1.22
 0 7 14 -1 1.43
 0 7 -15 383.1 8.77
 0 -7 -15 370.39 10.38
 0 -7 15 367.79 10.62
 0 7 15 376.02 10.75
 0 -7 -15 372.56 9.46
 0 7 -15 382.44 9.34
 0 7 15 365.79 10.59
 0 7 -16 -0.64 1.2
 0 -7 -16 1.49 1.87
 0 -7 16 -2.91 1.83
 0 7 16 -3.28 1.93
 0 -7 -16 0.15 1.51
 0 7 -16 -1.76 1.52
 0 7 16 0.2 1.72
 0 7 -17 144.66 5.84
 0 -7 -17 146.44 7.09
 0 -7 17 145.76 7.4
 0 7 17 150.42 7.35
 0 -7 -17 147.68 6.35
 0 7 -17 150.79 6.38
 0 7 17 149.71 7.47
 0 7 -18 2.03 1.51
 0 -7 -18 1.45 1.64
 0 7 18 1.77 2.11
 0 -7 18 1.78 1.92
 0 -7 -18 0.16 1.5
 0 7 -18 -1.16 1.61
 0 7 18 -2.99 2.21
 0 7 -19 15.92 2.45
 0 -7 -19 8.89 2.48
 0 -7 -19 10.8 2.3
 0 7 19 12.21 2.81
 0 -7 19 16.08 3.27
 0 7 19 11.97 3.02
 0 7 -19 15.14 2.42
 0 7 -20 -1.09 1.69
 0 7 20 -3.71 2.5
 0 -7 20 3.25 2.52
 0 -7 -20 -0.23 2.13
 0 7 -21 14.98 2.45
 0 -7 -21 16.96 3.18
 0 -7 21 19.62 3.59
 0 7 21 17.84 3.62
 0 -7 -21 16.03 3.14
 0 7 -21 14.49 2.7
 0 -7 -22 -0.71 2.13
 0 -7 -22 -3.43 2.33
 0 -7 22 -1.36 2.51
 0 7 22 -5.1 2.99
 0 -7 -23 17.12 3.37
 0 -7 -23 18.93 3.53
 0 -8 0 4091.63 13.55
 0 8 0 4031.92 14.27
 0 -8 0 4048.73 17.52
 0 8 0 4031.76 13.15
 0 8 1 -0.58 0.42
 0 -8 1 -0.56 0.44
 0 -8 1 -0.4 0.26
 0 8 1 -0.48 0.6
 0 -8 1 0.12 0.47
 0 8 -1 -0.16 0.45
 0 8 -1 -0.01 0.22
 0 -8 -1 -0.38 0.23
 0 -8 -1 0.26 0.57
 0 -8 1 -0.26 0.46
 0 8 -1 -0.08 0.37
 0 8 1 0.31 0.52
 0 8 -1 -0.71 0.7
 0 8 2 558.89 4.18
 0 -8 2 576.22 4.35
 0 8 -2 569.98 4.19
 0 -8 -2 551.18 4.05
 0 8 -2 565.58 6.26
 0 -8 2 570.86 4.66
 0 8 -2 561.06 5.8
 0 8 -2 544.04 3.96
 0 -8 -2 541 4
 0 -8 2 570.37 4.83
 0 -8 -2 569.99 6.28
 0 8 2 576.89 6.56
 0 8 2 566.91 3.96
 0 8 2 554.23 5.87
 0 8 -2 573.17 3.93
 0 8 -3 0.17 0.52
 0 -8 -3 0.41 0.42
 0 8 -3 -0.4 0.41
 0 -8 -3 -0.03 0.42
 0 8 -3 -0.19 0.46
 0 8 3 0.18 0.25
 0 -8 3 0.21 0.59
 0 -8 3 -0.3 0.3
 0 8 3 -0.57 0.51
 0 -8 3 -0.13 0.41
 0 -8 -3 -0.6 0.71
 0 -8 3 -0.13 0.34
 0 -8 -3 -0.53 0.7
 0 -8 3 -0.2 0.49
 0 8 3 -0.43 0.63
 0 8 -3 -0.06 0.43
 0 -8 -3 -0.07 0.3
 0 -8 3 -0.06 0.47
 0 8 3 0.34 0.45
 0 8 -3 0.12 0.55
 0 8 -4 1908.9 10.21
 0 -8 4 1880.91 9.77
 0 8 -4 1874.72 12.45
 0 -8 4 1870.11 11.2
 0 -8 -4 1866.96 10.29
 0 8 -4 1855.12 10.51
 0 -8 4 1853.68 7.7
 0 -8 4 1870.19 8.49
 0 8 -4 1865.28 7.87
 0 8 4 1862.27 10.95
 0 8 -4 1880.55 11.42
 0 8 4 1832.72 10.26
 0 -8 4 1822.36 7.07
 0 8 -4 1858.11 10
 0 -8 -4 1827 10.02
 0 -8 -4 1893.08 6.5
 0 8 4 1914.77 14.79
 0 -8 -4 1852.82 13.16
 0 -8 4 1821.83 11.28
 0 8 4 1855.3 9.67
 0 -8 4 1896.92 11.57
 0 -8 -5 0.27 0.29
 0 -8 5 -0.21 0.46
 0 8 5 0.15 0.4
 0 8 5 0.49 0.84
 0 -8 5 -0.72 0.6
 0 8 5 -0.1 0.64
 0 8 -5 0.19 0.32
 0 8 5 0.35 0.48
 0 8 -5 -0.09 0.6
 0 -8 5 -0.29 0.58
 0 -8 5 0.16 0.22
 0 -8 -5 0.19 0.72
 0 8 5 -0.06 0.63
 0 -8 5 0.24 0.49
 0 8 -5 -0.06 0.78
 0 8 -5 0.08 0.51
 0 8 6 0.74 0.42
 0 8 6 1.52 0.85
 0 8 -6 0.96 0.67
 0 -8 6 0.75 0.65
 0 8 6 0.18 0.64
 0 8 -6 -0.03 0.41
 0 8 -6 -0.1 0.59
 0 -8 6 -0.17 0.63
 0 8 6 0.48 0.76
 0 -8 -6 0.53 0.31
 0 8 6 -0.11 0.47
 0 8 -6 -0.14 0.59
 0 8 -6 0.23 0.82
 0 -8 -6 0.22 0.75
 0 -8 6 0.08 0.46
 0 8 -7 0.04 0.33
 0 8 7 -0.16 0.78
 0 8 -7 -0.17 0.49
 0 -8 7 -0.37 0.78
 0 8 7 -0.29 0.7
 0 8 -7 0.22 0.58
 0 8 -7 0.56 0.82
 0 8 7 -0.15 0.82
 0 8 -7 -0.14 0.58
 0 8 7 -0.89 0.63
 0 -8 7 0.19 0.67
 0 -8 -7 0.08 0.92
 0 8 8 212.54 5.71
 0 8 -8 222.69 4.94
 0 8 8 217.12 5.34
 0 8 8 215.48 5.85
 0 -8 -8 221.82 5.75
 0 8 -8 212.47 4.27
 0 -8 8 206.62 5.5
 0 8 8 214.44 5.52
 0 8 -8 213.04 3.38
 0 8 -8 216.85 4.91
 0 -8 8 231.81 5.3
 0 8 9 1.39 1.08
 0 8 -9 0.52 0.76
 0 8 -9 -0.34 0.53
 0 -8 -9 0.58 0.93
 0 8 9 0.56 0.95
 0 8 -9 -0.14 0.86
 0 -8 9 0.57 0.8
 0 8 9 -1.16 1.14
 0 -8 9 0.2 0.91
 0 8 -9 -0.12 0.64
 0 8 10 35.03 1.96
 0 8 -10 33.35 0.95
 0 8 -10 33.56 2.29
 0 -8 10 34.94 2.7
 0 8 10 36.2 2.73
 0 8 10 36.14 2.72
 0 -8 10 35.99 2.47
 0 8 -10 33.36 2.06
 0 8 -10 31 1.56
 0 -8 -10 30.42 2.47
 0 8 10 35.01 2.47
 0 8 -11 0.05 0.55
 0 -8 -11 1.26 1.08
 0 8 11 0.51 0.62
 0 8 -11 -0.08 0.74
 0 -8 11 1.36 1.07
 0 8 11 0.98 1.09
 0 8 -11 -0.09 0.85
 0 8 11 0.16 0.89
 0 -8 11 1.01 1.04
 0 8 11 0.72 0.94
 0 8 11 -0.25 1.07
 0 -8 12 2.45 1.45
 0 8 12 0.54 1.22
 0 -8 12 3.15 1.37
 0 8 12 2.43 0.82
 0 8 -12 1.86 1.07
 0 8 12 3.73 1.59
 0 8 -12 2.1 0.99
 0 -8 -12 4.55 1.42
 0 8 -12 3.51 0.87
 0 8 12 3 1.2
 0 8 13 -0.6 1.31
 0 -8 13 2.41 1.38
 0 8 13 -0.46 1.21
 0 8 -13 0.06 0.67
 0 -8 -13 0.26 1.24
 0 8 -13 -0.19 0.93
 0 8 -13 0.57 1.06
 0 8 13 0.8 0.93
 0 8 13 -0.52 0.59
 0 8 -14 8.06 1.54
 0 8 -14 8 1.15
 0 -8 -14 9.11 1.9
 0 -8 14 9.56 2.17
 0 8 14 10.62 2.11
 0 8 14 10.38 1.93
 0 8 -14 8.67 1.67
 0 8 -15 1.73 1.24
 0 8 -15 2.01 1.38
 0 -8 -15 -0.74 1.47
 0 -8 15 -3.41 1.96
 0 8 15 -0.53 1.93
 0 8 15 0.73 1.54
 0 -8 -16 129.81 6.48
 0 8 -16 125.18 5.18
 0 8 -16 118.43 5.46
 0 -8 -16 120.22 5.81
 0 -8 16 124.38 6.48
 0 8 16 119.02 6.39
 0 8 16 125.05 6.63
 0 -8 -17 -0.6 1.71
 0 8 -17 0.13 1.18
 0 8 -17 -0.31 1.51
 0 -8 -17 1.96 1.54
 0 8 17 -1.86 1.97
 0 -8 17 2.91 2.18
 0 8 17 -0.21 1.8
 0 -8 -18 9.32 2.34
 0 8 -18 11.33 1.87
 0 8 -18 11.39 2.22
 0 -8 18 14.01 2.89
 0 8 18 9.48 2.52
 0 8 18 18.16 3.31
 0 -8 -18 11.03 2.31
 0 -8 -19 0.44 2.02
 0 8 19 -0.25 2.16
 0 8 -19 2.22 1.74
 0 8 19 -0.94 2.01
 0 -8 19 -0.71 1.99
 0 -8 -19 1.05 1.68
 0 -8 -20 183.17 8.57
 0 8 -20 186.35 7.53
 0 8 20 177.36 8.73
 0 -8 20 196.55 9.17
 0 8 20 185.43 9.27
 0 8 -20 179.61 7.67
 0 -8 -21 3.79 2.56
 0 8 -21 1.18 1.81
 0 8 21 1.8 2.31
 0 -8 21 1.57 2.42
 0 -8 -22 36.74 4.33
 0 8 22 45.73 5.28
 0 -8 22 43.1 4.96
 0 -8 -22 41.35 4.63
 0 -8 -23 -0.25 2.19
 0 -8 -23 0.73 2.08
 0 -9 0 -0.72 0.56
 0 9 0 -0.74 0.6
 0 -9 0 -0.66 0.55
 0 9 0 0.07 0.56
 0 -9 0 -0.98 0.71
 0 -9 1 1325.98 7.5
 0 -9 1 1291.97 8.31
 0 9 -1 1291.42 8.78
 0 -9 1 1272.78 4.47
 0 -9 -1 1294.67 10.64
 0 9 -1 1305.45 10.03
 0 -9 1 1313.21 8.43
 0 -9 -1 1317.43 8.04
 0 9 1 1301.66 8.65
 0 9 -1 1297.74 7.12
 0 -9 2 0.12 0.33
 0 9 2 0.16 0.31
 0 -9 -2 -0.14 0.66
 0 -9 2 -0.38 0.46
 0 9 -2 0.21 0.33
 0 9 2 -0.15 0.58
 0 -9 -2 -0.29 0.3
 0 9 2 0.06 0.32
 0 9 -2 0.56 0.68
 0 9 -2 -0.06 0.33
 0 -9 -2 -0.51 0.36
 0 9 -2 0.82 0.51
 0 9 -2 0.25 0.34
 0 -9 2 0.08 0.43
 0 9 2 -0.04 0.6
 0 9 -3 295.26 4.71
 0 -9 3 298.86 4.88
 0 9 -3 296.1 3.65
 0 -9 -3 293.67 3.62
 0 9 3 302.06 4.29
 0 -9 3 304.08 2.71
 0 -9 -3 290.06 5.1
 0 9 -3 293.14 2.82
 0 -9 3 298.13 4.64
 0 -9 3 305.37 3.89
 0 9 3 298.38 3.77
 0 9 3 300.06 2.89
 0 -9 -3 298.06 3.55
 0 9 -3 298.66 3.49
 0 -9 -3 290.9 2.88
 0 -9 3 299.26 4.94
 0 9 -3 305.29 4.89
 0 -9 3 293.36 3.68
 0 -9 3 296.7 3.5
 0 9 -4 0.57 0.64
 0 -9 -4 -0.13 0.55
 0 9 -4 -0.65 0.59
 0 -9 4 -0.37 0.61
 0 9 4 -0.16 0.6
 0 9 4 -1.01 1.04
 0 -9 4 0.26 0.4
 0 -9 4 0.06 0.47
 0 -9 4 0.62 0.53
 0 9 -4 -0.07 0.5
 0 -9 4 -0.09 0.6
 0 -9 4 -0.65 0.37
 0 9 4 0.45 0.55
 0 9 -4 -0.05 0.65
 0 -9 -4 -0.66 0.74
 0 -9 -4 0.07 0.57
 0 9 -4 -0.29 0.53
 0 -9 -4 0.31 0.3
 0 -9 4 0.06 0.3
 0 9 -5 685.32 7.4
 0 9 5 702.05 8.59
 0 -9 5 695.58 7.12
 0 9 5 698.22 6.32
 0 9 5 705.74 9.6
 0 -9 5 703.75 5.69
 0 -9 5 717.91 7.8
 0 9 -5 702.24 6.87
 0 9 5 676.2 6.64
 0 -9 -5 695.59 8.85
 0 9 -5 705.24 8.34
 0 -9 5 690.51 7.32
 0 -9 5 707.92 7.75
 0 9 5 708.29 7.63
 0 -9 5 685.05 4.29
 0 9 -5 698.66 5.45
 0 -9 -5 704.69 4.22
 0 -9 6 -0.44 0.78
 0 9 6 0.24 0.62
 0 -9 6 -0.06 0.63
 0 9 6 0.32 0.4
 0 9 6 0.14 0.68
 0 -9 -6 -0.17 0.31
 0 -9 -6 -0.08 0.78
 0 9 -6 0.82 0.85
 0 9 -6 0.24 0.56
 0 9 6 -0.95 0.95
 0 -9 6 0.09 0.5
 0 9 -6 0.2 0.41
 0 -9 -7 0.51 0.9
 0 9 7 0.87 0.44
 0 -9 7 0.34 0.5
 0 9 -7 -0.5 0.58
 0 9 -7 -0.16 0.48
 0 -9 7 1.77 0.9
 0 9 7 -0.14 0.71
 0 9 7 0.64 0.91
 0 -9 -7 0.74 0.35
 0 9 7 0.08 0.81
 0 9 -7 0.22 0.38
 0 -9 7 0.65 0.71
 0 9 -8 0.39 0.65
 0 9 8 0.1 1.16
 0 -9 8 2.26 0.93
 0 9 8 -0.67 0.95
 0 9 8 -0.84 0.8
 0 -9 8 -0.51 0.95
 0 -9 -8 -0.28 0.92
 0 9 8 1.08 0.93
 0 9 -8 0.44 0.54
 0 9 -8 -0.39 0.32
 0 9 9 80.43 3.83
 0 9 -9 84.58 3.26
 0 9 -9 74.81 2.11
 0 -9 -9 86.54 3.94
 0 -9 9 80.09 3.35
 0 9 9 86.48 3.88
 0 9 -9 83 2.83
 0 9 9 83.24 3.74
 0 -9 9 78.17 3.66
 0 9 10 -0.43 0.96
 0 -9 10 -0.22 0.96
 0 9 10 1.25 0.91
 0 9 10 1.21 1.05
 0 9 -10 -0.33 0.87
 0 -9 -10 -0.33 1.07
 0 9 -10 -0.55 0.59
 0 -9 10 -0.46 0.89
 0 9 -10 0.07 0.7
 0 9 10 -0.07 0.6
 0 9 11 39.54 3.02
 0 -9 11 33.67 2.78
 0 9 -11 36.59 2.49
 0 -9 11 36.25 2.63
 0 -9 -11 37.88 2.88
 0 9 -11 37.45 1.73
 0 9 11 35.39 2.9
 0 9 11 34.31 2.58
 0 9 11 33.25 2.43
 0 9 -11 37.46 2.25
 0 9 11 33.69 1.99
 0 -9 12 1.78 1.63
 0 9 12 -0.27 1.38
 0 9 12 0.17 0.95
 0 9 12 -0.23 0.36
 0 9 12 0.56 1.14
 0 9 12 -1.06 1.06
 0 -9 -12 -0.13 1.29
 0 9 -12 -0.24 0.61
 0 -9 12 -0.11 1.06
 0 9 -12 -0.42 0.82
 0 9 12 -0.78 0.63
 0 9 -12 0.2 0.98
 0 -9 13 79.3 4.64
 0 9 13 80.53 4.66
 0 9 13 87.27 3.39
 0 -9 -13 88.23 4.61
 0 9 -13 89.1 2.81
 0 9 13 78.35 4.6
 0 9 13 84.53 2.73
 0 9 -13 90.44 3.85
 0 9 -13 91.88 4.2
 0 -9 13 88.24 4.36
 0 9 13 71 1.8
 0 9 14 0.51 0.6
 0 9 -14 0.12 1.08
 0 9 14 -1.69 1.53
 0 9 -14 0.2 1.03
 0 9 14 1.1 0.92
 0 -9 -14 1.74 1.44
 0 9 -14 0.06 0.75
 0 9 14 -1.3 1.62
 0 -9 14 0.16 1.42
 0 9 15 24.45 2.99
 0 9 -15 27.25 2.43
 0 9 -15 23.36 2.48
 0 -9 -15 22.73 2.63
 0 -9 15 26.67 3.2
 0 9 15 21.79 2.82
 0 9 -16 1.98 1.33
 0 9 16 3.39 1.86
 0 9 -16 1.08 1.33
 0 -9 -16 2.14 1.78
 0 -9 -16 -2.59 1.73
 0 -9 16 -3.68 2.2
 0 9 16 2.68 1.78
 0 9 -17 12.09 2.23
 0 9 17 6.68 2.18
 0 9 -17 11.88 2.04
 0 -9 -17 15.43 2.81
 0 -9 -17 11.65 2.12
 0 9 17 8.64 2.49
 0 -9 17 9.55 2.46
 0 9 -18 -1.92 1.43
 0 9 18 0.23 1.96
 0 9 -18 0.54 1.31
 0 -9 -18 -0.22 2.18
 0 -9 -18 1.05 1.64
 0 9 18 0.66 2.18
 0 -9 18 -2.44 2.34
 0 -9 -19 6.68 2.19
 0 9 -19 6.89 1.81
 0 9 19 5.17 2.35
 0 -9 -19 9.47 2.76
 0 9 -19 8.2 2.26
 0 9 19 9.09 2.82
 0 -9 19 7.55 3.02
 0 9 20 -1.3 2.66
 0 9 20 2.7 2.36
 0 -9 20 -2.98 2.42
 0 9 -20 -1.4 1.59
 0 9 -20 -0.58 1.61
 0 -9 -20 -5.85 2.51
 0 -9 -20 0.18 1.72
 0 9 21 3.59 2.61
 0 -9 21 1.82 2.2
 0 9 21 2.73 2.68
 0 9 -21 -0.99 1.58
 0 -9 -21 0.48 2.08
 0 -9 -22 -0.49 2.19
 0 9 22 2.66 2.62
 0 -9 22 0.27 2.46
 0 -9 -23 -2.98 2.44
 0 10 0 3127.56 13.97
 0 -10 0 3156.05 13.48
 0 10 0 3186.65 12.87
 0 -10 0 3158.9 13.21
 0 -10 1 -0.74 0.58
 0 10 -1 0.35 0.55
 0 -10 1 -0.27 0.45
 0 -10 1 0.78 0.57
 0 -10 -1 -0.12 0.68
 0 10 -1 -1.34 0.77
 0 10 -1 0.48 0.45
 0 10 1 -0.3 0.61
 0 -10 -1 -0.03 0.5
 0 -10 -2 0.23 0.3
 0 10 -2 -0.77 0.82
 0 10 -2 0.24 0.31
 0 10 2 -0.43 0.68
 0 -10 2 -0.17 0.44
 0 10 2 0.36 0.34
 0 10 -2 0.51 0.54
 0 10 -2 0.24 0.33
 0 -10 -2 0.45 0.3
 0 -10 2 0.03 0.46
 0 10 -2 0.27 0.39
 0 10 2 -0.02 0.31
 0 -10 2 0.55 0.31
 0 -10 3 -0.33 0.7
 0 -10 3 -0.23 0.47
 0 -10 3 0.09 0.42
 0 -10 -3 -0.08 0.41
 0 10 -3 -0.39 0.49
 0 -10 3 -0.14 0.28
 0 -10 3 0.06 0.46
 0 10 3 -0.23 0.43
 0 10 -3 0.43 0.59
 0 10 3 -0.13 0.34
 0 10 -3 -0.25 0.49
 0 -10 -3 -0.08 0.42
 0 10 -3 -0.07 0.33
 0 -10 -3 0.17 0.63
 0 -10 3 0.43 0.57
 0 10 4 334.47 6.88
 0 -10 4 367.72 4.21
 0 -10 4 359.68 4.92
 0 10 4 357.47 4.8
 0 -10 -4 355.53 4.42
 0 10 -4 359.28 4.39
 0 -10 4 355.18 5.64
 0 10 -4 352.54 5.67
 0 -10 -4 355.87 3.22
 0 -10 4 348.25 3.83
 0 10 -4 353.33 4.66
 0 -10 4 351.16 3.29
 0 -10 4 345.75 4.37
 0 -10 -4 354.15 6.15
 0 -10 4 351.57 5.45
 0 10 -4 364.94 4.64
 0 -10 -4 359.64 4.52
 0 -10 5 -0.05 0.6
 0 10 5 0.04 0.45
 0 10 5 -0.17 1.11
 0 -10 5 -0.18 0.41
 0 -10 -5 -1.15 0.87
 0 -10 5 -0.11 0.61
 0 10 -5 -0.04 0.49
 0 10 5 -0.2 0.67
 0 10 -5 1.11 0.72
 0 -10 5 -0.19 0.33
 0 -10 5 -0.15 0.68
 0 10 5 -0.35 0.68
 0 -10 -5 -0.05 0.3
 0 -10 5 -0.3 0.49
 0 10 -6 515.73 5.18
 0 -10 6 515.3 7.15
 0 10 6 513.84 5.74
 0 10 6 507.2 7.93
 0 10 -6 522.45 7.82
 0 -10 -6 529.89 8.38
 0 10 -6 516.88 6.49
 0 -10 -6 527.51 3.85
 0 -10 6 515.09 7.36
 0 10 6 513.96 7.2
 0 10 6 525.21 8.75
 0 -10 6 512.98 6.67
 0 -10 6 496.42 6.34
 0 10 -7 0.08 0.72
 0 -10 7 -0.09 0.53
 0 -10 -7 -0.71 0.99
 0 10 -7 -0.06 0.59
 0 10 -7 -0.27 0.51
 0 -10 7 -0.53 0.73
 0 -10 7 0.52 0.72
 0 10 7 0.72 0.76
 0 -10 -7 -0.07 0.32
 0 10 7 0.09 0.9
 0 10 7 0.36 0.4
 0 10 7 -0.75 0.84
 0 -10 8 120.75 3.92
 0 10 -8 124.87 3.69
 0 10 -8 118.3 2.23
 0 -10 -8 123.85 4.56
 0 -10 8 113.24 4.12
 0 10 8 112.32 4.05
 0 10 8 118.86 4.37
 0 -10 -8 121.31 2.05
 0 10 8 119.15 4.26
 0 10 -8 116.35 3.07
 0 10 9 -0.56 0.93
 0 -10 9 -0.78 1.05
 0 10 9 0.38 0.89
 0 -10 -9 -0.11 0.96
 0 10 9 0.52 0.85
 0 -10 9 0.75 0.83
 0 -10 -9 -0.02 0.37
 0 10 -9 0.07 0.84
 0 10 -9 0.49 0.46
 0 10 -9 -0.22 0.64
 0 10 9 -0.34 1.22
 0 10 10 384.6 8.41
 0 -10 -10 390.06 8.61
 0 10 -10 373.83 4.68
 0 -10 10 367.41 7.55
 0 10 -10 372.18 7.09
 0 10 -10 376.51 6.3
 0 10 10 375.98 8.31
 0 -10 10 363.23 8.23
 0 10 10 388.59 8.68
 0 -10 -11 -0.74 1.17
 0 10 -11 -0.16 0.55
 0 10 -11 -0.11 0.37
 0 10 11 1.07 1.36
 0 10 -11 -0.51 0.84
 0 -10 11 -1.11 1.28
 0 10 11 0.61 1.06
 0 -10 11 0.41 0.99
 0 10 11 1.28 1.12
 0 10 -11 -0.55 0.86
 0 10 11 -0.58 0.65
 0 10 12 8.63 1.24
 0 10 12 6.63 1.56
 0 -10 -12 7.54 1.82
 0 10 -12 7.35 0.92
 0 10 12 5.73 1.51
 0 10 -12 9.5 1.32
 0 -10 12 8.41 1.65
 0 10 12 9.56 1.91
 0 -10 12 9.01 1.98
 0 10 -12 9.26 1.63
 0 10 12 10.33 1.71
 0 10 13 2.2 1.17
 0 10 13 -1.03 1.26
 0 10 13 0.68 0.69
 0 10 -13 0.28 0.65
 0 -10 -13 2.26 1.57
 0 10 -13 0.44 0.95
 0 -10 13 -0.3 1.35
 0 10 13 0.59 1.34
 0 -10 13 -0.61 1.24
 0 10 -13 0.45 0.82
 0 10 13 -1.4 1.41
 0 10 14 455.39 11.19
 0 -10 14 466.62 11.37
 0 -10 -14 461.29 10.76
 0 10 14 437.41 7.32
 0 10 -14 469.71 8.77
 0 10 14 462.9 11.53
 0 10 14 450.45 6.21
 0 10 -14 466.67 9.61
 0 10 -15 1.39 1.13
 0 10 15 -0.56 1.47
 0 10 -15 0.13 1.11
 0 -10 15 0.36 1.55
 0 10 15 -0.88 1.79
 0 -10 -15 0.16 1.29
 0 10 -16 2.09 1.26
 0 10 -16 1.38 1.05
 0 10 16 -0.2 1.82
 0 -10 -16 3.37 1.91
 0 10 16 1.53 1.79
 0 -10 16 1.74 1.68
 0 -10 -16 -0.83 1.57
 0 10 -17 0.89 1.52
 0 -10 -17 -1.39 1.64
 0 10 -17 -1.11 1.15
 0 -10 17 2.49 1.87
 0 10 17 2.87 1.93
 0 -10 -17 0.21 2.1
 0 10 17 -0.65 1.87
 0 -10 -18 70.07 5.32
 0 10 -18 76.54 4.97
 0 -10 -18 71.46 4.92
 0 10 -18 67.55 4.38
 0 10 18 73.81 5.48
 0 -10 18 68.81 5.33
 0 10 18 69.88 5.36
 0 -10 -19 -2.53 2.24
 0 10 -19 -0.56 1.65
 0 10 19 -0.74 2.15
 0 -10 -19 -0.93 1.93
 0 10 19 -0.7 2.2
 0 -10 19 2.35 2.09
 0 10 -19 1.65 1.69
 0 10 20 4.71 2.49
 0 -10 -20 6.68 2.32
 0 10 -20 2.52 1.82
 0 10 -20 0.86 1.67
 0 -10 -20 4.94 2.24
 0 10 20 -0.24 2.17
 0 -10 20 5.45 2.65
 0 10 -21 -0.99 1.9
 0 -10 21 1.81 2.2
 0 10 21 1.53 2.46
 0 -10 -21 2.45 2.31
 0 10 21 -3.83 2.53
 0 -10 -22 3.06 2.05
 0 10 22 1.14 2.45
 0 10 22 3.97 2.81
 0 -10 22 -2.69 2.32
 0 -10 -22 4.5 2.45
 0 -11 0 -0.12 0.53
 0 11 0 -0.9 0.65
 0 -11 0 0.19 0.73
 0 -11 0 -0.14 0.71
 0 -11 1 923.43 7.15
 0 11 -1 909.32 6.67
 0 11 1 878.37 7.71
 0 -11 1 904.25 7.83
 0 -11 -1 882.27 9.89
 0 11 -1 915.83 8.12
 0 11 -2 0.3 0.42
 0 11 2 0.25 0.41
 0 11 -2 -0.11 0.34
 0 -11 -2 0.03 0.27
 0 -11 2 -0.41 0.53
 0 -11 -2 0.55 0.27
 0 11 -2 -0.79 0.6
 0 11 2 0.16 0.31
 0 -11 2 -0.02 0.3
 0 11 -2 -0.17 0.3
 0 -11 3 2267.96 10.61
 0 11 3 2265.21 10.22
 0 11 -3 2283.35 10.12
 0 -11 -3 2220.77 9.75
 0 -11 3 2329.52 11.05
 0 -11 3 2249.45 15.04
 0 -11 3 2342.65 15.05
 0 11 -3 2294.1 14.09
 0 -11 3 2272.36 11.11
 0 -11 3 2327.98 7.93
 0 11 -3 2304.35 8.91
 0 11 3 2325.28 9.16
 0 11 -3 2265.48 9.54
 0 -11 -3 2280.76 9.66
 0 11 4 -0.09 0.98
 0 -11 4 0.1 0.48
 0 -11 4 0.2 0.53
 0 11 4 0.96 0.58
 0 -11 4 0.06 0.72
 0 11 -4 0.05 0.32
 0 -11 4 0.44 0.68
 0 -11 4 0.2 0.27
 0 -11 4 -0.59 0.52
 0 -11 -4 0.68 0.83
 0 11 -4 0.57 0.64
 0 -11 -4 -0.03 0.47
 0 11 -4 0.18 0.54
 0 -11 4 0.41 0.43
 0 11 4 -0.22 0.34
 0 -11 -4 -0.36 0.51
 0 11 -4 -0.32 0.56
 0 11 5 282.01 4.8
 0 -11 5 282.59 4.93
 0 -11 5 273.53 5.13
 0 -11 -5 284.93 6.02
 0 -11 5 285.12 5.22
 0 -11 5 281.63 3.41
 0 11 -5 279.44 4.5
 0 11 -5 288.11 5.6
 0 -11 5 281.83 4.29
 0 11 5 287.2 6.79
 0 -11 -5 291.24 2.97
 0 -11 5 284.64 3.94
 0 11 5 276.93 4.36
 0 11 6 0.38 0.97
 0 11 -6 0.51 0.42
 0 -11 -6 -0.04 0.31
 0 11 6 0.47 0.71
 0 -11 6 0.13 0.3
 0 -11 6 0.62 0.61
 0 -11 -6 0.42 0.79
 0 11 -6 0.7 0.62
 0 11 -6 0.36 0.68
 0 -11 6 0.48 0.63
 0 -11 6 0.06 0.76
 0 11 6 -0.54 0.72
 0 -11 6 1.62 0.7
 0 11 6 -0.33 0.49
 0 -11 -7 327.21 3.16
 0 11 7 325.05 6.89
 0 11 7 306.09 4.69
 0 -11 7 309.1 5.16
 0 11 -7 322.33 6.58
 0 11 -7 317.18 5.48
 0 11 7 309.95 7.01
 0 11 7 306.62 6.1
 0 -11 7 301.58 6.13
 0 -11 7 318.38 6.04
 0 11 -7 310.33 4.38
 0 -11 -7 318.84 7.07
 0 11 8 -0.86 0.9
 0 11 8 0.09 0.49
 0 -11 8 1.71 1.07
 0 11 8 0.84 0.87
 0 11 -8 -1.16 0.85
 0 -11 -8 0.2 0.34
 0 -11 -8 -0.81 1.07
 0 -11 8 0.76 0.98
 0 11 -8 -0.31 0.51
 0 11 -8 -0.07 0.45
 0 11 8 1.06 1.01
 0 -11 8 -0.15 0.58
 0 11 -8 0.09 0.9
 0 11 -9 149.87 3.64
 0 11 9 146.61 5.11
 0 11 9 140.16 4.89
 0 11 -9 141.21 2.19
 0 -11 -9 141.04 2.3
 0 11 -9 139.27 2.53
 0 11 -9 140.18 4.16
 0 -11 9 145.69 4.55
 0 -11 9 136.85 4.83
 0 11 9 136.93 4.73
 0 -11 -9 144.35 5.2
 0 11 9 138.04 5.42
 0 11 -10 -0.08 0.79
 0 11 10 2.07 1.32
 0 -11 -10 0.12 0.4
 0 -11 10 -0.44 1.21
 0 11 10 0.11 1.07
 0 11 -10 -1.06 0.58
 0 -11 -10 -0.48 1.08
 0 11 10 0.35 0.99
 0 11 -10 -0.37 0.72
 0 -11 10 -0.19 0.86
 0 -11 11 75.2 3.71
 0 11 -11 72.68 3.39
 0 11 11 73.75 3.91
 0 -11 11 68.14 3.88
 0 11 11 70.91 3.97
 0 11 -11 71.24 2.05
 0 -11 -11 74.38 4.07
 0 11 11 68.69 4.01
 0 11 -11 69.56 2.89
 0 11 11 63.23 2.96
 0 11 12 -0.15 0.8
 0 11 12 0.57 1.14
 0 11 -12 0.84 0.58
 0 -11 -12 0.27 1.2
 0 11 12 -0.21 1.06
 0 11 12 -0.23 1.19
 0 11 12 0.67 1.18
 0 -11 12 -0.14 1.19
 0 11 -12 1.4 0.91
 0 -11 12 0.11 1.18
 0 11 -12 0.23 0.78
 0 11 13 226.12 6.02
 0 11 13 220.42 3.22
 0 11 13 230.94 7.78
 0 11 13 228.8 6.54
 0 -11 -13 222.93 7.51
 0 11 -13 214.04 3.86
 0 11 -13 218.71 5.63
 0 11 13 236.18 7.74
 0 -11 13 229.57 7.64
 0 11 -13 222.97 6.43
 0 11 13 227.33 5.14
 0 -11 13 207.37 6.6
 0 -11 14 -0.66 1.39
 0 11 14 0.52 1.41
 0 11 -14 -0.09 0.88
 0 11 -14 -1.07 1.17
 0 -11 -14 0.62 1.58
 0 11 14 -2.59 1.79
 0 -11 14 -2.79 1.65
 0 11 14 0.16 0.93
 0 11 14 -0.74 0.75
 0 11 -15 22.85 2.51
 0 -11 -15 20.99 2.76
 0 11 -15 19.6 2.02
 0 11 15 20.16 2.89
 0 11 15 20.09 2.73
 0 -11 15 19.09 2.89
 0 11 -16 1 1.11
 0 -11 -16 1.01 1.62
 0 -11 -16 -1.72 1.88
 0 -11 16 -2.12 1.78
 0 11 16 -1.14 1.56
 0 11 -16 -0.98 1.46
 0 11 -16 -0.83 1.16
 0 11 16 -0.81 1.52
 0 -11 -17 216.63 8.19
 0 -11 17 205.17 8.55
 0 11 17 213.08 8.64
 0 11 -17 210.47 6.5
 0 11 -17 212.14 7.91
 0 -11 -17 210.92 8.81
 0 11 -17 207.07 7.19
 0 11 17 213.87 8.91
 0 -11 -18 0.19 1.67
 0 11 -18 0.93 1.62
 0 11 18 -0.87 1.94
 0 -11 18 -1.55 2.01
 0 -11 -18 -2.25 1.69
 0 11 18 -0.23 1.97
 0 11 -18 -1.09 1.41
 0 -11 -19 72.21 5.12
 0 -11 -19 66.7 5.41
 0 11 -19 73.5 4.62
 0 -11 19 72.63 5.62
 0 11 19 67.98 5.37
 0 11 19 76.94 6
 0 11 -19 64.15 4.76
 0 11 -20 1.95 1.8
 0 -11 20 -0.49 2.11
 0 11 20 -1.46 2.3
 0 -11 -20 0.39 1.89
 0 -11 -20 -4.37 2.49
 0 11 20 0.79 2.17
 0 11 21 158.34 8.95
 0 -11 -21 168.1 8.61
 0 11 21 170.96 8.64
 0 -11 21 177.4 8.95
 0 11 -21 150.66 7.27
 0 -11 22 4.56 2.66
 0 11 22 -0.26 2.65
 0 11 22 0.86 2.57
 0 -11 -22 -0.25 2.38
 0 -12 0 585.9 6.45
 0 12 0 578.54 6.04
 0 -12 0 582.53 8.25
 0 -12 1 0.88 0.54
 0 -12 1 0.86 0.7
 0 -12 -1 0.79 0.59
 0 12 -1 -0.2 0.51
 0 12 -1 0.71 0.56
 0 -12 -1 -0.86 0.97
 0 -12 2 58.16 2.05
 0 12 2 56.18 1.67
 0 12 -2 56.64 1.23
 0 12 2 56.66 1.28
 0 -12 2 56.98 1.37
 0 12 -2 54.44 1.63
 0 12 -2 57.57 2.25
 0 -12 -2 57.05 1.25
 0 -12 -2 57.38 1.25
 0 12 -3 -0.19 0.46
 0 -12 -3 0.25 0.43
 0 -12 3 0.61 0.31
 0 -12 3 0.45 0.69
 0 12 -3 0.43 0.39
 0 -12 3 0.26 0.52
 0 12 3 0.52 0.4
 0 -12 3 -0.85 0.48
 0 -12 3 -0.4 0.78
 0 12 -3 -0.16 0.67
 0 -12 -3 -0.1 0.41
 0 12 -3 -0.6 0.49
 0 12 3 -0.73 0.47
 0 -12 3 -1.29 0.57
 0 12 -4 26.85 1.28
 0 -12 -4 28.05 1.33
 0 12 4 25.56 2.25
 0 -12 4 26.02 0.93
 0 -12 4 25.77 1.81
 0 12 -4 27.26 1.35
 0 -12 -4 24.3 1.23
 0 -12 -4 31.61 2.06
 0 12 -4 24.4 0.96
 0 -12 4 24.56 1.24
 0 -12 4 23.08 1.26
 0 12 -4 24.56 1.67
 0 12 4 26.76 1.39
 0 -12 4 24.56 1.35
 0 12 4 24.21 0.99
 0 -12 4 21.55 1.56
 0 -12 5 0.03 0.38
 0 12 5 -0.1 0.6
 0 -12 5 -0.25 0.54
 0 -12 5 -0.31 0.63
 0 -12 -5 -0.1 0.35
 0 -12 -5 0.32 0.88
 0 12 -5 0.74 0.69
 0 -12 5 0.38 0.62
 0 -12 5 -0.18 0.33
 0 -12 5 0.07 0.46
 0 12 5 2.36 1.35
 0 12 -5 -0.32 0.54
 0 -12 6 486.82 5.47
 0 -12 6 479.25 7.11
 0 12 6 484.73 6.96
 0 -12 6 477.05 7.06
 0 -12 -6 476.39 8.44
 0 -12 6 481.67 6.87
 0 -12 6 487.77 7.28
 0 12 -6 480.59 7.84
 0 12 -6 485.81 6.42
 0 12 6 496.31 8.25
 0 -12 6 482.91 4.34
 0 12 6 486.44 9.18
 0 -12 -6 500.72 3.99
 0 12 7 -0.09 0.83
 0 12 -7 -0.33 0.83
 0 -12 7 -0.07 0.76
 0 -12 -7 0.21 0.34
 0 12 -7 0.71 0.54
 0 -12 -7 -0.1 0.96
 0 12 7 0.36 0.83
 0 -12 7 1.1 0.77
 0 12 -7 -0.4 0.64
 0 -12 7 0.34 0.6
 0 12 7 1.03 0.95
 0 -12 -8 97.78 4.22
 0 12 -8 101.66 4.01
 0 -12 -8 98.19 1.83
 0 12 8 98.59 4.2
 0 12 -8 99.28 3.31
 0 12 8 92.11 3.98
 0 12 -8 99.59 2.69
 0 -12 8 100.51 3.68
 0 12 -8 102.04 2.61
 0 -12 8 101.94 3.87
 0 12 8 92.08 3.63
 0 -12 8 98.24 3.01
 0 12 -9 -1.26 0.69
 0 -12 -9 -0.06 0.35
 0 12 -9 0.12 0.42
 0 12 -9 0.58 0.75
 0 12 9 -0.95 1.15
 0 12 9 -0.65 1
 0 -12 9 -0.95 0.88
 0 12 -9 0.1 0.95
 0 12 9 1.73 1.33
 0 12 -9 -0.12 0.45
 0 -12 9 -1.75 1.09
 0 12 9 -1.52 1.05
 0 -12 -9 0.11 1.15
 0 12 10 930.37 12.95
 0 -12 10 944.1 13.18
 0 12 10 915.31 13.63
 0 -12 10 942.16 12.08
 0 12 -10 949.02 13.18
 0 12 10 939.77 14.25
 0 12 -10 928.15 9.45
 0 12 -10 957.88 11.3
 0 -12 -10 938.46 5.87
 0 12 -10 937.52 6.39
 0 -12 -10 958.04 14.06
 0 -12 -11 -1.19 1.33
 0 12 -11 0.5 0.46
 0 12 -11 1.3 1.15
 0 12 11 0.13 1.09
 0 -12 11 -2.33 1.35
 0 12 11 -1.33 1.19
 0 12 11 -2.29 1.49
 0 12 -11 0.13 0.67
 0 12 11 0.62 0.81
 0 12 -11 -0.63 0.9
 0 -12 11 0.93 0.95
 0 12 -12 0.82 0.84
 0 -12 12 1.48 1.31
 0 12 -12 0.43 0.45
 0 12 12 1.11 1.35
 0 12 -12 -0.69 1.1
 0 -12 -12 -0.71 1.26
 0 12 -12 0.46 0.53
 0 -12 12 0.27 1.2
 0 12 12 0.27 1.22
 0 12 -12 -1.15 1.35
 0 12 12 0.08 0.83
 0 12 12 -0.58 1.19
 0 12 13 -0.16 0.75
 0 12 -13 0.55 1.25
 0 -12 13 0.12 1.3
 0 12 13 2.7 1.4
 0 12 -13 -0.65 1.07
 0 -12 -13 -0.6 1.49
 0 12 13 0.11 1.34
 0 12 -13 -0.25 0.77
 0 12 13 -0.59 1.22
 0 -12 13 0.45 1.27
 0 12 13 0.89 1.48
 0 12 14 390.7 10.7
 0 12 14 398.21 8.72
 0 12 -14 396.51 8.81
 0 12 -14 383.93 9.77
 0 12 -14 388.42 7.7
 0 12 14 368.03 7.49
 0 -12 14 396.38 9.38
 0 12 14 389.72 6.72
 0 12 14 382.54 10.22
 0 -12 14 392.58 10.42
 0 -12 -14 383.23 10.13
 0 12 -15 -1.1 1.59
 0 12 15 -0.83 0.62
 0 12 15 0.57 1.61
 0 12 -15 0.1 0.95
 0 12 -15 1.14 1.21
 0 12 15 2.63 1.86
 0 -12 15 -0.53 1.43
 0 -12 -15 1.01 1.52
 0 12 -16 22.59 2.82
 0 -12 -16 22.91 2.83
 0 12 -16 22.38 2.19
 0 -12 16 21.32 2.96
 0 12 16 26.18 3.27
 0 12 -16 23.52 2.59
 0 12 16 25.09 3.29
 0 -12 -17 -2.97 2.23
 0 -12 -17 0.65 1.76
 0 12 -17 0.7 1.57
 0 -12 17 -2.68 1.96
 0 12 17 -2.44 1.97
 0 12 17 -1.97 1.77
 0 12 -17 -0.72 1.33
 0 12 -18 42.64 3.91
 0 -12 -18 45.92 4.15
 0 -12 18 41.39 4.18
 0 12 18 34.34 3.85
 0 -12 -18 39.35 4.2
 0 12 18 36.15 4.07
 0 12 -18 43.57 3.58
 0 12 -19 -0.76 1.75
 0 -12 -19 0.59 1.93
 0 12 19 1.15 2.27
 0 -12 19 0.47 2.44
 0 -12 -19 -1.43 1.93
 0 12 19 0.5 1.96
 0 12 -19 -0.32 1.55
 0 12 -20 0.78 1.85
 0 -12 20 1.72 2.22
 0 12 20 0.24 2.36
 0 -12 -20 0.4 1.84
 0 -12 -20 -2.72 2.56
 0 12 20 4.75 2.3
 0 12 -21 -0.6 1.83
 0 12 21 1.66 2.54
 0 -12 -21 -4.81 2.72
 0 12 21 -0.51 2.28
 0 -12 21 -3.34 2.51
 0 12 22 4.57 2.78
 0 -12 -22 0.52 1.99
 0 -12 22 4.27 2.77
 0 12 22 3.14 2.7
 0 -13 0 -0.3 0.84
 0 -13 0 -0.37 0.68
 0 13 0 -0.77 0.73
 0 -13 -1 82.1 3.34
 0 -13 1 82.27 2.39
 0 13 -1 82.78 2.25
 0 -13 -1 84.34 2.8
 0 13 -1 84.94 2.76
 0 -13 2 0.59 0.66
 0 13 -2 -0.38 0.65
 0 13 -2 -0.55 0.47
 0 13 -2 -0.07 0.29
 0 -13 -2 0.08 0.27
 0 -13 -2 0.16 0.75
 0 13 2 -0.08 0.29
 0 -13 2 0.3 0.31
 0 13 2 -0.22 0.52
 0 13 -3 1 0.41
 0 13 -3 0.61 0.47
 0 -13 3 1.41 0.5
 0 13 3 0.94 0.47
 0 -13 3 0.55 0.44
 0 13 -3 1.29 0.48
 0 -13 -3 0.74 0.38
 0 -13 3 1.04 0.62
 0 -13 3 2.32 0.82
 0 13 3 0.68 0.41
 0 -13 -3 1.18 0.42
 0 13 -3 1.53 0.77
 0 -13 -4 -0.75 0.56
 0 -13 4 0.04 0.33
 0 -13 4 2 0.95
 0 -13 4 -0.76 0.74
 0 -13 4 0.69 0.52
 0 13 4 -0.59 0.48
 0 -13 4 -0.32 0.49
 0 13 4 0.64 0.52
 0 13 -4 -0.82 0.68
 0 -13 -4 0.27 0.48
 0 13 -4 -0.16 0.42
 0 -13 -4 -0.15 0.72
 0 13 -4 -0.76 0.56
 0 13 -4 0.9 0.76
 0 -13 4 -0.56 0.56
 0 -13 5 308.92 5.79
 0 13 -5 302.11 3.11
 0 -13 -5 320.8 6.73
 0 13 -5 298.64 5.95
 0 -13 5 298.85 5.03
 0 13 5 297.99 4.88
 0 -13 5 301.8 3.31
 0 -13 5 293.33 5.9
 0 -13 5 305.93 4.47
 0 -13 5 307.14 4.15
 0 13 5 303.12 7.49
 0 -13 6 -0.08 0.46
 0 -13 6 0.06 0.63
 0 13 6 0.18 0.65
 0 -13 6 -0.69 0.79
 0 13 -6 1.09 0.78
 0 13 6 -0.34 0.81
 0 13 -6 0.21 0.62
 0 -13 -6 -0.46 0.93
 0 13 6 0.11 1.13
 0 -13 6 -0.34 0.61
 0 -13 -6 0.02 0.35
 0 -13 6 0.38 0.62
 0 -13 6 0.57 0.38
 0 13 -7 36.65 1.97
 0 13 7 31.67 2.57
 0 13 7 35.5 2.15
 0 -13 7 34.62 2.17
 0 -13 7 34.86 2.14
 0 -13 -7 35.64 2.59
 0 13 7 34.88 2.44
 0 -13 7 32.5 1.93
 0 -13 7 34.8 2.05
 0 -13 -7 33.77 1.11
 0 13 -7 34.68 2.37
 0 13 -8 0.78 0.7
 0 13 8 -0.22 1.12
 0 -13 8 0.09 0.85
 0 13 8 -0.99 0.97
 0 -13 8 0.16 0.78
 0 -13 -8 -1.98 1.17
 0 13 8 -1.43 1.25
 0 -13 8 -0.12 0.63
 0 13 -8 -0.05 0.57
 0 -13 -8 -0.3 0.39
 0 13 -8 -0.53 0.51
 0 13 -8 0.09 1
 0 13 -9 160.98 4.47
 0 13 9 158.37 5.45
 0 -13 9 152.59 4.76
 0 13 -9 157.84 2.31
 0 -13 -9 165.76 5.77
 0 13 9 157.82 5.51
 0 13 9 156.51 5.06
 0 -13 9 164.9 5.24
 0 13 -9 156.22 3.56
 0 -13 -9 156.95 2.33
 0 13 -9 159.76 3.13
 0 -13 9 155.09 3.83
 0 13 -9 160.56 5.3
 0 13 -10 -0.72 0.72
 0 13 -10 0.37 0.37
 0 13 -10 0.16 0.85
 0 -13 10 0.96 0.98
 0 13 10 -0.57 1.5
 0 13 10 -0.32 1.09
 0 -13 10 -0.88 1.1
 0 -13 -10 -0.13 1.1
 0 13 -10 -0.07 0.41
 0 -13 -10 0.44 0.41
 0 13 -10 -0.89 1.06
 0 13 10 -2.18 1.19
 0 13 10 0.37 1.03
 0 13 11 11.6 1.94
 0 13 11 11.17 1.84
 0 -13 11 7.35 1.5
 0 13 -11 7.39 1.45
 0 -13 11 6.4 1.39
 0 13 -11 7.88 1.11
 0 13 -11 8.06 1.34
 0 -13 -11 8.25 1.82
 0 13 -11 8.53 0.68
 0 13 11 5.54 1.64
 0 13 12 -1.18 1.35
 0 13 12 -1.2 1.34
 0 -13 12 -0.68 1.32
 0 13 -12 1.57 1.07
 0 13 -12 1.44 1.31
 0 -13 12 -0.8 1.08
 0 13 -12 1.86 0.95
 0 -13 -12 -1.32 1.39
 0 13 -12 0.6 0.49
 0 13 12 -0.83 0.87
 0 13 12 -0.53 1.35
 0 13 13 54.34 2.86
 0 13 13 53.38 3.78
 0 -13 13 55.57 3.91
 0 13 -13 57.7 3.77
 0 13 -13 56.47 3.31
 0 -13 -13 60.47 4.2
 0 13 -13 56.95 2.86
 0 -13 13 60.49 3.75
 0 13 13 54.73 4.08
 0 13 13 51.7 3.3
 0 13 13 53.37 3.56
 0 -13 14 -0.67 1.27
 0 13 14 -0.24 0.85
 0 13 14 2.28 1.67
 0 13 -14 -0.9 1.51
 0 13 14 -0.52 1.12
 0 13 -14 0.96 0.87
 0 -13 -14 -1.66 1.56
 0 -13 14 -3.92 1.73
 0 13 14 0.8 1.48
 0 13 14 -0.37 1.38
 0 13 -14 1.51 1.22
 0 13 -15 39.41 3.46
 0 -13 15 37.71 3.21
 0 13 15 31.41 3.39
 0 13 -15 38.45 2.62
 0 13 15 41.93 3.79
 0 -13 15 37.61 3.55
 0 13 15 36.35 2.14
 0 -13 -15 36.28 3.64
 0 13 -15 32.57 2.78
 0 -13 -16 0.18 1.63
 0 13 -16 1.68 1.54
 0 13 -16 -0.4 1.23
 0 13 16 1.13 1.7
 0 -13 16 2.87 1.91
 0 13 16 -2.06 2.09
 0 13 -17 0.35 1.55
 0 -13 17 3.29 1.76
 0 13 17 3.04 1.87
 0 13 17 1.55 1.77
 0 13 -17 1.71 1.47
 0 -13 -17 2.45 2.17
 0 -13 -17 0.38 1.63
 0 13 -18 -1.29 1.8
 0 13 18 -2.16 1.81
 0 -13 18 1.1 2.16
 0 13 18 -3.07 2.26
 0 13 -18 2.85 1.61
 0 -13 -18 -1.19 1.73
 0 -13 -18 1.17 1.88
 0 13 19 3.01 2.31
 0 13 19 2.74 2.35
 0 -13 19 2.56 1.96
 0 -13 -19 2.85 1.75
 0 -13 -19 5.33 2.48
 0 13 -19 1.71 1.59
 0 13 20 -3.71 2.6
 0 13 -20 -1.96 2.08
 0 13 20 0.96 2.15
 0 -13 20 -3.43 2.35
 0 -13 -20 -2.49 2.27
 0 -13 -20 -2.26 2.2
 0 13 21 31.06 4.44
 0 -13 -21 22.4 3.68
 0 13 21 23.33 3.8
 0 -13 21 25.84 3.94
 0 13 -21 19.52 3.04
 0 -13 -22 4.46 2.59
 0 13 22 0.57 2.55
 0 -13 22 -1.06 2.47
 0 13 22 5.71 2.93
 0 -14 0 3578.04 22.14
 0 -14 0 3569.8 17.2
 0 -14 1 -0.04 0.53
 0 14 1 -0.72 0.58
 0 -14 -1 0.67 0.89
 0 14 -1 -0.06 0.61
 0 -14 -1 1.26 0.71
 0 14 -1 1.04 0.58
 0 -14 2 738.24 4.67
 0 14 2 740.51 4.3
 0 14 -2 742.39 6.44
 0 14 -2 751.7 4.12
 0 -14 -2 742.08 4.26
 0 -14 -2 716.26 10.19
 0 14 -2 726.55 8.44
 0 14 2 731.43 6.55
 0 14 -3 -0.35 0.43
 0 -14 -3 0.38 0.37
 0 -14 3 -0.09 0.58
 0 14 -3 0.25 0.72
 0 14 -3 0.18 0.38
 0 -14 -3 0.07 0.35
 0 -14 3 0.26 0.39
 0 14 3 -0.29 0.4
 0 -14 3 0.23 0.71
 0 14 3 0.06 0.37
 0 -14 -4 2277.53 11
 0 14 -4 2266.75 11.55
 0 14 4 2319.65 11.87
 0 -14 4 2227.46 12.09
 0 14 -4 2268.55 16.05
 0 -14 4 2350.89 17.25
 0 14 -4 2269.61 9.69
 0 14 4 2261.66 10.08
 0 -14 -4 2275.9 11.12
 0 -14 4 2303.27 8.65
 0 14 -4 2283.56 10.81
 0 -14 4 2224.85 12.52
 0 -14 4 2248.35 17.1
 0 -14 5 0.28 0.66
 0 14 -5 -0.74 0.84
 0 14 5 0.24 0.6
 0 -14 5 -0.35 0.55
 0 -14 5 0.07 0.29
 0 14 5 2.62 1.05
 0 -14 5 0.3 0.73
 0 -14 5 0.34 0.55
 0 -14 5 0.45 0.47
 0 -14 -5 -0.88 0.97
 0 14 -5 -0.19 0.36
 0 -14 6 2.81 0.87
 0 14 6 1.34 0.96
 0 -14 -6 2.51 0.8
 0 14 -6 2.53 0.43
 0 14 6 2.98 1.27
 0 -14 6 3.06 0.85
 0 -14 6 2.77 0.55
 0 14 -6 2.27 0.86
 0 -14 6 2.4 0.78
 0 14 6 2.89 0.83
 0 14 -6 1.4 0.6
 0 -14 6 2.77 0.61
 0 14 -7 -0.35 0.96
 0 14 -7 0.89 0.77
 0 -14 7 0.51 0.85
 0 14 7 0.07 0.77
 0 -14 7 -0.6 0.72
 0 -14 7 -0.14 0.76
 0 -14 -7 -0.42 0.97
 0 -14 7 -0.15 0.81
 0 -14 -7 0.35 0.4
 0 14 7 0.12 1.08
 0 14 7 -0.1 0.99
 0 14 -8 767.66 9.15
 0 -14 -8 739.43 5.01
 0 -14 -8 753.8 11.97
 0 14 -8 729.06 10.93
 0 -14 8 737.3 8.87
 0 -14 8 762.84 10.26
 0 14 8 729.37 11.4
 0 14 8 741.07 10.06
 0 -14 8 724.24 10.18
 0 14 8 760.09 12.24
 0 14 -9 0.75 0.63
 0 14 -9 -0.06 0.35
 0 14 -9 -0.22 0.76
 0 -14 -9 -0.06 0.39
 0 -14 -9 -0.12 1.03
 0 14 -9 -1.06 0.98
 0 -14 9 -0.06 0.63
 0 14 -9 0.05 0.61
 0 14 9 -0.81 1
 0 14 9 -1.69 1.25
 0 -14 9 0.81 0.9
 0 14 9 -0.19 0.95
 0 -14 9 -0.97 0.95
 0 14 10 0.37 1.22
 0 14 -10 1.03 1.01
 0 14 -10 0.86 0.49
 0 -14 10 1.96 1.24
 0 14 10 1.01 0.99
 0 14 -10 0.58 0.33
 0 -14 -10 1.46 1.22
 0 14 -10 -0.89 0.91
 0 14 -10 0.11 0.62
 0 -14 -10 0.56 0.36
 0 14 10 0.96 0.93
 0 -14 10 -0.11 1.08
 0 14 10 0.76 1.42
 0 14 11 -1.49 1.75
 0 14 -11 -1.36 1.26
 0 14 -11 -1.03 0.88
 0 14 11 -2.75 1.58
 0 -14 -11 -2.14 1.52
 0 14 -11 -0.1 0.37
 0 -14 11 0.24 1.39
 0 14 11 -0.72 1.25
 0 -14 11 3.19 1.28
 0 14 -11 0.27 0.96
 0 14 12 11.26 2.24
 0 14 -12 10.25 1.85
 0 14 -12 5.53 1.15
 0 14 12 6.77 1.83
 0 -14 -12 11.54 2.31
 0 14 12 9.56 1.95
 0 -14 12 13.14 2.18
 0 14 12 7.25 1.38
 0 -14 12 8.89 1.73
 0 14 -12 7.92 1.49
 0 14 13 -0.27 1.39
 0 -14 13 -1.25 1.2
 0 14 13 -1.17 1.59
 0 -14 13 -1.04 1.5
 0 14 -13 0.61 0.81
 0 14 13 -0.16 1.34
 0 14 -13 0.21 1.09
 0 -14 -13 -0.65 1.47
 0 14 -13 -0.43 1.18
 0 14 13 1.44 0.9
 0 -14 14 46.43 3.41
 0 -14 -14 42.18 3.7
 0 14 -14 50.41 3.76
 0 14 14 49.17 3.84
 0 -14 14 45.13 3.77
 0 14 -14 49.89 2.76
 0 14 14 53.62 4.19
 0 14 -14 42.65 3.04
 0 14 14 51.2 3.62
 0 14 14 50.19 3.26
 0 14 14 50.07 2.8
 0 14 15 -0.67 1.08
 0 14 -15 -1.29 1.54
 0 -14 15 -0.57 1.52
 0 14 -15 -0.09 0.86
 0 -14 -15 -0.72 1.74
 0 14 -15 -0.5 1.17
 0 14 15 0.96 1.61
 0 14 15 -0.93 0.76
 0 14 15 2.26 1.76
 0 -14 15 -1.41 1.86
 0 -14 -16 256.06 9.09
 0 14 16 237.39 9.24
 0 14 -16 250.56 8.5
 0 14 -16 243.26 7.41
 0 -14 16 266.25 9.36
 0 14 16 251.66 8.96
 0 -14 17 6.14 2.56
 0 14 17 -1.61 1.81
 0 -14 -17 1.37 1.81
 0 14 17 2.45 1.95
 0 -14 -17 1.81 1.77
 0 14 -17 -0.71 1.64
 0 14 -17 2.24 1.48
 0 -14 18 19.89 3.44
 0 14 18 17.2 3.3
 0 -14 -18 20.35 3.01
 0 14 18 18.78 3.33
 0 -14 -18 14.24 2.84
 0 14 -18 13.54 2.69
 0 14 -18 17.12 2.5
 0 14 -19 0.77 1.73
 0 -14 -19 -2.22 2.17
 0 -14 19 1.85 1.84
 0 14 19 -2.96 2.44
 0 14 19 -2.52 2.26
 0 -14 -19 -0.84 1.8
 0 14 20 145.52 8.28
 0 -14 -20 144.96 8.06
 0 14 20 142.13 7.72
 0 -14 20 145.13 7.9
 0 -14 -20 126.11 6.92
 0 14 -20 132.62 6.85
 0 14 21 -0.28 2.32
 0 -14 -21 -2.87 2.23
 0 -14 21 -0.25 2.58
 0 14 21 -1.5 2.31
 0 -14 -21 -2.37 2.4
 0 14 -21 0.6 1.94
 0 14 22 39.14 4.94
 0 -14 -22 28.69 4.11
 0 14 22 29.87 4.3
 0 -14 22 38.74 4.58
 0 -15 0 -0.26 0.89
 0 -15 0 -1.14 0.9
 0 15 -1 139.05 3.13
 0 -15 -1 147.92 3.91
 0 -15 1 146.31 3.45
 0 15 1 140.26 3.18
 0 15 -1 141.63 3.8
 0 -15 -1 146.96 4.72
 0 15 -2 -0.06 0.74
 0 -15 -2 -0.06 0.25
 0 15 -2 0.19 0.26
 0 -15 2 0.48 0.28
 0 -15 -2 -0.46 1.01
 0 -15 -2 -0.34 0.77
 0 15 -2 -0.33 0.56
 0 15 2 0.11 0.52
 0 15 -3 144.05 4.04
 0 -15 3 141.7 2.61
 0 15 3 145.75 2.48
 0 -15 3 138.88 4.4
 0 -15 -3 142.75 4.81
 0 15 3 149.61 2.89
 0 15 -3 145.44 2.8
 0 -15 -3 144.69 2.38
 0 15 -3 145.14 2.33
 0 15 -4 -0.58 0.49
 0 -15 4 -0.64 0.36
 0 -15 4 -1.42 0.89
 0 -15 4 -0.41 0.63
 0 -15 -4 -0.41 0.45
 0 15 4 -1.04 0.51
 0 -15 -4 -0.33 0.51
 0 -15 4 -0.49 0.85
 0 -15 4 -0.31 0.51
 0 15 4 -0.65 0.54
 0 15 -4 -0.43 0.71
 0 15 -4 -0.27 0.51
 0 -15 5 276.75 5.88
 0 -15 5 294.79 4.73
 0 15 5 281.18 7.79
 0 -15 5 278.24 4.84
 0 15 5 279.16 4.69
 0 15 -5 279.84 6.04
 0 -15 5 271.81 4.37
 0 -15 5 280.57 6.19
 0 -15 5 276.64 3.15
 0 -15 -5 286.45 6.62
 0 15 -5 279.61 3.29
 0 -15 6 0.16 0.66
 0 -15 6 0.18 0.52
 0 -15 -6 1.11 1.04
 0 15 -6 0.12 0.34
 0 15 6 0.64 1.21
 0 -15 6 1.1 0.63
 0 15 6 1.99 0.87
 0 -15 6 -0.15 0.49
 0 15 -6 0.59 0.87
 0 -15 6 0.08 0.88
 0 -15 -7 354.96 8.21
 0 15 -7 346.31 3.06
 0 15 -7 355.95 7.42
 0 15 7 365.31 7.85
 0 -15 7 355.28 5.27
 0 15 -7 358.37 6.02
 0 15 7 363.04 6.52
 0 -15 7 351.18 6.56
 0 -15 7 349.91 6.74
 0 15 7 336.64 8.51
 0 -15 7 357.18 6.93
 0 -15 7 349.77 6.47
 0 15 -8 0.2 0.72
 0 -15 8 -1.44 0.97
 0 15 8 -0.65 0.87
 0 15 8 0.33 1
 0 -15 8 0.17 0.88
 0 -15 -8 0.09 0.39
 0 -15 -8 -1.55 1.17
 0 15 8 -0.76 1.26
 0 15 -8 -0.3 0.93
 0 -15 8 -0.48 0.7
 0 15 -8 -0.09 0.31
 0 15 -9 427.43 7.24
 0 15 -9 446.52 6.14
 0 -15 9 440.62 8.2
 0 15 -9 441.04 8.94
 0 15 9 427.15 9.29
 0 -15 -9 450.07 9.83
 0 -15 9 437.3 6.89
 0 -15 -9 434.36 3.86
 0 -15 9 455.65 8.6
 0 15 9 434.2 8.28
 0 15 9 457.06 9.87
 0 15 -10 -0.46 0.52
 0 15 -10 2.11 1.07
 0 -15 10 -0.25 0.79
 0 15 10 -0.65 1.59
 0 -15 -10 -3.03 1.47
 0 15 -10 -0.33 0.79
 0 15 10 -1.8 1.33
 0 -15 10 0.2 0.9
 0 15 10 0.11 0.9
 0 -15 10 -0.65 1.16
 0 15 10 -1.16 1.1
 0 15 11 280.23 8.14
 0 -15 11 294.4 7.32
 0 15 11 303.6 9.02
 0 15 -11 283.76 6.55
 0 -15 -11 274.94 8.31
 0 15 -11 289.43 7.87
 0 -15 11 304.61 7.86
 0 15 11 298.86 7.71
 0 15 -11 292.22 5.31
 0 -15 12 1.62 1.28
 0 15 12 0.53 1.19
 0 15 12 -0.11 1
 0 -15 12 1.05 1.14
 0 15 12 -0.61 1.68
 0 15 -12 0.78 1.08
 0 -15 -12 -1.26 1.55
 0 15 -12 0.27 1.13
 0 15 -12 0.39 0.69
 0 15 12 -2.14 1.53
 0 15 13 246.28 7.78
 0 -15 13 234.53 7.66
 0 15 13 247.95 6.59
 0 -15 13 249.22 7.25
 0 15 13 242.69 7.73
 0 15 -13 250.52 6.68
 0 -15 -13 247.52 8.33
 0 15 -13 263.95 8
 0 15 -13 246.84 5.46
 0 15 13 256.71 8.53
 0 15 14 0.16 1.33
 0 -15 14 -0.16 1.76
 0 15 14 -2.8 1.71
 0 15 -14 0.57 1
 0 15 14 -1.08 1.42
 0 15 14 0.48 0.97
 0 15 -14 0.79 0.83
 0 15 -14 0.31 1.37
 0 -15 -14 0.88 1.48
 0 -15 14 3.51 1.55
 0 15 15 121.71 5.34
 0 15 15 121.84 4.8
 0 15 -15 133.71 6.18
 0 -15 -15 125.84 6.39
 0 15 15 124.53 4.3
 0 -15 15 124.48 5.62
 0 15 -15 127.17 5.2
 0 15 15 128.91 6.7
 0 -15 15 140.73 6.53
 0 15 15 139.33 6.39
 0 -15 16 -0.19 1.64
 0 15 16 -0.75 1.86
 0 15 -16 0.65 1.19
 0 15 -16 2.57 1.65
 0 15 16 -0.63 1.7
 0 -15 -16 -1.55 1.74
 0 15 -17 183.37 6.6
 0 -15 -17 192.01 8.14
 0 15 -17 182.45 7.51
 0 15 17 173.85 7.8
 0 -15 17 193.35 8.28
 0 -15 -17 183.24 8.56
 0 15 17 194.73 8.76
 0 15 -18 0.15 1.44
 0 -15 -18 -3.86 2.38
 0 15 18 -1.44 2.29
 0 -15 -18 3.35 2.11
 0 -15 18 0.65 1.97
 0 15 18 -0.86 1.91
 0 15 -18 -0.37 1.88
 0 -15 -19 20.82 3.56
 0 15 19 25.33 3.88
 0 -15 -19 27.95 3.68
 0 -15 19 26.76 3.85
 0 15 19 27.11 3.9
 0 15 -19 27.06 3.38
 0 -15 -20 -0.26 2.35
 0 -15 -20 0.66 2.01
 0 15 20 -0.8 2.34
 0 15 20 -2.13 2.58
 0 -15 20 -3.39 2.4
 0 15 -20 0.39 1.79
 0 -15 -21 28.51 3.73
 0 15 21 34.56 4.56
 0 15 -21 28.38 3.42
 0 -15 -21 35.01 4.53
 0 15 21 27.93 4.04
 0 -15 21 32.88 4.44
 0 -15 22 1.83 2.66
 0 15 22 4.85 2.67
 0 -15 -22 2.69 2.21
 0 -16 0 2473.3 19.65
 0 -16 0 2454.29 15.41
 0 -16 -1 -0.77 0.95
 0 -16 -1 -0.33 0.74
 0 16 -1 0.45 0.77
 0 16 1 0.19 0.54
 0 16 2 186.97 3.62
 0 -16 -2 192.58 5.66
 0 -16 -2 189 2.06
 0 16 -2 191.34 1.91
 0 16 -2 182.7 4.57
 0 -16 2 187.99 2.23
 0 16 -2 187.37 3.54
 0 -16 -2 192.31 4.89
 0 -16 -3 0.25 0.36
 0 16 -3 -0.32 0.36
 0 16 3 -0.79 0.54
 0 16 3 0.59 0.42
 0 -16 3 -0.25 0.38
 0 16 -3 0.42 0.49
 0 -16 3 0.97 0.94
 0 -16 -3 0.51 0.93
 0 16 -3 0.28 0.73
 0 16 -4 760.13 6.13
 0 -16 4 719.39 10.4
 0 16 -4 735.89 6.04
 0 16 -4 748.09 9.72
 0 -16 4 762.65 10.53
 0 16 4 745.18 6.33
 0 -16 -4 731.09 6.15
 0 -16 4 732.26 6.88
 0 16 4 736.46 6.59
 0 -16 4 739.48 5.14
 0 -16 5 0.05 0.53
 0 -16 5 0.08 0.7
 0 -16 5 -0.87 0.96
 0 -16 5 -0.15 0.56
 0 16 5 0.61 0.55
 0 16 5 0.68 1.49
 0 16 5 -0.18 0.36
 0 16 -5 1.22 0.89
 0 -16 5 0.48 0.32
 0 16 -5 -0.05 0.4
 0 -16 6 79.32 3.34
 0 -16 6 83.3 3.48
 0 16 6 85.65 4.56
 0 -16 6 77.47 2.89
 0 16 6 79.72 2.85
 0 -16 -6 75 3.77
 0 16 -6 84.83 1.75
 0 16 -6 79.33 3.5
 0 -16 6 80.95 2.41
 0 -16 6 83.26 2.67
 0 -16 7 0.46 0.72
 0 16 -7 0.28 0.91
 0 16 7 0.07 0.71
 0 -16 7 -0.22 0.68
 0 16 7 -0.74 1.12
 0 -16 7 -0.58 0.91
 0 -16 7 -0.1 0.61
 0 -16 -7 -0.11 1.01
 0 16 -7 0.28 0.32
 0 16 7 -0.14 1.42
 0 -16 7 0.08 0.79
 0 16 -8 90.21 4.01
 0 -16 8 91.59 3.71
 0 16 8 100.6 4.87
 0 16 -8 88.14 1.33
 0 -16 -8 96.41 4.52
 0 16 8 84.48 4.14
 0 -16 8 94.54 3.64
 0 -16 8 89.35 3.38
 0 16 -8 95.12 3.33
 0 16 8 94.37 3.6
 0 -16 8 90.26 3.63
 0 16 -9 0.11 1.01
 0 -16 9 -0.47 1.04
 0 16 9 2.57 1.71
 0 -16 -9 0.66 1.3
 0 16 9 0.86 1.21
 0 16 -9 -0.29 0.75
 0 -16 9 0.7 0.77
 0 16 -9 -1.42 0.84
 0 16 9 0.19 0.93
 0 -16 9 2.12 1.12
 0 16 -10 111.09 4.82
 0 -16 10 119.05 4.57
 0 16 10 123.51 5.36
 0 -16 -10 103.55 5.11
 0 16 10 114.23 5.12
 0 16 -10 112.52 2.95
 0 -16 10 116.37 3.61
 0 16 -10 115.84 4.01
 0 16 10 115.85 4.58
 0 -16 10 117.47 4.73
 0 16 -11 1.03 1.34
 0 16 11 2.21 1.55
 0 16 -11 1.07 0.84
 0 16 -11 0.06 0.46
 0 -16 11 1.32 1.21
 0 16 11 0.43 1.24
 0 -16 -11 1.22 1.45
 0 16 11 -0.47 1.3
 0 -16 11 0.12 1.21
 0 16 11 2.9 1.85
 0 16 12 4.61 1.86
 0 16 12 5.46 1.48
 0 16 -12 5.15 1.34
 0 -16 12 4.02 1.36
 0 -16 12 5.8 1.51
 0 16 12 5.92 1.85
 0 -16 -12 4.05 1.71
 0 16 -12 5.38 1.67
 0 16 12 5.79 1.35
 0 16 13 -1.73 1.93
 0 -16 -13 0.34 1.67
 0 16 13 0.17 1.49
 0 16 -13 0.63 0.99
 0 -16 13 2.79 1.31
 0 -16 13 -1.48 1.48
 0 16 13 1.45 1.45
 0 16 13 0.56 1.12
 0 16 -13 -1.17 1.41
 0 16 14 -0.15 1.49
 0 16 -14 -0.07 0.85
 0 -16 -14 -2.18 1.75
 0 -16 14 0.14 1.28
 0 16 -14 -1.87 1.47
 0 -16 14 -0.32 1.55
 0 16 14 -0.95 1.48
 0 16 14 1.57 0.96
 0 16 14 4.2 1.94
 0 16 -14 0.68 1.11
 0 -16 15 0.14 1.31
 0 16 15 0.42 1.46
 0 -16 -15 -0.95 1.81
 0 16 15 1.21 1.55
 0 -16 15 -0.7 1.5
 0 16 -15 -0.33 1.52
 0 16 15 -0.29 1.03
 0 16 15 2.56 1.74
 0 16 -15 -0.97 1.15
 0 16 -16 32.5 3.37
 0 16 16 24.17 3.32
 0 -16 16 30.16 3.49
 0 16 16 39.04 3.91
 0 -16 -16 29.68 3.42
 0 -16 16 28.93 3.15
 0 16 -16 27.9 2.68
 0 16 17 -2.49 2.29
 0 16 -17 0.14 1.34
 0 -16 17 0.81 1.85
 0 16 17 1.4 2.07
 0 -16 -17 -1.45 1.96
 0 -16 -17 -0.23 2.09
 0 16 -17 -1.45 1.96
 0 16 -18 7.52 2.51
 0 -16 -18 5.8 2.34
 0 -16 18 7.15 2.32
 0 16 18 6.16 2.52
 0 16 18 8.2 2.59
 0 -16 -18 5.16 2.34
 0 16 -19 -2.52 2.25
 0 -16 -19 -1.54 2.39
 0 -16 19 -1.61 2.1
 0 16 19 -2.92 2.2
 0 16 19 0.26 2.15
 0 -16 -19 -0.77 2.42
 0 16 20 56.06 5.56
 0 16 20 61.43 5.23
 0 -16 20 57.13 5.14
 0 16 -20 62.79 4.9
 0 -16 -20 52.6 4.81
 0 -16 -20 55.43 5.41
 0 16 21 1.96 2.81
 0 -16 -21 0.45 2.06
 0 -16 21 3.77 2.97
 0 16 21 3.92 2.69
 0 16 -21 -0.8 1.73
 0 -16 -21 -0.54 2.48
 0 16 22 1.52 2.54
 0 -16 22 0.26 2.59
 0 -17 0 1.3 1.15
 0 -17 0 -0.44 0.77
 0 17 -1 13.74 1.42
 0 -17 -1 9.95 1.53
 0 17 1 10.25 1.05
 0 -17 -1 12.14 1.38
 0 17 -2 0.2 0.24
 0 -17 -2 -0.74 0.89
 0 -17 -2 0.15 0.82
 0 17 2 -0.35 0.67
 0 17 -2 0.5 0.72
 0 -17 -3 649.72 10.79
 0 -17 3 648.5 10.11
 0 -17 -3 617.02 9.33
 0 17 -3 645 6.35
 0 17 -3 651.74 9.07
 0 -17 -3 653.06 4.87
 0 17 -3 649.35 4.67
 0 17 3 656.24 6.53
 0 -17 3 650.41 5.35
 0 17 3 657.18 4.99
 0 17 4 0.03 0.51
 0 -17 4 -0.38 0.48
 0 -17 -4 -0.22 0.92
 0 17 -4 -0.32 0.88
 0 -17 4 -0.02 0.35
 0 -17 4 -0.58 0.93
 0 17 -4 0.26 0.47
 0 -17 -4 -0.06 0.44
 0 -17 4 -0.93 1
 0 17 4 -0.24 0.43
 0 17 -4 0.23 0.49
 0 17 -5 33.91 1.31
 0 -17 5 31.84 1.7
 0 17 5 32.51 1.66
 0 17 5 29.45 2.91
 0 -17 5 30.37 2.31
 0 -17 5 33.61 1.14
 0 17 -5 32.61 2.27
 0 -17 5 33.61 2.24
 0 17 5 31.84 1.35
 0 -17 6 -1.18 1.04
 0 17 6 -1.44 1.65
 0 17 -6 0.64 0.92
 0 17 6 -0.97 0.82
 0 -17 6 -1.03 0.76
 0 -17 -6 1.21 1.08
 0 17 -6 0.16 0.4
 0 -17 6 -1.45 1.02
 0 -17 6 -1.05 0.67
 0 -17 7 162.09 4.89
 0 17 -7 151.97 5.04
 0 17 7 148.24 6.04
 0 17 7 148.77 5.33
 0 17 -7 153.22 2.13
 0 -17 -7 158.44 5.65
 0 17 7 143.74 4.08
 0 -17 7 149.67 4.31
 0 -17 7 156.31 3.77
 0 -17 7 154.58 4.8
 0 -17 8 0.08 0.84
 0 -17 8 -0.09 0.87
 0 -17 -8 -1.41 1.39
 0 17 -8 0.09 0.23
 0 17 8 0.35 1.09
 0 17 8 0.43 1.21
 0 -17 8 -0.34 0.8
 0 17 8 0.4 0.79
 0 17 -8 0.11 0.89
 0 -17 8 0.09 0.81
 0 17 -9 27.4 2.49
 0 -17 9 23.43 1.82
 0 17 -9 20.7 1.63
 0 -17 -9 20.95 2.42
 0 17 9 24.6 2.55
 0 17 9 22.61 2.12
 0 -17 9 22.83 2.14
 0 17 9 22.38 2.61
 0 -17 9 20.58 2.01
 0 17 -9 23.34 1.86
 0 17 -10 -0.98 1.19
 0 17 10 -3.13 1.54
 0 -17 10 -0.21 0.93
 0 -17 10 -0.63 1.3
 0 17 -10 -0.74 0.95
 0 17 10 1.05 1.14
 0 -17 10 1.19 1.22
 0 17 -10 -0.96 0.75
 0 17 10 -1.3 1.52
 0 -17 -10 -1.77 1.45
 0 -17 -11 5.2 1.72
 0 17 11 2.37 1.67
 0 17 -11 3.58 1.08
 0 17 -11 6.56 1.66
 0 17 11 5.42 1.41
 0 -17 11 4.48 1.44
 0 17 -11 5.33 0.75
 0 17 11 3.05 1.7
 0 -17 11 5.59 1.48
 0 17 11 3.68 1.5
 0 17 12 0.16 1.31
 0 -17 12 -0.96 1.25
 0 17 -12 -0.7 1.36
 0 17 12 2.47 1.28
 0 17 -12 -0.39 0.96
 0 -17 12 -0.54 1.44
 0 17 12 0.65 1.23
 0 -17 -12 0.33 1.38
 0 17 12 3.53 2.1
 0 17 13 53.59 4.19
 0 -17 13 47.21 3.36
 0 17 -13 56.92 3.98
 0 17 13 50.28 3.34
 0 17 -13 51.28 3.12
 0 17 13 56.49 3.91
 0 -17 13 50.22 3.72
 0 -17 -13 52.4 4.31
 0 17 13 46.94 3.95
 0 17 14 0.48 1.65
 0 -17 -14 -1.98 1.54
 0 17 14 1.11 1.52
 0 17 -14 -1.12 1.06
 0 -17 14 0.41 1.44
 0 17 14 1.89 1.58
 0 -17 14 -3.06 1.82
 0 -17 -14 -1.87 1.57
 0 17 14 -1.02 1.25
 0 17 -14 2.37 1.66
 0 17 15 50.67 3.51
 0 17 -15 52.97 4.04
 0 17 15 50.59 3.79
 0 -17 15 58.6 4.44
 0 17 15 47.47 3.96
 0 -17 15 50.66 3.75
 0 17 15 48.66 4.26
 0 17 15 53.2 3.13
 0 -17 -15 56.03 4.64
 0 17 -15 45.38 3.17
 0 17 -16 -0.51 1.18
 0 17 -16 -0.18 1.64
 0 17 16 -0.14 1.48
 0 17 16 0.74 1.71
 0 -17 16 0.57 1.7
 0 -17 16 1.08 1.43
 0 17 16 -4.28 1.75
 0 -17 -16 -0.82 1.93
 0 17 -17 11.13 2.51
 0 17 17 21.24 3.33
 0 -17 -17 13.8 2.87
 0 17 -17 18.24 2.47
 0 -17 -17 19.39 3.25
 0 17 17 18.62 3.07
 0 -17 17 15.59 2.8
 0 -17 -18 0.5 2.18
 0 -17 18 -2.59 2.14
 0 17 18 -1.48 2.02
 0 -17 -18 -1.32 2.39
 0 17 -18 -1.33 1.95
 0 17 18 0.73 2.39
 0 17 19 45.19 4.55
 0 -17 19 49.05 4.71
 0 -17 -19 46.08 4.83
 0 -17 -19 46.61 4.42
 0 17 -19 50.59 4.31
 0 17 19 45.47 4.73
 0 17 20 1.63 2.34
 0 -17 20 -3.83 2.77
 0 -17 -20 -0.8 2.12
 0 -17 -20 -2.99 2.41
 0 17 -20 1.2 1.83
 0 17 20 -2.43 3
 0 -17 21 29.9 4.33
 0 17 21 31.55 3.96
 0 -17 -21 31.29 4.33
 0 17 -21 34.1 3.68
 0 -17 -21 35.05 4.22
 0 17 21 27.25 4.24
 0 17 22 -2 2.64
 0 -18 0 284.18 5.62
 0 -18 0 281.26 7.05
 0 18 -1 0.95 0.78
 0 -18 -1 -1.2 0.99
 0 -18 -1 -0.81 0.85
 0 18 1 0.21 0.66
 0 18 -2 280.3 5.94
 0 18 2 268.26 4.64
 0 -18 -2 278.72 7.23
 0 -18 -2 273 6.11
 0 -18 3 -0.13 0.37
 0 18 3 -0.29 0.58
 0 18 -3 -0.06 0.36
 0 -18 -3 -0.23 0.36
 0 -18 -3 0.69 1
 0 -18 3 -0.6 0.83
 0 18 -3 0.2 0.56
 0 -18 -3 -0.8 1.06
 0 18 -3 0.08 0.77
 0 18 -4 71.81 2.1
 0 -18 4 71.2 1.72
 0 -18 4 69.8 2.11
 0 18 4 71.26 2.02
 0 -18 -4 67.47 3.68
 0 -18 4 69.18 3.45
 0 -18 4 71.56 3.59
 0 -18 -4 71.18 1.92
 0 18 -4 69.35 1.85
 0 18 4 71.32 2.15
 0 18 -4 76.89 3.33
 0 18 5 -0.28 0.44
 0 -18 5 -1.15 1.1
 0 -18 5 -0.11 0.33
 0 18 5 0.36 0.56
 0 -18 5 0.44 0.54
 0 18 5 0.31 1.36
 0 18 -5 0.8 0.81
 0 -18 5 0.1 0.83
 0 -18 -5 1.19 0.99
 0 18 -5 0.18 0.46
 0 -18 6 1290.42 14.47
 0 -18 6 1284.75 7.03
 0 18 -6 1295.46 14.42
 0 -18 6 1315.38 13.96
 0 -18 6 1314.36 11.43
 0 18 6 1347.59 11.17
 0 18 -6 1306.2 7.34
 0 -18 -6 1323.35 15.91
 0 18 6 1302.6 18.27
 0 -18 7 0.63 0.71
 0 18 -7 0.09 0.33
 0 -18 -7 -0.12 1.06
 0 -18 7 -0.43 0.81
 0 18 7 0.34 0.73
 0 18 7 0.92 1.44
 0 18 -7 -0.51 1.07
 0 -18 7 -0.64 0.86
 0 18 7 -0.91 1.09
 0 -18 7 -0.09 0.85
 0 18 8 5.86 1.38
 0 18 -8 6.21 0.4
 0 -18 -8 6.66 1.53
 0 -18 8 8.47 1.47
 0 18 8 7.32 1.96
 0 18 8 6.95 1.21
 0 -18 8 6.75 1.29
 0 -18 8 5.04 1.11
 0 -18 8 8.93 1.41
 0 18 -8 6.01 1.32
 0 18 -9 -1.64 1.29
 0 -18 9 -0.4 0.79
 0 18 -9 -0.36 0.82
 0 18 9 1.95 1.18
 0 18 9 -1.36 1.59
 0 -18 -9 0.43 1.12
 0 -18 9 -0.6 1.13
 0 18 9 -0.64 0.91
 0 -18 9 -1.53 1.22
 0 18 -10 1059 14.94
 0 -18 -10 1060.58 16.52
 0 -18 10 1096.75 11.66
 0 -18 10 1091.74 13.91
 0 -18 10 1120 14.13
 0 18 10 1080.54 13.65
 0 18 10 1086.34 15.95
 0 18 10 1097.37 16.58
 0 18 -10 1063.89 12.07
 0 18 -10 1052.8 10.3
 0 18 -11 0.81 1.08
 0 18 11 -2.88 1.91
 0 -18 -11 -0.16 1.4
 0 18 11 0.35 1.02
 0 -18 11 -0.97 1.42
 0 18 11 -1.81 1.18
 0 18 -11 0.13 1.24
 0 18 11 2.44 1.59
 0 -18 11 -0.11 1.17
 0 18 -11 -0.09 0.57
 0 18 12 9.74 2.12
 0 -18 12 5.6 1.38
 0 -18 -12 8.11 2.09
 0 18 -12 9.14 1.82
 0 18 12 8.41 2.37
 0 18 -12 7.18 1.39
 0 18 12 10.47 1.83
 0 -18 12 11.5 2.04
 0 18 12 11.31 1.99
 0 18 13 1.57 1.52
 0 -18 13 -0.52 1.13
 0 -18 -13 -0.91 1.52
 0 18 -13 1.21 1.59
 0 18 13 -1.07 2.15
 0 18 -13 -0.63 1.04
 0 18 13 1.53 1.22
 0 -18 13 -1.47 1.48
 0 18 13 -1.29 1.69
 0 -18 -14 485.35 10.21
 0 -18 14 516.59 11.81
 0 18 14 505.01 11.54
 0 -18 14 498.38 10.73
 0 18 14 501.23 10.05
 0 18 -14 520.38 9.84
 0 18 -14 490.49 11.51
 0 18 14 503.05 12.78
 0 18 14 477.62 11.67
 0 -18 -14 511.32 12.8
 0 18 15 -1.02 1.68
 0 -18 15 -1.05 1.45
 0 -18 15 3.23 1.66
 0 -18 -15 -1.41 1.69
 0 18 15 0.64 1.53
 0 18 -15 -1.69 1.75
 0 18 15 -1.62 1.63
 0 18 15 -0.9 0.97
 0 18 -15 0.48 1.18
 0 18 16 -2.94 2.06
 0 -18 16 -0.75 1.78
 0 18 16 -0.75 1.82
 0 18 16 0.43 1.88
 0 -18 16 0.62 1.46
 0 18 -16 2.83 1.84
 0 18 -16 -0.13 1.16
 0 -18 -16 1.68 2.01
 0 18 17 1.84 2.13
 0 18 -17 1.48 1.72
 0 18 17 -1.57 1.94
 0 -18 17 1.21 1.74
 0 -18 -17 -0.66 1.84
 0 -18 -18 245.01 10.44
 0 18 -18 237.02 8.79
 0 -18 18 241.52 9.44
 0 18 18 271.34 9.87
 0 18 18 261.89 10.63
 0 -18 -18 252.28 9.85
 0 -18 -19 1.58 2.07
 0 18 19 -1.99 2.16
 0 -18 19 0.45 2.21
 0 18 -19 0.2 1.78
 0 18 19 -0.77 2.5
 0 -18 -19 -1.62 2.32
 0 -18 20 50.81 4.92
 0 18 20 54.8 4.9
 0 -18 -20 47.3 5.08
 0 18 -20 42.93 4.1
 0 18 20 49.9 5.33
 0 -18 -20 40.56 4.34
 0 -18 21 0.99 2.36
 0 18 21 2.88 2.4
 0 18 -21 -0.6 1.75
 0 -18 -21 -1.1 2.32
 0 18 21 -2.25 2.58
 0 -18 -21 0.24 2.12
 0 -19 0 -1.25 1.24
 0 -19 0 -0.64 0.89
 0 -19 -1 859.28 12.97
 0 -19 -1 846.25 10.61
 0 19 -1 884.59 10.66
 0 19 1 874.69 9.04
 0 -19 -2 -0.35 0.9
 0 19 2 0.71 0.6
 0 -19 -2 -0.43 0.83
 0 19 -2 -0.8 0.8
 0 -19 -3 1154.38 13.36
 0 -19 -3 1133.98 15.21
 0 -19 3 1159.04 14.37
 0 19 3 1201.21 9.44
 0 -19 -3 1176.23 6.25
 0 19 -3 1171.75 5.87
 0 -19 3 1144.1 6.78
 0 19 -3 1136.53 12.59
 0 19 -4 -0.11 0.52
 0 -19 4 -0.2 0.36
 0 19 -4 -0.05 0.41
 0 -19 -4 0.09 0.38
 0 -19 -4 -0.62 1.16
 0 19 4 0.08 0.46
 0 -19 4 0.58 0.46
 0 19 4 0.68 0.48
 0 -19 4 1.54 1.14
 0 19 -4 -0.35 0.84
 0 -19 4 -1.05 1.18
 0 19 5 480.34 5.44
 0 19 5 497.94 6
 0 -19 5 498.75 6.27
 0 -19 5 496.53 4.33
 0 19 -5 481.82 8.71
 0 -19 5 486.89 9.34
 0 19 -5 491.61 5.19
 0 19 5 462.33 11.21
 0 -19 5 484.17 8.68
 0 -19 -5 500.89 10.29
 0 -19 -6 0.13 1.12
 0 19 6 0.81 1.42
 0 19 -6 -0.89 0.94
 0 -19 6 -0.72 1.04
 0 19 -6 -0.11 0.43
 0 -19 6 -0.82 0.46
 0 -19 6 -1.13 1.06
 0 -19 6 -0.35 0.61
 0 19 6 0.17 0.75
 0 19 -7 115.27 4.57
 0 -19 7 109.42 4.33
 0 19 7 107.44 5.44
 0 -19 7 120.05 4.42
 0 -19 -7 113.9 5.12
 0 19 -7 105.69 1.94
 0 19 7 109.31 3.53
 0 -19 7 106.92 3.6
 0 -19 -8 0.55 1.14
 0 19 -8 0.41 0.22
 0 -19 8 -0.64 0.9
 0 -19 8 0.1 0.86
 0 -19 8 -1.88 1.22
 0 19 -8 -0.9 0.96
 0 -19 8 -0.89 0.73
 0 19 8 -1.44 1.42
 0 -19 8 0.17 0.83
 0 19 8 -0.08 0.87
 0 19 8 -1.65 1.3
 0 -19 9 10.39 1.54
 0 19 9 10.38 1.85
 0 19 9 11.11 2.32
 0 -19 9 11 1.65
 0 19 9 11.56 1.68
 0 -19 -9 10.49 2.14
 0 19 -9 10 1.76
 0 -19 9 10.17 1.62
 0 19 -9 10.27 1.37
 0 -19 10 -0.4 1.01
 0 -19 10 -2.85 1.3
 0 19 -10 -0.13 1.28
 0 19 10 -1.87 1.59
 0 19 10 -1.27 1.82
 0 -19 -10 0.16 1.42
 0 19 -10 -0.2 0.88
 0 19 10 -0.21 1.14
 0 -19 10 -0.32 1.09
 0 -19 11 33.72 2.15
 0 19 11 28.25 2.96
 0 19 -11 31.8 1.73
 0 -19 -11 33.73 3.35
 0 -19 11 30 2.73
 0 19 11 31.79 2.62
 0 -19 11 36.81 2.89
 0 19 -11 32.8 2.96
 0 19 11 33.57 3.33
 0 19 -11 35.9 2.47
 0 19 11 27.3 3.59
 0 19 12 1.66 1.46
 0 19 12 0.14 1.13
 0 -19 -12 0.18 1.37
 0 -19 12 0.93 1.29
 0 19 12 -0.52 1.25
 0 -19 12 0.12 1.13
 0 19 -12 -1.02 1.36
 0 19 12 2.1 1.48
 0 19 -12 -0.97 1.1
 0 19 12 -0.2 1.83
 0 -19 -13 40.53 3.79
 0 19 13 49.08 3.58
 0 -19 13 43.74 3.45
 0 -19 13 40.1 3.26
 0 -19 -13 42.29 3.31
 0 19 -13 40.26 3.45
 0 19 13 40.25 3.74
 0 19 -13 41.67 2.82
 0 19 13 33.25 2.9
 0 19 13 38.2 3.75
 0 -19 -14 -0.59 1.96
 0 19 14 0.16 1.55
 0 -19 14 -0.48 1.43
 0 -19 14 -2.51 1.68
 0 -19 -14 0.4 1.34
 0 19 14 -1.04 1.25
 0 19 -14 -0.16 1.41
 0 19 14 -0.18 1.81
 0 19 14 -0.38 1.67
 0 19 -14 0.67 1.08
 0 -19 -15 1.45 2.03
 0 -19 15 -0.3 1.37
 0 19 -15 1.03 1.51
 0 19 15 -2.66 2.04
 0 19 -15 1.18 1.19
 0 19 15 1.35 1.87
 0 -19 15 -2.08 1.73
 0 19 15 0.6 1.13
 0 19 15 1.02 1.74
 0 -19 16 -0.56 1.86
 0 19 16 -1.09 1.62
 0 19 -16 -0.87 1.3
 0 19 16 1.42 1.75
 0 19 16 -1.53 2.32
 0 -19 16 1.4 1.6
 0 19 -16 -1.43 1.62
 0 -19 -16 -3.46 2.2
 0 19 -17 89.63 5.51
 0 19 17 90.75 6.19
 0 19 17 84.55 5.43
 0 -19 17 93.02 5.83
 0 -19 -17 83.62 5.88
 0 -19 -18 -1.62 2.09
 0 -19 -18 -2.82 2.08
 0 19 -18 -0.19 1.68
 0 19 18 -1.86 2.03
 0 -19 18 -2.13 2.35
 0 19 18 -2.96 2.31
 0 -19 -19 3.8 2.69
 0 19 -19 7.51 2.47
 0 19 19 7.28 2.49
 0 -19 19 5.39 2.5
 0 19 19 11.37 2.97
 0 -19 -19 11.44 3.32
 0 -19 -20 0.27 2.58
 0 19 20 6.27 2.97
 0 19 -20 -3.42 2.2
 0 -19 -20 -0.97 2.44
 0 -19 20 -0.71 2.42
 0 19 20 -2.97 2.14
 0 19 21 93.55 7.11
 0 -19 -21 96.55 7.12
 0 -19 -21 98.74 6.65
 0 -19 21 113.08 7.16
 0 19 21 94.79 6.49
 0 19 -21 88.34 5.7
 0 -20 0 378.58 8.7
 0 -20 0 349.77 6.68
 0 -20 -1 0.49 0.79
 0 20 1 -0.6 0.76
 0 -20 -1 -0.12 1.02
 0 -20 -2 55.51 2.97
 0 20 -2 55.31 2.89
 0 20 2 56.88 2.35
 0 -20 -2 55.32 3.49
 0 -20 -3 0.59 0.86
 0 20 -3 0.09 0.87
 0 20 3 -0.38 0.53
 0 20 -3 -0.36 0.35
 0 -20 -3 -0.25 0.95
 0 -20 3 -0.23 0.99
 0 -20 -4 150.91 5.22
 0 20 4 144.42 3.25
 0 -20 4 156.52 3.02
 0 20 -4 147.01 4.85
 0 -20 4 152.19 5.42
 0 -20 4 141.23 5.3
 0 -20 4 153.74 2.61
 0 -20 -4 146.44 5.7
 0 -20 -4 151.58 2.68
 0 20 -4 152.07 2.6
 0 -20 5 -0.79 0.53
 0 20 5 0.09 0.56
 0 20 -5 1.65 1.08
 0 20 5 0.48 0.51
 0 20 5 -0.68 1.8
 0 -20 5 -0.29 0.92
 0 20 -5 -0.52 0.62
 0 -20 5 -1.93 1.16
 0 20 -5 -0.32 0.49
 0 -20 5 -0.05 0.34
 0 -20 -5 -2.11 1.35
 0 -20 -6 121.35 5.3
 0 -20 6 119.05 4.47
 0 -20 6 118.18 2.11
 0 20 -6 116.76 4.55
 0 20 -6 121.35 2.45
 0 20 6 118.51 3.3
 0 -20 6 122.39 3.47
 0 20 6 119.76 5.99
 0 -20 6 122.71 4.8
 0 -20 -7 -1.09 1.22
 0 20 -7 -0.13 0.43
 0 -20 -7 -1.87 1.38
 0 20 7 1.88 1.55
 0 -20 7 -1.49 1.06
 0 20 7 0.53 0.71
 0 -20 7 -0.07 0.75
 0 -20 7 -1.7 1.15
 0 20 -7 -0.11 1
 0 20 8 4.46 1.42
 0 -20 -8 7.32 1.69
 0 -20 -8 5.58 1.7
 0 20 -8 4.56 0.38
 0 20 8 5.76 1.97
 0 20 -8 6.85 1.47
 0 20 8 7.72 1.22
 0 -20 8 6.23 1.2
 0 -20 8 5.57 1.25
 0 -20 8 5.34 1.35
 0 -20 8 7.34 1.38
 0 -20 -9 0.42 1.12
 0 -20 9 -1.19 1.01
 0 20 9 -0.28 1.37
 0 20 -9 1.24 1.17
 0 -20 9 -0.96 1
 0 -20 9 -0.66 1.12
 0 20 9 0.36 1.06
 0 20 9 -1.68 1.58
 0 -20 -9 1.07 1.54
 0 -20 9 2.04 1.16
 0 20 -9 -1.02 0.94
 0 -20 -10 438.52 10.15
 0 -20 -10 441.23 10.94
 0 -20 10 450.29 8.91
 0 20 10 451.43 8.78
 0 -20 10 449.2 7.99
 0 -20 10 434.39 9
 0 20 10 439.78 11.04
 0 20 -10 435.81 9.9
 0 20 10 421.85 10.27
 0 20 -10 454.8 7.53
 0 -20 -11 0.43 1.23
 0 -20 -11 -1.73 1.43
 0 -20 11 0.95 1.28
 0 20 11 -0.69 1.15
 0 20 -11 -1.68 1.32
 0 -20 11 0.71 0.88
 0 20 -11 0.36 0.78
 0 20 11 -0.16 1.36
 0 20 11 -0.5 1.54
 0 -20 11 1.43 1.23
 0 20 12 -0.88 1.36
 0 20 12 -0.42 1.99
 0 20 12 1.02 1.14
 0 -20 12 -0.13 1.27
 0 -20 -12 2.15 1.34
 0 -20 -12 -1.65 1.59
 0 20 12 2.86 1.65
 0 20 -12 0.59 1.37
 0 -20 12 -1.13 1.32
 0 20 12 0.34 1.36
 0 20 13 -0.81 1.82
 0 20 13 0.14 1.33
 0 -20 13 -0.29 1.47
 0 -20 13 -0.13 1.3
 0 -20 -13 0.96 1.65
 0 20 -13 -2.66 1.4
 0 20 -13 0.31 1.03
 0 -20 -13 0.43 1.41
 0 20 13 1 1.25
 0 20 13 0.36 1.48
 0 20 14 133.71 6.7
 0 20 14 133.34 6
 0 -20 14 127.48 5.96
 0 -20 14 145.71 5.93
 0 -20 -14 136.57 6.95
 0 20 -14 133.85 6.18
 0 20 -14 135.87 5.1
 0 -20 -14 133.86 5.68
 0 20 14 132.03 5.58
 0 20 14 125.64 6.62
 0 20 15 0.18 1.8
 0 -20 15 -1.34 1.72
 0 20 -15 -0.47 1.31
 0 20 15 0.83 1.88
 0 20 -15 -0.69 1.64
 0 20 15 -0.13 1.28
 0 -20 -15 -1.7 2.06
 0 20 15 -0.17 1.67
 0 -20 15 -0.69 1.73
 0 20 16 18.59 2.87
 0 -20 16 13.74 2.58
 0 20 16 15.67 2.55
 0 -20 -16 16.4 2.91
 0 20 16 16.38 3.08
 0 -20 16 14.65 2.5
 0 20 -16 15.74 2.6
 0 20 -17 -1.13 1.99
 0 -20 17 -0.65 1.71
 0 20 17 0.19 1.71
 0 -20 17 0.4 1.91
 0 20 17 4.71 2.3
 0 -20 -17 -2.3 2.06
 0 -20 -18 18.48 3.56
 0 -20 -18 21.13 3.57
 0 -20 18 20.9 3.15
 0 20 18 20.51 3.25
 0 20 18 18.94 3.59
 0 20 -18 21.92 3.17
 0 -20 19 1.78 2.47
 0 20 19 -1.73 2.21
 0 20 -19 1.79 1.9
 0 -20 -19 1.89 2.46
 0 -20 -19 1.7 2.54
 0 20 19 1.83 2.34
 0 20 20 29.41 3.9
 0 -20 20 28 3.83
 0 20 -20 24.61 3.41
 0 -20 -20 25.89 3.83
 0 -20 -20 31.56 4.51
 0 20 20 29.82 4.39
 0 -20 21 0.73 2.57
 0 20 -21 1.62 1.85
 0 20 21 -0.28 2.43
 0 -20 -21 2.82 2.65
 0 -20 -21 0.99 2.72
 0 -21 0 -0.38 1.41
 0 -21 0 -3.24 1.24
 0 21 1 10.66 1.29
 0 -21 -1 8.47 1.65
 0 -21 -1 10.45 1.43
 0 -21 -2 -0.26 0.98
 0 -21 -2 -0.19 0.84
 0 21 -2 -0.09 0.81
 0 21 2 -0.06 0.62
 0 -21 -3 14.48 1.98
 0 -21 -3 9.91 1.63
 0 -21 3 11.44 1.75
 0 21 -3 13.79 1.69
 0 21 3 13.31 1.2
 0 -21 -4 -0.22 0.92
 0 21 4 -0.14 0.58
 0 21 -4 -1.44 1.08
 0 -21 4 -0.24 0.99
 0 -21 4 -0.98 1.37
 0 -21 -4 -1.36 1.23
 0 -21 4 -0.45 0.47
 0 -21 4 -0.44 0.49
 0 -21 -4 -0.11 0.41
 0 21 -4 -0.27 0.42
 0 21 -5 32.12 1.52
 0 21 5 31.98 3.39
 0 21 5 31.59 1.56
 0 21 -5 33.21 1.45
 0 -21 5 34.42 2.76
 0 -21 5 34.12 1.21
 0 21 -5 32.9 2.48
 0 -21 -5 33.11 2.9
 0 -21 5 32.39 1.64
 0 21 5 35.58 1.64
 0 -21 6 0.18 0.32
 0 21 -6 0.44 0.49
 0 -21 -6 -0.99 1.19
 0 -21 6 0.35 0.94
 0 -21 6 0.1 0.99
 0 21 6 0.89 1.7
 0 -21 6 0.4 0.64
 0 21 6 -0.05 0.61
 0 21 -6 -0.75 0.98
 0 21 -7 405.69 4
 0 -21 -7 396.71 9.58
 0 -21 -7 407.85 9.9
 0 -21 7 418.99 8.83
 0 -21 7 402.92 8.37
 0 21 7 421.17 11.29
 0 21 7 428.07 6.79
 0 -21 7 424.59 6.97
 0 21 -7 417.24 8.9
 0 21 -8 -0.6 1.07
 0 -21 -8 1.04 1.19
 0 21 8 -0.68 1.14
 0 -21 -8 -0.14 1.24
 0 -21 8 -1.09 1.02
 0 21 8 1.06 1.63
 0 -21 8 -1.07 1.09
 0 21 8 -1.54 1
 0 -21 8 0.49 0.79
 0 -21 8 -0.1 1.1
 0 -21 9 313.13 7.12
 0 -21 9 331.79 7.67
 0 21 -9 302.05 6.79
 0 21 -9 318.9 8.31
 0 -21 -9 301.83 8.99
 0 -21 9 308.85 6.94
 0 21 9 317.67 6.84
 0 21 9 309.16 9.5
 0 -21 -9 303.87 8.69
 0 -21 9 306.32 7.56
 0 21 9 300.24 8.53
 0 -21 10 -0.27 1.04
 0 21 -10 -0.08 0.97
 0 21 -10 -0.54 1.27
 0 -21 -10 -1.18 1.56
 0 -21 10 0.21 1.15
 0 21 10 0.1 1.03
 0 21 10 0.35 1.7
 0 -21 -10 -1.63 1.34
 0 -21 10 0.35 1.11
 0 21 10 1.67 1.28
 0 -21 11 260.16 6.07
 0 21 -11 264.41 5.46
 0 21 11 257.73 8.46
 0 -21 -11 258.78 8.08
 0 21 -11 262.41 8
 0 -21 11 268.24 7.42
 0 -21 11 279.93 7.51
 0 21 11 271.74 7.22
 0 -21 -11 263.73 8.93
 0 21 11 273.88 8.96
 0 21 12 1.05 1.52
 0 -21 -12 0.38 1.45
 0 -21 -12 -0.15 1.34
 0 -21 12 1.28 1.15
 0 21 12 0.35 1.42
 0 21 12 -3.98 2.55
 0 -21 12 0.13 1.31
 0 21 12 -1.39 1.34
 0 21 -12 0.15 1.3
 0 21 13 35.62 3.34
 0 -21 -13 47.84 4.23
 0 -21 -13 41.39 3.4
 0 -21 13 43.87 3.32
 0 21 13 37.59 3.62
 0 21 13 38.69 4.19
 0 -21 13 36.39 3.21
 0 21 13 42.66 3.33
 0 21 -13 40.97 3.55
 0 21 14 -0.29 1.25
 0 -21 -14 0.21 1.84
 0 -21 -14 -0.15 1.33
 0 -21 14 -0.71 1.65
 0 21 14 -1.19 1.77
 0 21 -14 1.34 1.48
 0 -21 14 0.95 1.46
 0 21 14 1.68 1.47
 0 21 14 0.6 1.99
 0 -21 -15 231.6 9.41
 0 21 15 221.25 7.19
 0 21 -15 216.91 8.11
 0 21 15 215.28 8.34
 0 -21 15 210.87 7.39
 0 -21 15 226.5 8.06
 0 21 15 225.82 8.03
 0 21 15 225.93 8.95
 0 21 -16 -0.73 1.72
 0 21 16 -1.4 1.92
 0 -21 16 1.88 1.77
 0 21 16 0.36 1.69
 0 -21 16 2.03 1.89
 0 21 16 1.57 1.88
 0 -21 -16 -1.36 1.94
 0 -21 -17 27.53 3.73
 0 21 17 20.45 2.98
 0 -21 17 25.64 3.37
 0 -21 17 25.71 3.06
 0 21 17 26.63 3.82
 0 21 -17 30.38 3.69
 0 -21 -18 -2.91 2.58
 0 -21 18 0.84 1.93
 0 21 18 1.42 1.92
 0 21 -18 0.98 1.9
 0 21 18 -1.01 2.31
 0 -21 -18 -1.45 2.15
 0 -21 19 2.87 2.33
 0 21 19 6.2 2.58
 0 21 -19 5.21 2.08
 0 -21 -19 4.96 2.61
 0 21 19 2.9 2.26
 0 -21 -19 5.47 2.63
 0 21 -20 3.86 2.43
 0 -21 20 3.46 2.62
 0 21 20 -0.67 2.32
 0 -21 -20 0.25 2.45
 0 21 20 0.82 2.38
 0 -21 -20 1.4 2.5
 0 -21 -21 17.18 3.66
 0 21 -21 12.44 2.91
 0 -21 21 13.89 3.12
 0 -22 0 4340.11 24.32
 0 -22 0 4359.99 31.06
 0 -22 -1 -0.27 0.88
 0 22 1 -0.13 0.81
 0 -22 -1 0.4 0.99
 0 -22 -2 2.35 1.26
 0 -22 -2 2.07 1.04
 0 22 2 3.76 0.85
 0 22 -2 2.06 0.93
 0 -22 -3 0.56 1.07
 0 -22 3 -0.63 1.03
 0 -22 -3 0.64 0.9
 0 22 -3 -0.29 0.87
 0 22 3 -0.05 0.63
 0 -22 -4 789.48 5.86
 0 22 -4 772.11 5.49
 0 -22 -4 779.45 12.24
 0 -22 4 761.3 12.95
 0 22 4 814.86 8.14
 0 -22 4 781.43 12.75
 0 -22 -4 758.76 13.49
 0 22 -4 787.9 11.58
 0 22 5 -0.9 0.58
 0 22 -5 0.29 0.52
 0 -22 5 0.13 0.96
 0 -22 -5 0.15 1.07
 0 -22 5 0.22 0.35
 0 -22 5 0.04 0.49
 0 22 -5 1.37 0.94
 0 -22 6 3.29 0.45
 0 22 -6 3.87 0.68
 0 -22 -6 0.74 1.14
 0 -22 6 1.85 1.11
 0 -22 6 2.94 1.12
 0 22 6 -0.19 1.52
 0 22 6 3.65 0.76
 0 -22 6 2.36 0.75
 0 22 -6 2.01 0.95
 0 -22 -7 -0.6 1.39
 0 -22 7 -0.59 1.14
 0 -22 7 0.65 1.02
 0 22 7 -1.31 1.51
 0 -22 7 0.48 0.86
 0 22 7 0.32 0.79
 0 22 -7 -0.35 0.97
 0 22 -8 59.58 3.64
 0 22 8 57.84 4.51
 0 -22 -8 57.52 4.11
 0 22 8 62.16 3.97
 0 -22 -8 53.97 3.86
 0 -22 8 56.83 3.31
 0 -22 8 58.55 3.44
 0 -22 8 51.98 3.22
 0 22 8 55.82 2.76
 0 -22 8 55.67 2.83
 0 22 -9 0.89 1.03
 0 -22 9 -1.12 1.27
 0 22 9 -1.29 1.7
 0 -22 9 -0.11 1.26
 0 22 9 -0.3 1.34
 0 -22 -9 0.31 1.37
 0 22 -9 -0.66 1.34
 0 -22 -9 -0.49 1.35
 0 -22 9 -1.54 1.24
 0 22 9 1.58 1.22
 0 -22 9 0.37 0.99
 0 22 10 26.23 2.37
 0 -22 10 29.72 2.5
 0 22 10 27.74 2.92
 0 -22 10 27.1 2.54
 0 -22 -10 25.6 2.85
 0 22 -10 27.6 2.78
 0 22 10 28.34 3.3
 0 -22 -10 26.51 3.16
 0 -22 10 24.88 2.17
 0 22 -10 28.25 2.2
 0 -22 11 -0.7 1.25
 0 22 11 -0.79 1.12
 0 22 11 2.33 1.4
 0 -22 11 -0.5 1.36
 0 -22 -11 -0.62 1.43
 0 22 -11 -0.15 1.45
 0 22 11 -0.73 1.76
 0 -22 -11 0.73 1.54
 0 -22 11 -0.44 0.89
 0 22 -11 -1.72 1.05
 0 22 12 -0.55 1.75
 0 -22 -12 0.97 1.95
 0 -22 -12 -2.17 1.65
 0 -22 12 0.25 0.88
 0 22 12 0.23 2.25
 0 -22 12 0.13 1.39
 0 22 12 -0.18 1.52
 0 22 12 0.75 1.33
 0 -22 12 1.82 1.36
 0 22 -12 0.46 1.54
 0 22 13 -0.8 1.36
 0 -22 -13 -3.06 2
 0 -22 -13 -0.15 1.32
 0 22 13 -1.79 2.16
 0 -22 13 -1.37 1.4
 0 22 13 -1.51 1.7
 0 -22 13 -0.29 1.37
 0 22 13 1.11 1.27
 0 22 -13 -0.65 1.52
 0 22 14 174.07 6.79
 0 -22 -14 169.81 7.94
 0 -22 -14 170.61 6.67
 0 22 14 156.4 7.62
 0 -22 14 172.3 6.52
 0 22 -14 174.54 7.12
 0 -22 14 175.23 6.87
 0 22 14 181.43 6.9
 0 22 14 172.27 7.77
 0 -22 -15 -3.58 2.55
 0 22 15 -0.44 1.31
 0 22 15 -0.21 1.84
 0 -22 15 -0.68 1.62
 0 22 15 -0.66 1.66
 0 -22 15 -1.06 1.7
 0 22 -15 -1.78 1.64
 0 22 15 -0.8 1.94
 0 -22 -16 83.09 5.97
 0 22 -16 90.78 5.44
 0 22 16 89.77 5.53
 0 22 16 77.33 5.85
 0 22 16 86.96 5.28
 0 -22 16 97.36 5.66
 0 -22 16 80.79 4.79
 0 22 17 -1.92 2.28
 0 22 -17 2.89 2.17
 0 -22 17 -0.59 2
 0 22 17 2.27 1.95
 0 -22 -17 -1.69 2.37
 0 -22 17 -1.14 1.8
 0 -22 -18 58.14 5.48
 0 -22 18 58.47 4.82
 0 22 18 70.58 5.18
 0 22 18 58.76 5.41
 0 22 -18 60.23 4.78
 0 -22 -18 53.3 5.18
 0 -22 -19 -2.49 2.41
 0 22 19 5.49 2.52
 0 -22 19 0.22 2.07
 0 22 19 -2.39 2.37
 0 22 -19 -1.62 1.89
 0 -22 -19 -1.52 2.21
 0 -22 -20 144.93 8.46
 0 22 20 133.17 8.12
 0 -22 20 133.6 7.51
 0 22 -20 128.82 6.98
 0 -22 -20 139.74 8.26
 0 22 -21 3.28 2.32
 0 -22 -21 0.26 2.49
 0 23 0 -2.24 1.23
 0 -23 0 -0.28 1.25
 0 -23 -1 4.38 1.2
 0 -23 -1 3.39 1.34
 0 23 1 5.73 1.1
 0 23 -2 0.39 0.91
 0 23 2 0.7 0.69
 0 -23 -2 0.87 1.31
 0 -23 -2 -0.1 0.9
 0 23 -3 202.99 5.97
 0 23 3 217.85 4.57
 0 -23 3 205.07 6.82
 0 -23 -3 219.84 7.38
 0 -23 -3 216.2 6.4
 0 23 4 -1.15 0.67
 0 -23 4 1.31 1.3
 0 -23 -4 -0.89 1.46
 0 23 -4 -0.23 0.42
 0 -23 -4 -1.56 1.43
 0 23 -4 1.37 1.01
 0 -23 4 0.68 1.12
 0 -23 5 76.03 4.29
 0 -23 5 77.07 2.4
 0 -23 5 78.04 1.83
 0 23 5 79.65 2.55
 0 -23 -5 82.08 4.7
 0 -23 -5 80.09 4.28
 0 23 -5 86.38 4.06
 0 -23 -5 83.29 2.2
 0 23 -5 81.91 2.1
 0 -23 6 2.5 1.23
 0 23 6 2.37 1.87
 0 -23 6 0.13 1.13
 0 23 6 0.13 0.52
 0 -23 6 0.4 0.35
 0 -23 6 0.77 0.62
 0 23 -6 1.97 1.12
 0 -23 -6 1.23 1.3
 0 -23 -7 363.13 9.76
 0 -23 7 349.37 8.57
 0 -23 7 368.03 8.36
 0 23 7 379.79 11.24
 0 23 -7 372.34 8.7
 0 -23 7 368.46 6.4
 0 23 7 374.7 6.18
 0 -23 -8 -0.47 1.36
 0 23 8 -0.58 1.19
 0 -23 -8 1.74 1.19
 0 -23 8 0.12 1.09
 0 -23 8 -2.07 1.13
 0 23 8 0.2 1.75
 0 -23 8 0.08 0.79
 0 23 8 0.07 0.86
 0 23 -8 0.51 1.11
 0 23 9 62.83 3.1
 0 -23 9 62.3 3.2
 0 23 9 68.83 4.34
 0 23 -9 64.6 3.99
 0 -23 -9 64.23 4.45
 0 -23 -9 64.34 4.24
 0 -23 9 63.84 3.64
 0 23 9 58.82 4.62
 0 -23 9 63.54 3.67
 0 23 -9 65.89 3.51
 0 -23 9 65.13 3.57
 0 -23 10 0.3 1.11
 0 23 -10 -0.86 1.1
 0 23 -10 -0.29 1.26
 0 -23 -10 2.57 1.6
 0 23 10 0.79 1.05
 0 -23 10 0.93 1.1
 0 -23 -10 1.07 1.43
 0 23 10 -0.97 1.29
 0 -23 10 0.12 1.21
 0 23 10 -1.73 2.19
 0 -23 11 201.56 5.64
 0 23 -11 200.09 5.24
 0 23 11 199.96 7.64
 0 23 11 202.44 8.16
 0 23 -11 200.88 7.24
 0 -23 11 212.26 6.48
 0 23 11 203.81 6.2
 0 -23 -11 201.43 7.43
 0 -23 -11 202.45 8.16
 0 -23 11 195.86 6.51
 0 -23 12 0.8 1.21
 0 23 12 0.19 1.82
 0 -23 -12 0.16 1.51
 0 -23 -12 1.99 1.77
 0 -23 12 0.26 0.82
 0 23 12 0.24 2.07
 0 -23 12 1.81 1.4
 0 23 12 0.5 1.15
 0 23 -12 -0.79 1.26
 0 23 12 0.9 1.5
 0 23 13 147.21 6.54
 0 -23 -13 157.87 7.6
 0 -23 -13 154.97 6.49
 0 -23 13 155.71 6.14
 0 23 13 153.96 8
 0 23 13 151.16 5.95
 0 -23 13 162.66 6.32
 0 23 -13 167.21 6.96
 0 23 13 151.3 7.09
 0 23 14 -1.95 1.53
 0 -23 -14 -0.66 1.81
 0 -23 -14 1.72 1.69
 0 -23 14 0.29 1.52
 0 23 -14 2.78 1.64
 0 23 14 0.67 2.09
 0 23 14 2.45 1.78
 0 23 14 1.35 1.61
 0 -23 14 0.62 1.47
 0 -23 -15 44.26 4.37
 0 23 15 37.69 3.39
 0 23 15 36.62 4.16
 0 23 15 41.07 4.31
 0 -23 15 40.68 3.7
 0 23 15 36.48 3.45
 0 23 -15 38.45 3.81
 0 -23 15 41.37 3.51
 0 23 16 -0.7 1.71
 0 -23 16 -0.18 1.75
 0 23 16 0.19 1.98
 0 -23 16 -0.16 1.59
 0 23 -16 0.19 1.8
 0 23 16 0.23 1.91
 0 -23 -16 0.24 2.24
 0 23 17 96.72 6.59
 0 23 -17 97.45 5.84
 0 23 17 97.22 5.68
 0 -23 17 102.33 6.01
 0 -23 17 95.75 5.37
 0 -23 -17 99.77 6.58
 0 -23 -18 0.54 2.29
 0 -23 18 -2.87 2.37
 0 23 18 1.78 1.98
 0 23 18 0.51 2.39
 0 -23 -18 -4.31 2.71
 0 23 -18 1.4 2.06
 0 -23 19 22.24 3.65
 0 23 19 16.23 3.1
 0 23 19 14.96 3.46
 0 23 -19 15.65 2.89
 0 -23 -19 17.59 3.48
 0 -23 -19 11.76 3.43
 0 -23 20 4.51 2.76
 0 23 -20 -0.82 2.04
 0 -23 -20 -1.15 2.31
 0 23 20 1.39 2.45
 0 -23 -20 -0.26 2.38
 0 23 -21 26.88 3.5
 0 -24 0 593.44 12.09
 0 24 0 576.23 8.81
 0 -24 -1 1.04 1.31
 0 -24 -1 -0.8 1.13
 0 24 1 -1.26 1.04
 0 -24 -2 29.44 3
 0 -24 -2 28.44 2.41
 0 24 2 30.94 1.96
 0 24 3 0.42 0.73
 0 -24 -3 -0.35 1.24
 0 -24 -3 -0.77 1.14
 0 -24 3 -0.97 1.29
 0 24 -3 0.43 0.95
 0 24 -4 5.94 1.3
 0 -24 4 5.5 1.63
 0 -24 -4 5.76 1.74
 0 24 4 6.56 0.94
 0 -24 4 6.19 1.61
 0 -24 -4 6.37 1.54
 0 -24 5 -1.55 1.57
 0 24 5 -0.15 0.61
 0 24 -5 -1.6 1.01
 0 -24 -5 -0.16 1.12
 0 -24 -5 -0.36 0.5
 0 -24 -5 -0.13 1.13
 0 -24 5 0.03 0.37
 0 -24 6 53.81 3.37
 0 24 6 64.88 4.94
 0 -24 6 58.47 3.79
 0 24 6 59.3 2.18
 0 -24 6 55.5 1.41
 0 24 -6 55.87 3.5
 0 -24 6 56.69 2.32
 0 -24 -6 61.31 4.14
 0 -24 -7 0.81 1.46
 0 24 7 -0.61 1.79
 0 -24 7 0.12 1.07
 0 -24 7 1.18 1.17
 0 24 7 -0.54 0.78
 0 -24 7 0.26 0.75
 0 24 -7 0.13 1.09
 0 24 8 5.87 1.82
 0 -24 -8 7.07 1.91
 0 24 8 5.29 1.9
 0 -24 8 4.67 1.31
 0 -24 8 4.95 1.34
 0 -24 8 6.67 1.16
 0 24 8 5.41 1.21
 0 24 -8 5.7 1.54
 0 -24 9 0.12 1.22
 0 24 -9 0.11 1.02
 0 -24 -9 1.39 1.41
 0 24 9 -0.2 1.6
 0 -24 9 -1.46 1.29
 0 24 9 -0.08 1.07
 0 -24 9 -1.17 0.96
 0 24 9 -1.9 1.53
 0 -24 -9 -0.33 1.38
 0 -24 9 0.92 1.11
 0 24 -9 0.56 1.24
 0 24 -10 171.79 6.63
 0 24 -10 170.96 5.47
 0 -24 10 173.17 5.62
 0 24 10 175.22 5.38
 0 -24 10 179.22 5.61
 0 -24 -10 178.7 7.15
 0 -24 -10 172.23 7.36
 0 24 10 175.92 7.74
 0 -24 10 178.69 6.21
 0 24 10 183.03 7.22
 0 24 -11 -2 1.62
 0 24 -11 -0.35 1.1
 0 -24 11 1.44 1.35
 0 24 11 4.81 1.49
 0 -24 11 0.57 1.33
 0 -24 -11 -0.5 1.52
 0 -24 -11 0.58 1.55
 0 24 11 -1 1.73
 0 24 11 -2.28 1.76
 0 -24 11 0.1 0.94
 0 24 -12 3.88 1.69
 0 24 12 5.05 2.8
 0 -24 12 1.44 0.96
 0 -24 -12 4.5 2.13
 0 24 12 5.12 1.49
 0 -24 12 4.09 1.56
 0 24 12 5.74 2.02
 0 -24 -12 3.5 1.84
 0 -24 12 0.41 1.33
 0 24 12 2.77 2
 0 -24 13 -0.85 1.44
 0 24 13 -1.92 1.88
 0 -24 -13 0.43 1.76
 0 -24 13 0.56 1.47
 0 24 13 0.13 1.38
 0 -24 -13 0.49 1.64
 0 24 -13 -0.51 1.79
 0 24 13 0.99 2.32
 0 24 13 1.18 1.78
 0 24 13 -1 2.16
 0 24 14 48.96 3.91
 0 -24 -14 53.66 4.02
 0 24 14 61.34 4.15
 0 -24 14 56.21 3.99
 0 24 14 53.95 4.71
 0 -24 -14 53.61 4.8
 0 24 14 53.29 4.97
 0 -24 14 46.32 3.57
 0 24 -14 56.68 4.36
 0 24 15 0.16 1.42
 0 24 15 3.98 2.41
 0 -24 -15 -3.29 2.23
 0 -24 15 -1.54 1.76
 0 24 -15 1.84 1.98
 0 -24 15 -2.33 1.9
 0 24 15 -0.64 1.67
 0 24 15 0.66 1.83
 0 24 16 1.84 2.13
 0 24 16 0.23 2.15
 0 -24 16 2.4 1.52
 0 24 -16 2.1 1.73
 0 -24 16 2.33 2.05
 0 24 16 1.21 1.66
 0 -24 -16 1.22 1.97
 0 -24 -17 -0.76 2.34
 0 24 17 3.19 2.55
 0 -24 17 5.17 2.47
 0 24 17 -0.74 1.86
 0 -24 17 1.48 2
 0 24 -17 -1.57 1.91
 0 -24 -18 0.82 2.23
 0 -24 18 2.43 2.24
 0 24 18 1.95 1.96
 0 -24 -18 0.78 2.11
 0 24 -18 1.82 1.82
 0 24 18 2.84 2.1
 0 -24 -19 0.85 2.54
 0 -24 -19 0.53 2.62
 0 24 19 -5.11 2.64
 0 -24 19 0.85 2.09
 0 24 -19 -0.62 2.03
 0 -24 -20 2.31 2.52
 0 24 20 -0.84 2.42
 0 24 -20 -1.24 1.95
 0 -24 -20 -1.87 2.64
 0 24 -21 -0.82 2.08
 0 25 0 -0.76 0.97
 0 -25 0 0.15 1.16
 0 -25 -1 910.96 15.47
 0 25 1 923.24 10.93
 0 -25 -1 893.71 12.4
 0 -25 -2 1.42 1.26
 0 -25 -2 0.22 0.99
 0 25 2 -0.28 0.81
 0 -25 3 527.82 11.36
 0 -25 -3 534.83 12.06
 0 25 -3 520.69 9.84
 0 -25 -3 518.79 10.22
 0 25 3 537.6 7.55
 0 -25 4 -1.06 1.09
 0 25 4 -0.41 0.68
 0 -25 -4 1.46 1.35
 0 25 -4 0.11 1
 0 -25 4 1.01 1.14
 0 -25 -4 0.52 1.08
 0 -25 5 61.87 1.68
 0 25 -5 59.71 3.59
 0 -25 5 65.39 4.22
 0 -25 -5 61.55 4.23
 0 -25 -5 64.9 3.99
 0 25 5 62.57 2.41
 0 -25 -6 -2.82 1.63
 0 -25 6 -0.5 1.36
 0 25 6 -4.31 2.18
 0 -25 6 -1.57 1.41
 0 25 6 -2.21 0.84
 0 -25 6 -0.95 0.47
 0 25 -6 -0.5 1.09
 0 -25 6 0.92 0.76
 0 -25 -6 -2.85 1.51
 0 -25 -7 97.71 5.39
 0 25 7 103.78 6.19
 0 -25 7 102.89 4.7
 0 -25 7 103.16 4.98
 0 -25 7 108.94 3.46
 0 25 -7 98.99 4.71
 0 -25 -8 1.03 1.37
 0 25 8 1.06 2.26
 0 -25 8 1.49 1.25
 0 -25 8 -1.47 1.36
 0 25 -8 0.14 1.21
 0 -25 8 -0.3 0.84
 0 25 8 1.69 0.94
 0 25 -9 23.41 2.67
 0 25 -9 25.78 2.44
 0 25 9 29.04 3.09
 0 -25 -9 25.32 3.04
 0 25 9 25.89 3.49
 0 -25 -9 34.5 3.44
 0 -25 9 24.71 2.51
 0 -25 9 24.27 2.6
 0 -25 9 32.24 2.4
 0 25 9 29.13 2.15
 0 -25 9 23.66 2.41
 0 25 10 -1.88 1.71
 0 25 -10 -1.63 1.37
 0 -25 -10 -1.51 1.99
 0 25 10 -1.26 2.26
 0 -25 10 -1.94 1.61
 0 25 -10 0.45 1.46
 0 -25 -10 0.69 1.57
 0 -25 10 1.01 1
 0 25 10 -1.9 1.21
 0 -25 10 0.45 1.21
 0 -25 11 42.15 2.88
 0 25 -11 45.52 2.85
 0 25 -11 46.75 3.76
 0 25 11 44.91 4.22
 0 25 11 42.22 3.86
 0 -25 11 50.42 3.31
 0 25 11 49.21 3.14
 0 -25 -11 42.89 3.84
 0 -25 11 50.04 3.54
 0 -25 -11 45.95 4.12
 0 -25 -12 1.68 1.65
 0 25 12 -0.82 1.77
 0 -25 12 -0.83 1.57
 0 25 -12 0.33 1.34
 0 25 12 -0.76 1.74
 0 -25 -12 -1.9 1.54
 0 25 12 -1.32 1.3
 0 -25 12 -0.25 1.21
 0 -25 12 -0.09 0.91
 0 25 13 94.07 6.64
 0 25 13 103.04 5.79
 0 25 13 98.12 5.96
 0 25 13 107.3 6.27
 0 25 -13 101.45 5.61
 0 -25 -13 102 6.42
 0 -25 13 100.09 5.08
 0 -25 -13 110.23 5.8
 0 -25 13 102.1 5.05
 0 25 13 108.43 5.07
 0 25 14 -0.53 1.72
 0 -25 -14 1.17 1.64
 0 25 14 2.76 1.56
 0 -25 14 -0.15 1.47
 0 25 14 -1.23 2.56
 0 -25 -14 -1.39 2.12
 0 25 -14 3.6 1.82
 0 25 14 -1.91 2.09
 0 -25 14 0.15 1.58
 0 25 15 1.35 1.47
 0 25 15 0.46 2.31
 0 -25 -15 2.41 2.33
 0 25 15 -1.57 2.07
 0 -25 15 0.16 1.57
 0 25 -15 0.56 1.71
 0 25 15 -1.42 1.81
 0 -25 15 0.33 1.68
 0 25 16 0.64 2.06
 0 -25 16 0.48 1.52
 0 -25 -16 -1 2.01
 0 25 -16 -2.52 2.03
 0 25 16 2.36 2.32
 0 25 16 -1.19 1.78
 0 -25 16 3.72 2.01
 0 25 17 122.85 6.3
 0 -25 17 135.71 6.75
 0 -25 -17 124.76 7.58
 0 -25 17 120.83 5.94
 0 25 -17 122.51 6.59
 0 25 17 124.87 7.5
 0 25 18 3.64 2.52
 0 -25 -18 0.28 2.5
 0 25 -18 -1.63 2
 0 -25 18 1.4 2.11
 0 -25 -18 1.32 2.2
 0 25 19 38.19 4.78
 0 -25 -19 30.37 4.25
 0 -25 -19 32.88 4.63
 0 25 -19 42.84 4.28
 0 -25 -20 -2.04 2.54
 0 25 -20 0.83 2.01
 0 -25 -20 -1.9 2.46
 0 25 20 3.92 2.77
 0 -26 0 168.38 6.81
 0 26 0 167.11 4.99
 0 -26 -1 -0.22 1.02
 0 -26 -1 -0.32 1.31
 0 26 1 -0.16 0.95
 0 -26 -2 68.82 3.82
 0 -26 -2 68.91 4.59
 0 26 2 62.8 2.82
 0 -26 -3 0.13 1.04
 0 26 3 -0.67 0.84
 0 26 -3 -0.12 1.05
 0 -26 -3 -1.17 1.61
 0 -26 3 -2.44 1.64
 0 -26 4 17.27 2.47
 0 -26 -4 12.52 2.02
 0 26 4 14.35 1.37
 0 26 -4 15.09 1.99
 0 -26 -4 11.66 2.21
 0 -26 4 14.78 2.19
 0 -26 -5 0.43 1.22
 0 26 5 -0.56 0.73
 0 -26 -5 -0.17 1.32
 0 26 -5 -0.99 1.28
 0 -26 5 -0.38 0.41
 0 -26 5 -1.7 1.44
 0 26 6 865.75 17.86
 0 -26 -6 883.88 15.93
 0 26 -6 862.97 13.69
 0 -26 -6 881.33 14.97
 0 -26 6 868.18 13.68
 0 26 6 882.88 8.66
 0 -26 6 875.82 14.73
 0 -26 7 -0.77 1.22
 0 26 -7 -0.68 1.15
 0 -26 -7 -1.23 1.35
 0 -26 7 -2.02 1.3
 0 -26 7 0.12 0.79
 0 26 7 2.66 1.71
 0 -26 8 1.42 1.18
 0 -26 8 3.63 1.44
 0 26 -8 3.11 1.43
 0 -26 -8 4.09 1.78
 0 26 8 5.74 2.28
 0 -26 8 5.63 1.16
 0 26 9 0.44 1.74
 0 26 -9 -0.25 1.16
 0 -26 -9 -0.18 1.47
 0 -26 9 -0.89 1.27
 0 26 9 0.34 1.24
 0 -26 -9 -1.43 1.68
 0 26 -9 -0.3 1.38
 0 -26 9 0.27 1.19
 0 -26 9 -1.82 1.27
 0 -26 9 0.35 0.86
 0 26 -10 504.59 11.43
 0 26 -10 516.87 9.95
 0 -26 10 490.15 10.42
 0 -26 10 493.52 9.98
 0 -26 -10 511.52 12.96
 0 26 10 519.52 13.88
 0 26 10 511.91 8.88
 0 -26 10 520.62 9.27
 0 26 10 522.81 12.43
 0 -26 -10 499.52 12.32
 0 26 -11 1.94 1.46
 0 26 -11 -0.1 1.05
 0 -26 11 -2.74 1.68
 0 -26 11 -1.09 1.1
 0 -26 -11 -0.82 1.53
 0 26 11 0.86 1.92
 0 -26 11 -1.45 1.27
 0 26 11 1.9 1.2
 0 26 11 -0.18 1.62
 0 -26 -11 -0.72 1.41
 0 26 -12 6.25 1.87
 0 26 12 9.83 2.42
 0 -26 12 7.23 1.88
 0 -26 12 7.14 1.36
 0 -26 12 4.73 1.42
 0 26 12 9.78 1.88
 0 26 12 6.59 2.03
 0 -26 -12 7.14 2.15
 0 -26 -12 5.61 2.4
 0 26 12 9.62 2.72
 0 -26 13 -1.92 1.67
 0 26 13 -0.52 1.3
 0 -26 13 -0.88 1.43
 0 26 13 0.21 2
 0 26 -13 -0.35 1.66
 0 26 13 -1.02 1.89
 0 26 13 -0.76 1.52
 0 26 13 4.02 2.77
 0 -26 -13 -1.76 1.65
 0 -26 -13 2.72 1.84
 0 -26 -14 296.57 10.91
 0 -26 -14 290.92 9.27
 0 26 14 316.66 10.74
 0 26 14 313.5 9.94
 0 -26 14 304.33 8.84
 0 26 14 305.25 8.63
 0 26 -14 301.73 9.68
 0 -26 14 306.3 8.89
 0 26 14 281.19 11.21
 0 26 15 0.72 2.3
 0 -26 15 0.31 1.47
 0 26 15 0.35 1.67
 0 26 -15 -0.19 1.8
 0 26 15 3.18 2.07
 0 26 15 1.4 1.7
 0 -26 15 0.98 1.66
 0 -26 -15 0.98 2.01
 0 26 16 0.67 2.28
 0 -26 -16 3.06 2.33
 0 26 -16 0.78 1.89
 0 26 16 -0.24 2.05
 0 -26 16 0.97 1.54
 0 -26 16 0.52 1.71
 0 -26 -17 3.41 2.65
 0 26 -17 -0.2 1.77
 0 -26 17 -0.99 1.77
 0 -26 17 -1.68 1.91
 0 26 17 -1 2.01
 0 -26 -18 92.43 6.92
 0 26 -18 97.7 6.11
 0 -26 18 103.8 6.13
 0 26 18 95.51 6.92
 0 -26 -18 89.85 6.66
 0 26 19 3.27 2.6
 0 -26 -19 2.46 2.58
 0 -26 -19 -0.29 2.76
 0 26 -19 -4.16 2.24
 0 -26 -20 29.22 4.54
 0 26 -20 27.79 3.67
 0 -27 0 -4.64 2.15
 0 27 0 -3.77 1.5
 0 -27 -1 139.83 6.35
 0 27 1 139.76 4.53
 0 27 -1 140.81 4.9
 0 -27 -2 -0.37 1.38
 0 27 2 -0.92 0.99
 0 -27 -2 0.34 1.54
 0 27 -3 307.75 7.94
 0 -27 -3 306.78 8.22
 0 -27 3 298.17 8.99
 0 -27 -3 293.55 9.29
 0 27 3 309.65 6.02
 0 27 4 -0.26 0.73
 0 -27 -4 3.51 1.59
 0 27 -4 -0.62 1.1
 0 -27 4 0.32 1.2
 0 -27 4 -0.17 1.33
 0 -27 -4 1.12 1.23
 0 -27 -5 171.51 6.63
 0 27 5 172.08 4.15
 0 -27 5 163.59 6.77
 0 -27 5 166.12 2.77
 0 27 -5 187.76 6.47
 0 -27 -5 172.75 7.23
 0 27 -6 0.13 1.28
 0 -27 6 0.14 1.54
 0 -27 -6 -2.22 1.63
 0 27 6 -0.7 2.72
 0 -27 6 0.16 1.41
 0 27 6 -1.35 0.92
 0 -27 -6 0.18 1.43
 0 27 -7 82.62 4.53
 0 -27 -7 84.68 5.24
 0 -27 7 78.11 4.56
 0 -27 7 82.79 4.42
 0 27 7 86.39 6
 0 -27 -8 1.66 1.4
 0 -27 8 -1.2 1.38
 0 -27 8 -0.15 1.32
 0 -27 8 0.29 0.83
 0 27 -8 -1.75 1.46
 0 27 8 1.38 1.84
 0 27 9 26.34 3.67
 0 -27 9 23.79 2.51
 0 -27 9 24.11 2.02
 0 27 -9 25.03 2.59
 0 -27 9 28.09 2.83
 0 -27 9 21.18 2.49
 0 -27 -9 20.55 2.83
 0 27 9 26.01 2.97
 0 27 -9 24.22 2.82
 0 27 10 1.26 1.6
 0 -27 -10 2 1.89
 0 -27 10 -0.82 1.28
 0 27 -10 2.23 1.69
 0 -27 10 -0.97 1.25
 0 27 -10 0.37 1.27
 0 -27 10 1.12 1.2
 0 -27 10 0.39 1
 0 27 10 -0.23 2.16
 0 -27 -10 0.19 1.61
 0 -27 -11 13.68 2.55
 0 -27 -11 14.34 2.81
 0 -27 11 17.82 2.21
 0 27 -11 13.28 2.22
 0 27 11 12.27 2.33
 0 -27 11 13.62 2.08
 0 -27 11 17.23 2.04
 0 27 11 19.49 3.2
 0 27 12 0.88 1.83
 0 -27 -12 -1.77 2.03
 0 27 12 1.39 1.64
 0 27 -12 -1.21 1.71
 0 27 12 -0.4 1.61
 0 -27 12 -1.04 1.14
 0 -27 -12 -0.18 1.56
 0 -27 12 -0.43 1.44
 0 -27 12 -1.1 1.23
 0 27 12 1.62 1.37
 0 27 13 1.98 2.01
 0 27 13 3.08 2.93
 0 27 13 5.42 2.23
 0 -27 13 3.28 1.67
 0 27 13 3.32 2.26
 0 27 -13 1.98 1.66
 0 -27 -13 3.44 1.98
 0 -27 -13 -1.39 2.2
 0 27 13 5.37 1.75
 0 -27 13 4.32 1.59
 0 27 14 1.88 2.58
 0 27 14 -0.22 1.95
 0 27 14 1.54 1.88
 0 -27 14 -1.85 1.86
 0 27 -14 0.93 1.82
 0 -27 -14 0.35 1.63
 0 -27 14 -0.74 1.49
 0 -27 -14 1.94 2.1
 0 27 15 -2.54 1.98
 0 -27 -15 1.51 2.09
 0 -27 15 3.04 1.85
 0 27 15 1.85 1.71
 0 27 15 4.26 2.8
 0 27 -15 2.13 2.03
 0 -27 15 4.28 1.73
 0 -27 -16 2.34 2.52
 0 -27 16 -1.72 1.86
 0 27 -16 1.39 2.02
 0 27 16 0.23 2.42
 0 -27 16 -0.98 1.74
 0 27 16 -0.97 1.93
 0 27 -17 19.38 3.06
 0 27 17 13.16 3.09
 0 -27 17 20.01 3.03
 0 -27 17 13.77 2.42
 0 -27 -17 18.22 3.44
 0 -27 -18 0.55 2.38
 0 -27 -18 -3.69 2.64
 0 27 18 -1.32 2.42
 0 27 -18 1.04 1.87
 0 -27 -19 10.29 3.36
 0 27 -19 6.93 2.14
 0 27 19 7.67 2.71
 0 -27 -19 5.24 2.91
 0 27 -20 -0.42 2.11
 0 -28 0 2413.72 26.29
 0 28 0 2393.55 19.49
 0 -28 -1 -1.23 1.61
 0 28 -1 -1.03 1.08
 0 28 1 0.88 0.99
 0 -28 -2 0.53 1.69
 0 28 2 -0.24 0.85
 0 -28 -2 1.39 1.22
 0 -28 -3 -2.44 1.45
 0 -28 -3 -1.26 1.51
 0 -28 3 -1 1.48
 0 -28 3 0.7 1.4
 0 28 3 -0.15 0.91
 0 -28 -4 206.37 7.18
 0 -28 -4 200.03 7.87
 0 -28 4 192.49 7.56
 0 -28 4 203.9 7.59
 0 28 -4 195.29 6.6
 0 28 4 212.75 4.88
 0 -28 -5 -0.93 1.34
 0 -28 5 0.17 1.35
 0 -28 -5 -0.62 1.33
 0 28 -5 0.4 1.29
 0 28 5 -1.29 0.85
 0 28 -6 22.5 2.54
 0 -28 6 25.75 2.88
 0 28 6 24.88 3.65
 0 -28 -6 22.56 3.05
 0 -28 -6 27.38 3.02
 0 28 6 23.26 1.62
 0 -28 6 25.55 2.77
 0 -28 -7 0.94 1.47
 0 -28 7 -1.95 1.61
 0 -28 7 -0.16 1.48
 0 28 7 0.24 2.05
 0 -28 -7 0.87 1.52
 0 28 -7 -0.72 1.39
 0 28 -8 111.41 5.38
 0 -28 -8 93.81 5.58
 0 -28 8 100.68 5.22
 0 28 8 91.21 6.32
 0 -28 8 96.34 4.91
 0 28 -9 -1.1 1.44
 0 -28 -9 -1.91 1.64
 0 28 9 0.36 1.5
 0 -28 9 -0.14 1.31
 0 -28 9 1.77 1.24
 0 -28 9 -0.25 0.88
 0 -28 9 -0.14 1.33
 0 28 -9 0.84 1.26
 0 28 9 -1.88 2.14
 0 -28 -10 -0.41 1.65
 0 -28 10 4.52 1.65
 0 28 -10 5.72 1.74
 0 -28 10 5.76 1.63
 0 28 -10 4.24 1.65
 0 -28 10 5.35 1.72
 0 -28 10 2.56 1.19
 0 28 10 8.86 2.86
 0 28 10 5.21 1.85
 0 -28 -10 2.88 2.02
 0 -28 -11 1.33 1.72
 0 -28 -11 -1.08 1.66
 0 -28 11 -1.91 1.41
 0 28 -11 0.34 1.7
 0 28 11 -0.39 1.63
 0 -28 11 0.72 1.41
 0 -28 11 -0.54 1.19
 0 28 11 -2.09 2.11
 0 28 12 4.37 2.49
 0 -28 -12 -0.23 1.88
 0 28 12 0.2 1.86
 0 28 -12 1.77 1.82
 0 28 12 3.13 1.87
 0 -28 12 -1.3 1.26
 0 -28 -12 -0.95 1.66
 0 -28 12 1.03 1.36
 0 -28 12 0.72 1.35
 0 28 13 1.03 1.75
 0 28 13 2.9 2.68
 0 28 13 -2.98 1.94
 0 -28 13 -0.76 1.74
 0 28 13 1.14 1.92
 0 28 -13 0.55 1.69
 0 -28 -13 -0.93 1.79
 0 -28 -13 1.43 1.99
 0 -28 13 0.8 1.47
 0 28 14 0.55 2.58
 0 28 14 -1.12 1.81
 0 28 14 1.41 1.79
 0 -28 14 0.16 1.47
 0 28 -14 0.95 1.81
 0 -28 -14 1.27 1.52
 0 -28 14 1.16 1.53
 0 -28 -14 -0.74 2.19
 0 28 15 2.81 2.35
 0 -28 -15 -1.03 2.22
 0 -28 15 -0.63 1.83
 0 28 15 -3.46 1.99
 0 28 15 -4.45 3.12
 0 28 -15 -1.77 1.95
 0 -28 15 -0.32 1.6
 0 -28 -16 35.61 4.66
 0 -28 16 33.7 3.39
 0 28 16 37.3 4.45
 0 28 -16 31.32 3.6
 0 28 16 33.8 4.34
 0 -28 16 33.22 3.48
 0 -28 -17 1.91 2.24
 0 28 17 -3.84 2.54
 0 28 -17 1.24 2.1
 0 28 18 0.27 2.5
 0 -28 -18 -3.07 2.55
 0 -28 -18 0.29 2.13
 0 28 -18 1.26 1.92
 0 28 19 -0.28 2.36
 0 -28 -19 -1.17 2.19
 0 28 -19 -1.27 1.91
 0 -28 -19 -3.39 3.12
 0 28 -20 55.23 4.82
 0 29 0 -3.08 1.34
 0 -29 0 -0.72 1.65
 0 29 1 5.21 1.32
 0 29 -1 6.31 1.51
 0 -29 -1 6.76 2.03
 0 -29 -2 0.66 1.25
 0 -29 -2 0.93 1.33
 0 29 2 -1.25 0.97
 0 -29 3 328.76 9.76
 0 -29 3 314.42 9.92
 0 -29 -3 329.62 8.78
 0 -29 -3 322.24 10.14
 0 29 3 329.9 6.49
 0 -29 4 -1.38 1.5
 0 -29 4 -1.8 1.47
 0 29 -4 -0.14 1.19
 0 -29 -4 0.57 1.49
 0 -29 -4 1.65 1.47
 0 29 4 -0.63 0.97
 0 -29 -5 55.32 4.41
 0 -29 -5 51.14 3.92
 0 -29 5 53.15 4.23
 0 29 -5 50.75 3.64
 0 29 5 53.83 2.48
 0 29 6 -0.24 0.78
 0 29 -6 0.86 1.39
 0 29 6 -2.76 2.3
 0 -29 6 -0.34 1.56
 0 -29 -6 1.02 1.59
 0 -29 -6 -1.35 1.53
 0 -29 6 1.31 1.44
 0 29 -7 546.3 11.74
 0 -29 -7 547.43 12.96
 0 -29 7 546.73 12.2
 0 -29 7 535.5 11.33
 0 29 7 515.19 14.76
 0 -29 -7 538.88 13.27
 0 -29 8 -0.8 1.3
 0 29 -8 -2.02 1.57
 0 -29 8 -1.15 1.48
 0 29 8 -1.24 2.57
 0 -29 -8 1.37 1.83
 0 -29 9 190.23 6.81
 0 29 -9 192.28 6.95
 0 -29 9 201.69 7.28
 0 -29 9 188.24 6.86
 0 29 -9 201.28 7.47
 0 29 9 206.93 9.44
 0 29 9 195.24 7.88
 0 -29 -9 194.56 8.14
 0 -29 -10 -1.48 1.78
 0 -29 10 -1.02 1.38
 0 -29 -10 -0.2 1.65
 0 29 10 -2.86 2
 0 29 -10 -0.41 1.21
 0 -29 10 -0.3 1.38
 0 -29 10 -1.49 1.47
 0 29 10 -1.45 2.19
 0 29 -10 -1.17 1.48
 0 29 -11 151.9 6.81
 0 -29 -11 159.34 7.32
 0 -29 -11 150.78 7.65
 0 -29 11 156.94 6.33
 0 -29 11 151.02 5.75
 0 -29 11 166.15 5.48
 0 29 11 160.75 8.24
 0 29 11 154.34 7.32
 0 29 12 -0.24 2.2
 0 -29 -12 -1.16 2.35
 0 -29 12 -0.15 1.46
 0 -29 12 -0.11 1.09
 0 29 12 1.73 1.77
 0 -29 -12 0.58 1.56
 0 -29 12 -0.24 1.3
 0 29 -12 -0.18 1.66
 0 29 12 0.41 1.55
 0 29 13 82.84 5.7
 0 29 13 90.12 6.23
 0 29 13 91.58 7.27
 0 -29 -13 84.91 6.16
 0 -29 13 87.43 4.9
 0 29 -13 79.99 5.2
 0 -29 -13 85.59 5.42
 0 -29 13 84.4 4.49
 0 29 13 87.74 5.87
 0 29 14 3.18 3.11
 0 29 14 -0.91 2.14
 0 -29 14 -0.79 1.59
 0 29 14 1.25 2.05
 0 29 -14 -0.97 1.88
 0 -29 -14 2.6 1.86
 0 -29 14 1.28 1.71
 0 -29 -14 0.25 2.14
 0 29 15 58.71 5.22
 0 -29 15 63.18 4.38
 0 29 -15 61.82 4.88
 0 29 15 54.32 5.3
 0 29 15 69.5 5.08
 0 -29 -15 73.53 6.12
 0 -29 16 3.13 1.7
 0 29 -16 -1.02 2.01
 0 29 16 -2.26 2.35
 0 29 16 -0.75 2.41
 0 -29 -16 2.98 2.51
 0 -29 -17 69.54 6.11
 0 29 17 64.32 5.66
 0 29 -17 58.91 4.9
 0 29 18 2.95 2.63
 0 29 -18 1.91 2.13
 0 -29 -18 3.18 2.42
 0 -29 -18 0.28 2.33
 0 29 -19 -1.7 2.14
 0 -29 -19 3.44 2.79
 0 30 0 525.84 9.48
 0 -30 0 525.38 12.8
 0 30 1 -2.08 1.16
 0 30 -1 0.11 1.05
 0 -30 -1 1.14 1.38
 0 30 2 -0.52 0.94
 0 30 -2 0.71 1.23
 0 -30 -2 0.58 1.73
 0 -30 -3 -0.97 1.53
 0 30 3 -1.99 0.99
 0 -30 -3 -0.87 1.44
 0 -30 3 -2.1 1.48
 0 -30 3 -1.26 1.46
 0 -30 4 402.22 11.34
 0 -30 -4 415.03 11.73
 0 -30 4 397.81 10.99
 0 30 -4 428.9 10.17
 0 30 4 412.26 7.11
 0 -30 -4 424.04 10.51
 0 -30 -5 0.16 1.41
 0 -30 5 -0.37 1.49
 0 30 -5 0.87 1.29
 0 30 5 0.87 0.82
 0 -30 -5 0.6 1.56
 0 30 6 1.42 0.68
 0 -30 6 1.95 1.57
 0 -30 -6 1.22 1.69
 0 30 6 0.26 2.1
 0 30 -6 1.19 1.22
 0 -30 -6 1.2 1.48
 0 -30 6 1.52 1.34
 0 -30 7 -0.17 1.44
 0 -30 -7 1.85 1.7
 0 30 -7 -1.69 1.59
 0 -30 7 -0.45 1.36
 0 -30 -7 0.2 1.54
 0 30 8 72.98 5.87
 0 -30 -8 67.82 4.96
 0 -30 8 73.98 4.37
 0 30 -8 64.1 4.36
 0 -30 -8 64.48 4.84
 0 -30 8 67.96 4.53
 0 30 9 0.51 2.26
 0 -30 9 -0.96 1.53
 0 -30 9 0.15 1.49
 0 30 9 1.51 1.81
 0 -30 -9 -0.61 1.66
 0 30 -9 1.82 1.48
 0 30 -9 -1.53 1.38
 0 -30 9 -1.63 1.55
 0 -30 10 2.24 1.45
 0 30 -10 2.23 1.74
 0 -30 10 1.84 1.32
 0 30 10 -0.39 1.63
 0 -30 -10 1.42 1.69
 0 30 10 -0.25 2.29
 0 30 -10 1.84 1.28
 0 -30 10 1.55 1.39
 0 30 11 0.2 2.01
 0 30 -11 -0.18 1.77
 0 -30 11 -0.91 1.51
 0 -30 11 0.52 1.45
 0 -30 -11 -0.2 1.82
 0 30 11 -3.71 2.34
 0 -30 -11 4.33 2.37
 0 -30 -12 2.86 2.4
 0 30 12 -0.42 2.01
 0 30 -12 0.18 1.73
 0 -30 12 0.15 1.56
 0 -30 12 -0.35 1.36
 0 -30 -12 1.8 1.97
 0 30 12 -1.57 1.79
 0 30 12 -0.25 2.34
 0 30 13 -0.73 2.23
 0 -30 13 0.16 1.44
 0 -30 -13 0.59 1.92
 0 30 13 3.73 3.18
 0 30 -13 -0.96 1.74
 0 30 13 2.44 2.08
 0 30 13 -0.66 2.12
 0 -30 -13 1.74 2.47
 0 30 14 103.45 6.35
 0 30 14 98.28 6.31
 0 -30 -14 115.91 7.34
 0 -30 14 99.06 5.37
 0 30 14 93.43 7.27
 0 30 -14 97.99 5.99
 0 -30 -14 113.12 6.21
 0 -30 15 0.16 1.58
 0 -30 -15 1.34 2.43
 0 30 15 -0.84 2.61
 0 30 -15 0.41 1.87
 0 30 15 0.24 2.19
 0 30 15 -1.04 1.73
 0 30 16 35.71 4.37
 0 -30 16 35.25 3.47
 0 30 16 39.55 4.8
 0 -30 -16 36.18 4.68
 0 30 -16 37.8 3.99
 0 30 17 -2.09 2.17
 0 -30 -17 -0.28 2.54
 0 30 -17 0.42 2.07
 0 30 18 22.15 4.01
 0 30 -18 26.47 3.76
 0 -30 -18 25.92 4.4
 0 30 -19 -0.43 2.02
 0 31 0 0.53 1.07
 0 -31 0 0.19 1.46
 0 31 1 71.69 3.55
 0 31 -1 72.09 3.88
 0 -31 -1 69.72 5.03
 0 31 2 0.54 1.02
 0 31 -2 1.83 1.27
 0 -31 -2 1.39 1.69
 0 -31 -3 1 1.83
 0 -31 3 0.93 1.52
 0 31 3 -1.07 0.99
 0 -31 -3 2.1 1.4
 0 -31 3 1.79 1.68
 0 31 4 -1.29 1.05
 0 -31 -4 0.48 1.38
 0 -31 -4 -3.46 1.98
 0 -31 4 0.78 1.44
 0 -31 5 98.33 5.78
 0 -31 -5 86.38 5.12
 0 31 -5 94.52 5.03
 0 31 5 86.76 3.27
 0 -31 -5 90.18 5.73
 0 31 6 -0.45 0.9
 0 -31 6 -0.74 1.63
 0 -31 6 -1.73 1.46
 0 31 6 -2.95 2.72
 0 -31 -6 -0.54 1.67
 0 -31 -6 -0.82 1.55
 0 31 -6 1.54 1.42
 0 -31 7 23.1 2.94
 0 -31 7 20.67 2.57
 0 31 7 23.33 3.76
 0 -31 -7 21.12 2.85
 0 -31 -7 20.18 2.92
 0 31 -7 19.53 2.62
 0 -31 8 1.37 1.78
 0 -31 8 1.68 1.35
 0 31 8 1.59 2.2
 0 -31 -8 -2.41 1.73
 0 31 -8 -1.97 1.53
 0 -31 -8 1.46 1.97
 0 -31 9 73.57 4.68
 0 31 9 82.61 6.26
 0 31 9 71.55 5.02
 0 -31 -9 73.11 5.3
 0 31 -9 80.93 5.02
 0 -31 9 74.18 4.52
 0 31 -9 82.22 4.89
 0 -31 9 77.78 4.69
 0 -31 10 -1.07 1.54
 0 31 -10 -1.59 1.73
 0 -31 10 -0.88 1.42
 0 -31 -10 -0.21 2.03
 0 31 10 6.04 2.26
 0 31 10 1.81 2.38
 0 -31 10 0.16 1.62
 0 31 -10 -0.74 1.59
 0 31 11 13.54 2.75
 0 31 -11 12.05 2.33
 0 -31 11 15.76 2.52
 0 -31 11 15.04 2.2
 0 -31 -11 11.23 2.64
 0 31 11 16.09 3.27
 0 -31 -11 10.04 2.65
 0 -31 -12 -0.24 2
 0 31 12 0.43 1.74
 0 31 -12 0.38 1.67
 0 -31 12 1.57 1.67
 0 -31 12 -1.23 1.33
 0 -31 -12 -0.2 1.69
 0 31 12 2.09 1.86
 0 31 12 3.54 2.5
 0 31 13 14.79 3.3
 0 -31 13 15.01 2.49
 0 -31 -13 18.2 2.87
 0 31 13 17.01 4.17
 0 31 -13 16 2.71
 0 31 13 11.9 2.68
 0 31 13 17.8 3.12
 0 -31 -13 18.06 3.47
 0 -31 14 -1.62 1.76
 0 -31 -14 0.98 1.98
 0 31 14 -0.62 3.03
 0 -31 -14 -1.59 2.26
 0 31 14 -2.82 2.5
 0 31 14 -0.89 1.98
 0 31 -14 -3.21 2.12
 0 31 15 44.33 5.27
 0 -31 -15 39.88 4.76
 0 -31 15 41.15 3.69
 0 31 -15 34.74 3.88
 0 31 15 35.21 4.17
 0 31 15 45.19 4.39
 0 31 -16 0.63 1.9
 0 -31 -16 -0.28 2.51
 0 31 16 0.81 2.63
 0 31 16 0.25 2.24
 0 31 17 6.84 2.7
 0 31 -17 2.35 2.01
 0 -31 -17 1.44 2.49
 0 31 18 -2.44 2.49
 0 31 -18 0.22 2.08
 0 -31 -18 -0.58 2.62
 0 31 -19 3.24 2.2
 0 32 0 149.27 5.29
 0 -32 0 148.05 7.1
 0 32 1 -1.72 1.39
 0 32 -1 0.24 1.12
 0 -32 -1 0.41 1.62
 0 32 2 14.06 1.73
 0 32 -2 14.29 2.08
 0 -32 -2 15.2 2.64
 0 -32 3 2.14 1.55
 0 32 3 -1.03 1.16
 0 32 -3 -0.94 1.47
 0 -32 3 0.21 1.6
 0 -32 -3 1.04 1.55
 0 -32 4 8.31 2.21
 0 -32 -4 9.46 2.28
 0 -32 -4 8.74 1.97
 0 32 4 7.34 1.21
 0 -32 -5 -1.06 1.69
 0 -32 -5 0.52 1.71
 0 32 -5 -1.7 1.63
 0 32 5 -0.8 0.95
 0 -32 5 -0.2 1.52
 0 -32 -6 209.66 8.75
 0 -32 6 191.02 7.28
 0 -32 -6 200.81 8.03
 0 32 -6 214.09 7.69
 0 32 6 198.45 4.75
 0 32 6 210.58 10.05
 0 -32 6 205.29 8.2
 0 -32 -7 1.5 1.77
 0 -32 7 -1.11 1.46
 0 -32 7 1.76 1.45
 0 32 -7 0.16 1.35
 0 -32 -7 -0.2 1.61
 0 -32 -8 12.67 2.5
 0 -32 8 11.41 2.4
 0 -32 8 6.61 1.85
 0 32 -8 9.48 2.1
 0 -32 -8 8.05 2.4
 0 32 8 4.66 2.3
 0 32 -9 1.84 1.46
 0 -32 9 -1.78 1.66
 0 -32 9 1.04 1.61
 0 -32 9 -2.5 1.64
 0 32 -9 -1.4 1.74
 0 32 9 3.51 2.71
 0 32 9 -1 1.77
 0 -32 -9 -0.65 1.99
 0 32 -10 314.46 9.12
 0 -32 -10 317.17 10.78
 0 32 10 319.59 10.61
 0 -32 10 336.94 9.75
 0 -32 10 328.37 9.32
 0 32 -10 327.71 10.04
 0 -32 10 322.52 9.19
 0 32 10 341.12 12.39
 0 32 11 0.64 1.91
 0 -32 11 -0.95 1.6
 0 -32 -11 -2.56 1.95
 0 32 11 -1.84 2.57
 0 -32 11 0.28 1.39
 0 32 -11 1.68 1.94
 0 -32 -12 -3.74 2.57
 0 32 12 0.24 1.92
 0 32 -12 3.67 1.9
 0 32 12 0.88 2.06
 0 -32 12 2.56 1.65
 0 -32 -12 2.94 1.84
 0 32 12 8.33 2.94
 0 32 13 2.58 2.79
 0 -32 -13 -2.86 2.19
 0 -32 -13 0.21 2.01
 0 32 -13 -0.79 1.89
 0 -32 13 -2.6 1.83
 0 32 13 1.99 2.94
 0 32 13 -1.38 1.95
 0 32 13 -0.47 1.9
 0 -32 -14 167.93 9.02
 0 -32 -14 151.27 7.35
 0 32 -14 167.12 7.72
 0 32 14 171.6 8.3
 0 32 14 149.55 9.28
 0 32 14 180.05 8.65
 0 -32 14 160.15 6.84
 0 32 15 -1.49 2.03
 0 32 -15 -2.5 1.91
 0 -32 -15 2.5 2.58
 0 32 15 2.41 2.78
 0 32 15 0.22 1.97
 0 -32 15 2.32 1.94
 0 32 16 6.68 2.53
 0 32 16 3.35 2.74
 0 32 -16 3.19 1.89
 0 -32 -16 10.58 3.12
 0 32 17 -0.27 2.64
 0 32 -17 -2.8 2.27
 0 -32 -17 -0.29 2.53
 0 -32 -17 0.86 2.45
 0 32 -18 18.46 2.97
 0 -33 0 1.04 1.49
 0 33 0 -2.71 1.41
 0 -33 -1 283.5 10.12
 0 33 1 277.93 6.96
 0 33 -1 280.22 7.55
 0 -33 -2 0.21 1.5
 0 33 2 -0.38 1
 0 33 -2 -0.65 1.32
 0 -33 -3 364.2 11.49
 0 33 3 353.32 13.08
 0 33 3 370.24 7.41
 0 33 -3 347.9 9.06
 0 -33 3 356.48 10.94
 0 -33 3 352.49 11.37
 0 -33 -4 0.22 1.57
 0 -33 4 -2.53 1.86
 0 33 4 -2.3 2.85
 0 -33 -4 0.17 1.47
 0 33 4 1.8 1.02
 0 -33 5 129.38 6.83
 0 33 5 125.29 4.05
 0 -33 -5 128.39 7.12
 0 -33 -5 127.71 6.34
 0 -33 6 0.34 1.43
 0 -33 -6 -1.14 1.79
 0 33 -6 1.97 1.43
 0 -33 6 1.59 1.54
 0 33 6 -0.55 0.93
 0 -33 -6 -0.22 1.67
 0 -33 -7 100.72 6.23
 0 33 7 102.38 7.32
 0 -33 -7 109.4 6.23
 0 -33 7 102.01 5.5
 0 33 -7 107.38 5.71
 0 -33 7 107 5.96
 0 -33 -8 1.33 1.72
 0 33 8 2.27 2.52
 0 -33 8 0.33 1.5
 0 -33 -8 0.85 1.73
 0 -33 8 -1.66 1.53
 0 33 -8 -1.04 1.77
 0 33 -9 0.18 1.67
 0 33 9 1.44 1.92
 0 -33 -9 -0.22 1.78
 0 33 9 2.79 2.59
 0 -33 9 -1.45 1.64
 0 -33 -9 -3.12 2.47
 0 -33 9 2.52 1.7
 0 -33 9 -0.89 1.63
 0 33 -9 -2.43 1.75
 0 -33 10 0.32 1.54
 0 33 10 -1.37 2.32
 0 33 10 1.48 1.98
 0 -33 -10 0.22 1.73
 0 33 -10 1.48 1.61
 0 -33 10 -0.69 1.74
 0 33 -10 0.97 1.44
 0 -33 10 -1.61 1.73
 0 -33 11 17.14 2.66
 0 -33 -11 18.83 3.02
 0 33 -11 18.7 2.95
 0 33 11 15.93 2.9
 0 33 11 20.34 3.74
 0 -33 11 15.76 2.42
 0 -33 -12 -1.08 1.75
 0 33 12 1.34 2.33
 0 -33 12 -1.79 1.79
 0 -33 -12 -1.28 2.05
 0 33 12 -2.93 2.21
 0 33 12 -0.25 2.28
 0 33 -12 0.39 1.84
 0 33 13 52.81 4.96
 0 33 13 55.87 5.44
 0 -33 13 53.01 4.08
 0 -33 -13 49.07 5.13
 0 33 -13 58.65 4.73
 0 33 13 59.17 6.53
 0 33 13 59.87 5.31
 0 -33 -13 54.09 4.74
 0 33 -14 -0.42 1.86
 0 -33 -14 -3.02 2.83
 0 33 14 3.15 2.68
 0 33 14 -0.99 3.4
 0 -33 14 0.17 1.65
 0 33 14 -0.47 2.2
 0 33 -15 0.64 2.04
 0 -33 -15 3.12 2.76
 0 33 15 3.02 2.42
 0 33 15 0.31 2.98
 0 -33 15 3.01 1.76
 0 33 15 0.91 2.02
 0 33 16 1.56 2.39
 0 33 -16 1.72 2.09
 0 -33 -16 -3.78 2.85
 0 -33 -17 150.32 8.83
 0 -33 -17 135.01 8.53
 0 33 -17 136.77 7.32
 0 33 17 135.6 8.08
 0 33 -18 -1.09 2.05
 0 34 0 3.95 1.45
 0 -34 0 2.14 1.6
 0 34 1 -0.11 1.08
 0 34 -1 1.13 1.14
 0 -34 -1 1.95 1.72
 0 34 2 17.83 1.94
 0 34 -2 13.68 2.05
 0 -34 -2 13.42 2.67
 0 -34 2 16.03 2.93
 0 34 3 -2.02 1.16
 0 34 -3 0.28 1.44
 0 34 3 -2.96 2.6
 0 -34 -3 0.67 1.63
 0 -34 3 0.84 1.75
 0 -34 3 0.44 1.61
 0 34 -4 -0.45 1.36
 0 34 4 1.61 0.98
 0 34 4 -1.19 2.79
 0 -34 -4 -1.79 1.61
 0 -34 4 -0.22 1.55
 0 -34 5 -3.6 1.89
 0 -34 -5 0.23 1.66
 0 -34 -5 1.3 1.57
 0 34 5 -0.94 1.01
 0 -34 -6 207.4 8.38
 0 -34 6 204.4 7.75
 0 -34 -6 217.44 9.14
 0 -34 6 195.12 8.23
 0 34 6 198.77 4.92
 0 34 -6 212.9 7.89
 0 -34 7 0.17 1.49
 0 -34 -7 -0.62 1.69
 0 -34 -7 1.36 1.57
 0 34 7 3.53 2.74
 0 -34 7 0.59 1.47
 0 34 -7 -1.57 1.52
 0 34 -8 9.13 2.33
 0 -34 -8 10.22 2.69
 0 34 8 5.5 2.85
 0 -34 -8 11.52 2.67
 0 -34 8 7.37 1.98
 0 -34 8 10.9 2.32
 0 34 -8 11.22 2.22
 0 34 -9 -1.66 2.02
 0 34 9 0.84 1.71
 0 -34 -9 0.23 1.76
 0 34 9 3.74 2.76
 0 -34 9 -2.98 1.87
 0 -34 -9 0.91 2.28
 0 -34 9 1.04 1.87
 0 -34 9 0.74 1.52
 0 34 -9 -0.72 1.44
 0 34 10 253.12 9.69
 0 34 -10 263.29 9.23
 0 -34 -10 233.76 9.53
 0 34 10 255.22 11.02
 0 -34 10 251.46 8.37
 0 -34 10 241.19 8.27
 0 -34 10 256.54 8.84
 0 34 -10 243.37 8.35
 0 -34 -11 -0.22 1.84
 0 34 11 -1.8 2.13
 0 34 11 0.28 2.19
 0 34 11 -0.22 1.83
 0 34 -11 -0.2 1.66
 0 -34 11 1.81 1.59
 0 -34 11 2.15 1.81
 0 34 12 1.28 2.03
 0 34 12 1.93 2.38
 0 -34 12 0.33 1.65
 0 -34 -12 -2.08 2.23
 0 34 -12 -1 1.94
 0 34 12 -0.69 2
 0 -34 -12 -0.66 2.03
 0 34 -13 2.06 2.1
 0 34 13 -0.82 2.36
 0 -34 -13 -0.65 2
 0 34 13 -1.76 2.17
 0 34 13 -0.24 1.99
 0 34 13 -3.52 3.22
 0 -34 -13 -0.27 2.52
 0 -34 13 -1.17 1.61
 0 -34 14 149.53 6.67
 0 34 14 144 9.52
 0 34 14 160.65 8.26
 0 34 14 158.86 8.27
 0 -34 -14 155.21 8.89
 0 34 -14 169.95 7.98
 0 34 15 2.54 2.24
 0 -34 -15 -0.29 2.28
 0 34 15 -1.27 2.89
 0 34 -15 0.21 1.95
 0 34 15 1.63 1.99
 0 34 -16 -1.31 1.92
 0 34 16 2.1 2.58
 0 -34 -16 2.65 2.92
 0 34 -17 -0.22 2.24
 0 -34 -17 2.91 2.76
 0 34 17 6.47 2.95
 0 -35 0 -1.55 1.9
 0 35 0 -2.63 1.71
 0 -35 -1 11.62 2.58
 0 35 -1 11.69 1.99
 0 35 1 9.99 1.64
 0 -35 2 2.81 2.25
 0 35 -2 0.14 1.33
 0 35 2 -0.82 1.09
 0 -35 -2 -2.27 1.63
 0 35 3 -1.22 2.28
 0 -35 3 -1.61 1.62
 0 -35 3 2.38 1.59
 0 35 3 2.75 1.08
 0 35 -3 4.1 1.64
 0 -35 -3 3.2 1.85
 0 -35 -4 -2.07 2.14
 0 35 4 -2.44 2.57
 0 35 4 -0.53 1.02
 0 35 -4 -2.17 1.58
 0 -35 4 0.23 1.87
 0 -35 5 17.33 2.91
 0 35 -5 15.77 2.41
 0 -35 -5 17.87 3.05
 0 35 5 16.48 1.71
 0 -35 -6 -0.23 1.62
 0 35 6 -0.96 0.84
 0 -35 6 -1.9 1.88
 0 -35 -6 -1.61 1.87
 0 -35 6 2.5 1.9
 0 -35 7 9.24 2.19
 0 -35 -7 17.06 3.16
 0 -35 7 11.24 2.18
 0 -35 -7 12.29 2.59
 0 35 -7 12.2 2.41
 0 35 7 10.32 3.43
 0 35 -8 -0.55 1.58
 0 -35 8 -2.77 1.84
 0 35 -8 -1.38 1.97
 0 -35 8 -0.52 1.52
 0 -35 -8 -0.45 1.78
 0 -35 -8 -0.7 2.01
 0 35 8 -0.9 2.73
 0 35 -9 13.44 2.47
 0 -35 9 15.47 2.75
 0 -35 9 12.03 2.42
 0 35 9 13.05 3.57
 0 -35 -9 16.39 2.86
 0 35 9 17.06 3.04
 0 -35 9 13.76 2.46
 0 -35 -9 17.53 3.05
 0 35 -9 12.11 2.56
 0 -35 10 1.19 1.86
 0 -35 10 2.53 1.77
 0 -35 -10 -4.4 2.4
 0 35 -10 0.87 1.95
 0 -35 10 -0.37 1.55
 0 35 10 1.17 2.79
 0 35 -10 -0.19 1.67
 0 -35 -10 1.62 1.89
 0 35 10 0.44 2.06
 0 -35 -11 7.13 2.49
 0 35 -11 12.96 2.79
 0 -35 11 7.96 2.02
 0 35 11 10.04 3.23
 0 35 11 10.36 2.85
 0 35 11 8.2 2.21
 0 -35 11 10.97 2.43
 0 35 12 0.94 1.99
 0 -35 12 0.51 1.71
 0 35 12 -3.69 2.59
 0 35 12 -1.69 2.7
 0 -35 -12 5.87 2.28
 0 35 -12 -5.73 2.28
 0 -35 -13 4.87 2.28
 0 35 -13 1.67 1.88
 0 35 13 4.59 2.59
 0 -35 13 2.03 1.69
 0 35 13 1.03 2.25
 0 35 13 0.84 2.37
 0 -35 -13 2.48 2.84
 0 35 13 2.89 3.07
 0 35 14 4.54 3.32
 0 35 14 -0.75 2.27
 0 35 14 -0.5 2.22
 0 -35 14 1.7 2.23
 0 35 -14 -1.5 2.16
 0 -35 -14 -0.28 2.48
 0 -35 -15 44.74 5.2
 0 35 15 34.22 4.32
 0 35 15 29.5 5.19
 0 35 -15 39.54 4.26
 0 35 15 35.96 4.27
 0 35 -16 0.22 2.12
 0 35 16 -0.79 2.31
 0 35 -17 11.05 2.87
 0 -36 0 749.21 17
 0 36 0 769.11 12.5
 0 -36 -1 0.46 1.61
 0 36 -1 0.13 1.32
 0 36 1 -0.46 1.11
 0 -36 -2 26.57 3.53
 0 36 2 26.09 2.37
 0 36 -2 21.75 2.56
 0 -36 2 24.47 3.46
 0 -36 -3 -0.47 1.88
 0 36 3 0.63 2.54
 0 36 -3 -3.6 1.56
 0 36 3 0.49 0.97
 0 -36 3 1.19 1.71
 0 -36 -4 271.16 10.58
 0 36 4 269.03 12.13
 0 36 4 280.23 6.57
 0 36 -4 269.79 8.57
 0 -36 4 255.45 10.07
 0 -36 5 -0.9 1.95
 0 36 -5 0.17 1.49
 0 36 5 0.08 0.93
 0 -36 -5 -1.19 1.8
 0 -36 -6 6 2.52
 0 36 -6 2.27 1.67
 0 36 6 5.77 1.26
 0 -36 6 4.05 1.73
 0 -36 6 3.72 1.87
 0 -36 7 -1.27 1.78
 0 -36 -7 -1.68 2.22
 0 36 -7 3.88 1.94
 0 -36 -7 -0.65 1.84
 0 -36 7 -0.54 1.68
 0 36 7 -4.03 2.86
 0 36 -8 90.45 5.67
 0 -36 8 90.71 5.88
 0 -36 -8 89.4 6.07
 0 -36 8 99.57 5.62
 0 36 -8 87.11 5.69
 0 -36 -8 90.35 6.38
 0 36 8 94.49 7.39
 0 36 -9 0.97 1.81
 0 -36 9 2.79 1.92
 0 -36 9 -1.77 1.87
 0 -36 -9 -0.72 2.1
 0 -36 9 -1.57 1.67
 0 36 9 0.3 2.7
 0 36 -9 0.19 1.69
 0 36 9 -0.44 1.86
 0 -36 -9 2.16 2.02
 0 -36 10 1.4 1.84
 0 -36 10 2.47 1.78
 0 -36 10 1.72 1.63
 0 -36 -10 -1 2.02
 0 -36 -10 4.99 2.15
 0 36 10 2.04 1.98
 0 36 -10 -1.59 1.83
 0 36 10 6.89 2.99
 0 -36 -11 1.41 1.98
 0 36 -11 1.22 1.78
 0 -36 11 -1.45 1.73
 0 36 11 -2.32 2.28
 0 36 11 3.54 2.62
 0 36 11 -3.28 2.02
 0 -36 11 -0.52 1.68
 0 36 12 2.39 2.47
 0 36 -12 3.33 1.99
 0 36 12 8.4 3.07
 0 -36 12 3.77 1.94
 0 36 12 4.33 2.35
 0 -36 -12 7.89 2.93
 0 -36 -13 1.81 2.22
 0 -36 -13 -1.4 2.65
 0 36 13 -0.49 2.31
 0 36 -13 1.06 2.2
 0 36 13 -3.14 3.22
 0 -36 13 -2.74 1.77
 0 36 13 -1.85 3.63
 0 36 13 1.33 2.36
 0 -36 -14 13.01 3.44
 0 36 14 12.82 3
 0 36 14 8.84 2.68
 0 36 14 14.65 4.34
 0 36 -14 11.5 2.62
 0 -36 14 4.28 1.86
 0 36 15 -0.67 3.12
 0 36 15 2.21 2.58
 0 36 15 0.78 2.43
 0 36 -15 0.66 2.26
 0 36 16 33.37 4.36
 0 36 -16 46.54 4.77
 0 36 -16 47.5 4.67
 0 36 -17 0.89 2.07
 0 -37 0 -2.35 2.06
 0 37 0 -1.77 1.71
 0 37 1 41.22 3.09
 0 37 -1 51.94 3.64
 0 -37 -1 50.47 4.68
 0 37 2 0.97 2.47
 0 -37 2 1 1.98
 0 37 -2 -1.45 1.51
 0 37 2 -1.41 1.33
 0 -37 -2 -0.48 1.88
 0 37 3 64.37 6.41
 0 -37 -3 65.83 5.4
 0 -37 3 68.14 5.46
 0 37 3 64.63 3.44
 0 37 -3 65.02 4.26
 0 37 4 -2.26 2.81
 0 -37 -4 -1.94 2.34
 0 37 -4 -0.33 1.61
 0 -37 4 -2.16 2.16
 0 37 4 -2.14 1.16
 0 -37 -5 22.99 3.52
 0 37 -5 22.77 3.04
 0 -37 5 19.35 3.18
 0 37 5 22.48 2.02
 0 37 6 -0.08 0.96
 0 -37 6 0.68 1.94
 0 -37 6 -3.98 2.08
 0 -37 -6 2.22 2.22
 0 37 -6 0.54 1.75
 0 -37 7 89.44 5.96
 0 37 7 83.03 6.98
 0 -37 7 86.52 5.33
 0 37 -7 89.45 5.51
 0 -37 -7 92.19 6.41
 0 37 -8 -0.78 1.64
 0 -37 8 -1.05 1.91
 0 37 8 -3.8 3.37
 0 -37 8 -0.54 1.69
 0 -37 -8 -1.4 2
 0 37 -8 1.9 2.19
 0 -37 -8 -2.72 1.92
 0 37 9 146.33 7.57
 0 -37 -9 141.62 7.77
 0 -37 9 136.47 6.82
 0 -37 9 146.21 7.14
 0 37 9 137.2 8.73
 0 37 -9 150.64 7.33
 0 37 -9 137 7
 0 -37 9 144.03 6.72
 0 -37 -9 137.54 7.77
 0 37 -10 -0.61 1.79
 0 -37 10 0.54 1.7
 0 -37 10 0.78 1.8
 0 37 10 7.32 3.05
 0 37 10 -2.09 2.2
 0 -37 -10 2.67 2.1
 0 -37 10 -1.23 1.67
 0 -37 -10 1.53 2.16
 0 37 11 135.87 8.2
 0 37 11 135.71 8.54
 0 37 -11 149.13 7.38
 0 -37 -11 134.07 7.61
 0 37 11 141.81 7.72
 0 -37 11 140.54 6.56
 0 37 12 -2.5 2.07
 0 37 12 -0.89 2.59
 0 37 -12 1.06 2.03
 0 -37 -12 2.37 2.3
 0 37 12 -2.67 2.48
 0 -37 12 -0.35 1.71
 0 -37 13 78.27 5.14
 0 37 13 72.56 5.77
 0 37 -13 78.56 5.6
 0 37 13 68.25 7.34
 0 -37 -13 77.3 5.81
 0 37 13 76.81 6.3
 0 37 13 82.04 6.62
 0 37 14 1.46 3.27
 0 37 14 -3.68 2.53
 0 37 14 1.79 2.17
 0 37 -14 1.54 2.07
 0 37 -15 73.66 5.61
 0 37 15 67.73 6.93
 0 37 -15 70.57 5.79
 0 37 15 73.06 6.04
 0 37 15 71.81 5.81
 0 37 -16 2.91 2.27
 0 37 -16 -0.24 2.29
 0 -37 -16 1.14 2.52
 0 37 16 -2.42 2.52
 0 38 0 335.72 8.51
 0 -38 0 321.93 11.48
 0 -38 1 0.79 2.07
 0 -38 -1 0.24 1.96
 0 38 1 0.48 1.21
 0 38 -1 -0.69 1.33
 0 -38 -2 4.43 2.14
 0 -38 2 4.13 1.94
 0 38 2 4.63 3.05
 0 38 -2 2.81 1.46
 0 38 2 5.03 1.5
 0 -38 -3 2.48 1.96
 0 38 -3 -1.26 1.66
 0 38 3 -0.21 1.15
 0 -38 3 -1.27 1.88
 0 38 3 0.33 2.78
 0 -38 -4 138.01 7.76
 0 38 -4 136.11 6.28
 0 38 4 146.14 9.3
 0 38 4 142.38 4.83
 0 -38 4 131.04 7.61
 0 -38 5 -1.44 1.85
 0 38 -5 1.05 1.7
 0 -38 -5 -2.51 2.27
 0 38 5 -0.88 1.01
 0 -38 -6 32.8 4.19
 0 38 -6 31.02 3.31
 0 -38 6 33.84 3.95
 0 -38 6 27.5 3.42
 0 38 6 28.36 2.18
 0 38 -7 1.73 1.63
 0 -38 7 -0.67 1.93
 0 -38 -7 -3.78 2.74
 0 38 7 2.3 2.73
 0 -38 7 -0.19 1.68
 0 38 -7 -2.73 2.15
 0 38 -8 114.99 6.43
 0 -38 8 113.86 6.7
 0 -38 -8 111.37 7.07
 0 38 8 111.48 8.1
 0 -38 8 126.13 6.41
 0 38 -8 112.54 6.64
 0 38 -9 -2.08 2.19
 0 38 -9 -1.02 1.89
 0 -38 9 0.2 1.96
 0 -38 9 -1.67 2.16
 0 -38 9 -0.18 1.87
 0 38 -9 1.03 1.92
 0 38 9 -0.96 2.92
 0 -38 -9 6.28 2.93
 0 38 9 -2.31 2.15
 0 -38 10 7.05 2.2
 0 38 -10 7.48 2.17
 0 -38 10 8.87 2.36
 0 38 10 8.41 2.85
 0 38 10 8.13 3.02
 0 -38 10 5.93 2
 0 -38 -10 11.22 2.73
 0 38 10 10.65 2.64
 0 -38 11 -0.18 1.69
 0 38 -11 -1.91 2.04
 0 38 11 -0.24 2.28
 0 -38 -11 4.41 2.36
 0 38 11 1.44 2.3
 0 38 11 -1.55 2.78
 0 38 -12 6.48 2.09
 0 38 12 1.73 2.22
 0 38 12 3.41 2.36
 0 -38 -12 8.43 2.69
 0 38 12 2.13 2.48
 0 -38 12 4.41 1.89
 0 38 -13 1.65 2.02
 0 -38 13 1.58 1.89
 0 38 13 2.78 2.47
 0 38 13 -2.39 2.61
 0 -38 -13 -1.4 2.2
 0 38 -13 -0.22 2.03
 0 38 13 1.39 2.21
 0 38 14 10.61 2.98
 0 38 -14 2.88 2.05
 0 38 14 2.61 3.45
 0 38 -14 5.79 2.4
 0 38 14 8.07 2.71
 0 38 15 -4.24 2.6
 0 38 -15 -1.8 2.47
 0 38 15 3.58 2.6
 0 38 -15 -3.17 2.53
 0 38 15 2.09 3.96
 0 38 -16 4.97 2.6
 0 -39 0 -0.25 1.83
 0 39 0 -0.13 1.32
 0 -39 1 30.54 4.14
 0 -39 -1 45.46 4.73
 0 39 1 34.44 5.11
 0 39 1 38.75 3.07
 0 39 -1 40.24 3.28
 0 -39 2 -1.86 2.11
 0 39 2 2.75 1.4
 0 39 -2 0.45 1.47
 0 -39 -2 0.25 1.82
 0 39 2 -0.34 2.64
 0 -39 3 75.8 6.07
 0 39 3 74.44 7.01
 0 39 -3 77.36 4.74
 0 -39 -3 84.53 6.24
 0 39 3 67.57 3.62
 0 -39 4 -3.81 2.49
 0 39 4 2.38 2.69
 0 39 -4 -0.51 1.47
 0 -39 -4 3.6 2.33
 0 39 4 -1.67 1.27
 0 -39 5 104.4 6.75
 0 39 -5 101.09 5.66
 0 -39 -5 106.04 6.89
 0 39 5 95.55 3.88
 0 -39 6 -2.39 2.45
 0 -39 -6 -5.42 2.55
 0 39 -6 -2.25 1.99
 0 -39 6 -2.59 1.93
 0 39 -7 11.95 2.37
 0 -39 7 14.79 3.13
 0 -39 -7 12.36 2.95
 0 39 7 8.7 3.38
 0 39 -7 11.96 2.6
 0 -39 7 11.29 2.38
 0 39 -8 -1.43 2.05
 0 -39 8 -1.56 1.87
 0 -39 -8 1.81 2.44
 0 39 8 -4.3 3.12
 0 39 -8 -0.67 1.88
 0 -39 8 0.38 1.9
 0 39 -9 32.61 3.87
 0 -39 9 35.38 3.96
 0 -39 9 33.98 3.98
 0 -39 9 33.51 3.58
 0 39 -9 36.66 4.01
 0 39 9 32.39 4.79
 0 39 9 28.36 3.84
 0 -39 -9 27.45 3.84
 0 -39 10 -0.19 1.92
 0 39 -10 -1.27 1.94
 0 -39 10 2.48 2.07
 0 39 10 -2.08 2.64
 0 39 10 -0.64 2.96
 0 -39 10 2.2 1.92
 0 -39 -10 -1.78 2.4
 0 39 10 0.48 2.18
 0 -39 11 1.45 1.77
 0 39 -11 -2.81 2.39
 0 39 11 -2.21 2.16
 0 -39 -11 -2 2.05
 0 39 11 -2.2 2.83
 0 39 11 3.85 2.69
 0 -39 12 -0.18 1.74
 0 39 12 2.76 2.46
 0 39 12 -0.93 2.61
 0 39 -12 -1.4 2.4
 0 -39 -12 1.47 2.09
 0 39 -12 1.76 2.15
 0 39 12 -1.17 2.5
 0 39 13 -0.28 2.61
 0 39 13 -1.02 2.24
 0 39 13 2.13 3.13
 0 39 13 -1.19 3.37
 0 -39 -13 0.71 2.33
 0 39 -13 -1.91 2.09
 0 39 -13 2.23 2.04
 0 39 14 1.05 2.26
 0 39 -14 2.19 2.65
 0 39 14 -2.66 3.68
 0 39 -14 0.23 2.16
 0 39 14 3.28 2.52
 0 39 15 36.88 4.5
 0 39 -15 35.19 4.12
 0 39 15 33.19 4.26
 0 39 15 29.8 5.19
 0 39 -15 33.5 4.47
 0 40 0 22.88 2.65
 0 -40 0 26.17 3.75
 0 -40 1 0.28 2.1
 0 -40 -1 1.03 2.01
 0 40 1 1.74 2.99
 0 40 -1 0.14 1.5
 0 40 1 -1.39 1.37
 0 -40 2 26.24 3.91
 0 -40 -2 23.95 3.8
 0 40 2 25.5 4.76
 0 40 2 23.81 2.51
 0 40 -2 24.81 2.97
 0 -40 -3 -3.14 2.38
 0 40 3 0.33 1.35
 0 40 -3 -1.64 1.85
 0 -40 3 2.41 2.1
 0 40 3 1.74 3.16
 0 -40 -4 64.69 5.73
 0 40 -4 55.31 4.23
 0 40 4 57.12 6.12
 0 40 4 58.19 3.3
 0 -40 4 55.68 5.25
 0 40 -5 -0.55 1.93
 0 -40 5 -0.5 1.99
 0 -40 -5 2.91 2.34
 0 40 5 -0.18 1.09
 0 -40 6 191.99 9.06
 0 40 -6 175.96 8.8
 0 40 -6 186.24 7.83
 0 -40 -6 185.49 9.21
 0 -40 6 182.73 8
 0 40 -7 -1.4 1.9
 0 -40 7 -1.18 2.26
 0 40 -7 1.69 2.15
 0 40 7 -1.72 2.87
 0 -40 -7 -0.79 2.32
 0 -40 7 1 2.05
 0 40 -8 48.04 4.56
 0 -40 8 50.94 4.83
 0 40 -8 44.36 4.66
 0 40 8 61.8 6.39
 0 -40 -8 46.08 5.01
 0 -40 8 50.02 4.44
 0 40 -9 -1.94 2.18
 0 40 9 3.14 2.29
 0 -40 -9 -0.78 2.4
 0 -40 9 -2.07 2.05
 0 -40 9 -0.44 2.08
 0 40 9 1.99 3.16
 0 -40 9 0.95 1.9
 0 40 -9 -1.52 2.14
 0 -40 -10 287.36 11.3
 0 40 -10 287.23 10.48
 0 -40 10 286.28 9.77
 0 40 10 291.17 12.88
 0 -40 10 293.66 10.37
 0 40 10 278.83 12.18
 0 40 10 318.95 11.52
 0 -40 10 272.39 9.26
 0 -40 11 -0.18 1.79
 0 40 -11 1.32 2.13
 0 40 11 -2 2.29
 0 40 11 1.93 3.15
 0 40 11 -2.12 2.15
 0 -40 -11 2.03 2.24
 0 40 -12 19.23 3.29
 0 40 12 14.49 3.11
 0 40 12 7.42 3.1
 0 40 12 15.53 3.89
 0 -40 -12 21.63 3.67
 0 -40 12 11.93 2.55
 0 40 -13 -0.97 2.09
 0 40 13 -0.52 2.27
 0 40 13 4.03 2.72
 0 -40 -13 1.44 2.2
 0 40 -13 -0.23 2.15
 0 40 13 -5.66 3.94
 0 40 13 -2.02 2.35
 0 40 14 127.22 8
 0 40 -14 128.24 7.25
 0 40 14 133.16 9.94
 0 40 14 125.7 7.74
 0 40 -14 126.82 7.55
 0 40 -15 2.52 2.19
 0 40 15 -2.91 2.55
 0 40 15 0.36 3.38
 0 41 0 -1.24 1.57
 0 -41 0 0.58 2.21
 0 -41 0 -3.95 2.57
 0 41 1 34.04 2.89
 0 41 -1 32.53 3.14
 0 -41 1 35.52 4.56
 0 41 1 31.02 5.17
 0 -41 -1 26 3.78
 0 41 2 -0.96 1.29
 0 41 -2 0.79 1.65
 0 -41 2 -0.84 2.04
 0 41 2 2.5 2.83
 0 -41 -2 -1.07 2.3
 0 -41 -3 150.59 8.46
 0 -41 3 139.49 8.19
 0 41 3 138.12 9.44
 0 41 -3 143.5 6.4
 0 41 3 143.04 5.28
 0 -41 -4 0.27 2.38
 0 41 4 -5 3.49
 0 41 -4 0.18 1.68
 0 -41 4 -4.29 2.43
 0 41 4 2.47 1.41
 0 -41 -5 19.99 3.58
 0 41 -5 23.72 3.12
 0 -41 5 17.78 3.05
 0 -41 5 21.05 3.71
 0 41 5 22.44 2.13
 0 -41 6 -0.5 1.99
 0 -41 -6 1.62 2.34
 0 41 -6 0.97 1.74
 0 41 -6 -2.83 2.41
 0 -41 6 -3.35 2.22
 0 41 -7 38.52 3.97
 0 -41 7 35.21 4.2
 0 41 -7 38.69 4.49
 0 41 7 39.03 5.32
 0 -41 -7 40.23 4.71
 0 -41 7 41.62 4.24
 0 41 -8 6.98 2.57
 0 -41 8 -3.05 2.34
 0 41 -8 1.41 2.1
 0 41 8 2.41 2.87
 0 -41 -8 1.88 2.56
 0 -41 8 1.39 1.9
 0 41 -9 9.63 2.94
 0 -41 9 7.85 2.59
 0 -41 9 5.63 2.64
 0 41 9 8.16 3.61
 0 41 9 7.84 2.81
 0 41 -9 4.65 2.25
 0 -41 9 9.86 2.49
 0 -41 -9 8.25 2.8
 0 41 9 8.12 3.01
 0 -41 10 -1.32 1.89
 0 41 -10 2.04 2.24
 0 41 10 0.75 2.52
 0 -41 -10 2.11 2.06
 0 41 10 2.18 2.7
 0 -41 10 -1.08 2.09
 0 41 10 6.32 3.48
 0 41 11 8.86 3.46
 0 -41 -11 7.73 2.92
 0 41 11 9.59 3.28
 0 41 11 6.59 2.47
 0 -41 11 9.3 2.51
 0 41 -12 -1.14 2.13
 0 41 12 1.03 2.18
 0 41 12 -0.3 2.5
 0 41 12 1.28 2.7
 0 -41 -12 -2.02 2.2
 0 -41 12 -0.18 1.82
 0 41 13 33.03 4.82
 0 41 13 32.09 5.77
 0 41 13 25.87 4.77
 0 41 13 28.32 4.04
 0 41 -13 28.19 4.01
 0 41 -13 36.55 4.33
 0 41 14 -3.15 3.36
 0 41 -14 1.15 2.15
 0 41 14 1.14 2.6
 0 41 14 1.86 2.83
 0 41 15 -3.29 3.34
 0 41 15 4.84 2.71
 0 42 0 175.3 10.66
 0 -42 0 168.07 8.86
 0 -42 0 148.49 8.75
 0 42 0 160.29 6.28
 0 42 -1 -2.14 3.15
 0 42 1 2.55 2.73
 0 -42 -1 -0.27 2.12
 0 -42 1 -2.06 2.33
 0 42 -1 0.15 1.42
 0 42 1 1.45 1.36
 0 -42 -2 5.46 2.23
 0 -42 2 10.95 3.2
 0 42 -2 7.68 2.01
 0 42 2 8.93 1.69
 0 42 -3 -1.19 1.88
 0 -42 -3 -2.46 2.27
 0 42 3 -0.73 2.83
 0 42 3 0.34 1.22
 0 -42 3 -1.97 2.58
 0 -42 4 54.16 5.2
 0 42 4 60.64 6.56
 0 42 -4 60.1 4.42
 0 42 4 62.3 3.48
 0 -42 -4 61.05 5.62
 0 42 -5 0.94 1.73
 0 42 -5 0.27 2.04
 0 -42 5 2.39 2.28
 0 -42 -5 -1.93 2.48
 0 -42 5 -0.44 1.87
 0 42 -6 5.52 1.98
 0 42 -6 5.81 2.56
 0 -42 6 8.77 2.88
 0 -42 -6 7.98 2.91
 0 -42 6 13.02 2.96
 0 42 7 2.5 3.73
 0 42 -7 0.21 1.83
 0 42 -7 -1.02 2.22
 0 -42 7 2.24 2.25
 0 -42 -7 -2.75 2.6
 0 -42 7 4.15 2.06
 0 42 8 20.44 4.34
 0 42 -8 25.59 3.67
 0 -42 8 25.8 3.72
 0 42 -8 19.3 3.11
 0 -42 -8 18.85 3.44
 0 -42 8 20.37 3.08
 0 42 9 -3.1 2.94
 0 42 9 -1.28 2.97
 0 -42 9 -1.61 1.93
 0 42 -9 0.22 2.18
 0 42 9 1.25 2.22
 0 -42 -9 -1.08 2.12
 0 -42 9 3.15 2.04
 0 -42 9 -1.74 2.6
 0 42 -10 37.22 4.13
 0 -42 10 39.89 4.05
 0 42 10 47.26 5.62
 0 -42 10 37.18 4.2
 0 42 10 42.08 4.73
 0 -42 -10 41.43 4.98
 0 42 10 40.74 5.38
 0 42 11 4.69 2.91
 0 42 11 1.28 2.12
 0 -42 -11 2.88 2.63
 0 -42 11 0.19 1.98
 0 42 11 -2.83 2.99
 0 42 12 7.04 2.96
 0 -42 -12 2.55 2.33
 0 42 12 0.31 2.42
 0 42 13 1.6 2.96
 0 42 -13 1.48 2.13
 0 42 13 -2.65 2.58
 0 42 13 -1.67 3.55
 0 42 13 -1.2 2.66
 0 42 14 22.14 4.97
 0 42 14 30.46 4.53
 0 -43 0 2.78 2.83
 0 -43 0 -1.22 2.42
 0 43 0 -3.71 3.39
 0 43 0 -2.72 1.99
 0 -43 -1 33.67 4.43
 0 -43 1 35.18 4.64
 0 43 -1 41.07 5.69
 0 43 1 35.21 5.46
 0 43 -1 36.17 3.41
 0 43 1 35.78 3.12
 0 -43 -2 -1.4 2.36
 0 -43 2 0.88 2.6
 0 43 2 -1.49 2.96
 0 43 2 1.25 1.42
 0 43 -2 -0.65 1.82
 0 43 3 2.62 3.09
 0 43 3 2.09 1.4
 0 -43 3 -2.02 2.25
 0 -43 -3 -1.68 2.22
 0 43 -3 -2.24 2.04
 0 43 4 -1.49 3.23
 0 43 4 -1.93 1.54
 0 43 -4 -2 1.77
 0 -43 -4 0.28 2.15
 0 -43 4 4.49 2.84
 0 43 -5 38.59 3.79
 0 -43 5 40.77 4.23
 0 -43 5 40.27 4.66
 0 -43 -5 49.24 5.18
 0 43 -5 47.18 5.02
 0 43 -6 0.6 2.02
 0 -43 6 1.96 2.09
 0 -43 6 -1.05 2.01
 0 -43 -6 -5.04 2.74
 0 43 -6 0.54 2.23
 0 43 -7 10.89 2.93
 0 -43 7 6.34 2.11
 0 43 -7 5.64 2.39
 0 43 7 11.2 4.06
 0 -43 -7 9.52 2.98
 0 -43 7 9.51 2.47
 0 43 8 1.64 2.61
 0 43 -8 3.69 2.42
 0 -43 8 -1.71 2.1
 0 43 8 1.07 3.13
 0 43 -8 -0.43 2.06
 0 -43 -8 -2.5 2.49
 0 -43 8 2.26 2.03
 0 43 9 64.53 6.36
 0 -43 9 60.77 5.17
 0 43 9 55.49 6.37
 0 43 -9 55.17 4.86
 0 -43 9 58.87 4.72
 0 -43 9 50.82 4.75
 0 43 9 59.51 5.33
 0 -43 -9 71.79 6.26
 0 43 -10 0.7 2.05
 0 -43 -10 7.87 3.09
 0 43 10 -1.03 2.17
 0 -43 10 1.94 1.99
 0 43 10 3.46 3.46
 0 43 10 0.33 2.64
 0 -43 10 0.45 2.06
 0 43 11 34.49 5.24
 0 43 -11 40.98 4.57
 0 -43 -11 38.65 4.64
 0 43 11 32.55 4.34
 0 43 11 28.76 4.59
 0 -43 11 29.8 3.6
 0 43 12 2.37 2.92
 0 43 12 -0.33 2.93
 0 43 12 -1.25 2.48
 0 -43 -12 -1.29 2.6
 0 43 13 34.03 4.88
 0 43 13 39.5 5.38
 0 43 14 -3.2 4.27
 0 43 14 6.71 3.09
 0 -44 0 786.57 20.45
 0 44 0 771.47 22.14
 0 44 0 781.99 13.78
 0 44 1 -0.38 3.33
 0 44 -1 -4.49 3.66
 0 44 -1 1.71 1.69
 0 44 1 -0.95 1.53
 0 -44 1 0.93 2.49
 0 -44 -1 5.69 2.77
 0 44 2 21.58 4.64
 0 44 -2 22.91 4.81
 0 -44 2 22.24 4.02
 0 -44 -2 24.24 4.15
 0 44 2 20.7 2.47
 0 44 -2 21.14 2.94
 0 -44 -3 4.02 2.58
 0 44 -3 0.52 1.78
 0 44 3 -1.06 1.49
 0 -44 3 -1.47 2.57
 0 44 3 0.38 3.08
 0 44 4 321.71 14.53
 0 44 -4 320.27 10.06
 0 -44 4 326.42 12.7
 0 -44 -4 339.8 12.82
 0 44 -4 353.41 13.3
 0 44 5 0.38 3.03
 0 44 -5 -0.77 1.76
 0 -44 5 0.91 2.05
 0 -44 5 4.71 2.47
 0 44 -5 -2.29 2.44
 0 -44 -5 -1.43 2.45
 0 44 -6 16.39 2.97
 0 -44 6 16.45 2.76
 0 -44 6 25.83 3.87
 0 44 -6 24.85 4
 0 -44 -6 21.51 3.78
 0 44 7 -8.12 4
 0 44 -7 -1.9 1.82
 0 -44 7 0.21 1.89
 0 -44 7 0.26 1.99
 0 44 -7 -0.79 2.27
 0 44 7 -0.34 2.68
 0 -44 -7 2.28 2.7
 0 44 8 41.84 6.01
 0 44 -8 35.34 4.16
 0 -44 8 31.17 3.77
 0 -44 8 33.98 4.27
 0 44 8 43.01 5.54
 0 44 -8 31.29 4.22
 0 -44 -8 34.45 4.51
 0 44 9 5.68 2.95
 0 -44 9 -3.43 2.43
 0 44 9 -3.22 2.9
 0 44 -9 -0.68 2.27
 0 -44 9 1.35 2.14
 0 -44 9 1.2 2.06
 0 -44 -9 1.12 2.31
 0 44 9 0.67 2.64
 0 44 -10 4.92 2.44
 0 44 10 8.35 2.88
 0 -44 10 4.51 2.29
 0 -44 -10 1.37 2.36
 0 44 10 3.85 3.4
 0 44 10 7.6 3.12
 0 -44 10 6.9 2.56
 0 44 11 0.33 2.6
 0 44 11 -1.05 2.63
 0 -44 -11 0.27 2.28
 0 44 11 3.09 3.74
 0 44 -11 -4.56 2.56
 0 -44 -12 8.35 2.86
 0 44 12 3.46 2.57
 0 44 12 4.44 3.03
 0 44 12 3.68 3.09
 0 44 13 3.99 2.85
 0 44 13 -1.28 3.95
 0 -45 0 -0.96 2.38
 0 45 0 1.53 3.37
 0 45 0 -1.18 1.83
 0 45 1 3.47 3.58
 0 45 -1 8.75 3.75
 0 -45 1 11.33 3.43
 0 -45 -1 6.71 2.95
 0 45 -1 10.58 2.36
 0 45 1 7.34 1.89
 0 45 2 -0.78 3.29
 0 45 -2 -4.89 4.09
 0 45 2 -3.48 1.46
 0 45 -2 -0.84 1.79
 0 -45 2 5.23 2.83
 0 -45 -2 -1.46 2.42
 0 45 -3 13.53 3.4
 0 45 3 19.65 4.5
 0 45 3 19.04 2.31
 0 -45 3 16.23 3.52
 0 -45 -3 22.52 3.99
 0 45 -3 19.31 3
 0 -45 -4 2.92 2.48
 0 45 4 3.48 3.13
 0 45 -4 -3.64 3.1
 0 -45 4 4.66 2.93
 0 45 -4 1.5 2.46
 0 45 -4 1.68 1.97
 0 -45 -5 4.67 2.55
 0 -45 5 9.76 2.93
 0 45 5 8.8 3.92
 0 -45 5 9.06 3.05
 0 45 -5 10.22 3.03
 0 45 -5 4.5 2.03
 0 -45 6 -0.68 2.07
 0 -45 -6 7.29 2.93
 0 -45 6 0.27 2.07
 0 45 -6 4.5 2.88
 0 45 6 -2.4 2.56
 0 45 -6 -2.45 2.1
 0 -45 -7 126.67 8.1
 0 -45 7 109.64 6.56
 0 45 7 118.52 9
 0 -45 7 135.82 7.99
 0 45 -7 122.75 7.73
 0 45 7 123.81 8.78
 0 45 -7 119.65 6.76
 0 -45 -8 -0.86 2.29
 0 -45 8 -1.47 2.13
 0 45 8 4.77 3.21
 0 -45 8 1.27 2.19
 0 45 8 -1.03 2.76
 0 45 -8 -0.26 2.21
 0 45 -8 -0.44 2.04
 0 -45 -9 52.9 5.39
 0 45 9 39.83 4.64
 0 -45 9 46.91 4.47
 0 45 9 48.43 6.08
 0 -45 9 47.76 4.78
 0 45 9 41.13 5.45
 0 45 -9 47.71 4.61
 0 45 10 -3.7 2.54
 0 -45 -10 0.28 2.42
 0 -45 10 -1.19 1.88
 0 45 10 3.7 2.96
 0 -45 10 1.17 2.19
 0 45 -10 -1.42 2.34
 0 45 10 1.42 3.28
 0 45 11 94.89 7.91
 0 45 11 80.1 6.3
 0 45 11 77.76 6.91
 0 45 -11 77.76 6.01
 0 -45 -11 77.02 6.41
 0 45 12 -0.97 2.56
 0 -45 -12 -2.37 2.56
 0 46 0 9.3 2.05
 0 46 0 7.38 4.18
 0 -46 0 6.54 3.27
 0 46 -1 0.64 1.73
 0 46 1 5.05 1.89
 0 -46 1 2.24 2.62
 0 46 1 -2.73 3.38
 0 46 -1 -6.17 3.62
 0 46 2 2.75 3.24
 0 46 -2 1.53 3.16
 0 46 -2 -2.25 2.28
 0 46 -2 1.19 1.78
 0 46 2 -0.39 1.46
 0 -46 2 -0.31 2.38
 0 -46 -2 5.36 2.58
 0 46 -3 2.51 2.49
 0 46 3 3.12 3.19
 0 46 -3 0.38 3.13
 0 46 3 0.49 1.37
 0 -46 -3 -1.35 2.78
 0 -46 3 1.83 2.5
 0 -46 -3 4.77 3.11
 0 46 -3 0.9 1.71
 0 -46 -4 5.66 2.65
 0 46 4 8.2 3.99
 0 46 -4 -1.11 3.22
 0 -46 4 0.89 2.3
 0 46 -4 7.97 3
 0 46 -4 2.08 1.81
 0 -46 -5 -1.48 2.51
 0 -46 5 2.59 2.07
 0 46 5 0.39 3.38
 0 46 -5 1.45 3.4
 0 -46 5 5.17 2.95
 0 46 -5 3.27 2.88
 0 46 -5 -3.36 1.9
 0 -46 -6 63.96 6.16
 0 -46 6 66.78 5.35
 0 46 -6 67.97 7.04
 0 -46 6 67.5 5.98
 0 46 -6 66.03 6.06
 0 46 6 64.64 6.65
 0 46 -6 62.93 5
 0 -46 -7 -0.88 2.35
 0 -46 7 -2.87 2.32
 0 46 7 -0.38 3.3
 0 46 -7 -9.62 3.81
 0 -46 7 -1.07 2.21
 0 46 7 -0.7 2.65
 0 46 -7 -1.37 2.44
 0 46 -7 -1.29 2.11
 0 -46 -8 7.26 2.87
 0 -46 8 4.27 2.19
 0 46 -8 -1.33 2.95
 0 46 8 0.37 3.07
 0 -46 8 5.68 2.76
 0 46 8 6.28 3.29
 0 46 -8 3.62 2.32
 0 46 -8 3.12 2.15
 0 46 9 -2.39 2.45
 0 -46 -9 2.29 2.85
 0 -46 9 -1.23 1.94
 0 -46 9 -1.48 2.05
 0 46 9 0.69 2.85
 0 46 -9 -0.46 2.16
 0 46 9 -2.94 3.12
 0 46 10 78.36 7.43
 0 46 10 71.58 6.16
 0 -46 -10 77.05 6.35
 0 46 -10 76.78 5.94
 0 46 10 79.68 7.25
 0 -46 10 77.67 5.9
 0 -46 -11 -1.92 2.54
 0 46 11 -0.33 3.14
 0 -46 -12 -3.45 2.52
 0 -47 0 -1.99 2.86
 0 47 0 -0.34 2.61
 0 47 0 -3.54 3.69
 0 47 0 3.79 1.79
 0 -47 1 94.36 7.65
 0 -47 -1 85.59 7.29
 0 47 -1 98.76 8.51
 0 47 1 81.38 7.9
 0 47 -1 92.36 7.46
 0 47 -1 89.44 5.06
 0 47 1 88.3 4.71
 0 47 2 -0.66 1.32
 0 -47 2 1.27 2.7
 0 47 -2 -4.64 3.04
 0 47 2 0.79 3.12
 0 47 -2 -2.95 2.82
 0 47 -2 1.54 1.75
 0 -47 -3 27.01 4.12
 0 -47 -3 20.01 4.22
 0 -47 3 21.7 4.11
 0 47 -3 28.7 5.05
 0 47 3 23.47 4.85
 0 47 3 18.92 4.06
 0 47 -3 29.45 4.51
 0 47 -3 24.8 3.13
 0 -47 -4 -0.91 2.68
 0 47 4 1.41 2.55
 0 47 -4 0.31 2.64
 0 -47 4 -1.81 2.52
 0 47 4 3.55 3.33
 0 47 -4 4.5 3.54
 0 47 -4 -0.57 1.81
 0 -47 -5 9.04 3.33
 0 47 -5 3.63 2.42
 0 -47 5 0.24 2.1
 0 -47 5 6.74 2.65
 0 47 5 3.54 3.76
 0 47 -5 6.38 2.4
 0 -47 -6 2.4 2.68
 0 47 6 -7.12 2.8
 0 47 -6 1.75 2.63
 0 -47 6 0.23 2.14
 0 -47 6 -1.41 2.5
 0 47 -6 5.38 3.21
 0 47 -6 1.66 1.94
 0 -47 -7 10.42 3.08
 0 47 -7 11.92 3.5
 0 47 7 7.47 3.36
 0 -47 7 5.56 2.48
 0 -47 7 8.15 2.76
 0 47 -7 13.9 4.13
 0 47 7 10.32 3.78
 0 47 -7 4.54 2.26
 0 -47 -8 -0.29 2.38
 0 47 8 -1.77 2.85
 0 -47 8 2.36 2.22
 0 -47 8 -1.57 2.25
 0 47 8 7.89 3.99
 0 47 -8 -2.35 3.4
 0 47 -8 1.35 2.09
 0 -47 -9 6.66 2.94
 0 47 9 4.21 3.35
 0 -47 9 3.75 2.16
 0 -47 9 3.51 2.32
 0 47 9 8.87 4.28
 0 47 9 9.64 3.02
 0 47 -9 7.84 2.84
 0 -47 -10 -0.28 2.31
 0 -47 10 -0.96 2.26
 0 47 10 -2.06 3.18
 0 -47 -11 9.13 3.05
 0 -48 0 6.07 2.96
 0 48 0 3.45 3.01
 0 48 0 1.2 3
 0 48 0 1.23 1.49
 0 -48 1 2.32 2.9
 0 -48 -1 0.34 2.53
 0 48 -1 4.78 3.59
 0 48 1 1.61 3.3
 0 48 -1 -1.02 2.78
 0 48 1 -1.05 2.69
 0 48 -1 4.08 2.28
 0 48 1 5.88 2
 0 48 2 5.34 1.96
 0 -48 2 4.21 2.69
 0 48 2 2.8 3.7
 0 48 -2 4.69 4.09
 0 48 2 9.55 3.42
 0 48 -2 5.66 3.17
 0 48 -2 6.91 2.25
 0 -48 -3 2.16 2.55
 0 48 3 2.86 2.75
 0 48 -3 2.28 2.78
 0 -48 3 1.58 2.2
 0 -48 -3 -7.38 4.03
 0 48 -3 1.55 3.55
 0 48 3 -1.2 3.55
 0 48 -3 1.46 1.93
 0 -48 -4 40.36 5.13
 0 48 4 42.79 5.76
 0 48 -4 33.65 4.7
 0 -48 4 30.87 4.06
 0 -48 -4 32.18 5.2
 0 -48 4 42.73 5.06
 0 48 -4 40.47 6
 0 48 4 47.36 6.56
 0 48 -4 44.99 4.21
 0 -48 -5 -0.31 2.59
 0 48 -5 0.31 2.34
 0 -48 5 -0.48 2.14
 0 -48 5 -2.07 2.37
 0 48 5 0.4 3.61
 0 48 -5 1.12 3.04
 0 48 -5 1.21 2.04
 0 -48 -6 130.01 8.44
 0 48 -6 129.6 8.39
 0 48 6 134.12 9.37
 0 -48 6 117.18 6.93
 0 -48 6 117.56 7.87
 0 48 -6 127.76 9.18
 0 48 -6 131.62 7.03
 0 -48 -7 2.11 2.44
 0 48 -7 3.92 2.57
 0 48 7 -0.36 2.9
 0 -48 7 1.35 2.14
 0 -48 7 -2.21 2.45
 0 48 -7 -7.01 4.07
 0 48 7 3.88 3.9
 0 48 -7 -2.39 2.06
 0 48 8 -0.27 2.5
 0 48 8 2.67 3.33
 0 48 -8 1.01 3.12
 0 48 -8 6.75 2.78
 0 -48 -8 2.38 2.46
 0 -48 8 0.86 2.02
 0 48 8 0.36 2.79
 0 -48 8 -1.32 2.32
 0 -48 -9 -2.92 2.55
 0 48 -9 -1.16 2.42
 0 -48 9 1.77 2.29
 0 48 9 1.06 2.68
 0 -48 -10 110.41 7.73
 0 49 0 0.46 1.72
 0 49 0 1.4 2.74
 0 49 0 0.4 3.47
 0 -49 0 2.73 2.96
 0 49 -1 36.7 3.54
 0 49 -1 44.17 5.75
 0 49 1 38.1 5.52
 0 49 1 36.12 3.3
 0 -49 1 37 5.15
 0 -49 -1 39.37 5.68
 0 49 1 32.47 5.75
 0 49 -1 29.67 5.77
 0 49 -2 4.37 4.06
 0 49 2 3.26 3.29
 0 -49 2 -0.66 2.86
 0 49 -2 1.92 1.82
 0 49 2 0.36 2.89
 0 49 -2 -1.7 2.62
 0 49 -3 72.47 7.45
 0 49 3 71.04 7.48
 0 -49 3 72.58 6.61
 0 -49 -3 66.48 6.78
 0 49 -3 76.09 6.93
 0 49 3 66.12 6.87
 0 49 -3 66.53 4.86
 0 49 -4 -2.31 1.99
 0 49 4 2.02 3.59
 0 49 -4 -0.77 3.07
 0 -49 -4 -3.96 3.06
 0 -49 4 -4.04 3.08
 0 -49 4 -0.25 2.2
 0 49 -4 -5.14 3.39
 0 49 4 -2.19 3.22
 0 49 -5 51.61 5.54
 0 -49 -5 38.61 5.11
 0 49 5 37.42 5.9
 0 49 -5 33.35 5.67
 0 -49 5 46.06 5.33
 0 -49 -5 42.22 5.73
 0 49 -5 44.25 4.22
 0 -49 5 41.51 4.56
 0 49 6 -1.83 2.95
 0 49 -6 0.59 2.68
 0 -49 -6 4.01 2.91
 0 49 -6 5.09 3.52
 0 -49 6 3.48 2.58
 0 49 -6 2.95 2.29
 0 -49 6 -0.23 2.14
 0 49 7 29.51 5.22
 0 49 -7 26.4 4.41
 0 -49 -7 21.04 4.02
 0 49 -7 23.92 5.02
 0 -49 7 27.26 3.81
 0 49 -7 25.09 3.67
 0 -49 7 24.48 3.99
 0 49 8 3.61 3.34
 0 -49 8 1.6 2.57
 0 49 -8 0.68 2.17
 0 -49 -8 0.9 2.68
 0 -49 9 21.17 3.58
 0 50 0 218.14 12.51
 0 -50 0 226.54 11.66
 0 50 0 229.85 7.82
 0 50 0 217.68 11.52
 0 50 -1 2.42 3.46
 0 50 1 -1.63 3.22
 0 -50 -1 -1.06 2.87
 0 -50 1 -1.36 2.74
 0 50 -1 0.66 1.88
 0 50 -1 2.1 2.72
 0 50 1 -0.36 2.97
 0 50 -2 7.2 3.88
 0 50 2 2.86 3.56
 0 -50 2 8.28 3.34
 0 50 -2 6.3 2.04
 0 50 2 10.95 3.65
 0 50 -2 9.61 3.08
 0 50 3 6.96 4.03
 0 50 -3 4.31 3.88
 0 -50 3 -5.16 3.04
 0 50 -3 0.67 2.86
 0 50 3 -1.47 2.87
 0 50 -3 2.77 2.29
 0 50 -4 43.51 4.11
 0 50 -4 29.37 5.29
 0 50 4 48.57 6.44
 0 -50 4 36.63 5.33
 0 -50 -4 32.44 5.2
 0 50 4 50.98 6.29
 0 50 -4 30.52 4.77
 0 -50 4 33.48 4.37
 0 50 -5 -0.41 2.01
 0 50 5 2.02 3.4
 0 50 -5 9.41 3.98
 0 -50 -5 0.37 3.11
 0 -50 5 -1.82 2.63
 0 -50 5 7.36 2.87
 0 50 -5 -1.26 2.49
 0 50 6 2.96 2.71
 0 50 -6 3.29 2.75
 0 -50 -6 8.44 3.14
 0 50 -6 8.03 3.43
 0 -50 6 7.99 2.7
 0 -50 6 12.25 3.67
 0 -50 -6 0.73 3.14
 0 50 -6 12.23 3.08
 0 -50 -7 -1.23 2.67
 0 -50 7 0.68 2.22
 0 50 -7 2.82 3.72
 0 -50 7 -1.69 2.79
 0 50 -7 2.62 2.47
 0 -50 8 11.86 3.22
 0 -51 0 0.35 2.65
 0 51 0 -2.16 2.97
 0 51 0 -1.71 1.74
 0 -51 1 3.08 3.11
 0 -51 -1 -6.76 3.74
 0 51 1 -0.41 3.56
 0 51 -1 -0.41 3.27
 0 51 -1 0.71 3.01
 0 51 1 6.21 3.73
 0 51 -1 0.99 1.74
 0 -51 2 4.01 3.23
 0 51 2 -0.82 3.22
 0 51 -2 0.8 3.82
 0 51 -2 7.28 3.64
 0 51 2 -3.69 2.85
 0 51 -2 0.35 1.92
 0 -51 3 60.08 6.32
 0 51 -3 63.1 6.47
 0 51 3 70.7 7.31
 0 51 3 66.08 7.58
 0 51 -3 58.95 7.1
 0 51 -3 59.98 4.63
 0 -51 -4 0.74 2.88
 0 -51 4 1.26 2.45
 0 -51 4 -2.05 2.3
 0 51 -4 5.89 3.19
 0 51 4 6.74 3.59
 0 51 -4 -0.39 3.63
 0 51 -4 -1.16 1.87
 0 -51 5 8.54 3.21
 0 -51 5 2.21 2.41
 0 51 -5 11.05 3.53
 0 51 -5 10.55 4.36
 0 51 -5 14.61 3.16
 0 -51 6 -2.36 2.42
 0 51 -6 5.48 3.73
 0 -51 6 -2.83 2.75
 0 51 -6 4.84 2.99
 0 52 0 188.13 10.98
 0 -52 0 194.45 10.97
 0 -52 1 -1.03 2.87
 0 -52 -1 -3.58 2.89
 0 52 -1 2.43 3.64
 0 52 1 2.21 2.69
 0 52 -1 1.07 2.82
 0 52 -1 1.82 1.88
 0 -52 2 -1.01 3.12
 0 52 -2 9.25 4.45
 0 52 -2 4.54 3.11
 0 52 -2 4.75 2.41
 0 -52 3 1.97 2.85
 0 52 -3 -4.41 2.97
 0 52 -3 -0.74 1.88
 0 52 -3 -3.54 3.9
 0 -52 4 79.9 6.19
 0 52 -4 84.49 7.4
 0 52 -4 82.18 5.45
 0 -52 5 0.99 2.38
 0 52 -5 1.27 2.57
 0 -52 6 3.3 2.6
 0 53 -2 0.53 1.8
 0 53 -3 0.74 1.91
 0 -53 3 -0.53 2.52
 -1 0 -1 152.82 1.6
 1 0 -1 146.35 1.46
 -1 0 -1 149.8 1.52
 1 0 1 152.73 1.64
 -1 0 1 145.65 1.53
 -1 0 -1 155.16 1.44
 1 0 2 1808.71 7.56
 -1 0 -2 1884.3 7.39
 -1 0 2 1854.77 7.5
 1 0 -2 1771.31 7.72
 1 0 -2 1888.41 7.41
 1 0 -2 1837.43 6.27
 1 0 2 1854.94 7.83
 -1 0 -2 1856.24 7.63
 -1 0 -2 1855.25 7.04
 1 0 2 1829.09 7.25
 1 0 -2 1910.29 7.26
 1 0 -2 1874.88 6.58
 1 0 2 1830.47 7.61
 -1 0 -2 1857.6 7.3
 1 0 -2 1851.02 7.56
 -1 0 2 1860.88 7.82
 1 0 3 1129.25 7.5
 -1 0 -3 1219.67 6.94
 1 0 -3 1174.99 6.94
 -1 0 -3 1168.54 5.04
 1 0 -3 1181.77 6.87
 1 0 -3 1172.44 6.15
 -1 0 -3 1151.24 4.91
 -1 0 3 1169.94 6.94
 1 0 3 1126.99 7.38
 -1 0 -3 1104.52 6.85
 1 0 -3 1121.23 6.99
 -1 0 3 1184.91 7.39
 1 0 -3 1198.31 6.52
 -1 0 -3 1164.51 6.99
 1 0 -3 1159.26 7.18
 -1 0 -3 1190.41 7.6
 -1 0 3 1130.77 7.52
 1 0 4 999.57 8.17
 1 0 -4 987.6 7.27
 -1 0 -4 1004.67 7.24
 -1 0 4 989.68 7.87
 -1 0 4 990.38 6.01
 -1 0 -4 998.97 5.38
 -1 0 -4 1025.63 7.88
 -1 0 4 989.08 8.13
 1 0 -4 978.89 7.6
 1 0 -4 1008.47 6.93
 -1 0 -4 1003.11 7.37
 -1 0 -4 1008.41 5.6
 1 0 -4 1000.27 6.64
 1 0 -4 1039.85 7.32
 -1 0 -4 1001.1 6.05
 -1 0 -4 955.79 7.23
 1 0 -4 999.53 7.5
 1 0 4 972.97 7.94
 1 0 4 1040.38 4.94
 -1 0 4 985.98 7
 -1 0 5 1447.82 8.81
 -1 0 5 1434.84 10.84
 -1 0 5 1488.84 7.89
 -1 0 -5 1481.83 7.41
 1 0 5 1470.87 11.15
 -1 0 5 1458.28 11.28
 1 0 -5 1469.49 9.33
 -1 0 -5 1469.27 9.81
 1 0 -5 1434.81 9.67
 -1 0 -5 1469.08 8.38
 1 0 5 1473.35 11.12
 -1 0 -5 1507.08 7.76
 -1 0 5 1460.08 9.2
 1 0 -5 1457.88 9.04
 -1 0 6 724.64 6.51
 1 0 6 729.57 8.24
 1 0 -6 722.55 4.99
 -1 0 6 738.95 8.48
 1 0 6 730.14 8.62
 1 0 -6 724.52 7.5
 1 0 -6 712.2 6.96
 -1 0 6 728.51 5.87
 -1 0 6 776.05 9.29
 -1 0 -6 744.29 6.06
 -1 0 6 742.82 6.87
 1 0 6 735.31 8.74
 1 0 7 315.88 6.23
 1 0 7 320.78 6.26
 1 0 -7 314.23 5.05
 1 0 -7 323.22 3.63
 1 0 -7 318.14 4.71
 -1 0 -7 321.87 4.4
 -1 0 -7 308.91 5.33
 -1 0 7 312.7 4.08
 1 0 -7 312.32 5.37
 -1 0 7 313.58 6.38
 -1 0 7 326.07 4.47
 -1 0 7 324.71 6.16
 -1 0 7 321.69 4.78
 -1 0 -8 1320.08 9.15
 1 0 -8 1308.83 7.81
 -1 0 -8 1308.62 9.52
 1 0 -8 1302.38 10.19
 -1 0 -8 1306.49 11.53
 -1 0 8 1304.04 9
 1 0 8 1290.59 13.61
 1 0 -8 1328.79 11.09
 -1 0 8 1295.18 13.35
 1 0 -8 1287.29 11.53
 -1 0 8 1325.14 8.64
 -1 0 8 1328.41 13.83
 -1 0 9 766.51 6.86
 -1 0 -9 762.8 7.29
 -1 0 9 764.16 11.07
 1 0 -9 767.47 6.28
 1 0 -9 773.62 9
 -1 0 -9 767.53 9.34
 -1 0 -9 756.06 7.74
 1 0 9 775.03 11.21
 -1 0 9 775.97 11.38
 1 0 10 249.58 6.81
 -1 0 10 237.19 6.71
 1 0 -10 247.56 6.24
 -1 0 -10 243.76 4.31
 -1 0 10 252.31 6.73
 1 0 -10 235.23 3.65
 1 0 -10 242.88 2.85
 -1 0 -10 237.32 5.51
 1 0 -10 247.04 5.41
 -1 0 -10 244.41 4.69
 1 0 -11 24.1 2.18
 -1 0 -11 24.79 1.53
 1 0 -11 25.99 1.32
 -1 0 11 27.47 2.49
 -1 0 -11 26.11 2.08
 1 0 -11 27.16 2.02
 1 0 -11 24.37 0.77
 1 0 11 26.59 2.61
 -1 0 11 25.19 2.53
 -1 0 12 1045.59 15.55
 -1 0 -12 1113.12 9.67
 1 0 -12 1092.08 8.28
 -1 0 12 1097.22 16.02
 1 0 12 1134.67 16.01
 -1 0 -12 1162.94 13.14
 1 0 -12 1111.47 12.49
 1 0 -12 1122.15 14.69
 -1 0 13 146.78 6.04
 -1 0 -13 132.16 3.42
 1 0 -13 138.47 2.98
 -1 0 13 145.79 6.12
 1 0 13 140.26 6.07
 1 0 -13 144.52 5.6
 -1 0 -13 140.48 5.42
 -1 0 -13 145.29 4.91
 1 0 -13 139.27 4.7
 -1 0 -14 42.84 3.21
 1 0 -14 44.61 3.41
 -1 0 -14 38.24 1.92
 -1 0 14 36.97 3.44
 -1 0 -14 40.74 2.76
 1 0 -14 40.32 2.77
 -1 0 14 36.75 3.46
 1 0 14 41.56 3.56
 1 0 -15 62.35 4.05
 -1 0 -15 63.34 4.05
 -1 0 15 57.06 4.29
 1 0 -15 62.62 3.43
 -1 0 -15 63.49 3.54
 -1 0 15 66.63 4.65
 1 0 15 63.55 4.64
 1 0 -16 383.58 8.45
 -1 0 -16 360.71 8.4
 1 0 -16 375.56 10.02
 -1 0 -16 377 9.88
 -1 0 16 370.29 11.05
 -1 0 16 352.43 10.77
 1 0 16 361.58 10.92
 1 0 -17 42.17 3.04
 -1 0 -17 44.51 3.15
 1 0 -17 43.42 3.83
 1 0 17 34.02 3.86
 -1 0 17 38.37 4.02
 -1 0 17 40.28 4.05
 1 0 -17 41.16 3.62
 -1 0 -17 43.03 3.74
 -1 0 -18 1.47 1.73
 1 0 -18 0.19 1.59
 1 0 18 3.12 2.27
 -1 0 18 5.38 2.06
 -1 0 18 0.23 1.9
 1 0 -18 2.68 1.56
 -1 0 -18 6.83 2.1
 -1 0 -19 21.34 2.78
 1 0 -19 25.32 3.32
 -1 0 -19 23.34 3.04
 1 0 -19 19.68 2.93
 1 0 19 22.78 3.59
 -1 0 19 22.61 3.66
 -1 0 -20 99.31 5.99
 1 0 -20 104.92 6.21
 1 0 -20 102.31 5.98
 -1 0 -20 99.33 5.84
 -1 0 20 95.57 6.66
 1 0 20 96.91 6.78
 1 0 -21 4.78 2.31
 -1 0 -21 2.31 1.71
 1 0 -21 1.41 1.72
 -1 0 -21 4.14 2.03
 -1 0 21 5.01 2.82
 1 0 21 0.26 2.16
 1 0 -22 4.22 2.16
 -1 0 -22 9.87 2.54
 1 0 -22 5.56 2.26
 -1 0 22 8.22 3.06
 1 0 22 7.09 2.69
 1 0 -23 2.25 1.92
 -1 -1 -1 2559.15 6.3
 -1 1 -1 2598.82 6.3
 1 1 -1 2655.03 6.67
 -1 1 -1 2706.67 6.28
 -1 1 -1 2766.18 7.03
 -1 -1 1 2676.29 6.67
 1 -1 -1 2783.65 7.46
 1 -1 -1 2681.16 8.6
 -1 -1 -1 2712.73 7.02
 1 -1 -1 2668.44 6.32
 1 -1 1 2606.13 6.79
 1 1 1 2610.77 6.72
 -1 -1 -1 2664.81 6.5
 1 -1 2 1831.14 7.78
 -1 1 -2 1842.08 7.63
 1 1 2 1796.08 7.67
 -1 -1 -2 1781.28 7.5
 1 1 -2 1809.9 6.29
 -1 1 -2 1870.11 7.38
 1 1 -2 1824.77 7.32
 -1 -1 2 1862.61 7.72
 -1 1 -2 1896.73 7.19
 -1 -1 -2 1819.32 7.52
 1 1 2 1823.69 7.8
 -1 1 -2 1825.59 7.23
 1 1 2 1811.75 7.54
 -1 -1 -2 1787.63 7.16
 1 -1 2 1771.7 7.48
 -1 1 2 1877.52 7.49
 -1 -1 -2 1881.05 7.25
 1 -1 -2 1854.82 7.16
 1 1 2 1792.48 7.32
 -1 -1 -2 1841.36 6.33
 1 1 -2 1855.62 7.04
 1 1 -2 1868.75 7.48
 1 1 -2 1884.49 6.68
 1 1 -2 1803.32 7.49
 -1 1 2 1851.28 7.79
 1 -1 -2 1783.79 7.39
 -1 -1 2 1806.55 7.74
 1 -1 -2 1887.5 8.46
 1 -1 -2 1844.9 7.02
 1 -1 3 31.33 1.32
 -1 -1 -3 32.09 1.25
 1 1 -3 34.93 1.3
 1 1 3 31.05 1.29
 -1 1 -3 32.32 1.22
 1 -1 -3 32.89 1.36
 1 1 3 34.62 1.09
 1 -1 -3 35.47 1.41
 -1 1 3 34.2 1.34
 1 -1 -3 34.85 1.23
 1 1 3 34.03 1.01
 -1 -1 -3 33.36 1.09
 1 1 3 32.85 1.33
 1 -1 3 31.87 1.34
 -1 -1 -3 31.76 1.25
 1 1 -3 36.59 1.17
 -1 1 -3 34.17 1.23
 -1 -1 3 35.15 1.37
 1 1 -3 34.28 1.27
 -1 -1 3 36.81 1.3
 1 1 3 32.61 0.87
 1 -1 -3 34.12 0.75
 -1 1 3 34.33 1.18
 1 1 -3 32.68 1.27
 -1 -1 3 33.69 1.36
 -1 1 3 33.35 1.38
 -1 -1 -3 31.93 1.33
 -1 1 -3 36.68 1.37
 1 -1 -3 34.81 1.36
 -1 -1 -3 36.01 1.26
 -1 1 -3 33.42 1.23
 1 1 3 32.28 1.28
 -1 1 3 32.54 1.3
 1 -1 -3 33.6 1.24
 1 1 -3 34.95 1
 1 -1 -3 34.02 1.21
 -1 1 3 34.45 1.17
 -1 -1 -3 32.75 1
 1 1 -3 33.36 1.22
 1 1 -3 33.22 1.27
 -1 -1 3 34.92 1.23
 -1 -1 -3 33.13 1.01
 -1 1 4 23.52 1.26
 -1 1 -4 19.22 0.83
 1 1 -4 19.34 1.06
 1 1 4 19.49 0.92
 1 -1 -4 22.96 1.42
 1 -1 -4 24.21 1.22
 -1 -1 -4 18.39 0.96
 1 -1 4 22.01 1.33
 1 1 4 19.74 1.29
 -1 1 -4 18.94 1.09
 -1 -1 -4 17.1 1.05
 1 1 -4 19.89 1.05
 -1 -1 4 20.02 1.25
 -1 -1 4 18.84 1.05
 1 -1 -4 24.54 1.25
 -1 -1 4 17.45 1.02
 1 1 4 20.12 0.71
 1 -1 -4 22.92 0.76
 -1 -1 -4 17.14 0.86
 1 1 -4 19.7 1.16
 -1 -1 4 22.89 1.36
 -1 1 4 28.93 1.52
 -1 1 -4 20 1.17
 1 1 4 20.76 1.32
 1 1 -4 20.47 1.18
 -1 -1 -4 19.33 1.2
 1 -1 4 20.05 1.26
 1 -1 -4 22.11 1.29
 -1 1 -4 19.24 1.12
 1 -1 -4 20.42 1.1
 1 1 -4 18.41 0.9
 -1 1 4 21.19 1.03
 -1 -1 -4 20.56 0.94
 -1 -1 4 19.98 0.85
 -1 1 -4 20.08 0.72
 -1 1 -4 18.71 1.09
 -1 -1 -4 19.77 1.12
 1 1 4 19.69 1.21
 1 -1 -4 20.08 1.14
 -1 1 4 20.31 1.25
 1 1 -4 19 1.13
 1 1 4 17.99 0.82
 -1 1 4 20.73 1.22
 -1 1 -4 18.51 0.83
 -1 -1 4 20.81 1.1
 1 1 -4 20.55 1.2
 -1 -1 -5 317.97 3.95
 1 -1 -5 322.84 4.25
 1 1 5 313.65 5.19
 1 -1 5 320.95 5.24
 -1 1 -5 319.42 4.57
 -1 -1 -5 325.06 4.67
 1 1 -5 324.88 4.37
 1 -1 -5 319.02 4.47
 1 1 -5 306.91 4.46
 -1 -1 5 309.57 5.11
 -1 1 5 321.96 5.11
 -1 -1 5 334.58 4.73
 -1 -1 5 329.83 4.21
 1 1 5 318.29 2.77
 1 -1 -5 323.68 3
 -1 -1 -5 320.63 3.74
 -1 1 5 321.73 4.52
 1 1 5 327.73 3.44
 -1 -1 -5 313.77 3.75
 -1 -1 5 316.46 3.37
 -1 1 5 312.98 3.92
 1 1 5 335.11 3.79
 1 -1 -5 313.27 4.82
 1 1 -5 320.51 4.31
 -1 1 -5 311.95 3.62
 1 1 5 309.8 5.16
 1 -1 5 306.85 5.11
 1 1 -5 321.95 4.03
 1 -1 -5 316.85 4.45
 -1 1 5 332.22 5.39
 -1 -1 5 322.88 5.31
 -1 1 -6 1 0.62
 1 -1 -6 1.02 0.88
 1 1 -6 0.25 0.64
 -1 -1 -6 0.6 0.56
 -1 1 -6 0.56 0.44
 1 -1 -6 0.16 0.58
 1 -1 6 1 0.78
 1 1 6 2.36 0.92
 1 -1 6 -0.11 0.62
 -1 -1 6 -0.36 0.65
 1 1 6 0.42 0.24
 -1 1 6 1.53 0.69
 1 1 6 2.28 0.91
 1 -1 6 0.68 0.64
 -1 -1 -6 0.74 0.71
 -1 -1 6 0.18 0.46
 1 1 6 0.1 0.42
 -1 1 6 -0.04 0.58
 1 1 -6 -0.26 0.46
 1 -1 -6 0.36 0.58
 1 -1 -6 0.25 0.32
 -1 -1 -6 0.06 0.41
 -1 -1 6 -0.2 0.71
 -1 1 6 0.79 0.75
 -1 -1 6 0.29 0.36
 -1 1 6 0.93 0.42
 -1 -1 -6 0.38 0.47
 1 1 -7 12.25 1.28
 -1 1 -7 13.86 1.19
 -1 1 -7 12.53 0.96
 1 -1 -7 10.19 1.06
 -1 -1 -7 13.12 1.11
 1 1 7 12.42 0.87
 -1 1 7 11.86 1.11
 1 -1 7 13.4 1.45
 1 1 7 11.69 1.39
 1 1 -7 11.03 1.01
 1 -1 -7 10.23 1.09
 -1 -1 7 9.82 1.29
 -1 1 7 11.54 1.37
 1 -1 7 11.34 1.34
 1 1 7 12.96 1.43
 -1 1 7 10.62 0.92
 -1 -1 7 10.6 0.75
 -1 -1 7 12.71 1.4
 -1 1 7 13.17 1.42
 -1 -1 -7 14.92 1.03
 -1 -1 -7 12.81 1.29
 -1 1 -7 12.89 1.14
 1 -1 7 11.65 1.32
 -1 -1 7 13.07 0.99
 -1 1 7 13.41 1.04
 1 -1 -7 12.72 0.78
 -1 1 7 12.26 0.59
 -1 -1 -8 26.23 1.59
 1 1 -8 30.55 1.63
 -1 1 -8 26.92 1.4
 1 -1 -8 27.49 1.64
 -1 1 8 31.91 2.21
 -1 -1 8 30.66 2.21
 1 1 8 31.91 2.27
 1 -1 8 29.58 2.22
 1 -1 -8 29.19 1.21
 -1 1 8 30.18 1.47
 -1 -1 8 30.17 1.44
 -1 1 8 30.06 2.2
 -1 -1 8 31.09 2.29
 -1 1 8 30.3 1.65
 1 1 -8 31.25 2.05
 1 -1 -8 27.46 1.73
 1 1 -8 27.52 1.61
 -1 1 -8 27.38 1.71
 -1 -1 -8 26.56 1.8
 1 1 -8 28.98 1.91
 -1 -1 -8 26.85 1.37
 -1 1 8 29.85 1.48
 1 -1 -8 28.5 1.05
 1 1 -9 154.8 4.65
 1 -1 -9 146.63 2.77
 -1 -1 -9 139.43 3.15
 1 1 -9 143.97 4.07
 -1 1 9 144.85 5
 -1 -1 9 146.51 5
 1 1 9 139.75 4.8
 1 -1 9 141.14 4.91
 -1 1 9 143.9 4.78
 -1 -1 9 147.06 4.97
 -1 1 9 150.47 3.08
 1 1 -9 152.98 2.87
 -1 1 -9 142.13 3.22
 1 -1 -9 147.6 2.21
 1 1 -9 148.02 3.88
 -1 -1 -9 146.26 4.21
 -1 1 -9 142.55 3.95
 1 -1 -9 145.41 4.07
 -1 1 -9 144.43 3.14
 -1 1 -9 144.44 3.27
 -1 -1 -9 139.68 3.53
 -1 -1 -10 0.36 0.62
 1 -1 -10 0.51 0.5
 -1 1 10 -0.43 0.87
 -1 -1 10 0.43 1.11
 -1 1 10 1.11 1.13
 -1 -1 10 1.78 0.98
 1 -1 10 -0.22 0.88
 1 1 10 -0.66 1.1
 1 -1 -10 1.1 0.34
 1 1 -10 -0.45 0.5
 -1 1 -10 -0.14 0.55
 -1 1 -10 -0.15 0.7
 -1 -1 -10 -0.64 0.9
 -1 1 10 0.64 0.5
 1 -1 -10 2.24 0.99
 -1 -1 -10 0.56 0.9
 1 1 -10 0.67 0.74
 -1 1 -10 0.07 0.75
 1 1 -10 0.73 0.99
 -1 1 -11 24.84 1.55
 -1 1 -11 27.18 2.05
 -1 -1 -11 25.46 2.11
 1 -1 -11 23.03 1.93
 1 1 -11 27.62 2
 1 -1 -11 28.48 2.41
 1 1 -11 28.33 2.39
 -1 -1 -11 26.01 1.54
 1 1 -11 23.77 1.32
 1 -1 -11 24.21 1.3
 -1 1 11 26.56 2.41
 -1 -1 11 26.25 2.4
 -1 1 11 26.53 2.57
 -1 -1 11 27.08 2.59
 1 -1 11 32.65 2.87
 1 1 11 24.36 2.44
 1 1 -11 27.4 0.99
 -1 1 -11 27.81 1.82
 1 1 -12 16.66 1.69
 -1 1 -12 15.94 1.67
 -1 -1 -12 15.35 1.8
 1 -1 -12 19.19 1.92
 1 -1 -12 18.74 1.19
 -1 1 -12 14.4 1.24
 -1 -1 -12 15.82 1.35
 1 1 -12 18.04 1.17
 -1 -1 12 19.09 2.27
 -1 1 12 13.46 2.11
 1 -1 -12 18.34 2.16
 -1 1 -12 14.53 1.96
 1 1 -12 17.5 2.01
 -1 1 12 18.17 2.38
 1 1 12 13.93 2.18
 1 -1 12 16.14 2.28
 -1 -1 12 17.23 2.32
 -1 1 -13 32.51 2.37
 1 -1 -13 33.09 2.48
 -1 -1 -13 34.88 2.62
 1 1 -13 31.7 2.3
 1 1 -13 31.2 1.51
 -1 -1 -13 32.98 1.8
 -1 1 -13 31.68 1.75
 1 -1 -13 32.29 1.49
 -1 -1 13 38.91 3.32
 -1 1 13 33.32 3.02
 1 1 -13 32.8 2.82
 -1 1 -13 34 2.8
 1 -1 -13 36.95 2.94
 -1 -1 -13 33.88 2.83
 1 -1 13 35.28 3.28
 1 1 13 39.76 3.37
 -1 1 13 37.53 3.4
 -1 -1 13 35.3 3.18
 1 -1 -14 30.84 2.96
 -1 1 -14 29.85 2.68
 -1 -1 -14 29.59 2.78
 -1 -1 -14 26.49 1.61
 -1 1 -14 25.87 1.63
 -1 1 14 27.11 2.98
 -1 -1 14 29.44 3.06
 1 1 -14 30.21 2.35
 -1 1 -14 30.13 2.45
 1 -1 -14 27.51 2.38
 -1 -1 -14 25.92 2.37
 -1 1 14 30.77 3.17
 1 1 14 25.87 2.97
 -1 -1 14 29.82 3.1
 1 -1 14 29.21 3.2
 1 1 -14 26.93 2.61
 1 -1 -15 81.67 4.68
 1 1 -15 79.08 4.49
 -1 1 15 86.71 5.29
 -1 -1 15 72.5 4.95
 -1 -1 -15 74.54 3.87
 -1 1 -15 77.43 3.79
 1 -1 -15 81.43 4.02
 1 1 -15 78.38 3.73
 -1 -1 15 86.5 5.34
 1 1 15 87.73 5.28
 1 -1 15 83.53 5.15
 -1 1 15 70.54 4.79
 -1 1 -15 83.32 4.53
 -1 -1 -15 86.28 4.76
 1 1 -16 -0.15 1.39
 1 -1 -16 2.76 1.57
 -1 1 16 0.98 1.85
 -1 -1 16 -1.17 1.77
 1 -1 -16 -0.12 1.22
 1 1 -16 1.7 1.17
 -1 -1 -16 -0.98 1.31
 -1 1 -16 -1.01 1.34
 -1 1 16 1.36 1.94
 1 -1 16 -0.39 1.76
 -1 -1 16 -2.93 2.13
 1 1 16 2.13 1.77
 -1 -1 -16 0.64 1.55
 -1 1 -16 -1.36 1.5
 -1 -1 -17 -1.36 1.55
 1 1 -17 0.71 1.48
 1 -1 -17 -1.28 1.48
 -1 -1 -17 -0.26 1.4
 -1 1 -17 -0.12 1.12
 1 -1 -17 1.96 1.36
 1 1 -17 0.22 1.17
 1 -1 -17 2.25 1.64
 -1 1 -17 0.64 1.28
 1 1 -17 0.16 1.46
 -1 1 17 2.95 1.8
 -1 -1 17 2.11 2
 -1 1 17 0.42 1.77
 1 -1 17 -0.63 1.78
 -1 -1 17 -1.68 2.07
 1 1 17 -0.21 1.74
 -1 -1 -18 25.82 3.15
 1 -1 -18 26.9 3.26
 1 1 -18 29.66 3.28
 -1 1 -18 28.57 3.19
 -1 -1 -18 35.35 3.05
 -1 -1 -18 25.48 3.01
 1 1 -18 28.92 3.22
 -1 1 -18 33.25 3.24
 1 -1 -18 27.05 3.15
 -1 1 18 26.29 3.7
 1 -1 18 31.92 3.88
 -1 -1 18 36.77 4.13
 1 1 18 23.63 3.5
 -1 1 18 32.01 3.96
 -1 -1 -19 115.73 6.22
 1 1 -19 121.86 6.37
 -1 1 -19 124.79 6.22
 1 -1 -19 118.01 6.33
 -1 -1 -19 114.3 6.32
 1 1 -19 127.4 6.69
 -1 1 -19 109.76 6.02
 1 -1 -19 105.55 6.23
 -1 1 19 108.7 6.9
 -1 1 19 120.55 7.21
 1 1 19 118.89 7.02
 1 -1 19 126.06 7.32
 -1 -1 19 127.39 7.35
 1 -1 -20 1.28 1.94
 -1 1 -20 -1.19 1.71
 1 1 -20 1.44 1.94
 -1 -1 -20 -2.27 1.97
 1 1 -20 -1.52 1.7
 -1 1 -20 1.86 1.71
 1 -1 -20 -1.4 1.8
 -1 -1 -20 3.92 1.89
 -1 -1 20 2.52 2.38
 -1 1 20 3.77 2.52
 1 -1 20 -2 2.35
 1 1 20 -2.75 2.76
 1 1 -21 8.75 2.36
 -1 1 -21 12.94 2.68
 1 -1 -21 16.78 2.96
 -1 -1 -21 12.37 2.79
 1 -1 -21 13 2.61
 -1 1 -21 7.68 2.17
 -1 -1 -21 10.51 2.43
 1 1 -21 10.42 2.66
 -1 1 21 10.53 3.05
 1 1 21 12.05 2.87
 -1 -1 21 14.76 3.51
 1 -1 21 6.82 2.58
 1 -1 -22 18.55 3.17
 -1 1 -22 18.5 2.97
 -1 -1 -22 18.79 3.19
 1 1 -22 17.04 2.94
 1 -1 -22 17.29 2.96
 -1 -1 -22 18.77 3.13
 -1 1 22 16.14 3.49
 -1 -1 22 12.61 3
 1 -1 22 16.92 3.27
 1 1 22 16.35 3.48
 1 -1 -23 31.39 3.8
 1 1 -23 24.54 3.59
 -1 -2 0 0.33 0.14
 1 -2 -1 956.72 4.25
 1 -2 -1 972.3 5.3
 -1 2 -1 985.54 4.67
 -1 2 1 973.31 4.58
 1 2 1 961.9 4.09
 1 2 -1 1011.34 5.37
 -1 2 1 927.69 5.07
 -1 2 1 952.14 4.05
 -1 2 -1 956.26 3.81
 1 2 -2 411.34 3.53
 -1 2 -2 400.67 3.39
 1 2 2 389.15 3.53
 -1 -2 -2 404.72 3.34
 1 2 -2 403.77 3.36
 1 -2 -2 405.15 2.96
 1 -2 -2 418.21 3.91
 -1 -2 -2 413.08 3.2
 1 2 -2 403.48 3.2
 1 2 -2 410.35 2.98
 1 -2 -2 403.67 3.63
 1 2 -2 412.24 3.64
 -1 -2 2 420.29 3.82
 -1 2 -2 420.06 3.54
 1 2 -2 417.76 3.92
 1 2 2 406.51 3.64
 -1 -2 -2 410.15 3.57
 -1 2 -2 418.41 2.72
 -1 2 -2 414.71 3.63
 -1 2 2 398.5 3.61
 1 2 -2 398.83 3.53
 1 2 2 404.19 3.63
 1 -2 -2 398.35 3.46
 -1 2 2 414.96 3.64
 -1 2 -2 412.68 3.56
 -1 -2 -3 140.01 2.55
 -1 -2 3 140.3 2.48
 1 2 -3 138.75 2.56
 1 2 -3 139.42 2.51
 -1 -2 3 137.97 2.64
 -1 2 -3 139.73 2.44
 1 2 -3 139.65 2.49
 -1 2 -3 136.81 2.42
 1 2 3 134.64 2.58
 -1 2 -3 137.08 1.61
 1 2 -3 136.06 2.15
 -1 2 3 136.16 2.81
 1 2 3 135.54 2.3
 1 -2 -3 139.98 2.54
 -1 2 -3 136.97 1.68
 1 -2 -3 136.38 1.62
 -1 -2 -3 134.35 2.06
 1 2 -3 137.03 2.3
 1 2 -3 133.59 2.37
 -1 2 3 141.53 1.58
 -1 2 -3 147.62 2.69
 1 2 -3 137.16 2.51
 -1 2 3 135.82 2.62
 1 -2 -3 135.76 2.48
 1 2 -3 139.4 1.75
 -1 -2 -3 138.51 2.45
 1 -2 -3 129.71 2.38
 1 2 3 139.79 2.57
 -1 2 3 137.73 2.57
 1 2 3 138.25 2.64
 -1 -2 -3 138.48 2.23
 -1 2 3 132.09 2.42
 1 -2 -3 138 1.87
 -1 2 -3 134.35 2.4
 1 2 -3 134.83 2.17
 -1 -2 -4 56.58 1.6
 -1 2 4 53.6 1.67
 -1 2 -4 52.95 1.75
 1 2 4 53.96 1.96
 1 2 -4 55.41 1.82
 -1 2 -4 54.72 1.22
 1 2 -4 53.88 1.51
 1 2 4 56.36 1.7
 -1 2 4 52.4 1.89
 1 -2 -4 55.95 1.8
 1 2 4 58.23 1.62
 -1 -2 -4 52.58 1.68
 1 -2 -4 55.16 1.18
 -1 -2 -4 54.86 1.45
 1 2 -4 53.51 1.75
 1 2 -4 54.64 1.75
 -1 2 -4 56.48 1.36
 1 2 4 53.7 1.36
 -1 2 4 56.22 1.92
 1 -2 -4 53.41 1.78
 1 2 4 56.79 1.93
 -1 -2 -4 55.79 1.81
 -1 2 -4 52.83 1.74
 1 2 -4 59.02 1.86
 -1 -2 4 56.04 1.97
 1 -2 -4 53.91 1.27
 1 2 4 58.28 2.02
 1 2 -4 55.41 1.65
 -1 2 -4 57.41 1.8
 -1 -2 4 57.05 1.75
 -1 2 -4 53.44 1.83
 -1 2 4 58.06 2.03
 1 2 -4 59.05 1.92
 -1 2 -4 52.78 1.34
 -1 -2 -4 52.49 1.78
 -1 -2 4 53.65 1.71
 1 2 -4 57.09 1.41
 1 -2 -4 56.12 1.82
 1 2 -5 133.05 2.48
 1 -2 -5 126.13 2.96
 -1 -2 -5 132.25 2.63
 -1 -2 5 126.69 1.97
 -1 2 5 128.24 2.72
 1 2 5 131.41 3.38
 -1 2 -5 133.67 2.14
 1 2 -5 130.04 2.52
 1 2 5 135.88 2.71
 -1 2 -5 136.59 2.31
 -1 2 5 128.65 3.02
 1 -2 -5 127.33 2.86
 -1 -2 -5 130.09 2.78
 1 -2 -5 129.21 1.99
 -1 -2 5 128.8 2.73
 -1 -2 -5 133.54 2.44
 -1 2 -5 133.25 2.35
 1 2 -5 130.24 3.02
 1 2 -5 134.65 2.93
 -1 -2 -5 131.22 3.18
 -1 -2 5 126.91 3.3
 -1 2 5 124.25 3.02
 -1 2 -5 129.32 2.93
 1 2 -5 130.39 2.77
 1 -2 5 130.22 3.17
 1 2 5 127.5 2.11
 1 -2 -5 124.88 1.97
 1 -2 -5 126.07 2.87
 -1 -2 5 131.76 2.96
 -1 2 5 125.78 3.36
 1 2 5 137.1 3.43
 -1 2 5 127.27 3.26
 1 2 5 129.4 3.24
 1 2 -6 7.67 0.73
 1 -2 -6 8.65 1
 1 2 6 9.54 1.17
 -1 2 -6 8.78 0.73
 1 2 -6 8.15 0.79
 -1 2 -6 9.15 0.81
 -1 2 6 9.71 1.06
 1 2 -6 8.29 0.99
 1 2 6 7.95 0.83
 1 -2 -6 9.87 1.07
 -1 -2 -6 8.11 0.97
 -1 -2 -6 8.24 0.74
 1 -2 -6 6.81 0.55
 1 2 6 8.81 0.62
 1 2 6 8.7 0.76
 1 2 -6 9.85 1.06
 -1 -2 -6 8.15 1.04
 1 2 -6 8.79 1.04
 -1 -2 6 8.2 1.13
 -1 2 -6 8.56 0.84
 1 -2 6 8.1 1
 -1 -2 6 7.79 0.97
 -1 -2 6 8.17 0.82
 1 -2 -6 8.46 0.6
 1 2 6 6.22 0.93
 -1 2 6 7.81 1.04
 1 2 6 10.46 1.24
 -1 -2 -6 9.39 0.91
 -1 2 6 8.51 0.89
 -1 -2 6 8.52 0.58
 -1 2 6 8.09 1.13
 1 2 7 323.25 6.32
 -1 2 -7 321.47 4.43
 1 2 -7 335.69 5.14
 -1 2 -7 338.16 4.08
 1 -2 -7 327.04 5.17
 -1 -2 -7 330.93 5.04
 -1 2 7 325.44 5.18
 1 2 7 325.68 4.18
 1 2 -7 331.27 5.69
 -1 2 7 335.98 6.31
 -1 -2 7 334.91 6.32
 1 2 7 333.48 3.37
 -1 -2 7 332.19 5.69
 1 -2 7 327.11 5.98
 1 2 7 329.74 3.06
 -1 -2 7 335.11 4.65
 1 2 -7 326.07 4.57
 -1 2 -7 326.97 4.06
 -1 -2 -7 331.42 4.38
 1 -2 -7 335.92 3.75
 -1 -2 7 328.93 3.51
 -1 2 7 326.98 4.74
 -1 -2 -7 329.58 5.76
 -1 2 7 337.57 6.57
 1 -2 -7 326.08 3.31
 1 2 7 327.52 6.34
 1 -2 -7 334.4 5.57
 1 2 -7 328.06 4.78
 -1 2 -8 3.58 0.82
 1 2 -8 3.46 0.94
 -1 2 8 4.66 1.07
 -1 -2 8 2.93 1.02
 1 2 8 2.08 0.35
 -1 2 8 3.26 0.45
 -1 -2 -8 3.58 0.95
 -1 2 -8 2.88 0.67
 1 2 -8 3.1 0.87
 -1 2 8 3.09 0.85
 1 2 8 2.94 0.58
 -1 2 -8 2.81 0.61
 1 2 -8 2.07 0.71
 -1 2 8 2.35 0.64
 -1 2 -8 3.34 0.72
 -1 -2 -8 1.77 0.76
 1 2 8 2.73 0.93
 -1 2 8 7.03 1.51
 1 -2 8 2.76 0.85
 -1 2 8 2.69 0.74
 1 -2 -8 2.91 0.45
 1 2 -8 3.06 0.73
 1 -2 -8 2.6 1.01
 -1 -2 -8 4.42 0.73
 1 -2 -8 2.2 0.51
 1 2 -9 20.73 1.44
 -1 2 -9 21.92 1.32
 -1 -2 -9 18.65 1.54
 -1 2 -9 18.9 1.24
 -1 2 9 17.48 1.18
 -1 2 9 20.97 0.77
 1 2 9 23 2.17
 -1 -2 9 16.81 1.82
 -1 2 9 20.39 2.17
 -1 2 9 20.05 1.99
 -1 -2 9 18.23 1.9
 1 -2 -9 19.43 1.08
 -1 -2 -9 19.95 1.29
 -1 2 -9 17.51 1.43
 1 2 -9 20.51 1.66
 -1 -2 -9 17.65 1.67
 1 2 -9 17.36 1.34
 1 -2 -9 21.13 1.73
 -1 2 9 20.3 1.47
 1 2 -9 21.49 1.81
 -1 2 -9 18.09 1.45
 1 -2 -9 20.94 0.82
 -1 2 -10 18.24 1.36
 -1 2 -10 17.74 1.59
 1 2 -10 15.68 1.39
 1 -2 -10 17.17 1.64
 -1 -2 -10 19.97 1.82
 1 2 -10 17.7 1.82
 -1 2 10 16.97 1.1
 1 2 10 17.24 2.05
 -1 2 10 15.64 1.92
 -1 -2 10 18.92 2.09
 -1 2 10 14.98 1.81
 -1 -2 10 19.68 2.04
 1 -2 -10 16.85 1.08
 -1 -2 -10 17.74 1.29
 1 2 -10 19.37 1.17
 -1 -2 -11 172.63 3.78
 1 -2 -11 176.05 3.31
 -1 2 -11 173.97 5.29
 1 2 -11 172.4 5.34
 -1 -2 -11 174.81 5.17
 1 2 -11 175.28 4.53
 1 -2 -11 179.32 5.11
 -1 2 -11 186.82 4.87
 1 2 11 174.3 6.05
 -1 2 11 164.12 5.98
 1 -2 11 167.65 5.99
 -1 -2 11 168.18 6.02
 -1 -2 11 163.34 5.83
 -1 2 11 169.22 5.92
 -1 2 -11 178.99 3.93
 -1 2 -11 179.32 3.89
 1 2 -11 175.97 3.37
 1 2 -12 3.92 1.15
 -1 2 -12 3.94 1.31
 1 -2 -12 5.02 1.35
 -1 2 -12 6.6 1.05
 1 2 12 6.82 1.75
 -1 -2 12 4.83 1.43
 1 -2 12 6.02 1.64
 -1 2 12 6.17 1.64
 -1 2 12 5.51 1.61
 -1 -2 12 6.11 1.6
 1 2 -12 6.47 0.52
 -1 -2 -12 5.24 1.34
 -1 2 -12 6.85 1.25
 1 -2 -12 6.4 1.37
 1 2 -12 6.42 1.14
 1 -2 -12 5.61 0.77
 1 2 -12 7.21 0.83
 -1 -2 -12 5.88 0.89
 -1 2 -13 52.11 2.26
 1 2 -13 51.93 1.91
 1 -2 -13 50.78 1.85
 -1 -2 -13 53.74 2.24
 1 2 -13 56.59 3.44
 -1 -2 -13 53.52 3.19
 1 2 -13 56.32 2.88
 1 -2 -13 55.84 3.19
 -1 2 -13 51.4 2.85
 -1 2 13 56.69 3.99
 1 -2 13 52.49 3.77
 -1 -2 13 53.37 3.82
 1 2 13 59.1 4.01
 -1 2 -13 56.92 3.47
 1 -2 -13 52.26 3.6
 -1 2 13 55.03 3.82
 -1 -2 13 58.88 4.01
 -1 2 14 60.68 4.33
 -1 -2 14 64.88 4.52
 1 2 -14 62.8 3.91
 -1 2 -14 66.26 3.35
 1 2 -14 64.79 3.22
 -1 -2 -14 69.87 3.76
 1 -2 -14 63.69 3.49
 1 -2 14 70.17 4.57
 -1 2 14 68.93 4.57
 -1 -2 14 72.62 4.64
 1 2 14 56.98 4.1
 1 2 -14 72.93 4.03
 1 -2 -14 70.1 4.25
 -1 -2 -14 70.35 4.23
 -1 2 -14 69.89 3.98
 -1 2 -14 64.36 2.49
 -1 -2 -14 65.13 2.48
 -1 -2 -15 1.57 1.21
 1 -2 -15 4.64 1.47
 -1 2 -15 3.04 1.19
 1 2 -15 2.58 1.24
 -1 -2 -15 3.38 1.69
 1 -2 -15 3.57 1.56
 -1 2 -15 3.42 1.38
 1 2 -15 2.94 1.52
 -1 2 15 2.88 1.87
 -1 -2 15 4.51 1.9
 1 2 15 2.69 1.64
 -1 -2 15 1.98 1.66
 1 -2 15 3.59 1.88
 -1 2 15 5.93 2.09
 -1 2 16 0.58 1.7
 1 -2 16 0.78 1.62
 1 2 16 2.52 1.8
 -1 -2 16 -0.98 1.79
 1 -2 -16 1.47 1.16
 1 2 -16 0.9 1.04
 -1 2 -16 0.32 1.12
 -1 -2 -16 0.77 1.22
 1 -2 -16 2.66 1.82
 -1 -2 -16 -0.16 1.51
 1 2 -16 1.63 1.44
 -1 2 16 -1.95 1.63
 1 2 -16 0.75 1.34
 -1 2 -16 2.2 1.51
 -1 -2 -17 56.99 4.25
 1 2 -17 57.42 4.09
 -1 2 -17 62.33 4.23
 1 -2 -17 55.48 4.19
 1 2 -17 54.61 4.18
 -1 2 -17 58 4.24
 -1 2 -17 65.39 3.6
 1 -2 -17 54.99 3.59
 -1 -2 -17 55.83 3.68
 -1 2 17 60.7 5.03
 -1 -2 17 61.71 4.92
 -1 2 17 66.77 5.19
 1 -2 17 59.32 4.86
 1 2 17 61.06 4.77
 -1 -2 -18 10.12 2.29
 1 2 -18 5.94 1.67
 1 -2 -18 5.8 1.96
 -1 2 -18 7.63 1.98
 -1 2 -18 11.36 2.31
 1 2 -18 6.47 1.91
 -1 -2 -18 6.36 1.72
 1 -2 -18 6.1 1.52
 1 2 18 5.79 2.38
 -1 -2 18 2.02 2.15
 -1 2 18 6.04 2.12
 1 -2 18 11.38 2.57
 -1 2 18 9.97 2.5
 1 -2 -19 12.02 2.74
 1 2 -19 17.3 2.92
 -1 2 -19 14.96 2.64
 1 -2 -19 16.1 2.74
 -1 2 -19 15.13 2.43
 -1 -2 -19 15.26 2.69
 1 2 -19 13.37 2.39
 -1 -2 19 14.77 3.22
 -1 2 19 11.4 2.88
 1 2 19 14.67 3.21
 1 -2 19 14.96 3.1
 -1 2 19 14.28 3.07
 -1 2 -20 -0.59 1.66
 -1 -2 -20 4.41 2.17
 1 2 -20 6.29 2.17
 1 -2 -20 6.72 2.47
 1 -2 -20 2.45 2.09
 -1 2 -20 3.98 2.02
 -1 -2 -20 3.02 1.91
 1 2 -20 5.2 2.19
 1 -2 20 1.5 2.64
 1 2 20 3.75 2.29
 -1 2 20 2.51 2.39
 -1 -2 20 4.78 2.62
 -1 2 20 1.02 2.25
 1 -2 -21 3.38 1.96
 -1 -2 -21 2.49 1.96
 -1 2 -21 6.72 2.18
 1 2 -21 6.32 2.19
 1 -2 21 3.93 2.55
 -1 -2 21 3.95 2.38
 -1 2 21 2.89 2.54
 1 2 21 7.32 2.95
 1 2 -21 9.44 2.6
 -1 2 -21 5.24 2.13
 -1 -2 -21 3.91 2.15
 1 -2 -21 6.73 2.23
 1 -2 -22 -0.43 1.75
 -1 -2 -22 2.75 2.34
 1 2 22 0.27 2.28
 1 -2 22 -0.27 2.35
 -1 2 22 3.28 2.68
 -1 -2 22 0.27 2.72
 1 -2 -22 1.38 1.92
 -1 2 -22 1.03 1.78
 1 2 -22 1.07 1.98
 -1 -2 -22 -0.22 1.73
 -1 -2 -23 -2.7 1.98
 1 -2 -23 3.26 1.86
 -1 -3 0 0.29 0.17
 1 3 0 -0.08 0.16
 -1 3 0 -0.01 0.15
 -1 3 0 0.23 0.25
 1 3 0 0.09 0.21
 -1 -3 0 0.19 0.24
 -1 3 0 -0.15 0.2
 -1 -3 -1 437.79 3.57
 -1 3 -1 468.04 3.17
 1 3 -1 461.03 3.51
 -1 3 1 463.22 2.8
 1 -3 -1 463.7 4.31
 -1 3 1 465.23 4.34
 1 3 -1 476.11 3.72
 -1 3 1 467.7 3.54
 1 -3 -1 457.89 3.61
 -1 3 -1 453.57 2.63
 1 3 1 449.75 2.77
 1 3 1 462.19 2.8
 -1 3 -1 476.29 2.84
 -1 -3 -1 475.87 3.49
 1 -3 -1 460.93 2.51
 -1 3 1 460.28 3.96
 1 -3 -1 460.74 3.89
 1 3 -1 467.54 3.21
 -1 3 2 1.02 0.4
 1 3 2 0.27 0.4
 -1 3 -2 0.77 0.34
 -1 3 -2 0.65 0.23
 1 3 -2 0.88 0.34
 -1 -3 -2 1.78 0.4
 1 3 -2 0.84 0.29
 1 3 -2 0.42 0.36
 -1 3 -2 1.32 0.39
 1 3 2 0.82 0.39
 -1 -3 -2 0.86 0.41
 1 -3 -2 1.01 0.3
 1 -3 -2 0.42 0.53
 1 3 -2 1.33 0.35
 -1 3 -2 0.38 0.31
 1 3 -2 0.95 0.4
 1 3 -2 0.72 0.5
 -1 3 -2 1.16 0.42
 1 3 2 1.04 0.39
 1 3 -2 0.56 0.25
 1 -3 -2 1.04 0.51
 1 -3 -2 0.69 0.42
 -1 3 -2 0.19 0.32
 1 3 -2 1.14 0.34
 1 3 -2 1.02 0.41
 -1 3 2 0.78 0.38
 1 3 -3 0.38 0.41
 1 3 -3 0.58 0.52
 1 3 -3 0.11 0.53
 -1 3 -3 1.75 0.49
 -1 -3 3 0.92 0.53
 -1 3 3 0.06 0.28
 -1 -3 -3 0.71 0.38
 1 3 -3 0.47 0.39
 1 3 3 0.89 0.47
 -1 -3 3 0.24 0.37
 1 3 -3 0.65 0.41
 -1 3 -3 0.71 0.47
 1 -3 -3 0.66 0.48
 -1 -3 -3 0.42 0.5
 1 3 -3 0.56 0.24
 1 3 -3 0.71 0.45
 -1 3 -3 0.41 0.33
 1 -3 -3 0.61 0.28
 1 -3 -3 0.42 0.57
 1 3 3 1 0.56
 -1 3 -3 0.48 0.35
 1 3 3 0.86 0.23
 1 3 3 0.42 0.39
 -1 -3 -3 0.07 0.45
 1 -3 -3 0.33 0.47
 1 3 -3 0.71 0.47
 -1 3 3 0.15 0.46
 -1 3 -3 0.26 0.51
 1 3 -3 0.82 0.45
 1 -3 3 0.49 0.27
 -1 -3 3 0.46 0.4
 1 3 -3 0.63 0.46
 -1 3 -3 0.18 0.47
 1 3 3 0.52 0.49
 -1 -3 -3 1.43 0.55
 -1 3 3 0.8 0.51
 1 3 3 0.24 0.49
 1 3 -4 284.37 3.62
 -1 3 -4 279.92 3.93
 -1 -3 4 290.76 3.83
 1 3 -4 301.86 4.2
 -1 3 -4 289.42 4.03
 -1 -3 4 291.09 4.47
 -1 3 4 286.76 2.74
 -1 -3 -4 296.42 4.1
 -1 3 4 285.08 4.3
 1 3 4 282.34 4.29
 -1 3 4 275.02 3.98
 1 3 -4 283.69 2.84
 -1 -3 -4 282.22 4.36
 1 3 -4 288.34 4.06
 1 3 -4 289.47 3.56
 -1 3 -4 295.65 2.92
 -1 3 4 288.57 4.71
 1 -3 -4 279.25 4.19
 1 3 4 291.03 3.94
 -1 3 -4 292.65 3
 1 -3 -4 274.39 2.82
 -1 -3 -4 285.05 3.4
 1 3 -4 292.85 3.8
 1 3 -4 298.19 3.93
 -1 3 4 289.18 4.42
 1 3 -4 287.27 4.14
 -1 3 -4 298.92 4.26
 1 -3 -4 272.77 4.14
 -1 3 -4 291.35 3.41
 -1 -3 -4 284.22 3.79
 -1 3 4 282.03 4.01
 1 3 -4 275.23 4.06
 -1 -3 -4 280.73 4.11
 1 3 4 283.47 4.34
 1 -3 -4 286.71 2.88
 1 3 -4 286.6 4.04
 1 3 4 284.9 4.35
 -1 3 -4 281.56 3.93
 -1 3 5 973.31 9.2
 1 3 5 946.95 8.92
 -1 3 -5 954.45 5.86
 1 3 -5 946.22 6.86
 -1 3 5 964.28 8.78
 1 3 5 964.58 8.02
 1 -3 -5 970.4 8.26
 1 3 5 989.3 7.59
 -1 3 -5 949.07 5.88
 -1 -3 -5 945.13 6.65
 1 -3 -5 946.32 5.66
 -1 -3 -5 939.72 8.67
 -1 3 5 936.94 8.74
 1 3 5 906.31 8.64
 -1 -3 5 951.38 9
 -1 3 5 921.84 7.65
 -1 -3 5 933.46 4.72
 -1 -3 -5 955.92 7.43
 -1 3 -5 960.55 6.64
 1 -3 -5 945.58 8.35
 1 3 -5 938.56 6.12
 -1 3 -5 945.28 7.89
 1 -3 5 931.16 8.43
 1 3 -5 965.65 7.39
 -1 -3 5 964.03 7.9
 1 3 5 941.87 8.92
 1 -3 -5 945.47 5.44
 -1 3 -5 970.39 6.42
 1 3 -5 952.53 7.64
 1 3 -5 951.45 7.76
 1 3 6 90.54 3.08
 -1 3 -6 95.21 2.05
 1 3 -6 92.29 2.34
 -1 3 6 88.63 2.82
 1 3 6 89.59 2.54
 -1 -3 -6 87.3 2.64
 1 -3 -6 96.48 2.84
 1 3 -6 93.03 2.21
 1 -3 -6 86.36 2.81
 -1 -3 -6 91.22 2.22
 1 -3 -6 89.79 1.89
 -1 -3 -6 90.66 2.96
 1 3 6 91.13 2.08
 -1 3 -6 93.49 2.04
 1 3 6 91.63 3.08
 -1 3 6 91.38 3.05
 -1 3 6 92 3.23
 -1 -3 6 88.09 3.08
 -1 3 -6 90.02 2.22
 -1 3 6 87.93 2.52
 -1 -3 -6 94.45 2.55
 -1 -3 6 90.45 1.57
 1 3 6 90.31 3.09
 -1 -3 6 91.53 2.78
 1 -3 6 94.23 2.97
 1 -3 -6 89.96 1.73
 1 3 -6 90.06 2.7
 -1 3 -6 91.43 2.23
 1 3 -6 91.75 2.64
 1 -3 7 10.47 1.29
 -1 3 7 11.31 1.38
 1 3 7 12.83 1.38
 -1 3 -7 10.58 0.83
 1 3 -7 11.13 1.02
 -1 3 7 13.57 1.28
 -1 3 -7 9.99 0.9
 1 3 -7 12.42 1.14
 1 3 7 12.2 1.13
 1 -3 -7 12.14 1.25
 -1 -3 -7 11.71 1.23
 -1 -3 -7 12.08 1.26
 1 3 7 11.21 1.4
 -1 3 7 9.75 1.34
 1 3 -7 11.31 1.16
 1 3 -7 11.61 0.96
 1 -3 -7 11.03 1.19
 -1 3 -7 11.45 0.86
 1 3 7 10.3 0.77
 -1 -3 7 11.64 0.63
 -1 -3 -7 11.4 1.08
 -1 3 7 10.54 0.98
 -1 -3 7 12.54 1.25
 -1 3 7 10.67 1.14
 1 3 -7 10.25 1.18
 -1 -3 7 11.59 1.34
 1 -3 -7 12.71 0.82
 -1 -3 -7 11.19 0.92
 1 3 7 10.58 0.49
 1 -3 -7 10.93 0.63
 1 3 7 10.84 1.34
 -1 3 -8 714.07 6.99
 1 3 -8 709.01 7.76
 1 -3 -8 721.81 4.74
 1 3 -8 711.72 7.19
 -1 3 -8 719.16 6.43
 -1 -3 -8 730.56 6.92
 1 -3 -8 700.65 5.97
 1 3 8 729.6 10.19
 -1 -3 8 704.27 8.93
 1 -3 8 722.27 9.47
 1 3 8 710.99 4.82
 -1 -3 8 713.41 10.01
 1 3 -8 679.13 8.08
 -1 3 8 710.47 9.86
 -1 3 -8 723.11 6.37
 1 3 8 715.02 5.59
 -1 3 8 715.35 7.63
 -1 3 -8 706.06 7.75
 1 3 8 743.41 6.87
 -1 3 8 714.9 8.21
 1 3 -8 712.3 8.88
 1 3 -8 716.03 7.27
 -1 -3 -8 712.64 9.19
 1 -3 -8 705.8 8.89
 1 3 8 679.98 9.63
 -1 3 8 713.92 10.18
 -1 3 -9 781.46 7.9
 1 3 -9 788.45 8.72
 -1 -3 9 777.85 11.27
 -1 3 9 788.5 11.15
 -1 3 9 770.93 5.66
 1 3 9 809.87 5.59
 -1 3 -9 817.08 7.12
 1 -3 -9 791.78 9.91
 1 3 -9 788.22 8.28
 -1 -3 -9 819.57 10.35
 -1 3 -9 801.82 8.75
 -1 3 9 773.5 8.58
 1 3 -9 796.69 9.99
 1 3 9 815.38 7.19
 1 -3 9 796.29 10.59
 -1 3 9 778 7.52
 -1 3 -9 770.72 7.1
 -1 3 -9 797.35 7.06
 -1 3 9 794.6 11.43
 1 3 9 819.18 11.56
 -1 -3 -9 786.93 7.51
 1 -3 -9 776.45 6.54
 -1 3 -10 11.06 1.05
 -1 -3 10 10.07 1.5
 -1 3 10 9.42 1.57
 -1 3 -10 9.54 0.93
 -1 3 10 9.41 0.61
 -1 3 10 10.83 0.94
 -1 3 -10 10.37 1.21
 -1 3 -10 8.89 1.15
 1 -3 -10 10.28 1.42
 -1 -3 -10 11 1.43
 1 3 -10 8.22 1.03
 -1 3 -10 9.37 0.94
 1 3 -10 8.72 1.35
 -1 3 10 10.15 1.17
 -1 3 -10 10.79 1.42
 -1 3 10 7.42 1.48
 1 3 10 9.99 1.67
 1 -3 -10 10.56 0.88
 -1 -3 -10 8.24 0.91
 -1 3 -11 419.59 8.07
 -1 3 11 414.26 4.75
 1 3 -11 412.74 5.24
 -1 3 -11 414.12 5.79
 -1 3 11 419.39 9.33
 1 3 11 409.39 9.26
 -1 3 -11 376.61 2.58
 1 3 -11 428.82 8.3
 -1 3 -11 413.05 6.99
 -1 -3 -11 426.98 8.22
 1 -3 -11 427.77 8.03
 1 3 -11 424.94 6.78
 -1 -3 11 425.31 9.31
 -1 3 11 406.53 9.12
 1 -3 -11 415.66 5.12
 -1 -3 -11 411.48 5.86
 1 3 12 242.84 7.49
 -1 3 12 233.89 7.45
 1 3 -12 230.76 4
 -1 3 -12 230.91 4.59
 1 3 -12 236.39 6.47
 1 3 -12 231.36 5.24
 1 -3 -12 227.3 6.14
 -1 3 -12 235.1 5.52
 -1 -3 -12 237.19 6.43
 1 -3 -12 223.34 3.83
 -1 -3 -12 230.76 4.48
 -1 -3 12 227.26 7.2
 -1 3 12 236.83 7.35
 1 -3 -12 226.72 6.94
 -1 3 -12 241.35 6.43
 1 -3 -13 102.2 4.9
 -1 3 -13 105.59 4.53
 -1 -3 -13 98.11 3
 1 -3 -13 94.84 2.57
 1 3 -13 101.46 2.67
 1 3 -13 112.53 4.77
 -1 3 13 104.97 5.23
 1 3 13 110.13 5.37
 -1 3 -13 97.82 3.03
 1 3 -13 105.4 4.78
 -1 -3 13 98.74 5.17
 -1 3 13 102.6 5.15
 -1 3 -13 103.32 3.87
 1 3 -13 100.9 3.67
 -1 -3 -13 102.34 4.41
 1 -3 -13 99.06 4.29
 1 -3 -14 2.62 1.32
 -1 3 -14 4.45 1.22
 1 3 -14 5.33 1.22
 -1 -3 -14 3.32 1.34
 -1 3 14 3.96 1.64
 1 3 14 5.1 1.85
 -1 3 -14 3.24 0.9
 -1 -3 -14 3.52 0.84
 1 3 -14 4.67 1.42
 1 3 -14 5.77 1.58
 -1 3 14 1.48 1.52
 -1 -3 14 5.47 1.64
 -1 3 -14 3.57 1.43
 -1 -3 -14 4.24 1.56
 1 -3 -14 4.6 1.39
 1 3 -15 185.69 5.31
 -1 -3 -15 192.47 6.4
 1 -3 -15 203.7 6.42
 -1 3 -15 185.03 5.48
 1 -3 -15 189.39 7.19
 -1 -3 -15 205.76 7.43
 -1 3 -15 193.56 6.64
 1 3 -15 197.14 6.76
 1 3 15 188.56 7.64
 -1 3 15 190.39 7.67
 -1 3 15 185.42 7.64
 1 3 -15 192.84 7.04
 1 -3 -16 66.88 3.94
 -1 -3 -16 65.46 3.98
 1 3 -16 61.63 3.23
 -1 3 -16 63.43 3.37
 -1 -3 -16 65.78 4.53
 1 3 -16 65.4 4.23
 1 -3 -16 64.97 4.47
 -1 3 -16 65 4.12
 1 3 16 65.8 4.89
 -1 3 16 61.79 4.81
 -1 3 16 69.81 4.99
 1 3 -16 64.11 4.35
 -1 3 -16 58.47 4.03
 1 -3 -17 23.91 2.68
 -1 -3 -17 22.38 2.6
 -1 -3 -17 21.79 3.04
 1 3 -17 20.16 2.55
 1 -3 -17 24.05 3.27
 -1 3 -17 20.72 2.63
 1 3 17 22.04 3.3
 -1 3 17 24.88 3.34
 -1 3 17 28.08 3.58
 1 3 -17 21.42 2.76
 -1 3 -17 22.65 2.81
 1 -3 -18 0.14 1.3
 -1 -3 -18 1.44 1.49
 -1 -3 -18 -1.13 1.73
 -1 3 -18 -0.87 1.59
 1 3 -18 -2.36 1.73
 -1 3 18 2.27 2.13
 1 -3 -18 0.96 1.83
 1 3 -18 -1.32 1.38
 -1 3 -18 0.16 1.48
 -1 3 18 0.45 2.35
 1 3 18 0.45 1.98
 1 3 -19 121.86 6.41
 -1 3 -19 129.89 6.4
 -1 3 19 136.65 7.73
 -1 -3 -19 118.4 6.49
 1 -3 -19 123.09 6.6
 1 3 -19 124.53 6.17
 -1 3 -19 121.31 5.97
 -1 3 19 126.23 7.34
 1 3 19 119.84 7.19
 1 3 -20 5.98 2.1
 1 -3 -20 11.45 2.61
 -1 3 -20 10.51 2.34
 -1 -3 -20 5.97 2.36
 -1 3 20 8.98 3.09
 1 -3 -20 9.41 2.37
 1 3 -20 5.79 1.95
 -1 -3 -20 11.94 2.91
 -1 3 -20 13.2 2.5
 -1 3 20 5.26 2.62
 1 3 20 10.98 3.14
 -1 -3 -21 1.55 1.88
 1 -3 -21 4.79 2.53
 1 3 -21 3.09 1.81
 -1 3 -21 1.98 1.66
 -1 3 21 1.35 2.23
 1 -3 -21 3.02 2.05
 -1 -3 -21 3.18 2.05
 1 3 -21 1.49 1.81
 -1 3 21 3.67 2.76
 1 3 21 3.66 2.34
 -1 3 22 -4.63 3.02
 1 3 22 0.54 2.39
 -1 -3 -22 -1.73 2.04
 1 -3 -22 2.21 1.92
 -1 -3 -22 -0.23 2.08
 1 -3 -22 -1.64 1.99
 1 3 -22 3.16 1.96
 1 -3 -23 1.56 2.03
 -1 -3 -23 4.12 2.33
 1 -3 -23 1.66 2.07
 1 4 0 0.62 0.28
 -1 -4 0 0.24 0.25
 1 -4 0 0.1 0.24
 1 4 0 -0.25 0.22
 -1 4 0 0.06 0.34
 -1 4 0 -0.15 0.25
 1 4 0 -0.15 0.33
 -1 -4 0 -0.15 0.32
 -1 -4 -1 458.65 4.18
 1 4 -1 460.69 4.01
 1 -4 -1 464.87 4
 -1 4 1 461.67 3.87
 -1 -4 -1 454.87 3.97
 1 -4 -1 458.07 2.82
 -1 4 -1 458.06 2.61
 1 4 1 453.62 2.77
 -1 4 1 448.21 2.77
 -1 4 -1 474.9 2.85
 1 4 1 465.39 2.81
 -1 4 -1 463.2 3.3
 -1 4 1 459.88 4.3
 1 -4 -1 451.88 4.29
 -1 4 1 459.67 4.87
 1 4 -1 465.77 3.85
 -1 -4 1 459.61 3.71
 -1 4 -1 457.83 3.55
 1 -4 -2 246.69 3.33
 -1 4 2 242.97 3.17
 -1 -4 -2 241.12 3.42
 1 4 -2 249.51 2.89
 -1 4 -2 249.95 2.32
 1 -4 2 251.06 2.29
 -1 4 -2 252.56 3.03
 -1 -4 -2 237.98 2.97
 1 4 -2 251.5 2.42
 -1 -4 2 252.97 2.37
 1 4 -2 256.66 3.19
 -1 4 2 242.71 2.84
 -1 4 -2 256.09 2.89
 1 4 -2 245.48 2.79
 1 -4 -2 241.3 3.77
 1 4 -2 255.51 2.55
 -1 -4 2 248.67 2.69
 1 4 2 240.79 2.84
 -1 4 -2 241.43 3.09
 1 4 2 229.1 2.78
 -1 4 -2 243.01 2.66
 -1 4 -2 249.67 2.97
 -1 -4 -2 241.86 3.16
 1 -4 -2 250.97 3.46
 1 -4 -2 249.98 2.08
 1 4 -3 1316.01 8.61
 1 4 -3 1304.29 8
 -1 4 -3 1298.3 7.9
 1 4 3 1256.36 7.94
 1 4 -3 1280.65 5.73
 -1 -4 3 1289.08 7.14
 1 4 -3 1283.91 6.88
 -1 4 -3 1260.5 7.67
 1 -4 -3 1263.54 8.4
 -1 -4 -3 1243 8.65
 -1 -4 3 1279.87 7.2
 -1 4 -3 1284.83 6.53
 1 4 -3 1277.47 7.49
 1 4 -3 1271.81 7.41
 -1 4 -3 1210.37 7.17
 1 4 3 1260.4 7.8
 -1 -4 3 1257.99 7.32
 1 -4 3 1261.9 5.9
 -1 4 3 1269.48 6.48
 1 4 3 1228.52 8.77
 1 -4 -3 1314.49 9.19
 1 4 -3 1281.75 5.9
 1 4 -3 1271.05 7.34
 1 -4 3 1274.45 6.33
 1 -4 -3 1294.9 6.35
 -1 4 -3 1233.54 6.45
 1 4 -3 1266.44 6.57
 1 4 3 1266.46 6.74
 -1 -4 -3 1259 7.12
 -1 4 3 1299.86 6.08
 -1 4 -3 1273.85 5.68
 -1 -4 3 1283.56 6.38
 -1 4 -3 1272.26 6.71
 -1 -4 -3 1192.66 7.77
 1 -4 -3 1262.75 8.36
 -1 4 3 1319.33 8.31
 1 4 3 1281.54 8.27
 1 4 -3 1290.69 7.65
 -1 4 3 1290.04 7.95
 -1 4 -3 1332.15 7.92
 -1 -4 -4 215.19 3.14
 -1 4 4 225.27 2.66
 1 4 -4 219.34 3.23
 1 4 -4 218.27 3.24
 -1 4 -4 219.59 2.86
 1 4 -4 227.92 2.09
 1 4 -4 233.38 3.87
 -1 -4 4 224.74 3.99
 -1 4 -4 215 3.58
 1 4 -4 228.94 3.78
 1 4 4 223.34 3.03
 1 4 4 207.42 3.76
 -1 -4 4 236.75 3.49
 -1 4 -4 213.65 3.49
 1 4 -4 229.83 3.3
 1 -4 -4 224.75 3.92
 -1 -4 -4 221.48 4.02
 -1 4 4 217.92 3.67
 1 4 -4 228.32 3.62
 -1 4 -4 221.82 3.24
 -1 4 -4 217.54 2.88
 1 -4 4 220.51 2.55
 -1 -4 4 220.45 3.18
 1 4 -4 221.91 3.3
 -1 4 4 221.77 4.51
 -1 4 4 227.94 3.98
 1 4 4 225.98 3.88
 1 -4 -4 221.56 4.06
 1 4 -4 230.6 2.79
 1 4 4 217.62 3.83
 -1 4 4 219.74 3.86
 -1 -4 -4 218.31 3.51
 1 -4 -4 223 3.77
 -1 4 4 222.41 3.78
 -1 4 4 217.09 3.84
 1 4 -4 226.89 3.69
 -1 4 -4 224.55 3.69
 1 4 -4 216.18 3.57
 -1 4 -4 217.83 3.48
 1 4 4 214.17 3.78
 -1 -4 -4 215.21 3.64
 1 -4 -4 223.47 2.71
 1 4 4 222.84 2.26
 -1 -4 5 397.23 5.09
 1 -4 5 398.36 5.49
 -1 -4 5 398.38 5.92
 1 -4 -5 390.85 3.91
 -1 -4 -5 396.11 4.47
 1 4 -5 398.84 4.92
 1 4 5 399 5.79
 -1 4 -5 410.86 4.68
 1 4 -5 399.65 5.41
 -1 4 -5 397.55 5.18
 1 4 -5 400.41 4.82
 -1 -4 -5 394.92 5.83
 1 4 -5 397.17 3.71
 1 4 -5 393.09 5.33
 1 4 5 387.73 5.75
 1 4 -5 396.92 4.64
 -1 4 -5 388.63 3.92
 -1 4 5 388.14 6.12
 1 -4 -5 391.2 5.61
 1 4 5 405.17 5.24
 -1 4 -5 390.39 4.02
 1 4 -5 391.99 4.52
 -1 4 5 397.29 3.72
 -1 -4 -5 395.32 5.07
 -1 4 5 381.07 5.29
 1 -4 -5 390.61 3.64
 1 4 -5 405.86 5.1
 -1 4 5 397.94 5.99
 1 -4 -5 390.17 5.64
 1 4 5 407.47 5.85
 -1 4 5 399.43 5.78
 -1 -4 -6 898.88 9.37
 -1 4 6 904.77 9.94
 1 4 6 910.92 9.64
 -1 4 -6 878.17 6.32
 1 4 -6 872.64 7.28
 1 4 6 877.43 8.63
 -1 4 6 889.34 9.34
 1 4 6 924.76 8.25
 1 -4 -6 883.86 8.87
 -1 4 -6 882.11 6.42
 1 -4 -6 903.03 6.26
 -1 -4 -6 907.79 7.15
 1 4 6 886.43 9.45
 -1 4 6 885.57 9.4
 1 4 -6 906 8.19
 1 4 -6 885.65 7.24
 -1 -4 6 880.04 9.67
 1 -4 6 895.35 9.04
 -1 -4 6 878.11 8.48
 1 -4 -6 895.68 5.53
 -1 4 -6 902.22 7
 1 4 -6 875.74 7.99
 1 -4 -6 891.74 9.13
 1 4 -6 905.43 6.44
 -1 4 -6 910.45 7.42
 -1 -4 6 883.63 4.25
 -1 -4 -6 893.5 8.07
 -1 4 6 874.19 8.19
 1 4 6 880.63 9.5
 1 4 7 218.22 5.19
 1 4 -7 219.41 3.89
 -1 4 -7 213.75 3.35
 1 4 7 217.87 4.34
 -1 4 7 223.22 4.79
 1 -4 -7 219.82 2.74
 -1 4 -7 217.05 3.38
 1 4 -7 219.66 3.81
 1 4 7 213.78 3.53
 1 4 -7 219.4 4.46
 -1 -4 7 223.39 5.31
 1 -4 7 208.81 4.77
 -1 -4 7 226.9 4.69
 1 -4 -7 215.22 4.79
 -1 -4 -7 220.84 5
 1 4 -7 215.63 3.54
 1 4 7 221.42 5.21
 -1 4 7 233.58 5.41
 -1 4 7 220.81 5.14
 1 4 7 221.15 5.14
 -1 -4 -7 218.39 3.7
 1 -4 -7 216.26 3.24
 1 4 -7 219.69 4.32
 -1 4 -7 223.07 3.79
 -1 -4 7 227.37 2.21
 -1 4 7 224.93 4.35
 -1 -4 -7 214.72 4.24
 -1 4 -8 778.87 6.83
 1 4 -8 795.93 7.73
 -1 4 8 802.97 9.25
 1 4 -8 818.42 8.21
 1 4 8 800.08 8.41
 -1 4 -8 809.91 7.27
 1 4 8 781.61 10.63
 -1 4 -8 797.19 6.81
 1 4 8 781.7 6.61
 1 4 -8 797.65 7.58
 1 -4 8 789.77 9.86
 1 4 -8 815.54 9.23
 -1 4 -8 796.33 8.94
 -1 4 8 787.43 9.07
 1 4 8 793.58 7.79
 1 4 -8 795.94 8.75
 -1 4 8 786.03 10.67
 -1 4 8 807.96 10.47
 1 4 8 772.4 10.33
 1 4 8 792.87 4.46
 -1 -4 8 811.57 10.67
 -1 -4 8 795.97 9.42
 -1 4 8 817.68 8.52
 -1 -4 -8 799.58 9.95
 1 4 -8 800.97 7.37
 1 -4 -8 805.12 9.74
 1 -4 -8 789.16 6.51
 -1 -4 -8 779.01 7.36
 -1 4 -9 24.81 1.35
 -1 4 9 22.74 2.13
 1 4 9 23.3 2.11
 1 4 -9 28.61 1.77
 -1 4 -9 26.33 1.55
 1 4 -9 26.76 1.93
 1 4 9 26.55 1.01
 1 -4 9 27.09 2.08
 -1 -4 9 25.35 1.93
 1 4 -9 26 1.51
 1 -4 -9 26.36 1.98
 -1 -4 -9 29.78 2.14
 1 -4 -9 26.58 1.31
 -1 -4 -9 27.53 1.49
 -1 4 -9 27.3 1.65
 -1 4 -9 28.4 1.91
 -1 4 9 27.01 1.79
 1 4 9 24.8 1.44
 1 4 9 25.34 1.19
 -1 4 9 22.91 1.18
 -1 4 -9 25.92 1.41
 1 4 9 24.86 2.14
 -1 4 9 26.29 2.2
 -1 -4 9 26.72 2.2
 1 4 -9 22.51 1.77
 -1 4 -10 132.48 3.02
 1 4 -10 135.49 4.34
 1 -4 -10 132.24 2.91
 -1 -4 -10 129.02 3.28
 -1 4 -10 128.14 3.08
 1 4 10 132.73 2.48
 -1 4 10 128.37 2.51
 1 4 -10 124.92 4.43
 -1 4 -10 134.73 3.18
 -1 4 10 132.04 4.94
 -1 -4 10 125.75 4.9
 -1 4 -10 132.43 3.49
 1 4 -10 128.91 3.43
 -1 -4 -10 138.31 4.62
 1 -4 -10 130.79 4.44
 -1 4 -10 134.93 3.77
 -1 4 10 132.45 3.17
 1 -4 10 127.8 4.57
 -1 4 10 125.24 4.87
 1 4 10 129.06 4.95
 1 4 10 128.16 3.1
 -1 4 -10 135.01 4.28
 -1 4 10 128.05 3.71
 1 4 -11 15.42 1.73
 -1 -4 -11 12.69 1.65
 -1 4 -11 13.16 1.38
 1 4 -11 13.79 1.31
 1 -4 -11 17.29 1.82
 -1 4 11 14.3 1.07
 1 -4 -11 15 1.11
 -1 -4 -11 13 1.18
 -1 4 -11 13.47 1.41
 -1 4 -11 13.61 1.2
 1 4 11 11.9 1.77
 -1 4 11 13.1 2.02
 -1 4 11 14.26 2.08
 -1 -4 11 11.76 1.8
 -1 4 11 13.94 0.77
 -1 4 11 14.14 1.41
 -1 4 -11 15.82 1.69
 -1 4 -12 198.55 5.8
 1 -4 -12 185.02 3.59
 -1 -4 -12 202.28 4.28
 1 4 -12 205.93 5.94
 -1 4 -12 195.6 4.94
 1 4 -12 200.2 4.75
 1 -4 -12 191.48 5.8
 -1 -4 -12 206.26 6.1
 1 4 12 192.87 6.74
 -1 4 12 196.8 6.72
 -1 4 12 203.62 6.81
 -1 -4 12 202.74 6.89
 1 4 -12 199.51 6.16
 1 4 -12 190.5 3.73
 -1 4 12 192.31 2.87
 -1 -4 -13 1.95 0.71
 1 4 -13 3.71 1.07
 -1 -4 -13 3.92 1.35
 1 -4 -13 5.55 1.47
 1 4 -13 3.32 0.98
 -1 4 -13 4.5 1.09
 1 4 13 3.3 1.48
 -1 4 13 3.91 1.77
 -1 -4 13 2.73 1.56
 -1 4 13 2.24 1.34
 -1 4 -13 4.24 1.26
 1 4 -13 3.72 1.32
 1 4 -13 2.67 0.77
 -1 4 -13 2.91 0.83
 1 -4 -13 5.06 1.47
 -1 4 -13 2.84 1.1
 1 4 -14 7.64 0.95
 -1 -4 -14 9.71 1.18
 -1 4 -14 8.33 1.18
 -1 4 14 11.55 2.26
 1 4 14 10.36 2.13
 1 4 -14 9.61 1.79
 -1 4 -14 6.96 1.55
 -1 4 14 7.58 2.14
 1 -4 -14 10.04 2.02
 -1 4 -14 10.12 1.78
 1 4 -14 6.75 1.59
 -1 -4 -14 11.7 2.02
 -1 4 -14 7.49 1.39
 1 4 -14 7.15 1.24
 1 -4 -14 11.16 1.93
 1 4 15 55.94 4.37
 -1 4 15 57.77 4.47
 -1 4 -15 50.83 3.53
 1 4 -15 51.79 3.76
 -1 4 15 45.45 3.98
 1 -4 -15 49.15 3.81
 -1 -4 -15 55.64 4.08
 1 4 -15 54.19 3.62
 -1 4 -15 49.76 3.39
 1 -4 -15 51.87 3.49
 -1 -4 -15 56.32 3.72
 1 4 -15 53.08 2.87
 -1 4 -15 51.75 2.89
 1 4 16 183.7 7.84
 -1 4 16 201.67 8.2
 1 4 -16 196.94 7.27
 -1 4 -16 186.21 6.9
 -1 4 16 191.94 8.14
 1 -4 -16 202.43 7.8
 -1 -4 -16 195.85 7.65
 -1 4 -16 202.59 6.9
 1 4 -16 215.5 7.19
 -1 4 -16 199.42 5.66
 -1 -4 -16 197.21 6.77
 1 -4 -16 187.15 6.52
 1 4 17 17.87 3.04
 -1 4 17 12.31 2.61
 -1 4 -17 18.85 2.71
 1 4 -17 14.31 2.39
 -1 4 17 13.13 2.84
 -1 -4 -17 14.65 2.71
 1 -4 -17 16.28 2.71
 -1 4 -17 10.94 1.94
 1 4 -17 9.73 1.94
 -1 -4 -17 11.84 2.08
 1 -4 -17 10.72 1.99
 1 -4 -18 85.75 5.48
 1 4 -18 93.74 5.16
 -1 -4 -18 95.61 5.81
 -1 4 -18 95.54 5.16
 -1 4 -18 89.96 5.25
 1 4 -18 86.91 5.3
 -1 4 18 86.41 6.02
 -1 4 18 97.7 6.32
 1 4 18 91.11 6.07
 1 -4 -18 92.39 4.88
 -1 -4 -18 86.76 4.78
 1 -4 -19 38.97 3.99
 -1 -4 -19 46.13 4.34
 -1 4 -19 39.38 3.54
 1 4 -19 40.43 3.69
 -1 4 19 39.57 4.44
 1 4 19 44.86 4.62
 -1 4 19 45.97 4.63
 1 4 -19 41.35 3.89
 -1 4 -19 44.99 3.97
 1 -4 -19 36.1 3.88
 1 -4 -20 31.82 3.86
 1 4 -20 32.9 3.45
 -1 -4 -20 27.12 3.39
 -1 4 -20 29.01 3.19
 -1 4 20 30.87 4.34
 -1 4 20 36.98 4.47
 1 4 20 30.35 4.31
 -1 4 -20 33.04 3.59
 1 -4 -20 31.06 3.8
 1 4 -20 31.96 3.55
 -1 -4 -21 19.74 3.21
 1 -4 -21 15.43 2.85
 -1 4 21 10.53 2.97
 1 4 21 13.03 3.24
 -1 4 21 18.83 3.61
 1 -4 -21 12.28 2.78
 -1 -4 -21 13.72 3
 -1 4 -21 12.8 2.54
 1 4 -21 13.77 2.54
 1 -4 -22 135.88 7.4
 -1 -4 -22 140.72 7.44
 -1 4 22 147.4 8.57
 -1 4 22 137.12 8.08
 1 4 22 135.24 8.02
 -1 -4 -22 145.33 7.71
 1 4 -22 137.28 7.06
 1 -4 -22 135.02 7.52
 1 -4 -23 63.72 5.21
 -1 -4 -23 56.06 4.94
 -1 -4 -23 60.83 5.24
 1 -4 -23 64.87 5.41
 -1 5 0 -0.12 0.34
 -1 -5 0 0.03 0.33
 1 5 0 0.55 0.35
 1 5 0 -0.34 0.32
 1 -5 0 0.59 0.34
 -1 5 0 -0.4 0.42
 -1 -5 0 0.43 0.44
 1 5 0 0.1 0.45
 -1 -5 -1 36.39 1.38
 1 5 -1 39.79 1.37
 1 5 1 38.64 1.28
 -1 5 -1 39.44 1.19
 1 5 -1 39.73 1.25
 -1 -5 1 40.37 1.23
 1 -5 -1 39.58 0.96
 -1 -5 -1 35.98 0.81
 1 5 1 36.65 0.83
 -1 5 -1 35.33 0.82
 1 -5 -1 39.31 1.33
 1 5 -1 39.04 0.83
 -1 -5 1 36.26 0.82
 -1 5 1 41.86 1.31
 -1 5 1 39.73 0.84
 -1 5 -1 36.16 0.75
 -1 -5 -1 35.13 0.78
 1 5 1 35.12 0.81
 1 -5 1 35.03 0.78
 1 -5 -1 38.97 1.41
 -1 5 -1 35.76 1.09
 -1 5 1 37.72 1.42
 1 5 -2 14.66 0.82
 -1 5 -2 13.94 0.64
 -1 -5 -2 15.79 1
 1 -5 2 14.57 0.63
 1 5 -2 15.54 0.96
 -1 5 -2 15.29 0.86
 -1 5 2 15.46 0.8
 -1 5 2 15.27 0.76
 -1 -5 -2 14.83 0.78
 1 -5 -2 15.84 0.78
 -1 5 -2 16.25 0.84
 1 5 -2 16.72 0.8
 -1 -5 2 15.67 0.8
 1 5 -2 16.55 1
 -1 -5 -2 15.66 0.98
 1 -5 -2 15.63 1.09
 -1 5 -2 15.34 0.63
 1 -5 2 14.43 0.65
 1 5 2 13.99 0.76
 -1 5 2 16.8 1.01
 1 -5 -2 16.83 1.03
 -1 5 2 16.71 0.65
 1 -5 -2 15.48 0.61
 1 5 2 15.12 0.8
 1 -5 -2 16.4 0.79
 -1 5 -2 15.01 0.73
 -1 -5 -2 14.95 0.76
 1 5 -2 15.94 0.95
 -1 5 -2 14.99 0.91
 -1 -5 2 14.91 0.65
 -1 5 -3 0.98 0.51
 1 5 3 0.5 0.47
 1 5 -3 0.62 0.49
 -1 5 -3 0.89 0.48
 -1 -5 3 1 0.4
 1 -5 -3 1.11 0.62
 -1 -5 -3 0.86 0.63
 -1 -5 3 1.06 0.42
 -1 5 -3 0.45 0.3
 1 5 -3 0.73 0.45
 1 5 -3 -0.03 0.47
 1 -5 -3 0.42 0.5
 -1 5 -3 -0.13 0.42
 -1 -5 -3 0.97 0.43
 1 5 3 0.5 0.47
 -1 -5 3 0.83 0.5
 -1 5 -3 1.71 0.57
 -1 5 3 1.15 0.4
 1 5 -3 0.64 0.32
 1 -5 -3 0.58 0.77
 -1 -5 3 0.2 0.41
 1 -5 3 0.77 0.42
 1 5 -3 0.8 0.48
 1 5 -3 1.33 0.37
 -1 5 -3 1.01 0.29
 -1 -5 3 1.5 0.38
 -1 -5 3 0.76 0.46
 1 5 -3 0.49 0.59
 -1 -5 -3 1.19 0.49
 -1 5 -3 0.76 0.48
 1 -5 -3 0.53 0.42
 -1 5 3 1.04 0.48
 1 5 -3 0.52 0.48
 1 5 3 0.71 0.55
 -1 5 -3 0.94 0.46
 -1 5 3 0.14 0.49
 1 -5 -3 0.49 0.61
 -1 -5 -3 0.53 0.52
 -1 -5 -3 0.97 0.43
 1 5 3 0.69 0.41
 -1 5 3 0.53 0.41
 -1 5 -4 184.7 2.63
 1 5 -4 189.61 2.38
 1 -5 4 193.87 2.83
 1 5 -4 186.42 3.64
 1 -5 4 172.06 3.37
 -1 -5 4 183.24 3.13
 -1 5 -4 183.37 3.43
 1 5 -4 183.15 3.47
 1 5 -4 181.83 3.03
 -1 5 -4 184.96 3.33
 1 -5 -4 183.93 3.72
 -1 -5 -4 183.99 3.81
 1 5 -4 184.65 3.28
 -1 5 -4 190.26 2.99
 -1 5 -4 184.98 3.22
 1 5 -4 182.63 3.3
 1 -5 -4 186.37 3.27
 1 5 4 183.43 3.5
 -1 -5 -4 179.9 3.22
 1 -5 4 183.75 2.56
 -1 -5 4 180.67 3.06
 -1 5 4 182.59 2.75
 1 5 4 184.39 2.28
 1 5 4 182.84 3.8
 1 -5 -4 186.11 3.94
 -1 5 4 177.7 3.79
 1 5 -4 188.86 2.37
 -1 5 -4 187.5 2.9
 1 5 -4 186.81 3.17
 1 5 -4 181.74 2.85
 1 5 4 186.2 3.56
 1 5 4 183.17 3.64
 -1 5 4 184.13 3.67
 1 -5 -4 183.91 3.33
 1 5 -4 189.51 3.38
 -1 5 -4 193.92 3.45
 -1 5 4 191.75 3.63
 -1 -5 -4 196.97 3.43
 -1 5 -4 189.4 2.93
 -1 -5 -4 184.72 3.42
 -1 5 4 184.71 3.72
 1 -5 -4 189.74 3.66
 1 5 4 179.89 2.84
 -1 5 4 184.96 2.62
 -1 -5 -4 182.31 3.06
 1 5 5 136.05 2.6
 -1 5 -5 144.38 2.71
 1 5 5 139.51 3.46
 -1 5 -5 140.56 2.96
 1 5 -5 136.49 3.3
 -1 5 5 137.04 2.35
 -1 -5 -5 139.29 2.82
 1 5 -5 141.25 2.88
 -1 5 -5 140.23 2.61
 1 5 -5 139.31 2.87
 -1 -5 5 140.55 3.09
 1 -5 5 143.03 3.36
 1 5 -5 142.75 2.96
 -1 5 -5 139.82 3.14
 1 -5 -5 137.99 3.51
 -1 -5 -5 142.5 3.62
 1 5 -5 139.16 2.08
 1 5 -5 138.78 3.17
 -1 5 -5 139.06 2.91
 1 5 5 141.64 3.51
 -1 -5 5 139.2 2.77
 -1 5 5 131.07 3.87
 1 5 5 143.85 3.43
 1 -5 -5 135.64 3.61
 -1 5 5 144.29 3.54
 1 5 -5 139.25 2.18
 1 5 -5 140.97 1.72
 -1 5 5 137.84 3.47
 1 5 5 134.98 3.45
 -1 5 -5 140.72 2.63
 -1 5 5 140.78 3.62
 -1 -5 -5 146.45 3.24
 1 -5 -5 133.72 3.31
 -1 5 5 140.8 3.33
 1 5 5 139.16 2.04
 -1 -5 6 3.35 0.82
 1 -5 6 2.97 0.84
 -1 -5 6 3.3 0.91
 -1 5 6 3.4 0.54
 1 5 -6 2.68 0.76
 -1 5 -6 3.5 0.57
 1 -5 -6 1.6 0.85
 -1 -5 -6 3.01 0.8
 1 5 -6 2.6 0.48
 1 5 -6 4.07 0.83
 -1 5 -6 3.14 0.63
 1 5 -6 2.66 0.67
 -1 5 6 3.62 1.07
 1 5 6 1.82 0.85
 1 -5 -6 2.27 0.89
 1 5 6 3.13 0.81
 1 5 -6 2.8 0.48
 -1 5 -6 3.07 0.61
 1 5 -6 4.08 0.7
 1 5 -6 3.05 0.65
 -1 5 6 3.01 0.86
 1 5 6 2.7 0.79
 1 -5 -6 2.7 0.56
 -1 -5 -6 2.52 0.63
 1 5 6 2.9 0.84
 -1 5 6 3.24 0.82
 -1 5 -6 3.17 0.72
 1 5 -6 2.77 0.84
 -1 -5 -6 2.73 0.7
 -1 5 6 2.75 0.74
 1 5 6 2.9 0.88
 1 5 -7 15.28 1.31
 -1 5 7 15.53 1.49
 1 5 -7 15.72 1.22
 1 5 7 18.17 1.5
 -1 5 7 16.67 1.6
 1 5 7 18.71 1.71
 1 5 -7 16.69 0.93
 -1 5 -7 19.25 1.13
 1 5 -7 17.46 1.21
 1 5 7 14.1 1.5
 -1 5 7 19.1 1.65
 1 5 -7 15.44 1.26
 1 5 7 15.81 1.13
 -1 -5 7 18.08 1.61
 -1 5 -7 18.6 1.24
 1 5 -7 16.95 1.38
 -1 5 -7 16.43 1.2
 -1 -5 -7 19.19 1.22
 1 -5 -7 16.78 1.04
 1 5 7 18.02 1.6
 -1 5 -7 18.44 1.28
 1 -5 7 15.87 1.45
 -1 -5 7 18.06 1.47
 1 -5 -7 17.56 1.56
 1 5 -7 16.53 0.99
 -1 -5 -7 16.45 1.54
 -1 5 7 17.3 1.35
 -1 5 8 304.26 6.67
 -1 5 -8 301.76 4.3
 1 5 -8 311.12 4.94
 1 5 8 304.3 5.57
 -1 5 8 301.11 5.96
 -1 5 8 315.66 5.57
 1 5 -8 303.39 3.74
 -1 5 -8 316.43 4.47
 1 5 -8 317.46 5.69
 -1 -5 8 326.56 6.89
 1 5 -8 317.25 6.14
 -1 -5 8 300.49 5.85
 1 -5 8 320.06 6.29
 1 5 8 308.92 6.53
 -1 5 8 310.71 6.58
 -1 -5 -8 308.08 4.76
 1 -5 -8 308.72 4.26
 -1 -5 -8 313.34 6.41
 1 5 -8 315.97 4.46
 1 -5 -8 314.96 6.29
 1 5 8 305.16 4.6
 -1 5 -8 312.57 5.49
 1 5 -8 307.09 5.48
 -1 5 -8 312.15 4.86
 1 5 8 320.79 6.77
 1 5 9 42.72 1.11
 -1 5 -9 40.23 1.72
 -1 5 -9 39.09 1.8
 1 5 9 44.69 2.23
 -1 5 9 38.63 2.28
 -1 -5 -9 38.67 1.82
 1 -5 -9 38.13 1.61
 1 5 -9 40.71 2.28
 -1 5 -9 39.59 1.7
 1 5 -9 40.22 1.44
 1 5 -9 40.46 2.42
 -1 -5 9 39.36 2.38
 1 -5 9 43.61 2.63
 1 5 9 39.26 2.63
 -1 5 9 41.2 2.68
 1 -5 -9 41.44 2.53
 1 5 -9 41.85 1.8
 -1 -5 -9 35.99 2.44
 -1 5 9 37.89 2.59
 1 5 9 42.39 2.75
 -1 5 -9 39.65 1.92
 1 5 9 42.29 1.72
 -1 -5 9 37.28 2.58
 -1 5 -9 41.59 2.02
 -1 5 9 38.07 2.26
 1 5 -9 38.91 2.18
 -1 5 -9 42.19 2.25
 -1 5 -10 21.9 1.52
 -1 5 -10 26.69 1.41
 -1 5 10 19.86 2.11
 1 5 10 20.6 2.22
 1 5 -10 21.56 1.1
 -1 5 -10 22.8 1.39
 -1 5 -10 21.25 1.5
 1 5 -10 23.17 1.51
 -1 -5 -10 23.78 2.18
 1 -5 -10 23.38 2.01
 1 5 -10 24.07 1.9
 -1 5 -10 23.46 1.83
 -1 5 10 21.54 1.74
 1 5 10 25.22 1.56
 1 5 10 23.07 2.21
 1 5 10 21.86 1.2
 -1 5 10 21.07 1.22
 1 5 -10 25.47 2.16
 -1 5 -10 23.24 1.9
 -1 5 -10 23.02 1.37
 -1 -5 -10 23.76 1.51
 1 -5 -10 21.63 1.28
 -1 -5 10 25.68 2.1
 1 5 10 21.98 0.91
 1 -5 10 26.02 2.22
 -1 -5 10 24.92 2.32
 -1 5 10 17.86 1.97
 -1 5 -10 23.39 1.43
 1 5 -11 3.16 0.52
 -1 -5 -11 3.27 0.78
 1 5 -11 2.92 1.07
 1 5 -11 2.59 0.93
 -1 5 11 3.16 1.27
 -1 -5 11 2.62 1.32
 -1 5 11 3.06 0.54
 1 5 11 3.46 0.56
 -1 5 11 2.62 0.85
 -1 5 -11 3.36 1
 1 5 11 3.35 0.76
 -1 5 11 1.73 1.11
 1 5 11 1.22 1.04
 1 -5 11 2.94 1.11
 -1 5 11 3.21 0.7
 -1 5 -11 4.04 0.88
 1 5 11 2.42 1.21
 -1 5 -11 3.09 0.92
 1 -5 -11 3.38 1.26
 -1 -5 -11 3.93 1.21
 1 5 -11 3.65 0.8
 -1 5 -11 4.17 1.08
 -1 5 12 4.24 0.49
 -1 -5 -12 5.48 0.88
 1 5 -12 5.45 1.32
 -1 -5 12 6.23 1.64
 -1 5 12 5.56 1.54
 -1 5 12 4.66 0.65
 -1 5 -12 5.45 1.2
 -1 5 12 4.78 1.06
 1 -5 -12 3.12 1.09
 -1 5 -12 4.65 0.97
 1 5 -12 5.18 0.94
 -1 -5 -12 3.35 1.28
 1 5 -12 4.03 0.42
 -1 5 12 3.15 1.51
 1 5 12 3.67 1.43
 -1 5 -12 4.94 1.4
 1 5 -12 5.13 1.27
 -1 5 13 58.04 3.94
 1 5 -13 59.23 2.2
 -1 5 -13 58.52 2.47
 1 5 -13 57.98 3.37
 -1 5 -13 59.92 3.4
 1 5 -13 59.13 3.58
 -1 5 -13 65.1 3.66
 1 -5 -13 61.8 3.95
 1 5 13 65.82 4.21
 -1 5 13 64.23 4.21
 -1 -5 -13 67.79 3.78
 -1 5 -13 63.71 2.88
 1 5 -13 58.72 2.65
 1 -5 -13 60.48 3.56
 -1 -5 -13 59.27 2.44
 -1 5 14 8.25 1.96
 -1 5 -14 5.59 1
 1 5 -14 7.1 0.96
 -1 5 14 8.23 1.9
 1 5 14 7.38 2.02
 -1 -5 -14 4.38 0.9
 -1 5 -14 5.13 1.07
 1 5 -14 6.69 1.2
 -1 -5 -14 5.62 1.55
 1 -5 -14 6.43 1.63
 1 5 -14 7.2 1.64
 -1 5 -14 5.32 1.5
 1 5 -14 8.22 1.72
 -1 5 -14 6.91 1.38
 1 -5 -14 5.92 1.79
 -1 5 15 1.08 1.45
 1 -5 -15 -2.34 1.38
 -1 -5 -15 3.15 1.47
 1 5 15 0.36 1.66
 -1 5 15 2.33 1.82
 1 -5 -15 -0.39 1.36
 1 5 -15 0.71 0.83
 -1 5 -15 1.12 0.79
 -1 -5 -15 1.09 1.43
 -1 5 -15 1.5 1.24
 1 5 -15 -0.13 1.11
 1 5 -15 -0.29 1.28
 -1 5 -15 -0.14 1.16
 -1 5 16 42.23 4.1
 -1 -5 -16 41.73 3.87
 1 -5 -16 43.89 3.89
 1 5 16 39.33 3.83
 -1 5 16 38.37 3.73
 -1 -5 -16 43.18 3.44
 1 -5 -16 45.65 3.43
 -1 5 -16 41.3 2.66
 1 5 -16 39.5 3.18
 -1 5 -16 45.31 3.34
 1 5 -16 41.23 3.41
 -1 5 -16 45.3 3.56
 -1 5 17 20.19 3.1
 1 -5 -17 25.54 3.12
 -1 -5 -17 26.82 3.21
 1 5 17 29.87 3.52
 -1 5 17 24.58 3.48
 -1 -5 -17 27.09 2.81
 1 -5 -17 25.77 2.78
 -1 5 -17 29.96 2.87
 1 5 -17 27.23 2.89
 1 5 -17 27.5 3.05
 -1 5 -17 26.07 2.89
 -1 5 18 42.14 4.41
 -1 -5 -18 34.01 3.69
 -1 5 18 47.67 4.47
 1 5 18 42.35 4.37
 1 -5 -18 39.06 3.41
 -1 -5 -18 42.83 3.66
 1 -5 -18 48.32 4.28
 -1 5 -18 45.8 3.64
 1 5 -18 36.95 3.31
 1 5 -18 45.51 3.89
 -1 5 -18 39.44 3.59
 -1 5 19 5.59 2.58
 -1 -5 -19 8.07 2.38
 -1 -5 -19 2.23 1.63
 1 -5 -19 6.7 2.13
 -1 5 -19 4.3 1.59
 1 5 -19 0.99 1.61
 -1 5 -19 1.77 1.64
 1 5 -19 4.25 1.85
 -1 5 19 10.17 3.03
 1 5 19 1.88 2.19
 1 5 -20 -2.31 1.86
 -1 5 -20 0.55 1.58
 1 -5 -20 1.53 1.93
 -1 -5 -20 0.43 1.84
 1 5 -20 0.51 1.45
 -1 5 20 -1.29 2.45
 1 5 20 -3.47 2.66
 -1 5 20 -1.5 2.14
 -1 -5 -21 5.26 2.11
 -1 5 -21 2.85 1.9
 1 -5 -21 4.94 2.48
 1 5 -21 1.19 1.68
 1 -5 -21 1.58 1.92
 -1 -5 -21 2.22 2.02
 -1 5 21 -0.27 2.18
 1 5 21 0.26 2.22
 -1 5 21 2.35 2.46
 1 -5 -22 0.48 2.34
 -1 -5 -22 3.05 1.77
 -1 -5 -22 0.68 1.95
 1 -5 -22 -1.15 1.89
 -1 5 22 2.82 2.31
 1 5 22 -0.81 2.65
 -1 5 22 4.06 2.55
 1 -5 -23 3.9 2.45
 -1 -5 -23 1.42 2.02
 -1 -5 -23 1.37 2
 1 -5 -23 5.11 2.01
 -1 -6 0 0.42 0.54
 1 6 0 -0.19 0.57
 -1 -6 0 -0.02 0.4
 1 6 0 0.38 0.37
 -1 6 0 -0.1 0.38
 -1 6 0 0.58 0.44
 1 -6 0 0.25 0.4
 1 6 0 0.7 0.45
 -1 -6 -1 49.33 0.92
 -1 6 -1 49.18 0.85
 1 6 -1 48.39 1.05
 -1 -6 1 47.16 1.08
 -1 6 1 49.56 1.51
 -1 6 -1 49.73 0.96
 1 -6 1 51.61 0.97
 -1 -6 -1 49.46 0.92
 1 -6 -1 51.08 1.71
 -1 6 -1 48.35 1.41
 -1 6 1 49.19 1.69
 -1 -6 -1 47.35 1.7
 1 6 -1 48.67 1.66
 -1 6 -1 50.92 1.47
 1 6 -1 49.04 1.48
 -1 -6 1 49.87 1.47
 1 6 1 47.87 0.94
 1 -6 1 47.91 0.91
 -1 -6 -1 50.95 1.6
 -1 -6 1 46.08 0.95
 -1 6 1 45.68 0.91
 1 6 1 50.06 1.51
 1 -6 -1 48.41 1.17
 -1 6 2 27.99 1.02
 -1 -6 2 27.74 1.03
 1 -6 -2 27.83 0.96
 -1 6 -2 29.82 1.09
 -1 -6 -2 28.96 1.02
 1 6 2 27.73 1.01
 -1 6 -2 28.33 0.94
 1 -6 -2 28.83 0.99
 1 -6 2 28.25 0.99
 -1 -6 2 30.65 1.1
 -1 -6 2 29.3 0.86
 1 -6 2 27.31 0.97
 1 -6 -2 27.98 1.41
 -1 6 -2 29.83 0.97
 -1 -6 -2 27.75 1.34
 1 6 -2 31.18 1.16
 1 -6 2 28.57 0.89
 -1 -6 2 30.33 1.11
 -1 6 2 28.8 1.29
 -1 -6 -2 28.23 1.36
 1 -6 -2 30.98 1.41
 1 -6 -2 30.64 0.87
 1 6 2 29.13 0.68
 -1 -6 -2 27.81 0.97
 1 6 -2 29.5 1.04
 -1 6 2 30.76 0.89
 -1 6 -2 27.74 1.2
 1 6 -2 30.17 1.32
 -1 6 -2 29.06 1.34
 1 6 -2 28.65 1.31
 1 6 2 26.69 0.99
 1 -6 2 29.7 1.05
 -1 -6 3 37.13 1.39
 1 -6 -3 40.03 1.73
 -1 -6 -3 36.94 1.68
 -1 6 -3 38.52 1.21
 1 6 -3 39.47 1.41
 1 -6 3 37.17 1.17
 -1 -6 3 37.47 1.32
 -1 6 -3 38.53 1.54
 1 6 3 37.35 1.41
 1 -6 3 38.22 1.4
 -1 -6 -3 39.5 1.35
 -1 6 -3 36.35 1.31
 1 -6 -3 38.27 1.36
 1 6 -3 38.04 1.34
 -1 6 3 38.19 1.33
 -1 -6 -3 40.24 1.42
 1 -6 -3 37.76 1.35
 -1 -6 3 38.86 1.46
 -1 6 3 38.73 1.44
 1 6 -3 38.36 1.39
 -1 6 -3 38.37 1.42
 -1 -6 3 36.3 1.24
 1 6 -3 37.43 1.13
 1 6 -3 38.27 1.56
 -1 -6 3 37.98 1.55
 1 -6 3 38.74 1.45
 1 6 3 40.51 1.45
 1 -6 3 39.03 1.46
 -1 -6 3 39.4 1.12
 -1 6 -3 36.53 0.87
 -1 -6 -3 36.69 0.7
 1 -6 -3 38.85 0.99
 1 -6 3 39.45 1.48
 1 6 -3 39.69 1.53
 -1 6 3 37.89 1.32
 1 6 3 37.15 1.39
 -1 -6 -3 36.34 1.43
 -1 -6 -3 33.62 1.58
 1 -6 3 37.89 0.96
 1 -6 -3 38.97 1.74
 -1 6 -3 38.79 1.48
 -1 6 -4 44.53 1.76
 -1 -6 4 42.74 1.61
 1 -6 -4 43.46 1.93
 -1 -6 -4 44.13 1.99
 -1 6 -4 45.93 1.62
 -1 -6 4 43.01 1.57
 1 6 -4 40.68 1.61
 -1 6 -4 43.43 1.47
 -1 6 -4 44.99 1.63
 -1 -6 -4 41.56 1.59
 1 6 -4 40.98 1.61
 1 6 4 44.49 1.77
 1 -6 4 42.58 1.74
 1 -6 -4 40.68 1.62
 -1 -6 4 44 1.65
 1 -6 4 42.74 1.41
 -1 6 4 42.95 1.42
 1 6 4 44.53 2.15
 -1 6 4 42.24 2.07
 1 6 -4 42.06 1.64
 1 -6 4 43.36 1.5
 -1 -6 -4 45.31 0.82
 1 6 -4 43.01 1.38
 -1 6 -4 44.5 1.23
 1 -6 4 45.45 1.81
 1 6 4 43.91 1.74
 1 6 4 47.28 1.96
 -1 6 4 42.69 1.86
 -1 6 4 44 1.79
 1 -6 -4 41.33 1.62
 -1 6 -4 46.18 1.75
 -1 -6 4 41.46 1.74
 1 6 -4 41.39 1.63
 -1 -6 -4 45.09 1.71
 1 6 -4 43.16 1.87
 1 -6 -4 44.21 1.91
 -1 -6 -4 44.04 1.81
 -1 6 4 40.97 1.88
 -1 -6 -4 45.15 1.66
 1 6 4 44.89 1.53
 -1 6 4 41.66 1.38
 -1 -6 4 39.63 1.3
 1 6 -4 40.43 1.55
 1 -6 4 41.04 1.73
 -1 6 -4 43.89 1.74
 1 6 -5 38.94 1.65
 1 -6 -5 36.83 1.91
 -1 -6 -5 39.94 2.07
 -1 6 -5 37.46 1.5
 -1 6 -5 36.69 1.55
 1 6 -5 37.14 1.69
 1 6 5 35.4 1.86
 1 -6 5 39.18 1.88
 -1 -6 5 36.41 1.54
 1 -6 5 37 1.29
 1 6 5 41.97 1.25
 -1 6 5 38.11 1.4
 1 -6 -5 36.26 2.07
 -1 6 5 36.83 1.97
 1 6 -5 40.94 1.14
 1 6 5 37.15 1.97
 1 6 -5 43.38 1.74
 -1 6 -5 40.53 1.55
 -1 6 -5 36.58 1.34
 1 6 -5 36.1 1.46
 1 -6 5 35.52 1.75
 -1 -6 5 37.25 1.66
 1 -6 5 38.53 1.9
 1 6 5 41.29 1.91
 -1 6 5 34.92 1.85
 1 6 5 37.48 1.94
 -1 6 5 36.01 1.84
 -1 -6 -5 41.01 1.85
 1 -6 -5 37.91 1.89
 1 6 5 38.32 1.5
 -1 6 5 37.55 1.34
 -1 -6 -5 36.18 1.55
 -1 -6 5 40.02 2
 -1 6 5 41.82 2.04
 1 6 -5 36.45 1.85
 1 6 -5 40.8 1.18
 -1 6 6 1.64 0.81
 1 6 6 2.66 0.85
 -1 -6 -6 1.06 0.82
 1 -6 -6 1.39 0.71
 1 6 -6 1.13 0.38
 -1 6 -6 1.03 0.54
 1 6 -6 0.92 0.65
 -1 -6 6 0.92 0.7
 -1 6 6 0.95 0.74
 -1 6 -6 0.78 0.52
 1 6 6 0.31 0.68
 1 -6 6 1.16 0.67
 -1 6 6 0.93 0.9
 -1 6 6 0.18 0.75
 1 6 6 0.91 0.74
 1 6 -6 1.36 0.38
 1 6 -6 1.15 0.6
 -1 6 -6 1.4 0.59
 1 6 -6 2.09 0.59
 1 6 -6 1.22 0.28
 -1 6 6 1.11 0.4
 1 6 6 1.44 0.55
 1 -6 6 0.56 0.73
 -1 -6 6 1.92 0.71
 1 -6 6 0.94 0.72
 1 6 6 0.92 0.67
 1 6 -6 0.44 0.79
 -1 6 -6 0.63 0.65
 -1 -6 -6 1.33 0.58
 -1 6 -6 0.88 0.41
 1 6 6 1.29 0.37
 -1 6 6 1.61 0.69
 -1 6 -7 255.55 4.82
 1 6 -7 257.13 5.08
 -1 -6 -7 251.8 4.28
 1 6 -7 257.6 4.63
 1 6 -7 250.41 4.34
 -1 6 -7 256.19 4.02
 -1 -6 7 268.39 5.86
 -1 6 7 259.87 5.69
 -1 6 7 252.84 5.78
 1 6 7 258.42 5.56
 1 6 7 263.99 5.11
 1 6 -7 264.66 2.93
 -1 6 7 268.79 5.75
 1 6 7 252.11 5.57
 1 6 -7 262.12 4.8
 -1 6 -7 259.55 4.42
 -1 6 7 249.33 4.99
 1 6 7 253.8 5.61
 -1 6 -7 258.66 4.03
 1 6 7 254.37 5.55
 1 -6 7 253.63 5.6
 1 6 -7 257.77 5.13
 -1 6 -7 259.66 4.61
 -1 -6 7 258.36 5
 1 -6 7 260.26 5.29
 1 -6 -7 267.73 5.64
 -1 -6 -7 257.27 5.67
 1 6 -7 258.27 3.48
 -1 6 -8 309.44 5.72
 1 6 -8 309.75 6
 1 6 -8 308.02 3.2
 -1 -6 8 304.68 6.67
 1 6 8 314.01 6.11
 -1 6 8 309.64 6.4
 -1 6 8 321.63 5.85
 1 6 -8 314.45 3.22
 -1 6 -8 315.25 4.61
 1 6 -8 310.11 5.54
 -1 -6 -8 314.99 4.93
 -1 6 -8 312.62 4.58
 1 -6 8 319.68 6.28
 -1 -6 8 314.49 5.94
 -1 6 -8 316.28 5.01
 1 6 -8 308.33 5.52
 -1 6 -8 311.13 5.34
 -1 6 8 303.21 6.6
 1 -6 8 302.09 6.58
 1 6 8 314.99 6.74
 -1 6 -8 321.25 5.34
 1 -6 -8 308.78 6.41
 -1 -6 -8 317.57 6.64
 1 6 -8 310.06 4.19
 1 6 8 307.26 4.94
 1 6 8 307.56 6.62
 -1 6 8 298.76 6.55
 1 6 9 360.1 5.33
 -1 -6 -9 342.4 5.33
 -1 6 -9 365.64 6.24
 1 6 -9 365.45 6.46
 -1 6 -9 356.52 5.1
 -1 6 9 356.2 6.87
 -1 6 -9 366.54 5.27
 1 6 9 367.14 6.51
 1 6 9 344.2 7.53
 1 -6 9 359.68 7.7
 -1 6 9 366.99 7.78
 -1 -6 9 347.06 7.62
 1 6 -9 355.06 3.32
 1 -6 9 358.71 7.13
 -1 -6 9 354.3 6.76
 -1 6 9 348.12 7.58
 1 6 9 333.29 7.48
 1 6 -9 351.7 4.84
 1 -6 -9 356.07 7.22
 -1 -6 -9 357.47 7.36
 -1 6 -9 367.13 5.11
 1 6 -9 348.75 6.82
 -1 6 -9 350.38 6.54
 1 6 9 339.17 5.92
 -1 -6 9 341.19 7.61
 -1 6 9 346.18 6.74
 -1 6 -9 352.78 5.32
 -1 6 -9 356.25 5.57
 -1 6 -10 78.49 2.63
 -1 6 10 78.68 3.36
 1 6 10 78.31 3.1
 1 6 10 81.76 3.93
 -1 6 10 74.94 3.78
 1 -6 10 80.77 3.96
 1 6 -10 75.5 1.41
 1 6 -10 86.18 3.35
 -1 6 -10 81.04 3.19
 -1 6 10 80.42 3.29
 -1 6 -10 76.43 2.85
 1 6 10 82.19 2.9
 1 6 10 79.8 2.45
 -1 6 10 78.12 2.49
 1 -6 -10 78.41 3.61
 -1 -6 -10 81.96 3.72
 1 6 -10 79.41 2.5
 -1 -6 10 74.33 3.31
 -1 -6 10 74 3.79
 -1 6 -10 77.89 2.74
 1 -6 10 78.67 3.64
 -1 6 10 75.09 3.76
 1 6 10 84.02 4.01
 -1 -6 -10 78.65 2.68
 1 6 10 79.67 1.51
 1 6 -10 83.52 3.55
 -1 6 -10 83.59 3.43
 1 6 -11 104.6 3.92
 -1 6 -11 111.23 3.94
 1 6 11 108.78 3.14
 -1 6 11 110.33 3.78
 -1 6 -11 115.57 4.29
 1 6 -11 116.32 4.43
 -1 -6 11 106.62 4.25
 1 -6 11 113.53 4.52
 1 6 11 104.77 2.66
 -1 6 11 105.39 2.74
 -1 6 11 116.87 4.93
 1 6 11 114.04 4.86
 -1 6 -11 109.39 3.32
 -1 -6 -11 112.88 3.29
 1 -6 -11 113.23 4.51
 1 6 -11 112.27 3.16
 -1 6 -11 110.61 3.37
 -1 -6 -11 110.54 4.53
 1 6 11 106.44 4.75
 -1 6 11 106.02 4.74
 -1 6 -11 110.85 2.85
 -1 6 12 179.3 3.18
 -1 6 12 171.49 4.52
 1 6 12 181.8 3.82
 -1 -6 -12 179.11 5.93
 1 -6 -12 177.77 5.83
 -1 6 -12 181.46 4.49
 1 6 -12 163.4 4.01
 -1 6 12 179.46 6.45
 1 6 12 169.85 6.31
 -1 -6 -12 177.05 4.15
 1 -6 12 177.62 5.94
 -1 6 12 164.15 3.24
 -1 6 -12 172.64 5.18
 1 6 -12 179.32 5.41
 -1 6 12 183.51 6.54
 1 6 12 175.25 6.4
 -1 6 -12 178.57 5.6
 1 6 -12 177.11 5.72
 -1 6 13 26.44 2.91
 1 6 13 29.03 2.99
 -1 -6 -13 25.59 1.69
 1 6 -13 26.89 2.48
 -1 6 -13 26.09 2.4
 -1 6 -13 28.7 1.96
 1 -6 -13 23.84 2.36
 -1 -6 -13 24.73 2.53
 1 6 -13 25 1.74
 -1 6 -13 24.95 2.23
 1 6 -13 28.71 2.37
 -1 6 13 27.11 2.85
 -1 6 13 27.86 1.9
 1 -6 -14 19.47 2.56
 1 6 -14 21.44 1.68
 1 -6 -14 20.19 2.43
 -1 6 -14 21.77 1.8
 -1 -6 -14 19.21 2.36
 -1 6 -14 18.45 1.53
 1 6 -14 20.19 1.45
 1 6 -14 24.05 2.33
 -1 6 -14 19.27 2.05
 -1 6 -14 20.31 2.23
 1 6 -14 20.36 2.37
 -1 6 14 28.1 3.08
 1 6 14 20.81 2.72
 -1 6 14 16.71 2.53
 1 6 -15 20.61 2.41
 -1 6 -15 18.75 2.27
 -1 6 15 24.67 3.1
 -1 6 -15 19.62 1.73
 -1 -6 -15 22.2 2.6
 1 -6 -15 21.56 2.55
 1 6 -15 19.76 1.74
 -1 6 -15 20.56 2.23
 1 6 -15 23.3 2.4
 -1 6 15 16.63 2.63
 1 6 15 16.4 2.68
 1 -6 15 19.01 2.83
 1 -6 -15 19.19 2.69
 -1 6 -16 73.8 4.35
 1 6 -16 69.67 4.32
 -1 6 16 74.71 5.13
 1 -6 -16 75.44 4.44
 -1 -6 -16 80.76 4.61
 1 6 -16 78.7 4.29
 -1 6 -16 76.86 4.23
 1 6 16 73.18 5.08
 1 -6 16 75.62 5.21
 -1 -6 16 74.83 5.22
 -1 6 16 78.95 5.24
 1 -6 -16 78.31 5.02
 -1 -6 -16 81.12 5.18
 -1 6 -17 38.53 3.34
 1 6 -17 38.16 3.43
 -1 6 17 37.32 3.98
 1 -6 -17 39.38 3.42
 -1 -6 -17 33.49 3.28
 -1 6 -17 38.3 3.19
 1 6 -17 38.8 3.25
 -1 -6 17 40.03 4.1
 -1 6 17 47.82 4.41
 1 6 17 44.74 4.29
 1 -6 17 41.03 4.28
 -1 -6 -17 40.31 3.98
 1 -6 -17 35.21 3.76
 1 6 -18 -0.17 1.48
 -1 6 -18 1.15 1.32
 -1 6 18 -1.37 2.21
 -1 -6 -18 1.77 1.76
 1 -6 -18 0.94 1.48
 1 6 -18 1.82 1.45
 -1 6 -18 2.79 1.48
 -1 6 18 1.55 1.84
 1 6 18 2.43 2
 -1 -6 18 -0.67 2.02
 1 -6 18 1.34 2.16
 1 -6 -18 5.71 2.1
 -1 -6 -18 -1.21 1.74
 -1 6 -19 11.42 2.08
 1 6 -19 14.88 2.56
 -1 6 19 14.37 3.2
 -1 -6 -19 10.92 2.23
 1 -6 -19 12.2 2.16
 1 6 -19 10.06 2.05
 1 -6 -19 15.82 2.8
 -1 6 -19 14.63 2.36
 -1 6 19 11.32 2.99
 1 6 19 10.81 2.83
 1 -6 19 10.88 2.7
 -1 -6 19 14.73 3.19
 -1 -6 -19 13.73 2.75
 1 6 -20 19.3 2.9
 1 -6 -20 18.63 3.2
 -1 6 -20 18.18 2.68
 1 6 20 18.09 3.28
 -1 6 20 13.68 3.07
 1 -6 20 17.97 3.23
 -1 -6 20 9.53 2.78
 -1 -6 -20 18 3.01
 1 -6 -20 14.68 2.84
 -1 6 20 17.55 3.52
 1 6 -21 4.89 2.13
 1 -6 -21 4.53 2
 1 -6 -21 5.05 2.29
 -1 -6 -21 7.93 2.33
 -1 6 21 9.11 3.17
 1 6 21 3.63 2.35
 -1 -6 21 0.53 2.22
 1 -6 21 5.75 2.43
 -1 6 -21 4.15 2.08
 -1 6 21 5.7 2.47
 1 -6 -22 2.44 2.15
 -1 -6 -22 9.05 2.68
 1 -6 -22 6.09 2.25
 -1 -6 -22 2.31 1.91
 -1 6 22 4.86 2.86
 1 6 22 4.85 2.36
 1 -6 22 4.62 2.65
 -1 -6 22 2.46 2.45
 1 6 -22 2.25 2.04
 -1 6 22 2.82 2.28
 -1 -6 -23 1.63 2.2
 1 -6 -23 0.24 2.12
 1 -6 -23 6.44 2.52
 -1 -6 -23 3.86 2.23
 1 -7 0 -0.07 0.44
 -1 -7 0 -0.42 0.54
 1 7 0 -0.22 0.67
 -1 -7 0 -0.02 0.44
 -1 7 0 0.38 0.49
 -1 7 0 -0.02 0.45
 1 7 0 -0.09 0.37
 1 7 -1 312.02 2.9
 -1 -7 1 306.19 2.96
 -1 7 1 316.77 3.87
 1 -7 1 305.38 2.31
 -1 -7 -1 290.38 2.22
 1 -7 1 301.99 2.15
 1 -7 -1 291.86 2.19
 1 7 1 287.53 2.28
 -1 7 -1 294.88 2.05
 -1 -7 -1 301.57 2.21
 -1 -7 -1 305.78 3.46
 1 7 -1 308.69 4.35
 -1 -7 -1 306.16 4.53
 -1 -7 -1 321 4.15
 -1 7 1 308.72 4.39
 1 -7 1 303.97 3.68
 1 -7 -1 304.52 4.25
 -1 7 -1 301.11 3.69
 1 7 1 310.05 3.82
 -1 7 -1 310.91 3.22
 -1 -7 1 290.68 2.38
 -1 7 1 308.92 2.21
 -1 7 -1 311.01 2.33
 -1 -7 1 307.4 3.7
 -1 7 -1 307.77 3.75
 1 7 -1 308.42 3.84
 1 -7 -2 3.6 0.47
 -1 7 -2 4.23 0.51
 -1 -7 -2 3.17 0.48
 -1 7 2 3.38 0.45
 -1 -7 2 3.55 0.48
 1 7 -2 3.85 0.49
 1 -7 2 3.11 0.46
 1 -7 -2 3.42 0.47
 1 7 2 3.76 0.5
 1 7 -2 3.68 0.36
 -1 -7 -2 3.2 0.69
 1 -7 -2 3.4 0.65
 -1 7 2 3.68 0.68
 1 -7 2 3.05 0.47
 1 7 2 3.75 0.46
 -1 -7 -2 2.85 0.44
 -1 7 -2 4.26 0.46
 1 -7 2 3.06 0.44
 1 7 2 3.17 0.68
 -1 -7 2 4.04 0.54
 1 -7 -2 4.77 0.47
 1 7 2 4.52 0.38
 1 -7 2 3.06 0.5
 -1 7 2 3.36 0.72
 -1 -7 -2 2.97 0.64
 1 -7 -2 2.98 0.71
 -1 7 -2 5.17 0.69
 1 7 -2 5.06 0.73
 -1 -7 2 3.85 0.67
 -1 7 2 4.91 0.47
 1 7 -2 3.18 0.64
 -1 7 -2 3.6 0.67
 -1 -7 3 1421.3 8.01
 1 -7 3 1437.56 7.11
 -1 7 -3 1425.66 9.36
 1 7 -3 1430.06 9.84
 1 -7 3 1437.59 9.29
 -1 7 3 1415.83 8.16
 1 7 -3 1404.43 7.76
 -1 7 -3 1393.93 7.6
 1 -7 3 1412.02 8.17
 1 7 3 1434.49 8.31
 1 -7 -3 1413.83 7.81
 -1 -7 -3 1387.47 7.67
 -1 -7 3 1414.14 7.67
 -1 7 -3 1420.52 5.07
 -1 -7 3 1400.51 9.56
 1 -7 3 1382.32 9.06
 -1 -7 3 1417.95 6.47
 1 -7 3 1420.79 8.41
 1 7 3 1409.15 8.27
 -1 -7 3 1390.18 8.63
 1 7 3 1424.98 8.52
 -1 7 -3 1449.98 8.16
 -1 -7 3 1425.5 8.48
 -1 7 3 1450.24 8.43
 -1 -7 -3 1458.48 8.13
 1 7 -3 1405.82 7.99
 1 -7 -3 1392.03 7.81
 1 -7 -3 1418.15 5.89
 -1 -7 -3 1375.07 4.72
 1 7 -3 1357.14 8.24
 -1 7 -3 1412.9 7.27
 -1 7 -3 1409.64 9.22
 1 7 -3 1438 9.35
 -1 -7 -3 1397.37 10.43
 -1 7 3 1337.84 9.46
 1 -7 -3 1419.28 10.22
 1 -7 3 1381.43 6.38
 -1 -7 -3 1412.69 9.75
 1 -7 -3 1429.86 10.27
 1 7 -4 268.5 4.77
 -1 -7 -4 252.5 1.94
 -1 -7 4 263.18 3.19
 1 7 4 266.44 4.21
 1 -7 4 255.49 4.2
 -1 7 4 252.24 3.52
 1 7 4 251.53 3.71
 1 7 -4 262.12 3.28
 -1 7 -4 260.05 2.77
 1 7 -4 270.23 4.28
 1 -7 4 256.05 3.82
 -1 -7 4 264.7 4.18
 1 -7 4 250.46 4.31
 -1 -7 4 268.85 4.01
 -1 7 -4 252.98 4.15
 -1 -7 -4 248.04 4.74
 1 -7 -4 249.78 4.7
 1 7 -4 251.13 3.9
 -1 7 -4 259.9 3.52
 -1 -7 4 260.99 3.78
 -1 7 -4 259.77 4.38
 -1 -7 4 255.93 4.13
 -1 7 4 257.53 3.59
 1 7 4 253.43 5.18
 -1 7 4 257.26 5.18
 1 -7 4 258.46 2.54
 -1 -7 4 254.67 3.49
 1 -7 -4 262.87 2.64
 -1 7 -4 260.08 3.98
 -1 7 4 263.74 4.62
 1 7 4 247.25 4.53
 1 7 4 259.57 4.15
 1 -7 -4 252.24 3.92
 1 -7 4 259.07 4.12
 1 7 -4 261.42 3.89
 -1 7 -4 259.5 3.79
 -1 -7 -4 258.38 3.78
 1 7 -4 279.49 4.22
 -1 -7 -4 258.04 4.42
 1 -7 -4 264.76 4.76
 -1 -7 4 280.9 4.42
 -1 -7 -4 267.82 3.98
 1 -7 -4 269.56 3.97
 -1 7 -4 264.59 4.01
 -1 7 4 276.2 4.35
 1 7 -4 267.15 4
 1 7 -5 1596.7 10.32
 1 -7 -5 1576.66 12.49
 -1 -7 -5 1606.74 12.77
 -1 7 -5 1605 10.06
 1 7 -5 1591.12 10.71
 -1 7 -5 1608.39 9.77
 1 7 -5 1615.28 10.47
 1 -7 5 1585.48 8.9
 -1 -7 5 1599.54 10.24
 1 7 5 1600.1 8.05
 -1 7 5 1566.57 9.15
 1 7 5 1577.44 12.83
 -1 7 5 1605.2 13.03
 1 7 -5 1600.52 10.62
 1 7 5 1593.52 11.45
 1 -7 5 1612.88 11.66
 -1 7 -5 1609.89 8.27
 1 7 -5 1616.27 9.17
 1 7 -5 1661.5 12.17
 -1 7 5 1568.38 12.1
 1 -7 5 1604.95 9.57
 1 7 -5 1574.44 8.19
 -1 -7 5 1652.23 10.76
 1 -7 5 1635.25 11.56
 1 7 5 1563.63 12.26
 -1 7 5 1650.04 12.37
 -1 -7 5 1689.57 12.34
 -1 7 5 1663.69 12.06
 1 -7 5 1592.48 11.51
 1 7 5 1579.96 11.56
 -1 -7 -5 1632.16 5.45
 1 7 5 1593.38 9.56
 -1 7 5 1612.91 8.93
 -1 -7 -5 1583.36 10.32
 -1 7 6 285.73 5.58
 1 7 6 287.4 5.6
 1 -7 -6 276.14 5.58
 -1 -7 -6 281.56 5.77
 1 7 -6 285.06 2.97
 1 7 -6 283.37 4.93
 -1 7 -6 279.01 4.53
 1 7 6 273.1 5.33
 1 -7 6 270.93 5.29
 1 -7 6 276.1 3.76
 -1 -7 6 273.7 4.33
 1 7 6 274.63 3.39
 -1 -7 6 280.8 4.88
 1 -7 6 281.2 5.18
 1 7 -6 274.19 3
 -1 7 6 271.07 5.51
 1 7 6 282.92 5.54
 1 7 -6 280.21 4.58
 -1 7 -6 264.7 4.15
 -1 7 6 285.07 3.87
 -1 -7 -6 281.41 4.53
 1 7 -6 277.16 4.29
 -1 7 -6 281.78 3.98
 1 7 -6 298.84 5.41
 1 7 6 285.03 4.17
 -1 7 -6 267.75 4.23
 -1 7 -6 293.69 4.93
 -1 7 6 282.94 5.44
 -1 -7 6 282.62 5.53
 1 7 6 268.67 5.25
 1 -7 6 264.88 5.26
 -1 7 6 270.86 5.24
 1 7 -7 80.99 2.9
 -1 7 -7 85.62 2.77
 -1 7 7 82.48 3.26
 -1 -7 7 78.45 3.21
 1 7 7 82.37 3.43
 -1 7 7 78.96 3.49
 1 7 7 81.09 3.07
 -1 7 -7 80.66 2.41
 1 7 -7 76.06 2.75
 1 7 7 77.38 3.18
 1 -7 7 76.54 3.15
 1 7 -7 78.46 2.54
 -1 7 -7 78.58 2.4
 1 7 -7 72.91 2.9
 -1 7 -7 78.09 2.72
 -1 7 -7 79.57 2.41
 -1 -7 7 78.71 2.83
 1 -7 7 79.96 3.05
 -1 7 7 77.05 2.95
 -1 -7 -7 82.04 2.59
 1 7 7 87.69 3.36
 -1 7 7 75.51 3.12
 1 7 7 81.27 3.23
 1 -7 -7 77.21 3.18
 -1 -7 -7 80.01 3.31
 1 7 -7 76.07 1.8
 -1 7 7 73.81 2.04
 1 7 8 0.28 0.81
 -1 7 -8 0.48 0.54
 1 -7 8 -0.52 0.72
 -1 -7 8 0.54 0.71
 -1 7 -8 0.41 0.47
 1 7 -8 -0.22 0.63
 -1 7 -8 0.05 0.68
 1 7 8 -0.26 0.75
 -1 7 8 -0.09 0.72
 1 -7 -8 -0.92 0.88
 1 7 -8 0.06 0.46
 -1 -7 -8 0.86 0.87
 1 7 8 0.08 0.92
 -1 7 8 0.27 0.87
 1 7 -8 0.48 0.65
 -1 7 -8 0.81 0.73
 -1 -7 -8 -0.3 0.59
 -1 -7 8 -1.04 1
 -1 7 8 0.6 0.84
 1 7 8 -0.08 0.89
 1 -7 8 0.17 0.84
 1 7 -8 -0.82 0.96
 -1 7 -8 0.69 0.84
 -1 7 -8 -0.17 0.58
 -1 7 -9 189.66 4.17
 1 7 9 182.92 4.11
 -1 7 9 187.12 5.58
 -1 -7 9 193.57 5.73
 1 7 9 184.17 5.53
 1 -7 9 189.18 5.61
 -1 7 -9 192.43 3.89
 1 7 9 195.47 5.77
 -1 7 9 189.48 5.68
 1 7 -9 191.06 4.55
 -1 7 -9 195.46 4.44
 -1 -7 -9 184.81 4.05
 -1 -7 -9 188.51 5.51
 1 7 -9 189.39 3.39
 1 -7 -9 184.18 5.36
 -1 7 -9 187.76 3.77
 -1 7 -9 192.72 4.41
 1 7 -9 190.74 2.49
 -1 7 9 191.42 5.31
 1 7 9 185.04 4.98
 1 -7 9 187.11 5.19
 -1 -7 9 191.18 5.02
 1 7 -9 193.83 5.03
 -1 7 -9 185.89 4.79
 1 7 10 104.39 3.06
 -1 7 10 102.03 4.35
 1 7 10 107.08 4.46
 1 -7 10 104.91 4.47
 -1 7 10 104.37 4.45
 -1 -7 10 105.31 4.52
 1 7 10 99.36 4.33
 1 7 -10 111.94 3.77
 -1 7 -10 108.44 3.57
 -1 7 -10 103.53 3.29
 -1 7 10 100.22 3.89
 1 -7 -10 103.79 4.21
 1 7 -10 112.43 2.84
 -1 -7 -10 111.14 4.44
 -1 7 -10 104.6 3.05
 -1 7 10 107.67 4.08
 -1 7 -10 112.4 3.11
 1 7 10 109.67 3.81
 1 -7 10 103.54 4.11
 -1 -7 10 109.99 4.04
 -1 7 -10 111 3.93
 1 7 -10 109.06 4.04
 -1 -7 -10 107.71 3.21
 1 7 -11 64.28 3.05
 -1 7 -11 59.61 2.91
 -1 7 11 66.42 3.14
 1 7 11 56.33 2.54
 1 7 11 61.1 3.71
 -1 7 11 64.09 3.73
 1 7 11 54.77 1.11
 -1 -7 -11 56.82 2.43
 -1 -7 -11 54.64 3.33
 1 -7 -11 64.74 3.56
 -1 7 -11 61.86 2.51
 1 7 -11 62.81 2.31
 -1 7 11 64.35 3.22
 -1 7 -11 62.77 2.54
 1 7 11 63.61 2.97
 1 7 11 56.45 3.54
 1 -7 11 66.55 3.86
 -1 7 11 66.04 3.85
 -1 -7 11 59.02 3.65
 1 -7 11 59.23 3.35
 -1 -7 11 60.23 3.22
 1 7 11 59.34 2.22
 -1 7 11 63.07 2.36
 -1 7 -11 61.89 3.18
 1 7 -11 64.25 3.37
 -1 7 12 -1.1 1.29
 1 7 12 -1.37 1.36
 -1 7 12 0.53 0.56
 1 7 12 0.3 0.48
 -1 7 -12 0.91 1
 1 7 -12 0.76 0.9
 -1 7 12 -1.15 0.96
 1 7 12 0.83 0.78
 -1 7 12 0.82 1.24
 -1 -7 12 -0.55 1.17
 1 -7 12 1.09 1.27
 1 7 12 0.41 1.13
 -1 7 -12 0.36 0.79
 1 7 -12 -0.65 0.9
 -1 -7 -12 0.18 0.67
 1 -7 -12 -0.47 1.08
 -1 -7 -12 -0.36 1.18
 1 7 -12 0.7 0.59
 -1 7 -12 0.93 0.76
 1 -7 12 -0.12 1.07
 -1 7 12 0.33 0.6
 -1 7 13 56.76 3.98
 1 7 13 50.22 3.72
 -1 7 13 54.13 1.78
 1 7 -13 54.02 3.44
 -1 7 -13 48.76 3.2
 1 7 -13 57.72 2.43
 -1 -7 -13 51.23 3.47
 1 -7 -13 50.17 3.41
 -1 7 -13 54.27 2.54
 1 7 -13 53.02 3.09
 -1 7 -13 55.04 3.11
 -1 7 13 53.05 2.61
 1 7 13 54.1 3.86
 -1 7 13 53.2 3.85
 -1 -7 13 54.79 3.9
 1 -7 13 52.75 3.88
 -1 7 13 46.82 1.49
 1 -7 -14 15.18 2.46
 1 7 -14 18.05 2.11
 -1 7 -14 13.77 1.75
 1 7 -14 15.8 2.09
 -1 7 -14 15.15 2.02
 1 7 -14 20.7 1.48
 -1 -7 14 22.51 2.95
 1 7 14 13.74 2.21
 1 -7 14 20.76 2.74
 -1 7 14 16.9 2.6
 -1 7 14 19.14 2.76
 1 7 -14 16.22 1.46
 -1 -7 -14 16.2 2.2
 -1 7 -14 17.41 1.61
 1 -7 -14 16.83 2.22
 -1 7 -15 148.82 5.8
 1 7 -15 144.68 5.9
 -1 7 -15 135.61 4.17
 -1 -7 -15 147.49 6.11
 1 -7 -15 142.47 5.91
 1 -7 15 162.92 7.07
 -1 7 15 149.43 6.8
 -1 -7 15 152.37 6.93
 1 7 15 143.44 6.74
 1 7 -15 146.49 5.49
 -1 7 -15 149.35 5.47
 -1 7 15 139.48 6.6
 1 -7 -15 156.51 6.9
 1 7 -16 4.07 1.63
 -1 7 -16 3.57 1.44
 -1 -7 -16 1.99 1.42
 1 -7 -16 3.13 1.67
 -1 7 16 4.44 1.9
 1 -7 16 2.52 1.59
 -1 -7 16 0.58 1.85
 1 7 16 2.5 1.73
 1 7 -16 3.92 1.4
 -1 7 -16 3.77 1.37
 -1 7 16 2.18 1.61
 -1 -7 -16 6.49 1.82
 1 -7 -16 4.29 1.97
 -1 7 -17 -0.15 1.41
 1 7 -17 -2.73 1.76
 -1 -7 -17 0.32 1.7
 1 -7 -17 2.03 1.83
 -1 -7 17 -3.55 2.29
 -1 7 17 2.49 2
 1 7 17 -2.27 1.97
 1 -7 17 3.12 2.09
 1 7 -17 0.56 1.51
 -1 7 -17 -1.34 1.29
 -1 7 17 -0.21 1.87
 1 -7 -17 1.78 2.01
 -1 -7 -17 -0.98 1.86
 -1 7 -18 25.18 3.02
 1 7 -18 19.71 2.59
 1 -7 -18 20.71 2.81
 -1 -7 -18 25.13 3.09
 1 7 18 22.31 3.47
 -1 -7 18 25.7 3.58
 1 -7 18 24.47 3.47
 -1 7 18 23.05 3.7
 1 7 -18 26.42 2.87
 -1 7 -18 25.26 2.67
 -1 7 18 24.12 3.49
 1 -7 -18 28.96 3.61
 -1 -7 -18 22.29 3.08
 1 -7 -19 142 7.33
 -1 -7 -19 139.44 7.31
 1 7 -19 138.86 6.11
 1 -7 -19 134.73 6.34
 -1 -7 -19 137.39 6.46
 -1 7 19 118.62 7.13
 1 7 -19 134.5 6.51
 -1 7 -19 129.07 6.14
 1 -7 19 145.53 7.89
 -1 7 19 136.42 7.54
 1 7 19 135.39 7.61
 -1 -7 19 142.13 7.74
 -1 7 -20 0.18 1.65
 -1 -7 -20 1.57 1.87
 1 -7 -20 1.36 1.82
 -1 7 20 -0.26 2.47
 -1 7 -20 1.59 1.61
 1 7 -20 2.79 1.81
 -1 7 20 0.74 2.31
 1 -7 20 -1 2.23
 1 7 20 -0.49 2.1
 -1 -7 20 4.01 2.44
 -1 7 -21 15.54 2.68
 1 7 -21 20.59 3.22
 1 7 -21 17.09 2.88
 -1 -7 -21 23.11 3.56
 1 -7 -21 16.37 3.23
 1 7 21 17.05 3.53
 -1 7 21 16.34 3.46
 -1 -7 21 12.85 3.11
 1 -7 21 13.06 3.2
 -1 7 21 14.14 3.27
 1 7 -22 49.45 4.47
 -1 7 22 44.67 4.94
 1 -7 22 52.39 5.52
 -1 -7 22 46.57 5.16
 1 7 22 52.87 5.41
 -1 -7 -22 50.26 4.84
 1 -7 -22 45.88 4.93
 -1 7 22 41.05 5.01
 -1 -7 -22 44.79 4.62
 1 -7 -22 49.67 4.8
 -1 -7 -23 113.8 7.08
 1 -7 -23 103.03 6.77
 -1 -7 -23 111.56 7
 1 -7 -23 106.41 6.79
 1 8 0 0.33 0.6
 -1 -8 0 0.13 0.59
 -1 -8 0 0.35 0.48
 1 8 0 -0.13 0.43
 -1 -8 0 0.27 0.43
 -1 8 0 0.13 0.49
 -1 8 0 -0.04 0.55
 1 -8 0 -0.22 0.48
 -1 8 1 143.86 2.3
 -1 -8 -1 134.04 1.48
 1 -8 1 137.57 1.55
 1 8 1 138.42 2.73
 -1 8 -1 137.42 2.69
 1 -8 1 134.5 2.67
 -1 8 1 140.92 3.14
 -1 -8 -1 138.62 2.91
 1 8 1 127.31 1.52
 1 -8 -1 138.07 1.48
 1 -8 1 131.16 1.43
 1 8 -1 140.53 2.14
 -1 8 -1 142.2 2.34
 -1 8 1 142.9 2.79
 -1 -8 1 140.68 2.19
 -1 -8 1 144.42 2.71
 1 8 -1 140.28 2.79
 -1 8 -1 140.66 1.59
 -1 -8 1 135.15 1.59
 -1 8 -1 130.43 1.35
 -1 -8 -1 135.61 1.48
 -1 -8 -1 133.68 3.2
 1 8 -1 140.92 3.2
 -1 8 -1 139.73 2.73
 -1 -8 -1 139.02 2.51
 -1 -8 -2 450.5 3.76
 -1 -8 2 441.99 3.87
 -1 8 2 445.63 3.77
 -1 8 -2 441.96 3.76
 -1 -8 -2 422.41 3.53
 -1 8 -2 434.36 3.43
 -1 8 2 453.15 3.75
 1 8 2 422.81 3.24
 1 -8 -2 458.46 3.75
 -1 -8 -2 425.09 5.44
 1 -8 2 433.86 4.35
 -1 8 2 444.92 5.87
 1 -8 -2 441.86 5.67
 1 8 -2 444.15 5.52
 -1 8 -2 426.07 5.46
 1 8 -2 430.91 3.17
 -1 8 2 431.51 5.16
 1 -8 -2 426.35 5.44
 1 8 -2 436.03 5.23
 -1 -8 2 438.32 5
 -1 8 -2 438.01 5.03
 1 -8 2 432.2 3.64
 1 8 -2 422.3 3.58
 1 -8 -2 432.25 3.59
 1 8 2 426.29 3.73
 -1 -8 2 448.78 4.4
 1 -8 2 442.27 3.83
 1 8 2 429.41 5.16
 1 8 2 432.75 3.67
 1 -8 2 432.04 3.78
 -1 -8 -3 58.63 1.61
 1 8 3 59.15 1.74
 1 -8 -3 59.23 1.66
 1 -8 3 60.84 1.75
 -1 8 -3 61.96 1.62
 1 8 -3 58.2 1.65
 1 8 3 57.69 1.88
 1 -8 3 58.74 1.02
 -1 -8 3 60.95 1.38
 1 -8 3 59.49 2.06
 -1 -8 3 60.59 2.19
 -1 8 3 60.82 1.84
 -1 -8 -3 60.04 1.7
 1 -8 -3 57.71 1.64
 -1 8 -3 61.79 1.73
 -1 -8 3 62.77 1.84
 -1 8 3 61.06 1.79
 1 8 -3 61.04 1.71
 -1 -8 3 62.92 1.75
 1 -8 3 59.38 1.53
 1 8 3 58.42 1.73
 1 -8 3 59.97 1.77
 1 -8 -3 59.92 1.32
 -1 -8 3 60.71 1.95
 1 -8 3 57.24 2.08
 1 8 -3 60.64 2.09
 1 -8 3 60.27 2.09
 -1 8 -3 58.53 2.11
 1 8 -3 58.59 0.98
 1 -8 -3 57.29 2.23
 -1 8 3 59.02 2.14
 -1 -8 -3 55.02 2.22
 -1 8 -3 60.03 2.04
 1 8 -3 59.55 2.15
 1 8 3 58.21 1.07
 -1 8 3 60.46 1.38
 -1 8 -3 60.41 1.59
 -1 -8 3 60.32 1.74
 1 8 -3 60.03 1.83
 -1 -8 -3 61.01 2.17
 1 -8 -3 57.31 2.29
 1 -8 3 60.25 1.54
 1 8 -4 408.43 5.06
 -1 8 -4 407.62 4.51
 1 -8 4 420.44 4.39
 -1 -8 4 411.79 4.82
 -1 8 -4 411.72 5.66
 1 8 -4 404.53 5.89
 1 8 4 410.96 5.23
 -1 -8 -4 412.47 4.77
 -1 8 -4 407.88 4.71
 1 -8 4 419.58 5.22
 1 -8 -4 387.8 4.76
 1 8 -4 412.25 4.8
 -1 8 4 412.21 4.77
 1 -8 4 436.52 3.64
 1 8 4 404.42 6.85
 -1 8 4 404.59 6.81
 -1 -8 4 427.6 4.62
 1 8 -4 409.25 4.08
 -1 8 -4 416.35 3.37
 -1 -8 4 411.1 3.92
 1 8 4 411.68 5.17
 1 -8 4 413.74 5.26
 1 8 4 413.95 4.97
 -1 8 4 408.72 4.74
 1 -8 4 394.75 3.38
 1 -8 -4 414.48 6.24
 -1 -8 -4 420.27 6.3
 1 8 -4 399.18 5.45
 1 -8 4 406.64 5.19
 -1 -8 4 405.47 5.51
 1 8 -4 406.44 4.93
 1 -8 -4 413.7 4.9
 -1 8 4 434.33 5.51
 -1 8 -4 417.45 4.99
 -1 -8 -4 419.11 4.95
 -1 -8 4 425.51 5.46
 1 -8 4 423.73 5.73
 -1 -8 4 418.57 5.2
 -1 8 4 404.17 5.9
 1 8 -4 412.43 5.48
 -1 8 -4 410.92 5.38
 1 -8 -4 409.83 3.38
 -1 -8 -4 411.66 2.69
 1 -8 5 237.52 4.6
 1 8 -5 229.64 4.06
 -1 -8 -5 241.03 5.15
 1 -8 -5 232.15 5
 -1 8 -5 235.77 3.79
 1 8 -5 241.88 4.19
 -1 8 5 256.07 4.7
 -1 -8 5 258.82 4.87
 -1 8 -5 240.92 4.66
 1 -8 5 235.22 3.7
 -1 -8 5 238.95 4.18
 1 8 5 237.26 3.34
 -1 8 5 242.27 3.73
 1 8 5 235.12 5.36
 -1 8 5 238 5.37
 1 8 -5 234.14 4.29
 1 -8 5 239.69 3.97
 1 -8 5 245.66 4.59
 1 8 5 236.8 4.46
 -1 8 -5 238.55 3.09
 1 8 -5 241.34 3.52
 1 -8 -5 242.03 2.71
 -1 -8 -5 243.16 2.1
 -1 8 5 243.82 5.01
 1 8 5 239.72 4.92
 -1 8 5 231.09 4.82
 1 8 -5 245.11 4.3
 -1 8 -5 237.69 4.15
 1 8 5 232.53 3.81
 -1 8 5 236.74 3.65
 1 8 5 237 4.51
 1 -8 5 235.85 4.45
 -1 -8 5 233.47 4.18
 1 8 -5 237.54 4.84
 -1 8 -6 261.54 4.42
 1 8 -6 262.7 4.75
 -1 8 -6 259.2 4.39
 1 8 6 260.07 5.2
 1 -8 6 257.78 3.82
 -1 -8 6 262.48 4.39
 -1 8 6 263.14 3.99
 1 8 6 264.71 3.56
 -1 8 6 256.85 5.63
 1 8 6 252.48 5.57
 1 8 -6 266.22 4.69
 1 8 6 261.94 5.2
 1 -8 6 266.56 5.3
 -1 8 6 259.07 5.45
 1 8 6 264.65 5.48
 1 8 -6 261.65 4.08
 -1 8 -6 264.18 3.75
 -1 -8 -6 264.46 2.42
 1 8 -6 254.87 3.36
 -1 -8 6 262.32 4.78
 1 -8 6 261.89 5.1
 1 8 -6 269.67 5.31
 -1 -8 -6 261.85 5.71
 1 -8 -6 248.42 5.48
 -1 8 -6 270.76 4.95
 -1 -8 -6 262.24 4.56
 -1 8 6 254.6 3.83
 -1 8 6 261.8 5.35
 -1 -8 6 267.19 5.38
 -1 8 6 275.11 5.37
 -1 8 -7 162.47 3.56
 1 8 -7 167.26 4.08
 -1 8 -7 164.86 3.81
 1 8 7 167.81 4.55
 -1 -8 7 164.49 3.53
 -1 8 7 164.2 5.22
 1 8 7 162.8 4.51
 -1 8 7 160.02 4.56
 -1 8 -7 161.43 3.49
 1 8 7 161.67 4.44
 1 -8 7 171.79 4.63
 -1 -8 -7 158.84 3.69
 -1 8 -7 163.56 3.32
 1 8 -7 164.68 3.57
 -1 8 -7 165.48 4.03
 1 8 -7 166.9 4.35
 -1 8 7 164.42 4.52
 -1 -8 7 165.2 4.6
 -1 8 7 161.32 4.36
 1 8 -7 162.54 2.26
 1 8 -7 162.16 2.43
 -1 -8 -7 158.1 4.73
 1 -8 -7 165.03 4.73
 -1 -8 7 155.99 3.96
 1 -8 7 159.65 4.29
 1 8 7 167.92 2.86
 -1 8 7 161.84 3.12
 -1 8 7 155.61 4.51
 1 8 7 168.17 4.7
 1 8 8 727.87 9.49
 1 8 -8 710.27 7.99
 -1 8 -8 710.1 7.61
 -1 -8 -8 717.64 7.92
 1 8 -8 728.53 5.67
 -1 -8 -8 709.96 10.31
 1 -8 -8 700.91 10.11
 1 8 8 703.24 10.32
 -1 8 8 718.93 10.79
 -1 8 -8 745.8 8.73
 -1 8 8 706.62 6.67
 -1 8 -8 705.34 7.44
 1 -8 8 708.69 9.44
 -1 -8 8 728.2 9.09
 1 8 8 730.69 10.09
 1 -8 8 727.09 10.2
 -1 8 8 722.42 10.12
 -1 -8 8 706.44 10.15
 -1 8 -8 713.3 8.53
 1 8 -8 719.62 9.06
 -1 8 8 687.32 10.2
 1 8 8 692.05 10.18
 -1 -8 -9 198.29 4.3
 -1 8 -9 198.86 4.4
 1 8 -9 201.2 4.61
 1 8 -9 202.79 5.14
 -1 8 -9 199.83 4.86
 1 8 9 198.42 5.84
 -1 8 9 203.72 5.88
 -1 8 -9 203.48 4.43
 -1 8 -9 206.78 4.77
 1 -8 -9 201.57 5.69
 -1 -8 -9 198.63 5.77
 1 8 -9 206.37 3.35
 1 8 9 188.26 5.27
 -1 8 9 206.83 5.8
 -1 -8 9 200.19 5.13
 1 -8 9 198.09 5.33
 1 -8 9 196.54 5.69
 1 8 9 201.68 5.73
 -1 -8 9 207.53 5.88
 -1 8 9 201.76 5.77
 1 8 9 203.37 4.56
 1 -8 10 0.22 1.09
 1 8 10 0.98 1.15
 -1 -8 10 1 1.16
 -1 8 10 -0.11 0.94
 1 8 -10 0.5 0.76
 -1 8 -10 -0.27 0.69
 1 8 -10 0.09 0.86
 -1 8 -10 -0.4 0.73
 -1 8 10 0.22 1.02
 1 8 10 -0.11 0.92
 -1 -8 -10 -0.12 0.59
 -1 8 10 0.38 1.06
 1 8 10 -0.09 0.95
 1 8 -10 -0.11 0.34
 -1 -8 10 0.09 0.91
 1 -8 10 -1.14 0.97
 1 8 10 -0.12 0.56
 1 -8 -10 0.94 1.04
 -1 -8 -10 0.86 1.06
 1 8 -10 0.54 0.56
 -1 8 -10 0.19 0.59
 -1 -8 11 28.18 2.32
 1 -8 11 24.28 2.27
 1 8 11 23.6 2.4
 -1 8 11 28.73 2.59
 1 8 11 26.6 2.08
 -1 8 11 24.79 2.2
 1 8 11 21.61 1.03
 1 8 -11 24.63 1.93
 -1 8 -11 27.41 1.99
 1 8 -11 25.49 1.42
 -1 -8 -11 24.24 2.31
 1 -8 -11 23.13 2.36
 -1 8 -11 26.15 1.62
 -1 -8 11 21.49 2.32
 1 -8 11 27.11 2.5
 1 8 11 20.11 2.26
 -1 8 11 22.91 2.38
 1 8 11 21.56 1.51
 -1 8 11 23.1 1.62
 1 8 -11 24.61 2.1
 -1 8 -11 24.82 2.07
 1 8 11 25.64 1.91
 -1 8 11 25.37 2.17
 -1 8 12 438.43 10.17
 1 8 12 448.27 10.24
 1 8 12 440.22 6.08
 -1 8 12 431.53 6.2
 -1 -8 12 481.23 9.25
 1 -8 12 456.62 9.37
 -1 -8 12 446.13 10.19
 1 8 12 443.74 10.03
 1 -8 12 468.49 10.35
 -1 8 12 457.68 10.2
 1 8 -12 448.92 8.19
 -1 8 -12 448.17 7.97
 -1 8 -12 452.97 6.59
 -1 -8 -12 463.75 9.78
 1 8 -12 448.67 6
 1 -8 -12 446.07 9.5
 1 8 -12 456.98 9
 -1 8 -12 449 8.66
 -1 8 12 436.98 7.87
 1 8 12 438.15 6.8
 -1 8 13 232.09 7.81
 1 8 13 221.82 7.61
 1 8 13 231.59 4.04
 -1 8 13 229.59 4.1
 -1 8 13 228.47 5.5
 1 8 13 225.74 4.54
 -1 8 -13 236.28 6.63
 1 8 -13 237.32 6.85
 -1 8 -13 228.47 4.89
 1 -8 -13 215.85 6.92
 -1 -8 -13 233.14 7.25
 1 8 -13 225.77 4.5
 -1 8 13 210.2 3.62
 1 -8 13 231.07 7.05
 1 -8 13 216 7.41
 1 8 13 232.87 7.7
 -1 8 13 229.15 7.66
 -1 -8 13 236.48 7.83
 1 8 -13 235.72 6.28
 -1 8 -13 230.26 6.07
 1 8 14 0.84 1.31
 -1 8 14 2.01 1.59
 -1 -8 -14 5.11 1.78
 1 8 -14 3.57 0.82
 -1 8 -14 2.8 0.85
 1 -8 -14 3.88 1.6
 -1 8 14 4.56 1.17
 1 8 14 3.43 1.72
 -1 8 14 4.91 1.91
 1 -8 14 1.98 1.36
 -1 -8 14 3.8 1.78
 -1 8 -14 3.01 1.06
 1 8 -14 3.26 1.27
 -1 8 -14 1.68 1.24
 1 8 -14 2.04 1.14
 -1 8 15 36.58 3.65
 1 8 15 39.38 3.79
 1 -8 -15 38.42 3.33
 -1 -8 -15 41.09 3.46
 1 -8 -15 36.01 3.53
 -1 8 15 37.42 3.63
 -1 -8 15 35.06 3.46
 1 -8 15 35.27 3.52
 1 8 15 35.84 3.51
 1 8 -15 40.91 3.04
 -1 8 -15 40.55 2.95
 1 8 -15 34.53 2.96
 -1 8 -15 46.78 3.36
 -1 8 16 170.01 7.71
 -1 -8 -16 179.59 7
 1 -8 -16 175.94 6.84
 1 -8 -16 184.29 7.71
 -1 -8 -16 181.57 7.72
 1 -8 16 179.14 7.72
 -1 8 16 184.12 7.84
 1 8 16 190.94 7.94
 -1 -8 16 177.33 7.72
 -1 8 -16 178.71 6.04
 1 8 -16 176.35 6.19
 1 8 -16 172.03 6.59
 -1 8 -16 176.31 6.5
 -1 8 17 61.76 4.94
 -1 -8 -17 62.35 4.45
 1 -8 -17 71.69 4.6
 1 -8 -17 64.71 4.9
 -1 -8 -17 67.19 5.05
 1 -8 17 72.94 5.26
 -1 -8 17 78.52 5.41
 -1 8 17 63.48 5.1
 1 8 17 70.7 5.17
 -1 8 -17 74.83 4.08
 1 8 -17 70.12 4.14
 1 8 -17 67.53 4.34
 -1 8 -17 71.4 4.37
 -1 8 18 5.77 2.28
 1 -8 -18 9.55 2.49
 -1 -8 -18 4.22 2
 -1 -8 -18 7.74 1.86
 1 -8 -18 7.37 2.01
 -1 8 18 6.19 2.34
 1 8 18 9.26 2.72
 -1 -8 18 9.81 2.58
 1 -8 18 9.1 2.82
 1 8 -18 4.43 1.41
 -1 8 -18 6.3 1.67
 -1 8 -18 5.06 1.61
 1 8 -18 4.51 1.69
 -1 8 19 1.23 2.01
 -1 -8 -19 5.95 2.21
 -1 -8 -19 3.54 1.77
 1 -8 -19 3.45 1.73
 1 -8 -19 2.22 2.05
 1 8 -19 3.34 1.68
 -1 8 -19 2.16 1.76
 -1 8 -19 2.33 1.91
 -1 -8 19 4.03 2.61
 1 8 19 3.5 2.21
 -1 8 19 -0.7 2.17
 1 -8 19 2.59 2.43
 -1 -8 20 19 3.31
 1 8 20 15.25 3.26
 -1 8 20 10.62 2.98
 1 -8 20 18.15 3.5
 -1 -8 -20 16.94 3.11
 1 8 -20 14.08 2.43
 -1 8 -20 11.26 2.41
 -1 8 -20 11.7 2.31
 -1 8 20 16.35 3.6
 1 -8 -20 19.16 3.24
 1 -8 -21 -0.24 1.95
 -1 -8 -21 -1.65 2.06
 1 -8 -21 1.72 2.05
 1 8 -21 -0.75 1.83
 -1 8 -21 1.14 1.59
 1 8 -21 3.04 2.09
 1 8 21 -0.52 2.3
 -1 -8 21 3.4 2.26
 1 -8 21 1.82 2.66
 -1 8 21 -1.55 2.25
 -1 8 21 0.82 2.31
 1 -8 -22 17.52 3.22
 -1 -8 -22 15.14 2.96
 1 -8 -22 15.33 3.19
 1 8 -22 12.96 2.72
 -1 8 22 14.18 3.46
 -1 -8 22 19.83 3.93
 1 -8 22 18.41 3.67
 1 8 22 18.71 3.89
 -1 8 22 4.82 2.59
 -1 -8 -23 -1.45 2.39
 1 -8 -23 -2.21 2.43
 1 -8 -23 3.31 2.49
 -1 -9 0 0.12 0.42
 1 9 0 0.25 0.47
 -1 9 0 0.86 0.54
 -1 9 0 -0.24 0.57
 -1 -9 0 -0.39 0.56
 1 -9 0 0.27 0.48
 -1 -9 0 -0.05 0.61
 1 9 0 1.36 0.71
 1 -9 0 1.11 0.73
 1 9 1 1154.48 8.09
 1 9 -1 1139.41 8.32
 -1 -9 1 1149.72 7.93
 -1 -9 -1 1137.69 9.85
 1 9 -1 1134.17 9.42
 1 -9 1 1139.61 8.1
 -1 9 -1 1161.75 8.29
 -1 9 1 1151.04 9.42
 -1 9 1 1163.52 6.95
 -1 -9 -1 1187.22 4.28
 -1 -9 1 1161.51 4.55
 -1 9 -1 1171.08 4.39
 1 9 1 1134.01 4.39
 1 -9 -1 1152.75 4.13
 -1 -9 1 1174.89 8.04
 -1 -9 -1 1180.6 7.55
 -1 9 -1 1131.91 8.16
 -1 9 -1 1163.6 6.98
 1 9 -1 1160.37 6.58
 -1 -9 1 1161.55 6.75
 -1 9 1 1166.81 8.22
 -1 9 2 112.16 2.01
 1 9 2 110.83 1.82
 -1 -9 2 106.85 2.27
 1 -9 2 109.01 2.05
 1 9 2 108.77 2.77
 1 -9 2 109.07 1.92
 1 9 2 107.07 1.85
 1 9 2 108.52 1.88
 1 9 -2 106.14 1.8
 1 -9 -2 108.41 1.8
 1 -9 2 107.2 1.82
 -1 -9 -2 106.34 1.76
 -1 9 -2 105.77 1.7
 -1 -9 -2 108.52 2.88
 1 -9 -2 108.74 3.02
 -1 9 2 107.11 3.08
 1 -9 2 110.29 2.39
 1 9 -2 105.58 2.9
 -1 9 -2 104.96 2.91
 -1 -9 -2 103.56 3.08
 -1 -9 -2 111.28 1.85
 -1 -9 2 109.15 1.95
 -1 9 -2 109.11 1.88
 -1 9 2 109.25 1.92
 1 9 -2 109.7 2.78
 -1 9 -2 104.21 2.61
 -1 -9 2 105.48 2.62
 1 9 -2 107.3 1.77
 -1 9 2 108.88 2.73
 -1 9 -2 109.34 2.04
 1 9 -3 358.17 5.28
 -1 9 -3 357.46 5.08
 1 9 3 347.25 4.12
 1 -9 -3 335.04 3.89
 -1 9 -3 348.37 3.76
 1 9 -3 339.73 3.84
 1 -9 3 335.71 4.02
 -1 9 -3 348.51 4.01
 1 -9 -3 339.01 3.86
 -1 -9 -3 356.59 3.99
 -1 -9 3 359.85 4.32
 -1 9 3 372.84 4.33
 -1 -9 3 360.18 4.31
 -1 -9 3 342.06 5.38
 1 -9 3 334.17 5.14
 -1 -9 3 352.04 4.24
 1 -9 3 353.56 3.81
 -1 -9 3 353.23 3.34
 1 -9 3 354.03 2.45
 1 -9 3 350.07 4.18
 1 9 3 344.67 4.11
 1 9 -3 346.61 4
 -1 -9 -3 337.47 3.78
 1 -9 3 350.98 3.93
 1 9 3 347.88 2.83
 -1 9 3 344.86 3.4
 1 -9 3 348.96 5.23
 -1 -9 -3 336.37 5.51
 1 9 -3 345.43 2.68
 1 -9 -3 344.01 5.51
 1 -9 -3 358.87 3.36
 1 9 3 344.97 4.67
 1 9 -3 352.05 5.22
 -1 9 -3 344.79 5.22
 1 -9 3 358.26 5.3
 1 9 -4 18.22 1.19
 -1 9 -4 16.42 1.01
 1 -9 4 17.32 1.01
 -1 -9 4 16.48 1.06
 -1 9 -4 17.9 1.31
 1 9 -4 16.68 1.36
 1 -9 -4 17.28 1.08
 1 9 4 17.2 1.19
 -1 -9 -4 18.05 1.09
 1 -9 4 17.9 1.2
 1 9 -4 18.16 1.09
 -1 9 -4 17.46 1.06
 -1 9 4 18.31 1.15
 -1 9 4 15.95 1.7
 -1 -9 4 18.14 1.08
 -1 -9 4 17.69 1.3
 1 -9 4 18.63 1.32
 -1 -9 4 16.74 0.85
 1 -9 -4 16.64 1.42
 -1 -9 -4 16.46 1.41
 1 -9 4 16.02 1.27
 -1 -9 4 17.26 1.24
 1 -9 -4 18.16 0.79
 -1 -9 -4 15.19 0.62
 -1 9 4 16.15 1.12
 1 9 4 16.99 1.18
 -1 9 -4 16.04 1.26
 1 9 -4 17.38 1.27
 1 -9 4 17.14 0.84
 1 9 4 16.4 1.17
 1 -9 4 17.86 1.2
 1 -9 -4 18.5 1.12
 -1 9 4 19.27 1.24
 -1 -9 -4 17.94 1.12
 1 9 -4 17.15 1.12
 -1 -9 4 18.85 1.27
 -1 9 -4 16.62 1.11
 1 -9 5 197.08 4.13
 1 9 5 195.47 4.05
 -1 9 5 196.39 3.5
 -1 9 -5 199.58 2.71
 1 9 -5 192.57 4.07
 -1 -9 5 197.54 4.08
 1 9 5 197.14 3.24
 1 -9 5 193.33 3.79
 1 -9 5 190.92 4.19
 -1 -9 5 193.56 3.92
 -1 -9 -5 196.66 4.81
 1 -9 -5 193.05 4.68
 -1 9 -5 201.09 3.53
 1 9 -5 190.63 3.79
 -1 9 -5 204.63 4.05
 1 9 5 200.81 4.65
 -1 9 -5 192.42 4.3
 -1 -9 5 188.67 3.95
 1 9 -5 194.82 4.51
 1 -9 5 193.41 3.62
 -1 9 5 196.69 3.51
 -1 9 5 195.17 5.08
 1 9 5 200.76 5.24
 1 9 -5 200.56 3.17
 1 -9 5 191.11 2.62
 -1 -9 5 190.87 2.99
 -1 9 5 193.07 4.68
 1 -9 -5 195.6 2.48
 -1 9 5 206.19 4.21
 -1 -9 5 206.87 4.33
 1 9 5 197.9 4.16
 -1 9 5 199.63 4.58
 1 9 -5 197.45 4.61
 -1 -9 -5 200.65 1.98
 -1 9 -6 142.13 3.96
 -1 -9 6 145.32 3.45
 1 -9 6 148.83 3.09
 1 9 6 138.4 2.76
 -1 9 6 141.62 3.09
 -1 9 6 146.95 4.47
 1 9 6 143.57 4.43
 1 -9 6 149.38 3.97
 1 9 6 145.81 3.91
 -1 9 6 142.27 3.01
 -1 9 -6 143.41 2.67
 1 9 -6 147.71 3.01
 1 9 -6 142.95 3.53
 -1 9 -6 145.36 3.31
 1 -9 -6 149.27 4.37
 -1 -9 -6 149.85 4.41
 1 9 -6 147.61 2.86
 -1 9 6 150.5 4.22
 -1 -9 6 141.36 1.74
 1 -9 -6 146.48 2.24
 -1 -9 -6 144.65 1.75
 1 9 6 144.52 3.91
 1 9 6 148.87 4.24
 -1 9 6 150.86 4.23
 -1 -9 6 151.69 4.06
 -1 9 6 145.68 3.91
 1 -9 6 145.96 3.89
 -1 -9 6 147.13 3.66
 1 9 7 82.48 2.16
 -1 9 7 83.33 3.48
 1 9 7 88.91 3.53
 -1 9 -7 86.78 2.34
 1 9 -7 85.39 2.53
 -1 9 -7 80.16 2.98
 -1 -9 -7 86.77 1.49
 1 -9 -7 81.84 1.8
 1 9 7 89.18 3.5
 -1 9 7 83.49 3.39
 1 -9 7 86.33 2.34
 -1 -9 7 85.75 2.64
 1 -9 7 84.63 3.18
 -1 -9 7 83.6 2.97
 -1 9 7 85.14 3.32
 1 9 7 82.79 3.24
 1 -9 7 85.6 3.3
 -1 -9 -7 86.54 3.58
 1 -9 -7 90.4 3.62
 -1 9 7 84.36 3.3
 -1 -9 7 85.76 3.37
 1 9 -7 83.71 1.93
 1 9 -7 82.2 1.59
 -1 9 -7 84.84 2.78
 1 9 -7 82.71 2.92
 -1 9 -8 140.73 3.83
 1 9 -8 142.43 4.05
 1 9 8 135.81 4.39
 1 -9 -8 139.04 4.67
 -1 -9 -8 137.24 4.69
 1 9 -8 137.96 2.31
 -1 9 8 136.33 4.5
 -1 9 8 137.03 5.03
 1 9 8 129.49 4.71
 -1 9 -8 139.5 2.14
 -1 9 8 128.04 4.51
 1 9 8 136.06 4.61
 1 9 -8 139.63 3.5
 -1 9 -8 141.77 3.33
 1 -9 8 137.78 4.27
 -1 -9 8 136.84 4.01
 -1 -9 8 144.88 4.64
 -1 9 8 139.84 4.51
 1 9 8 133.83 4.41
 1 -9 8 141.88 4.56
 -1 9 -9 11.78 1.31
 1 9 -9 10.99 1.4
 1 9 9 10.16 1.46
 -1 9 9 10.02 1.51
 1 9 9 11.22 1.52
 -1 9 9 12.53 1.79
 1 9 9 13.55 1.72
 -1 -9 9 12.53 1.64
 1 -9 9 15.03 1.75
 1 9 9 13.45 1.64
 -1 9 9 10.95 1.5
 1 9 -9 10.17 0.78
 -1 -9 -9 13.78 1.74
 1 -9 -9 13.31 1.76
 -1 -9 9 9.78 1.29
 1 -9 9 12.12 1.54
 1 9 -9 11.92 1.25
 -1 9 -9 11.7 1.11
 1 9 9 14.31 1.39
 1 9 10 8.64 1.2
 1 9 10 10.32 1.6
 -1 9 10 13.03 1.77
 1 -9 10 9.73 1.41
 -1 -9 10 10.7 1.42
 1 9 -10 9.73 1.43
 -1 9 -10 7.11 1.23
 1 9 -10 8.34 0.7
 1 9 10 7.78 1.37
 -1 9 10 9.13 1.69
 -1 -9 10 9.89 1.66
 -1 9 10 7.65 1.55
 1 -9 10 8.15 1.52
 1 9 10 10 1.54
 -1 -9 -10 9.49 1.55
 1 -9 -10 10.98 1.69
 1 9 -10 8.97 0.85
 -1 9 -10 9.53 1.19
 1 9 -10 11.35 1.28
 -1 9 -10 9.95 1
 -1 9 11 3.21 1.23
 1 9 11 5.18 1.23
 1 -9 11 6.55 1.42
 -1 -9 11 5.17 1.26
 1 9 11 7.06 1.51
 -1 9 11 7.89 1.49
 1 9 -11 6.99 1.38
 -1 9 -11 4.51 1.16
 1 9 11 4.23 0.85
 -1 9 11 5.38 0.99
 -1 9 11 3.79 1.31
 1 -9 11 5.17 1.4
 1 9 11 5.48 1.42
 -1 -9 11 8.45 1.83
 -1 -9 -11 2.29 1.14
 -1 9 -11 4.24 0.79
 1 -9 -11 5.99 1.46
 1 9 -11 6.9 0.8
 -1 9 11 3.78 1.31
 1 9 11 5.8 1.48
 -1 9 -11 4.59 1.06
 1 9 -11 4.76 1.05
 -1 9 12 76.34 4.41
 1 9 12 69.54 4.18
 1 9 12 73.24 1.65
 1 9 -12 72.8 2.35
 -1 9 -12 69.9 2.56
 1 -9 -12 77.23 4.16
 -1 -9 -12 73.1 4.08
 -1 -9 12 80.36 4.39
 1 -9 12 78.36 4.37
 -1 9 12 72.06 4.18
 1 9 12 77.92 4.34
 1 9 12 76.69 3.14
 -1 9 12 76.29 3.59
 -1 9 -12 71.04 3.21
 1 9 -12 75.8 3.37
 1 9 12 79.67 3.54
 -1 9 12 76.21 3.72
 1 9 12 72.61 2.72
 -1 9 12 68.56 2.71
 -1 9 -12 77.43 3.63
 1 9 -12 79.91 3.9
 1 -9 12 75.13 3.91
 -1 -9 12 74.31 3.76
 1 9 13 22.91 2.72
 -1 9 13 18.07 2.52
 -1 -9 13 19.02 2.64
 1 -9 13 22.55 2.69
 1 9 13 22.11 2.61
 -1 9 13 19.63 1.36
 1 -9 13 21.59 2.39
 1 9 13 22.5 1.48
 -1 9 13 25.33 1.61
 1 9 -13 25.19 2.14
 -1 9 -13 25.15 2.12
 -1 9 13 25.08 2.8
 1 9 -13 23.64 2.34
 -1 9 -13 21.97 2.24
 -1 9 -13 21.8 1.58
 -1 -9 -13 22.92 2.58
 1 9 -13 22.99 1.49
 1 -9 -13 20.9 2.4
 -1 9 13 23.69 2.05
 1 9 13 21.21 1.66
 -1 9 14 38.92 1.72
 1 9 -14 37.35 2.68
 -1 9 -14 38.41 2.67
 1 9 14 35.31 1.84
 -1 9 14 38.9 2.36
 -1 9 14 34.62 3.26
 -1 -9 14 35.85 3.41
 1 9 14 32.57 3.19
 1 -9 14 36.34 3.5
 1 9 14 33.51 3.34
 -1 9 14 33.92 3.26
 -1 -9 -14 36.74 3.23
 1 -9 -14 27.71 2.89
 -1 9 -14 35.04 2
 1 9 -14 33.12 2.78
 -1 9 -14 33.53 2.78
 -1 9 -15 2.5 1.16
 1 9 -15 3.77 1.12
 1 -9 -15 3.66 1.72
 1 9 15 5.85 1.99
 -1 -9 15 3.41 1.65
 -1 9 15 4.97 1.99
 1 -9 15 2.5 1.63
 -1 9 15 0.92 1.47
 1 9 15 0.18 1.63
 -1 -9 -15 2.18 1.3
 1 -9 -15 2.58 1.58
 1 9 -15 4.08 1.43
 -1 9 -15 3.46 1.35
 1 9 -16 10.67 1.77
 -1 9 -16 7.83 1.57
 1 -9 -16 6.62 2.17
 1 9 16 9.75 2.36
 -1 9 16 11.91 2.4
 1 -9 16 7.72 2.11
 -1 -9 16 7.37 2.16
 1 9 16 9.56 2.33
 -1 9 16 6.59 2
 -1 -9 -16 9.33 2.07
 1 -9 -16 8.14 2.02
 1 9 -16 9.48 2.02
 -1 9 -16 7.84 1.72
 1 9 -17 0.39 1.19
 -1 9 -17 1 1.34
 -1 -9 -17 -0.41 1.66
 1 -9 -17 5.56 2.07
 -1 9 17 3.02 1.85
 -1 -9 17 1.88 1.75
 1 -9 17 2.07 1.83
 1 9 17 1.23 2.12
 -1 9 17 2.48 2.13
 1 -9 -17 0.5 1.63
 -1 -9 -17 1.54 1.57
 -1 9 -17 2.79 1.43
 1 9 -17 1.24 1.35
 1 9 -18 65.37 4.08
 1 -9 -18 61.96 4.94
 -1 -9 -18 65.14 5.09
 -1 9 -18 59.09 4.32
 1 9 18 65.43 5.28
 -1 9 18 75.31 5.5
 1 -9 18 72.44 5.46
 -1 -9 18 68.09 5.32
 -1 9 18 68.99 5.66
 -1 -9 -18 69.43 4.8
 1 -9 -18 60.48 4.51
 -1 9 -18 66.68 4.33
 1 9 -18 71.43 4.57
 -1 -9 -19 -1.35 1.75
 1 -9 -19 2.26 2.15
 -1 9 -19 -0.9 1.46
 -1 9 19 3.21 2.47
 -1 9 19 -0.23 2.06
 1 -9 19 2.12 2.26
 1 9 19 1.86 1.97
 -1 -9 19 -1.89 2.38
 1 -9 -19 -1.25 1.67
 -1 -9 -19 -2.01 2.08
 1 9 -19 1.38 1.61
 -1 9 -19 0.49 1.7
 1 -9 -20 0.94 1.96
 -1 -9 -20 0.7 2.06
 -1 9 20 1.48 2.18
 1 -9 20 -0.74 2.28
 1 9 20 2.45 2.33
 -1 -9 20 -1.25 2.08
 -1 9 -20 1.87 1.74
 1 9 -20 3.58 1.84
 -1 9 20 2.08 2.3
 -1 -9 -20 1.49 1.84
 1 9 -20 4.86 2.04
 -1 9 21 8.19 2.9
 1 9 21 12.57 3.26
 -1 9 21 7.71 2.95
 -1 -9 21 9.13 2.93
 1 -9 21 5.97 2.7
 -1 9 -21 5.53 1.99
 1 -9 -21 12.85 2.98
 -1 -9 -21 7.92 2.67
 1 9 -21 5.29 1.86
 -1 -9 -22 7.83 2.68
 1 -9 -22 6.92 2.59
 1 -9 22 9.45 3.17
 -1 -9 22 2.98 2.56
 -1 9 22 5.6 2.72
 1 9 22 5.85 2.95
 -1 -9 -22 5.97 2.47
 1 -9 -22 6.11 2.66
 -1 9 22 3.41 2.51
 1 9 -22 6.99 2.3
 -1 -9 -23 9.13 2.84
 1 -9 -23 9.24 2.9
 -1 -9 -23 1.01 2.12
 1 -10 0 0.59 0.68
 1 10 0 -0.62 0.76
 -1 -10 0 0.11 0.62
 -1 10 0 0.18 0.53
 1 -10 0 0.48 0.53
 -1 -10 0 -0.64 0.53
 1 -10 0 0.13 0.51
 -1 10 0 -0.16 0.57
 -1 -10 0 0.27 0.51
 1 10 0 -0.16 0.5
 -1 -10 1 574.2 5.89
 -1 10 1 558.13 6.81
 1 -10 1 568.51 6.08
 1 10 -1 564.83 6.12
 -1 -10 1 546.65 5.74
 -1 -10 -1 560.65 7.35
 1 10 -1 559.15 6.98
 -1 -10 1 554.33 3.15
 -1 10 -1 558.73 3
 1 10 1 553.4 5.83
 1 10 -1 568.57 2.96
 -1 10 -1 567.81 6.13
 1 10 1 560.19 3.07
 -1 -10 -1 572.68 5.55
 -1 10 -1 567.6 6.09
 -1 10 1 577.32 5.17
 -1 10 -1 576.65 5.23
 -1 10 1 562.94 5.91
 1 10 -1 558.3 4.88
 -1 -10 1 567.1 5.08
 1 10 2 196.58 2.55
 1 10 -2 194.54 2.38
 1 -10 -2 196.58 2.39
 1 10 -2 193.38 4.13
 -1 -10 -2 200.05 4.52
 -1 10 2 205.78 2.88
 1 10 2 201.76 2.65
 -1 10 -2 203.91 2.53
 -1 10 2 202.46 2.53
 -1 -10 -2 202.61 2.46
 -1 -10 2 199.35 2.63
 1 -10 2 198.88 2.56
 1 10 2 204.34 2.49
 1 -10 2 197.43 3.4
 -1 10 2 198.17 4.32
 -1 -10 2 206.7 3.37
 1 10 -2 195.81 3.81
 -1 10 -2 193.05 3.71
 -1 -10 -2 201.14 2.39
 -1 10 -2 200.13 2.3
 -1 -10 2 204.97 3.26
 1 10 2 200.69 3.83
 -1 10 -2 204.14 2.91
 1 10 -2 201.11 2.61
 -1 10 -3 168.81 2.8
 -1 -10 -3 167.99 2.72
 -1 10 3 182.64 2.99
 -1 -10 3 172.74 3.05
 1 -10 -3 171.83 2.72
 -1 10 -3 163.89 2.58
 1 -10 3 164.53 2.8
 1 10 -3 166.91 2.7
 1 10 3 167.6 2.87
 -1 -10 3 169 2.36
 1 -10 3 166.77 3.85
 -1 10 -3 166.77 3.81
 -1 -10 3 162.94 3.92
 1 -10 -3 178.16 2.54
 1 10 3 166.68 2.15
 1 -10 3 167.2 1.75
 1 -10 3 167.58 2.9
 1 10 3 168.32 2.83
 -1 -10 -3 165.72 2.62
 1 -10 -3 168.07 2.72
 1 -10 3 166.91 2.71
 -1 -10 3 168.92 3.05
 -1 10 3 169.41 2.5
 1 -10 -3 166.72 3.97
 1 10 -3 164.85 2.07
 1 -10 3 161.45 2.88
 -1 -10 3 173.71 2.91
 1 10 -3 163.33 3.74
 -1 10 -3 168.82 3.65
 1 -10 4 3.17 0.74
 1 -10 4 1.41 0.53
 1 10 4 2.22 0.63
 -1 10 4 3.02 0.7
 1 -10 -4 1.24 0.55
 -1 10 4 2.11 0.64
 -1 -10 -4 2.44 0.61
 -1 10 -4 1.74 0.62
 1 10 -4 2.6 0.61
 -1 -10 4 2.9 0.67
 -1 -10 4 2.15 0.6
 -1 -10 -4 1.95 0.56
 -1 10 4 1.96 0.59
 1 -10 4 2.38 0.78
 -1 -10 4 2.92 0.8
 1 -10 4 2.75 0.74
 -1 -10 4 1.63 0.68
 -1 10 -4 3.04 0.58
 1 10 -4 2.14 0.61
 1 -10 4 1.75 0.5
 -1 -10 4 2.38 0.62
 1 -10 4 1.71 0.47
 -1 -10 4 3.47 0.49
 -1 10 -4 2.14 0.75
 1 10 -4 2.09 0.72
 -1 -10 4 1.88 0.46
 1 -10 -4 1.29 0.54
 1 10 4 2.35 0.62
 1 10 -4 2.55 0.55
 -1 10 -4 0.74 0.52
 1 -10 -4 2.23 0.81
 1 10 -4 2.65 0.33
 -1 -10 -4 0.9 0.72
 1 -10 -4 2.18 0.41
 -1 10 -5 9.87 0.9
 1 10 -5 10.08 1.03
 1 10 5 10.16 1.21
 -1 10 5 9.05 1.22
 1 10 -5 9.95 1.18
 -1 10 -5 9.8 1.14
 -1 -10 5 8.92 1.06
 -1 10 5 7.99 0.85
 -1 10 5 8.77 1.34
 1 10 5 8.19 1.38
 -1 10 -5 10.12 0.65
 1 -10 5 9.53 0.71
 -1 -10 5 9.34 0.86
 -1 10 5 8.89 1.02
 1 10 5 7.94 0.99
 1 -10 5 9.71 1.08
 -1 -10 5 6.86 0.96
 1 -10 5 10.67 1.04
 -1 -10 5 7.29 1.01
 -1 -10 5 8.76 0.7
 -1 -10 -5 10.42 0.52
 1 -10 -5 10.91 0.67
 1 -10 -5 9.06 1.22
 -1 -10 -5 8.36 1.18
 -1 10 5 8.97 1.22
 1 10 5 10.06 1.08
 1 -10 5 9.6 1.12
 -1 -10 5 11.45 1.11
 -1 -10 5 8.9 0.64
 -1 -10 6 235.7 2.54
 -1 10 6 234.82 5.45
 -1 10 -6 243.85 5.28
 1 10 -6 239.25 5.41
 -1 -10 6 237.54 4.62
 1 -10 6 236.77 4.16
 -1 10 6 237.73 4.09
 1 10 6 236.67 3.77
 1 10 6 235.26 5.93
 -1 10 6 245.35 6.03
 1 10 -6 236.56 3.73
 1 -10 6 229.79 4.34
 -1 -10 -6 241.03 5.73
 1 -10 -6 241.59 5.7
 1 10 -6 249.27 4.67
 -1 10 -6 230.44 4.16
 -1 -10 -6 242.31 2.31
 -1 10 6 238.84 5.46
 1 10 6 237.46 5.45
 1 10 6 224.86 4.83
 1 10 6 236.09 4.91
 1 -10 6 226.27 4.89
 1 -10 -6 250.82 2.93
 1 -10 6 245.79 5.13
 -1 -10 6 250.39 4.84
 -1 10 -6 236.39 3.31
 -1 10 6 239.81 4.98
 -1 -10 6 238.1 5.05
 1 10 7 468.57 8.32
 -1 10 7 466.96 8.34
 1 10 7 470.84 7.53
 -1 10 7 477.3 7.6
 1 -10 7 464.29 7.57
 -1 -10 -7 466.74 3.34
 1 -10 -7 480.64 4.21
 -1 10 -7 470.62 7.69
 1 10 -7 481.73 5.8
 -1 10 -7 469 5.27
 -1 -10 7 480.77 7.78
 1 -10 7 462.81 7.36
 -1 -10 7 477.06 7.08
 1 10 7 467.07 8.06
 -1 10 7 475 8.09
 -1 -10 -7 476.25 8.47
 1 -10 -7 474.29 8.35
 1 10 -7 478.2 3.46
 1 10 -7 491.2 6.99
 -1 10 -7 479.16 6.43
 1 10 7 472.19 5.3
 -1 10 7 472.16 5.88
 1 10 -7 482.44 5.15
 -1 10 7 497.62 8.14
 1 -10 7 462.21 5.67
 -1 -10 7 461.86 6.37
 1 -10 8 224.33 5.7
 -1 10 8 232.99 5.75
 -1 -10 8 225.04 5.76
 1 10 8 226.18 5.65
 -1 -10 -8 227.72 2.52
 1 -10 -8 232.12 3.1
 1 10 8 232.93 5.89
 -1 10 8 236.77 6.04
 1 10 -8 233.33 4.42
 -1 10 -8 235.71 4.14
 -1 10 -8 227.08 5.63
 -1 -10 8 234.79 4.51
 1 -10 8 228.4 5.49
 -1 -10 8 229.21 5.21
 1 10 8 222.07 3.65
 -1 -10 -8 219.23 6.04
 1 -10 -8 231.56 6.12
 1 10 -8 230.31 2.75
 -1 10 8 227.52 5.98
 1 10 8 239.38 6.15
 -1 10 -8 227.22 3.21
 1 10 -8 236.96 3.07
 -1 10 8 221.6 6.64
 1 10 -8 229.29 5.12
 -1 10 -8 227.25 4.8
 1 10 9 45.92 2.91
 -1 10 9 53.7 3.12
 -1 -10 9 54.71 3.12
 1 10 9 50.84 2.97
 1 -10 9 50.96 2.97
 -1 10 9 53.17 3.02
 -1 10 -9 49.62 1.07
 -1 -10 -9 48.33 1.28
 1 -10 -9 46.48 2.95
 -1 -10 -9 49.63 3.15
 1 10 -9 50.25 1.46
 1 10 -9 47.81 2.54
 -1 10 -9 49.42 2.45
 -1 -10 9 51.58 2.7
 1 -10 9 47.51 2.74
 1 10 -9 49.77 2.25
 -1 10 -9 52.17 2.17
 -1 10 9 57.26 3.49
 1 10 9 50.82 3.21
 1 10 9 45.85 2.78
 1 -10 10 70.78 3.5
 -1 -10 10 66.7 3.21
 1 10 10 71.33 3.69
 1 -10 10 68.27 3.72
 -1 10 10 75.7 3.8
 -1 -10 10 65.86 3.64
 1 10 -10 67.59 1.85
 1 -10 -10 65.59 3.6
 -1 -10 -10 68.05 3.74
 -1 10 -10 64.09 2.97
 1 10 -10 66.14 3.15
 1 10 -10 70.28 2.85
 -1 10 -10 72.47 2.77
 -1 10 10 64.13 3.69
 1 10 10 63.92 3.59
 1 10 10 65.06 3.54
 -1 10 10 72.19 3.84
 1 10 10 67.18 2.93
 -1 -10 -10 65.28 1.58
 -1 10 -10 69.27 2.22
 1 -10 11 16.77 1.98
 -1 -10 11 17.35 2.02
 1 10 11 17.05 1.58
 -1 10 11 15.98 2.06
 1 10 11 17.54 2.23
 1 10 -11 16.82 0.85
 -1 10 -11 14.92 1.66
 1 10 -11 17.65 1.92
 -1 10 11 17.44 2.07
 1 10 11 13.4 1.74
 -1 10 -11 14.43 1.41
 1 10 -11 15.07 1.56
 -1 -10 11 13.75 2.13
 -1 10 11 14.25 2
 1 10 11 13.36 1.94
 1 -10 11 15.74 2.09
 -1 -10 -11 18.5 2.17
 1 -10 -11 16.37 2.09
 1 10 -11 18 1.09
 -1 10 -11 17.32 1.27
 -1 -10 12 99.35 4.32
 -1 10 12 103.86 4.3
 1 -10 12 101.75 4.53
 -1 10 -12 101.52 3.69
 1 10 -12 104.96 3.89
 1 10 -12 106.4 4.38
 -1 10 -12 105.23 4.17
 1 10 12 108.04 4.3
 -1 10 12 101.16 4.45
 1 10 12 101.29 2.43
 1 10 12 99.61 3.82
 -1 10 12 106.47 5.11
 1 10 12 102.6 5.06
 1 -10 -12 99.04 4.77
 -1 -10 -12 100.86 4.87
 1 10 -12 105.56 2.62
 -1 10 -12 100.41 2.93
 -1 10 12 102.57 3.5
 1 10 12 105.93 3.46
 1 -10 12 107.89 5.03
 1 10 12 101.22 4.94
 -1 10 12 110.16 5.03
 -1 -10 12 100.62 4.94
 -1 10 -13 18.49 1.85
 1 10 -13 19.97 1.96
 -1 10 -13 19.79 2.07
 1 10 -13 23.8 2.31
 -1 -10 -13 19.73 2.56
 1 10 -13 21.29 1.31
 1 -10 -13 21.82 2.53
 -1 10 -13 19.9 1.52
 1 10 13 19.42 1.99
 -1 -10 13 16.94 2.05
 1 -10 13 18.37 2.27
 1 10 13 21.71 1.6
 -1 10 13 20.54 1.6
 1 10 13 19.57 2.6
 -1 10 13 14.3 2.27
 -1 10 13 17.26 0.67
 -1 10 13 20.21 2.1
 1 10 13 18.54 1.78
 -1 10 13 22.62 2.72
 1 -10 13 19.97 2.61
 1 10 13 16.93 2.48
 -1 -10 13 18.1 2.51
 -1 -10 -14 35.52 3.22
 1 -10 -14 29.73 3.04
 1 10 -14 30.73 2.71
 -1 10 -14 28 2.5
 1 10 14 34.53 3.39
 -1 10 14 28.96 3.03
 1 10 14 31.64 3.28
 -1 10 14 29.15 3.07
 1 -10 14 34.77 3.29
 -1 -10 14 33.46 3.34
 -1 10 14 27.86 2.15
 1 10 14 32.29 1.98
 -1 10 14 34.18 1.8
 1 10 14 32.18 1.71
 1 -10 14 28.22 2.87
 1 10 -14 31.82 2.51
 -1 10 -14 29.92 2.36
 -1 10 15 19.74 1.8
 1 -10 -15 20.9 2.82
 -1 -10 15 20.81 2.89
 1 -10 15 23.18 2.93
 -1 10 15 24.45 2.99
 1 10 15 22.41 2.97
 1 10 -15 22.72 2.26
 -1 10 -15 20.45 2.14
 -1 10 -15 19.87 2.35
 1 10 -15 18.8 2.31
 -1 -10 -15 22.79 2.8
 1 -10 -15 20.57 2.57
 -1 10 15 24.1 3.05
 1 10 15 17.94 2.63
 1 -10 -16 34.81 3.74
 -1 10 -16 36.75 2.83
 1 10 -16 33.32 2.75
 -1 10 -16 34.6 3
 1 10 -16 34.85 3.09
 1 -10 16 38.15 3.86
 -1 10 16 41.52 3.97
 -1 -10 16 33.12 3.61
 1 10 16 26.71 3.27
 1 -10 -16 38.97 3.47
 -1 -10 -16 35.82 3.52
 -1 10 16 35.98 3.79
 1 10 16 34.68 3.71
 1 -10 -17 22.09 3.48
 -1 -10 -17 21.98 3.25
 -1 10 17 20.8 3.22
 1 10 17 17.93 2.99
 1 10 -17 22.12 2.42
 -1 10 -17 22.67 2.37
 1 -10 17 22.76 3.36
 1 10 17 22.74 3.24
 -1 10 17 18.31 2.96
 -1 -10 17 23.1 3.33
 -1 10 -17 21.14 2.72
 -1 10 -17 22.21 2.6
 1 10 -17 21.01 2.62
 1 -10 -17 18.97 2.82
 -1 -10 -17 27.34 3.22
 -1 10 -18 49.14 4.06
 -1 -10 18 49.73 4.65
 1 -10 18 41.33 4.52
 -1 10 18 52.48 4.62
 1 10 18 47.49 4.4
 -1 10 18 42.24 4.46
 -1 -10 -18 52.72 4.69
 1 -10 -18 47.53 4.48
 1 10 -18 42.04 3.62
 1 -10 -18 43.67 3.99
 -1 -10 -18 46.14 4.02
 -1 10 -18 44.26 3.57
 1 -10 -19 41.66 4.04
 -1 -10 -19 49.77 4.39
 -1 -10 -19 49.98 4.61
 -1 10 -19 46.97 3.75
 1 10 -19 49.04 4.06
 -1 10 19 50.96 4.76
 1 -10 19 47.39 4.73
 1 10 19 40.36 4.32
 -1 -10 19 51.63 4.82
 -1 10 19 47.58 4.96
 1 10 -19 43.86 3.96
 1 -10 -19 49.4 4.8
 -1 10 -19 40.24 3.79
 1 -10 -20 5.64 2.19
 -1 -10 -20 9.42 2.55
 -1 -10 -20 8.79 2.76
 1 -10 20 5.44 2.09
 -1 -10 20 6.21 2.37
 -1 10 20 10.05 2.77
 1 10 20 14.65 3.17
 1 -10 -20 9.08 2.54
 -1 10 -20 6.74 2.13
 1 10 -20 7.18 2.06
 -1 10 20 4.71 2.27
 1 10 -20 12.04 2.52
 -1 10 21 6.03 3
 1 10 21 4.08 2.33
 1 -10 21 2.59 2.34
 -1 10 21 3.07 2.32
 -1 -10 21 12.49 3.08
 1 -10 -21 9.36 2.81
 -1 -10 -21 9.54 2.84
 1 10 -21 4.09 1.77
 -1 10 -21 7.65 2.18
 -1 10 22 68.41 6.19
 -1 10 22 79.01 6.39
 -1 -10 22 73.38 6.25
 1 -10 22 75.54 6.38
 1 10 22 84.14 6.54
 -1 -10 -22 76.93 5.94
 1 -10 -22 73.7 5.87
 1 10 -22 72.06 5.23
 1 -11 0 -0.46 0.68
 -1 -11 0 1.17 0.79
 1 -11 0 0.16 0.52
 1 -11 0 -0.42 0.63
 -1 -11 0 0.49 0.64
 -1 11 0 0.3 0.59
 -1 11 0 -0.21 0.54
 1 11 0 -0.21 0.56
 -1 -11 0 0.15 0.53
 1 11 1 113.9 2.81
 -1 11 1 120.93 3.36
 1 -11 1 115.63 2.9
 -1 -11 1 120.06 2.87
 1 11 -1 112.68 2.92
 1 11 1 114.34 1.38
 -1 11 -1 120.05 2.97
 -1 -11 1 121.28 1.47
 -1 11 -1 119.04 1.34
 -1 -11 -1 115.81 3.54
 -1 -11 1 109.15 3.35
 -1 11 -1 116.68 2.48
 1 11 -1 113.91 2.36
 -1 -11 -1 115.5 3
 -1 11 1 116.02 2.84
 -1 -11 1 118.93 2.5
 -1 11 1 119.37 2.51
 -1 -11 2 182.26 2.55
 -1 11 2 178.45 2.31
 -1 -11 -2 175.4 2.26
 -1 11 -2 176.8 2.36
 -1 -11 -2 175.85 2.22
 -1 11 -2 178.37 2.13
 1 11 2 176.13 2.39
 1 -11 -2 177.46 2.25
 1 11 -2 174.85 2.23
 -1 -11 2 172.7 3.11
 -1 -11 -2 178.5 4.5
 -1 11 -2 175.05 3.69
 1 11 -2 180.96 3.8
 1 11 2 177.46 2.32
 1 -11 2 178.33 2.41
 -1 -11 2 181.71 3.34
 1 -11 2 174.61 3.39
 -1 11 2 176.74 4.25
 1 11 2 173.87 2.64
 -1 11 2 178.33 2.84
 -1 11 -2 172.04 2.81
 1 11 -2 171.44 2.58
 1 11 3 55.76 1.36
 1 11 3 55.02 1.69
 1 -11 -3 53.78 1.55
 1 11 -3 56.49 1.58
 -1 11 -3 56.63 1.54
 -1 -11 -3 55.4 1.58
 -1 -11 3 60.47 1.82
 -1 11 -3 57.95 1.68
 -1 11 3 58.45 1.7
 -1 -11 3 54.91 1.4
 -1 -11 -3 60.68 1.62
 -1 -11 3 55.63 2.49
 1 -11 3 58.61 1.08
 1 -11 3 57.85 1.7
 -1 -11 3 58.48 1.88
 -1 11 3 58.04 1.57
 1 -11 3 57.05 1.87
 -1 -11 3 57.38 1.81
 -1 11 -3 61.14 1.6
 1 11 -3 56.12 1.33
 1 -11 -3 58.54 2.49
 -1 11 -3 62.15 2.33
 1 11 -3 56.91 2.32
 1 -11 3 59.11 1.75
 1 11 3 56.29 1.66
 1 -11 3 53.87 2.35
 1 -11 4 533.64 7.16
 -1 -11 4 537.94 6.13
 -1 -11 -4 509.67 5.51
 1 -11 -4 516.29 5.41
 -1 11 4 529.19 5.86
 -1 11 -4 528.55 5.64
 1 -11 -4 514.06 4.33
 1 -11 4 511.59 3.46
 -1 -11 4 511.09 5.6
 1 11 -4 514.26 5.54
 -1 -11 -4 513.81 5.27
 -1 -11 4 516.18 7.23
 1 -11 4 524.12 7.08
 1 11 -4 508.63 3.39
 1 -11 -4 519.73 7.68
 -1 -11 -4 513.31 7.69
 -1 -11 4 517 4.39
 1 -11 4 516.84 5.12
 -1 -11 4 511.14 4.97
 -1 11 -4 525.98 5.25
 1 -11 -4 513.36 5.37
 1 11 4 523.03 5.87
 1 11 -4 521.52 5.34
 1 -11 4 513.5 5.19
 -1 -11 4 514.75 5.69
 1 11 4 512.35 3.78
 1 11 4 516.66 5.79
 1 -11 4 524.12 5.93
 1 -11 4 510.8 7.02
 -1 -11 4 518.24 6.6
 1 11 -4 505.05 7.08
 -1 11 -4 508.66 6.9
 1 11 5 346.58 5.48
 -1 -11 5 360.52 3.99
 1 11 5 350.08 7.48
 -1 11 5 358.44 7.55
 -1 -11 5 366.55 4.91
 1 -11 5 371.93 4.14
 1 -11 5 363.69 4.66
 1 11 5 376.19 5.54
 1 -11 5 366.87 5.62
 1 -11 -5 364.96 3.58
 -1 -11 5 371.2 5.74
 -1 11 5 365.19 5.49
 -1 11 5 366.31 6.53
 -1 -11 5 360 6
 1 -11 5 354.85 5.72
 -1 -11 5 349.34 5.6
 1 -11 5 358.72 6.05
 1 11 -5 356.22 2.47
 -1 11 5 365.91 6.78
 -1 -11 5 363.78 3.9
 1 11 -5 365.41 5.4
 -1 11 -5 367.22 4.88
 -1 -11 -5 357.88 6.73
 1 -11 -5 364.53 6.76
 -1 11 -5 360.98 6.16
 1 11 -5 353.7 6.34
 -1 -11 6 46.1 1.29
 -1 11 6 48.93 2.63
 -1 11 -6 41.78 2.3
 1 11 -6 49.95 2.58
 1 -11 6 39.4 1.87
 -1 -11 6 43.79 2.11
 1 11 6 45.03 1.77
 -1 11 6 46.63 1.92
 -1 11 6 46.66 2.87
 1 11 6 48.61 2.96
 -1 11 -6 45.67 1.45
 1 -11 6 45.93 1.49
 -1 11 6 46.4 2.23
 1 11 6 47.78 2.26
 1 -11 6 45.83 2.22
 -1 -11 6 43.21 2.13
 1 -11 6 48.4 2.4
 -1 11 6 46.86 2.52
 1 11 6 46.06 2.52
 -1 -11 -6 46.52 2.64
 1 -11 -6 48.14 2.65
 -1 11 -6 45.28 1.93
 1 11 -6 45.31 2.07
 -1 -11 -6 45.47 1.07
 1 -11 -6 48.49 1.35
 -1 -11 6 49.9 2.38
 1 -11 6 43.73 2.05
 -1 -11 6 44.68 2.2
 1 11 7 186.08 3.53
 -1 11 7 176.8 3.74
 -1 11 7 184.92 5.47
 1 11 7 183.61 5.44
 1 11 -7 179.81 3.52
 -1 11 -7 183.7 3.2
 1 -11 -7 179.73 2.59
 -1 11 -7 187.99 5.01
 -1 -11 -7 190.4 2.13
 -1 -11 7 180.4 2
 -1 -11 -7 177.06 5.33
 1 -11 -7 185.21 5.34
 1 11 -7 178.68 1.91
 1 11 -7 188.62 4.37
 -1 11 -7 180.34 3.99
 1 11 7 179.23 5.18
 -1 11 7 180.51 5.15
 -1 -11 7 178.86 4.14
 1 11 -7 182.25 5.09
 1 -11 7 187.3 3.79
 -1 -11 7 184.75 4.86
 -1 11 7 176.76 4.64
 1 11 7 172.15 4.58
 1 -11 7 191.53 4.88
 -1 -11 7 187.02 4.5
 1 -11 7 185.95 4.76
 1 11 -7 180.13 3.48
 1 11 -8 534.09 6.55
 -1 11 -8 541.15 6.11
 -1 -11 -8 550.91 3.75
 1 -11 -8 539.81 4.62
 1 11 8 526.2 5.96
 1 -11 8 534.62 6.29
 -1 -11 8 544.89 7.09
 1 11 8 540 9.3
 -1 11 8 542.66 9.28
 -1 11 -8 534.61 7.3
 1 11 -8 546.65 7.85
 -1 -11 8 518.08 7.94
 1 -11 8 522.98 8.36
 1 11 -8 533.34 3.73
 -1 -11 -8 548.18 9.7
 1 -11 -8 536.94 9.5
 -1 11 8 547.51 9.49
 1 11 8 537.38 9.23
 -1 -11 8 547.81 8.94
 1 11 8 531.73 8.62
 1 -11 8 532.56 8.74
 -1 11 8 542.15 8.69
 -1 11 -8 543.27 8.87
 1 11 -8 547.91 5.3
 -1 -11 -9 548.03 10.09
 1 11 -9 559.54 4.28
 1 -11 -9 571.28 10.25
 -1 11 9 556.96 9.81
 -1 11 9 542.11 10.68
 1 11 9 533.52 10.27
 -1 11 9 544.22 9.79
 1 11 9 561.87 9.95
 1 11 -9 558.79 7.2
 -1 11 -9 569.12 6.84
 1 11 -9 548.39 8.36
 -1 11 -9 577.56 8.09
 1 -11 9 549.48 9.01
 -1 -11 9 551.22 8.62
 1 -11 -9 556.13 4.89
 -1 -11 -9 561.08 3.99
 -1 11 -9 565.54 4.62
 1 -11 9 569.31 9.61
 -1 -11 9 558.14 9.61
 -1 11 9 572.47 9.6
 1 11 9 573.05 9.52
 1 11 9 565.92 9.52
 -1 11 -9 558.2 9.42
 -1 11 -10 2.27 0.59
 1 -11 10 1.95 1.04
 -1 -11 10 3.66 0.99
 -1 11 10 4.02 1.28
 1 11 10 2.05 1.11
 1 -11 10 0.99 1.01
 -1 -11 10 2.99 1.27
 1 11 10 2.95 1.36
 -1 11 10 3.88 1.32
 -1 11 -10 3.1 0.91
 1 11 -10 2.82 0.9
 1 11 -10 2.33 0.46
 1 -11 -10 3.3 1.26
 -1 -11 -10 2.89 1.25
 -1 11 -10 3.1 1.14
 1 -11 -10 3.24 0.55
 -1 -11 -10 2.29 0.45
 1 11 10 3.85 0.99
 1 11 -10 2.7 0.75
 -1 11 -10 2.85 0.78
 -1 11 10 2.5 1.41
 1 11 10 0.59 1.21
 1 -11 11 140.83 5.06
 -1 -11 11 156.5 5.14
 1 11 -11 143.66 2.83
 -1 -11 -11 149.99 5.73
 1 -11 -11 151.38 5.73
 1 11 -11 146.6 2.62
 -1 11 -11 151.29 3.23
 -1 11 11 149.27 5.6
 1 11 11 151.82 5.41
 1 11 11 148.69 4.45
 1 11 -11 140.93 4.15
 -1 11 -11 146.23 4.04
 -1 11 11 144.54 5.69
 1 11 11 121.58 5.32
 1 -11 11 146.98 5.6
 -1 -11 11 149.39 5.64
 1 11 11 149.31 5.6
 -1 11 11 145.91 5.57
 1 11 -11 141.62 4.8
 -1 11 -11 146.56 4.62
 -1 11 -12 215.84 5.85
 1 11 -12 204.38 5.95
 -1 11 12 212.01 7.17
 1 11 12 223.72 7.36
 1 11 -12 210.78 5.35
 -1 11 -12 213.47 5.16
 1 -11 -12 209.27 6.93
 -1 -11 -12 207.37 7.01
 -1 11 -12 203.99 3.93
 1 11 -12 210.67 3.34
 1 11 12 209.94 6.21
 -1 11 12 210.62 6.53
 1 11 12 208.72 5.14
 -1 11 12 210.89 5.25
 -1 -11 12 209.64 6.21
 1 -11 12 209.9 6.44
 1 11 12 200.27 5.63
 -1 11 12 194.5 6.13
 -1 11 12 203.41 6.8
 -1 -11 12 214.37 7.07
 1 11 12 215.57 7.02
 1 -11 12 211.74 7
 -1 -11 -13 302.23 8.66
 -1 11 -13 279.54 4.74
 1 -11 -13 302.48 8.58
 1 11 13 292.9 3.65
 1 11 13 306.82 7.27
 -1 11 13 303.4 7.71
 1 11 13 302.76 6.53
 -1 -11 13 301.71 7.75
 1 -11 13 308.67 8.16
 1 11 13 303.9 5.91
 -1 11 13 304.18 6.05
 -1 11 -13 313.84 6.64
 1 11 -13 305.06 6.79
 -1 11 -13 303.16 7.33
 1 11 -13 303.77 7.57
 1 -11 13 309.38 8.86
 -1 11 13 309.48 8.8
 1 11 13 316.26 8.86
 -1 -11 13 303.73 8.83
 1 11 13 296.11 8.86
 -1 11 13 315.61 9.15
 -1 11 14 2.92 1.6
 1 11 14 1.3 1.47
 -1 -11 14 2.63 1.49
 1 -11 14 3.6 1.75
 1 11 -14 1.67 1.03
 -1 11 -14 1.38 1.02
 -1 11 14 1.87 1.09
 1 11 14 1.68 0.97
 -1 11 -14 2.81 1.62
 -1 -11 -14 0.31 1.3
 1 -11 -14 4 1.55
 1 -11 14 2.75 1.63
 -1 11 14 1.89 1.35
 1 11 14 2.4 1.5
 1 11 14 2.43 0.85
 -1 11 14 2.44 0.73
 1 11 -14 1.48 1.27
 -1 11 -14 3.21 1.31
 1 11 -15 208.94 6.87
 -1 11 -15 207.55 6.61
 1 -11 -15 199.63 7.4
 -1 -11 -15 207.42 7.7
 -1 11 -15 196.9 7.08
 -1 11 15 213.86 8.31
 1 11 15 205.93 8.13
 1 11 -15 200.17 5.99
 -1 11 -15 211.17 5.96
 1 11 15 199.45 7.73
 -1 -11 15 198.18 7.78
 -1 11 15 203.67 7.9
 1 -11 15 222.17 8.25
 -1 11 15 204.18 5.28
 1 -11 -16 63.05 4.89
 -1 11 -16 58.17 3.73
 1 -11 -16 61.56 4.44
 -1 -11 -16 72.65 4.8
 -1 11 -16 63.21 4.23
 -1 11 16 61.24 4.81
 1 11 16 59.05 4.77
 1 11 -16 61.69 3.55
 -1 11 -16 62.66 3.46
 -1 -11 16 60.33 4.68
 -1 11 16 62.39 4.74
 1 -11 16 56.87 4.49
 1 11 16 60.06 4.62
 1 11 -16 64.6 4.07
 -1 11 -17 4.04 1.75
 1 11 -17 1.96 1.52
 -1 -11 -17 7.28 2.17
 1 -11 -17 1.96 1.88
 1 11 -17 8.28 1.73
 1 11 -17 3.33 1.53
 -1 11 -17 3.26 1.43
 1 -11 -17 5.36 2.33
 -1 -11 -17 5.12 2.14
 1 11 17 5.22 1.98
 -1 11 17 1.74 1.73
 1 11 17 6.13 2.58
 1 -11 17 8.05 2.63
 -1 11 17 7.78 2.52
 -1 -11 17 5.19 2.06
 -1 -11 -18 1.35 1.94
 1 -11 -18 -0.45 1.75
 -1 11 -18 0.53 1.58
 1 11 -18 -0.19 1.71
 1 -11 18 0.22 2
 -1 -11 18 -2.21 2.03
 1 11 18 -0.87 2.02
 -1 11 18 0.66 1.88
 1 -11 -18 1.29 1.65
 -1 -11 -18 -0.57 1.65
 -1 11 -18 0.3 1.41
 -1 11 18 -0.47 2.17
 1 11 18 -1.17 2.05
 1 11 -18 -0.96 1.35
 1 -11 -19 28.17 3.73
 -1 -11 -19 23.87 3.61
 -1 11 19 27.81 3.87
 1 11 19 30.95 3.84
 1 -11 19 30.41 3.78
 -1 -11 19 28.68 3.89
 -1 11 19 28.36 4.07
 -1 -11 -19 25.63 3.32
 1 -11 -19 28.53 3.54
 1 11 -19 27.59 3.39
 -1 11 -19 23.41 3.08
 1 11 -19 30.14 3.25
 -1 11 -19 30.68 3.06
 -1 11 20 1.31 2.5
 1 -11 -20 0.97 2.16
 1 11 -20 1.22 1.86
 -1 11 -20 0.56 1.77
 1 11 -20 -1.2 1.76
 1 -11 -20 2.13 2
 -1 -11 -20 -3.37 2.35
 -1 -11 -20 3.14 2.02
 1 -11 20 -0.74 2.25
 -1 -11 20 -1.49 2.37
 1 11 20 -2.67 2.33
 -1 11 20 1.71 2.28
 -1 11 21 5.77 3.1
 1 11 21 -3.3 2.61
 -1 11 21 0.25 2.49
 -1 -11 21 1.29 2.52
 1 -11 21 -3.09 2.64
 -1 -11 -21 3.48 2.47
 1 -11 -21 2.51 2.06
 -1 11 -21 2.3 2.03
 1 11 -21 -1.03 1.73
 -1 11 22 5.71 2.84
 1 -11 -22 1.79 2.22
 -1 -11 -22 5.57 2.72
 1 11 -22 5.36 2.41
 -1 -11 22 0.27 2.53
 1 -11 22 2.94 2.58
 1 11 22 -0.26 2.62
 -1 11 22 -0.26 2.31
 -1 12 0 0.71 0.69
 1 -12 0 1.11 0.61
 -1 -12 0 0.58 0.57
 -1 12 0 -0.04 0.55
 1 -12 0 0.14 0.83
 -1 -12 0 0.47 0.73
 1 12 0 0.04 0.49
 -1 -12 -1 347.12 6.39
 -1 -12 1 348.69 4.51
 -1 -12 -1 348.73 5.33
 1 -12 -1 341.78 5.36
 -1 12 -1 341.9 4.42
 1 12 -1 332.32 4.27
 -1 12 1 349.89 4.46
 1 -12 1 348.95 5.24
 -1 -12 1 345.68 5.08
 -1 12 1 340.87 5.92
 1 12 -1 343.54 5.29
 -1 12 -1 357.76 5.28
 -1 -12 1 335.95 2.36
 1 12 1 338.54 2.28
 -1 12 2 1004.49 10.44
 1 -12 2 999.81 8.41
 -1 -12 2 1003.85 8.23
 1 12 -2 990.87 5.23
 1 12 2 998.35 5.61
 1 -12 -2 989.99 5.21
 -1 12 2 1039.6 7.15
 1 12 2 1012.4 6.76
 1 12 -2 1001.34 6.61
 -1 12 -2 1002.71 7.08
 -1 12 -2 1018.73 9.25
 1 12 -2 1009.91 9.31
 -1 12 2 1005.99 5.33
 1 -12 2 997.87 5.61
 -1 -12 -2 988.42 10.83
 -1 -12 -2 994.39 5.24
 -1 -12 2 1014.67 5.88
 -1 12 -2 989.52 5.48
 -1 -12 -2 989.67 5.21
 -1 12 -2 1002.09 4.94
 -1 -12 3 1129.92 11.09
 1 12 -3 1146.6 6.87
 1 12 3 1124.16 7.35
 1 -12 -3 1132.87 6.88
 -1 12 -3 1136.63 7.16
 -1 -12 3 1173.46 7.71
 -1 -12 -3 1129.03 6.92
 1 -12 3 1129.58 4.97
 1 12 -3 1136.44 6.3
 1 -12 3 1122.01 7.41
 1 12 3 1136.9 7.2
 -1 12 3 1168.68 7.29
 -1 12 -3 1145.4 7.11
 1 12 -3 1157.41 10.41
 -1 12 -3 1119.02 10.07
 1 12 3 1138.24 6.46
 -1 12 -3 1136.03 6.6
 -1 -12 -3 1132.3 6.82
 -1 -12 3 1141.36 8.38
 1 -12 3 1132.88 7.59
 1 -12 3 1112.77 8.47
 -1 -12 3 1145.83 8.39
 -1 12 3 1133.79 11.47
 -1 -12 3 1114.22 11.27
 -1 12 3 1153.22 7.18
 1 -12 3 1113.07 10.95
 -1 -12 -3 1122.24 11.71
 1 -12 4 53.13 2.45
 -1 -12 4 52.92 1.98
 -1 12 -4 53.78 1.87
 -1 -12 -4 56.98 1.85
 -1 -12 4 47.55 1.84
 -1 -12 -4 53.87 1.75
 1 -12 -4 51.29 1.76
 -1 -12 4 47.97 2.4
 1 -12 4 57.21 2.56
 1 -12 4 55.16 1.95
 -1 12 4 52.75 1.89
 1 12 4 53.46 1.89
 -1 -12 4 51.25 1.42
 1 -12 4 52.14 1.11
 1 -12 -4 49.92 1.47
 1 -12 4 50.21 1.74
 -1 -12 4 51.39 1.73
 1 12 -4 54.05 2.45
 -1 12 -4 50.79 2.31
 1 -12 -4 52.19 1.75
 1 12 -4 51.86 1.74
 1 12 4 50.63 1.88
 -1 12 -4 55.41 1.75
 -1 12 4 50.51 1.49
 1 12 4 51.1 1.3
 1 -12 4 51.3 1.74
 1 12 -4 47.39 1.18
 1 -12 -4 46.15 2.42
 -1 -12 -4 50.37 2.56
 -1 -12 4 49.2 2.21
 1 -12 4 52.83 2.42
 -1 12 5 119.67 4.55
 1 12 5 118.81 4.56
 1 -12 5 126.8 2.59
 -1 -12 5 119.73 2.92
 1 12 5 117.73 3.13
 -1 12 5 122.9 3.21
 1 -12 5 116.77 3.18
 -1 12 -5 118.79 3.65
 1 12 -5 122.26 3.84
 -1 -12 5 115.45 3.64
 1 -12 5 120.01 3.53
 1 -12 -5 127.76 2.23
 1 12 -5 123.82 1.58
 -1 -12 -5 121.43 4.08
 1 -12 -5 118.89 4.01
 1 -12 5 123.14 2.77
 1 12 5 113.38 3.15
 -1 -12 5 122.82 2.33
 1 12 -5 126.39 3.25
 -1 12 -5 129.47 3
 -1 -12 5 120.51 3.43
 1 -12 5 118.04 3.61
 -1 -12 5 121.34 3.27
 -1 -12 5 115.35 2.39
 1 -12 5 114.54 2.39
 -1 12 -6 315.12 6.19
 1 12 -6 317.46 6.42
 -1 -12 6 314.48 5.78
 1 -12 6 307.31 5.28
 -1 -12 6 311.96 5.75
 -1 12 6 327.04 7.53
 1 12 6 309.2 7.35
 -1 -12 6 311.56 5.82
 1 -12 6 314.11 5.59
 1 -12 6 303.8 5.63
 1 12 6 310.35 5.58
 -1 12 6 322.31 5.71
 -1 -12 6 324.08 5.76
 1 -12 6 329.64 6.16
 -1 12 6 311.94 6.54
 1 -12 -6 317.07 3.44
 -1 12 6 314.93 6.71
 1 12 6 329.51 6.72
 -1 -12 6 307.44 3.56
 1 -12 6 319.4 4.05
 -1 -12 6 303.68 4.67
 -1 12 -6 312.31 4.94
 1 12 -6 326.84 5.46
 1 -12 -6 307.46 6.72
 -1 -12 -6 311.32 6.83
 -1 12 7 293.3 7.18
 1 12 7 283.83 7.04
 1 12 -7 297.9 4.42
 -1 12 -7 289.4 3.89
 -1 -12 7 285.13 2.97
 -1 -12 7 287.38 6.02
 1 12 7 286.44 5.87
 -1 12 7 300.04 6.03
 1 -12 7 286.92 5.94
 1 -12 -7 297.3 3.35
 -1 -12 -7 289.86 2.69
 1 12 -7 308.08 5.62
 -1 12 -7 286.28 5.09
 1 -12 7 285.5 5.31
 1 12 -7 293.01 4.76
 -1 -12 7 300.09 5.56
 1 -12 7 280.24 4.95
 1 -12 -7 295.98 6.91
 -1 -12 -7 284.44 6.87
 1 12 7 291.55 4.62
 1 12 -7 303.18 6.66
 -1 12 -7 300.81 6.37
 -1 -12 7 298.99 5.81
 1 -12 7 289.15 6.04
 1 12 7 282.95 6.63
 -1 12 7 286.4 6.55
 1 12 8 14.52 1.84
 -1 12 8 18.02 2.11
 1 12 -8 17.59 1.28
 -1 12 8 15.32 1.67
 -1 -12 8 16.19 1.69
 1 12 8 13.99 1.57
 1 -12 8 16.68 1.73
 1 -12 -8 17.92 0.92
 1 -12 8 16.23 1.24
 -1 -12 8 17.42 1.38
 1 12 -8 17.71 1.19
 1 12 8 13.59 1.72
 -1 12 8 16.79 1.84
 -1 12 -8 15.61 1.39
 1 12 -8 19.57 1.65
 1 -12 -8 17.17 1.83
 1 12 -8 16.29 0.6
 -1 -12 -8 16.51 1.97
 -1 12 -8 16.7 1.12
 1 12 8 14.72 1.16
 -1 -12 -8 15.98 0.7
 1 -12 8 17.49 1.7
 -1 -12 8 18 1.66
 -1 12 -8 16.36 1.75
 1 12 -8 17.58 1.89
 1 12 -9 1.03 0.64
 -1 12 -9 0.42 0.54
 -1 -12 -9 0.43 0.32
 1 12 -9 0.27 0.31
 1 -12 -9 -1.93 1.1
 -1 -12 -9 0.92 1.09
 1 -12 9 2.07 1.01
 -1 -12 9 0.66 0.85
 1 12 -9 2.06 1.06
 -1 12 -9 0.49 0.9
 -1 12 9 0.69 1.34
 1 -12 -9 -0.15 0.43
 1 12 -9 2 0.84
 -1 12 -9 1.3 0.73
 -1 12 -9 0.35 0.44
 1 12 -9 0.11 0.42
 1 12 9 1.46 1.23
 -1 12 9 0.86 1.06
 -1 -12 9 -0.98 1.04
 -1 12 9 -0.1 0.98
 1 -12 9 -1.26 1.2
 1 12 9 0.1 0.87
 -1 12 9 1.19 0.95
 1 12 9 1.42 0.88
 1 12 -10 31.27 1.88
 -1 12 -10 30.67 1.78
 1 12 10 29.88 2.22
 -1 12 -10 29.09 0.86
 1 12 10 32.62 2.93
 -1 12 10 33.74 3.01
 1 12 -10 32.37 1.04
 1 -12 -10 34.07 2.87
 -1 -12 -10 34.45 2.87
 -1 -12 10 31.94 2.3
 1 -12 10 30.91 2.5
 -1 12 10 34.18 2.82
 1 12 10 30.36 2.69
 1 12 10 27.58 2.4
 1 -12 10 34.43 2.73
 -1 -12 10 31.88 2.56
 -1 12 10 29.28 2.47
 -1 12 -10 31.14 1.38
 1 12 -10 33.48 2.36
 -1 12 -10 30.77 2.12
 -1 12 -10 29.15 2.5
 1 -12 -10 31.39 1.25
 -1 -12 -10 32.85 1.02
 1 12 10 35.45 2.7
 1 12 -10 36.71 2.77
 1 -12 -11 20.54 2.31
 -1 -12 -11 17.96 2.27
 -1 12 -11 17.91 1.14
 1 12 -11 19.35 0.91
 -1 -12 11 19.99 2.14
 1 -12 11 18.64 2.16
 -1 12 11 19.84 2.25
 1 12 11 16.18 2.02
 1 12 -11 21.55 2.05
 -1 12 -11 18.54 2.08
 -1 12 -11 18.06 1.53
 1 12 -11 16.8 1.52
 -1 -12 11 18 1.98
 1 -12 11 14.05 1.75
 1 12 11 17.93 2.28
 -1 12 11 19.5 2.35
 -1 12 -11 15.8 1.68
 1 12 11 15.12 1.65
 -1 12 11 17.59 2.23
 1 12 11 15.65 2.2
 1 12 -12 151.35 4.46
 -1 12 -12 151.35 4.26
 1 -12 12 153.57 5.56
 -1 -12 12 151.75 5.3
 1 -12 12 151.03 5.91
 -1 -12 12 154.64 6
 1 12 12 145.26 5.77
 -1 12 12 148.62 5.86
 -1 12 -12 149.16 3.17
 -1 -12 -12 152.17 6.14
 1 -12 -12 152.76 6.12
 1 12 -12 153.01 2.5
 -1 12 -12 148.58 4.87
 1 12 -12 155.47 5.21
 -1 12 -12 149.83 5.7
 -1 12 12 158.57 5.9
 1 12 12 149.58 5.49
 -1 12 12 149.62 6.08
 1 12 12 153.99 6.15
 1 12 12 147.71 4.57
 -1 12 12 150.58 4.64
 1 12 -12 147.95 2.5
 -1 12 -12 145.56 2.5
 1 12 13 -1.15 1.13
 -1 12 13 0.35 1.32
 -1 12 -13 0.64 0.9
 1 12 -13 -0.95 0.85
 1 -12 13 -1.15 1.43
 -1 -12 13 -2.01 1.35
 1 12 13 0.49 0.55
 -1 12 13 1.63 1.39
 -1 -12 13 -1.2 1.24
 1 -12 13 -1.65 1.46
 1 12 13 1.77 1.61
 1 12 13 -0.34 1.2
 -1 12 13 0.25 1.31
 1 12 13 0.08 0.86
 -1 12 13 0.97 0.87
 -1 -12 -13 -2.14 1.48
 1 -12 -13 -0.15 1.27
 -1 12 -13 -1.34 1.51
 1 12 -13 2.03 1.07
 -1 12 -13 0.42 0.98
 1 12 13 -0.79 1.43
 -1 12 13 -1.43 1.5
 1 12 -14 3.91 1.22
 -1 12 -14 2.72 1.11
 -1 12 -14 3.29 1.49
 1 12 -14 4.92 1.25
 -1 12 -14 2.11 0.95
 1 -12 14 7.19 2.19
 -1 12 14 1.94 1.43
 -1 -12 14 4.77 1.69
 1 12 14 5.8 1.96
 1 12 14 5.51 1.58
 -1 -12 -14 5.18 1.75
 1 -12 -14 4.61 1.86
 1 12 14 4.18 1.34
 -1 12 14 3.32 1.37
 -1 12 14 4.61 0.97
 1 12 14 4.25 1.01
 1 -12 14 2.34 1.4
 -1 -12 14 1.92 1.25
 1 12 14 4.16 1.63
 -1 12 14 4.69 1.65
 1 -12 15 2.36 1.33
 -1 12 -15 5.49 1.6
 1 12 -15 3.7 1.71
 -1 12 15 1.7 1.47
 1 12 15 4.15 1.73
 -1 12 15 4.96 0.91
 -1 12 15 4.19 1.18
 1 12 -15 7.23 1.63
 -1 12 -15 4.65 1.33
 1 12 15 5.71 0.95
 -1 12 -15 5.07 1.24
 1 12 -15 4.1 1.22
 1 -12 15 2.13 1.52
 1 12 15 4.21 1.88
 -1 12 15 4.93 1.94
 -1 -12 15 6.96 2.3
 1 -12 -15 1.84 1.46
 -1 -12 -15 2.22 1.71
 1 -12 -16 21.31 3.18
 1 -12 -16 20.75 2.91
 -1 -12 -16 24.04 3.05
 -1 12 16 20.51 2.88
 1 -12 16 25.49 3.22
 -1 -12 16 21.38 3.03
 1 12 16 20.09 2.96
 -1 12 16 25.27 3.44
 1 12 16 21.37 3.08
 1 12 -16 21.8 2.55
 -1 12 -16 22.44 2.48
 -1 12 -16 21.56 2.12
 1 12 -16 20.81 2.17
 1 12 -16 16.38 2.54
 -1 12 -16 21.64 2.73
 -1 12 17 27.21 3.65
 1 12 17 34.83 3.98
 -1 -12 -17 37.09 3.72
 1 -12 -17 36.18 3.8
 1 12 -17 27.88 3.33
 -1 12 -17 30.57 3.25
 1 -12 17 32.49 3.82
 -1 12 17 31.23 3.57
 1 12 17 29.48 3.56
 -1 -12 17 28.95 3.6
 -1 -12 -17 30.89 3.64
 1 -12 -17 27.56 3.55
 1 12 -17 32.26 3.03
 -1 12 -17 33.8 3.01
 -1 12 18 74.38 5.61
 1 12 18 73.02 5.68
 -1 -12 -18 70.31 5.04
 1 -12 -18 79.24 5.1
 -1 12 -18 67.1 4.58
 1 12 -18 71.58 4.99
 1 -12 18 78.42 5.63
 -1 -12 18 73.91 5.54
 1 12 18 74.04 5.51
 -1 12 18 77.49 5.64
 -1 -12 -18 66.93 5.35
 1 -12 -18 74.1 5.52
 -1 12 -18 70.46 4.36
 1 12 -18 69.58 4.46
 1 12 19 20.71 3.54
 -1 12 19 20.99 3.68
 -1 12 19 27.9 3.79
 -1 -12 19 20.36 3.25
 1 -12 19 21.42 3.9
 1 12 19 29.63 3.92
 -1 -12 -19 26.43 3.66
 1 -12 -19 31.82 3.97
 1 12 -19 27.59 3.31
 -1 12 -19 30.37 3.39
 1 12 -19 23.06 2.88
 1 -12 -19 26.86 3.6
 -1 -12 -19 28.58 3.56
 -1 12 20 34.04 4.49
 -1 -12 20 34.78 4.22
 -1 12 20 30.08 4.13
 1 12 20 30.94 3.89
 1 -12 20 33.37 4.12
 1 12 -20 31.86 3.69
 -1 12 -20 29.52 3.38
 1 -12 -20 31.65 4.03
 -1 -12 -20 29.06 4.07
 1 -12 -20 31.58 3.8
 -1 -12 -20 30.99 3.8
 1 -12 -21 12.97 3.03
 -1 -12 -21 9.11 3
 -1 12 21 11.04 3.04
 1 -12 21 5.13 2.95
 -1 12 21 8.85 3.1
 1 12 21 7.32 2.91
 -1 -12 21 5.67 2.63
 -1 12 -21 8.25 2.2
 1 12 -21 2.66 2
 -1 12 22 54.36 5.46
 1 12 -22 48.55 4.45
 -1 -12 -22 48.08 5.06
 1 -12 -22 57.57 5.37
 -1 -12 22 52.37 5.42
 -1 12 22 53.89 5.25
 1 12 22 62.98 5.72
 1 -12 22 62.33 5.74
 -1 -13 0 0.29 0.78
 1 -13 0 0.08 0.76
 1 -13 0 -1.31 0.63
 1 13 0 0.36 0.66
 -1 -13 0 -0.05 0.54
 -1 13 0 -0.21 0.67
 -1 13 -1 326.54 5.29
 1 13 -1 319.86 5.3
 -1 -13 -1 319.72 6.4
 1 -13 -1 305.99 6.46
 -1 -13 1 299.49 6.02
 -1 -13 1 315.15 4.5
 1 -13 -1 314.82 5.38
 -1 -13 -1 306.81 5.24
 -1 13 -1 311.36 4.38
 1 13 -1 308.53 4.33
 -1 13 1 315.49 4.46
 -1 13 1 316.75 5.91
 1 -13 2 171.07 3.72
 -1 -13 2 171.39 3.6
 -1 13 2 178.11 4.61
 -1 13 -2 171.9 2.26
 -1 -13 2 170.28 2.37
 -1 -13 -2 173.47 2.16
 1 13 -2 175.16 2.94
 -1 13 -2 174.95 3.11
 -1 13 -2 176.71 4
 1 -13 -2 170.88 2.14
 1 13 -2 174.64 2.17
 -1 -13 -2 174.28 4.79
 1 -13 2 173.38 2.32
 -1 13 2 168.23 2.16
 -1 13 2 176.05 3.13
 1 13 2 172.9 2.97
 1 13 -2 172.82 4.06
 -1 13 -2 176.38 2.04
 -1 -13 -2 174.8 2.19
 -1 13 -3 482.5 4.64
 -1 -13 -3 477.78 4.47
 -1 -13 3 474.49 4.9
 -1 -13 -3 476.95 4.39
 -1 13 -3 474.61 4.25
 -1 -13 3 475.79 7.48
 -1 -13 -3 472.84 7.92
 1 -13 3 472.37 7.46
 1 -13 3 466.07 5.77
 -1 13 3 481.17 7.77
 -1 -13 3 462.99 5.63
 1 13 3 486.53 4.49
 -1 13 3 463.27 4.8
 1 -13 3 483.85 5.2
 1 13 -3 468.05 4.37
 1 -13 -3 472.99 4.42
 1 13 3 470.53 4.76
 1 -13 3 474.67 4.79
 1 13 3 484.49 4.66
 -1 13 3 469.5 4.6
 -1 -13 3 461.87 7.62
 1 13 -3 479.65 6.91
 -1 13 -3 475.84 6.83
 1 13 -3 471.76 4.33
 -1 13 -3 478 4.81
 1 -13 4 95.6 3.38
 1 -13 -4 96.98 2.35
 1 13 -4 93.59 2.29
 -1 -13 4 95.58 2.68
 -1 -13 -4 91.19 2.25
 -1 13 -4 90.86 2.19
 -1 -13 4 93.68 3.44
 1 -13 4 87.24 3.26
 1 13 -4 92.05 1.72
 1 -13 -4 97.77 3.58
 -1 13 -4 87.42 3.1
 1 13 -4 93.22 3.3
 1 -13 4 91.65 2.47
 -1 -13 4 90.65 2.41
 -1 13 4 89.61 2.08
 1 13 4 89.9 1.8
 -1 13 -4 87.21 1.98
 -1 -13 4 88.05 3.01
 1 -13 4 87.65 3.15
 -1 13 4 91.53 2.44
 1 -13 4 91.6 2.51
 1 13 4 90.83 2.42
 -1 -13 4 97.36 1.96
 1 -13 4 91.62 1.47
 1 -13 4 87.45 2.3
 -1 -13 4 99.64 2.63
 -1 -13 -4 90.52 2.31
 -1 13 -4 94.42 2.41
 1 -13 5 77.24 3.02
 -1 -13 5 79.66 3.14
 -1 -13 5 80.16 1.88
 1 -13 5 79.29 2.29
 1 -13 -5 78.12 1.84
 1 -13 5 81.59 3.13
 -1 -13 5 78.96 2.9
 1 13 -5 79.03 3.13
 -1 13 -5 82.61 3.14
 -1 13 5 73.98 3.78
 1 13 5 74.81 3.89
 1 -13 5 80.62 2.21
 -1 13 5 80.52 2.6
 1 -13 5 86.25 2.73
 1 13 5 80.78 2.6
 -1 -13 5 79.21 2.65
 -1 -13 5 81.17 2.14
 1 -13 5 77.19 2.14
 -1 -13 5 76.59 2.42
 -1 -13 -5 75.77 3.39
 1 13 -5 77.88 1.37
 1 -13 -5 78.68 3.47
 -1 13 6 104.84 4.47
 1 13 6 105.78 4.57
 -1 -13 6 106.98 2.92
 1 -13 6 108.77 2.52
 -1 -13 6 108.55 3.61
 1 -13 6 104.6 3.42
 -1 -13 6 109.71 3.55
 1 -13 6 103.48 3.57
 -1 -13 6 110.31 3.5
 1 -13 -6 113.75 4.23
 1 13 -6 104.9 1.31
 -1 -13 -6 111.38 4.22
 1 -13 -6 113.46 2.16
 -1 -13 6 105.47 2.34
 -1 -13 6 109.51 2.31
 1 13 -6 113.1 3.31
 -1 13 -6 111.7 3.03
 -1 13 -6 115.69 3.87
 1 13 -6 111.99 3.94
 -1 -13 6 109.14 3.44
 1 -13 6 109.15 3.41
 -1 13 6 109.54 3.34
 1 13 6 101.58 3.22
 -1 13 6 108.17 3.99
 1 13 6 105.48 4
 -1 -13 7 67.67 2.98
 -1 13 7 70.85 2.99
 1 13 7 72.33 2.99
 1 -13 7 71.21 3.03
 -1 -13 7 68.31 1.66
 1 -13 7 68.61 2.74
 1 -13 7 75.04 3.19
 -1 -13 7 70.76 2.95
 1 13 -7 69.43 3.25
 -1 13 -7 72.65 3.23
 1 -13 -7 70.38 3.53
 -1 -13 -7 76.01 3.7
 1 13 -7 74.41 2.84
 -1 13 -7 76.5 2.66
 -1 -13 7 72.31 2.89
 1 -13 7 74.93 2.73
 1 13 -7 73.07 2.57
 -1 13 7 72.72 3.84
 1 13 7 70.07 3.78
 1 -13 -7 72.32 1.72
 1 13 7 68.3 3.37
 -1 13 7 75.28 3.49
 1 -13 -8 121.12 2.23
 -1 -13 -8 121.6 1.78
 -1 -13 8 115.83 3.56
 1 -13 8 119.49 3.28
 -1 13 8 119.95 4.58
 1 13 8 115.9 4.52
 1 13 8 117.99 4.1
 1 -13 8 118.25 4.19
 -1 -13 8 119.98 4.23
 -1 13 8 115.34 4.06
 -1 -13 -8 119.28 4.78
 1 -13 -8 121.63 4.78
 -1 13 -8 123.24 3.58
 1 13 -8 120.34 3.8
 1 13 -8 122.78 3.06
 -1 13 -8 123.03 2.77
 1 13 8 122.17 4.84
 -1 13 8 120.89 4.84
 1 13 -8 120.42 3.06
 1 13 -8 117.68 4.41
 -1 13 -8 125.6 4.41
 -1 -13 8 119.99 3.93
 1 -13 8 116.33 4.08
 1 13 -9 104.98 3.05
 1 13 -9 105.8 2.55
 -1 13 -9 106.06 2.65
 -1 13 9 102.67 5.15
 -1 13 -9 107.92 2.84
 -1 -13 -9 101.79 4.62
 1 -13 -9 100.35 4.56
 1 13 -9 105.53 4.42
 -1 13 -9 107.31 4.3
 -1 13 -9 104.7 3.5
 1 13 -9 101.32 3.68
 -1 13 9 108.8 4.68
 1 13 9 107.66 4.58
 -1 -13 9 103.87 3.86
 1 -13 9 100 3.95
 1 -13 9 104.95 3
 -1 -13 9 106.49 3.34
 1 -13 -9 98.46 2.04
 -1 -13 -9 99.93 1.62
 -1 13 9 100.06 4.02
 -1 -13 9 109.48 4.31
 1 13 9 103.67 4.16
 1 -13 9 109.4 4.29
 -1 13 9 100.91 4.44
 1 13 9 98.77 4.42
 1 13 -10 20.37 1.55
 -1 13 -10 23.33 1.5
 -1 13 -10 21.79 1
 -1 13 10 24.53 2.82
 1 13 10 16.93 2.37
 1 13 -10 20.42 0.66
 1 -13 -10 24.07 2.54
 -1 -13 -10 22.15 2.33
 1 13 -10 20.74 2.25
 -1 13 -10 23.8 2.26
 -1 13 10 20.97 2.3
 1 13 10 19.24 2.19
 -1 -13 -10 26.28 0.87
 1 13 10 21.7 2.14
 -1 13 10 18.93 2.09
 1 -13 10 22.55 2.21
 -1 -13 10 19.08 2.11
 1 -13 -10 21.7 1.04
 1 -13 10 27.9 2.27
 -1 -13 10 24.16 2.11
 1 13 10 26.99 2.46
 1 13 -10 22.44 1.95
 -1 13 -10 23.08 1.15
 -1 13 -10 26.5 1.96
 1 13 -11 20.16 2.27
 1 13 11 18.3 1.92
 1 13 11 18.38 2.31
 -1 13 11 18.71 2.28
 -1 13 -11 18.01 2.19
 -1 13 11 21.25 2.58
 1 13 11 16.9 2.2
 -1 -13 11 18.29 2.03
 1 -13 11 16.42 2.03
 -1 13 -11 19.99 1.15
 1 -13 -11 18.71 2.39
 -1 -13 -11 19.3 2.34
 1 13 -11 17.91 0.68
 -1 13 -11 19.55 1.53
 1 13 -11 22.13 1.7
 -1 13 11 21.32 2.31
 -1 -13 11 20.7 2.29
 1 -13 11 23.73 2.49
 1 13 11 23.69 2.41
 -1 13 -11 19.27 1.86
 1 13 -11 16.51 1.82
 -1 13 12 35.59 3.02
 1 -13 12 31.32 2.99
 1 13 12 30.56 2.88
 -1 -13 12 34.21 3.02
 1 13 -12 33.53 2.96
 -1 13 12 27.85 2.22
 1 13 12 30.71 2.32
 -1 13 -12 32.17 2.82
 1 13 12 31.4 2.88
 -1 13 12 35.97 3.17
 -1 13 12 32.9 3.05
 1 13 12 32.11 2.99
 -1 -13 12 30.88 2.63
 1 -13 12 32.32 2.83
 1 -13 -12 29.61 2.92
 -1 13 -12 30.23 1.41
 -1 -13 -12 30.68 2.98
 1 13 -12 33.82 2.19
 -1 13 -12 30.59 1.99
 -1 13 -12 28.29 2.27
 1 13 -12 36.55 2.71
 1 13 -12 30.11 1.45
 -1 13 -13 3.95 1.04
 1 13 -13 6.06 1.24
 1 -13 -13 4.65 1.65
 -1 -13 -13 1.26 1.38
 -1 13 13 3.45 1.53
 1 13 13 2.07 1.25
 -1 13 13 3.68 1.5
 1 -13 13 3.58 1.69
 -1 -13 13 2.25 1.31
 1 13 13 1.18 1.26
 1 13 -13 2.73 1.33
 -1 13 -13 3.39 1.54
 -1 -13 13 4.17 1.55
 1 -13 13 5.02 1.6
 -1 13 -13 4.94 1.18
 1 13 -13 4.58 1.36
 1 13 13 1.45 1.35
 -1 13 13 6.28 1.94
 1 13 13 4.4 1.09
 -1 13 13 2.14 1.03
 1 13 13 5 1.49
 -1 13 13 2 1.28
 -1 13 14 5.24 1.47
 1 13 14 2.66 1.08
 -1 13 14 6.33 1.71
 1 13 14 3.7 1.37
 -1 -13 14 6.55 1.7
 1 -13 14 4.99 1.61
 1 13 -14 7.21 1.91
 -1 13 -14 5.08 1.29
 1 13 14 5.09 1.75
 -1 13 14 3.69 1.59
 1 -13 -14 5.74 1.79
 -1 -13 -14 4.51 1.87
 1 13 -14 4.47 1.37
 -1 13 -14 5.7 1.28
 -1 13 14 4.62 1.04
 1 13 14 6.02 1.11
 -1 -13 14 8.36 2.05
 -1 13 14 6.61 1.96
 1 13 14 3.7 1.52
 1 -13 14 7.17 1.88
 -1 13 -14 5.03 1.13
 1 13 -14 8.08 1.43
 1 -13 15 -1.48 1.34
 -1 13 15 0.7 1.52
 1 13 15 3.5 1.98
 -1 -13 15 -1.25 1.59
 1 -13 15 -0.53 1.52
 1 -13 -15 1.73 1.73
 -1 -13 -15 3.17 1.78
 -1 13 -15 0.93 1.56
 -1 13 15 1.52 1.81
 1 13 15 2.29 1.62
 1 13 -15 -0.1 1.09
 -1 13 -15 0.73 0.97
 1 13 -15 -0.33 1.48
 -1 13 15 0.2 1.05
 -1 13 15 1.6 0.77
 1 13 15 0.75 0.78
 1 13 -15 3.12 1.38
 -1 13 -15 1.21 1.17
 1 -13 -16 2.95 1.72
 1 -13 -16 5.62 1.99
 -1 -13 -16 4.62 1.95
 1 13 -16 4.01 1.17
 -1 13 -16 4.57 1.72
 -1 13 -16 3.36 1.29
 1 13 -16 7.36 1.81
 1 13 -16 3.97 1.73
 -1 13 16 6.58 2.22
 1 13 16 5.55 2.16
 -1 -13 16 6.34 2.33
 -1 13 16 3.6 2.07
 1 -13 16 7.64 2.36
 1 13 16 0.75 1.97
 1 -13 -17 -1.51 1.69
 -1 -13 -17 -2.5 1.73
 1 13 -17 -0.18 1.49
 1 13 17 0.44 1.83
 -1 13 17 0.88 1.97
 1 -13 -17 0.22 1.7
 -1 -13 -17 1.77 2.1
 -1 13 17 0.81 1.92
 -1 -13 17 2.47 2.1
 1 -13 17 -1.85 1.74
 1 13 17 1.42 1.9
 -1 13 -17 2.47 1.5
 1 13 -17 -0.59 1.43
 -1 13 -17 -1.37 1.62
 -1 13 -18 10.39 2.19
 1 13 -18 13.11 2.57
 -1 13 18 10.38 2.96
 1 13 18 10.16 2.88
 1 -13 -18 13.73 2.69
 -1 -13 -18 9.79 2.56
 -1 13 18 11.48 2.67
 1 -13 18 15.98 3.18
 -1 -13 18 15.83 3.2
 1 13 18 20.28 3.09
 -1 13 -18 12.16 2.13
 1 13 -18 7.91 1.95
 1 -13 -18 13.77 3.09
 -1 -13 -18 9.08 2.61
 1 13 -19 7.26 2.27
 -1 13 -19 9.23 2.26
 1 13 19 9.28 2.95
 -1 13 19 11.3 3.16
 -1 -13 -19 9.66 2.42
 1 -13 -19 11.1 2.7
 -1 13 19 9.86 2.59
 -1 -13 19 15.62 3.45
 1 13 19 10.29 2.75
 1 -13 19 9.51 2.55
 1 13 -19 8.26 2.21
 1 -13 -19 12.15 3.05
 -1 -13 -19 7.28 2.5
 1 -13 -20 5.53 2.5
 -1 -13 -20 0.5 2.11
 -1 -13 -20 0.63 2.02
 1 13 -20 2.42 1.87
 -1 13 -20 -0.38 1.8
 -1 13 20 -0.53 2.69
 1 13 20 -0.53 2.63
 -1 -13 20 3.68 2.28
 1 -13 20 -0.49 2.51
 1 13 20 4.81 2.48
 -1 13 20 -1.93 2.23
 1 -13 -20 1.85 2.22
 -1 13 21 -0.83 2.34
 -1 -13 -21 0.77 2
 1 -13 21 4.85 2.43
 -1 -13 21 5.13 2.61
 -1 13 21 2.01 2.46
 1 13 21 6.77 2.85
 1 13 -21 4.32 2.02
 -1 13 -21 2.7 1.85
 -1 -13 -21 -0.21 2.03
 1 -13 -21 1.55 2.36
 -1 13 22 8.57 2.88
 -1 -13 22 9.3 3.29
 1 -13 22 11.12 2.99
 1 13 22 14.53 3.45
 1 13 -22 13.61 2.87
 -1 -13 -22 5.22 2.35
 1 -13 -22 12.37 3.1
 -1 13 22 4.59 2.68
 -1 -14 0 2.15 0.98
 1 -14 0 0.5 0.8
 1 -14 0 -0.05 0.57
 -1 -14 0 0.69 0.67
 1 -14 -1 5.43 1.12
 -1 -14 -1 2.7 0.99
 -1 -14 1 2.57 0.92
 1 14 -1 3.35 0.79
 -1 14 -1 4.91 0.9
 1 -14 -1 3.74 0.83
 1 14 -1 4.19 0.73
 -1 -14 1 4.34 0.72
 -1 -14 -1 5.71 1.04
 -1 14 -1 3.4 0.76
 -1 14 1 5.15 0.78
 -1 -14 -2 686.71 9.82
 -1 14 2 685.1 4.18
 -1 -14 2 680.74 4.66
 1 14 -2 706.49 8.42
 -1 14 -2 684.54 3.92
 1 -14 -2 668.63 4.17
 -1 14 -2 681.11 4.43
 -1 -14 -2 683.78 4.26
 -1 -14 -2 686.12 4.17
 -1 14 -2 714.03 8.26
 1 14 2 689.08 6.17
 -1 14 2 700.15 6.46
 -1 14 2 704.48 9.5
 1 14 -2 682.82 4.16
 -1 14 -2 699.35 6.44
 1 14 -2 692.45 6.08
 -1 -14 -2 680.51 8.54
 -1 14 -3 12.52 0.76
 -1 -14 -3 13.4 0.81
 1 14 -3 13.4 0.83
 1 -14 -3 11.87 0.76
 -1 14 3 12.95 1.54
 -1 14 -3 12.73 1.3
 1 14 -3 12.31 1.3
 -1 -14 3 10.94 0.83
 1 14 3 14.12 0.87
 -1 14 3 11.78 0.83
 1 -14 3 13.17 0.87
 -1 14 3 12.1 0.88
 1 14 3 12.23 0.84
 -1 -14 -3 12.14 0.77
 -1 14 -3 13.77 0.89
 1 14 -3 12.84 0.87
 -1 14 -3 13.15 0.97
 -1 -14 3 10.82 1.02
 1 -14 3 11.43 1.07
 -1 -14 -3 11.87 1.51
 1 -14 3 14.05 1.52
 -1 -14 3 12.97 1.56
 -1 -14 3 10.45 1.38
 1 -14 3 12.86 0.98
 -1 -14 4 437.16 5.86
 -1 14 -4 419.55 4.61
 -1 -14 -4 425.06 4.76
 1 -14 4 409.01 7.26
 -1 -14 4 408.57 7.39
 -1 -14 4 413.96 4.1
 1 -14 4 416.93 3.18
 1 -14 4 411.12 5.04
 1 14 4 409.57 4.08
 -1 14 4 414.09 4.57
 -1 -14 -4 412.07 4.77
 -1 14 -4 418.35 4.98
 -1 -14 -4 406.19 7.74
 1 -14 4 420.97 7.26
 1 14 -4 410.9 6.98
 -1 14 -4 426.32 6.89
 1 -14 4 413.45 5.45
 -1 -14 4 409.75 5.34
 1 14 -4 411.3 3.84
 -1 14 -4 418.76 4.45
 1 -14 -4 414.11 4.77
 1 14 -4 421.81 4.74
 -1 -14 4 409.14 5.27
 1 -14 4 406.25 5.18
 1 14 4 427.37 5.16
 -1 14 4 423.9 5.13
 -1 -14 5 131.72 2.88
 1 -14 5 127.74 2.9
 -1 -14 5 130.07 3.26
 -1 14 -5 129.52 2.38
 -1 -14 5 127.97 3.77
 1 -14 5 125.8 3.96
 1 14 -5 123.82 3.99
 -1 14 -5 127.51 3.99
 -1 -14 5 130.95 2.4
 -1 -14 -5 127.15 4.4
 1 -14 -5 121.96 4.35
 1 14 -5 126.59 1.87
 1 -14 5 122.94 3.95
 -1 -14 5 122.6 4.03
 1 14 5 133.1 3.28
 -1 14 5 134.28 3.31
 -1 -14 5 130.11 3.38
 1 -14 5 129.61 3.32
 1 14 5 125.83 5.12
 -1 14 5 130.34 5.16
 1 -14 6 6.35 0.77
 -1 -14 6 5.96 0.84
 -1 14 6 5.86 1.22
 -1 -14 6 5.24 0.57
 -1 -14 6 5.88 0.69
 1 -14 6 5.02 1.09
 -1 -14 6 5.19 1.01
 -1 -14 -6 7.1 1.3
 1 -14 -6 5.01 1.28
 1 14 -6 5.66 0.38
 -1 -14 6 5.26 0.97
 1 -14 6 7.9 1.09
 -1 14 6 6.84 1.57
 1 14 6 5.67 1.54
 -1 -14 6 6.17 1.02
 1 -14 6 5.78 0.94
 -1 14 6 5.59 0.91
 1 14 6 6.65 1.02
 -1 14 -6 5.28 1.13
 1 14 -6 5.25 1.13
 1 -14 -6 5.48 0.62
 1 14 -6 5.41 0.9
 1 -14 7 223.15 3.7
 -1 -14 7 231.2 5.36
 1 -14 7 239.48 5.23
 -1 14 -7 227.6 5.8
 1 14 -7 232.01 5.97
 1 -14 -7 236.71 6.46
 -1 -14 -7 227.8 6.38
 1 14 -7 230.38 4.95
 -1 14 -7 234.1 4.66
 -1 -14 7 229.83 5.31
 1 -14 7 237.2 5.7
 -1 -14 7 218.93 3.19
 -1 14 7 233.33 6.8
 1 14 7 233.4 6.94
 1 -14 -7 233.37 3.12
 1 14 7 228.02 6.14
 -1 14 7 239.26 6.19
 1 -14 7 227.12 4.9
 -1 -14 7 220.38 5.14
 -1 14 7 237.01 5.34
 -1 -14 7 231.72 5.38
 1 -14 7 238.77 5.4
 1 14 7 230.63 5.23
 1 -14 8 616.55 9.42
 -1 -14 8 622.2 9.03
 1 14 -8 609.27 8.45
 -1 14 -8 640.1 8.1
 1 14 8 616.54 9.18
 -1 -14 8 610.85 9.39
 1 -14 8 632.37 9.46
 -1 14 8 625.17 9.25
 1 -14 -8 629.66 10.96
 -1 -14 -8 626.25 11.02
 -1 14 -8 604.28 9.76
 1 14 -8 582.71 9.99
 1 -14 8 620.74 7.74
 -1 -14 8 620.32 8.42
 1 14 8 605.73 10.97
 -1 14 8 620.4 11.12
 1 14 -8 613.48 7.27
 1 -14 -8 611.94 5.02
 -1 14 8 621.38 10.48
 1 14 8 610.44 10.45
 -1 -14 9 40.97 2.55
 1 -14 9 34.78 2.46
 -1 14 -9 37.37 2.15
 1 14 -9 36 2.3
 1 -14 9 38.4 2.63
 1 14 9 33.44 2.44
 -1 14 9 37.09 2.48
 -1 -14 9 37.72 2.6
 -1 -14 -9 35.4 2.87
 1 -14 -9 32.07 2.67
 -1 14 -9 31.71 2.45
 1 14 -9 34.56 2.67
 1 -14 9 35.06 1.88
 -1 -14 9 33.98 2.01
 -1 14 -9 34.96 1.75
 1 14 -9 35.8 1.66
 1 14 9 38.05 2.98
 -1 14 9 31.34 2.76
 1 14 9 37.04 2.88
 -1 14 9 34.75 2.76
 -1 14 -9 34.09 1.63
 -1 -14 -9 32.24 0.94
 1 -14 -9 34.99 1.26
 1 14 -10 69.73 2.62
 -1 14 -10 71.1 2.45
 1 14 10 66.4 3.85
 -1 14 10 70.74 4.01
 1 14 10 71.71 4.46
 -1 14 10 63.72 4.26
 -1 14 -10 67.7 1.77
 1 14 -10 68.13 3.2
 -1 14 -10 72.79 3.12
 -1 14 10 71.38 3.68
 1 14 10 69.2 3.64
 -1 -14 10 74.96 3.85
 1 -14 10 72.76 3.74
 1 -14 -10 70.17 4.05
 -1 -14 -10 74.82 4.24
 -1 14 -10 71.38 3.72
 1 14 -10 65.39 3.73
 1 14 -10 70.57 1.88
 -1 14 -10 72.84 2.03
 -1 14 10 75.06 4.05
 1 14 10 69.55 3.86
 -1 -14 10 73.24 3.46
 1 -14 10 69.02 3.54
 -1 -14 -10 64.92 1.25
 -1 14 -11 339.28 3.96
 -1 -14 -11 348.22 9.23
 1 -14 -11 347.24 9.08
 -1 14 -11 341.03 8.33
 1 14 -11 345.84 8.61
 -1 14 -11 350.6 7.05
 1 14 -11 351.66 7.44
 1 14 11 355.81 8.39
 -1 14 11 345.5 8.31
 1 -14 11 347.23 8.46
 -1 -14 11 347.36 8.5
 -1 -14 11 349.96 7.73
 1 -14 11 351.22 8.08
 -1 14 -11 350.51 5.75
 1 14 -11 343.32 6.07
 1 14 11 350.63 7.68
 1 14 11 335.8 8.8
 -1 14 11 352.15 9.03
 -1 14 11 332.31 9.23
 1 14 11 372.19 8.76
 1 14 11 351.6 9.25
 1 -14 -12 647.82 12.73
 -1 -14 -12 645.26 12.78
 1 14 -12 640.16 12.09
 -1 14 -12 648.19 11.82
 -1 14 -12 652.59 10.04
 1 14 -12 632.6 10.35
 1 14 12 642.48 11.93
 -1 -14 12 640.02 12.07
 -1 14 12 654.64 12.01
 1 -14 12 656.23 12.21
 -1 -14 12 649.02 10.93
 1 -14 12 641.51 11.35
 -1 14 -12 641.85 8.28
 1 14 -12 643.96 8.79
 1 14 12 633.49 10.19
 1 14 12 637.11 12.15
 -1 14 12 644.85 12.62
 1 14 12 634.95 12.69
 -1 14 12 643.81 12.7
 -1 14 -13 133.52 5.62
 1 14 -13 131.12 5.76
 -1 14 13 128.49 5.6
 1 14 13 128.61 5.45
 -1 -14 13 119.34 5.01
 1 -14 13 131.92 5.47
 -1 14 -13 137.01 4.89
 1 14 -13 131.11 4.97
 1 -14 13 142.71 6.13
 1 14 13 141.2 5.98
 -1 14 13 138.18 5.91
 -1 -14 13 141.19 6.04
 -1 14 13 136.01 4.72
 1 14 13 136.63 4.65
 -1 14 -13 127.45 3.94
 1 14 -13 131.35 4.23
 1 -14 -13 135.75 6.11
 -1 -14 -13 129.89 6.08
 1 14 13 132.38 6.18
 -1 14 13 134.62 6.14
 1 14 -14 -0.96 0.89
 -1 14 -14 0.24 0.85
 1 14 -14 0.6 1.14
 -1 14 -14 -0.33 1.07
 -1 14 14 0.41 1.32
 1 14 14 0.87 1.25
 -1 14 14 0.37 1.26
 1 14 14 1.76 1.18
 1 -14 -14 0.17 1.66
 -1 -14 -14 -0.17 1.65
 -1 14 -14 1.03 1.46
 1 14 -14 -0.16 1.49
 -1 -14 14 -0.26 1.25
 1 -14 14 2.92 1.71
 -1 14 14 1.12 1.48
 -1 -14 14 0.49 1.45
 1 14 14 0.16 1.44
 1 -14 14 0.65 1.42
 1 14 14 0.78 0.79
 -1 14 14 0.36 0.84
 -1 14 14 0.89 1.46
 1 14 14 -0.18 1.7
 -1 14 15 39.56 2.88
 -1 14 -15 36.53 2.8
 1 14 -15 36.84 3.03
 -1 14 15 37.35 3.61
 -1 -14 15 38.84 3.73
 1 -14 15 29.63 3.18
 1 14 15 36.52 3.57
 1 -14 15 39.52 3.45
 -1 -14 15 40.71 3.28
 1 14 -15 41.51 2.68
 -1 14 -15 36.41 2.46
 1 14 15 36.68 2.33
 -1 14 15 36.08 2.27
 1 14 15 36.34 3.71
 -1 14 15 37.85 3.84
 1 14 -15 38.14 3.55
 -1 14 -15 34.36 3.16
 1 -14 -15 38.67 3.62
 -1 -14 -15 38.99 3.73
 1 14 16 107.01 6.3
 -1 14 16 99.15 6
 -1 -14 16 110.21 6.17
 -1 14 16 99.38 5.78
 1 -14 16 110.67 6.12
 1 14 16 106 5.93
 -1 14 -16 104.48 5.47
 1 14 -16 109.88 5.79
 1 -14 -16 104.94 6.38
 -1 -14 -16 109.77 6.02
 1 -14 -16 105.57 5.96
 -1 14 -16 106.51 4.87
 1 14 -16 104.89 4.99
 -1 14 17 9.58 2.58
 1 14 17 8.02 2.46
 -1 -14 17 9.45 2.5
 -1 14 17 10.31 2.58
 1 14 17 9.07 2.64
 1 -14 17 3.68 2.02
 1 14 -17 7.33 2.09
 -1 14 -17 4.67 1.72
 1 -14 -17 9.07 2.62
 -1 -14 -17 7.73 2.33
 1 -14 -17 10.91 2.45
 1 14 -17 7.71 1.91
 -1 14 -17 5.94 1.48
 -1 14 18 40.84 4.46
 1 14 18 28.52 3.92
 1 -14 18 34.67 4.01
 -1 14 18 29.94 3.67
 -1 -14 18 37.46 4.12
 1 14 18 30.71 3.88
 -1 14 -18 31.5 3.42
 1 14 -18 30.93 3.61
 1 -14 -18 25.91 3.8
 -1 -14 -18 29.14 3.89
 -1 -14 -18 37.99 3.98
 1 -14 -18 30.28 3.64
 1 14 -18 33.97 3.19
 -1 14 -18 30.84 2.99
 -1 -14 -19 3.38 2.04
 1 -14 -19 2.08 1.98
 -1 14 19 5.92 2.44
 1 14 19 4.32 2.44
 1 -14 19 2.08 2.17
 -1 -14 19 1.63 2.25
 1 14 19 2.52 2.45
 -1 14 19 3.53 2.16
 1 -14 -19 1.48 1.97
 -1 -14 -19 -0.25 2.05
 -1 14 -19 5.58 2.05
 1 14 -19 6.52 2.09
 1 14 20 29.54 4.27
 -1 14 20 28.71 4.4
 1 14 20 39.9 4.52
 -1 -14 20 33.25 4.24
 1 -14 20 28.2 3.96
 -1 14 20 30.65 4.07
 -1 -14 -20 32.09 3.91
 1 14 -20 26.77 3.5
 -1 14 -20 39.83 3.88
 -1 -14 -20 32.37 4.22
 1 -14 -20 30.62 4.12
 1 -14 -20 29.85 3.63
 1 14 21 5.84 2.71
 -1 14 21 6.12 3.07
 -1 -14 -21 8.05 2.53
 -1 14 21 7.98 2.66
 -1 -14 21 8.93 2.74
 1 14 21 3.49 2.75
 1 -14 21 5.33 2.36
 1 -14 -21 5.24 2.59
 -1 -14 -21 7.3 2.86
 1 14 -21 9.45 2.35
 -1 14 -21 7.7 2.2
 1 -14 -22 23.73 3.74
 -1 -14 -22 25.42 3.71
 -1 14 22 27.3 4.1
 1 14 22 20.6 3.76
 -1 -14 22 21.65 3.81
 1 -14 22 29.75 4.47
 -1 -15 0 -0.05 0.64
 1 -15 0 1.08 0.82
 -1 -15 0 0.34 0.82
 1 -15 0 -0.51 0.65
 -1 15 -1 188.27 4.39
 1 15 -1 196.52 4.47
 1 15 -1 186.95 3.64
 1 -15 -1 191.41 4.5
 -1 -15 -1 198.77 4.49
 -1 -15 1 188.34 3.86
 1 -15 -1 195.26 5.52
 -1 -15 -1 185.03 5.28
 -1 15 1 195.13 3.82
 1 15 -2 280.2 5.48
 -1 15 2 286.49 4.34
 1 15 2 276.11 4.12
 1 15 -2 278.74 2.58
 -1 -15 2 277.93 2.9
 -1 15 2 275.83 2.57
 -1 15 -2 278.41 2.43
 -1 -15 -2 275.21 2.58
 1 -15 -2 274.6 2.56
 -1 -15 -2 272.54 5.58
 1 15 -2 275.55 4.04
 1 -15 -2 268.44 5.6
 -1 15 -2 278.58 4.26
 -1 -15 -2 268.15 6.43
 -1 15 -2 276.02 5.34
 1 15 -3 155.82 2.47
 1 -15 -3 154.55 2.48
 -1 15 -3 155.41 3.02
 1 15 -3 159.15 2.83
 1 15 3 159.48 2.89
 -1 15 3 154.32 3.01
 -1 -15 3 152.93 4.76
 1 15 -3 151.9 4.2
 -1 15 -3 150.95 4.13
 -1 -15 -3 155.36 2.48
 -1 15 -3 159.24 2.41
 -1 -15 3 154.67 4.62
 1 -15 3 153.44 2.69
 -1 15 3 155.52 2.58
 -1 -15 3 159.62 2.78
 1 -15 3 154.12 3.15
 -1 -15 -3 162.13 2.56
 -1 15 -3 152.96 2.62
 -1 -15 -3 149.98 4.88
 1 -15 3 155.14 4.67
 -1 15 -4 12.26 0.95
 -1 -15 -4 12.11 0.91
 1 -15 4 13.99 1.56
 -1 -15 4 11.84 1.51
 -1 15 -4 10.62 0.86
 -1 -15 -4 11.17 0.84
 1 15 4 10.22 0.75
 -1 15 4 9.91 0.8
 1 15 -4 12.21 1.41
 -1 15 -4 10.64 1.29
 1 -15 4 10.12 1.37
 -1 -15 -4 11.12 1.55
 1 -15 4 12.08 1.08
 -1 -15 4 11.45 1.06
 -1 -15 4 11.92 0.99
 -1 15 4 12.34 0.97
 1 15 4 11.5 0.98
 1 -15 4 11.55 0.98
 1 -15 4 10.25 0.56
 -1 -15 4 11.44 0.77
 -1 15 -4 10.73 0.86
 1 15 -4 11.41 0.78
 1 -15 -4 12.34 0.9
 1 15 -4 11.79 0.9
 1 -15 5 117.81 3.99
 -1 15 -5 118.8 2.36
 -1 -15 5 123.4 3.85
 -1 -15 5 116.43 4.03
 1 -15 5 115.7 3.98
 1 -15 5 118.34 1.8
 -1 -15 5 113.43 2.86
 1 -15 5 113.69 2.88
 -1 15 -5 119.74 3.94
 1 15 -5 113.99 3.94
 1 15 5 119.55 3.1
 -1 -15 5 120.74 3.24
 -1 15 5 112.49 3.01
 1 -15 5 118.45 3.18
 -1 -15 5 119.27 3.22
 -1 -15 5 123.36 2.34
 -1 15 5 119.06 5.06
 1 15 5 110.85 4.96
 1 -15 -5 112.57 4.24
 1 15 -5 122.89 1.97
 -1 -15 -5 112.94 4.23
 -1 -15 6 199.52 3.14
 -1 -15 6 199.43 3.52
 1 15 6 204.67 4.46
 1 -15 6 197.4 4.52
 -1 15 6 203.16 4.49
 -1 -15 6 190.86 4.49
 -1 15 -6 198.82 2.88
 1 -15 6 194.32 5.1
 -1 -15 6 207.41 5
 1 -15 -6 193.35 3.07
 -1 15 6 190.06 6.42
 1 15 6 196.65 6.64
 1 15 -6 202.78 5.44
 -1 15 -6 199.45 5.26
 -1 -15 6 199.89 4.2
 1 -15 6 203.83 3.77
 1 -15 -6 203.18 5.86
 1 15 -6 199.6 2.06
 -1 -15 -6 205.4 5.94
 -1 -15 6 198.71 5.22
 1 -15 6 191.55 4.98
 1 -15 7 1.61 0.58
 -1 -15 7 1.84 0.84
 1 -15 7 0.07 0.73
 -1 -15 7 1.15 0.76
 -1 15 -7 1.3 0.77
 1 15 -7 1.57 0.83
 1 -15 7 -0.5 1.05
 -1 -15 7 0.3 0.87
 1 15 -7 0.19 0.83
 -1 15 -7 -0.18 0.85
 -1 15 7 0.8 0.99
 1 15 7 0.1 0.9
 -1 -15 7 0.88 0.44
 1 -15 -7 1.39 0.52
 1 -15 7 1.34 0.75
 1 15 7 1.16 1.2
 -1 15 7 2.15 1.36
 1 -15 -7 1.42 1.07
 -1 -15 -7 1.22 1.09
 1 15 7 -0.21 0.79
 -1 -15 7 1.84 0.84
 -1 15 7 0.98 0.75
 1 -15 7 1.82 0.91
 -1 15 -8 -0.06 0.66
 1 15 -8 -0.21 0.78
 -1 -15 8 -0.41 0.8
 1 -15 8 0.45 0.82
 -1 -15 8 0.59 0.75
 1 -15 8 -0.77 0.74
 1 -15 -8 0.36 1.02
 -1 -15 -8 -0.12 1.17
 1 -15 8 0.68 0.91
 -1 -15 8 -0.09 0.91
 1 15 8 0.41 0.92
 -1 15 8 -0.57 0.93
 1 -15 -8 0.54 0.43
 1 15 8 -0.77 1.26
 -1 15 8 -1.27 1.26
 1 15 8 0.11 1.1
 -1 15 8 0.22 0.97
 1 -15 8 0.07 0.68
 1 15 -8 0.06 0.71
 1 15 -8 0.1 0.94
 -1 15 -8 1.26 0.83
 -1 15 -9 247.2 5.35
 1 15 -9 247.24 5.69
 1 -15 9 243.56 6.3
 -1 -15 9 256.18 6.12
 1 -15 9 236.81 4.88
 -1 -15 9 251.18 5.44
 1 -15 -9 242.26 3.18
 1 15 9 265.24 6.43
 -1 -15 9 251.2 6.42
 -1 15 9 245.27 6.22
 1 -15 9 252.4 6.41
 -1 15 9 254.93 7.46
 1 15 9 246.18 7.24
 1 15 9 242.42 7.03
 -1 15 9 251.57 7.12
 -1 -15 -9 246.64 7.33
 1 -15 -9 245.44 7.29
 1 15 -9 241.75 4.46
 1 15 -9 257.7 6.94
 -1 15 -9 247.38 6.61
 1 15 10 -0.43 1.08
 -1 15 10 1.49 1.22
 -1 -15 10 2.19 1.38
 1 -15 10 0.33 1.22
 -1 15 -10 0.61 0.89
 -1 15 -10 -0.16 0.41
 1 15 -10 -1.98 0.96
 1 15 -10 0.12 1.04
 -1 15 -10 -1.02 1.29
 -1 15 -10 -0.57 0.67
 1 15 -10 0.22 0.58
 1 -15 10 -0.1 0.99
 -1 -15 10 0.38 0.91
 -1 15 10 -0.26 1.03
 1 15 10 -0.65 1.29
 1 15 10 -2.29 1.33
 -1 15 10 -0.26 1.28
 1 -15 -10 -0.41 1.29
 -1 -15 -10 -1.25 1.33
 -1 15 10 -1.33 1.57
 -1 -15 10 -0.75 0.79
 -1 15 11 323.9 8.01
 1 15 11 321.89 7.99
 1 -15 11 323.2 8.11
 -1 -15 11 321.7 8.11
 1 15 -11 321.36 7.12
 -1 15 -11 318.59 6.7
 1 15 -11 316.25 8.31
 -1 15 -11 325 8.2
 -1 15 -11 313.6 3.35
 1 15 11 317.98 7.61
 1 -15 11 313.79 7.72
 -1 -15 11 321.77 7.48
 -1 15 11 312.58 8.64
 1 15 11 314.15 8.62
 1 15 -11 315.8 5.72
 -1 15 -11 312.8 5.27
 1 15 11 317.9 8.27
 -1 15 11 300.94 9.14
 1 15 11 310.47 9.03
 1 -15 -11 320.43 8.9
 -1 15 -11 298.43 3.33
 -1 -15 -11 312.89 8.79
 1 15 12 21 2.14
 -1 -15 -12 20.25 2.62
 1 -15 -12 20.29 2.58
 1 15 12 19.56 2.49
 -1 -15 12 23.33 2.58
 -1 15 12 20.95 2.42
 1 -15 12 22.66 2.51
 1 15 12 22.84 2.68
 -1 15 12 21.99 2.61
 1 15 -12 19.94 2.03
 -1 15 -12 23.94 2.08
 -1 15 12 20.05 2.81
 1 15 12 20.18 2.62
 1 15 -12 24.19 1.82
 -1 15 -12 20.49 1.55
 1 15 -12 18.11 2.43
 -1 15 -12 20.07 2.32
 1 -15 12 21.37 2.38
 -1 -15 12 18.24 2.16
 -1 15 -13 4.92 1.6
 1 15 -13 4.46 1.53
 -1 15 13 3.26 1.21
 1 15 13 3.59 1.21
 -1 15 -13 4.22 0.97
 -1 -15 -13 5.88 1.78
 1 -15 -13 6.94 2.16
 1 15 -13 3.74 1.03
 1 15 -13 4.54 1.25
 -1 15 -13 4.04 1.23
 1 15 13 1 1.39
 -1 15 13 6.3 1.93
 -1 -15 13 0.97 1.24
 1 -15 13 6.4 1.74
 1 -15 13 7.27 1.79
 -1 -15 13 5.97 1.84
 -1 15 13 5.41 1.85
 1 15 13 4.08 1.66
 -1 15 13 1.52 1.58
 1 15 13 1.14 1.45
 1 15 14 23.97 2.57
 -1 15 14 26.64 2.93
 -1 -15 -14 24.2 2.3
 -1 15 14 25.38 2.2
 1 15 14 23.85 2.09
 -1 -15 14 22.47 2.56
 1 -15 14 20.74 2.59
 1 15 -14 21.35 2.64
 -1 15 -14 29.01 2.89
 1 15 14 26.26 3.12
 -1 15 14 21.01 2.97
 1 15 -14 25.64 2.46
 -1 15 -14 22.87 2.27
 -1 -15 14 26.73 3.05
 1 15 14 24.84 2.85
 1 -15 14 27.7 3.12
 -1 15 14 23.15 2.87
 -1 -15 -14 22.35 2.95
 1 -15 -14 25.85 3.25
 -1 15 -14 22.73 1.84
 1 15 -14 20.34 1.84
 -1 15 15 137.14 5.3
 1 15 15 139.03 5.53
 -1 15 15 141.05 5.87
 -1 15 15 135.49 6.4
 1 -15 15 143.91 6.62
 1 15 15 147.91 6.68
 -1 -15 15 142.7 6.69
 1 15 -15 138.77 4.63
 -1 15 -15 149.62 6.42
 1 15 -15 146.77 6.55
 -1 -15 -15 145.13 6.87
 1 -15 -15 154.29 7.09
 1 -15 15 141.25 6.09
 -1 -15 15 135.19 5.71
 -1 15 15 139.37 6.91
 1 15 15 151.1 7.1
 -1 15 15 143.4 4.62
 1 15 15 142.11 4.57
 -1 15 -15 135.33 5.22
 1 15 -15 143.4 5.65
 1 15 -16 0.68 1.18
 -1 15 -16 -1.13 1.33
 1 15 16 1.12 1.8
 -1 -15 16 -1.34 2.01
 -1 15 16 3.18 2.15
 1 -15 16 -0.19 1.91
 -1 15 -16 -2.66 1.81
 1 15 -16 -1.41 1.61
 1 -15 16 1.27 1.66
 1 -15 -16 2.84 1.96
 -1 -15 -16 0.39 1.65
 1 -15 -16 1.73 1.74
 -1 15 16 -0.21 1.9
 1 15 16 -0.84 1.72
 1 15 -17 -2.3 1.65
 -1 15 -17 -0.4 1.28
 1 -15 -17 -1.85 2.3
 -1 15 -17 3.13 1.97
 1 15 -17 -0.37 1.76
 -1 -15 -17 -1.02 2.05
 1 -15 -17 0.4 1.87
 1 15 17 -1.12 2.02
 -1 15 17 2.7 2.14
 1 -15 17 0.41 1.84
 1 15 17 2.41 1.76
 -1 15 17 -0.2 2.06
 -1 -15 17 -1.43 2.08
 1 15 -18 76.34 4.61
 -1 -15 -18 77.57 5.59
 1 -15 -18 76.82 5.48
 1 -15 -18 76.31 5.87
 -1 -15 -18 77.66 5.9
 -1 15 18 72.63 5.64
 1 15 18 83.31 6.07
 -1 15 -18 75.84 5.04
 1 15 -18 76.46 5.23
 1 -15 18 86.89 5.92
 -1 -15 18 80.33 5.68
 1 15 18 78.55 5.6
 -1 15 18 74.48 5.38
 1 15 19 127.12 7.11
 -1 15 19 132.5 7.34
 -1 -15 19 132.94 7.41
 1 -15 19 126.22 7.16
 -1 -15 -19 108.84 6.42
 1 -15 -19 113.8 7.13
 -1 -15 -19 123.26 7.4
 -1 15 19 125.05 7.43
 1 15 19 119.89 7.46
 1 -15 -19 115.87 6.72
 -1 15 -19 128.6 6.5
 1 15 -19 116.36 6.42
 1 15 20 1.19 2.1
 -1 15 20 3.09 2.51
 1 -15 20 2.18 2.15
 -1 -15 20 4.37 2.54
 -1 -15 -20 4.14 2.34
 1 -15 -20 0.26 2.1
 -1 -15 -20 -0.44 1.96
 -1 15 -20 5.92 2.23
 1 15 -20 4.67 2.11
 1 -15 -20 0.22 2.31
 1 15 20 5.08 2.48
 -1 15 20 2.14 2.14
 1 -15 21 36.36 4.39
 -1 -15 21 31.95 4.31
 1 15 21 43.99 4.91
 -1 15 21 35.13 4.33
 -1 -15 -21 40.25 4.57
 -1 15 21 37.98 4.76
 1 15 21 37.65 4.8
 1 15 -21 30.73 3.65
 -1 15 -21 32.3 3.68
 1 -15 -21 36.96 4.62
 -1 -15 -21 39.02 4.3
 1 -15 -21 30.46 3.94
 1 -15 22 29.79 4.09
 -1 -15 22 23.33 3.95
 1 15 22 32.67 4.42
 -1 15 22 29.11 4.44
 1 -15 -22 29.15 4.07
 -1 -15 -22 27.15 3.99
 -1 -16 0 -0.64 0.93
 1 -16 0 0.39 0.9
 1 -16 0 1.15 0.66
 -1 -16 0 -0.11 0.67
 -1 -16 -1 1.16 0.68
 1 -16 -1 4.4 1.02
 -1 -16 1 1.96 0.62
 -1 16 1 2.06 0.67
 1 16 -1 2.82 0.9
 -1 16 -1 0.57 0.7
 1 -16 -1 1.39 0.91
 -1 -16 -1 1.79 0.98
 1 16 -2 459.85 3.18
 1 -16 -2 471.21 3.21
 -1 -16 -2 471.64 7.51
 1 -16 -2 465.08 7.55
 -1 16 -2 467.87 5.68
 1 16 -2 463.43 5.43
 -1 16 2 462.56 5.71
 1 16 2 471.47 5.61
 -1 -16 -2 474.73 8.78
 1 -16 -2 449.83 8.79
 -1 16 -2 484.63 7.34
 1 16 -2 456.1 7.15
 -1 -16 2 460.58 3.6
 -1 16 2 462.98 3.11
 -1 -16 3 15.02 0.91
 1 -16 3 14.42 0.88
 -1 16 3 15.8 0.88
 -1 16 3 16.19 1.09
 1 16 3 12.72 0.94
 -1 -16 -3 15.26 0.83
 -1 16 -3 14.56 0.79
 1 -16 -3 14.36 0.81
 -1 16 -3 13.18 0.84
 -1 -16 -3 13.89 0.81
 1 16 -3 16.29 1.51
 -1 16 -3 15.32 1.49
 -1 -16 3 16.72 1.74
 -1 -16 3 11.73 1.54
 1 16 -3 14.83 1.01
 -1 16 -3 13.83 1.05
 -1 -16 -3 17.07 1.91
 1 -16 3 12.54 1.49
 1 16 -3 14.48 0.82
 -1 -16 4 166.19 2.71
 1 -16 4 165.75 2.13
 -1 -16 4 164.6 5.08
 1 -16 4 164.6 4.98
 1 16 -4 164.7 4.66
 -1 16 -4 166.41 4.59
 1 16 4 170.11 3.21
 -1 -16 4 166.27 3.32
 1 -16 4 167.48 3.29
 -1 16 4 164.02 3.13
 -1 -16 -4 160.15 5.22
 1 -16 4 169.21 5.03
 1 16 4 165.69 2.88
 -1 16 4 161.92 3.1
 -1 16 -4 170.44 3.18
 -1 -16 -4 171.86 3.06
 1 16 -4 165.98 2.95
 1 -16 -4 161.96 2.94
 -1 -16 -4 167.99 2.98
 -1 16 -4 169.74 2.9
 1 16 -4 166.13 2.77
 -1 16 -4 166.75 3.06
 1 -16 5 83.66 3.55
 -1 -16 5 88.34 3.69
 -1 -16 5 83.48 1.94
 1 -16 5 80.76 2.57
 -1 -16 5 82.88 2.56
 -1 -16 -5 85.88 3.89
 1 16 5 85.07 1.96
 1 16 -5 86.98 1.79
 -1 16 -5 86.74 2.09
 1 -16 -5 82.4 3.8
 -1 16 -5 87.26 3.44
 1 16 -5 82.1 3.46
 1 -16 5 85.45 3.47
 -1 -16 5 86.29 3.32
 1 -16 5 86.55 2.7
 1 16 5 86.02 2.62
 -1 -16 5 88.44 2.78
 -1 16 5 85.69 2.65
 -1 16 5 89.06 4.55
 1 -16 5 86.71 1.53
 -1 -16 6 422.2 5.39
 1 16 -6 415.96 7.95
 -1 16 -6 411.49 7.73
 1 16 6 432.46 6.46
 1 -16 6 424.76 6.6
 -1 -16 6 417.38 6.55
 -1 16 6 425.18 6.4
 -1 -16 6 423.74 4.5
 -1 -16 6 430.28 6.29
 1 -16 6 417.5 5.59
 -1 16 -6 421.75 4.31
 -1 -16 6 419.92 7.29
 1 -16 6 428.47 7.78
 1 -16 -6 420.44 8.66
 1 16 -6 413.75 3.22
 -1 -16 -6 412.95 8.56
 -1 -16 6 420.18 7.8
 1 -16 6 427.32 7.65
 1 16 6 398.49 9.68
 -1 16 6 420.89 9.71
 1 16 7 181.66 5.71
 -1 16 7 192.12 5.84
 -1 16 -7 195.47 5.56
 1 16 -7 186.3 5.59
 -1 -16 7 190.53 3.4
 -1 -16 7 194.08 5.3
 1 -16 7 199.4 5.17
 -1 -16 7 196.69 5.1
 -1 16 -7 196.23 2.79
 1 -16 7 195.7 5.38
 -1 -16 -7 185.56 6.02
 1 -16 -7 186.05 6.04
 1 -16 7 193.71 3.79
 -1 -16 7 188.68 4.23
 1 16 7 190.97 6.72
 -1 16 7 198.45 6.74
 -1 -16 7 188.71 5.1
 1 -16 7 189.74 4.83
 1 -16 7 195.42 4.9
 1 16 7 197.65 4.77
 -1 16 7 191.75 4.76
 -1 -16 7 196.53 4.9
 1 -16 8 105.28 3.74
 1 16 -8 90.85 4.06
 -1 16 -8 88.11 3.9
 1 16 8 89.43 4.26
 -1 16 8 92.23 4.27
 -1 16 8 95.42 3.65
 1 16 8 96.71 3.66
 -1 -16 8 93.85 3.69
 1 -16 8 93.02 3.69
 -1 -16 -8 95.43 4.5
 1 -16 -8 99.71 4.55
 1 16 8 97.06 4.86
 -1 16 8 93.79 4.77
 1 -16 8 90.19 3.82
 -1 -16 8 93.2 3.7
 -1 16 -8 97.14 3.25
 1 16 -8 91.77 3.41
 1 16 -8 94.84 3.25
 1 -16 -8 95.46 2.12
 1 -16 8 91.14 3.3
 -1 -16 8 95.8 3.59
 1 16 -9 295.72 7.56
 -1 16 -9 304.79 7.43
 -1 16 9 295.94 7.83
 1 16 9 288.13 7.74
 -1 -16 9 308.05 7.08
 1 -16 9 291.99 6.89
 -1 16 9 302.08 6.92
 1 16 9 303.7 6.86
 1 -16 -9 293.87 8.12
 -1 -16 -9 297.69 8.19
 1 16 9 293.27 8.23
 -1 16 9 293.21 8.22
 1 16 -9 291.36 5.25
 1 -16 9 295 7.05
 -1 -16 9 292.93 6.68
 1 16 -9 299.07 6.31
 -1 16 -9 294.52 5.88
 1 -16 -9 288.14 3.54
 -1 -16 9 290.77 6.06
 1 -16 9 287 5.55
 1 16 -10 158.37 4.79
 -1 16 -10 158.83 4.54
 -1 16 -10 147.33 2.15
 1 -16 10 159.44 4.02
 -1 -16 10 160.27 4.42
 1 16 -10 149.79 5.63
 -1 16 -10 145.9 5.44
 -1 16 10 144.81 6.69
 1 16 -10 156.36 3.44
 -1 16 -10 156.88 3.59
 1 -16 10 157.91 5.36
 -1 -16 10 156.49 5.1
 1 16 10 154.44 5.34
 1 -16 10 161.45 5.5
 -1 -16 10 156.53 5.34
 -1 16 10 154.32 5.31
 1 -16 -10 160.34 6.23
 -1 -16 -10 158.32 6.19
 1 16 10 160.17 5.99
 -1 16 10 159.38 5.97
 -1 16 10 155.6 6.07
 1 16 10 157.67 6.06
 -1 16 11 34.76 3.51
 1 16 11 44.55 3.8
 -1 16 -11 39.58 3.06
 1 16 -11 41.72 3.21
 1 16 11 37.97 2.9
 -1 16 -11 42.15 1.54
 1 -16 11 39.85 2.87
 -1 -16 11 40.25 2.83
 1 16 -11 44.54 2.79
 -1 16 -11 39.47 2.46
 1 -16 11 40.04 3.07
 -1 -16 11 39.29 2.99
 -1 16 11 37.03 2.91
 1 16 11 42.02 2.99
 -1 -16 -11 41.56 3.47
 1 -16 -11 41.1 3.42
 1 16 11 38.63 3.26
 -1 16 11 40.83 3.35
 1 16 11 44.33 3.35
 1 16 -12 12.14 1.73
 -1 16 -12 12.37 1.58
 1 16 12 11.84 1.81
 -1 16 12 13.54 2.27
 1 16 12 8.6 1.74
 -1 -16 -12 12.4 2.27
 1 -16 -12 13.38 2.47
 -1 16 -12 14.97 2.02
 1 16 -12 13.73 2.12
 1 16 12 14.07 2.11
 -1 -16 12 12.04 1.98
 1 -16 12 13.44 2.24
 -1 16 12 8.7 1.69
 1 16 12 11.19 2.27
 -1 16 12 10.81 2.26
 1 -16 12 12.43 1.87
 -1 -16 12 15.87 2.06
 -1 16 13 90.02 5.14
 1 16 13 89.08 4.96
 1 16 -13 94.05 4.26
 -1 16 -13 94.6 4.07
 -1 16 13 91.33 4.26
 1 16 13 88.89 4.14
 -1 -16 -13 93.45 5.36
 1 -16 -13 91.48 5.28
 1 -16 13 91.19 4.87
 -1 16 13 92.11 4.88
 1 16 13 89.3 4.73
 -1 -16 13 91.37 4.89
 1 16 -13 86.98 4.8
 -1 16 -13 86.82 4.7
 1 16 13 83.77 5.11
 -1 16 13 86.32 5.06
 -1 -16 -13 87.75 4.18
 -1 16 -13 89.54 3.14
 1 -16 13 84.05 4.42
 -1 -16 13 88.67 4.39
 -1 16 14 13.34 1.78
 1 16 14 11.9 1.61
 1 -16 14 12.92 2.29
 1 16 14 13.95 2.42
 -1 16 14 13.51 2.32
 -1 -16 14 15.43 2.46
 -1 -16 -14 13.65 1.91
 1 -16 -14 13.86 2.59
 -1 -16 -14 13.52 2.39
 -1 16 -14 10.91 2.14
 1 16 -14 13.28 2.37
 -1 16 14 8.94 1.94
 1 16 14 11.55 2.25
 -1 16 14 11.16 2.27
 -1 16 14 11.29 2.2
 1 16 14 11.69 2.43
 1 16 -14 11.98 1.85
 -1 16 -14 10.94 1.7
 1 -16 14 12.99 2.08
 -1 -16 14 12.16 2.03
 1 -16 15 22.79 2.96
 -1 -16 15 22.22 3.02
 -1 16 15 18.63 2.77
 1 16 15 19.96 2.84
 -1 16 15 17.33 2.57
 1 16 15 23.53 2.67
 1 16 -15 23.19 2.85
 -1 16 -15 23.24 2.83
 -1 16 -15 18.24 2.06
 1 16 -15 19.63 2.23
 1 16 15 25.4 3.22
 -1 16 15 23.2 3.13
 -1 -16 15 21.98 2.54
 1 16 15 20.53 1.95
 -1 16 15 19.54 1.96
 1 -16 15 21.33 2.67
 1 -16 -15 24.78 3.13
 -1 -16 -15 23.62 3.05
 -1 16 -16 36.25 2.96
 1 16 -16 32.97 2.91
 1 -16 16 39.93 3.81
 -1 -16 16 34.77 3.73
 -1 16 16 33.9 3.61
 1 16 16 38.08 3.83
 -1 -16 -16 31.74 3.57
 1 -16 -16 33.85 3.82
 -1 16 16 31.32 3.78
 1 -16 16 30.79 3.16
 -1 16 -16 37.65 3.55
 1 16 -16 30.02 3.29
 1 16 16 30.69 3.65
 1 -16 -17 115.84 6.97
 1 -16 17 117.01 6.44
 1 16 17 116.13 6.41
 -1 16 17 103.78 6.14
 -1 -16 17 116.23 6.44
 -1 16 17 108.47 6.7
 1 16 17 115.34 6.72
 -1 16 -17 114.98 5.16
 1 16 -17 109.83 5.24
 -1 -16 -17 118.78 6.67
 1 -16 -17 117.03 6.59
 -1 16 -17 107.46 5.81
 1 16 -17 111.05 6.08
 -1 -16 -18 1.72 1.89
 1 -16 -18 5.64 2.71
 -1 16 18 3.19 2.28
 1 -16 18 7.35 2.48
 1 16 18 6.79 2.3
 -1 -16 18 9.56 2.7
 -1 16 18 5.78 2.18
 1 16 18 3.62 2.04
 1 16 -18 7.58 1.82
 1 -16 -18 6.19 2.36
 -1 -16 -18 2.16 1.99
 1 16 -18 3.87 2.08
 -1 16 -18 12.61 2.76
 -1 -16 19 -0.69 2.39
 1 16 19 3.36 2.5
 -1 16 19 3.6 2.62
 1 -16 19 1.14 2.08
 -1 16 -19 3.38 1.8
 1 16 -19 5.19 2.08
 -1 -16 -19 4.22 2.35
 1 -16 -19 1.97 2.07
 1 16 19 2.04 2.12
 -1 16 19 0.51 2.03
 1 -16 -19 4.33 2.42
 -1 -16 -19 1.02 2.23
 -1 -16 20 13.04 3.09
 1 -16 20 9.62 2.74
 -1 16 20 15.56 3.19
 1 16 20 8.71 2.57
 -1 16 -20 12.87 2.81
 1 16 -20 16.95 3.02
 1 -16 -20 14.5 3.1
 -1 -16 -20 11.55 2.85
 1 16 20 13.69 3.13
 -1 16 20 13.13 3.06
 -1 -16 -20 10.23 2.89
 1 -16 -20 14.47 3.24
 -1 16 21 -1.23 2.27
 -1 -16 21 2.77 2.39
 1 -16 21 -1.51 2.51
 1 16 21 1.47 2.48
 1 -16 -21 -0.22 2.07
 -1 -16 -21 -2.97 2.14
 -1 -16 -21 0.27 2.13
 -1 16 21 1.4 2.31
 1 16 21 -0.28 2.36
 1 -16 -21 1.62 2.63
 -1 16 -21 -1.36 1.94
 1 16 -21 2.69 2.08
 1 -16 22 3.89 2.56
 -1 16 22 2.78 2.58
 -1 -16 22 -2.08 2.4
 1 -17 0 -0.82 0.86
 -1 -17 0 0.69 0.94
 -1 -17 0 0.37 0.64
 1 -17 0 0.45 0.69
 -1 -17 1 37.57 1.93
 1 -17 -1 37.68 2.17
 -1 -17 -1 41.39 2.28
 -1 -17 -1 40.14 2.75
 1 -17 -1 39.67 2.8
 -1 17 -1 42.22 2.31
 1 17 -1 43.67 2.34
 -1 17 1 42.55 1.97
 -1 17 2 14.92 1.19
 1 17 2 13.36 1.11
 1 -17 -2 14.64 1.57
 -1 -17 -2 16.24 1.6
 1 17 -2 14.61 1.14
 -1 -17 2 14.77 0.67
 -1 -17 -2 14.06 1.71
 1 -17 -2 16.63 1.93
 1 17 -2 15.37 0.6
 1 -17 -2 17.28 0.62
 -1 17 -2 18.22 1.64
 1 17 -2 15.68 1.51
 1 -17 -3 115.91 2.08
 -1 -17 -3 122.68 2.16
 -1 17 -3 120.32 2.02
 -1 -17 -3 116.16 2.09
 -1 -17 -3 112.19 4.02
 -1 17 -3 119.12 2.84
 1 17 -3 113.82 2.64
 -1 -17 3 113.24 4.26
 1 17 -3 113.08 3.85
 -1 -17 3 112.35 4.35
 -1 17 -3 114.6 3.8
 1 -17 3 115.8 4.33
 -1 -17 -3 117.99 4.58
 1 17 -3 117.33 2.07
 1 -17 3 119.6 2.32
 -1 17 3 116.62 2.15
 -1 -17 3 116.24 2.32
 1 17 3 115.8 2.71
 -1 17 3 113.13 2.81
 1 -17 4 346.91 7.39
 -1 -17 4 342.25 7.49
 -1 17 -4 350.49 4.49
 -1 -17 -4 344.05 4.2
 1 -17 -4 346.86 4.24
 -1 17 -4 345.55 4.07
 1 -17 4 332.11 3.12
 -1 -17 -4 337.36 4.24
 -1 17 -4 334.63 4.46
 1 17 -4 332.08 4.08
 1 17 -4 340.57 4.16
 -1 17 -4 337.45 6.66
 1 17 -4 346.92 6.85
 1 -17 4 333.94 7.25
 -1 -17 -4 349.47 7.89
 -1 -17 4 326.38 3.9
 1 17 4 336.9 4.27
 -1 17 4 341.16 4.43
 1 17 4 345.2 4.48
 -1 -17 4 336.27 4.68
 1 -17 4 338.73 4.66
 -1 17 4 329.34 4.57
 -1 17 -5 14.25 0.99
 1 17 -5 14.4 0.84
 -1 17 5 13.59 2.12
 -1 17 -5 12.99 1.47
 1 17 -5 11.54 1.47
 -1 17 5 14.08 1
 1 17 5 13.15 0.88
 -1 -17 5 12.02 0.8
 1 -17 5 14.16 0.66
 1 -17 5 16.19 1.75
 -1 -17 5 14.05 1.5
 -1 -17 -5 13.22 1.75
 -1 -17 5 14.89 1.68
 1 -17 5 14.94 1.66
 1 17 5 14.39 1.19
 -1 -17 5 14.56 1.21
 1 -17 5 14.18 1.17
 -1 17 5 12.7 1.12
 1 -17 6 -0.62 1
 -1 -17 6 -0.16 0.76
 -1 -17 6 -0.52 0.5
 -1 -17 6 -0.05 0.6
 1 -17 6 -0.27 0.9
 -1 -17 6 0.93 0.95
 -1 17 6 0.29 1.38
 1 17 6 0.15 1.32
 -1 -17 -6 -1 1.07
 1 17 -6 0.09 1.01
 -1 17 -6 0.09 0.83
 1 -17 6 1.16 0.66
 -1 -17 6 0.24 0.7
 1 -17 6 0.06 0.68
 -1 17 6 0.17 0.7
 1 17 6 0.11 0.7
 1 17 -6 -0.26 0.38
 1 -17 -6 -0.22 1.03
 -1 17 -6 -0.53 0.54
 -1 -17 -6 0.11 1.05
 1 17 7 172.89 5.75
 -1 17 7 166.34 5.57
 1 -17 7 177.1 5.21
 -1 -17 7 169.42 4.87
 -1 17 -7 170.34 5.27
 1 17 -7 171.82 5.4
 1 -17 7 170.3 3.71
 -1 -17 7 159.42 4.02
 -1 -17 -7 175.72 5.95
 -1 17 -7 165.09 2.63
 1 -17 -7 166.04 5.77
 -1 -17 7 164.63 4.91
 -1 17 7 164.23 6.39
 1 17 7 181.48 6.71
 -1 -17 7 160.04 3.31
 -1 17 7 165.43 4.41
 1 -17 7 172.41 4.59
 -1 -17 7 175.97 4.66
 1 17 7 168.71 4.44
 -1 -17 7 167.8 5.08
 1 -17 7 172.36 4.97
 1 -17 8 131.15 4.08
 -1 -17 8 132.89 4.37
 -1 17 8 134.65 5.23
 1 17 8 121.73 5.03
 1 17 8 130.8 5.78
 -1 17 8 131.94 5.76
 1 -17 -8 133.33 5.43
 -1 -17 -8 137.03 5.5
 1 -17 8 131.03 4.32
 -1 -17 8 132.97 4.39
 -1 17 8 138.27 4.36
 1 17 8 132.85 4.27
 -1 -17 8 132.31 4.42
 1 17 -8 133.85 4.99
 -1 17 -8 136.58 4.91
 1 -17 8 130.93 4.63
 -1 17 -8 134.77 2.18
 -1 -17 8 139.45 4.61
 1 17 -8 127.6 3.95
 1 -17 8 142.5 4.48
 1 -17 9 100.82 3.48
 -1 -17 9 97.34 3.65
 1 17 9 96.02 4.62
 -1 17 9 97 4.64
 -1 17 -9 97.33 4.38
 1 17 -9 100.03 4.53
 -1 -17 -9 103.96 5.05
 1 -17 -9 97.61 4.88
 -1 -17 9 100.17 4.07
 1 -17 9 104.05 4.11
 -1 17 9 102.79 4.04
 1 17 9 95.68 3.95
 1 -17 9 96.86 4.17
 -1 -17 9 101.23 4.03
 -1 17 -9 94.84 3.44
 1 17 -9 98.08 3.72
 1 17 9 105 5.17
 -1 17 9 97.36 5
 1 17 -9 97.7 3.27
 -1 17 -9 97.87 1.71
 -1 -17 -10 30.87 2.98
 -1 17 -10 26.03 0.83
 1 -17 -10 29.57 2.94
 1 17 -10 32.8 2.8
 -1 17 -10 31.76 2.76
 -1 -17 10 31.41 2.44
 1 -17 10 33.48 2.68
 -1 17 -10 26.62 1.97
 1 17 -10 27.11 2.18
 1 17 10 31.47 2.94
 -1 17 10 31.57 2.94
 -1 -17 10 30.48 2.08
 1 -17 10 29.27 1.86
 -1 17 10 31.33 3.02
 1 17 10 31.83 3.02
 1 17 -10 29.34 1.72
 -1 17 -10 32.27 1.83
 1 -17 10 33.96 2.65
 -1 -17 10 29.94 2.54
 -1 17 10 26.83 2.4
 1 17 10 30.79 2.5
 -1 17 -11 81.58 3.45
 1 17 -11 82.28 3.69
 1 17 11 87.49 4.25
 -1 -17 11 78.52 4.12
 -1 17 11 82.12 4.16
 1 -17 11 77.23 4.1
 -1 -17 -11 75.07 4.6
 1 -17 -11 87.77 4.95
 1 17 -11 81.13 2.24
 1 17 11 76.62 4.08
 -1 17 -11 83.88 2.38
 1 -17 11 84.82 4.2
 -1 -17 11 90.21 4.13
 1 17 11 74.9 4.89
 -1 17 11 80.55 5.19
 -1 17 11 88.9 4.9
 1 17 11 86.92 4.72
 -1 17 -11 79.12 4.27
 1 17 -11 86.14 4.5
 -1 17 11 76.02 4.4
 1 17 11 80.69 4.61
 1 17 12 144.44 6.43
 -1 17 12 146.13 6.31
 -1 17 -12 149.55 4.82
 1 17 -12 150.73 5.1
 1 17 12 135.82 6.36
 -1 17 12 145.4 6.74
 -1 -17 12 149.31 5.42
 1 -17 12 146.77 5.62
 1 -17 -12 152.2 6.71
 -1 -17 -12 138.68 6.38
 -1 17 -12 143.51 5.83
 1 17 -12 147.85 6.03
 -1 -17 -12 147.27 5.47
 1 17 12 144.44 5.53
 -1 17 12 151.25 5.87
 -1 -17 12 152.61 6.03
 1 -17 12 146.92 5.81
 1 17 12 145.51 5.72
 1 17 13 76.62 4.87
 -1 17 13 79.75 4.93
 -1 17 -13 85.31 3.85
 1 17 -13 78.73 3.88
 -1 17 13 87 5.3
 1 17 13 73.3 4.67
 -1 -17 13 77.04 4.12
 1 -17 13 79.4 4.33
 1 -17 -13 79.16 4.96
 -1 -17 -13 82.37 5.13
 -1 17 -13 79.2 4.57
 1 17 -13 74.8 4.52
 -1 -17 -13 76.85 4
 1 17 13 83.48 4.17
 -1 17 13 80.29 4.13
 1 17 13 81.47 4.58
 1 -17 13 76.79 4.45
 -1 -17 13 83.45 4.68
 -1 17 13 75.98 4.45
 1 17 14 29.12 3.25
 -1 17 14 26.25 3.25
 -1 17 -14 28.29 2.47
 1 17 -14 26.94 2.49
 -1 -17 -14 29.67 2.57
 1 17 14 24.44 2.31
 -1 17 14 27.85 2.43
 1 -17 14 27.07 2.88
 -1 -17 14 24.77 2.61
 -1 17 14 23.07 2.84
 -1 -17 14 30.61 3.15
 1 -17 14 33.64 3.23
 1 17 14 28.07 3.09
 1 -17 -14 31.53 3.45
 -1 -17 -14 24.26 3.13
 -1 17 -14 30.58 3.09
 1 17 -14 26.88 2.97
 -1 17 14 27.23 3.18
 1 17 14 30.06 3.06
 -1 17 15 25.02 2.69
 -1 17 15 24.79 2.87
 1 17 15 28.19 2.94
 1 17 15 26.81 2.3
 -1 17 15 25.91 2.3
 -1 17 15 30.04 3.6
 1 17 15 31.9 3.66
 1 -17 -15 23.37 3.1
 -1 -17 -15 27.46 3.36
 -1 -17 15 27.99 2.8
 -1 17 -15 24.52 2.48
 1 17 -15 30.71 2.81
 1 -17 15 27.37 2.92
 1 -17 15 23.22 2.88
 -1 -17 15 26.15 3.06
 1 17 15 24.15 3.11
 -1 17 15 29.83 3.27
 -1 17 -15 28.37 3.02
 1 17 -15 24.28 2.88
 -1 -17 -16 55.89 4.69
 1 -17 -16 59.01 4.75
 1 17 -16 61.11 3.81
 -1 17 -16 58.17 3.56
 1 17 16 58.21 3.88
 -1 -17 16 61.13 4.06
 1 -17 16 53.57 4.05
 -1 17 16 55.59 4.64
 1 17 16 63.14 5.08
 -1 17 -16 55.56 4.31
 1 17 -16 62.78 4.56
 -1 -17 16 65.9 4.74
 -1 17 16 65.16 4.74
 1 17 16 55.61 4.44
 1 -17 16 59.7 4.66
 -1 17 -17 13.84 2.59
 1 17 -17 11.63 2.49
 1 17 -17 13.43 2.14
 1 17 17 14.64 3.03
 -1 17 17 17.59 3.23
 1 -17 -17 12.7 2.86
 -1 -17 -17 19.96 3.13
 -1 -17 17 12.99 2.62
 1 -17 17 13.53 2.7
 1 17 17 12.86 2.74
 -1 17 17 13.1 2.61
 1 -17 -17 9.31 2.48
 -1 17 18 6.79 2.59
 1 17 18 8.27 2.85
 1 -17 -18 0.5 2.02
 -1 -17 -18 4.73 2.19
 -1 -17 -18 1.55 2.2
 1 -17 -18 3.28 2.05
 1 17 -18 5.86 2.13
 -1 17 -18 4.22 2.01
 -1 -17 18 4.11 2.27
 1 -17 18 2.15 2.01
 1 17 18 5.48 2.27
 -1 17 18 3.17 1.99
 -1 17 19 15.64 3.44
 1 17 19 17.44 3.37
 -1 -17 -19 18.9 3.5
 1 -17 -19 18.92 3.36
 1 -17 -19 13.71 2.9
 -1 -17 -19 9.79 2.87
 1 -17 19 20.47 3.36
 -1 -17 19 16.69 3.13
 1 17 19 15.81 3.03
 -1 17 19 20.75 3.45
 -1 17 -19 18.4 2.89
 1 17 -19 17.49 2.91
 -1 17 -20 12.57 2.65
 1 17 -20 16.42 2.85
 1 -17 -20 16.69 2.95
 -1 -17 -20 10.67 2.91
 1 17 20 12.13 3.18
 -1 17 20 11.06 3.18
 -1 -17 20 14.62 3.38
 -1 17 20 12.38 3
 1 17 20 14.24 2.98
 1 -17 20 17.45 3.35
 -1 -17 -20 13.33 3.21
 1 -17 -20 12.26 3.19
 -1 -17 -21 2.45 2.43
 -1 17 21 1.94 2.4
 1 17 21 -0.49 2.23
 -1 -17 21 -2.75 2.58
 1 -17 21 1.24 2.37
 1 -17 -21 10.36 3.29
 -1 -17 -21 4.68 2.87
 1 -17 -21 2.53 2.33
 -1 17 21 0.28 2.28
 1 17 21 -0.56 2.65
 -1 17 -21 -4.47 2.07
 1 17 -21 0.41 1.77
 -1 17 22 1.25 2.35
 -1 18 0 0.96 0.67
 -1 -18 0 -0.31 0.9
 1 -18 0 0.11 0.93
 1 -18 0 0.96 0.79
 -1 -18 0 -1.04 0.73
 -1 -18 1 697.24 8.15
 1 -18 -1 717.53 9.5
 -1 18 1 705.13 7.98
 -1 -18 -1 691.54 9.15
 1 -18 -1 669.91 11.29
 -1 -18 -1 705.42 11.24
 1 18 -1 713.9 9.31
 -1 -18 -2 1151.1 12.38
 1 -18 -2 1124.61 12.4
 1 18 2 1121.26 9.33
 -1 18 2 1143.64 9.6
 1 18 -2 1110.68 4.23
 -1 -18 2 1116.4 5.12
 -1 -18 -2 1147.75 14.44
 1 -18 -2 1145.93 14.7
 -1 18 -2 1136.28 11.92
 1 18 -2 1118.33 12.1
 -1 -18 -3 277.95 7.27
 1 -18 -3 288.44 7.56
 1 -18 3 290.01 7.01
 -1 -18 3 276.56 6.83
 1 18 3 274.97 4.32
 -1 18 3 283.58 4.55
 1 18 -3 289.49 6.23
 -1 18 -3 280.77 6.04
 -1 18 3 287.65 3.24
 -1 -18 3 290.06 3.59
 1 18 -3 283.25 3.12
 1 -18 -3 288.23 3.19
 -1 18 -3 286.34 3.01
 -1 -18 -3 288.66 3.27
 1 -18 -3 280.94 6.57
 1 18 -3 270.79 4.22
 -1 -18 -3 282 6.49
 -1 -18 3 281.92 7.09
 1 -18 4 84.91 3.88
 -1 -18 4 78.47 3.75
 -1 18 -4 81.35 1.97
 -1 -18 -4 82.08 2.07
 -1 -18 -4 82.99 2.09
 1 -18 -4 84.41 2.09
 1 18 4 83.8 2.25
 -1 18 4 82.77 2.41
 -1 18 -4 82.52 3.44
 1 18 -4 84.62 3.53
 -1 -18 -4 79.7 4
 1 -18 4 85.5 3.83
 1 -18 4 81.07 2.27
 -1 18 4 81.85 2.16
 -1 -18 4 83.03 2.29
 1 18 -4 84.26 2.17
 -1 18 -4 85.59 2.38
 1 -18 4 83.42 1.63
 -1 -18 4 84.04 2.03
 1 18 -4 85.83 2.08
 -1 -18 5 234.93 6.34
 1 -18 5 236.63 6.29
 -1 18 5 234.58 7.76
 1 18 -5 240.76 6.07
 -1 18 -5 238.51 5.95
 1 -18 5 239.74 6.31
 1 18 5 244.36 4.28
 -1 -18 5 234.15 4.37
 1 -18 5 241.32 4.4
 -1 18 5 233.99 4.19
 1 -18 5 237.18 2.53
 -1 -18 5 247.59 3.37
 -1 18 5 246.69 3.97
 1 18 5 248.32 3.61
 -1 -18 -5 244.05 6.91
 -1 18 -5 240.94 3.69
 1 18 -5 245.79 3.31
 -1 -18 5 239.88 5.81
 1 -18 5 243.06 6.08
 -1 -18 6 892.37 11.15
 1 -18 6 880.28 11.65
 -1 -18 -6 867.93 13.07
 1 18 6 875.5 14.94
 -1 18 6 892.84 14.96
 -1 -18 6 886.33 9.38
 -1 18 6 876.72 9.06
 1 -18 6 878.63 9.34
 1 18 6 901.87 9.13
 1 18 -6 904.88 12.12
 -1 18 -6 875.88 11.74
 -1 -18 6 892.4 12.08
 1 -18 6 901.01 11.92
 -1 -18 6 892.07 6.48
 -1 -18 -6 848.78 12.75
 -1 18 -6 895.84 6.63
 1 -18 -6 889.64 13.13
 1 18 -6 863.96 5.39
 -1 18 -7 66.71 1.73
 1 -18 -7 67.16 3.88
 -1 -18 -7 65.28 3.81
 -1 18 7 70.84 3.85
 -1 -18 -7 70.67 3.85
 1 -18 7 74.12 3.48
 -1 -18 7 69.12 3.41
 1 18 -7 69.16 3.52
 -1 18 -7 65.84 3.42
 1 18 7 72.89 4.48
 -1 18 7 68.44 4.3
 1 -18 7 71.19 2.53
 1 -18 7 69.32 2.96
 -1 -18 7 73.5 3.04
 -1 18 7 69.96 2.87
 1 18 7 69.44 2.91
 1 -18 7 69.24 3.39
 -1 -18 7 72.25 3.34
 -1 -18 7 70.27 2.35
 -1 18 -8 145.93 5.16
 1 18 -8 149.48 5.32
 1 18 8 155.83 4.58
 -1 -18 8 153.79 4.65
 -1 18 8 151.84 4.5
 1 -18 8 151.58 4.61
 1 18 8 149.26 5.61
 -1 18 8 144.02 5.47
 1 -18 8 142.28 3.47
 1 -18 8 149.08 4.5
 -1 -18 8 153.09 4.84
 1 18 -8 148.54 4.44
 1 -18 8 155.5 4.82
 -1 -18 8 154.44 4.99
 -1 18 -8 149.34 2.3
 -1 -18 -8 147.84 5.83
 1 -18 -8 140.09 5.69
 -1 -18 -8 148.38 5.52
 -1 18 8 155.38 6.31
 1 18 8 151.83 6.35
 -1 -18 8 147.95 4.76
 1 -18 8 145.95 4.99
 1 18 9 17.19 1.86
 1 -18 9 19.8 1.97
 -1 18 9 18.16 1.91
 -1 -18 9 20.12 1.98
 -1 -18 9 20.96 1.86
 1 -18 9 17.6 1.62
 -1 18 9 21.36 2.26
 1 18 9 24.4 2.46
 -1 -18 -9 17.95 2.11
 -1 18 9 21.55 2.67
 1 18 9 20.07 2.65
 1 -18 9 18.71 1.98
 -1 -18 9 20.52 2
 1 -18 -9 19.22 2.43
 -1 -18 -9 22.67 2.6
 -1 18 -9 17.11 2
 1 18 -9 19.43 2.18
 1 18 -9 19.87 1.63
 1 18 -10 19.6 2.35
 -1 18 -10 16.87 2.19
 1 18 -10 15.77 1.78
 -1 18 -10 16.73 1.75
 -1 -18 10 15.32 1.64
 1 -18 10 15.63 1.56
 1 18 -10 15.41 1.4
 -1 18 -10 17.06 1.51
 1 18 10 18.86 2.44
 -1 18 10 17.13 2.27
 -1 -18 -10 19.15 2.29
 1 18 10 19.23 2.57
 -1 18 10 18.31 2.53
 -1 -18 10 15.74 1.8
 1 -18 10 17.42 2.13
 1 18 10 16.27 2.03
 -1 -18 10 19.29 2.22
 1 -18 10 17.11 2.17
 -1 18 10 15.57 2.06
 1 -18 -10 18.71 2.61
 -1 -18 -10 21.47 2.78
 1 18 11 21.91 2.53
 -1 18 11 24.28 2.68
 -1 -18 -11 21.92 2.39
 -1 18 -11 21.41 2.4
 1 18 -11 23.85 2.59
 1 18 -11 23.93 2.12
 -1 18 -11 22.85 1.93
 -1 -18 11 24.01 1.89
 -1 18 11 22.22 3.07
 1 18 11 27.35 2.94
 -1 18 11 25.31 2.88
 -1 -18 11 22.61 2.25
 1 -18 11 24.27 2.44
 -1 -18 -11 21.91 2.75
 1 -18 -11 21.52 2.72
 1 18 -11 25.34 1.47
 1 18 11 22.53 2.44
 -1 18 -11 23.21 1.42
 1 18 11 21.07 2.3
 -1 18 11 27.9 2.53
 -1 -18 11 23.62 2.45
 1 -18 11 27.06 2.58
 1 18 12 88.46 5.13
 -1 18 12 92.8 5.16
 1 18 12 95.57 5.07
 -1 18 -12 86.98 4.62
 1 18 -12 86.38 4.72
 1 18 12 84.73 4.38
 1 -18 12 88.74 4.57
 -1 18 12 88.57 4.52
 -1 -18 12 98.12 4.84
 1 18 12 84.36 5.26
 -1 18 12 90.9 5.65
 -1 -18 -12 81.56 4.23
 1 -18 12 87.93 4.43
 -1 -18 12 88.28 4.26
 -1 18 -12 88.43 3.75
 1 18 -12 87.64 3.96
 -1 -18 -12 85.91 5.1
 1 -18 -12 91.18 5.22
 1 18 12 87.44 4.43
 -1 18 -13 6.93 1.76
 1 18 -13 4.37 1.55
 1 -18 13 2.94 1.53
 1 18 13 2.72 1.46
 -1 -18 13 3.84 1.44
 -1 18 13 6.03 1.78
 -1 18 13 7.32 2.34
 1 18 13 4.01 1.87
 -1 -18 -13 3.48 1.55
 -1 -18 13 4.36 1.52
 1 -18 13 4.45 1.66
 -1 18 -13 2.87 1.05
 1 18 -13 5.26 1.4
 1 -18 -13 2.72 1.72
 -1 -18 -13 3.31 1.86
 1 18 13 2.1 1.52
 -1 18 13 3.31 1.57
 -1 18 13 6.57 1.66
 1 18 13 2.79 1.4
 1 18 -14 4.94 1.87
 -1 18 -14 2.49 1.6
 1 18 14 3.92 1.64
 1 -18 14 3.05 1.49
 -1 18 14 3.61 1.79
 -1 -18 14 6.77 2.01
 1 18 14 5.76 2.08
 -1 18 14 4.87 2.05
 -1 -18 -14 4.73 1.55
 -1 18 14 3.33 1.38
 1 18 14 6.35 1.63
 1 18 14 3.77 1.82
 -1 18 14 4.13 1.89
 -1 18 -14 2.55 1.17
 1 18 -14 0.7 1.29
 1 -18 14 8.04 2.03
 -1 -18 14 3.86 1.45
 1 -18 -14 5.73 1.9
 -1 -18 -14 3.67 2.15
 1 18 -15 12.5 2.49
 -1 18 -15 12.13 2.35
 1 18 15 14.25 1.87
 -1 18 15 11.55 1.73
 1 -18 15 14.6 2.4
 -1 -18 15 15.91 2.37
 1 -18 -15 13.42 2.67
 -1 -18 -15 12.57 2.5
 -1 18 15 12.29 2.74
 1 18 15 14.14 2.73
 1 -18 15 13.39 2.42
 -1 18 15 17.55 2.67
 1 18 15 12.93 2.5
 -1 -18 15 15.02 2.68
 -1 18 15 11.71 2.22
 1 18 15 10.76 2.21
 1 18 -15 16.68 2.16
 -1 18 -15 14.28 1.87
 1 -18 16 16.82 2.66
 -1 -18 16 12.6 2.24
 1 18 -16 14.15 2.81
 -1 18 -16 11.69 2.24
 1 -18 -16 11.71 2.51
 -1 -18 -16 14.4 2.92
 -1 18 16 14.91 2.72
 1 18 16 17.75 3
 1 18 -16 14.61 2.24
 -1 18 -16 14.53 2.06
 1 -18 16 18.38 2.79
 -1 -18 16 15.45 2.56
 1 18 16 9.91 2.16
 -1 18 16 10.29 2.31
 -1 18 16 15.21 2.43
 1 18 16 15.09 2.34
 1 18 -17 3.22 1.79
 -1 18 -17 3.59 1.98
 1 -18 -17 0.73 1.92
 -1 -18 -17 1.98 1.93
 1 -18 -17 2.17 1.82
 -1 18 17 3.92 2.22
 1 18 17 4.62 2.34
 1 18 -17 4.01 1.46
 1 -18 17 2.01 1.91
 1 18 17 10.22 2.37
 -1 18 17 1.77 1.87
 -1 -18 17 7.47 2.39
 -1 18 18 26.45 3.8
 1 18 18 28.19 4.08
 1 -18 -18 22.46 3.51
 -1 -18 -18 26.83 3.74
 1 18 18 30.72 3.83
 -1 18 18 25.74 3.52
 -1 -18 18 24.71 3.49
 1 -18 18 26.73 3.74
 -1 -18 -18 26.56 3.77
 1 -18 -18 33.95 4.27
 1 18 -18 26.47 3.3
 -1 18 -18 28.94 3.43
 1 -18 -19 32.06 4.26
 -1 -18 -19 34.68 4.37
 1 18 19 30.53 4.07
 -1 18 19 27.59 3.92
 -1 -18 -19 32.89 4.04
 1 -18 -19 30.18 3.96
 -1 18 19 41.99 4.26
 -1 -18 19 32.46 3.97
 1 18 19 32.45 4.15
 1 -18 19 34.79 4.11
 -1 18 -19 41.69 4.01
 1 18 -19 31.44 3.61
 -1 -18 -20 18.1 3.57
 1 -18 -20 22.99 4.04
 1 18 20 17.88 3.81
 -1 18 20 14.08 3.11
 -1 -18 -20 17.11 3.35
 1 -18 -20 15.7 3.27
 1 18 -20 16.23 2.92
 -1 18 -20 20.16 3.09
 -1 18 20 20.13 3.51
 1 18 20 21.52 3.7
 -1 -18 20 19.05 3.53
 1 -18 20 21.1 3.49
 1 18 21 15.24 3.36
 -1 18 21 19.13 3.8
 -1 -18 -21 20.14 3.99
 1 -18 -21 20.71 3.57
 1 -18 -21 22.39 3.48
 -1 -18 -21 20.81 3.52
 1 -18 21 14.81 3.37
 -1 -18 21 23.27 3.7
 -1 18 21 21.39 3.66
 1 18 -21 17.64 3.03
 -1 18 -21 23.08 3.16
 -1 -19 0 1 0.95
 1 -19 0 -0.92 0.94
 -1 -19 0 -0.97 0.83
 -1 19 0 0.13 0.66
 -1 19 1 20.44 1.54
 1 -19 -1 20.51 2.33
 -1 -19 -1 18.69 2.07
 -1 -19 -1 22.01 1.86
 1 19 -1 20.24 1.76
 1 -19 -1 22.29 1.87
 -1 -19 1 21.9 1.62
 1 19 2 10.87 1.08
 -1 19 2 12.53 1.17
 1 -19 -2 15.4 1.67
 -1 -19 -2 14.39 1.63
 -1 -19 -2 10.93 1.76
 1 -19 -2 11.96 1.73
 1 19 -2 13.47 1.5
 -1 19 -2 12.45 1.43
 -1 -19 3 0.11 0.97
 1 19 -3 -0.51 0.8
 -1 19 -3 0.41 0.78
 -1 19 3 0.23 0.57
 1 19 3 -0.74 0.51
 -1 -19 -3 0.12 0.95
 1 -19 -3 -0.99 1.06
 1 -19 3 -0.32 0.84
 -1 -19 -3 0.09 0.83
 1 -19 -3 0.47 1
 -1 -19 3 -0.85 1.05
 -1 -19 3 0.6 0.38
 -1 19 -3 0.3 0.36
 1 19 -3 0.11 0.35
 1 -19 -3 0.08 0.32
 1 19 -4 59.72 1.96
 -1 19 -4 62.07 2.09
 1 19 4 55.27 1.93
 1 19 -4 61.33 3.12
 -1 19 -4 56.73 2.96
 -1 19 4 59.66 2.11
 1 -19 4 63.45 1.47
 -1 -19 4 62.15 1.79
 -1 -19 4 61.55 3.47
 1 -19 4 59.41 3.35
 -1 19 4 63.06 1.88
 1 -19 4 64.63 1.99
 -1 -19 4 66.58 2.06
 1 19 -4 65.85 1.8
 1 -19 -4 62.48 3.79
 1 -19 4 63.3 3.46
 -1 -19 -4 66.88 3.82
 1 -19 -4 63.3 1.79
 -1 -19 -4 67.06 1.85
 -1 19 -4 65.54 1.74
 1 -19 5 409.25 8.11
 -1 -19 5 422.39 7.91
 -1 -19 5 416.53 4.42
 1 -19 5 416.75 3.34
 1 -19 5 413.24 8.55
 -1 -19 5 411.98 8.64
 1 -19 5 432.47 8.73
 -1 19 -5 419.22 5.02
 1 19 -5 419 4.55
 -1 -19 -5 403.7 9.09
 1 19 5 426.25 5.61
 -1 19 5 423.19 5.54
 1 -19 5 418.24 5.75
 -1 -19 5 417.5 5.76
 -1 19 5 411.6 5.27
 1 19 5 412.54 4.86
 -1 19 -5 404.44 7.93
 1 19 -5 419 8.13
 -1 -19 -6 0.99 1.11
 1 -19 -6 -0.12 1.17
 -1 19 -6 1.45 0.5
 1 19 6 -1.3 1.39
 -1 19 6 -0.96 1.57
 1 19 -6 -0.2 0.41
 1 19 -6 0.5 0.84
 -1 19 -6 0.58 0.92
 -1 -19 6 -0.53 0.92
 1 -19 6 0.1 0.82
 1 -19 6 0.1 0.98
 -1 -19 6 -0.09 0.86
 -1 -19 6 1.13 0.75
 1 -19 6 0.06 0.66
 -1 19 6 0.17 0.65
 1 19 6 2.17 0.78
 -1 -19 6 0.54 0.41
 1 -19 -7 89.9 4.52
 -1 -19 -7 95.46 4.69
 -1 19 -7 94.67 2.07
 1 -19 7 92.69 3.95
 -1 -19 7 86.74 3.97
 -1 -19 -7 87.04 4.39
 -1 19 7 82.29 4.13
 1 19 -7 96.09 4.25
 -1 19 -7 94.19 4.13
 -1 19 7 100.14 5.29
 1 19 7 98.59 5.33
 -1 -19 7 87.93 3.7
 1 -19 7 93.57 4
 -1 -19 7 93.63 3.38
 1 -19 7 93.75 3.37
 1 19 7 97.26 3.33
 -1 19 7 96.25 3.31
 1 -19 8 142.87 4.77
 -1 -19 8 155.74 5.11
 1 -19 8 140.23 4.51
 -1 -19 8 142.81 4.79
 1 19 8 142.75 5.56
 -1 -19 -8 137.57 5.46
 -1 19 8 134.56 5.4
 -1 -19 8 142.05 4.74
 1 -19 8 144.16 5.05
 -1 19 -8 143.35 2.26
 -1 -19 -8 143.04 5.93
 1 -19 -8 143.56 5.8
 1 19 -8 146.5 5.4
 -1 19 -8 143.24 5.22
 1 -19 8 141.93 3.62
 1 -19 8 150.53 4.57
 -1 19 8 156.58 4.56
 -1 -19 8 149.6 4.59
 1 19 8 142.16 4.36
 1 19 8 140.22 6.22
 -1 19 8 141.4 6.28
 1 19 -8 151.54 4.68
 -1 19 -9 457.83 9.55
 1 19 -9 461.99 9.74
 1 -19 9 460.62 7.86
 -1 -19 9 452.17 8.28
 1 19 -9 459.07 7.66
 1 -19 9 467.77 8.48
 -1 -19 -9 465.42 10.71
 1 -19 -9 450.59 10.58
 -1 -19 -9 461.87 9.97
 -1 19 9 458.49 10.96
 1 19 9 460.9 11.03
 1 -19 9 464.26 8.52
 -1 19 9 455.62 8.26
 1 19 9 480.04 8.5
 -1 -19 9 472.24 8.66
 1 -19 9 463.55 9.16
 -1 -19 9 460.41 8.73
 -1 19 9 459.4 10.17
 1 19 9 455.86 10.18
 1 19 -10 1.98 1.31
 -1 19 -10 -0.63 1.28
 -1 -19 10 1.62 1.18
 -1 19 10 0.73 1.05
 1 19 10 2.17 1.15
 1 -19 10 -0.43 1.15
 1 -19 10 1.79 0.84
 -1 -19 10 2.65 1.14
 1 19 -10 1.45 0.93
 -1 19 -10 2.02 0.92
 1 -19 -10 3.14 1.49
 -1 -19 -10 3.01 1.4
 -1 -19 -10 3.13 1.36
 1 19 10 0.95 1.64
 -1 19 10 0.8 1.39
 -1 19 10 0.43 1.29
 1 19 10 -0.58 1.33
 1 -19 10 0.92 1.13
 -1 -19 10 2.31 1.21
 1 19 11 76.73 4.63
 -1 19 11 72.62 4.43
 -1 -19 -11 71.44 4.07
 -1 19 -11 72.87 4.19
 1 19 -11 77.72 4.45
 1 19 -11 79.15 3.64
 -1 19 -11 74.49 3.33
 1 -19 11 75.65 2.98
 -1 -19 11 80.24 3.34
 -1 19 11 74.29 5.39
 1 19 11 79.2 4.75
 -1 19 11 75.09 4.67
 -1 -19 -11 78.59 4.86
 1 -19 -11 72.52 4.61
 -1 19 -11 73.8 2.66
 1 19 -11 72.15 2.54
 -1 -19 11 74.24 3.85
 1 -19 11 77.35 4.06
 1 -19 11 78.51 4.1
 1 19 11 76.56 3.95
 -1 19 11 70.96 3.8
 -1 -19 11 73.35 3.99
 -1 19 12 100.58 5.33
 1 19 12 100.85 5.56
 1 19 12 106.63 5.43
 -1 19 12 107.84 4.9
 -1 -19 12 105.2 4.94
 1 19 12 109.05 4.96
 1 -19 12 97.73 4.77
 -1 -19 12 101.54 4.61
 1 -19 12 109.49 4.98
 1 19 -12 109.03 4.38
 -1 19 -12 107.5 4.14
 1 19 12 105.92 4.96
 -1 19 -12 97.24 4.94
 1 19 -12 111.52 5.38
 -1 -19 -12 100.67 4.78
 -1 -19 -12 104.25 5.77
 1 -19 -12 101.38 5.61
 1 19 12 104.51 6.07
 -1 19 12 98.69 5.9
 1 19 13 99.45 5.79
 -1 19 13 98.96 5.9
 -1 -19 -13 94.46 4.63
 -1 19 13 92.91 5.38
 1 19 13 94.35 5.46
 1 -19 13 90.6 4.65
 -1 -19 13 96.02 4.64
 -1 19 -13 96.96 4.08
 1 19 -13 102.94 4.46
 -1 19 13 86.96 4.55
 1 19 13 92.68 4.62
 1 19 -13 93.76 5.16
 -1 19 -13 104.99 5.25
 1 -19 -13 94.52 5.61
 -1 -19 -13 97.72 5.79
 -1 19 13 102.44 4.99
 1 19 13 99.45 4.96
 1 -19 13 99.55 5
 -1 -19 13 94.99 4.96
 -1 19 14 5.93 2.28
 1 19 14 5.99 2.29
 -1 -19 -14 4.81 1.73
 -1 19 14 4.2 1.88
 1 19 14 3.64 1.65
 1 19 -14 6 1.92
 -1 19 -14 7.61 2.06
 1 19 -14 6.53 1.56
 -1 19 -14 6.75 1.51
 1 19 14 5.51 1.51
 -1 19 14 8.01 1.75
 1 -19 -14 5.5 2.19
 -1 -19 -14 8.35 2.28
 1 -19 14 3.04 1.55
 -1 -19 14 2.95 1.39
 1 -19 14 10.2 2.04
 -1 -19 14 3.37 1.81
 -1 19 14 4.21 1.79
 1 19 14 5.6 1.99
 -1 19 15 99.06 5.34
 -1 -19 15 113.46 5.33
 -1 19 -15 106.98 5.6
 1 19 -15 106.07 5.76
 1 19 15 109.06 6.31
 -1 19 15 100.64 6.06
 1 -19 -15 100.86 6.13
 -1 -19 -15 106.62 6.27
 1 19 -15 118.11 5.07
 -1 19 -15 106.58 4.55
 1 19 15 104.66 4.68
 -1 19 15 98.64 4.63
 1 -19 15 112.8 5.86
 -1 -19 15 108.32 5.78
 -1 19 15 102.88 5.56
 1 19 15 114.95 5.83
 -1 19 15 105.69 5.82
 1 19 15 108.86 5.7
 1 -19 15 111.34 5.47
 1 19 -16 29.72 2.76
 -1 19 16 38.42 3.65
 1 19 16 36.41 3.35
 1 -19 -16 29.44 3.58
 -1 -19 -16 29.34 3.81
 1 19 16 34.8 3.86
 -1 19 16 29.05 3.67
 -1 19 -16 37.51 3.54
 1 19 -16 30.89 3.36
 1 19 16 26.39 3.26
 -1 19 16 30.07 3.47
 -1 -19 16 30.71 3.5
 1 -19 16 30.77 3.66
 -1 -19 16 29.77 3.06
 1 -19 16 29.97 3.17
 -1 -19 -17 35.87 4.13
 1 -19 -17 35.02 3.86
 1 -19 -17 37.16 4.46
 1 19 17 32.65 3.93
 -1 19 17 30.72 3.85
 -1 -19 17 40.13 4.07
 1 -19 17 35.75 3.84
 -1 19 17 30.66 3.48
 1 19 17 34.87 3.83
 1 19 -17 36.08 3.78
 -1 19 -17 31.5 3.51
 1 -19 17 38.17 3.59
 -1 -19 -18 -3.34 2.5
 1 -19 -18 2.83 2
 -1 -19 18 -1.07 2.11
 -1 19 18 -1.04 1.77
 1 19 18 6.42 2.39
 1 -19 18 1.27 2.08
 1 -19 -18 0.23 2
 -1 -19 -18 0.93 2.1
 -1 19 18 -2.71 2.19
 1 19 18 2.22 2.27
 -1 19 -18 2.06 1.69
 1 19 -18 -0.59 1.71
 -1 19 19 46.21 4.88
 1 19 19 55.73 5.44
 -1 -19 -19 52.71 5.19
 1 -19 -19 57.22 5.39
 1 -19 -19 43.89 4.69
 -1 -19 -19 51.08 4.95
 -1 19 19 52.28 4.72
 -1 -19 19 59.93 5.24
 1 -19 19 58.35 5.08
 1 19 19 53.37 4.79
 1 19 -19 55.64 4.61
 -1 19 -19 51.88 4.39
 1 19 20 8.44 3.02
 -1 19 20 6.53 2.9
 1 -19 -20 3.83 2.47
 -1 -19 -20 9.03 3
 1 -19 -20 8.15 2.88
 -1 -19 -20 9.23 2.86
 1 19 -20 3.72 1.85
 -1 19 -20 10.35 2.6
 1 -19 20 5.17 2.48
 -1 -19 20 5.43 2.62
 1 19 20 8.47 2.69
 -1 19 20 8.93 3.02
 1 -19 -21 5.86 3.27
 -1 -19 -21 4.18 2.65
 -1 -19 -21 -0.98 2.38
 1 19 -21 2.5 1.8
 -1 19 -21 1.38 1.84
 -1 19 21 7.07 2.93
 1 19 21 -0.85 2.52
 -1 19 21 3.09 2.47
 1 -19 21 2.2 2.4
 -1 -19 21 5.15 3.07
 -1 -19 -22 -4.37 2.81
 -1 20 0 0.07 0.76
 -1 -20 0 -0.95 0.86
 -1 -20 0 -0.59 1
 1 -20 0 -0.49 1.06
 1 20 -1 153.81 4.69
 -1 20 1 158.84 4.07
 1 -20 -1 161.01 4.75
 -1 -20 1 160.8 4.26
 -1 -20 -1 161.21 4.74
 -1 -20 -1 168.14 5.78
 1 -20 -1 161.16 5.88
 1 20 -2 364.28 7.19
 -1 20 -2 367.88 7.17
 1 -20 -2 359.3 7.45
 -1 -20 -2 368.38 8.74
 1 -20 -2 343.26 8.55
 -1 20 2 364.96 5.84
 1 20 2 373 5.76
 -1 -20 -2 359.14 7.32
 -1 -20 3 129.97 2.26
 1 -20 -3 127.16 4.68
 -1 -20 -3 124.05 4.57
 -1 20 3 125.4 3.25
 1 20 3 133.06 3.23
 1 -20 -3 132.99 5.46
 -1 -20 -3 119.75 5.14
 1 -20 3 126.39 4.95
 1 20 -3 131.62 1.96
 1 -20 -3 130.75 2.03
 -1 -20 3 123.25 4.89
 -1 -20 3 130.11 5.14
 -1 20 -3 126.14 4.36
 1 20 -3 129.67 4.46
 -1 -20 4 21.67 2.31
 1 -20 4 23.41 2.28
 -1 20 -4 21.52 1.04
 1 -20 -4 23.91 1.14
 1 20 -4 21.53 1.08
 -1 -20 -4 25.1 1.16
 -1 20 4 21.2 1.12
 -1 -20 4 23.86 1.23
 -1 -20 -4 21.08 2.11
 1 20 -4 21.37 1.29
 1 -20 4 23.69 0.96
 1 20 -4 22.52 2.03
 -1 20 4 21.18 1.33
 1 -20 4 24.04 2.3
 1 -20 -4 21.1 2.42
 -1 -20 -4 18.48 2.25
 -1 20 -4 22.7 1.94
 1 20 4 22.04 1.29
 -1 -20 5 -0.84 1.06
 1 -20 5 -0.1 1.09
 -1 20 -5 0.85 0.63
 -1 -20 5 -0.14 0.39
 1 -20 5 -0.64 0.35
 -1 -20 5 0.23 1.01
 1 -20 5 1.12 0.99
 1 20 -5 0.36 0.47
 1 -20 -5 -0.41 1.08
 -1 -20 -5 1.15 1.16
 1 20 5 -0.37 0.55
 -1 20 5 -0.9 0.6
 1 -20 5 -0.78 1.07
 -1 20 5 -0.86 0.6
 1 -20 5 0.56 0.53
 -1 -20 5 -0.24 0.53
 -1 20 -5 -0.1 0.92
 1 20 -5 0.79 0.88
 -1 20 -5 -0.34 0.61
 -1 -20 -6 -0.13 1.05
 1 -20 6 0.87 0.92
 -1 -20 6 0.78 0.99
 -1 -20 6 1.02 0.44
 -1 -20 6 1.3 0.74
 1 -20 6 1.69 0.7
 1 20 6 1.04 0.72
 -1 20 6 1.69 0.73
 -1 20 -6 1.04 0.53
 -1 20 -6 0.91 0.93
 1 20 -6 -0.94 0.88
 -1 -20 6 1.89 1.06
 1 -20 6 1.03 0.97
 1 20 -6 1.55 0.49
 1 20 6 -0.51 1.37
 -1 20 6 1.18 1.55
 -1 20 7 50.62 3.97
 1 20 7 49.45 3.99
 -1 20 -7 51.05 1.61
 1 -20 -7 58.16 3.72
 -1 -20 -7 55.72 3.73
 1 -20 7 52.77 3.13
 -1 -20 7 53.32 3.23
 -1 -20 7 53.94 3.03
 1 -20 7 54.55 3.22
 -1 20 -7 55.72 3.3
 1 20 -7 48.32 3.13
 -1 -20 -7 46.12 3.32
 1 -20 7 54.13 2.57
 -1 -20 7 46.96 2.42
 -1 20 7 50.47 2.42
 1 20 7 51.07 2.44
 -1 20 8 5.21 1.8
 1 20 8 -0.17 1.65
 -1 -20 -8 1.58 1.11
 1 -20 -8 4 1.48
 -1 -20 8 3.72 1.13
 1 -20 8 6.11 1.46
 -1 -20 8 3.4 1.24
 1 -20 8 2.92 1.03
 -1 20 8 2.58 1.08
 1 -20 8 2.62 0.94
 1 20 8 2.58 1.03
 -1 -20 8 2.72 0.98
 -1 20 -8 0.91 1.03
 1 20 -8 2.97 1.22
 -1 -20 -8 3.62 1.38
 -1 20 8 1.17 1.1
 1 20 8 4.1 1.42
 1 -20 8 2.12 0.88
 -1 -20 8 2.13 1.06
 1 -20 8 1.91 0.73
 1 20 -9 5.46 1.51
 -1 20 -9 8.01 1.7
 -1 20 9 10.63 1.96
 1 20 9 10.08 1.9
 -1 -20 9 8.71 1.49
 -1 20 9 9.57 1.47
 1 -20 9 9.49 1.53
 1 20 9 7.94 1.46
 -1 -20 -9 9.2 1.98
 1 -20 -9 9 2
 1 -20 9 7.16 1.22
 -1 -20 9 7.52 1.31
 -1 20 9 9.03 2.1
 1 20 9 8.6 2.21
 -1 -20 -9 8.94 1.83
 1 -20 9 10 1.48
 1 20 -9 7.07 1.18
 1 -20 9 9.07 1.61
 -1 -20 9 5.62 1.32
 1 20 10 4.92 1.39
 -1 20 10 5.54 1.58
 -1 -20 10 1.82 1.15
 1 -20 10 2.77 1.32
 -1 -20 10 2.48 1.2
 1 -20 10 3.64 1.45
 -1 -20 -10 4.78 1.53
 -1 20 10 3.85 1.75
 1 20 10 3.18 1.92
 -1 20 -10 4.06 1.13
 1 20 -10 4.89 1.07
 1 20 10 5.81 1.73
 -1 20 10 4.27 1.59
 1 -20 10 5.09 1.16
 -1 -20 10 4.16 1.23
 1 20 -10 8.9 1.85
 -1 20 -10 3.73 1.53
 1 -20 -10 5.03 1.73
 -1 -20 -10 6.38 1.84
 -1 20 -11 83.7 4.47
 1 20 -11 78.97 4.48
 -1 20 11 78.17 3.96
 1 20 11 83.3 4.11
 1 -20 11 85.53 4.24
 -1 -20 11 85.74 4.28
 1 -20 11 83.35 4.25
 -1 -20 11 84.78 4.1
 -1 -20 -11 84.75 4.5
 1 20 11 91.45 5.24
 -1 20 11 89.22 5.13
 -1 20 -11 74.57 2.87
 1 20 -11 79 2.86
 -1 20 11 81.4 4.72
 1 20 11 82.04 4.82
 1 -20 11 83.01 3.23
 -1 -20 11 85.71 3.54
 -1 -20 -11 80.29 5.1
 1 -20 -11 84.25 5.09
 -1 20 11 78.61 5.56
 -1 -20 -12 0.55 1.44
 1 -20 12 2.24 1.41
 1 20 12 0.77 1.18
 -1 20 12 1.79 1.13
 -1 -20 12 0.4 1.3
 -1 -20 -12 2.76 1.72
 1 -20 -12 1.09 1.65
 -1 20 -12 0.29 1.29
 1 20 -12 0.61 1.28
 1 20 12 1.03 2.09
 -1 20 12 0.42 1.94
 1 20 12 -0.5 1.71
 -1 20 12 0.17 1.3
 1 20 12 0.85 1.37
 1 20 12 0.73 1.22
 -1 -20 12 0.48 1.1
 1 -20 12 -1.84 1.37
 -1 20 -13 47.9 3.68
 1 20 -13 45.43 3.68
 1 20 13 49.26 3.62
 -1 -20 13 47.86 3.63
 -1 20 13 45.35 3.48
 1 -20 13 48.04 3.58
 1 20 13 39.73 4.05
 -1 20 13 42.56 4.19
 -1 -20 -13 49.14 4.16
 1 -20 -13 40.76 3.87
 1 20 13 43.6 3.44
 -1 20 13 41.65 3.36
 1 20 13 45.18 3.9
 -1 20 13 42.17 3.82
 -1 20 -13 46.73 2.9
 1 20 -13 46.34 3.12
 1 -20 13 47.33 3.52
 -1 -20 13 44.78 3.27
 -1 -20 -13 45.24 3.4
 -1 20 -14 20.27 2.73
 1 20 -14 20.27 2.83
 1 -20 14 18.7 2.58
 1 20 14 20.52 2.61
 -1 -20 14 18.79 2.59
 -1 20 14 23.8 2.89
 -1 20 14 24.98 3.35
 1 20 14 22.38 3.33
 1 -20 -14 18.59 3.04
 -1 -20 -14 17.56 2.85
 1 20 14 22.63 2.48
 -1 20 14 21.37 2.49
 -1 20 14 16.67 2.65
 1 20 14 17.33 2.75
 1 20 -14 18.73 2.21
 -1 20 -14 21.27 2.14
 1 -20 14 17.86 2.46
 -1 -20 14 22.2 2.56
 -1 -20 -14 21.94 2.55
 1 -20 -14 16.85 2.37
 1 20 -15 2.48 1.86
 -1 20 -15 3.21 1.48
 1 20 15 5.83 2.35
 -1 20 15 3.11 1.96
 -1 -20 -15 1.28 1.87
 1 -20 -15 5.71 2.41
 -1 20 15 2.61 1.4
 1 20 15 4.22 1.33
 -1 20 -15 4.89 1.51
 1 20 -15 1.84 1.3
 -1 20 15 2.39 1.88
 1 20 15 2.43 2.07
 -1 -20 15 3.71 1.68
 1 -20 15 3.4 1.85
 1 -20 15 1.03 1.62
 -1 20 15 2.85 1.65
 -1 -20 15 5.7 2.15
 1 20 15 7.7 2.01
 -1 20 16 3.09 2.19
 1 20 16 4.44 2.25
 1 -20 16 1.78 1.81
 1 20 -16 2.59 1.38
 -1 20 16 2.76 2.04
 1 20 16 1.91 1.77
 -1 -20 16 0.15 1.47
 -1 20 -16 -0.18 1.62
 1 20 -16 1.67 1.5
 1 20 16 -0.9 1.7
 -1 20 16 -0.18 1.61
 1 -20 16 3.89 1.72
 -1 -20 16 0.75 1.7
 -1 -20 -16 2.45 2.12
 1 -20 -16 -1.76 1.98
 -1 -20 -17 34.65 4.01
 1 -20 17 42.49 3.76
 -1 20 17 46.28 4.56
 1 20 17 40.28 4.4
 1 -20 -17 41.46 4.6
 -1 -20 17 46.24 4.29
 -1 20 17 35 3.69
 1 -20 17 32.32 3.66
 1 20 17 35.92 3.82
 1 -20 -17 44.57 4.47
 1 20 -17 30.5 3.63
 -1 20 -17 39.24 3.76
 -1 -20 18 37.29 4.03
 1 20 18 38.4 4.18
 1 -20 18 38.78 4.03
 -1 20 18 35.33 3.9
 1 -20 -18 38.04 4.43
 -1 -20 -18 35.43 4.49
 -1 -20 -18 37.4 4.37
 1 -20 -18 32.31 3.97
 -1 20 18 37.55 4.31
 1 20 18 39.64 4.7
 -1 20 -18 34 3.71
 1 20 -18 40.59 3.91
 -1 20 19 7.59 2.86
 1 20 19 5.24 3.07
 1 -20 -19 6.04 2.41
 -1 -20 -19 6.76 2.84
 1 -20 -19 5.12 2.53
 -1 -20 -19 7.81 2.74
 -1 20 19 7.14 2.59
 1 20 19 0.87 2.14
 1 -20 19 9.79 2.99
 -1 -20 19 4.47 2.1
 1 20 -19 4.89 2.37
 -1 20 -19 5.99 1.94
 1 20 20 7.95 2.7
 -1 20 20 1.09 2.29
 1 -20 -20 5.15 2.77
 -1 -20 -20 2.49 2.46
 1 -20 -20 6.37 2.73
 -1 -20 -20 7.69 2.89
 1 20 -20 4.15 1.96
 -1 20 -20 9.41 2.49
 -1 -20 20 4.91 2.29
 -1 20 20 9.51 2.97
 1 -20 20 12.12 3.22
 -1 -20 -21 1 2.69
 -1 20 21 0.94 2.43
 -1 -20 21 -1.46 2.29
 1 -20 21 1.45 2.58
 -1 -20 -21 -2.25 2.27
 1 -20 -21 1.13 2.21
 -1 20 21 1.13 2.67
 1 20 21 5.68 2.78
 1 20 -21 -3.34 2.41
 -1 -21 0 -0.54 0.96
 -1 21 0 0.5 0.78
 1 -21 0 -0.26 0.98
 -1 -21 0 -0.62 1.04
 1 -21 -1 379.87 7.48
 1 21 -1 363.02 7.26
 -1 -21 -1 383.14 7.36
 1 21 1 373.41 6.26
 -1 21 1 374.46 6.36
 -1 -21 -1 373.29 8.86
 1 -21 -1 366.02 9.06
 1 -21 -2 97.05 4.01
 -1 -21 -2 104.55 4.09
 -1 21 -2 112.61 4.15
 1 21 -2 104.37 4.03
 1 21 2 105.91 3.2
 -1 21 2 103.99 3.23
 -1 -21 -2 106.66 4.94
 1 -21 -2 103.68 4.89
 1 -21 3 125.8 5.13
 -1 -21 -3 132.55 5.44
 1 -21 -3 131.95 5.6
 -1 -21 3 135.29 5.41
 -1 -21 3 125.23 5.05
 1 -21 -3 120.94 4.62
 -1 -21 -3 133.88 4.81
 -1 21 -3 124.24 4.46
 1 21 -3 132.28 4.62
 -1 -21 3 131.07 2.17
 1 -21 -3 129.88 1.92
 1 21 -3 131.9 1.83
 -1 21 3 133.03 3.47
 1 21 3 134.27 3.35
 1 21 -4 0.44 0.41
 -1 -21 -4 0.2 0.38
 -1 21 -4 -0.02 0.42
 1 -21 -4 0.4 0.38
 -1 21 4 0.14 0.43
 -1 -21 4 -0.41 0.42
 -1 -21 -4 0.11 0.98
 1 -21 -4 -0.56 1.02
 -1 21 -4 -1.05 0.96
 1 21 -4 0.88 0.8
 1 -21 4 -0.12 0.98
 -1 21 4 0.05 0.53
 1 21 4 -0.04 0.53
 1 -21 4 0.3 0.33
 -1 -21 4 0.37 0.98
 1 -21 4 -0.24 0.91
 -1 -21 -4 -0.93 1.13
 1 -21 -4 0.84 1.35
 1 21 -5 335.05 4.45
 1 -21 5 329.42 7.64
 -1 -21 -5 330.14 8.66
 1 -21 -5 317.08 8.7
 -1 21 5 327.15 4.97
 1 21 5 319.7 4.58
 1 21 -5 328.71 4.37
 -1 21 -5 330.07 4.3
 1 -21 5 326.43 3.04
 -1 -21 5 334.86 4.07
 1 -21 5 330.98 8.11
 -1 -21 5 330.44 8.21
 -1 -21 5 337.53 5.08
 1 -21 5 326.93 4.98
 -1 21 5 330.81 4.74
 -1 21 -5 329.52 7.42
 1 21 -5 323.54 7.5
 1 -21 5 338.84 8.15
 1 21 -6 21.6 1.08
 -1 21 -6 20.87 2.11
 1 21 -6 22.73 2.17
 1 -21 6 21.71 2.28
 -1 -21 6 22.43 2.31
 -1 21 -6 21.89 1.21
 -1 -21 6 23.15 2.16
 1 -21 6 23.73 2.15
 -1 -21 -6 21.06 2.47
 1 -21 -6 19.77 2.41
 -1 21 6 19.62 2.73
 1 21 6 25.99 3.15
 1 -21 6 20.2 1.47
 -1 21 6 23.14 1.57
 1 21 6 23.76 1.58
 -1 -21 6 21.38 1.49
 -1 -21 6 23.29 1.1
 1 -21 7 -0.69 0.83
 1 21 7 -0.72 0.83
 -1 21 7 -0.07 0.73
 -1 -21 7 1.74 0.85
 1 -21 7 -0.22 1.02
 -1 -21 7 0.6 0.9
 -1 21 7 0.71 1.59
 1 21 7 -3.43 1.91
 -1 21 -7 -0.12 0.5
 1 -21 -7 0.41 1.08
 -1 -21 -7 1.39 1.24
 1 21 -7 0.58 1.11
 -1 21 -7 -1 1.16
 1 -21 7 -0.33 0.98
 -1 -21 7 0.11 0.97
 1 21 8 36.64 2.25
 1 -21 8 39.66 2.42
 -1 21 8 39.27 2.35
 -1 -21 8 38.39 2.39
 -1 -21 8 37.64 2.62
 1 -21 8 40 2.91
 -1 -21 8 39.1 2.8
 1 -21 8 42.47 2.76
 1 21 8 39.72 3.71
 -1 21 8 38.79 3.65
 -1 -21 -8 39.31 3.33
 1 -21 -8 40.94 3.37
 -1 -21 -8 40.57 3.27
 1 21 8 42.73 3.26
 -1 21 8 44.35 3.32
 -1 21 -8 38.75 2.99
 1 21 -8 47.91 3.26
 -1 -21 8 42.45 2.9
 1 -21 8 38.6 2.76
 1 21 -9 23.2 2.39
 -1 21 -9 21.72 2.42
 -1 21 9 23.96 2.83
 1 21 9 23.08 2.03
 1 -21 9 21.77 2.07
 -1 21 9 21.66 2.03
 -1 -21 9 25.06 2.17
 -1 -21 9 21.82 2.16
 1 -21 9 22.43 2.25
 -1 -21 9 20.96 2.1
 1 -21 9 24.38 2.11
 1 -21 9 20.5 2.09
 -1 -21 -9 24.66 2.64
 1 21 9 19.83 2.44
 -1 -21 -9 24.71 2.92
 1 -21 -9 20.8 2.67
 1 21 -9 21.39 1.95
 -1 21 9 24.1 2.95
 1 21 9 22.22 2.93
 1 -21 10 15.61 2.06
 -1 -21 10 17.95 2.08
 1 21 10 14.6 1.88
 -1 21 10 12.07 1.8
 -1 -21 10 18.59 2.11
 1 -21 10 18.08 2.11
 1 21 -10 17.26 1.72
 -1 21 -10 20.05 1.9
 -1 -21 -10 18.7 2.43
 1 21 -10 15.06 2.29
 -1 21 -10 17.89 2.24
 1 -21 -10 16.42 2.66
 -1 -21 -10 15.86 2.5
 1 21 10 20.07 2.84
 -1 21 10 11.93 2.53
 1 -21 10 15.79 1.64
 -1 -21 10 15.71 1.87
 -1 21 10 17.11 2.3
 1 21 10 17.63 2.58
 1 -21 11 13.7 1.92
 -1 -21 11 9.51 1.67
 -1 21 11 13.69 1.92
 1 21 11 13.33 1.94
 -1 -21 11 11.07 1.8
 1 -21 11 11.92 2.01
 -1 21 -11 13.57 1.44
 1 21 -11 12.32 1.31
 -1 -21 -11 15.43 2.29
 -1 21 -11 12.91 2.11
 1 21 -11 16.25 2.36
 1 -21 -11 11.55 2.31
 -1 -21 -11 13.61 2.48
 -1 21 11 19.5 2.86
 1 21 11 14.15 2.48
 -1 -21 11 14.57 1.7
 1 -21 11 14.6 1.55
 1 21 11 11.9 2.13
 -1 21 11 13.88 2.27
 1 21 -12 0.77 1.38
 -1 21 -12 0.59 1.27
 -1 -21 12 1.47 1.31
 1 -21 12 -1.47 1.61
 -1 -21 -12 -0.57 1.32
 1 21 12 -0.15 1.35
 -1 21 12 0.34 1.45
 1 21 12 0.52 1.53
 1 -21 -12 -1.88 1.55
 -1 -21 -12 0.57 1.67
 1 21 12 0.25 1.38
 -1 21 12 -0.38 1.4
 -1 -21 12 0.53 1.28
 1 -21 12 -0.52 1.34
 -1 21 12 -0.22 2.32
 1 21 12 -1.08 2.12
 1 21 12 1.04 1.43
 -1 21 12 1.25 1.8
 -1 21 13 1.11 1.5
 1 21 13 1.3 1.53
 1 -21 13 -0.99 1.39
 -1 -21 13 -0.91 1.32
 1 -21 -13 -0.62 1.48
 -1 -21 -13 1.55 1.31
 1 21 13 1.26 1.31
 -1 -21 13 -0.87 1.47
 1 -21 13 3.75 1.62
 -1 21 13 0.7 1.32
 -1 21 13 4.55 2.33
 1 21 13 2.71 2.31
 1 -21 -13 -0.59 1.97
 -1 -21 -13 1 1.71
 1 21 13 -0.15 1.24
 -1 21 13 -0.61 1.5
 1 21 -13 -1.47 1.58
 -1 21 -13 1.09 1.51
 -1 21 14 11.03 2.21
 1 21 14 17.45 2.86
 -1 -21 14 13.81 2.22
 1 -21 14 13.04 2.29
 -1 -21 -14 11.27 2.05
 1 -21 -14 18.71 2.58
 -1 -21 -14 12.36 2.8
 1 -21 -14 13.29 2.76
 1 21 14 17.53 3.09
 -1 21 14 11.7 2.86
 1 21 -14 11.69 2.28
 -1 21 -14 11.81 2.12
 1 -21 14 15.11 2.33
 -1 -21 14 15.98 2.51
 1 21 14 15.59 2.51
 -1 21 14 12.71 2.42
 -1 21 14 9.88 2.23
 1 21 14 13.32 2.16
 -1 -21 15 69.41 4.31
 1 -21 15 67.46 4.43
 1 -21 -15 63 5.16
 -1 -21 -15 76.1 5.55
 -1 21 15 62.81 4.97
 1 21 15 71 5.22
 1 21 15 73.6 5.03
 -1 21 15 72.62 5.19
 -1 21 -15 66.15 4.61
 1 21 -15 68.24 4.79
 1 -21 15 79.51 5.05
 -1 -21 15 68.99 4.61
 -1 21 15 73.62 4.78
 1 21 15 77.95 4.8
 -1 21 15 72.52 4.27
 1 21 15 76 4.3
 1 -21 -16 2.04 1.98
 -1 -21 -16 6.17 2.41
 1 21 -16 3.2 1.71
 -1 21 -16 -0.54 1.62
 -1 -21 16 0.45 1.46
 1 21 16 -0.85 1.93
 -1 21 16 4.38 2.08
 1 -21 16 7.5 2.12
 1 21 16 4.04 2.36
 -1 21 16 -0.67 1.98
 1 -21 16 0.37 1.71
 1 21 16 3.39 1.88
 -1 21 16 3.94 1.73
 -1 -21 16 0.37 1.8
 -1 -21 -17 4.5 2.49
 1 -21 -17 4.45 2.3
 1 -21 -17 5.07 2.38
 1 21 17 3.1 1.97
 -1 21 17 4.51 2.36
 -1 21 -17 4.63 1.98
 1 21 -17 4.09 2.22
 -1 -21 17 6.08 1.84
 1 -21 17 2.71 1.79
 -1 21 17 4.97 2.07
 1 -21 17 2.36 2.15
 1 21 17 4.02 2.13
 -1 -21 17 2.77 2.09
 -1 -21 -18 28.76 4.05
 1 -21 -18 28.72 4.01
 1 -21 -18 35.9 4.52
 -1 -21 -18 23.78 3.75
 1 21 -18 27.34 3.43
 -1 21 -18 30.96 3.55
 -1 21 18 35.95 4.01
 1 21 18 30.87 3.67
 -1 -21 18 30.87 3.74
 1 -21 18 35.13 4.03
 1 21 18 17.88 3.49
 -1 21 18 22.3 3.74
 -1 -21 -19 56.95 5.41
 1 -21 -19 60.02 5.52
 -1 -21 -19 72.13 5.92
 1 -21 -19 70.89 5.75
 1 -21 19 68.33 5.25
 -1 -21 19 70.11 5.48
 1 21 19 69.79 5.33
 -1 21 19 68.2 5.2
 -1 21 19 69.77 5.99
 1 21 19 70.72 5.83
 -1 21 -19 66.72 5
 1 21 -19 63.53 5.09
 1 -21 -20 5.88 2.82
 -1 -21 -20 0.28 2.36
 1 -21 -20 4.51 2.46
 -1 -21 -20 4.05 2.57
 -1 21 20 -2.47 2.67
 1 21 20 4.68 2.79
 1 -21 20 3.23 2.3
 -1 -21 20 2.08 2.43
 -1 21 20 3.57 2.59
 1 21 -20 4.38 2.26
 -1 21 -20 3.36 2.13
 -1 -21 -21 11.7 3.21
 1 21 -21 10.07 2.56
 -1 -21 21 20.62 3.67
 -1 21 21 16.87 3.31
 1 -22 0 1.21 1.3
 -1 -22 0 -1.04 1.05
 -1 22 0 1.65 0.92
 -1 -22 0 1.47 1.02
 -1 -22 -1 0.93 1.2
 1 -22 -1 0.41 1.09
 -1 -22 -1 -0.98 0.96
 -1 22 1 -0.07 0.87
 1 22 1 -0.8 0.79
 1 -22 -1 -0.46 0.93
 1 22 -2 457.91 8.59
 -1 22 -2 461.99 8.6
 1 -22 -2 468.45 10.56
 -1 -22 -2 453.75 10.15
 -1 -22 -2 472.66 8.82
 -1 22 2 476.38 7.01
 1 22 2 465.16 6.8
 1 -22 -2 471.59 8.88
 1 -22 3 63.92 3.77
 1 -22 -3 56.97 3.8
 -1 -22 -3 71.63 4.18
 -1 22 3 68.57 2.59
 1 22 3 63.42 2.42
 -1 -22 3 67.22 3.87
 1 22 -3 65.07 3.33
 -1 22 -3 67.34 3.41
 1 22 -3 62.45 1.17
 1 -22 -3 62.34 3.46
 -1 -22 -3 65.34 3.49
 -1 -22 3 64.4 3.92
 -1 -22 4 26.59 1.26
 -1 -22 -4 27.48 2.4
 1 -22 -4 24.51 2.46
 1 22 -4 25.88 2.22
 -1 22 -4 27.5 2.3
 -1 -22 4 25.97 2.55
 1 -22 4 25.81 2.58
 1 22 4 25.33 1.46
 1 -22 -4 26.57 1.12
 -1 22 -4 24.16 1.04
 1 22 -4 26.97 1.13
 -1 22 4 24.74 1.56
 1 -22 4 26.95 2.55
 -1 -22 -4 22.73 2.5
 1 -22 -4 28.23 2.9
 1 -22 4 26.81 1.09
 -1 22 5 56.13 1.96
 -1 -22 5 55.32 2.09
 1 -22 5 55.49 2.06
 1 22 -5 55.84 1.94
 1 -22 -5 53.82 3.82
 -1 -22 -5 54.53 3.76
 -1 22 -5 60.61 3.35
 1 22 5 54.28 2.01
 -1 22 5 53.83 2.13
 1 22 -5 59.41 1.87
 -1 22 -5 57.63 1.83
 1 -22 5 55.09 1.29
 -1 -22 5 54.34 1.69
 1 22 -5 56.16 3.29
 1 -22 5 58.94 3.55
 -1 -22 -5 50.07 3.35
 -1 -22 5 53.68 3.48
 1 -22 5 58.99 3.62
 -1 22 -6 242.06 3.93
 1 22 6 241.13 3.92
 -1 22 -6 243.74 6.75
 1 22 -6 236.58 6.77
 -1 -22 6 239.75 6.47
 1 -22 6 241.6 6.74
 -1 -22 6 249.1 4.84
 1 -22 6 255 4.88
 -1 22 6 244.64 4.58
 -1 22 6 235.6 8.62
 1 22 6 237.53 8.74
 1 -22 6 235.26 6.96
 -1 -22 6 237.12 7.07
 -1 -22 -6 232.79 7.6
 1 -22 -6 237.84 7.83
 -1 -22 6 240.59 3.37
 -1 22 -7 88.42 4.2
 1 22 -7 91.82 4.39
 -1 -22 7 88.01 3.98
 1 -22 7 96.46 4.35
 1 22 7 91.42 5.57
 -1 22 7 94.21 5.59
 1 -22 7 89.82 4.26
 -1 -22 7 83.34 4.16
 -1 -22 -7 92.15 4.79
 1 -22 -7 91.01 4.96
 1 -22 7 89.41 3.21
 1 22 7 92.68 3.19
 -1 -22 7 95.27 3.35
 -1 22 7 88.24 3.12
 1 22 -8 300.45 7.98
 -1 22 -8 304.43 7.98
 -1 -22 8 304.12 7.33
 1 -22 8 296.07 7.62
 -1 -22 8 297.13 7.49
 1 22 8 302.73 9.75
 -1 22 8 300.06 9.65
 1 -22 8 306.8 7.6
 -1 -22 8 298.69 7.68
 1 -22 -8 303.48 8.92
 -1 22 8 301.09 8.41
 -1 -22 -8 303.56 8.65
 1 22 8 292.15 8.34
 -1 -22 8 300.27 6.36
 1 22 8 308.95 6.22
 1 -22 8 313.9 6.45
 -1 22 8 304.79 6.2
 1 -22 -8 306.68 8.98
 -1 -22 -8 306.62 8.99
 -1 -22 9 460.85 8.43
 -1 22 9 467.54 8.23
 1 -22 9 472.35 8.49
 1 22 9 468.84 8.26
 1 -22 9 448.7 8.57
 -1 -22 9 454.35 9.06
 1 22 9 441.77 10.55
 -1 22 9 449.59 10.5
 -1 22 -9 466.3 10.02
 1 22 -9 451.44 10.05
 1 -22 9 470.75 9.72
 -1 -22 9 455.09 9.14
 -1 -22 9 464.15 9.5
 1 22 -9 450.7 8.55
 -1 22 9 458 11.86
 1 22 9 473.23 12.14
 -1 -22 -9 461.3 10.71
 1 -22 -9 454.05 10.97
 1 -22 9 466.54 9.22
 -1 -22 -9 451.28 11.15
 1 -22 -9 449.2 11.11
 -1 22 -10 79.32 4.36
 1 22 -10 83.89 4.56
 1 -22 -10 79.66 4.73
 -1 -22 -10 85.12 4.7
 1 22 10 87.61 3.94
 1 -22 10 91.21 4.12
 -1 22 10 80.7 3.8
 -1 -22 10 90.18 4.13
 1 -22 -10 81.44 5.14
 -1 -22 -10 83.48 5.16
 -1 -22 10 80.07 3.78
 1 -22 10 80.15 3.55
 -1 -22 10 87.93 4.2
 1 -22 10 73.7 4.04
 -1 22 10 77.7 5.05
 1 22 10 90.71 5.43
 -1 22 -10 83.53 3.62
 1 22 -10 84.25 3.58
 1 22 10 79.58 4.79
 -1 22 10 79.61 4.73
 1 22 -11 83.93 4.72
 -1 22 -11 80.35 4.53
 -1 -22 -11 87.75 4.74
 1 -22 -11 80.99 4.81
 -1 -22 11 82.98 4.11
 1 -22 11 81.06 4.08
 -1 22 11 86.97 4.15
 1 22 11 81.45 4.03
 1 -22 -11 75.05 5.01
 -1 -22 -11 79.43 5.19
 1 -22 11 83.62 3.46
 -1 -22 11 77.9 3.59
 -1 -22 11 81.38 4.14
 1 -22 11 75.13 4.12
 1 22 11 80.98 5.12
 -1 22 11 81.21 5.15
 1 22 -11 79.88 3.15
 -1 22 -11 77.39 3.22
 1 22 11 87.88 5.15
 -1 22 11 87.41 5.13
 -1 -22 12 382.96 7.56
 1 22 12 369.85 9.99
 1 -22 12 372.51 9.2
 -1 -22 12 377.74 8.93
 1 22 12 374.25 10.72
 -1 22 12 370.15 10.72
 1 22 12 376.8 11.99
 -1 22 12 366.95 12.08
 1 -22 12 385.17 9.18
 -1 -22 12 373.9 9.09
 -1 22 12 372.75 8.82
 1 22 12 376.76 8.87
 1 -22 -12 376.95 10.09
 -1 -22 -12 371.07 9.67
 -1 22 -12 387.92 9.92
 1 22 -12 376.92 10.06
 1 22 12 380.19 10.73
 -1 22 12 374.6 10.6
 -1 -22 -12 370.2 11.02
 1 -22 -12 368.58 10.97
 -1 22 13 104.7 5.99
 1 22 13 101.5 5.84
 1 -22 13 106.31 5.14
 -1 -22 13 101.28 4.81
 1 -22 13 101 5.02
 1 22 13 102.48 4.99
 -1 22 13 104.77 5.04
 -1 -22 13 101.48 5.07
 -1 22 13 97.36 5.26
 1 22 13 99.34 5.3
 1 -22 -13 98.61 5.3
 -1 -22 -13 93.88 4.93
 -1 22 -13 104.81 5.44
 1 22 -13 109.18 5.68
 1 22 13 101.04 5.81
 -1 22 13 100.56 6.47
 1 22 13 102.28 6.47
 -1 -22 -13 95.36 5.88
 1 -22 -13 105.38 6.22
 1 22 14 -1.21 2.1
 -1 22 14 -0.8 1.83
 -1 -22 14 0.55 1.41
 1 -22 14 -1.5 1.79
 -1 -22 14 0.78 1.53
 -1 22 14 2.27 1.86
 1 22 14 -0.3 1.52
 1 -22 14 3.59 1.79
 -1 22 14 -1.56 1.76
 1 22 14 2.29 1.45
 -1 -22 -14 1 1.35
 1 -22 -14 1.27 1.68
 -1 -22 -14 3.87 2.22
 1 -22 -14 4.27 2.33
 -1 22 -14 -0.67 1.71
 1 22 -14 1.22 1.65
 1 22 14 -0.62 2.01
 -1 22 14 0.22 2.37
 1 -22 15 25.33 2.91
 -1 -22 15 35.02 3.24
 1 22 -15 37.19 3.75
 -1 22 -15 32.05 3.36
 1 22 15 28.48 2.84
 -1 22 15 30.59 3
 -1 22 15 33.22 3.44
 1 -22 15 37.23 3.61
 -1 -22 15 31.67 3.35
 1 22 15 31.37 3.25
 -1 -22 -15 31.03 3.88
 1 -22 -15 29.65 3.71
 1 22 15 27.25 3.53
 -1 22 15 32.44 3.73
 1 22 15 28.84 3.39
 -1 22 15 38.11 4.15
 -1 -22 -16 130.73 7.34
 1 -22 -16 133.95 7.44
 1 -22 16 121.11 5.97
 -1 -22 16 130.41 5.91
 -1 22 16 128.42 6.63
 1 22 16 126.24 6.34
 -1 22 16 134.29 7.37
 1 22 16 132.53 7.35
 -1 22 -16 132.1 6.48
 1 22 -16 135.08 6.62
 1 -22 16 130.32 6.44
 -1 -22 16 127.84 6.46
 1 22 16 127.7 6.31
 -1 22 16 128.21 6.33
 -1 -22 17 50.36 3.88
 1 -22 17 48.25 3.99
 -1 22 17 54.09 4.49
 1 22 17 48.03 4.36
 1 -22 17 48.76 4.3
 -1 -22 17 46.62 4.17
 1 -22 -17 49.1 4.9
 1 -22 -17 46.06 4.7
 -1 -22 -17 52.29 5.12
 1 22 17 49.11 4.82
 -1 22 17 45.13 4.67
 1 22 -17 44.92 4.29
 -1 22 -17 42.6 3.96
 -1 -22 18 21.41 3.24
 1 -22 18 16.57 3.17
 1 22 18 16.87 3.01
 -1 22 18 20.46 3.3
 -1 -22 -18 19.02 3.59
 1 -22 -18 21.18 3.55
 1 -22 -18 17.78 3.36
 1 22 -18 17 2.95
 -1 22 -18 20.98 2.98
 1 22 18 19.04 3.55
 -1 22 18 18.18 3.35
 -1 -22 -18 21.42 3.82
 -1 22 19 8.74 3.06
 1 22 19 11.17 3.1
 1 -22 -19 8.83 2.82
 -1 -22 -19 9.93 3.15
 1 -22 19 14.19 2.99
 -1 -22 19 10.07 2.82
 -1 22 19 9.71 2.6
 -1 22 -19 8.86 2.37
 1 22 -19 10.58 2.58
 -1 -22 -19 8.86 3.02
 1 -22 -19 15.18 3.32
 -1 -22 -20 75.94 6.16
 1 -22 -20 81 6.24
 -1 -22 -20 66.69 6.13
 1 -22 -20 70.67 6.17
 -1 22 -20 74.4 5.26
 1 22 -20 71.6 5.49
 -1 22 20 74.44 6.21
 1 22 20 73.55 6.23
 1 -22 20 76.19 5.95
 -1 -22 20 80.94 6.08
 -1 22 20 86.76 6.03
 -1 -22 21 11.6 3.13
 -1 -22 -21 10.63 3.55
 1 22 -21 10.94 2.67
 -1 -23 0 -0.14 1.12
 1 -23 0 -0.42 1.15
 -1 23 0 -0.47 0.8
 -1 -23 0 -1.12 1.12
 1 -23 -1 546.29 11.56
 -1 -23 -1 546 11.28
 1 -23 -1 554.52 9.44
 -1 -23 -1 555.11 9.32
 1 23 1 546.15 8
 -1 23 1 561.24 8.15
 1 23 2 330.81 5.89
 -1 23 2 334.15 6
 -1 -23 -2 328.77 7.49
 -1 -23 -2 332.82 8.95
 1 -23 -2 331.2 9.1
 1 -23 -2 329.14 7.63
 1 23 -2 347.78 7.55
 1 -23 3 35.41 2.99
 -1 -23 -3 35.55 3.13
 1 -23 -3 34.11 3.1
 -1 -23 3 36.08 3.01
 1 23 3 30.38 1.76
 -1 23 3 29.93 1.81
 1 -23 -3 29.6 2.54
 -1 23 -3 35.94 2.56
 1 23 -3 32.85 2.5
 -1 -23 -3 34.4 2.68
 -1 -23 3 35.32 3.03
 -1 -23 4 23.77 1.15
 -1 -23 -4 24.15 2.36
 1 -23 -4 21.65 2.24
 -1 23 -4 24.73 2.23
 1 23 -4 24.38 2.31
 -1 -23 4 24.16 2.56
 1 -23 4 28.16 2.74
 1 23 4 23.78 1.5
 1 23 -4 26.68 1.05
 1 -23 -4 26.95 1.1
 -1 23 4 24.45 1.58
 1 -23 -4 21.9 2.67
 1 -23 4 23.93 2.44
 -1 -23 -4 21.89 2.51
 1 -23 4 24.86 1.07
 1 -23 -5 135.51 5.51
 -1 -23 -5 143.86 5.59
 1 -23 5 131.8 2
 -1 -23 5 132.92 2.64
 1 23 -5 139.1 2.74
 1 -23 -5 138.9 2.82
 -1 23 -5 141.16 2.72
 1 23 -5 129.87 3.01
 -1 -23 5 134.91 3.13
 1 -23 -5 131.39 5.91
 -1 -23 -5 140.95 5.95
 1 -23 5 145.65 5.68
 -1 23 -5 132.38 4.96
 1 23 5 135.57 3.2
 -1 23 5 131.51 3.36
 1 23 -5 142.49 5.23
 -1 -23 5 139.33 5.71
 1 -23 5 126.97 5.37
 -1 23 6 12.71 2.42
 1 23 6 5.79 1.92
 1 -23 6 11.91 1.8
 -1 -23 6 11.69 1.78
 -1 -23 6 9.79 1.74
 1 -23 6 10.02 1.89
 1 23 6 8.94 0.86
 -1 -23 6 8.99 0.76
 -1 23 -6 11.18 1.74
 1 23 -6 8.46 1.53
 -1 -23 6 8.64 1.05
 -1 23 6 7.45 0.94
 1 -23 6 10.98 1.13
 1 -23 -6 9.16 2.08
 -1 -23 -6 9.73 2
 -1 -23 7 3.42 1.47
 1 -23 7 5.07 1.51
 1 -23 7 5.56 1.49
 -1 -23 7 5.79 1.46
 -1 23 7 3.87 2.09
 1 23 7 0.79 1.67
 -1 -23 -7 4.85 1.62
 1 -23 -7 4.49 1.75
 1 -23 7 5.6 1.05
 -1 23 7 4.46 0.97
 -1 -23 7 5.19 1.03
 -1 23 -7 7.09 1.61
 1 23 -7 6.32 1.66
 -1 23 -8 20.7 2.31
 1 23 -8 17.76 2.2
 1 -23 8 19.1 2.24
 -1 -23 8 22.23 2.32
 1 23 8 17.75 2.33
 -1 -23 -8 17.18 2.29
 1 -23 -8 16.06 2.18
 -1 23 8 17.2 2.28
 -1 -23 8 20.79 2.3
 -1 -23 -8 16 2.38
 1 -23 -8 21.35 2.6
 1 23 8 20.74 3.01
 -1 23 8 19.13 2.78
 1 -23 8 16.17 2.04
 -1 -23 8 19.88 2.13
 -1 -23 8 21.31 1.86
 -1 23 8 17.49 1.61
 1 23 8 17.82 1.65
 1 -23 8 19.3 1.77
 -1 23 9 121.18 4.24
 -1 -23 9 120.59 4.32
 1 23 9 117.28 4.15
 1 -23 9 122.15 4.35
 1 23 9 119.7 5.72
 -1 23 9 120.57 5.65
 1 23 -9 121.75 5.35
 -1 23 -9 120.82 5.32
 -1 -23 9 122.36 5.08
 1 -23 9 117.01 4.85
 -1 -23 9 117.97 4.81
 1 -23 9 116.95 4.96
 1 23 -9 119.13 4.65
 1 -23 9 111.91 4.49
 -1 -23 9 118 4.81
 -1 -23 -9 133.26 6.22
 1 -23 -9 116.48 5.93
 1 -23 -9 125.3 5.98
 -1 -23 -9 116.49 5.64
 -1 23 9 129.14 6.58
 1 23 9 123.98 6.47
 1 23 -10 2.18 1.32
 -1 23 -10 -0.14 1.38
 1 23 -10 -0.37 1.08
 -1 23 -10 -0.39 1.1
 1 23 10 -0.19 1.77
 -1 23 10 2.49 1.82
 1 -23 -10 -1.07 1.5
 -1 -23 -10 -0.18 1.54
 1 -23 10 -0.1 1.05
 -1 -23 10 1.35 1.36
 1 23 10 0.39 1.09
 -1 23 10 0.1 1.1
 -1 -23 -10 -0.47 1.29
 1 -23 -10 -0.83 1.33
 -1 -23 10 0.43 1.08
 1 -23 10 -1.73 1.34
 -1 -23 10 0.35 1.2
 1 -23 10 -0.64 1.54
 -1 23 10 0.96 1.5
 1 23 10 -0.65 1.5
 1 23 -11 21.47 2.7
 -1 23 -11 14.44 2.34
 1 23 -11 18.62 1.77
 -1 23 -11 18.31 1.88
 1 23 11 19.28 2.95
 -1 23 11 18.83 2.88
 -1 -23 -11 15.35 2.31
 1 -23 -11 19.37 2.62
 1 -23 11 20.77 2.33
 -1 -23 11 19.03 2.26
 1 23 11 20.8 2.22
 -1 23 11 20.49 2.25
 -1 -23 11 17.62 1.93
 1 -23 11 18.17 1.83
 1 -23 11 19.78 2.42
 -1 -23 11 16.62 2.09
 -1 23 11 21.75 2.82
 1 23 11 21.28 2.78
 1 -23 -11 18.85 2.89
 -1 -23 -11 21.61 2.88
 1 -23 12 9.92 1.34
 -1 -23 12 10.99 1.61
 -1 23 12 8.85 2.86
 1 23 12 10.48 2.25
 1 23 12 10.19 2.32
 -1 23 12 8.47 2.15
 1 -23 -12 10.19 2.14
 -1 -23 -12 11.99 2.04
 1 23 -12 11.63 2.24
 -1 23 -12 14.83 2.31
 -1 -23 12 11.38 1.97
 1 -23 12 10.13 1.9
 -1 23 12 11.66 1.96
 1 23 12 12.39 2.06
 -1 -23 12 7.13 1.57
 1 -23 12 11.59 2.05
 1 -23 -12 12.33 2.42
 -1 -23 -12 17.21 2.83
 -1 23 12 9.81 2.47
 1 23 12 9.65 2.35
 -1 23 13 13.37 3.09
 1 23 13 11.34 2.88
 -1 23 13 17.97 2.68
 1 23 13 14.61 2.33
 -1 23 13 15.14 2.64
 1 23 13 16.04 2.81
 -1 -23 -13 17.27 2.49
 1 -23 -13 17.27 2.64
 -1 23 -13 16.87 2.56
 1 23 -13 15.92 2.51
 -1 -23 13 16.07 2.3
 1 -23 13 19.15 2.64
 -1 23 13 16.96 2.39
 1 23 13 17.5 2.4
 1 -23 13 15.74 2.31
 -1 -23 13 18.96 2.53
 -1 -23 -13 15.57 2.82
 1 -23 -13 15.05 2.86
 1 23 13 12.85 2.69
 1 23 14 14.87 3.01
 -1 23 14 19.01 3.46
 1 -23 -14 19.06 3.17
 -1 -23 -14 18.98 3.07
 1 23 14 21.4 2.69
 -1 23 14 23.81 2.84
 -1 -23 14 22.88 2.93
 1 -23 14 19.19 2.68
 1 -23 14 16.86 2.53
 -1 -23 14 16.53 2.41
 1 23 -14 17.78 2.83
 -1 23 -14 17.45 2.67
 -1 23 14 21 3.29
 1 23 14 25.67 3.45
 1 -23 -14 21.45 3
 -1 -23 -14 21.6 2.59
 1 23 14 19.5 2.64
 -1 23 14 19.65 2.63
 1 23 15 70.06 5.29
 -1 23 15 77.81 5.53
 1 23 15 59.68 5
 -1 23 15 66.5 5.12
 1 -23 15 69.83 4.62
 -1 -23 15 72.38 4.41
 1 23 -15 77.14 5.2
 -1 23 -15 58.67 4.37
 1 -23 -15 71.33 5.41
 -1 -23 -15 73.02 5.59
 -1 23 15 67.24 4.51
 1 23 15 70.27 4.58
 1 -23 15 72.14 4.78
 -1 -23 15 70.71 4.75
 -1 23 15 71.05 4.5
 1 23 15 74.15 4.54
 -1 -23 16 2.36 1.9
 1 -23 16 7.77 2.17
 1 23 16 5.94 2.13
 -1 23 16 8.56 2.33
 -1 23 16 0.8 2.38
 1 23 16 6.38 2.32
 -1 23 16 4.12 2.05
 1 23 16 5.53 2.5
 1 -23 16 5.95 2.18
 -1 -23 16 5.17 1.84
 1 23 -16 4.43 1.77
 -1 23 -16 6.63 2.16
 1 -23 -16 0.71 2
 -1 -23 -16 5.74 2.25
 1 23 17 6.17 2.19
 -1 23 17 5.79 2.2
 -1 -23 17 4.46 2.39
 1 -23 17 10.05 2.67
 1 -23 -17 8.1 2.47
 -1 -23 -17 3.96 2.12
 1 -23 -17 3.39 2.46
 -1 23 17 6.54 2.49
 1 23 17 3.4 2.64
 1 -23 17 6.65 1.99
 -1 -23 17 6.27 2.01
 -1 23 -17 1.7 1.88
 1 23 -17 9.14 2.74
 1 -23 -18 52.11 5.37
 -1 -23 -18 52.37 5.08
 -1 23 -18 40.5 3.98
 1 23 -18 47.25 4.21
 1 23 18 45.03 4.8
 -1 23 18 46.69 4.94
 1 -23 -18 44.41 4.83
 -1 -23 -18 40.97 4.72
 1 -23 18 51.72 4.29
 -1 23 18 48.28 4.4
 1 -23 18 51.05 4.67
 -1 -23 18 47.89 4.49
 -1 23 19 100.88 6.27
 1 -23 19 94.96 6.03
 -1 -23 19 85.5 6
 -1 23 19 92.37 6.69
 1 23 19 98.51 7.08
 -1 23 -19 87.33 5.69
 1 23 -19 92.28 6.02
 1 -23 -19 92.49 6.61
 -1 -23 -19 91.26 6.57
 1 -23 -19 96.5 6.99
 -1 -23 -19 99.52 7.1
 -1 -23 20 7.45 2.64
 -1 23 20 1.52 2.35
 1 23 20 11.69 3.03
 -1 23 20 4.15 2.8
 1 -23 -20 9.64 2.96
 -1 -23 -20 2.11 2.33
 -1 -23 -20 5.16 2.59
 1 -23 -20 8.01 2.95
 1 23 -20 8.21 2.7
 -1 23 -20 5.6 2.27
 -1 -23 21 -2.8 2.77
 -1 -23 -21 1.58 2.67
 1 23 -21 -1.26 2.07
 -1 24 0 -0.08 0.84
 -1 -24 0 -0.27 0.94
 1 -24 0 -0.15 1.18
 -1 -24 0 -0.43 1.19
 1 24 1 350.16 6.54
 -1 24 1 342.67 6.57
 -1 24 -1 340.11 7.15
 -1 -24 -1 346.11 9.28
 1 -24 -1 338.42 9.27
 -1 -24 -1 346.11 7.56
 -1 24 2 11.24 1.31
 1 24 2 11.69 1.35
 1 24 -2 11.4 1.67
 -1 -24 -2 13.42 1.77
 -1 -24 -2 10.62 2.02
 1 -24 -2 11.39 2.16
 1 -24 -2 8.73 1.54
 -1 -24 3 124.96 5.45
 1 -24 -3 121.42 4.95
 -1 -24 -3 123.3 5.71
 1 -24 3 128.71 5.59
 1 -24 -3 124.93 5.86
 1 24 -3 127.26 4.88
 -1 24 -3 120.39 4.76
 -1 -24 3 133.21 5.84
 -1 -24 -3 122.95 4.96
 -1 24 3 125.32 3.64
 1 24 3 126.72 3.55
 1 -24 -4 -1.26 1.17
 -1 -24 -4 1.24 1.28
 1 24 -4 1.33 0.95
 -1 24 -4 -0.11 1.04
 1 24 -4 -0.18 0.4
 1 -24 4 -1.1 1.21
 -1 24 4 0.58 0.65
 1 24 4 0.9 0.65
 1 -24 -4 -0.32 1.37
 -1 -24 -4 -0.46 1.07
 1 -24 4 0.43 1.1
 -1 -24 4 1.74 1.33
 -1 -24 -5 6.28 1.49
 1 -24 -5 3.77 1.29
 1 24 5 3.58 0.74
 -1 24 5 5.09 0.87
 -1 -24 5 4.58 0.62
 1 -24 5 4.76 0.5
 1 -24 -5 5.49 0.71
 1 -24 -5 3.57 1.52
 -1 -24 -5 3.24 1.55
 1 -24 5 5.87 1.68
 -1 -24 5 3.82 1.43
 -1 24 -5 4.2 1.45
 -1 -24 5 6.1 0.81
 1 24 -5 5.93 1.38
 1 -24 5 4.37 1.46
 -1 24 6 8.58 2.37
 1 24 6 13.16 2.58
 -1 -24 6 10.09 1.63
 1 -24 6 8.77 1.55
 1 -24 6 6.89 1.65
 -1 -24 6 6.02 1.43
 1 24 6 9.12 0.95
 -1 24 6 8.56 1.01
 -1 24 -6 8.67 1.73
 1 24 -6 10.74 1.7
 -1 -24 -6 9.37 1.87
 1 -24 -6 6.09 1.62
 -1 -24 6 8.89 0.76
 -1 24 6 8.8 0.99
 -1 -24 6 7.9 1.04
 1 -24 7 85.64 4.36
 -1 -24 7 87.56 4.55
 1 -24 -7 91.14 5.18
 -1 -24 -7 85.2 4.84
 1 -24 7 85.6 4.32
 -1 -24 7 90.31 4.24
 -1 24 7 98.15 5.91
 1 24 7 82.09 5.57
 -1 24 7 90.36 3.05
 -1 -24 7 92.22 3.21
 1 -24 7 90.55 3.19
 -1 24 -7 86.99 4.4
 1 24 -7 91.72 4.55
 -1 -24 8 8.57 1.65
 1 -24 8 9.14 1.78
 1 24 8 3.71 2.1
 -1 24 8 8.05 2.29
 -1 24 8 6.12 1.66
 -1 -24 -8 7.64 1.99
 1 -24 -8 8.62 2.03
 -1 -24 8 7.36 1.5
 1 -24 8 8.22 1.58
 1 -24 -8 7.35 1.96
 1 24 -8 7.14 1.54
 -1 24 -8 8.89 1.77
 -1 -24 8 8.13 1.36
 1 -24 8 7.82 1.3
 -1 24 8 6.14 1.19
 -1 24 -9 15.2 2.23
 1 24 -9 16.73 2.22
 1 24 -9 10.98 1.69
 -1 -24 9 16.51 2.17
 1 -24 9 13.75 1.95
 -1 -24 9 16.86 2.12
 1 -24 9 16.65 2.07
 -1 -24 -9 17.56 2.58
 1 -24 -9 18.04 2.64
 -1 24 9 16.32 2.48
 -1 -24 -9 18.03 2.53
 1 24 9 19.29 2.62
 1 -24 -9 13.82 2.27
 -1 24 9 20.45 3.04
 1 24 9 13.36 2.63
 -1 -24 9 16.99 1.83
 -1 24 9 17.86 1.89
 1 24 9 17.12 1.84
 1 -24 9 16.49 1.85
 1 -24 9 16.75 1.94
 -1 -24 9 13.13 1.89
 1 -24 10 4.7 1.3
 -1 -24 10 4.48 1.45
 1 24 10 6.19 1.8
 -1 24 10 0.49 1.35
 1 24 -10 4.31 1.31
 -1 24 -10 4.87 1.28
 -1 24 10 3.39 1.23
 1 24 10 4.56 1.22
 -1 -24 10 3.6 1.2
 1 -24 10 1.43 1.16
 -1 -24 -10 6.82 1.97
 1 -24 -10 3.31 1.87
 1 -24 10 5.37 1.52
 -1 -24 10 3.5 1.39
 -1 24 10 1.8 1.79
 1 24 10 6.03 2.26
 -1 -24 -10 4.2 1.51
 1 -24 -10 7.06 1.98
 1 24 -10 4.32 1.41
 -1 24 -10 7.92 1.83
 -1 24 -11 47.71 3.68
 1 24 -11 44.82 3.72
 1 24 -11 38.97 2.49
 -1 24 -11 42.44 2.7
 -1 -24 -11 43.77 3.64
 1 -24 -11 43.3 3.77
 1 24 11 36.89 3.8
 -1 24 11 45.03 4.21
 1 24 11 45.59 3.06
 -1 -24 11 43.97 3.07
 1 -24 11 45.28 3.1
 -1 24 11 42.71 3.01
 1 -24 -11 43.65 4.05
 -1 -24 -11 48.74 4.19
 1 -24 11 43.99 2.7
 -1 -24 11 46.09 3.02
 1 -24 11 45.14 3.42
 -1 -24 11 45.94 3.39
 -1 24 11 42.49 3.78
 1 24 11 37.34 3.66
 1 -24 -12 12.97 2.33
 -1 -24 -12 13.08 2.35
 1 24 -12 14.82 2.42
 -1 24 -12 11.09 2.14
 -1 24 12 10.53 2.89
 1 24 12 9.2 1.99
 1 24 12 11.19 2.65
 -1 24 12 10.41 2.46
 1 -24 12 13.38 2.12
 1 24 12 13.08 1.92
 -1 24 12 10.52 1.8
 -1 -24 12 11.8 1.89
 1 -24 -12 11.65 2.43
 -1 -24 -12 11.09 2.54
 -1 -24 12 10.03 1.48
 1 -24 12 14.22 1.58
 1 -24 12 13.45 2.23
 -1 -24 12 9.52 1.93
 -1 24 12 11.8 2.27
 1 24 12 14.89 2.68
 1 24 13 16.04 3.3
 -1 24 13 17.76 3.43
 1 24 13 20.51 2.73
 -1 24 13 15.64 2.5
 -1 24 13 21.12 3.04
 1 24 13 17.74 2.91
 1 24 13 22.26 2.62
 1 -24 13 18.81 2.49
 -1 -24 13 22.3 2.72
 -1 24 13 17 2.35
 1 -24 -13 20.61 2.73
 -1 -24 -13 21.51 2.69
 -1 24 -13 24.38 2.95
 1 24 -13 17.46 2.62
 1 -24 13 22.14 2.69
 -1 -24 13 20.67 2.62
 -1 -24 -13 21.17 3.15
 1 -24 -13 21.26 3.21
 1 24 13 13.17 2.62
 1 24 14 2.53 2.38
 -1 24 14 1.66 2.2
 1 -24 -14 -0.9 1.92
 -1 -24 -14 -1.36 1.84
 -1 24 14 1.24 2.07
 1 24 14 0.21 1.98
 1 24 -14 0.72 1.49
 -1 24 -14 -0.17 1.63
 -1 -24 14 -0.99 1.4
 1 -24 14 -2.62 1.51
 1 24 14 -1.52 1.6
 -1 24 14 1.03 1.58
 -1 -24 14 0.15 1.52
 -1 24 14 0.29 1.44
 1 24 14 -1.92 1.65
 1 -24 14 0.77 1.73
 -1 -24 -14 -0.61 1.4
 1 -24 -14 2.03 1.61
 1 24 15 -1.52 2.26
 -1 24 15 -2.25 2.31
 -1 -24 15 -3.67 2.04
 1 24 15 1.76 1.75
 1 -24 15 -0.17 1.82
 -1 24 15 1.76 1.72
 1 24 15 -0.22 1.93
 -1 24 15 -1.1 1.85
 -1 24 -15 -1.62 1.72
 1 24 -15 1.5 1.64
 1 -24 -15 1.41 2.12
 -1 -24 -15 1.42 2.17
 1 24 15 -1.28 1.36
 -1 24 15 1.14 1.56
 -1 -24 15 -0.15 1.61
 1 -24 15 0.48 1.77
 1 -24 -16 3.4 2.44
 -1 -24 -16 -1.47 2.37
 -1 24 16 2.76 1.77
 -1 -24 16 5.03 1.99
 1 24 16 3.97 1.98
 1 -24 16 5.9 1.98
 1 24 16 1.99 2.25
 -1 24 16 5.02 2.54
 1 24 -16 3.12 2.04
 -1 24 -16 -0.93 1.77
 -1 -24 16 4.74 1.98
 1 -24 16 4.32 1.75
 1 24 16 1.64 1.98
 -1 24 16 2.32 2.25
 1 -24 -17 12.94 3.08
 1 -24 -17 17.82 3.41
[truncated: 9,740,142 more chars]
