# Supplementary material for: Zwitterionic Heavier Pnictinidenes in Redox Catalysis
Source: Angew Chem Int Ed Engl. 2025 Jun 30;64(34):e202505697. doi: 10.1002/anie.202505697 (PMC12363621; doi:10.1002/anie.202505697)
Supplement: Supplementary file 2 — Supporting Information [file ANIE-64-e202505697-s002.zip › 12.cif]

data_12

#2024ncs0659y1

_audit_creation_date               2024-10-17
_audit_creation_method
;
Olex2 1.5-dev
(compiled 2024.10.15 svn.r26b0254a for OlexSys, GUI svn.r7067)
;
loop_
  _audit_author_name
  _audit_author_email
  _audit_author_address
 'Planas Fabrega, O.' o.planasfabrega@qmul.ac.uk
;
University of London Queen Mary
Chemistry
Mile End Road, School of Physical & Chemical Sciences, Joseph Priestley Building
London
E1 4NS
UK
;
 'Tizzard, G.J.' Graham.Tizzard@soton.ac.uk
;
University of Southampton
UK National Crystallography Service, Chemistry, Faculty of Engineering and Physical Sciences
Highfield
Southampton
SO17 1BJ
UK
;

_audit_contact_author_address      ?
_audit_contact_author_email        ?
_audit_contact_author_name         ''
_audit_contact_author_phone        ?
_publ_contact_author_id_orcid      ?
_publ_section_references
;
Bourhis, L.J., Dolomanov, O.V., Gildea, R.J., Howard, J.A.K., Puschmann, H.
 (2015). Acta Cryst. A71, 59-75.

Dolomanov, O.V., Bourhis, L.J., Gildea, R.J, Howard, J.A.K. & Puschmann, H.
 (2009), J. Appl. Cryst. 42, 339-341.

Sheldrick, G.M. (2015). Acta Cryst. A71, 3-8.
;
_chemical_formula_moiety           'C56 H72 B4 F8 N8 Sb2, 2.5[C2H3N]'
_chemical_formula_sum              'C61 H79.5 B4 F8 N10.5 Sb2'
_chemical_formula_weight           1398.686
_chemical_oxdiff_formula           'C56 H72 B2 B4 F8 N8 Sb2 (C2 H3 N)2.5'
_chemical_oxdiff_usercomment       SFG-02-442
loop_
  _atom_type_symbol
  _atom_type_scat_dispersion_real
  _atom_type_scat_dispersion_imag
  _atom_type_scat_Cromer_Mann_a1
  _atom_type_scat_Cromer_Mann_a2
  _atom_type_scat_Cromer_Mann_a3
  _atom_type_scat_Cromer_Mann_a4
  _atom_type_scat_Cromer_Mann_b1
  _atom_type_scat_Cromer_Mann_b2
  _atom_type_scat_Cromer_Mann_b3
  _atom_type_scat_Cromer_Mann_b4
  _atom_type_scat_Cromer_Mann_c
  _atom_type_scat_source
  _atom_type_scat_dispersion_source
 B 0.00156 0.00068 2.05450 1.33260 1.09790 0.70680 23.21850 1.02100 60.34980
 0.14030 -0.19320 'International Tables Volume C Table 6.1.1.4 (pp. 500-502)'
 'Brennan, Cowan, Rev. Sci. Instrum., 1992, 63, 850'
 C 0.00313 0.00162 2.31000 1.02000 1.58860 0.86500 20.84390 10.20750 0.56870
 51.65120 0.21560 'International Tables Volume C Table 6.1.1.4 (pp. 500-502)'
 'Brennan, Cowan, Rev. Sci. Instrum., 1992, 63, 850'
 F 0.01756 0.01033 3.53920 2.64120 1.51700 1.02430 10.28250 4.29440 0.26150
 26.14760 0.27760 'International Tables Volume C Table 6.1.1.4 (pp. 500-502)'
 'Brennan, Cowan, Rev. Sci. Instrum., 1992, 63, 850'
 H 0.00000 0.00000 0.49300 0.32291 0.14019 0.04081 10.51090 26.12570 3.14236
 57.79970 0.00304 'International Tables Volume C Table 6.1.1.4 (pp. 500-502)'
 'Brennan, Cowan, Rev. Sci. Instrum., 1992, 63, 850'
 N 0.00612 0.00332 12.21260 3.13220 2.01250 1.16630 0.00570 9.89330 28.99750
 0.58260 -11.52900 'International Tables Volume C Table 6.1.1.4 (pp. 500-502)'
 'Brennan, Cowan, Rev. Sci. Instrum., 1992, 63, 850'
 Sb -0.55470 1.55289 19.64180 19.04550 5.03710 2.68270 5.30340 0.46070 27.90740
 75.28250 4.59090 'International Tables Volume C Table 6.1.1.4 (pp. 500-502)'
 'Brennan, Cowan, Rev. Sci. Instrum., 1992, 63, 850'

_space_group_crystal_system        'triclinic'
_space_group_IT_number             2
_space_group_name_H-M_alt          'P -1'
_space_group_name_Hall             '-P 1'
loop_
  _space_group_symop_id
  _space_group_symop_operation_xyz
 1 x,y,z
 2 -x,-y,-z

_symmetry_Int_Tables_number        2
_cell_length_a                     12.4854(2)
_cell_length_b                     12.5060(3)
_cell_length_c                     12.7115(2)
_cell_angle_alpha                  91.576(2)
_cell_angle_beta                   112.299(2)
_cell_angle_gamma                  113.773(2)
_cell_volume                       1641.94(7)
_cell_formula_units_Z              1
_cell_measurement_reflns_used      26291
_cell_measurement_temperature      100(2)
_cell_measurement_theta_max        38.2810
_cell_measurement_theta_min        1.9700
_exptl_absorpt_coefficient_mu      0.890
_exptl_absorpt_correction_T_max    1.000
_exptl_absorpt_correction_T_min    0.687
_exptl_absorpt_correction_type     gaussian
_exptl_absorpt_process_details
;
CrysAlisPro 1.171.43.138a (Rigaku Oxford Diffraction, 2024)
Numerical absorption correction based on gaussian integration over
a multifaceted crystal model
Empirical absorption correction using spherical harmonics,
implemented in SCALE3 ABSPACK scaling algorithm.
;
_exptl_crystal_colour              colourless
_exptl_crystal_colour_primary      colourless
_exptl_crystal_density_diffrn      1.415
_exptl_crystal_description         plate
_exptl_crystal_F_000               712.258
loop_
  _exptl_crystal_face_index_h
  _exptl_crystal_face_index_k
  _exptl_crystal_face_index_l
  _exptl_crystal_face_perp_dist
 3 -17 0 0.0055
 -15 13 8 0.0447
 10 -15 -10 0.0295
 1 -4 16 0.0736
 13 -6 6 0.0752
 2 3 -17 0.0501
 -16 6 0 0.0511
 -13 1 16 0.0580
 16 -3 -13 0.0522
 -3 17 0 0.0105

_exptl_crystal_recrystallization_method 
 'The material was recrystallised by solvent layering of diethyl ether into a saturated solution of CDCl3'
_exptl_crystal_size_max            0.15
_exptl_crystal_size_mid            0.11
_exptl_crystal_size_min            0.02
loop_
  _exptl_oxdiff_crystal_face_indexfrac_h
  _exptl_oxdiff_crystal_face_indexfrac_k
  _exptl_oxdiff_crystal_face_indexfrac_l
  _exptl_oxdiff_crystal_face_x
  _exptl_oxdiff_crystal_face_y
  _exptl_oxdiff_crystal_face_z
 2.6700 -16.8244 -0.1256 0.9935 0.0799 0.0812
 -14.9970 13.0031 8.0032 -0.5056 -0.8103 -0.2284
 10.0055 -15.0001 -10.0028 0.7949 0.6455 -0.1171
 0.7422 -3.9017 16.2787 0.0281 -0.3907 0.9201
 12.7299 -6.3081 6.4652 -0.0322 0.3610 0.9320
 2.2414 2.9879 -17.3041 -0.0404 0.5411 -0.8400
 -16.3728 6.1557 0.4936 0.0580 -0.6925 -0.7191
 -12.5392 1.1600 16.3716 0.0746 -0.9445 0.3200
 15.7066 -3.0518 -13.3131 -0.0799 0.9968 -0.0092
 -2.6700 16.8244 0.1256 -0.9935 -0.0799 -0.0812

_diffrn_reflns_av_R_equivalents    0.0490
_diffrn_reflns_av_unetI/netI       0.0441
_diffrn_reflns_Laue_measured_fraction_full  0.9997
_diffrn_reflns_Laue_measured_fraction_max  0.9987
_diffrn_reflns_limit_h_max         20
_diffrn_reflns_limit_h_min         -20
_diffrn_reflns_limit_k_max         20
_diffrn_reflns_limit_k_min         -20
_diffrn_reflns_limit_l_max         21
_diffrn_reflns_limit_l_min         -21
_diffrn_reflns_number              78817
_diffrn_reflns_point_group_measured_fraction_full  0.9997
_diffrn_reflns_point_group_measured_fraction_max  0.9987
_diffrn_reflns_theta_full          25.2417
_diffrn_reflns_theta_max           36.32
_diffrn_reflns_theta_min           1.77
_diffrn_ambient_environment        N~2~
_diffrn_ambient_temperature        100(2)
_diffrn_detector                   'hybrid pixel array detector'
_diffrn_detector_area_resol_mean   10
_diffrn_detector_dtime             0.000
_diffrn_detector_type              'Rigaku, HyPix 6000HE'
_diffrn_measured_fraction_theta_full  0.9997
_diffrn_measured_fraction_theta_max  0.9987
_diffrn_measurement_details
;
List of Runs (angles in degrees, time in seconds):

  # Type    Start    End  Width  t~exp~   \w     \q     \k     \f   Frames
--------------------------------------------------------------------------
  1  \w    -14.00  50.00   0.50    2.00    --  -25.94  36.00 142.00  128
  2  \w   -101.00 -20.00   0.50    2.00    --  -25.94 -36.00 -13.00  162
  3  \w     23.00 105.00   0.50    2.00    --   29.07  36.00 142.00  164
  4  \w    -46.00  18.00   0.50    2.00    --   29.07 -36.00 -13.00  128
  5  \w    -74.00 -16.00   0.50    2.00    --  -25.94 133.00  67.52  116
  6  \w     21.00  52.00   0.50    2.00    --  -25.94  19.00 -90.00   62
  7  \w    -56.00 -13.00   0.50    2.00    --  -25.94 -60.00 -66.04   86
  8  \w     13.00  41.00   0.50    2.00    --   29.07  68.00 -93.31   56
  9  \w    -48.00 -17.00   0.50    2.00    --   29.07 -19.00  60.00   62
 10  \w     13.00  39.00   0.50    2.00    --   29.07  69.00  36.32   52
 11  \w     13.00  39.00   0.50    2.00    --   29.07  69.00 104.62   52
 12  \w     13.00  39.00   0.50    2.00    --   29.07  69.00 -44.47   52
 13  \w     14.00  46.00   0.50    2.00    --   29.07  67.00-116.01   64
 14  \w     13.00  39.00   0.50    2.00    --   29.07  69.00 173.72   52
 15  \w     13.00  39.00   0.50    2.00    --   29.07  69.00  -7.49   52
 16  \w     17.00  62.00   0.50    2.00    --   29.07  60.00 -63.19   90
 17  \w     14.00  48.00   0.50    2.00    --   29.07  66.00-138.09   68
 18  \w    -48.00 -17.00   0.50    2.00    --   29.07 -19.00 -30.00   62
 19  \w     13.00  39.00   0.50    2.00    --   29.07  69.00 -74.73   52
 20  \w    -48.00 -17.00   0.50    2.00    --   29.07 -19.00  30.00   62
 21  \w     13.00  39.00   0.50    2.00    --   29.07  69.00  13.25   52
 22  \w     13.00  39.00   0.50    2.00    --   29.07  69.00 128.61   52
 23  \w     13.00  39.00   0.50    2.00    --   29.07  69.00-123.14   52
 24  \w     13.00  39.00   0.50    2.00    --   29.07  69.00  61.04   52
 25  \w     13.00  39.00   0.50    2.00    --   29.07  69.00 -66.83   52
 26  \w    -78.00 -19.00   0.50    2.00    --  -25.94 137.00-163.60  118
 27  \w    -77.00 -18.00   0.50    2.00    --  -25.94 136.00 152.19  118
 28  \w    -46.00  24.00   0.50    2.00    --  -25.94  77.00 -30.00  140
 29  \w    -79.00 -20.00   0.50    2.00    --  -25.94 139.00  -3.68  118
 30  \w    -37.00  48.00   0.50    2.00    --  -25.94  57.00  90.00  170
 31  \w     13.00  39.00   0.50    2.00    --   29.07  69.00  81.50   52
;
_diffrn_measurement_device         'four-circle diffractometer'
_diffrn_measurement_device_details  'Rigaku, UG2 \k goniometer'
_diffrn_measurement_device_type   
 'Rigaku FRE+ diffractometer with Arc)Sec VHF Varimax confocal mirrors, a UG2 goniometer and HyPix 6000HE detector'
_diffrn_measurement_method         'profile data from \w-scans'
_diffrn_measurement_specimen_support  'MiTeGen MicroLoop'
_diffrn_orient_matrix_type        
 'CrysAlisPro convention (1999,Acta A55,543-557)'
_diffrn_orient_matrix_UB_11        -0.0277334000
_diffrn_orient_matrix_UB_12        -0.0633606000
_diffrn_orient_matrix_UB_13        -0.0121962000
_diffrn_orient_matrix_UB_21        0.0423382000
_diffrn_orient_matrix_UB_22        0.0021578000
_diffrn_orient_matrix_UB_23        -0.0254155000
_diffrn_orient_matrix_UB_31        0.0463752000
_diffrn_orient_matrix_UB_32        0.0021228000
_diffrn_orient_matrix_UB_33        0.0549149000
_diffrn_radiation_collimation      0.2
_diffrn_radiation_monochromator    'Confocal mirrors, Arc)Sec VHF Varimax'
_diffrn_radiation_probe            x-ray
_diffrn_radiation_type             'Mo K\a'
_diffrn_radiation_wavelength       0.71073
_diffrn_radiation_xray_symbol      K-L~3~
_diffrn_source                     'Rotating Anode'
_diffrn_source_current             55.0
_diffrn_source_power               2.475
_diffrn_source_target              Mo
_diffrn_source_type                'Rigaku FRE+'
_diffrn_source_voltage             45.0
_reflns_Friedel_coverage           0.0
_reflns_limit_h_max                19
_reflns_limit_h_min                -20
_reflns_limit_k_max                20
_reflns_limit_k_min                -20
_reflns_limit_l_max                21
_reflns_limit_l_min                0
_reflns_number_gt                  12377
_reflns_number_total               15888
_reflns_threshold_expression       I>=2u(I)
_computing_cell_refinement         'CrysAlisPro 1.171.43.138a (Rigaku OD, 2024)'
_computing_data_collection        
 'CrysAlisPro system (CCD 43.136a 64-bit (release 23-08-2024))'
_computing_data_reduction          'CrysAlisPro 1.171.43.138a (Rigaku OD, 2024)'
_computing_molecular_graphics      'Olex2 1.5-dev (Dolomanov et al., 2009)'
_computing_publication_material    'Olex2 1.5-dev (Dolomanov et al., 2009)'
_computing_structure_refinement    'olex2.refine 1.5-dev (Bourhis et al., 2015)'
_computing_structure_solution      'SHELXT 2018/2 (Sheldrick, 2018)'
_refine_diff_density_max           2.5481
_refine_diff_density_min           -1.2172
_refine_diff_density_rms           0.1589
_refine_ls_d_res_high              0.6000
_refine_ls_d_res_low               11.4907
_refine_ls_goodness_of_fit_ref     1.0226
_refine_ls_hydrogen_treatment      constr
_refine_ls_matrix_type             full
_refine_ls_number_constraints      85
_refine_ls_number_parameters       486
_refine_ls_number_reflns           15888
_refine_ls_number_restraints       607
_refine_ls_R_factor_all            0.0770
_refine_ls_R_factor_gt             0.0582
_refine_ls_restrained_S_all        1.0030
_refine_ls_shift/su_max            0.0010
_refine_ls_shift/su_mean           0.0001
_refine_ls_structure_factor_coef   Fsqd
_refine_ls_weighting_details      
 'w=1/[\s^2^(Fo^2^)+(0.0941P)^2^+0.6434P] where P=(Fo^2^+2Fc^2^)/3'
_refine_ls_weighting_scheme        calc
_refine_ls_wR_factor_gt            0.1509
_refine_ls_wR_factor_ref           0.1618
_refine_special_details           
 'Sb is disordered (ca. 84:16).  BF4 is partially disordered (ca. 50:50).  One tBu groip is disorderd (ca. 75:25).  One pTolyl group is disorderd (Ca. 52:48).  Standard 1,2 and 1,3 equal distance restraints (SAD) were applied to all chemically equivalent atom pairs of each disorder component. Thermal restraints (RIGU) were applied to all disordered atoms.  EADP constraints were applied to C22a and C22b disordered atom pair. Solvent masking was applied to eliminate the electron contribution equivalent to 1.25 molecules of C2D3N per ASU'
_olex2_refinement_description
;
1. Fixed Uiso
 At 1.2 times of:
  All C(H) groups
 At 1.5 times of:
  All C(H,H,H) groups, All C(H,H,H,H,H,H) groups
2. Restrained distances
 Sb1A-C8 \\sim Sb1B-C8
 with sigma of 0.02
 C4A-C5A \\sim C4B-C5B
 with sigma of 0.02
 C4A-C6A \\sim C4B-C6B
 with sigma of 0.02
 Sb1A-C1 \\sim Sb1B-C1
 with sigma of 0.02
 N2-C5A \\sim N2-C5B
 with sigma of 0.04
 N2-C6A \\sim N2-C6B
 with sigma of 0.04
 C22b-C23b \\sim C22A-C23A
 with sigma of 0.02
 F52-B51A \\sim F52-B51B
 with sigma of 0.02
 C5A-C7 \\sim C5B-C7
 with sigma of 0.04
 C5A-C6A \\sim C5B-C6B
 with sigma of 0.04
 C22b-C27b \\sim C22A-C27A
 with sigma of 0.02
 C7-C6A \\sim C7-C6B
 with sigma of 0.04
 F51-B51A \\sim F51-B51B
 with sigma of 0.02
 C22b-B1 \\sim C22A-B1
 with sigma of 0.02
 F54A-B51A \\sim F54B-B51B
 with sigma of 0.02
 C23b-C24b \\sim C23A-C24A
 with sigma of 0.02
 C24b-C25b \\sim C24A-C25A
 with sigma of 0.02
 F53A-B51A \\sim F53B-B51B
 with sigma of 0.02
 F52-F54A \\sim F52-F54B
 with sigma of 0.04
 C25b-C26b \\sim C25A-C26A
 with sigma of 0.02
 F52-F53A \\sim F52-F53B
 with sigma of 0.04
 C25b-C28b \\sim C25A-C28A
 with sigma of 0.02
 F51-F54A \\sim F51-F54B
 with sigma of 0.04
 C26b-C27b \\sim C26A-C27A
 with sigma of 0.02
 F51-F53A \\sim F51-F53B
 with sigma of 0.04
 C22b-C24b \\sim C22A-C24A
 with sigma of 0.04
 C22b-C26b \\sim C22A-C26A
 with sigma of 0.04
 F54A-F53A \\sim F54B-F53B
 with sigma of 0.04
 C23b-C25b \\sim C23A-C25A
 with sigma of 0.04
 C23b-C27b \\sim C23A-C27A
 with sigma of 0.04
 C23b-B1 \\sim C23A-B1
 with sigma of 0.04
 C24b-C26b \\sim C24A-C26A
 with sigma of 0.04
 C24b-C28b \\sim C24A-C28A
 with sigma of 0.04
 C25b-C27b \\sim C25A-C27A
 with sigma of 0.04
 C26b-C28b \\sim C26A-C28A
 with sigma of 0.04
 C27b-B1 \\sim C27A-B1
 with sigma of 0.04
 N2-C4A \\sim N2-C4B
 with sigma of 0.02
 C4A-C7 \\sim C4B-C7
 with sigma of 0.02
3. Uiso/Uaniso restraints and constraints
F51 \\sim F52 \\sim F53A \\sim F54A \\sim F53B \\sim F54B \\sim B51A \\sim
B51B: within 2A with sigma of 0.04 and sigma for terminal atoms of 0.08 within
2A
Uanis(C22A) = Uanis(C22b)
4. Rigid body (RIGU) restrains
 Sb1B, N1, N2, N3, N4, C1, C2, C3, C7, C8, C9, C10, C11, C12, C13, C14, C15,
 C16, C17, C18, C19, C20, C21, C4A, C5A, C6A, C22b, C23b, C24b, C25b, C26b,
 C27b, C28b, B1, B51A, B51A, B51B, B51B
 with sigma for 1-2 distances of 0.004 and sigma for 1-3 distances of 0.004
 N2, C7, C4A, C5A, C6A, C4B, C5B, C6B
 with sigma for 1-2 distances of 0.004 and sigma for 1-3 distances of 0.004
 N1, N3, H16, C22A, C23A, C24A, C25A, C26A, C27A, C28A, C22b, C23b, C24b, C25b,
  C26b, C27b, C28b, B1
 with sigma for 1-2 distances of 0.004 and sigma for 1-3 distances of 0.004
5. Others
 Sof(Sb1B)=1-FVAR(1)
 Sof(Sb1A)=FVAR(1)
 Sof(B51B)=Sof(F53B)=Sof(F54B)=1-FVAR(2)
 Sof(B51A)=Sof(F53A)=Sof(F54A)=FVAR(2)
 Sof(H7bd)=Sof(H7be)=Sof(H7bf)=Sof(C4B)=Sof(C5B)=Sof(H5Ba)=Sof(H5Bb)=Sof(H5Bc)=
 Sof(C6B)=Sof(H6Ba)=Sof(H6Bb)=Sof(H6Bc)=1-FVAR(3)
 Sof(H7aa)=Sof(H7ab)=Sof(H7ac)=Sof(C4A)=Sof(C5A)=Sof(H5Aa)=Sof(H5Ab)=Sof(H5Ac)=
 Sof(C6A)=Sof(H6Aa)=Sof(H6Ab)=Sof(H6Ac)=FVAR(3)
 Sof(C22b)=Sof(C23b)=Sof(H23b)=Sof(C24b)=Sof(H24b)=Sof(C25b)=Sof(C26b)=
 Sof(H26b)=Sof(C27b)=Sof(H27b)=Sof(C28b)=Sof(H28d)=Sof(H28e)=Sof(H28f)=1-FVAR(4)
 Sof(C22A)=Sof(C23A)=Sof(H23A)=Sof(C24A)=Sof(H24A)=Sof(C25A)=Sof(C26A)=
 Sof(H26A)=Sof(C27A)=Sof(H27A)=Sof(C28A)=Sof(H28a)=Sof(H28b)=Sof(H28c)=FVAR(4)
6.a Me refined with riding coordinates:
 C5B(H5Ba,H5Bb,H5Bc), C6B(H6Ba,H6Bb,H6Bc)
6.b Aromatic/amide H refined with riding coordinates:
 C2(H2), C3(H3), C9(H9), C10(H10), C16(H16), C17(H17), C19(H19), C20(H20),
 C23A(H23A), C24A(H24A), C26A(H26A), C27A(H27A), C23b(H23b), C24b(H24b),
 C26b(H26b), C27b(H27b)
6.c Idealised Me refined as rotating group:
 C7(H7bd,H7be,H7bf), C7(H7aa,H7ab,H7ac), C12(H12a,H12b,H12c), C13(H13a,H13b,
 H13c), C14(H14a,H14b,H14c), C21(H21a,H21b,H21c), C5A(H5Aa,H5Ab,H5Ac), C6A(H6Aa,
 H6Ab,H6Ac), C28A(H28a,H28b,H28c), C28b(H28d,H28e,H28f)
;
_atom_sites_solution_primary       dual
loop_
  _atom_site_label
  _atom_site_type_symbol
  _atom_site_fract_x
  _atom_site_fract_y
  _atom_site_fract_z
  _atom_site_U_iso_or_equiv
  _atom_site_adp_type
  _atom_site_occupancy
  _atom_site_refinement_flags_posn
  _atom_site_refinement_flags_adp
  _atom_site_refinement_flags_occupancy
  _atom_site_disorder_group
 Sb1A Sb 0.40833(2) 0.432875(15) 0.549799(16) 0.02507(7) Uani 0.8421(11) D . P 1
 Sb1B Sb 0.36195(12) 0.41392(9) 0.57121(8) 0.0255(3) Uani 0.1579(11) D U P 2
 N1 N 0.3434(2) 0.64662(19) 0.57243(18) 0.0340(4) Uani 1.000000 . U . .
 N2 N 0.1806(2) 0.5094(2) 0.42211(18) 0.0391(4) Uani 1.000000 D U . .
 N3 N 0.53172(18) 0.65161(17) 0.75446(15) 0.0282(3) Uani 1.000000 . U . .
 N4 N 0.5936(2) 0.51841(19) 0.82605(17) 0.0329(4) Uani 1.000000 . U . .
 C1 C 0.3015(2) 0.5394(2) 0.5081(2) 0.0342(4) Uani 1.000000 D U . .
 C2 C 0.2495(3) 0.6850(3) 0.5259(3) 0.0481(6) Uani 1.000000 . U . .
 H2 H 0.2544(3) 0.7589(3) 0.5538(3) 0.0577(8) Uiso 1.000000 R . . .
 C3 C 0.1495(3) 0.5996(3) 0.4338(3) 0.0524(7) Uani 1.000000 . U . .
 H3 H 0.0713(3) 0.6022(3) 0.3858(3) 0.0629(9) Uiso 1.000000 R . . .
 C7 C 0.1611(3) 0.3537(3) 0.2828(2) 0.0463(6) Uani 1.000000 D U . .
 H7bd H 0.180(10) 0.415(6) 0.237(7) 0.0694(9) Uiso 0.246(15) GR . P 2
 H7be H 0.242(5) 0.354(10) 0.3373(5) 0.0694(9) Uiso 0.246(15) GR . P 2
 H7bf H 0.104(4) 0.275(4) 0.231(7) 0.0694(9) Uiso 0.246(15) GR . P 2
 H7aa H 0.227(2) 0.4206(6) 0.269(3) 0.0694(9) Uiso 0.754(15) GR . P 1
 H7ab H 0.204(3) 0.316(3) 0.3402(14) 0.0694(9) Uiso 0.754(15) GR . P 1
 H7ac H 0.1006(6) 0.295(2) 0.2096(16) 0.0694(9) Uiso 0.754(15) GR . P 1
 C8 C 0.5232(2) 0.5435(2) 0.72637(18) 0.0299(4) Uani 1.000000 D U . .
 C9 C 0.6090(2) 0.6954(2) 0.87271(19) 0.0345(4) Uani 1.000000 . U . .
 H9 H 0.6314(2) 0.7706(2) 0.91553(19) 0.0414(5) Uiso 1.000000 R . . .
 C10 C 0.6468(3) 0.6141(3) 0.9163(2) 0.0367(5) Uani 1.000000 . U . .
 H10 H 0.7006(3) 0.6210(3) 0.9953(2) 0.0441(6) Uiso 1.000000 R . . .
 C11 C 0.6072(3) 0.4064(3) 0.8486(2) 0.0411(5) Uani 1.000000 . U . .
 C12 C 0.5187(4) 0.3422(3) 0.9048(3) 0.0549(7) Uani 1.000000 . U . .
 H12a H 0.5381(19) 0.3970(8) 0.9734(15) 0.0823(11) Uiso 1.000000 GR . . .
 H12b H 0.4284(4) 0.315(2) 0.8490(9) 0.0823(11) Uiso 1.000000 GR . . .
 H12c H 0.532(2) 0.2731(16) 0.928(2) 0.0823(11) Uiso 1.000000 GR . . .
 C13 C 0.7486(4) 0.4454(4) 0.9399(3) 0.0576(8) Uani 1.000000 . U . .
 H13a H 0.8087(4) 0.487(2) 0.9062(9) 0.0864(12) Uiso 1.000000 GR . . .
 H13b H 0.7670(10) 0.499(2) 1.0089(11) 0.0864(12) Uiso 1.000000 GR . . .
 H13c H 0.7591(9) 0.3746(4) 0.962(2) 0.0864(12) Uiso 1.000000 GR . . .
 C14 C 0.5844(4) 0.3325(3) 0.7409(3) 0.0584(9) Uani 1.000000 . U . .
 H14a H 0.4939(8) 0.303(2) 0.6845(10) 0.0876(13) Uiso 1.000000 GR . . .
 H14b H 0.641(2) 0.3816(8) 0.7070(14) 0.0876(13) Uiso 1.000000 GR . . .
 H14c H 0.603(3) 0.2648(15) 0.7605(5) 0.0876(13) Uiso 1.000000 GR . . .
 C15 C 0.4495(2) 0.8123(2) 0.75393(19) 0.0316(4) Uani 1.000000 . U . .
 C16 C 0.4903(3) 0.9342(2) 0.7596(2) 0.0429(6) Uani 1.000000 . U . .
 H16 H 0.5488(3) 0.9752(2) 0.7274(2) 0.0515(7) Uiso 1.000000 R U . .
 C17 C 0.4468(4) 0.9987(3) 0.8121(3) 0.0503(7) Uani 1.000000 . U . .
 H17 H 0.4737(4) 1.0813(3) 0.8114(3) 0.0603(8) Uiso 1.000000 R . . .
 C18 C 0.3667(3) 0.9446(2) 0.8640(2) 0.0394(5) Uani 1.000000 . U . .
 C19 C 0.3305(3) 0.8246(2) 0.8637(2) 0.0387(5) Uani 1.000000 . U . .
 H19 H 0.2776(3) 0.7857(2) 0.9017(2) 0.0465(6) Uiso 1.000000 R . . .
 C20 C 0.3696(3) 0.7592(2) 0.8090(2) 0.0379(5) Uani 1.000000 . U . .
 H20 H 0.3413(3) 0.6764(2) 0.8092(2) 0.0454(6) Uiso 1.000000 R . . .
 C21 C 0.3180(4) 1.0132(3) 0.9182(3) 0.0513(7) Uani 1.000000 . U . .
 H21a H 0.257(2) 0.9584(5) 0.945(2) 0.0770(10) Uiso 1.000000 GR . . .
 H21b H 0.3912(5) 1.0757(15) 0.9845(14) 0.0770(10) Uiso 1.000000 GR . . .
 H21c H 0.275(2) 1.050(2) 0.8603(7) 0.0770(10) Uiso 1.000000 GR . . .
 C4A C 0.0870(4) 0.3999(5) 0.3286(4) 0.0340(9) Uani 0.754(15) D U P 1
 C5A C 0.0115(7) 0.3099(6) 0.3825(4) 0.0605(17) Uani 0.754(15) D U P 1
 H5Aa H 0.0696(12) 0.285(3) 0.442(3) 0.091(3) Uiso 0.754(15) GR . P 1
 H5Ab H -0.026(4) 0.3465(14) 0.419(3) 0.091(3) Uiso 0.754(15) GR . P 1
 H5Ac H -0.058(3) 0.2397(18) 0.3219(8) 0.091(3) Uiso 0.754(15) GR . P 1
 C6A C -0.0030(4) 0.4297(5) 0.2272(4) 0.0470(12) Uani 0.754(15) D U P 1
 H6Aa H -0.060(2) 0.449(3) 0.2515(10) 0.0705(18) Uiso 0.754(15) GR . P 1
 H6Ab H 0.0485(4) 0.498(2) 0.203(2) 0.0705(18) Uiso 0.754(15) GR . P 1
 H6Ac H -0.056(2) 0.3606(12) 0.1616(11) 0.0705(18) Uiso 0.754(15) GR . P 1
 C22A C 0.5780(12) 0.8014(15) 0.6218(12) 0.0277(15) Uani 0.53(3) D U P 1
 C23A C 0.5322(16) 0.8501(16) 0.5266(15) 0.038(2) Uani 0.53(3) D U P 1
 H23A H 0.4445(16) 0.8366(16) 0.4948(15) 0.046(3) Uiso 0.53(3) R . P 1
 C24A C 0.6122(13) 0.9172(12) 0.4783(11) 0.046(2) Uani 0.53(3) D U P 1
 H24A H 0.5762(13) 0.9405(12) 0.4079(11) 0.056(3) Uiso 0.53(3) R . P 1
 C25A C 0.7448(13) 0.9516(9) 0.5301(11) 0.0422(18) Uani 0.53(3) D U P 1
 C26A C 0.7924(13) 0.9150(14) 0.6304(14) 0.050(2) Uani 0.53(3) D U P 1
 H26A H 0.8832(13) 0.9419(14) 0.6702(14) 0.060(3) Uiso 0.53(3) R . P 1
 C27A C 0.7112(12) 0.8383(15) 0.6777(13) 0.0341(17) Uani 0.53(3) D U P 1
 H27A H 0.7470(12) 0.8124(15) 0.7463(13) 0.041(2) Uiso 0.53(3) R . P 1
 C28A C 0.8332(15) 1.0242(11) 0.4766(15) 0.066(3) Uani 0.53(3) D U P 1
 H28a H 0.849(6) 0.9707(14) 0.433(6) 0.099(4) Uiso 0.53(3) GR . P 1
 H28b H 0.792(4) 1.066(6) 0.424(5) 0.099(4) Uiso 0.53(3) GR . P 1
 H28c H 0.916(3) 1.083(5) 0.5383(16) 0.099(4) Uiso 0.53(3) GR . P 1
 C4B C 0.0980(16) 0.3789(17) 0.3461(15) 0.041(3) Uani 0.246(15) D U P 2
 C5B C 0.0547(15) 0.2821(13) 0.4062(12) 0.044(3) Uani 0.246(15) D U P 2
 H5Ba H 0.0117(15) 0.3015(13) 0.4490(12) 0.066(5) Uiso 0.246(15) R . P 2
 H5Bb H -0.0061(15) 0.2069(13) 0.3488(12) 0.066(5) Uiso 0.246(15) R . P 2
 H5Bc H 0.1297(15) 0.2737(13) 0.4608(12) 0.066(5) Uiso 0.246(15) R . P 2
 C6B C -0.0203(15) 0.385(2) 0.2521(15) 0.061(4) Uani 0.246(15) D U P 2
 H6Ba H -0.0695(15) 0.403(2) 0.2889(15) 0.092(6) Uiso 0.246(15) R . P 2
 H6Bb H 0.0090(15) 0.449(2) 0.2117(15) 0.092(6) Uiso 0.246(15) R . P 2
 H6Bc H -0.0757(15) 0.309(2) 0.1960(15) 0.092(6) Uiso 0.246(15) R . P 2
 C22b C 0.5823(13) 0.8190(16) 0.6316(14) 0.0277(15) Uani 0.47(3) D U P 2
 C23b C 0.551(2) 0.8567(18) 0.5252(16) 0.038(2) Uani 0.47(3) D U P 2
 H23b H 0.462(2) 0.8301(18) 0.4742(16) 0.046(3) Uiso 0.47(3) R . P 2
 C24b C 0.6448(16) 0.9312(13) 0.4918(11) 0.042(2) Uani 0.47(3) D U P 2
 H24b H 0.6199(16) 0.9611(13) 0.4231(11) 0.051(3) Uiso 0.47(3) R . P 2
 C25b C 0.7762(16) 0.9625(13) 0.5593(15) 0.049(2) Uani 0.47(3) D U P 2
 C26b C 0.8073(15) 0.9168(16) 0.6551(15) 0.049(3) Uani 0.47(3) D U P 2
 H26b H 0.8937(15) 0.9280(16) 0.6965(15) 0.059(3) Uiso 0.47(3) R . P 2
 C27b C 0.7145(15) 0.8533(18) 0.6940(16) 0.040(3) Uani 0.47(3) D U P 2
 H27b H 0.7426(15) 0.8321(18) 0.7673(16) 0.048(3) Uiso 0.47(3) R . P 2
 C28b C 0.8705(17) 1.0395(18) 0.5135(18) 0.090(5) Uani 0.47(3) D U P 2
 H28d H 0.887(8) 0.9883(19) 0.468(8) 0.135(7) Uiso 0.47(3) GR . P 2
 H28e H 0.834(5) 1.086(8) 0.464(8) 0.135(7) Uiso 0.47(3) GR . P 2
 H28f H 0.952(4) 1.094(7) 0.5790(18) 0.135(7) Uiso 0.47(3) GR . P 2
 B1 B 0.4792(3) 0.7320(2) 0.6769(2) 0.0294(4) Uani 1.000000 D U . .
 B51A B 0.2004(17) 0.3892(18) 0.7258(15) 0.085(5) Uani 0.465(7) D U P 1
 B51B B 0.1983(11) 0.3627(13) 0.7404(8) 0.060(3) Uani 0.535(7) D U P 2
 F51 F 0.2389(3) 0.3226(3) 0.6718(2) 0.0837(8) Uani 1.000000 D U . .
 F52 F 0.3049(3) 0.4596(2) 0.82754(19) 0.0725(6) Uani 1.000000 D U . .
 F53A F 0.1023(11) 0.3249(9) 0.7640(12) 0.153(4) Uani 0.465(7) D U P 1
 F54A F 0.1577(4) 0.4549(5) 0.6597(3) 0.0589(15) Uani 0.465(7) D U P 1
 F53B F 0.1695(6) 0.2692(6) 0.8031(4) 0.090(2) Uani 0.535(7) D U P 2
 F54B F 0.0753(10) 0.3391(15) 0.6745(7) 0.210(6) Uani 0.535(7) D U P 2

loop_
  _atom_site_aniso_label
  _atom_site_aniso_U_11
  _atom_site_aniso_U_22
  _atom_site_aniso_U_33
  _atom_site_aniso_U_12
  _atom_site_aniso_U_13
  _atom_site_aniso_U_23
 Sb1A 0.02928(10) 0.02211(8) 0.02575(8) 0.00838(6) 0.01715(7) 0.00278(5)
 Sb1B 0.0336(6) 0.0231(4) 0.0229(4) 0.0109(4) 0.0172(3) 0.0044(3)
 N1 0.0348(9) 0.0305(9) 0.0320(8) 0.0154(7) 0.0092(7) 0.0013(6)
 N2 0.0287(8) 0.0475(12) 0.0308(8) 0.0127(7) 0.0077(7) -0.0023(7)
 N3 0.0315(8) 0.0238(8) 0.0248(7) 0.0099(6) 0.0104(6) 0.0022(5)
 N4 0.0411(9) 0.0367(10) 0.0288(8) 0.0220(7) 0.0173(7) 0.0116(7)
 C1 0.0318(10) 0.0346(11) 0.0272(9) 0.0113(8) 0.0080(7) -0.0011(7)
 C2 0.0449(13) 0.0498(15) 0.0468(14) 0.0292(11) 0.0088(11) 0.0027(11)
 C3 0.0388(12) 0.0666(19) 0.0449(14) 0.0301(11) 0.0048(10) -0.0015(12)
 C7 0.0373(12) 0.0509(16) 0.0356(11) 0.0129(10) 0.0090(8) -0.0048(10)
 C8 0.0349(10) 0.0275(9) 0.0276(8) 0.0144(7) 0.0132(7) 0.0047(7)
 C9 0.0380(11) 0.0361(11) 0.0251(8) 0.0138(8) 0.0126(8) 0.0019(7)
 C10 0.0409(11) 0.0466(13) 0.0252(9) 0.0222(9) 0.0138(8) 0.0077(8)
 C11 0.0580(14) 0.0452(13) 0.0441(12) 0.0349(11) 0.0317(10) 0.0239(10)
 C12 0.074(2) 0.0527(17) 0.0650(18) 0.0381(15) 0.0444(15) 0.0301(14)
 C13 0.0668(18) 0.078(2) 0.0484(15) 0.0504(16) 0.0253(13) 0.0240(15)
 C14 0.102(3) 0.0532(17) 0.0433(14) 0.0540(17) 0.0321(14) 0.0179(12)
 C15 0.0409(11) 0.0244(9) 0.0304(9) 0.0131(7) 0.0179(8) 0.0044(7)
 C16 0.0722(17) 0.0279(10) 0.0442(12) 0.0214(10) 0.0410(12) 0.0105(8)
 C17 0.088(2) 0.0296(11) 0.0552(14) 0.0279(12) 0.0503(13) 0.0128(10)
 C18 0.0543(14) 0.0339(11) 0.0382(11) 0.0214(10) 0.0262(10) 0.0055(8)
 C19 0.0423(12) 0.0336(11) 0.0456(12) 0.0147(9) 0.0265(10) 0.0066(9)
 C20 0.0427(12) 0.0254(10) 0.0482(13) 0.0112(8) 0.0267(9) 0.0050(8)
 C21 0.0718(19) 0.0482(16) 0.0525(15) 0.0339(14) 0.0374(14) 0.0084(12)
 C4A 0.0260(13) 0.0409(19) 0.0230(14) 0.0053(10) 0.0093(10) 0.0011(10)
 C5A 0.060(3) 0.062(3) 0.0341(18) 0.0008(18) 0.0242(16) 0.0056(15)
 C6A 0.0338(16) 0.058(3) 0.0355(18) 0.0157(14) 0.0065(12) 0.0046(14)
 C22A 0.0453(12) 0.015(4) 0.026(2) 0.0137(15) 0.0186(11) -0.003(2)
 C23A 0.046(4) 0.041(4) 0.036(3) 0.023(3) 0.023(2) 0.012(2)
 C24A 0.055(4) 0.046(4) 0.055(4) 0.027(3) 0.035(3) 0.018(2)
 C25A 0.055(4) 0.039(3) 0.043(3) 0.021(3) 0.032(3) 0.008(2)
 C26A 0.048(4) 0.049(4) 0.057(5) 0.017(2) 0.031(3) 0.013(3)
 C27A 0.040(3) 0.031(3) 0.033(4) 0.0152(18) 0.0190(19) -0.001(2)
 C28A 0.070(5) 0.071(5) 0.092(6) 0.039(4) 0.060(4) 0.040(4)
 C4B 0.033(4) 0.045(4) 0.029(4) 0.0088(16) 0.0079(19) 0.0028(15)
 C5B 0.043(6) 0.038(5) 0.031(4) 0.003(3) 0.014(3) -0.005(2)
 C6B 0.042(5) 0.083(10) 0.044(6) 0.022(3) 0.009(3) 0.010(4)
 C22b 0.0453(12) 0.015(4) 0.026(2) 0.0137(15) 0.0186(11) -0.003(2)
 C23b 0.058(5) 0.038(4) 0.036(3) 0.026(3) 0.033(3) 0.016(2)
 C24b 0.061(5) 0.043(4) 0.041(3) 0.024(3) 0.037(3) 0.020(3)
 C25b 0.057(4) 0.050(5) 0.056(5) 0.025(3) 0.038(3) 0.023(3)
 C26b 0.054(4) 0.055(5) 0.053(5) 0.026(3) 0.035(3) 0.025(3)
 C27b 0.049(4) 0.033(6) 0.036(5) 0.011(3) 0.026(3) 0.004(4)
 C28b 0.063(5) 0.127(10) 0.096(7) 0.037(4) 0.053(4) 0.076(6)
 B1 0.0348(10) 0.0252(10) 0.0260(9) 0.0120(7) 0.0127(7) 0.0031(7)
 B51A 0.064(7) 0.097(8) 0.079(9) 0.051(6) 0.005(5) -0.028(6)
 B51B 0.048(4) 0.113(9) 0.027(3) 0.036(4) 0.025(3) 0.005(4)
 F51 0.108(2) 0.091(2) 0.0711(15) 0.0500(17) 0.0512(15) 0.0116(14)
 F52 0.1029(18) 0.0707(15) 0.0498(11) 0.0508(14) 0.0256(12) 0.0117(10)
 F53A 0.172(8) 0.153(8) 0.234(10) 0.080(6) 0.172(8) 0.137(8)
 F54A 0.052(2) 0.085(4) 0.0343(19) 0.032(2) 0.0122(16) 0.0026(19)
 F53B 0.088(4) 0.088(4) 0.056(3) -0.004(3) 0.040(2) 0.015(2)
 F54B 0.184(8) 0.476(17) 0.128(6) 0.263(10) 0.091(6) 0.151(9)

loop_
  _geom_bond_atom_site_label_1
  _geom_bond_atom_site_label_2
  _geom_bond_distance
  _geom_bond_site_symmetry_2
  _geom_bond_publ_flag
 Sb1A Sb1A 2.9799(5) 2_666 ?
 Sb1A C1 2.184(3) . ?
 Sb1A C8 2.190(2) . ?
 Sb1B C1 2.060(3) . ?
 Sb1B C8 2.179(2) . ?
 Sb1B F51 2.336(3) . ?
 N1 C1 1.338(3) . ?
 N1 C2 1.377(3) . ?
 N1 B1 1.591(3) . ?
 N2 C1 1.372(3) . ?
 N2 C3 1.354(4) . ?
 N2 C4A 1.490(5) . ?
 N2 C4B 1.569(18) . ?
 N3 C8 1.340(3) . ?
 N3 C9 1.385(3) . ?
 N3 B1 1.584(3) . ?
 N4 C8 1.369(3) . ?
 N4 C10 1.376(3) . ?
 N4 C11 1.501(3) . ?
 C2 H2 0.9500 . ?
 C2 C3 1.348(4) . ?
 C3 H3 0.9500 . ?
 C7 H7bd 0.9800 . ?
 C7 H7be 0.9800 . ?
 C7 H7bf 0.9800 . ?
 C7 H7aa 0.9800 . ?
 C7 H7ab 0.9800 . ?
 C7 H7ac 0.9800 . ?
 C7 C4A 1.534(6) . ?
 C7 C4B 1.428(18) . ?
 C9 H9 0.9500 . ?
 C9 C10 1.336(4) . ?
 C10 H10 0.9500 . ?
 C11 C12 1.514(4) . ?
 C11 C13 1.556(4) . ?
 C11 C14 1.493(4) . ?
 C12 H12a 0.9800 . ?
 C12 H12b 0.9800 . ?
 C12 H12c 0.9800 . ?
 C13 H13a 0.9800 . ?
 C13 H13b 0.9800 . ?
 C13 H13c 0.9800 . ?
 C14 H14a 0.9800 . ?
 C14 H14b 0.9800 . ?
 C14 H14c 0.9800 . ?
 C15 C16 1.389(3) . ?
 C15 C20 1.396(3) . ?
 C15 B1 1.620(3) . ?
 C16 H16 0.9500 . ?
 C16 C17 1.409(4) . ?
 C17 H17 0.9500 . ?
 C17 C18 1.369(4) . ?
 C18 C19 1.382(4) . ?
 C18 C21 1.510(4) . ?
 C19 H19 0.9500 . ?
 C19 C20 1.392(4) . ?
 C20 H20 0.9500 . ?
 C21 H21a 0.9800 . ?
 C21 H21b 0.9800 . ?
 C21 H21c 0.9800 . ?
 C4A C5A 1.517(6) . ?
 C4A C6A 1.527(6) . ?
 C5A H5Aa 0.9800 . ?
 C5A H5Ab 0.9800 . ?
 C5A H5Ac 0.9800 . ?
 C6A H6Aa 0.9800 . ?
 C6A H6Ab 0.9800 . ?
 C6A H6Ac 0.9800 . ?
 C22A C23A 1.399(18) . ?
 C22A C27A 1.396(15) . ?
 C22A B1 1.611(12) . ?
 C23A H23A 0.9500 . ?
 C23A C24A 1.378(12) . ?
 C24A H24A 0.9500 . ?
 C24A C25A 1.394(11) . ?
 C25A C26A 1.365(12) . ?
 C25A C28A 1.517(12) . ?
 C26A H26A 0.9500 . ?
 C26A C27A 1.421(16) . ?
 C27A H27A 0.9500 . ?
 C28A H28a 0.9800 . ?
 C28A H28b 0.9800 . ?
 C28A H28c 0.9800 . ?
 C4B C5B 1.476(19) . ?
 C4B C6B 1.543(18) . ?
 C5B H5Ba 0.9800 . ?
 C5B H5Bb 0.9800 . ?
 C5B H5Bc 0.9800 . ?
 C6B H6Ba 0.9800 . ?
 C6B H6Bb 0.9800 . ?
 C6B H6Bc 0.9800 . ?
 C22b C23b 1.409(19) . ?
 C22b C27b 1.398(17) . ?
 C22b B1 1.625(14) . ?
 C23b H23b 0.9500 . ?
 C23b C24b 1.393(13) . ?
 C24b H24b 0.9500 . ?
 C24b C25b 1.406(13) . ?
 C25b C26b 1.349(12) . ?
 C25b C28b 1.513(14) . ?
 C26b H26b 0.9500 . ?
 C26b C27b 1.390(16) . ?
 C27b H27b 0.9500 . ?
 C28b H28d 0.9800 . ?
 C28b H28e 0.9800 . ?
 C28b H28f 0.9800 . ?
 B51A F51 1.392(16) . ?
 B51A F52 1.372(17) . ?
 B51A F53A 1.435(19) . ?
 B51A F54A 1.310(19) . ?
 B51B F51 1.336(9) . ?
 B51B F52 1.405(13) . ?
 B51B F53B 1.436(13) . ?
 B51B F54B 1.338(13) . ?

loop_
  _geom_angle_atom_site_label_1
  _geom_angle_atom_site_label_2
  _geom_angle_atom_site_label_3
  _geom_angle
  _geom_angle_site_symmetry_1
  _geom_angle_site_symmetry_3
  _geom_angle_publ_flag
 C8 Sb1A C1 89.09(8) . . ?
 C8 Sb1B C1 92.70(9) . . ?
 F51 Sb1B C1 104.64(12) . . ?
 F51 Sb1B C8 93.52(10) . . ?
 C2 N1 C1 108.1(2) . . ?
 B1 N1 C1 131.1(2) . . ?
 B1 N1 C2 120.5(2) . . ?
 C3 N2 C1 108.4(2) . . ?
 C4A N2 C1 131.2(3) . . ?
 C4A N2 C3 120.3(3) . . ?
 C4B N2 C1 118.8(7) . . ?
 C4B N2 C3 131.9(7) . . ?
 C4B N2 C4A 14.0(6) . . ?
 C9 N3 C8 108.15(19) . . ?
 B1 N3 C8 131.53(18) . . ?
 B1 N3 C9 120.16(19) . . ?
 C10 N4 C8 108.2(2) . . ?
 C11 N4 C8 130.8(2) . . ?
 C11 N4 C10 120.7(2) . . ?
 Sb1B C1 Sb1A 18.45(4) . . ?
 N1 C1 Sb1A 123.31(16) . . ?
 N1 C1 Sb1B 123.44(17) . . ?
 N2 C1 Sb1A 128.84(18) . . ?
 N2 C1 Sb1B 122.89(19) . . ?
 N2 C1 N1 107.7(2) . . ?
 H2 C2 N1 125.95(15) . . ?
 C3 C2 N1 108.1(3) . . ?
 C3 C2 H2 125.95(18) . . ?
 C2 C3 N2 107.7(2) . . ?
 H3 C3 N2 126.15(15) . . ?
 H3 C3 C2 126.15(18) . . ?
 H7be C7 H7bd 109.5 . . ?
 H7bf C7 H7bd 109.5 . . ?
 H7bf C7 H7be 109.5 . . ?
 H7aa C7 H7bd 31.9 . . ?
 H7aa C7 H7be 77.8 . . ?
 H7aa C7 H7bf 125.4 . . ?
 H7ab C7 H7bd 140.8 . . ?
 H7ab C7 H7be 31.8 . . ?
 H7ab C7 H7bf 88.7 . . ?
 H7ab C7 H7aa 109.5 . . ?
 H7ac C7 H7bd 88.3 . . ?
 H7ac C7 H7be 124.4 . . ?
 H7ac C7 H7bf 22.0 . . ?
 H7ac C7 H7aa 109.5 . . ?
 H7ac C7 H7ab 109.5 . . ?
 C4A C7 H7bd 95.9 . . ?
 C4A C7 H7be 119.8 . . ?
 C4A C7 H7bf 111.7 . . ?
 C4A C7 H7aa 109.5 . . ?
 C4A C7 H7ab 109.5 . . ?
 C4A C7 H7ac 109.5 . . ?
 C4B C7 H7bd 109.5 . . ?
 C4B C7 H7be 109.5 . . ?
 C4B C7 H7bf 109.5 . . ?
 C4B C7 H7aa 118.8 . . ?
 C4B C7 H7ab 95.6 . . ?
 C4B C7 H7ac 113.0 . . ?
 C4B C7 C4A 14.2 . . ?
 Sb1B C8 Sb1A 18.21(4) . . ?
 N3 C8 Sb1A 123.07(15) . . ?
 N3 C8 Sb1B 120.92(16) . . ?
 N4 C8 Sb1A 129.21(17) . . ?
 N4 C8 Sb1B 126.52(17) . . ?
 N4 C8 N3 107.69(19) . . ?
 H9 C9 N3 125.80(13) . . ?
 C10 C9 N3 108.4(2) . . ?
 C10 C9 H9 125.80(14) . . ?
 C9 C10 N4 107.6(2) . . ?
 H10 C10 N4 126.22(13) . . ?
 H10 C10 C9 126.22(14) . . ?
 C12 C11 N4 107.4(2) . . ?
 C13 C11 N4 107.1(3) . . ?
 C13 C11 C12 107.3(3) . . ?
 C14 C11 N4 111.8(2) . . ?
 C14 C11 C12 114.4(3) . . ?
 C14 C11 C13 108.5(3) . . ?
 H12a C12 C11 109.5 . . ?
 H12b C12 C11 109.5 . . ?
 H12b C12 H12a 109.5 . . ?
 H12c C12 C11 109.5 . . ?
 H12c C12 H12a 109.5 . . ?
 H12c C12 H12b 109.5 . . ?
 H13a C13 C11 109.5 . . ?
 H13b C13 C11 109.5 . . ?
 H13b C13 H13a 109.5 . . ?
 H13c C13 C11 109.5 . . ?
 H13c C13 H13a 109.5 . . ?
 H13c C13 H13b 109.5 . . ?
 H14a C14 C11 109.5 . . ?
 H14b C14 C11 109.5 . . ?
 H14b C14 H14a 109.5 . . ?
 H14c C14 C11 109.5 . . ?
 H14c C14 H14a 109.5 . . ?
 H14c C14 H14b 109.5 . . ?
 C20 C15 C16 116.2(2) . . ?
 B1 C15 C16 122.6(2) . . ?
 B1 C15 C20 120.9(2) . . ?
 H16 C16 C15 119.18(14) . . ?
 C17 C16 C15 121.6(2) . . ?
 C17 C16 H16 119.18(16) . . ?
 H17 C17 C16 119.36(16) . . ?
 C18 C17 C16 121.3(3) . . ?
 C18 C17 H17 119.36(16) . . ?
 C19 C18 C17 117.5(2) . . ?
 C21 C18 C17 121.3(3) . . ?
 C21 C18 C19 121.2(3) . . ?
 H19 C19 C18 119.16(15) . . ?
 C20 C19 C18 121.7(2) . . ?
 C20 C19 H19 119.16(15) . . ?
 C19 C20 C15 121.6(2) . . ?
 H20 C20 C15 119.19(14) . . ?
 H20 C20 C19 119.19(15) . . ?
 H21a C21 C18 109.5 . . ?
 H21b C21 C18 109.5 . . ?
 H21b C21 H21a 109.5 . . ?
 H21c C21 C18 109.5 . . ?
 H21c C21 H21a 109.5 . . ?
 H21c C21 H21b 109.5 . . ?
 C7 C4A N2 109.4(3) . . ?
 C5A C4A N2 106.6(4) . . ?
 C5A C4A C7 112.2(4) . . ?
 C6A C4A N2 109.9(4) . . ?
 C6A C4A C7 107.8(3) . . ?
 C6A C4A C5A 110.9(4) . . ?
 H5Aa C5A C4A 109.5 . . ?
 H5Ab C5A C4A 109.5 . . ?
 H5Ab C5A H5Aa 109.5 . . ?
 H5Ac C5A C4A 109.5 . . ?
 H5Ac C5A H5Aa 109.5 . . ?
 H5Ac C5A H5Ab 109.5 . . ?
 H6Aa C6A C4A 109.5 . . ?
 H6Ab C6A C4A 109.5 . . ?
 H6Ab C6A H6Aa 109.5 . . ?
 H6Ac C6A C4A 109.5 . . ?
 H6Ac C6A H6Aa 109.5 . . ?
 H6Ac C6A H6Ab 109.5 . . ?
 C27A C22A C23A 117.8(13) . . ?
 B1 C22A C23A 116.9(11) . . ?
 B1 C22A C27A 123.6(12) . . ?
 H23A C23A C22A 119.5(8) . . ?
 C24A C23A C22A 121.0(12) . . ?
 C24A C23A H23A 119.5(8) . . ?
 H24A C24A C23A 119.2(8) . . ?
 C25A C24A C23A 121.6(10) . . ?
 C25A C24A H24A 119.2(6) . . ?
 C26A C25A C24A 117.3(8) . . ?
 C28A C25A C24A 121.8(8) . . ?
 C28A C25A C26A 120.9(9) . . ?
 H26A C26A C25A 118.8(6) . . ?
 C27A C26A C25A 122.5(10) . . ?
 C27A C26A H26A 118.8(8) . . ?
 C26A C27A C22A 119.1(14) . . ?
 H27A C27A C22A 120.5(9) . . ?
 H27A C27A C26A 120.5(8) . . ?
 H28a C28A C25A 109.5 . . ?
 H28b C28A C25A 109.5 . . ?
 H28b C28A H28a 109.5 . . ?
 H28c C28A C25A 109.5 . . ?
 H28c C28A H28a 109.5 . . ?
 H28c C28A H28b 109.5 . . ?
 C7 C4B N2 110.8(11) . . ?
 C5B C4B N2 116.7(12) . . ?
 C5B C4B C7 111.0(13) . . ?
 C6B C4B N2 103.1(13) . . ?
 C6B C4B C7 104.3(12) . . ?
 C6B C4B C5B 109.9(14) . . ?
 H5Ba C5B C4B 109.5 . . ?
 H5Bb C5B C4B 109.5 . . ?
 H5Bb C5B H5Ba 109.5 . . ?
 H5Bc C5B C4B 109.5 . . ?
 H5Bc C5B H5Ba 109.5 . . ?
 H5Bc C5B H5Bb 109.5 . . ?
 H6Ba C6B C4B 109.5 . . ?
 H6Bb C6B C4B 109.5 . . ?
 H6Bb C6B H6Ba 109.5 . . ?
 H6Bc C6B C4B 109.5 . . ?
 H6Bc C6B H6Ba 109.5 . . ?
 H6Bc C6B H6Bb 109.5 . . ?
 C27b C22b C23b 113.6(14) . . ?
 B1 C22b C23b 125.8(12) . . ?
 B1 C22b C27b 120.3(14) . . ?
 H23b C23b C22b 118.6(9) . . ?
 C24b C23b C22b 122.7(15) . . ?
 C24b C23b H23b 118.6(8) . . ?
 H24b C24b C23b 119.9(8) . . ?
 C25b C24b C23b 120.2(10) . . ?
 C25b C24b H24b 119.9(6) . . ?
 C26b C25b C24b 118.0(10) . . ?
 C28b C25b C24b 116.5(9) . . ?
 C28b C25b C26b 125.4(10) . . ?
 H26b C26b C25b 119.6(8) . . ?
 C27b C26b C25b 120.8(13) . . ?
 C27b C26b H26b 119.6(10) . . ?
 C26b C27b C22b 123.8(16) . . ?
 H27b C27b C22b 118.1(10) . . ?
 H27b C27b C26b 118.1(9) . . ?
 H28d C28b C25b 109.5 . . ?
 H28e C28b C25b 109.5 . . ?
 H28e C28b H28d 109.5 . . ?
 H28f C28b C25b 109.5 . . ?
 H28f C28b H28d 109.5 . . ?
 H28f C28b H28e 109.5 . . ?
 N3 B1 N1 108.41(18) . . ?
 C15 B1 N1 105.97(19) . . ?
 C15 B1 N3 108.33(17) . . ?
 C22A B1 N1 107.8(5) . . ?
 C22A B1 N3 108.6(6) . . ?
 C22A B1 C15 117.4(6) . . ?
 C22b B1 N1 112.3(6) . . ?
 C22b B1 N3 112.1(7) . . ?
 C22b B1 C15 109.5(7) . . ?
 C22b B1 C22A 8.0(11) . . ?
 F52 B51A F51 107.5(11) . . ?
 F53A B51A F51 117.4(15) . . ?
 F53A B51A F52 103.0(13) . . ?
 F54A B51A F51 112.3(13) . . ?
 F54A B51A F52 110.7(14) . . ?
 F54A B51A F53A 105.6(12) . . ?
 F52 B51B F51 108.8(7) . . ?
 F53B B51B F51 102.4(10) . . ?
 F53B B51B F52 102.9(7) . . ?
 F54B B51B F51 106.8(8) . . ?
 F54B B51B F52 134.4(12) . . ?
 F54B B51B F53B 96.2(9) . . ?
 B51A F51 Sb1B 119.2(9) . . ?
 B51B F51 Sb1B 133.8(6) . . ?
 B51B F51 B51A 15.9(11) . . ?
 B51B F52 B51A 15.7(11) . . ?

loop_
  _geom_torsion_atom_site_label_1
  _geom_torsion_atom_site_label_2
  _geom_torsion_atom_site_label_3
  _geom_torsion_atom_site_label_4
  _geom_torsion
  _geom_torsion_site_symmetry_1
  _geom_torsion_site_symmetry_2
  _geom_torsion_site_symmetry_3
  _geom_torsion_site_symmetry_4
  _geom_torsion_publ_flag
 Sb1A C1 N1 C2 -176.3(2) . . . . ?
 Sb1A C1 N1 B1 10.1(3) . . . . ?
 Sb1A C1 N2 C3 175.6(3) . . . . ?
 Sb1A C1 N2 C4A -2.7(4) . . . . ?
 Sb1A C1 N2 C4B 5.3(8) . . . . ?
 Sb1A C8 N3 C9 178.67(19) . . . . ?
 Sb1A C8 N3 B1 -6.1(3) . . . . ?
 Sb1A C8 N4 C10 -178.6(2) . . . . ?
 Sb1A C8 N4 C11 -4.9(3) . . . . ?
 Sb1B C1 N1 C2 -154.2(2) . . . . ?
 Sb1B C1 N1 B1 32.3(3) . . . . ?
 Sb1B C1 N2 C3 154.0(2) . . . . ?
 Sb1B C1 N2 C4A -24.3(3) . . . . ?
 Sb1B C1 N2 C4B -16.4(8) . . . . ?
 Sb1B C8 N3 C9 157.31(18) . . . . ?
 Sb1B C8 N3 B1 -27.4(2) . . . . ?
 Sb1B C8 N4 C10 -155.7(2) . . . . ?
 Sb1B C8 N4 C11 17.9(3) . . . . ?
 Sb1B F51 B51A F52 -78.1(7) . . . . ?
 Sb1B F51 B51A F53A 166.5(10) . . . . ?
 Sb1B F51 B51A F54A 43.9(5) . . . . ?
 Sb1B F51 B51B F52 -51.6(5) . . . . ?
 Sb1B F51 B51B F53B -160.1(9) . . . . ?
 Sb1B F51 B51B F54B 99.4(10) . . . . ?
 N1 C1 N2 C3 0.5(3) . . . . ?
 N1 C1 N2 C4A -177.8(3) . . . . ?
 N1 C1 N2 C4B -169.8(7) . . . . ?
 N1 C2 C3 N2 -0.6(3) . . . . ?
 N1 B1 N3 C8 35.6(3) . . . . ?
 N1 B1 N3 C9 -149.64(18) . . . . ?
 N1 B1 C15 C16 -110.8(2) . . . . ?
 N1 B1 C15 C20 62.5(2) . . . . ?
 N1 B1 C22A C23A 45.5(10) . . . . ?
 N1 B1 C22A C27A -149.4(9) . . . . ?
 N1 B1 C22b C23b 25.7(11) . . . . ?
 N1 B1 C22b C27b -147.5(11) . . . . ?
 N2 C4A C7 C4B 87(3) . . . . ?
 N2 C4B C7 C4A -73(2) . . . . ?
 N3 C8 N4 C10 -0.5(2) . . . . ?
 N3 C8 N4 C11 173.09(18) . . . . ?
 N3 C9 C10 N4 -0.0(2) . . . . ?
 N3 B1 C15 C16 133.0(2) . . . . ?
 N3 B1 C15 C20 -53.6(2) . . . . ?
 N3 B1 C22A C23A 162.7(11) . . . . ?
 N3 B1 C22A C27A -32.1(8) . . . . ?
 N3 B1 C22b C23b 148.0(12) . . . . ?
 N3 B1 C22b C27b -25.2(9) . . . . ?
 C15 C16 C17 C18 2.8(4) . . . . ?
 C15 C20 C19 C18 1.3(3) . . . . ?
 C15 B1 C22A C23A -74.0(11) . . . . ?
 C15 B1 C22A C27A 91.1(9) . . . . ?
 C15 B1 C22b C23b -91.8(12) . . . . ?
 C15 B1 C22b C27b 95.0(9) . . . . ?
 C16 C17 C18 C19 0.3(4) . . . . ?
 C16 C17 C18 C21 -178.8(3) . . . . ?
 C17 C18 C19 C20 -2.3(4) . . . . ?
 C22A C23A C24A C25A -8(2) . . . . ?
 C22A C27A C26A C25A -2.0(15) . . . . ?
 C22A B1 C22b C23b 82(8) . . . . ?
 C22A B1 C22b C27b -91(8) . . . . ?
 C23A C24A C25A C26A 0.7(14) . . . . ?
 C23A C24A C25A C28A 179.2(12) . . . . ?
 C24A C25A C26A C27A 4.2(11) . . . . ?
 C22b C23b C24b C25b 6(2) . . . . ?
 C22b C27b C26b C25b 8(2) . . . . ?
 C23b C24b C25b C26b 1.0(15) . . . . ?
 C23b C24b C25b C28b 177.5(15) . . . . ?
 C24b C25b C26b C27b -8.1(14) . . . . ?
 B51A F51 B51B F52 -77(4) . . . . ?
 B51A F51 B51B F53B 175(4) . . . . ?
 B51A F51 B51B F54B 74(4) . . . . ?
 B51A F52 B51B F51 86(4) . . . . ?
 B51A F52 B51B F53B -166(3) . . . . ?
 B51A F52 B51B F54B -53(4) . . . . ?

_smtbx_masks_special_details       ?
loop_
  _smtbx_masks_void_nr
  _smtbx_masks_void_average_x
  _smtbx_masks_void_average_y
  _smtbx_masks_void_average_z
  _smtbx_masks_void_volume
  _smtbx_masks_void_count_electrons
  _smtbx_masks_void_content
 1 0.000 -0.335 0.000 277.9 53.5 '2.5 C2H3N'

_smtbx_masks_void_probe_radius     1.2
_smtbx_masks_void_truncation_radius  1.2
_shelx_fab_file
;
-20 3 8 -0.5899 0.0512
-20 3 9 -0.1339 0.0241
-20 3 10 0.0432 0.0263
-20 4 6 -0.3684 -0.0386
-20 4 7 -0.8090 0.0025
-20 4 8 -0.7338 0.0278
-20 4 9 -0.1456 0.0258
-20 4 10 0.1855 -0.0023
-20 4 11 0.5776 0.0480
-20 5 5 0.4293 0.0249
-20 5 6 0.8162 -0.0045
-20 5 7 0.3112 -0.0129
-20 5 8 0.0798 -0.0084
-20 5 9 0.4036 0.0016
-20 5 10 0.2578 -0.0151
-20 5 11 0.1692 -0.0056
-20 5 12 0.3032 0.0807
-20 6 4 0.1488 0.0307
-20 6 5 -0.0333 0.0187
-20 6 6 0.5694 -0.0009
-20 6 7 0.2152 -0.0083
-20 6 8 -0.1773 -0.0017
-20 6 9 0.4717 0.0063
-20 6 10 0.8476 0.0034
-20 6 11 0.2986 -0.0176
-20 6 12 0.1227 -0.0054
-20 6 13 0.0198 0.0356
-20 7 3 -0.5353 0.0364
-20 7 4 0.2822 0.0271
-20 7 5 -0.1260 0.0102
-20 7 6 0.0620 -0.0007
-20 7 7 -0.3021 -0.0060
-20 7 8 -1.3248 -0.0029
-20 7 9 -1.1300 -0.0100
-20 7 10 0.0596 -0.0199
-20 7 11 0.4086 -0.0168
-20 7 12 -0.0445 -0.0120
-20 7 13 -0.1774 -0.0198
-20 8 3 -0.5620 -0.0192
-20 8 4 0.2220 -0.0040
-20 8 5 0.0965 0.0011
-20 8 6 -0.0735 0.0032
-20 8 7 -0.1534 -0.0005
-20 8 8 -1.2236 0.0011
-20 8 9 -1.8042 0.0037
-20 8 10 -1.0296 -0.0071
-20 8 11 0.2495 0.0090
-20 8 12 0.4718 0.0582
-20 8 13 0.0069 0.0698
-20 9 3 0.1894 -0.0002
-20 9 4 0.0722 -0.0017
-20 9 5 -0.2105 0.0026
-20 9 6 -0.7191 0.0056
-20 9 7 -0.4030 -0.0021
-20 9 8 -0.7835 -0.0138
-20 9 9 -1.3178 -0.0027
-20 9 10 -1.1904 -0.0004
-20 9 11 -0.2407 -0.0062
-20 9 12 0.7243 0.0194
-20 10 3 0.5793 -0.0072
-20 10 4 0.4057 0.0105
-20 10 5 0.1916 0.0130
-20 10 6 -0.4856 0.0027
-20 10 7 -0.0779 -0.0034
-20 10 8 0.2048 -0.0129
-20 10 9 -0.2029 -0.0012
-20 10 10 -0.4312 0.0182
-20 10 11 -0.4802 0.0093
-20 10 12 -0.1648 0.0028
-20 11 3 -0.0433 -0.0253
-20 11 4 -0.0632 -0.0041
-20 11 5 -0.0301 0.0128
-20 11 6 -0.6360 -0.0075
-20 11 7 -0.6915 -0.0185
-20 11 8 -0.0279 0.0006
-20 11 9 -0.0535 0.0349
-20 11 10 -0.0014 0.0634
-20 11 11 0.1588 0.0379
-20 12 4 -0.0105 -0.0411
-20 12 5 0.2742 -0.0069
-20 12 6 -0.0101 0.0045
-20 12 7 -0.7908 -0.0124
-20 12 8 -0.7057 -0.0042
-20 12 9 -0.7620 0.0330
-20 12 10 -0.8993 0.0687
-20 13 5 0.6096 -0.0218
-20 13 6 0.8167 -0.0009
-20 13 7 0.1243 -0.0073
-20 13 8 -0.1744 -0.0375
-19 0 8 -0.0975 0.0360
-19 0 9 0.3060 0.0116
-19 0 10 0.5432 -0.0302
-19 1 5 0.4634 0.0434
-19 1 6 0.0924 0.0010
-19 1 7 0.1509 -0.0034
-19 1 8 0.0114 0.0330
-19 1 9 0.0893 0.0400
-19 1 10 0.4494 0.0006
-19 1 11 0.6710 -0.0389
-19 1 12 0.7541 0.0590
-19 2 4 -0.4214 -0.0000
-19 2 5 0.1574 0.0454
-19 2 6 0.4083 0.0387
-19 2 7 0.5609 -0.0132
-19 2 8 0.4863 -0.0196
-19 2 9 0.1214 -0.0049
-19 2 10 0.1434 0.0189
-19 2 11 0.0472 -0.0379
-19 2 12 0.0899 -0.0076
-19 2 13 -0.3755 0.0939
-19 3 3 -0.4640 -0.0086
-19 3 4 -0.6481 -0.0146
-19 3 5 -0.8101 0.0058
-19 3 6 -0.6850 0.0489
-19 3 7 -0.3780 0.0376
-19 3 8 -0.0818 0.0188
-19 3 9 -0.1082 0.0020
-19 3 10 0.1317 0.0388
-19 3 11 0.0498 0.0337
-19 3 12 -0.0334 -0.0355
-19 3 13 -0.3197 0.0129
-19 3 14 -0.8487 0.0732
-19 4 2 0.0348 -0.0560
-19 4 3 -0.7539 -0.0438
-19 4 4 -0.5685 -0.0264
-19 4 5 -0.6960 -0.0303
-19 4 6 -1.1415 -0.0049
-19 4 7 -0.9516 0.0128
-19 4 8 -0.5229 0.0172
-19 4 9 -0.4282 0.0021
-19 4 10 -0.0162 0.0120
-19 4 11 0.2068 0.0589
-19 4 12 -0.1643 0.0197
-19 4 13 -0.1662 -0.0461
-19 4 14 -0.5213 -0.0096
-19 4 15 -0.9203 0.0533
-19 5 1 0.2074 -0.0407
-19 5 2 0.7420 -0.0269
-19 5 3 -0.1419 -0.0032
-19 5 4 -0.1355 0.0251
-19 5 5 0.6881 0.0145
-19 5 6 0.2502 -0.0032
-19 5 7 -0.0293 -0.0060
-19 5 8 0.2630 -0.0057
-19 5 9 -0.0047 -0.0091
-19 5 10 -0.3515 -0.0103
-19 5 11 -0.0558 0.0348
-19 5 12 -0.2307 0.0814
-19 5 13 -0.1979 0.0498
-19 5 14 0.3109 -0.0111
-19 5 15 0.5050 0.0016
-19 6 1 -1.0907 0.0354
-19 6 2 -0.1785 0.0350
-19 6 3 -0.0960 0.0254
-19 6 4 -0.8541 0.0183
-19 6 5 0.1021 0.0064
-19 6 6 0.3806 -0.0090
-19 6 7 -0.0240 -0.0025
-19 6 8 0.4823 0.0106
-19 6 9 0.8882 0.0095
-19 6 10 0.3015 -0.0011
-19 6 11 -0.0901 -0.0061
-19 6 12 -0.1332 0.0089
-19 6 13 -0.2324 0.0314
-19 6 14 0.0433 0.0140
-19 6 15 0.3094 -0.0233
-19 7 1 -1.3177 -0.0049
-19 7 2 -1.2147 0.0191
-19 7 3 0.1478 0.0285
-19 7 4 -0.2441 0.0159
-19 7 5 -0.1781 0.0025
-19 7 6 0.0935 -0.0077
-19 7 7 -0.7274 -0.0075
-19 7 8 -0.8053 -0.0006
-19 7 9 0.0289 -0.0089
-19 7 10 0.3728 -0.0132
-19 7 11 -0.2065 -0.0049
-19 7 12 -0.7227 -0.0137
-19 7 13 -0.7604 -0.0257
-19 7 14 -0.2384 -0.0076
-19 7 15 0.1310 0.0429
-19 8 1 0.2900 -0.0164
-19 8 2 -0.3659 -0.0221
-19 8 3 0.3854 -0.0074
-19 8 4 0.5063 0.0013
-19 8 5 0.0057 -0.0000
-19 8 6 0.1281 -0.0011
-19 8 7 -0.7121 0.0009
-19 8 8 -1.3216 0.0093
-19 8 9 -0.8244 0.0035
-19 8 10 0.1936 0.0022
-19 8 11 0.5834 0.0341
-19 8 12 -0.0220 0.0563
-19 8 13 -0.8426 0.0188
-19 8 14 -0.7315 -0.0677
-19 8 15 -0.1677 -0.0835
-19 9 1 0.2477 0.0239
-19 9 2 0.4719 0.0052
-19 9 3 0.3158 -0.0042
-19 9 4 0.0875 -0.0011
-19 9 5 -0.7630 0.0013
-19 9 6 -0.4342 -0.0033
-19 9 7 -0.5036 -0.0115
-19 9 8 -1.0443 -0.0017
-19 9 9 -0.8405 0.0060
-19 9 10 -0.1065 0.0004
-19 9 11 0.8152 0.0137
-19 9 12 1.2272 0.0315
-19 9 13 0.6186 0.0461
-19 9 14 -0.0466 -0.0092
-19 10 1 -0.4651 -0.0196
-19 10 2 0.4186 -0.0132
-19 10 3 0.4485 0.0037
-19 10 4 0.2668 0.0099
-19 10 5 -0.6081 0.0033
-19 10 6 -0.2946 -0.0049
-19 10 7 0.5895 -0.0178
-19 10 8 0.2413 -0.0141
-19 10 9 -0.0777 0.0059
-19 10 10 -0.1147 0.0049
-19 10 11 -0.1498 0.0098
-19 10 12 0.1130 -0.0012
-19 10 13 0.3293 0.0013
-19 10 14 -0.1564 0.0082
-19 11 1 -0.4040 0.0154
-19 11 2 -0.0199 -0.0196
-19 11 3 0.0994 -0.0087
-19 11 4 0.0510 0.0130
-19 11 5 -0.5393 0.0026
-19 11 6 -0.8503 -0.0148
-19 11 7 0.1625 -0.0105
-19 11 8 0.3485 0.0135
-19 11 9 -0.0258 0.0425
-19 11 10 0.1421 0.0245
-19 11 11 0.0709 -0.0070
-19 11 12 -0.4097 -0.0289
-19 11 13 -0.1808 -0.0480
-19 12 1 0.0552 0.0015
-19 12 2 -0.2924 -0.0289
-19 12 3 -0.0026 -0.0453
-19 12 4 0.1749 -0.0151
-19 12 5 0.1498 0.0104
-19 12 6 -0.5340 0.0025
-19 12 7 -0.4515 -0.0085
-19 12 8 -0.3879 0.0130
-19 12 9 -1.0859 0.0430
-19 12 10 -0.9794 0.0237
-19 12 11 -0.2145 -0.0370
-19 12 12 -0.5769 -0.0633
-19 13 1 0.1623 -0.0059
-19 13 2 -0.5764 -0.0068
-19 13 3 -0.2810 -0.0240
-19 13 4 0.0830 -0.0204
-19 13 5 0.4239 -0.0020
-19 13 6 0.1220 0.0142
-19 13 7 -0.1642 -0.0174
-19 13 8 0.0171 -0.0374
-19 13 9 -0.5692 -0.0206
-19 13 10 -1.1487 -0.0185
-19 13 11 -0.2755 -0.0433
-19 14 2 -0.4412 0.0046
-19 14 3 0.2082 -0.0192
-19 14 4 0.6942 -0.0051
-19 14 5 0.7677 -0.0108
-19 14 6 0.4918 0.0088
-19 14 7 -0.0799 0.0014
-19 14 8 0.0749 -0.0397
-19 14 9 0.2243 -0.0192
-19 14 10 -0.5103 0.0077
-19 15 4 1.0735 -0.0227
-19 15 5 0.7996 -0.0026
-19 15 6 0.4696 -0.0022
-19 15 7 -0.0367 0.0135
-19 15 8 -0.2267 -0.0470
-18 -2 7 -0.2632 0.0453
-18 -2 8 -0.5272 0.0055
-18 -2 9 -0.7223 -0.0153
-18 -2 10 0.0386 0.0010
-18 -2 11 -0.1602 -0.0505
-18 -1 4 -0.6075 0.0547
-18 -1 5 -0.6174 -0.0020
-18 -1 6 0.1042 0.0392
-18 -1 7 0.0440 0.0371
-18 -1 8 0.0901 0.0016
-18 -1 9 -0.2529 -0.0177
-18 -1 10 0.0114 0.0066
-18 -1 11 0.1393 0.0123
-18 -1 12 -0.3894 -0.0641
-18 -1 13 -0.4403 0.0784
-18 0 3 1.1089 0.0210
-18 0 4 0.3876 0.0404
-18 0 5 -0.7086 -0.0076
-18 0 6 -0.2928 0.0039
-18 0 7 -0.1004 0.0315
-18 0 8 0.0711 0.0067
-18 0 9 0.3500 -0.0133
-18 0 10 0.6296 -0.0133
-18 0 11 1.1517 0.0485
-18 0 12 0.8130 -0.0254
-18 0 13 0.4345 -0.0249
-18 0 14 -0.1761 0.1614
-18 1 2 0.0833 -0.0240
-18 1 3 0.5179 -0.0167
-18 1 4 0.9126 0.0152
-18 1 5 0.2805 0.0007
-18 1 6 0.1993 -0.0145
-18 1 7 0.3979 0.0294
-18 1 8 0.0592 0.0335
-18 1 9 0.0324 0.0219
-18 1 10 0.0740 -0.0247
-18 1 11 0.5470 0.0154
-18 1 12 0.6189 0.0417
-18 1 13 0.5127 -0.0490
-18 1 14 -0.0658 0.0282
-18 1 15 -0.3136 0.1421
-18 2 1 -0.2767 -0.0276
-18 2 2 -0.3540 -0.0339
-18 2 3 -0.2379 -0.0180
-18 2 4 0.3174 0.0099
-18 2 5 0.8089 0.0254
-18 2 6 0.8907 -0.0143
-18 2 7 0.9814 -0.0169
-18 2 8 0.5176 -0.0142
-18 2 9 0.0772 0.0050
-18 2 10 -0.2240 -0.0084
-18 2 11 -0.1232 -0.0250
-18 2 12 -0.1058 0.0512
-18 2 13 -0.2646 0.0415
-18 2 14 -0.3555 -0.0290
-18 2 15 -0.8249 0.0143
-18 2 16 -0.4092 0.0886
-18 3 1 -0.1089 0.0282
-18 3 2 -0.4899 -0.0069
-18 3 3 -0.4212 -0.0045
-18 3 4 -0.6135 -0.0010
-18 3 5 -0.3445 0.0216
-18 3 6 0.1691 0.0129
-18 3 7 0.2542 0.0002
-18 3 8 0.0132 -0.0099
-18 3 9 -0.0660 -0.0052
-18 3 10 -0.0935 0.0171
-18 3 11 -0.0641 -0.0133
-18 3 12 0.1177 -0.0119
-18 3 13 -0.4036 0.0467
-18 3 14 -0.8206 0.0263
-18 3 15 -1.0876 -0.0576
-18 3 16 -0.5752 -0.0560
-18 4 1 0.3229 -0.0283
-18 4 2 -0.5728 -0.0349
-18 4 3 -0.5162 -0.0127
-18 4 4 -0.4476 -0.0031
-18 4 5 -1.0588 -0.0019
-18 4 6 -0.7370 -0.0022
-18 4 7 -0.4236 -0.0060
-18 4 8 -0.6976 -0.0059
-18 4 9 -0.6749 -0.0099
-18 4 10 -0.3012 0.0049
-18 4 11 -0.3675 0.0092
-18 4 12 -0.0443 -0.0278
-18 4 13 0.1157 -0.0284
-18 4 14 -0.3644 0.0339
-18 4 15 -0.9826 0.0312
-18 4 16 -0.8741 -0.0104
-18 5 1 0.7247 -0.0312
-18 5 2 -0.0450 -0.0159
-18 5 3 -0.6879 0.0129
-18 5 4 0.3691 0.0300
-18 5 5 0.2076 0.0150
-18 5 6 -0.1481 -0.0012
-18 5 7 0.0942 -0.0089
-18 5 8 -0.2714 -0.0125
-18 5 9 -0.8246 -0.0089
-18 5 10 -0.5621 -0.0029
-18 5 11 -0.3802 0.0156
-18 5 12 -0.2844 0.0277
-18 5 13 0.3772 -0.0064
-18 5 14 0.7481 -0.0144
-18 5 15 0.5626 0.0099
-18 5 16 0.0378 0.0185
-18 6 1 -0.8366 0.0063
-18 6 2 -0.4505 0.0038
-18 6 3 -1.5746 0.0024
-18 6 4 -0.8712 0.0042
-18 6 5 0.1533 -0.0028
-18 6 6 0.0217 -0.0066
-18 6 7 0.2926 0.0115
-18 6 8 0.4722 0.0195
-18 6 9 -0.0078 0.0154
-18 6 10 -0.3787 0.0071
-18 6 11 -0.2198 -0.0115
-18 6 12 -0.0783 -0.0025
-18 6 13 0.3573 0.0107
-18 6 14 0.4865 -0.0038
-18 6 15 0.3389 -0.0374
-18 6 16 -0.0946 -0.0637
-18 7 1 -1.5204 -0.0050
-18 7 2 -0.2912 0.0099
-18 7 3 -0.2710 0.0097
-18 7 4 -0.5027 0.0002
-18 7 5 0.2255 -0.0040
-18 7 6 0.0529 -0.0085
-18 7 7 -0.0555 -0.0008
-18 7 8 0.1688 0.0053
-18 7 9 0.1743 -0.0020
-18 7 10 -0.3767 -0.0015
-18 7 11 -0.9406 -0.0068
-18 7 12 -1.0472 -0.0172
-18 7 13 -0.1286 -0.0093
-18 7 14 0.7222 0.0399
-18 7 15 0.6217 0.0692
-18 7 16 0.5825 0.0563
-18 8 1 -0.0194 -0.0121
-18 8 2 0.4390 -0.0086
-18 8 3 1.0204 -0.0006
-18 8 4 0.5147 -0.0033
-18 8 5 0.6097 -0.0049
-18 8 6 0.2422 -0.0001
-18 8 7 -0.0787 0.0076
-18 8 8 0.1794 0.0076
-18 8 9 0.5241 0.0005
-18 8 10 0.5630 0.0057
-18 8 11 -0.0230 0.0159
-18 8 12 -1.1035 0.0181
-18 8 13 -1.3180 -0.0335
-18 8 14 -0.1407 -0.0655
-18 8 15 0.1890 -0.0399
-18 8 16 0.1220 -0.0562
-18 9 1 0.4153 0.0132
-18 9 2 0.4782 -0.0003
-18 9 3 0.6337 -0.0036
-18 9 4 -0.0893 0.0028
-18 9 5 -0.1163 0.0039
-18 9 6 -0.0119 -0.0024
-18 9 7 -0.3102 0.0026
-18 9 8 0.0385 0.0083
-18 9 9 0.5422 0.0004
-18 9 10 0.8706 0.0027
-18 9 11 1.0502 -0.0052
-18 9 12 0.6550 0.0084
-18 9 13 -0.4813 0.0030
-18 9 14 -0.2965 -0.0447
-18 9 15 0.3320 -0.0109
-18 9 16 0.1284 0.0184
-18 10 1 0.0296 -0.0123
-18 10 2 0.1872 0.0002
-18 10 3 0.3356 0.0021
-18 10 4 -0.1597 0.0008
-18 10 5 -0.2571 0.0040
-18 10 6 0.5555 -0.0069
-18 10 7 0.4694 -0.0165
-18 10 8 0.2311 -0.0048
-18 10 9 0.3367 -0.0032
-18 10 10 0.2405 0.0057
-18 10 11 0.0157 -0.0002
-18 10 12 0.3870 -0.0143
-18 10 13 0.0203 0.0010
-18 10 14 -0.5194 -0.0397
-18 10 15 0.0540 -0.0454
-18 11 1 -0.2027 -0.0007
-18 11 2 -0.1394 -0.0025
-18 11 3 -0.1502 0.0108
-18 11 4 -0.1935 0.0028
-18 11 5 -0.4521 -0.0091
-18 11 6 0.2764 -0.0127
-18 11 7 0.5770 -0.0054
-18 11 8 0.0854 0.0139
-18 11 9 0.0275 0.0135
-18 11 10 0.2566 -0.0066
-18 11 11 -0.2810 -0.0209
-18 11 12 -0.3739 -0.0396
-18 11 13 0.0941 -0.0139
-18 11 14 -0.3059 -0.0160
-18 12 1 -0.5608 -0.0075
-18 12 2 -0.5138 -0.0247
-18 12 3 -0.5514 -0.0122
-18 12 4 -0.1908 0.0038
-18 12 5 -0.1100 0.0094
-18 12 6 0.1656 -0.0063
-18 12 7 0.2864 -0.0036
-18 12 8 -0.5280 0.0140
-18 12 9 -1.0309 0.0076
-18 12 10 -0.3897 -0.0275
-18 12 11 -0.3025 -0.0520
-18 12 12 -1.1106 -0.0442
-18 12 13 -0.9053 0.0146
-18 12 14 -0.7220 0.0807
-18 13 1 -0.6548 -0.0003
-18 13 2 -0.8734 -0.0009
-18 13 3 -1.0767 0.0016
-18 13 4 -0.9472 -0.0061
-18 13 5 -0.5826 0.0161
-18 13 6 -0.2177 0.0073
-18 13 7 0.2176 -0.0233
-18 13 8 -0.2589 -0.0131
-18 13 9 -1.1361 -0.0170
-18 13 10 -0.7723 -0.0344
-18 13 11 0.2714 -0.0398
-18 13 12 -0.0432 -0.0090
-18 13 13 -0.3297 0.0595
-18 14 1 -0.4866 0.0022
-18 14 2 0.2753 -0.0196
-18 14 3 0.6018 0.0078
-18 14 4 0.2355 -0.0020
-18 14 5 -0.0413 -0.0022
-18 14 6 -0.2881 0.0215
-18 14 7 0.0008 -0.0189
-18 14 8 0.1945 -0.0072
-18 14 9 -0.3844 0.0269
-18 14 10 -0.7912 0.0240
-18 14 11 -0.0760 0.0044
-18 14 12 0.1553 -0.0133
-18 15 1 -0.0543 0.0499
-18 15 2 1.0085 -0.0265
-18 15 3 1.9839 -0.0296
-18 15 4 1.6155 0.0073
-18 15 5 0.8787 -0.0112
-18 15 6 0.1215 0.0140
-18 15 7 -0.2113 -0.0315
-18 15 8 0.0325 -0.0733
-18 15 9 0.0806 -0.0103
-18 15 10 -0.2306 0.0429
-18 16 2 0.7431 0.0358
-18 16 3 1.2792 -0.0336
-18 16 4 1.0087 0.0029
-18 16 5 0.3762 -0.0050
-18 16 6 -0.0077 0.0038
-18 16 7 -0.2193 0.0004
-18 16 8 -0.0469 -0.0851
-17 -4 8 -0.1788 0.0280
-17 -4 9 -0.5531 0.0080
-17 -4 10 -1.2805 -0.0454
-17 -3 4 -0.1219 -0.0493
-17 -3 5 -0.1127 0.0336
-17 -3 6 -0.0495 -0.0124
-17 -3 7 -0.2542 0.0013
-17 -3 8 -0.2885 0.0203
-17 -3 9 0.4125 0.0223
-17 -3 10 -0.2538 -0.0302
-17 -3 11 -0.1581 -0.0677
-17 -3 12 0.5199 -0.0052
-17 -3 13 0.3087 -0.0818
-17 -2 2 0.0485 0.0004
-17 -2 3 -0.8042 -0.0154
-17 -2 4 -0.3633 -0.0612
-17 -2 5 0.1179 0.0300
-17 -2 6 -0.1055 0.0386
-17 -2 7 -0.2475 0.0147
-17 -2 8 -0.8403 0.0082
-17 -2 9 -0.3677 0.0012
-17 -2 10 -0.2101 -0.0152
-17 -2 11 -0.7052 -0.0736
-17 -2 12 -0.3028 0.0165
-17 -2 13 -0.3281 0.0213
-17 -2 14 -0.0725 -0.0730
-17 -2 15 -0.1042 0.0478
-17 -1 1 0.2328 -0.0091
-17 -1 2 0.7480 -0.0010
-17 -1 3 -0.3635 0.0470
-17 -1 4 -0.9149 -0.0019
-17 -1 5 -0.0253 0.0110
-17 -1 6 0.1513 0.0241
-17 -1 7 0.2623 -0.0065
-17 -1 8 0.1175 0.0001
-17 -1 9 -0.0332 0.0015
-17 -1 10 0.3099 0.0222
-17 -1 11 -0.2530 -0.0365
-17 -1 12 -0.5821 0.0113
-17 -1 13 -0.8332 0.1328
-17 -1 14 -0.6915 0.0307
-17 -1 15 -0.8623 -0.0128
-17 -1 16 -1.2028 0.0738
-17 0 1 0.0916 0.0673
-17 0 2 0.9926 0.0282
-17 0 3 0.6421 0.0319
-17 0 4 -0.7272 0.0051
-17 0 5 -0.5716 -0.0136
-17 0 6 0.0208 0.0075
-17 0 7 0.0026 -0.0179
-17 0 8 0.2850 -0.0116
-17 0 9 0.4268 -0.0084
-17 0 10 1.0100 0.0237
-17 0 11 1.1401 0.0043
-17 0 12 0.6386 -0.0425
-17 0 13 -0.1748 0.0779
-17 0 14 -0.3161 0.1012
-17 0 15 -0.0795 -0.0332
-17 0 16 -0.9954 -0.0888
-17 1 1 0.2591 -0.0211
-17 1 2 0.6159 -0.0142
-17 1 3 0.9505 -0.0099
-17 1 4 0.3178 -0.0027
-17 1 5 -0.1664 -0.0170
-17 1 6 0.3780 0.0109
-17 1 7 0.2215 0.0108
-17 1 8 -0.3107 0.0099
-17 1 9 -0.6136 0.0001
-17 1 10 -0.3169 -0.0078
-17 1 11 0.3657 0.0185
-17 1 12 0.6728 -0.0242
-17 1 13 0.2036 -0.0112
-17 1 14 -0.3866 0.0874
-17 1 15 0.2729 0.0772
-17 1 16 0.2123 -0.0221
-17 1 17 0.0114 -0.0914
-17 2 1 -0.3489 -0.0257
-17 2 2 -0.0433 -0.0149
-17 2 3 0.2531 -0.0079
-17 2 4 0.6377 0.0084
-17 2 5 0.6035 -0.0022
-17 2 6 0.6757 -0.0049
-17 2 7 0.7620 -0.0073
-17 2 8 0.1542 -0.0086
-17 2 9 -0.5142 0.0052
-17 2 10 -0.6356 -0.0107
-17 2 11 -0.1873 0.0002
-17 2 12 0.0843 0.0200
-17 2 13 0.0381 -0.0119
-17 2 14 -0.5638 -0.0107
-17 2 15 -0.4500 0.0589
-17 2 16 -0.4240 0.0798
-17 2 17 -0.6793 0.0533
-17 3 1 -0.5613 -0.0040
-17 3 2 -0.1457 -0.0075
-17 3 3 -0.1536 -0.0019
-17 3 4 -0.2065 0.0014
-17 3 5 0.4385 0.0013
-17 3 6 0.4240 -0.0023
-17 3 7 0.2530 -0.0030
-17 3 8 0.1056 -0.0098
-17 3 9 -0.1611 0.0002
-17 3 10 -0.2288 0.0089
-17 3 11 0.3072 -0.0071
-17 3 12 0.3802 0.0038
-17 3 13 -0.1923 0.0247
-17 3 14 -0.7818 -0.0259
-17 3 15 -0.6293 -0.0480
-17 3 16 -0.2216 -0.0152
-17 3 17 -0.7382 -0.0134
-17 4 1 -0.2751 -0.0138
-17 4 2 -0.2853 -0.0128
-17 4 3 0.1465 0.0078
-17 4 4 -0.6671 0.0069
-17 4 5 -0.5541 -0.0045
-17 4 6 -0.1172 -0.0098
-17 4 7 -0.4160 -0.0076
-17 4 8 -0.5663 -0.0011
-17 4 9 -0.4145 -0.0077
-17 4 10 -0.4400 -0.0053
-17 4 11 -0.0458 -0.0021
-17 4 12 0.6743 -0.0231
-17 4 13 0.4829 0.0059
-17 4 14 -0.1697 0.0294
-17 4 15 -0.3886 0.0070
-17 4 16 0.2677 0.0079
-17 4 17 0.1078 -0.0052
-17 5 1 0.1994 -0.0073
-17 5 2 -0.6888 0.0007
-17 5 3 0.2061 0.0187
-17 5 4 0.3974 0.0194
-17 5 5 -0.2185 -0.0025
-17 5 6 -0.1181 -0.0106
-17 5 7 -0.3449 -0.0137
-17 5 8 -0.7117 -0.0051
-17 5 9 -0.5376 -0.0004
-17 5 10 -0.1981 -0.0169
-17 5 11 -0.1578 -0.0034
-17 5 12 0.3701 -0.0013
-17 5 13 0.6966 -0.0131
-17 5 14 0.7104 -0.0041
-17 5 15 0.5712 0.0046
-17 5 16 0.6962 0.0269
-17 5 17 0.9685 0.0453
-17 6 1 -0.5000 -0.0066
-17 6 2 -1.4687 -0.0071
-17 6 3 -1.4200 -0.0054
-17 6 4 -0.1247 -0.0024
-17 6 5 0.0231 -0.0128
-17 6 6 -0.0564 -0.0050
-17 6 7 -0.1847 0.0142
-17 6 8 -0.3643 0.0171
-17 6 9 -0.4482 0.0171
-17 6 10 -0.0794 -0.0064
-17 6 11 0.2041 -0.0227
-17 6 12 0.5390 -0.0094
-17 6 13 0.4201 0.0026
-17 6 14 -0.1621 -0.0163
-17 6 15 -0.1478 -0.0474
-17 6 16 -0.2411 -0.0499
-17 6 17 0.0027 -0.0559
-17 7 1 -0.4917 -0.0010
-17 7 2 -0.2475 0.0028
-17 7 3 -0.6694 -0.0014
-17 7 4 -0.0034 -0.0013
-17 7 5 0.4007 -0.0037
-17 7 6 0.3712 -0.0070
-17 7 7 0.0744 0.0021
-17 7 8 -0.1294 0.0032
-17 7 9 -0.3708 -0.0028
-17 7 10 -0.6474 -0.0075
-17 7 11 -0.6627 -0.0044
-17 7 12 0.0585 -0.0035
-17 7 13 1.1272 0.0241
-17 7 14 0.7025 0.0518
-17 7 15 0.3805 0.0358
-17 7 16 0.4990 0.0504
-17 7 17 0.3737 0.0721
-17 8 1 0.4149 -0.0008
-17 8 2 0.9715 -0.0016
-17 8 3 0.7210 -0.0048
-17 8 4 0.6972 -0.0084
-17 8 5 0.7401 -0.0046
-17 8 6 0.8144 0.0024
-17 8 7 0.9226 0.0017
-17 8 8 0.8289 -0.0034
-17 8 9 0.6708 -0.0057
-17 8 10 0.1382 -0.0152
-17 8 11 -0.5991 0.0036
-17 8 12 -1.1750 0.0057
-17 8 13 -0.1353 -0.0226
-17 8 14 0.4957 -0.0217
-17 8 15 -0.1176 -0.0598
-17 8 16 -0.2287 -0.0864
-17 8 17 -0.0393 -0.0652
-17 9 1 0.3139 0.0053
-17 9 2 0.7030 -0.0041
-17 9 3 0.4161 0.0008
-17 9 4 0.0843 0.0129
-17 9 5 0.1055 0.0091
-17 9 6 0.1367 0.0066
-17 9 7 0.6231 0.0078
-17 9 8 0.9932 -0.0049
-17 9 9 1.0855 -0.0052
-17 9 10 0.6900 -0.0186
-17 9 11 0.4108 -0.0205
-17 9 12 -0.4935 0.0101
-17 9 13 -0.8672 0.0023
-17 9 14 0.0926 0.0215
-17 9 15 0.1153 0.0314
-17 9 16 -0.5396 -0.0006
-17 10 1 -0.2425 -0.0007
-17 10 2 0.0260 -0.0019
-17 10 3 0.1566 -0.0067
-17 10 4 -0.1277 0.0100
-17 10 5 0.0443 0.0140
-17 10 6 0.0293 -0.0045
-17 10 7 0.1203 -0.0084
-17 10 8 0.3397 -0.0079
-17 10 9 0.5967 -0.0015
-17 10 10 0.2390 0.0036
-17 10 11 0.1537 -0.0113
-17 10 12 0.2904 0.0021
-17 10 13 -0.5475 -0.0085
-17 10 14 -0.4139 -0.0243
-17 10 15 0.3858 -0.0172
-17 10 16 0.5161 -0.0146
-17 11 1 -0.4784 0.0039
-17 11 2 -0.6277 0.0118
-17 11 3 -0.2186 0.0015
-17 11 4 -0.0931 -0.0033
-17 11 5 0.0878 -0.0010
-17 11 6 0.0437 -0.0018
-17 11 7 -0.1870 -0.0001
-17 11 8 -0.2420 0.0083
-17 11 9 0.1057 0.0090
-17 11 10 0.1642 -0.0009
-17 11 11 -0.2082 -0.0187
-17 11 12 0.4083 -0.0110
-17 11 13 0.3224 -0.0036
-17 11 14 -0.3117 -0.0286
-17 11 15 -0.1267 -0.0756
-17 12 1 -1.0016 -0.0025
-17 12 2 -1.2629 -0.0003
-17 12 3 -0.8464 -0.0034
-17 12 4 -0.0658 0.0056
-17 12 5 0.4980 0.0014
-17 12 6 0.4830 -0.0041
-17 12 7 -0.1806 0.0049
-17 12 8 -0.6011 0.0022
-17 12 9 -0.4203 0.0009
-17 12 10 -0.0127 -0.0120
-17 12 11 -0.5873 -0.0190
-17 12 12 -0.6619 0.0138
-17 12 13 -0.3031 0.0587
-17 12 14 -0.5708 0.0910
-17 12 15 -0.5215 0.0958
-17 13 1 -1.0235 0.0195
-17 13 2 -1.7606 0.0270
-17 13 3 -2.0904 -0.0031
-17 13 4 -1.3853 -0.0042
-17 13 5 -0.3604 0.0133
-17 13 6 0.4542 -0.0121
-17 13 7 0.1981 -0.0068
-17 13 8 -0.3824 -0.0108
-17 13 9 -0.4179 -0.0198
-17 13 10 0.2440 -0.0144
-17 13 11 0.2683 -0.0028
-17 13 12 -0.0049 0.0526
-17 13 13 0.1869 0.0957
-17 13 14 -0.2312 0.0956
-17 14 1 0.3239 -0.0139
-17 14 2 0.5040 0.0168
-17 14 3 -0.2928 0.0151
-17 14 4 -0.6230 -0.0185
-17 14 5 -0.5000 0.0175
-17 14 6 0.1290 0.0059
-17 14 7 0.4881 -0.0011
-17 14 8 0.1606 0.0268
-17 14 9 -0.1804 0.0201
-17 14 10 0.0422 0.0082
-17 14 11 0.0876 -0.0216
-17 14 12 -0.1520 -0.0110
-17 14 13 0.4326 0.0234
-17 15 1 0.8897 -0.0010
-17 15 2 2.1395 -0.0212
-17 15 3 1.8457 0.0176
-17 15 4 0.9325 -0.0079
-17 15 5 0.1293 0.0026
-17 15 6 -0.2703 0.0041
-17 15 7 -0.0827 -0.0482
-17 15 8 -0.0683 -0.0162
-17 15 9 -0.3094 0.0317
-17 15 10 -0.0556 0.0539
-17 15 11 0.2234 0.0163
-17 15 12 -0.3684 -0.0352
-17 16 1 0.8278 0.0560
-17 16 2 1.4297 -0.0110
-17 16 3 1.3142 -0.0071
-17 16 4 0.4310 0.0015
-17 16 5 -0.2609 -0.0090
-17 16 6 -0.7179 0.0151
-17 16 7 -0.5432 -0.0457
-17 16 8 -0.0964 -0.0653
-17 16 9 -0.4232 0.0028
-17 16 10 -0.7811 0.0819
-17 17 1 -0.1007 0.0287
-17 17 2 0.1774 0.0087
-17 17 3 0.1632 -0.0173
-17 17 4 -0.3656 0.0110
-17 17 5 -0.6228 -0.0036
-17 17 6 -0.7038 0.0168
-17 17 7 -0.6339 -0.0003
-17 17 8 0.3630 -0.0504
-16 -5 5 -0.3514 -0.0630
-16 -5 6 -0.4834 0.0125
-16 -5 7 -0.2496 -0.0042
-16 -5 8 -0.6843 0.0032
-16 -5 9 -0.7459 -0.0220
-16 -5 10 0.6175 -0.0244
-16 -5 11 0.2839 -0.0165
-16 -5 12 -0.0879 -0.0990
-16 -4 3 -0.0279 0.0619
-16 -4 4 0.0293 0.0201
-16 -4 5 0.0813 -0.0639
-16 -4 6 -0.2645 -0.0015
-16 -4 7 -0.2882 0.0267
-16 -4 8 -0.2333 0.0194
-16 -4 9 -1.2034 -0.0100
-16 -4 10 -0.3361 -0.0327
-16 -4 11 0.6359 0.0219
-16 -4 12 0.2511 -0.0325
-16 -4 13 0.3843 -0.0474
-16 -4 14 -0.1449 0.0664
-16 -3 1 -0.0188 0.0289
-16 -3 2 -0.3865 -0.0270
-16 -3 3 -0.1135 -0.0478
-16 -3 4 0.0711 0.0191
-16 -3 5 0.0610 -0.0201
-16 -3 6 -0.0984 -0.0170
-16 -3 7 -0.4856 0.0202
-16 -3 8 0.2009 0.0205
-16 -3 9 0.0256 0.0129
-16 -3 10 -0.2523 -0.0387
-16 -3 11 0.6936 -0.0031
-16 -3 12 0.6586 -0.0242
-16 -3 13 0.6569 -0.0746
-16 -3 14 0.1318 0.0468
-16 -3 15 -0.5814 0.1589
-16 -2 1 0.4847 -0.0342
-16 -2 2 -0.2751 -0.0043
-16 -2 3 -0.2552 -0.0515
-16 -2 4 0.1701 -0.0054
-16 -2 5 -0.0380 0.0202
-16 -2 6 -0.1696 0.0028
-16 -2 7 -0.7608 0.0175
-16 -2 8 -0.9204 -0.0002
-16 -2 9 -0.4776 0.0051
-16 -2 10 -0.8546 -0.0277
-16 -2 11 -0.5393 -0.0082
-16 -2 12 -0.2382 0.0201
-16 -2 13 0.0207 -0.0557
-16 -2 14 0.0731 0.0041
-16 -2 15 -0.1195 0.1451
-16 -2 16 0.1290 0.2064
-16 -1 1 0.4313 -0.0344
-16 -1 2 -0.0791 0.0120
-16 -1 3 -0.6140 0.0079
-16 -1 4 -0.1168 0.0004
-16 -1 5 0.1110 0.0142
-16 -1 6 0.1160 -0.0122
-16 -1 7 0.4013 0.0022
-16 -1 8 0.1563 -0.0005
-16 -1 9 0.2206 0.0048
-16 -1 10 -0.1092 -0.0078
-16 -1 11 -0.6604 -0.0191
-16 -1 12 -0.8638 0.0425
-16 -1 13 -0.6769 0.0071
-16 -1 14 -0.6847 -0.0312
-16 -1 15 -1.2910 0.0391
-16 -1 16 -0.7952 0.1027
-16 -1 17 -0.2204 0.1366
-16 0 1 0.1661 0.0202
-16 0 2 0.2999 0.0052
-16 0 3 -0.4165 0.0058
-16 0 4 -0.5396 -0.0103
-16 0 5 0.0343 -0.0042
-16 0 6 -0.0076 -0.0250
-16 0 7 0.2096 -0.0174
-16 0 8 0.6037 0.0013
-16 0 9 0.8397 0.0059
-16 0 10 1.0502 0.0117
-16 0 11 0.6202 -0.0217
-16 0 12 -0.2486 -0.0044
-16 0 13 -0.5588 0.0159
-16 0 14 -0.2224 -0.0373
-16 0 15 -1.0115 -0.0745
-16 0 16 -1.5374 -0.0822
-16 0 17 -1.4705 -0.0727
-16 1 1 0.3301 0.0009
-16 1 2 0.5203 -0.0137
-16 1 3 0.2177 -0.0106
-16 1 4 -0.3184 -0.0090
-16 1 5 -0.0417 0.0004
-16 1 6 0.3035 -0.0046
-16 1 7 -0.2724 -0.0081
-16 1 8 -0.6557 0.0061
-16 1 9 -0.6887 -0.0033
-16 1 10 -0.1621 -0.0040
-16 1 11 0.4851 -0.0041
-16 1 12 0.3842 -0.0136
-16 1 13 -0.2065 0.0025
-16 1 14 0.0985 0.0166
-16 1 15 0.2018 -0.0189
-16 1 16 -0.0277 -0.0632
-16 1 17 -0.2072 -0.0948
-16 1 18 -0.5237 -0.1092
-16 2 1 -0.0702 0.0073
-16 2 2 0.1575 0.0026
-16 2 3 0.2798 -0.0012
-16 2 4 0.3195 0.0057
-16 2 5 -0.0404 0.0099
-16 2 6 0.3962 0.0030
-16 2 7 0.3522 -0.0072
-16 2 8 -0.3405 0.0020
-16 2 9 -0.6951 0.0069
-16 2 10 -0.4102 -0.0126
-16 2 11 0.1946 -0.0108
-16 2 12 0.5231 0.0043
-16 2 13 0.2486 -0.0161
-16 2 14 0.0493 -0.0000
-16 2 15 -0.1116 0.0307
-16 2 16 -0.3977 0.0345
-16 2 17 -0.0878 0.0509
-16 2 18 -0.4044 0.0451
-16 3 1 -0.1372 -0.0088
-16 3 2 0.2098 -0.0011
-16 3 3 -0.0990 -0.0046
-16 3 4 0.4912 -0.0051
-16 3 5 0.4854 0.0031
-16 3 6 0.2009 0.0028
-16 3 7 0.3791 0.0009
-16 3 8 0.0988 -0.0027
-16 3 9 -0.2263 0.0092
-16 3 10 0.0822 0.0110
-16 3 11 0.5731 -0.0137
-16 3 12 0.3314 0.0082
-16 3 13 -0.1177 0.0054
-16 3 14 -0.1390 -0.0257
-16 3 15 0.0443 -0.0188
-16 3 16 -0.4216 -0.0223
-16 3 17 -0.3483 -0.0112
-16 3 18 -0.0107 -0.0047
-16 4 1 -0.1146 -0.0092
-16 4 2 0.3973 0.0010
-16 4 3 -0.2687 0.0115
-16 4 4 -0.5749 0.0023
-16 4 5 0.0001 0.0017
-16 4 6 -0.1284 -0.0003
-16 4 7 -0.1359 0.0081
-16 4 8 -0.0671 0.0102
-16 4 9 -0.2217 -0.0048
-16 4 10 -0.1925 0.0094
-16 4 11 0.5524 -0.0011
-16 4 12 0.7422 -0.0054
-16 4 13 0.3107 0.0171
-16 4 14 0.1452 0.0113
-16 4 15 0.4419 0.0121
-16 4 16 0.2871 0.0045
-16 4 17 -0.4454 -0.0050
-16 4 18 -0.3446 -0.0262
-16 5 1 -0.2813 0.0012
-16 5 2 0.0709 0.0009
-16 5 3 0.5086 0.0080
-16 5 4 -0.2142 -0.0038
-16 5 5 -0.3740 -0.0103
-16 5 6 -0.4205 -0.0086
-16 5 7 -0.4107 -0.0045
-16 5 8 -0.2138 0.0136
-16 5 9 0.1458 -0.0019
-16 5 10 0.1129 -0.0108
-16 5 11 0.2397 0.0014
-16 5 12 0.3858 0.0027
-16 5 13 0.2918 0.0039
-16 5 14 0.6259 0.0013
-16 5 15 0.8577 0.0119
-16 5 16 0.9954 0.0234
-16 5 17 0.3200 0.0441
-16 5 18 -0.4698 0.0535
-16 6 1 -0.7147 -0.0046
-16 6 2 -1.1955 -0.0043
-16 6 3 -0.3231 -0.0023
-16 6 4 0.0349 -0.0091
-16 6 5 -0.2809 -0.0155
-16 6 6 -0.6932 -0.0009
-16 6 7 -0.5961 0.0071
-16 6 8 -0.3668 0.0121
-16 6 9 0.0185 0.0054
-16 6 10 0.4103 -0.0133
-16 6 11 0.4670 -0.0204
-16 6 12 0.2014 -0.0039
-16 6 13 -0.8208 0.0056
-16 6 14 -0.7722 -0.0155
-16 6 15 -0.1563 -0.0259
-16 6 16 0.1950 -0.0422
-16 6 17 0.3525 -0.0522
-16 6 18 -0.0739 -0.0726
-16 7 1 -0.0799 0.0007
-16 7 2 -0.5603 0.0015
-16 7 3 -0.4652 0.0039
-16 7 4 0.0820 0.0055
-16 7 5 0.2170 -0.0001
-16 7 6 -0.3421 -0.0024
-16 7 7 -0.5447 0.0012
-16 7 8 -0.2540 -0.0021
-16 7 9 -0.2535 -0.0124
-16 7 10 -0.0297 -0.0003
-16 7 11 0.2752 0.0051
-16 7 12 1.0621 0.0069
-16 7 13 0.6684 0.0287
-16 7 14 -0.1511 0.0212
-16 7 15 0.2900 0.0314
-16 7 16 0.7438 0.0554
-16 7 17 0.8471 0.0877
-16 7 18 0.2738 0.0833
-16 8 1 0.7105 0.0004
-16 8 2 0.4834 -0.0071
-16 8 3 0.1425 -0.0086
-16 8 4 0.2712 -0.0090
-16 8 5 0.7014 -0.0004
-16 8 6 0.7696 0.0024
-16 8 7 0.4810 -0.0041
-16 8 8 0.6430 0.0003
-16 8 9 0.2900 -0.0128
-16 8 10 0.0001 -0.0087
-16 8 11 -0.4181 0.0173
-16 8 12 -0.1176 0.0049
-16 8 13 0.6510 -0.0042
-16 8 14 -0.0769 -0.0393
-16 8 15 -0.6551 -0.0688
-16 8 16 -0.2686 -0.0602
-16 8 17 0.5163 0.0010
-16 9 1 0.5041 -0.0037
-16 9 2 0.5242 -0.0074
-16 9 3 -0.0391 0.0087
-16 9 4 -0.3029 0.0126
-16 9 5 -0.0499 0.0054
-16 9 6 0.5615 0.0084
-16 9 7 0.7017 -0.0025
-16 9 8 1.0110 -0.0050
-16 9 9 0.6149 -0.0042
-16 9 10 0.0375 -0.0154
-16 9 11 -0.2673 0.0043
-16 9 12 -0.9841 0.0152
-16 9 13 -0.4333 0.0330
-16 9 14 0.0173 0.0389
-16 9 15 -0.7577 0.0190
-16 9 16 -1.4596 -0.0044
-16 9 17 -0.5633 -0.0236
-16 10 1 -0.3565 -0.0025
-16 10 2 0.1872 -0.0127
-16 10 3 0.0729 -0.0008
-16 10 4 -0.3013 0.0162
-16 10 5 -0.5044 0.0022
-16 10 6 -0.1168 -0.0122
-16 10 7 0.0672 -0.0104
-16 10 8 0.4481 -0.0049
-16 10 9 0.7218 0.0080
-16 10 10 0.2081 0.0107
-16 10 11 0.4020 0.0142
-16 10 12 -0.1353 0.0088
-16 10 13 -0.7496 0.0039
-16 10 14 -0.1177 -0.0092
-16 10 15 0.1747 -0.0414
-16 10 16 -0.8870 -0.0452
-16 10 17 -1.4254 -0.0786
-16 11 1 -0.8788 0.0104
-16 11 2 -0.4958 0.0046
-16 11 3 -0.0286 -0.0002
-16 11 4 -0.0721 0.0048
-16 11 5 -0.5308 0.0037
-16 11 6 -0.5914 -0.0066
-16 11 7 -0.3735 -0.0055
-16 11 8 -0.3635 0.0126
-16 11 9 0.1561 0.0123
-16 11 10 0.1189 0.0004
-16 11 11 0.5384 -0.0035
-16 11 12 0.9723 -0.0111
-16 11 13 0.1945 -0.0108
-16 11 14 -0.0982 -0.0328
-16 11 15 0.3943 -0.1255
-16 11 16 0.1498 -0.1613
-16 12 1 -1.2824 0.0032
-16 12 2 -1.1383 -0.0013
-16 12 3 -0.3418 0.0028
-16 12 4 0.2471 0.0091
-16 12 5 0.1209 0.0016
-16 12 6 -0.4638 0.0074
-16 12 7 -0.3561 0.0007
-16 12 8 -0.3512 0.0115
-16 12 9 -0.3165 0.0180
-16 12 10 -0.4716 -0.0023
-16 12 11 -0.4282 -0.0031
-16 12 12 0.2589 -0.0036
-16 12 13 0.1464 0.0185
-16 12 14 -0.0627 0.0683
-16 12 15 0.3097 0.0163
-16 13 1 -1.3899 0.0257
-16 13 2 -2.0446 0.0057
-16 13 3 -1.5199 -0.0161
-16 13 4 -0.5386 0.0069
-16 13 5 0.3498 -0.0040
-16 13 6 0.2908 -0.0049
-16 13 7 0.1433 -0.0026
-16 13 8 0.3354 -0.0112
-16 13 9 0.3406 0.0056
-16 13 10 0.0213 0.0065
-16 13 11 -0.1304 0.0259
-16 13 12 0.5305 0.0380
-16 13 13 0.4140 0.0277
-16 13 14 -0.0044 0.0679
-16 13 15 0.1770 0.0872
-16 14 1 0.4858 0.0056
-16 14 2 -0.2605 0.0167
-16 14 3 -0.5437 -0.0212
-16 14 4 -0.2845 -0.0034
-16 14 5 0.3334 0.0176
-16 14 6 0.8212 0.0039
-16 14 7 0.7194 0.0161
-16 14 8 0.6771 0.0021
-16 14 9 0.6973 -0.0034
-16 14 10 0.1443 -0.0143
-16 14 11 -0.6032 -0.0134
-16 14 12 0.1525 0.0009
-16 14 13 0.6650 -0.0101
-16 14 14 0.0186 0.0045
-16 15 1 1.1601 -0.0094
-16 15 2 1.4141 0.0117
-16 15 3 0.8445 0.0014
-16 15 4 0.3762 -0.0124
-16 15 5 -0.0184 0.0183
-16 15 6 -0.0172 -0.0038
-16 15 7 -0.0472 -0.0064
-16 15 8 -0.3083 0.0070
-16 15 9 -0.1275 0.0187
-16 15 10 0.1525 0.0174
-16 15 11 -0.6509 0.0016
-16 15 12 -0.6016 -0.0121
-16 15 13 0.4967 -0.0449
-16 16 1 0.6504 0.0113
-16 16 2 0.8665 -0.0089
-16 16 3 0.1645 0.0031
-16 16 4 -0.5310 -0.0097
-16 16 5 -0.9806 0.0148
-16 16 6 -1.0021 0.0061
-16 16 7 -0.5068 -0.0227
-16 16 8 -0.5920 -0.0034
-16 16 9 -1.1944 0.0451
-16 16 10 -0.8599 0.0833
-16 16 11 -0.7964 0.0810
-16 17 1 0.3037 0.0173
-16 17 2 0.2852 -0.0079
-16 17 3 -0.3281 -0.0044
-16 17 4 -1.0257 -0.0040
-16 17 5 -1.3401 0.0075
-16 17 6 -1.3549 0.0166
-16 17 7 -0.3895 -0.0175
-16 17 8 0.9805 -0.0311
-16 17 9 0.8263 -0.0034
-16 17 10 0.2884 0.0475
-16 18 1 0.1252 -0.0052
-16 18 2 0.3156 -0.0039
-16 18 3 0.2019 -0.0047
-16 18 4 -0.0696 -0.0100
-16 18 5 -0.1853 -0.0249
-16 18 6 -0.6084 -0.0252
-16 18 7 -1.0580 -0.0442
-15 -7 7 0.2218 0.0639
-15 -7 8 0.5807 0.0076
-15 -7 9 0.2775 0.0130
-15 -7 10 -0.2435 0.0441
-15 -6 3 -0.2583 -0.0632
-15 -6 4 -0.1353 -0.0271
-15 -6 5 -0.1374 -0.0152
-15 -6 6 0.1058 -0.0249
-15 -6 7 0.2018 0.0265
-15 -6 8 0.6809 0.0122
-15 -6 9 1.0773 -0.0074
-15 -6 10 -0.1373 0.0146
-15 -6 11 -0.1111 -0.0003
-15 -6 12 0.5853 0.0484
-15 -6 13 0.2145 0.1002
-15 -5 1 -0.4339 -0.0020
-15 -5 2 -0.3323 -0.0036
-15 -5 3 -0.3863 -0.0516
-15 -5 4 -0.5472 -0.0706
-15 -5 5 -0.6678 -0.0077
-15 -5 6 -0.3753 -0.0095
-15 -5 7 -0.2388 0.0028
-15 -5 8 -0.3834 0.0058
-15 -5 9 0.6896 -0.0232
-15 -5 10 0.4739 -0.0028
-15 -5 11 -0.4674 -0.0524
-15 -5 12 -0.0071 -0.0740
-15 -5 13 -0.0983 -0.0004
-15 -5 14 0.1547 0.0236
-15 -5 15 0.3455 -0.0492
-15 -4 1 -0.0553 0.0362
-15 -4 2 0.0669 0.0491
-15 -4 3 0.2850 0.0425
-15 -4 4 0.1316 -0.0390
-15 -4 5 -0.3119 -0.0226
-15 -4 6 -0.4225 0.0098
-15 -4 7 0.0771 0.0051
-15 -4 8 -0.3471 0.0084
-15 -4 9 -0.0904 -0.0245
-15 -4 10 0.8374 0.0122
-15 -4 11 0.3338 0.0168
-15 -4 12 0.1645 -0.0261
-15 -4 13 -0.3941 0.0203
-15 -4 14 -0.8641 0.0755
-15 -4 15 -0.4994 0.0338
-15 -4 16 -0.2377 -0.1151
-15 -3 1 -0.1057 0.0157
-15 -3 2 0.0514 -0.0245
-15 -3 3 0.2886 0.0059
-15 -3 4 0.3276 -0.0125
-15 -3 5 -0.0089 -0.0279
-15 -3 6 -0.6139 0.0064
-15 -3 7 -0.2430 0.0054
-15 -3 8 0.3215 0.0198
-15 -3 9 0.1703 -0.0045
-15 -3 10 0.7661 -0.0041
-15 -3 11 0.8862 0.0123
-15 -3 12 0.7583 -0.0290
-15 -3 13 0.2606 -0.0042
-15 -3 14 -0.8474 0.0704
-15 -3 15 -1.4013 0.1084
-15 -3 16 -1.5983 -0.0067
-15 -3 17 -0.8965 -0.1909
-15 -2 1 -0.1170 0.0088
-15 -2 2 0.0597 -0.0140
-15 -2 3 0.1825 -0.0122
-15 -2 4 0.0459 0.0077
-15 -2 5 -0.1832 -0.0043
-15 -2 6 -0.7044 0.0099
-15 -2 7 -1.3219 -0.0051
-15 -2 8 -0.9876 -0.0026
-15 -2 9 -0.7510 0.0056
-15 -2 10 -0.5684 0.0033
-15 -2 11 -0.1915 0.0191
-15 -2 12 0.1898 -0.0162
-15 -2 13 0.4076 -0.0235
-15 -2 14 0.0763 0.0261
-15 -2 15 -0.0186 0.0974
-15 -2 16 -0.4608 0.1213
-15 -2 17 -0.4230 -0.0076
-15 -2 18 -0.2831 -0.0970
-15 -1 1 -0.5575 -0.0078
-15 -1 2 -0.4206 0.0120
-15 -1 3 -0.0909 0.0092
-15 -1 4 -0.0894 0.0149
-15 -1 5 -0.2287 -0.0004
-15 -1 6 0.1048 0.0032
-15 -1 7 0.1902 -0.0035
-15 -1 8 -0.0801 -0.0169
-15 -1 9 -0.1709 -0.0060
-15 -1 10 -0.5957 -0.0067
-15 -1 11 -0.9032 0.0021
-15 -1 12 -0.5320 -0.0067
-15 -1 13 -0.0735 -0.0130
-15 -1 14 -0.4249 0.0066
-15 -1 15 -0.3173 0.0310
-15 -1 16 0.0197 0.0821
-15 -1 17 0.5912 0.0861
-15 -1 18 1.0297 0.0211
-15 0 1 -0.5874 -0.0076
-15 0 2 -0.6595 -0.0023
-15 0 3 -0.3343 0.0022
-15 0 4 -0.0807 0.0033
-15 0 5 -0.1033 -0.0082
-15 0 6 -0.1456 -0.0064
-15 0 7 0.5495 0.0056
-15 0 8 0.7931 0.0007
-15 0 9 0.7473 0.0048
-15 0 10 0.4328 0.0077
-15 0 11 -0.4903 -0.0052
-15 0 12 -0.8618 -0.0246
-15 0 13 -0.2525 -0.0227
-15 0 14 -0.2735 -0.0129
-15 0 15 -0.6755 -0.0225
-15 0 16 -0.9055 -0.0385
-15 0 17 -0.5557 -0.0350
-15 0 18 0.4907 -0.0374
-15 1 1 0.0930 -0.0022
-15 1 2 -0.2702 -0.0094
-15 1 3 -0.2646 -0.0019
-15 1 4 -0.3628 0.0041
-15 1 5 0.0956 -0.0041
-15 1 6 -0.1275 -0.0064
-15 1 7 -0.3973 0.0031
-15 1 8 -0.3042 0.0033
-15 1 9 -0.2175 -0.0078
-15 1 10 0.2886 -0.0007
-15 1 11 0.3622 0.0115
-15 1 12 -0.1221 -0.0156
-15 1 13 -0.1219 -0.0200
-15 1 14 0.1319 -0.0057
-15 1 15 0.3374 -0.0047
-15 1 16 0.2909 -0.0175
-15 1 17 -0.2049 -0.0554
-15 1 18 0.5226 -0.0674
-15 1 19 0.6050 -0.0669
-15 2 1 0.2051 0.0128
-15 2 2 0.0143 -0.0003
-15 2 3 0.2682 -0.0006
-15 2 4 -0.2786 0.0113
-15 2 5 -0.2815 0.0058
-15 2 6 0.2986 0.0017
-15 2 7 0.0310 0.0031
-15 2 8 -0.1890 0.0095
-15 2 9 -0.2073 0.0009
-15 2 10 0.2367 -0.0210
-15 2 11 0.7855 0.0035
-15 2 12 0.9201 0.0008
-15 2 13 0.6291 -0.0185
-15 2 14 0.0509 -0.0056
-15 2 15 -0.2163 0.0065
-15 2 16 0.2605 0.0440
-15 2 17 0.0080 0.0501
-15 2 18 -0.0780 0.0404
-15 2 19 0.5620 0.0323
-15 3 1 0.3560 -0.0046
-15 3 2 0.0919 -0.0043
-15 3 3 0.5005 -0.0104
-15 3 4 0.7501 -0.0017
-15 3 5 0.0880 -0.0032
-15 3 6 0.3306 -0.0038
-15 3 7 0.3829 -0.0029
-15 3 8 0.0399 -0.0058
-15 3 9 -0.1092 0.0104
-15 3 10 0.1749 -0.0087
-15 3 11 0.2700 -0.0086
-15 3 12 0.1992 0.0126
-15 3 13 0.3064 -0.0014
-15 3 14 0.1446 -0.0081
-15 3 15 -0.3132 -0.0249
-15 3 16 -0.1018 -0.0177
-15 3 17 0.4022 -0.0103
-15 3 18 0.1102 -0.0181
-15 3 19 0.0542 -0.0001
-15 4 1 0.2914 -0.0032
-15 4 2 -0.0832 0.0073
-15 4 3 -0.6557 0.0094
-15 4 4 -0.0938 0.0104
-15 4 5 -0.0870 0.0051
-15 4 6 -0.0938 -0.0007
-15 4 7 0.0820 0.0112
-15 4 8 0.0122 -0.0010
-15 4 9 -0.2694 0.0022
-15 4 10 -0.0878 0.0068
-15 4 11 0.1923 -0.0068
-15 4 12 0.0458 -0.0013
-15 4 13 0.1419 -0.0029
-15 4 14 0.1722 -0.0002
-15 4 15 -0.0415 -0.0046
-15 4 16 -0.4659 -0.0000
-15 4 17 -0.2768 0.0016
-15 4 18 0.0942 -0.0242
-15 4 19 -0.0080 -0.0211
-15 5 1 0.0074 -0.0029
-15 5 2 0.3391 -0.0043
-15 5 3 -0.1827 -0.0023
-15 5 4 -0.5355 -0.0037
-15 5 5 -0.5558 -0.0012
-15 5 6 -0.4425 -0.0057
-15 5 7 -0.2953 0.0085
-15 5 8 0.0294 0.0143
-15 5 9 0.2142 0.0025
-15 5 10 0.0497 0.0018
-15 5 11 -0.0177 0.0075
-15 5 12 -0.2901 0.0119
-15 5 13 0.1278 0.0026
-15 5 14 0.4510 0.0013
-15 5 15 0.3520 0.0024
-15 5 16 -0.0626 0.0222
-15 5 17 -0.6765 0.0420
-15 5 18 -0.4680 0.0361
-15 5 19 -0.1556 0.0481
-15 6 1 -0.4995 0.0031
-15 6 2 -0.3301 0.0029
-15 6 3 0.0492 0.0007
-15 6 4 -0.1958 -0.0054
-15 6 5 -0.6918 -0.0044
-15 6 6 -0.5767 0.0001
-15 6 7 -0.3029 0.0025
-15 6 8 -0.2349 0.0043
-15 6 9 0.2378 0.0036
-15 6 10 0.2668 -0.0109
-15 6 11 0.0138 -0.0140
-15 6 12 -0.9576 0.0073
-15 6 13 -1.2507 0.0056
-15 6 14 -0.4984 -0.0040
-15 6 15 -0.1995 -0.0277
-15 6 16 -0.0680 -0.0404
-15 6 17 -0.4002 -0.0605
-15 6 18 -0.3525 -0.1125
-15 6 19 -0.0807 -0.0798
-15 7 1 -0.2048 0.0005
-15 7 2 -0.6782 0.0072
-15 7 3 -0.4557 0.0092
-15 7 4 -0.1620 0.0107
-15 7 5 -0.5821 0.0053
-15 7 6 -0.7359 0.0008
-15 7 7 -0.0897 0.0029
-15 7 8 -0.0839 -0.0099
-15 7 9 0.1670 -0.0031
-15 7 10 0.3790 0.0126
-15 7 11 0.6832 0.0020
-15 7 12 0.6527 0.0103
-15 7 13 -0.1674 0.0117
-15 7 14 0.0200 0.0179
-15 7 15 0.5053 0.0224
-15 7 16 0.7026 0.0422
-15 7 17 0.1891 0.0657
-15 7 18 -0.1410 -0.0189
-15 8 1 0.3799 -0.0063
-15 8 2 -0.3865 -0.0061
-15 8 3 -0.6155 -0.0087
-15 8 4 -0.0805 -0.0053
-15 8 5 0.1737 0.0056
-15 8 6 -0.1509 -0.0007
-15 8 7 0.3301 0.0046
-15 8 8 0.2446 0.0047
-15 8 9 -0.0169 -0.0054
-15 8 10 0.0650 0.0107
-15 8 11 -0.1106 0.0078
-15 8 12 0.4940 0.0002
-15 8 13 0.4286 -0.0181
-15 8 14 -0.1405 -0.0321
-15 8 15 -0.0840 -0.0332
-15 8 16 0.6283 -0.0195
-15 8 17 0.5382 0.0618
-15 8 18 -0.3768 0.0418
-15 9 1 0.6931 -0.0068
-15 9 2 -0.0018 0.0007
-15 9 3 -0.7664 0.0095
-15 9 4 -0.6582 0.0017
-15 9 5 0.0196 0.0064
-15 9 6 -0.0002 0.0058
-15 9 7 0.3988 -0.0026
-15 9 8 0.6105 0.0052
-15 9 9 -0.2166 0.0030
-15 9 10 -0.2937 -0.0011
-15 9 11 -0.7858 -0.0065
-15 9 12 -0.8656 0.0051
-15 9 13 -0.0771 0.0207
-15 9 14 -0.1071 0.0286
-15 9 15 -0.7453 0.0411
-15 9 16 -0.2149 0.0141
-15 9 17 0.9690 0.0593
-15 9 18 0.4388 0.0476
-15 10 1 0.2666 -0.0087
-15 10 2 0.5711 -0.0092
-15 10 3 0.0656 0.0028
-15 10 4 -0.4094 -0.0012
-15 10 5 -0.1120 -0.0132
-15 10 6 -0.0643 -0.0082
-15 10 7 -0.0979 -0.0010
-15 10 8 0.7995 0.0048
-15 10 9 0.6619 0.0201
-15 10 10 0.4947 0.0265
-15 10 11 0.2090 0.0079
-15 10 12 -0.8052 0.0039
-15 10 13 -0.7038 0.0077
-15 10 14 -0.1085 -0.0141
-15 10 15 -0.6705 -0.0063
-15 10 16 -1.4079 -0.0347
-15 10 17 -0.2990 -0.0059
-15 11 1 -0.5060 0.0052
-15 11 2 0.1024 0.0010
-15 11 3 0.2786 0.0007
-15 11 4 -0.1127 -0.0017
-15 11 5 -0.2653 -0.0096
-15 11 6 0.0192 -0.0169
-15 11 7 -0.5206 0.0013
-15 11 8 -0.4157 0.0088
-15 11 9 0.1236 0.0031
-15 11 10 0.5662 0.0075
-15 11 11 1.0583 -0.0096
-15 11 12 0.3759 -0.0119
-15 11 13 -0.2409 0.0050
-15 11 14 0.0094 -0.0477
-15 11 15 -0.0381 -0.0914
-15 11 16 -1.2362 -0.1131
-15 11 17 -1.4409 -0.1078
-15 12 1 -0.8421 -0.0001
-15 12 2 -0.4461 0.0007
-15 12 3 -0.1191 0.0070
-15 12 4 -0.1363 -0.0007
-15 12 5 -0.5872 0.0049
-15 12 6 -0.2836 0.0028
-15 12 7 -0.1743 0.0043
-15 12 8 -0.8342 0.0168
-15 12 9 -1.1608 -0.0017
-15 12 10 -0.7467 -0.0122
-15 12 11 0.3208 -0.0318
-15 12 12 0.4568 -0.0411
-15 12 13 0.2814 0.0087
-15 12 14 0.5994 0.0075
-15 12 15 0.8930 -0.0598
-15 12 16 0.3895 -0.0955
-15 13 1 -1.2934 0.0037
-15 13 2 -1.0995 -0.0078
-15 13 3 -0.6744 0.0003
-15 13 4 -0.1528 -0.0024
-15 13 5 -0.0209 -0.0094
-15 13 6 0.0501 0.0035
-15 13 7 0.5774 -0.0014
-15 13 8 0.4191 0.0092
-15 13 9 -0.5738 0.0067
-15 13 10 -1.0386 0.0044
-15 13 11 0.0840 -0.0015
-15 13 12 0.5779 -0.0219
-15 13 13 0.2608 0.0055
-15 13 14 0.6421 0.0449
-15 13 15 0.9033 0.0234
-15 14 1 -0.0178 -0.0019
-15 14 2 -0.1347 -0.0092
-15 14 3 0.0565 -0.0125
-15 14 4 0.2348 0.0103
-15 14 5 0.5757 0.0038
-15 14 6 0.7154 0.0067
-15 14 7 0.9503 -0.0037
-15 14 8 1.2043 -0.0134
-15 14 9 0.5327 -0.0131
-15 14 10 -0.8924 -0.0066
-15 14 11 -0.5321 -0.0018
-15 14 12 0.4950 -0.0143
-15 14 13 -0.0154 0.0065
-15 14 14 -0.0953 0.0375
-15 15 1 0.5956 -0.0005
-15 15 2 0.7912 0.0060
-15 15 3 0.8323 -0.0112
-15 15 4 0.5375 0.0024
-15 15 5 0.1768 0.0118
-15 15 6 -0.0046 0.0085
-15 15 7 -0.1644 -0.0001
-15 15 8 0.0133 -0.0124
-15 15 9 0.5049 -0.0083
-15 15 10 -0.1495 0.0128
-15 15 11 -0.6133 0.0300
-15 15 12 0.4880 -0.0078
-15 15 13 0.5528 -0.0038
-15 16 1 -0.0147 -0.0020
-15 16 2 -0.0220 0.0013
-15 16 3 -0.3345 0.0013
-15 16 4 -0.5641 0.0027
-15 16 5 -0.7209 0.0119
-15 16 6 -0.6789 0.0078
-15 16 7 -0.7345 0.0009
-15 16 8 -1.2441 0.0003
-15 16 9 -1.1198 0.0212
-15 16 10 -0.7792 0.0452
-15 16 11 -1.0629 0.0878
-15 16 12 -0.4893 0.0512
-15 17 1 0.1718 0.0088
-15 17 2 -0.2089 0.0009
-15 17 3 -0.8251 0.0004
-15 17 4 -1.2868 0.0091
-15 17 5 -1.2440 0.0171
-15 17 6 -0.6374 0.0086
-15 17 7 0.3742 -0.0102
-15 17 8 0.6070 -0.0365
-15 17 9 0.1746 -0.0181
-15 17 10 0.0902 -0.0009
-15 18 1 0.2170 -0.0072
-15 18 2 0.1430 0.0102
-15 18 3 0.1531 -0.0112
-15 18 4 0.0521 -0.0259
-15 18 5 -0.1197 -0.0197
-15 18 6 -0.2178 -0.0224
-15 18 7 0.2079 -0.0171
-15 18 8 0.6481 -0.0488
-15 19 1 -0.5255 -0.0278
-15 19 2 -0.3883 0.0057
-15 19 3 -0.0710 0.0142
-15 19 4 0.3760 -0.0202
-15 19 5 0.6189 -0.0184
-14 -8 5 0.3507 0.0549
-14 -8 6 0.0690 0.0301
-14 -8 7 -0.1493 -0.0011
-14 -8 8 -0.0630 0.0062
-14 -8 9 0.3232 0.0044
-14 -8 10 0.8876 -0.0492
-14 -8 11 0.2451 -0.0698
-14 -7 2 0.5742 0.0111
-14 -7 3 0.8288 0.0158
-14 -7 4 0.3859 0.0218
-14 -7 5 0.2108 0.0321
-14 -7 6 0.2369 0.0475
-14 -7 7 0.1410 0.0128
-14 -7 8 -0.0418 -0.0007
-14 -7 9 -0.2120 0.0331
-14 -7 10 0.8142 0.0339
-14 -7 11 1.1079 0.0368
-14 -7 12 0.2643 0.0336
-14 -7 13 0.4207 -0.0309
-14 -7 14 0.4805 -0.1288
-14 -6 1 -0.4649 -0.0552
-14 -6 2 -0.2185 -0.0300
-14 -6 3 0.0876 -0.0083
-14 -6 4 0.0612 0.0007
-14 -6 5 -0.0917 -0.0206
-14 -6 6 0.1052 0.0028
-14 -6 7 0.4359 0.0117
-14 -6 8 0.6406 -0.0117
-14 -6 9 -0.3053 0.0092
-14 -6 10 -0.4330 0.0124
-14 -6 11 0.6532 0.0334
-14 -6 12 0.6162 0.0814
-14 -6 13 0.7306 0.0592
-14 -6 14 0.7204 -0.0454
-14 -6 15 0.4088 -0.1095
-14 -5 1 -0.2896 -0.0146
-14 -5 2 -0.1774 -0.0110
-14 -5 3 -0.4112 -0.0201
-14 -5 4 -0.6068 0.0068
-14 -5 5 -0.5398 0.0030
-14 -5 6 -0.2639 -0.0008
-14 -5 7 -0.0796 0.0189
-14 -5 8 0.5768 -0.0000
-14 -5 9 0.4697 0.0112
-14 -5 10 -0.6018 0.0006
-14 -5 11 -0.4114 -0.0347
-14 -5 12 -0.2204 -0.0137
-14 -5 13 0.1302 0.0131
-14 -5 14 0.5692 -0.0259
-14 -5 15 0.2345 -0.0960
-14 -5 16 0.0671 -0.0515
-14 -5 17 -0.1297 0.0519
-14 -4 1 0.1960 0.0154
-14 -4 2 0.4001 0.0338
-14 -4 3 0.3473 0.0045
-14 -4 4 -0.3055 -0.0056
-14 -4 5 -0.6033 0.0045
-14 -4 6 -0.1603 -0.0091
-14 -4 7 0.0734 -0.0002
-14 -4 8 0.1941 -0.0162
-14 -4 9 0.7155 -0.0043
-14 -4 10 0.3711 0.0296
-14 -4 11 0.0013 0.0159
-14 -4 12 -0.4527 0.0087
-14 -4 13 -0.8585 0.0300
-14 -4 14 -0.3897 0.0346
-14 -4 15 -0.0582 -0.0609
-14 -4 16 0.3275 -0.1382
-14 -4 17 0.1695 -0.0866
-14 -3 1 0.3673 -0.0100
-14 -3 2 0.2703 -0.0071
-14 -3 3 0.5245 -0.0053
-14 -3 4 0.2252 -0.0130
-14 -3 5 -0.5693 0.0037
-14 -3 6 -0.6814 -0.0009
-14 -3 7 0.0130 0.0073
-14 -3 8 0.3942 0.0037
-14 -3 9 0.6216 -0.0086
-14 -3 10 0.7338 0.0069
-14 -3 11 0.6726 0.0032
-14 -3 12 0.2804 -0.0153
-14 -3 13 -0.6435 -0.0213
-14 -3 14 -1.0912 0.0257
-14 -3 15 -1.3203 0.0175
-14 -3 16 -0.8696 -0.1108
-14 -3 17 -0.5156 -0.1544
-14 -3 18 -0.6284 -0.1043
-14 -2 1 0.3492 0.0047
-14 -2 2 0.3154 -0.0076
-14 -2 3 0.0643 -0.0037
-14 -2 4 0.1119 -0.0026
-14 -2 5 -0.3543 0.0085
-14 -2 6 -1.1592 -0.0024
-14 -2 7 -1.3823 -0.0088
-14 -2 8 -0.7825 0.0051
-14 -2 9 -0.4363 0.0102
-14 -2 10 -0.2586 0.0150
-14 -2 11 0.1615 0.0095
-14 -2 12 0.4041 -0.0048
-14 -2 13 0.0945 -0.0473
-14 -2 14 -0.0334 -0.0463
-14 -2 15 -0.3755 0.0259
-14 -2 16 -0.5092 0.0134
-14 -2 17 -0.4151 -0.0481
-14 -2 18 -0.6687 -0.0026
-14 -1 1 -0.6239 -0.0006
-14 -1 2 0.1303 0.0038
-14 -1 3 -0.2573 0.0058
-14 -1 4 -0.3763 0.0034
-14 -1 5 -0.2117 0.0090
-14 -1 6 0.0432 -0.0013
-14 -1 7 -0.3536 -0.0185
-14 -1 8 -0.4969 -0.0136
-14 -1 9 -0.4918 -0.0009
-14 -1 10 -0.8848 0.0018
-14 -1 11 -0.5666 -0.0065
-14 -1 12 0.1672 0.0119
-14 -1 13 0.1823 0.0078
-14 -1 14 0.1355 -0.0303
-14 -1 15 0.1962 -0.0128
-14 -1 16 0.5088 0.0351
-14 -1 17 0.9067 0.0292
-14 -1 18 0.4429 0.0338
-14 -1 19 0.5318 0.0876
-14 0 1 -1.2583 -0.0046
-14 0 2 -0.2586 0.0020
-14 0 3 -0.1395 0.0068
-14 0 4 -0.2460 0.0009
-14 0 5 -0.4797 0.0060
-14 0 6 -0.0344 0.0061
-14 0 7 0.4543 -0.0005
-14 0 8 0.2686 0.0021
-14 0 9 0.1545 0.0143
-14 0 10 -0.6661 0.0208
-14 0 11 -1.2465 -0.0073
-14 0 12 -0.5866 -0.0010
-14 0 13 0.0967 0.0301
-14 0 14 0.2553 0.0242
-14 0 15 -0.0960 -0.0040
-14 0 16 -0.2182 -0.0221
-14 0 17 0.5649 -0.0196
-14 0 18 0.1368 -0.0306
-14 0 19 -0.4151 -0.0149
-14 1 1 -0.7366 0.0064
-14 1 2 -0.3912 0.0035
-14 1 3 -0.3521 0.0068
-14 1 4 -0.2069 -0.0023
-14 1 5 -0.0822 -0.0016
-14 1 6 -0.4003 0.0009
-14 1 7 -0.0937 -0.0012
-14 1 8 -0.0557 -0.0014
-14 1 9 0.2442 -0.0043
-14 1 10 0.3938 0.0164
-14 1 11 -0.1413 0.0042
-14 1 12 -0.4538 -0.0106
-14 1 13 -0.2927 0.0075
-14 1 14 0.3282 0.0191
-14 1 15 0.6334 0.0272
-14 1 16 0.1025 -0.0067
-14 1 17 0.5909 -0.0300
-14 1 18 0.9327 -0.0357
-14 1 19 -0.1366 -0.0318
-14 2 1 -0.1324 0.0041
-14 2 2 0.0980 -0.0041
-14 2 3 0.0079 0.0016
-14 2 4 -0.5468 0.0022
-14 2 5 0.0766 0.0050
-14 2 6 0.1889 0.0097
-14 2 7 0.1676 0.0057
-14 2 8 0.1568 0.0128
-14 2 9 0.3324 -0.0056
-14 2 10 0.9504 -0.0037
-14 2 11 1.3142 0.0076
-14 2 12 1.0224 -0.0024
-14 2 13 0.0190 0.0018
-14 2 14 -0.5249 -0.0060
-14 2 15 -0.0312 0.0160
-14 2 16 -0.0239 0.0277
-14 2 17 -0.1894 0.0183
-14 2 18 0.5580 0.0242
-14 2 19 0.5344 0.0101
-14 3 1 0.1130 -0.0042
-14 3 2 0.2642 -0.0060
-14 3 3 0.9599 -0.0051
-14 3 4 0.3544 -0.0059
-14 3 5 0.3095 -0.0092
-14 3 6 0.6268 -0.0033
-14 3 7 0.4474 -0.0140
-14 3 8 0.0975 -0.0034
-14 3 9 -0.1357 0.0006
-14 3 10 -0.0038 -0.0085
-14 3 11 0.3219 0.0062
-14 3 12 0.6863 0.0121
-14 3 13 0.2690 0.0185
-14 3 14 -0.4509 -0.0019
-14 3 15 -0.3631 -0.0151
-14 3 16 0.2478 -0.0144
-14 3 17 0.1108 -0.0289
-14 3 18 -0.1144 -0.0155
-14 3 19 0.1642 -0.0142
-14 4 1 -0.1767 -0.0001
-14 4 2 -0.7971 0.0089
-14 4 3 -0.3856 0.0118
-14 4 4 -0.1381 0.0072
-14 4 5 -0.2186 -0.0078
-14 4 6 0.0514 -0.0036
-14 4 7 0.2162 -0.0044
-14 4 8 0.0319 -0.0062
-14 4 9 -0.3803 0.0026
-14 4 10 -0.5073 -0.0041
-14 4 11 -0.4745 -0.0099
-14 4 12 -0.0038 -0.0158
-14 4 13 0.0033 -0.0098
-14 4 14 -0.3623 -0.0107
-14 4 15 -0.5355 -0.0065
-14 4 16 -0.2779 0.0067
-14 4 17 0.1942 -0.0019
-14 4 18 -0.1476 0.0020
-14 4 19 -0.3912 -0.0007
-14 5 1 0.0752 -0.0089
-14 5 2 -0.1782 -0.0046
-14 5 3 -0.6288 0.0012
-14 5 4 -0.7291 0.0031
-14 5 5 -0.7501 -0.0040
-14 5 6 -0.7249 -0.0047
-14 5 7 -0.4830 0.0052
-14 5 8 0.0865 0.0096
-14 5 9 0.0758 0.0047
-14 5 10 -0.2262 0.0016
-14 5 11 -0.6582 0.0069
-14 5 12 -0.2808 0.0009
-14 5 13 0.1514 0.0017
-14 5 14 -0.1280 0.0014
-14 5 15 -0.2444 0.0152
-14 5 16 -0.5456 0.0356
-14 5 17 -0.2541 0.0327
-14 5 18 -0.0475 0.0486
-14 5 19 -0.3188 0.0275
-14 6 1 -0.0521 0.0051
-14 6 2 0.2368 0.0030
-14 6 3 0.0850 0.0038
-14 6 4 -0.3866 0.0015
-14 6 5 -0.4821 0.0001
-14 6 6 -0.3913 0.0004
-14 6 7 -0.6718 -0.0042
-14 6 8 -0.2360 0.0032
-14 6 9 0.1553 0.0015
-14 6 10 0.0818 -0.0163
-14 6 11 -0.5885 -0.0071
-14 6 12 -1.0581 -0.0003
-14 6 13 -0.5456 0.0027
-14 6 14 -0.5519 -0.0097
-14 6 15 -0.4572 -0.0168
-14 6 16 -0.4849 -0.0170
-14 6 17 -0.3373 -0.0645
-14 6 18 0.1538 -0.0534
-14 6 19 -0.0359 -0.0164
-14 7 1 -0.2986 0.0014
-14 7 2 -0.3415 0.0033
-14 7 3 -0.0916 0.0058
-14 7 4 -0.2858 0.0084
-14 7 5 -0.4848 0.0016
-14 7 6 -0.0190 0.0060
-14 7 7 -0.2197 -0.0013
-14 7 8 -0.2204 -0.0073
-14 7 9 0.2189 0.0101
-14 7 10 0.3708 0.0052
-14 7 11 0.5713 0.0039
-14 7 12 0.1968 0.0029
-14 7 13 0.2000 0.0050
-14 7 14 0.1444 0.0018
-14 7 15 0.0018 -0.0007
-14 7 16 -0.1831 0.0345
-14 7 17 -0.3934 0.0000
-14 7 18 0.1742 -0.0151
-14 7 19 0.1049 0.0155
-14 8 1 -0.2236 -0.0028
-14 8 2 -0.7912 -0.0029
-14 8 3 -0.4165 -0.0095
-14 8 4 0.0529 -0.0024
-14 8 5 -0.0981 -0.0031
-14 8 6 0.1926 -0.0016
-14 8 7 0.0286 0.0096
-14 8 8 -0.6065 0.0033
-14 8 9 -0.2578 0.0055
-14 8 10 -0.2396 0.0043
-14 8 11 0.0974 0.0018
-14 8 12 0.6430 -0.0065
-14 8 13 0.7764 -0.0139
-14 8 14 0.6407 -0.0106
-14 8 15 0.5457 -0.0277
-14 8 16 0.4160 0.0059
-14 8 17 -0.4169 -0.0069
-14 8 18 -0.2836 -0.0093
-14 9 1 0.3395 0.0037
-14 9 2 -0.7817 0.0074
-14 9 3 -1.0923 0.0014
-14 9 4 -0.5383 -0.0001
-14 9 5 -0.3519 0.0045
-14 9 6 -0.0474 -0.0041
-14 9 7 0.4786 -0.0043
-14 9 8 -0.3089 0.0027
-14 9 9 -0.5959 -0.0026
-14 9 10 -0.6845 -0.0217
-14 9 11 -0.9931 -0.0239
-14 9 12 -0.3274 -0.0105
-14 9 13 0.5015 0.0016
-14 9 14 0.7246 0.0339
-14 9 15 0.8113 0.0197
-14 9 16 1.3875 0.0231
-14 9 17 0.7764 -0.0175
-14 9 18 -0.0034 -0.1085
-14 10 1 0.9295 0.0012
-14 10 2 0.6555 -0.0001
-14 10 3 0.0458 -0.0028
-14 10 4 -0.0662 -0.0062
-14 10 5 -0.1081 -0.0001
-14 10 6 -0.4600 0.0081
-14 10 7 0.3619 0.0006
-14 10 8 0.9089 0.0033
-14 10 9 0.7109 0.0159
-14 10 10 0.3442 0.0004
-14 10 11 -0.7445 -0.0086
-14 10 12 -1.0946 0.0068
-14 10 13 -0.4970 0.0057
-14 10 14 -0.0713 0.0253
-14 10 15 -0.2565 0.0120
-14 10 16 0.2890 -0.0019
-14 10 17 0.6609 0.0071
-14 11 1 0.2580 0.0019
-14 11 2 0.7021 0.0011
-14 11 3 0.7745 -0.0042
-14 11 4 0.5707 -0.0054
-14 11 5 0.6079 -0.0100
-14 11 6 -0.1270 -0.0029
-14 11 7 -0.7670 0.0030
-14 11 8 -0.2213 -0.0057
-14 11 9 0.6304 0.0052
-14 11 10 1.0716 0.0023
-14 11 11 0.1737 -0.0037
-14 11 12 -0.6533 0.0216
-14 11 13 -0.6219 0.0181
-14 11 14 -0.4020 0.0076
-14 11 15 -0.7238 0.0005
-14 11 16 -0.9790 -0.0180
-14 11 17 -0.4429 0.0367
-14 12 1 -0.1903 -0.0022
-14 12 2 -0.1989 -0.0036
-14 12 3 -0.0460 -0.0063
-14 12 4 -0.1724 -0.0014
-14 12 5 -0.0857 0.0080
-14 12 6 0.0639 0.0028
-14 12 7 -0.7863 0.0051
-14 12 8 -1.6519 -0.0074
-14 12 9 -1.2069 -0.0110
-14 12 10 0.2798 -0.0132
-14 12 11 0.4700 -0.0240
-14 12 12 0.0530 -0.0052
-14 12 13 0.3680 0.0032
-14 12 14 0.4979 -0.0216
-14 12 15 0.3760 -0.0465
-14 12 16 -0.0787 -0.0511
-14 13 1 -0.6318 0.0057
-14 13 2 -0.6298 -0.0003
-14 13 3 -0.5507 -0.0056
-14 13 4 -0.3021 -0.0147
-14 13 5 -0.2049 0.0012
-14 13 6 0.2024 0.0100
-14 13 7 0.2595 0.0115
-14 13 8 -0.8223 0.0034
-14 13 9 -1.8322 -0.0052
-14 13 10 -0.7495 -0.0073
-14 13 11 0.3106 -0.0111
-14 13 12 0.0344 0.0011
-14 13 13 0.5449 0.0041
-14 13 14 0.8556 0.0037
-14 13 15 0.6432 -0.0364
-14 14 1 0.0216 0.0004
-14 14 2 0.0872 -0.0001
-14 14 3 -0.1548 0.0004
-14 14 4 -0.1267 -0.0027
-14 14 5 0.1357 -0.0033
-14 14 6 0.4788 -0.0012
-14 14 7 0.8864 -0.0059
-14 14 8 0.6927 -0.0104
-14 14 9 -0.6942 -0.0077
-14 14 10 -1.0204 -0.0042
-14 14 11 0.0652 -0.0098
-14 14 12 -0.1429 0.0192
-14 14 13 -0.1837 0.0121
-14 14 14 0.2795 0.0199
-14 14 15 -0.0208 0.0613
-14 15 1 0.6912 0.0038
-14 15 2 1.0672 0.0046
-14 15 3 0.8768 -0.0085
-14 15 4 0.3596 -0.0017
-14 15 5 -0.0236 0.0098
-14 15 6 -0.0275 0.0072
-14 15 7 0.2498 -0.0094
-14 15 8 0.8306 -0.0199
-14 15 9 0.7360 -0.0105
-14 15 10 0.0874 0.0204
-14 15 11 0.5084 0.0013
-14 15 12 0.5457 0.0110
-14 15 13 0.0397 0.0086
-14 16 1 -0.0252 -0.0004
-14 16 2 0.1699 0.0072
-14 16 3 0.1162 -0.0015
-14 16 4 0.0820 -0.0133
-14 16 5 -0.2252 -0.0012
-14 16 6 -0.6428 0.0082
-14 16 7 -0.9177 -0.0067
-14 16 8 -0.8676 -0.0081
-14 16 9 -0.4968 -0.0069
-14 16 10 -0.3643 0.0319
-14 16 11 -0.2173 0.0349
-14 16 12 -0.1473 0.0071
-14 17 1 -0.1162 0.0162
-14 17 2 -0.2689 0.0038
-14 17 3 -0.6043 0.0113
-14 17 4 -0.5046 0.0083
-14 17 5 0.0224 0.0001
-14 17 6 0.1993 0.0062
-14 17 7 0.1088 -0.0261
-14 17 8 0.0170 -0.0344
-14 17 9 -0.2169 -0.0199
-14 17 10 -0.0695 -0.0016
-14 17 11 0.4018 0.0248
-14 18 1 -0.0890 0.0260
-14 18 2 0.1446 0.0122
-14 18 3 0.5025 -0.0162
-14 18 4 0.5698 -0.0027
-14 18 5 0.9709 -0.0061
-14 18 6 1.3467 0.0148
-14 18 7 0.9931 -0.0016
-14 18 8 0.8002 -0.0504
-14 18 9 0.4441 -0.0377
-14 19 1 -0.5062 -0.0194
-14 19 2 -0.5005 0.0305
-14 19 3 0.1961 -0.0157
-14 19 4 0.7423 -0.0205
-14 19 5 0.8481 -0.0145
-14 19 6 1.2746 0.0086
-14 19 7 1.0059 0.0515
-13 -9 4 0.0661 -0.0608
-13 -9 5 -0.5266 -0.0470
-13 -9 6 -0.7821 -0.0093
-13 -9 7 -0.4988 0.0129
-13 -9 8 -0.3254 0.0145
-13 -9 9 -0.0508 -0.0308
-13 -9 10 -0.1924 -0.0264
-13 -9 11 -0.1162 0.0690
-13 -9 12 0.4021 0.1088
-13 -8 2 0.0638 -0.0158
-13 -8 3 -0.0458 0.0300
-13 -8 4 0.3155 0.0344
-13 -8 5 0.0259 0.0164
-13 -8 6 -0.8658 0.0089
-13 -8 7 -0.7690 0.0108
-13 -8 8 0.0533 0.0160
-13 -8 9 0.8270 -0.0274
-13 -8 10 0.4125 -0.0733
-13 -8 11 -0.4712 -0.0409
-13 -8 12 -0.3245 0.0009
-13 -8 13 -0.3033 -0.0396
-13 -8 14 -0.4683 -0.0839
-13 -7 1 0.0569 -0.0001
-13 -7 2 0.4836 -0.0138
-13 -7 3 0.3210 -0.0022
-13 -7 4 0.1186 0.0107
-13 -7 5 0.2614 0.0092
-13 -7 6 -0.3200 -0.0042
-13 -7 7 -0.9937 -0.0166
-13 -7 8 -0.7715 0.0025
-13 -7 9 0.5192 0.0098
-13 -7 10 1.2031 -0.0020
-13 -7 11 0.3337 0.0028
-13 -7 12 0.0102 0.0023
-13 -7 13 0.0832 -0.0592
-13 -7 14 0.0842 -0.1243
-13 -7 15 0.0610 -0.0722
-13 -7 16 -0.1968 0.0628
-13 -6 1 -0.1636 -0.0017
-13 -6 2 0.0663 0.0122
-13 -6 3 0.2614 0.0124
-13 -6 4 -0.0453 -0.0003
-13 -6 5 -0.0147 -0.0062
-13 -6 6 0.3059 -0.0027
-13 -6 7 0.1212 -0.0142
-13 -6 8 -0.6324 -0.0097
-13 -6 9 -0.7158 -0.0065
-13 -6 10 0.2694 -0.0047
-13 -6 11 0.4903 0.0172
-13 -6 12 0.5213 0.0347
-13 -6 13 0.5622 -0.0003
-13 -6 14 0.3701 -0.0701
-13 -6 15 0.4425 -0.0583
-13 -6 16 0.1672 0.0472
-13 -6 17 0.0885 0.1498
-13 -5 1 0.2051 -0.0010
-13 -5 2 0.0118 0.0139
-13 -5 3 -0.2542 0.0238
-13 -5 4 -0.2981 0.0165
-13 -5 5 -0.2972 0.0039
-13 -5 6 0.0331 0.0128
-13 -5 7 0.5935 0.0112
-13 -5 8 0.5648 0.0166
-13 -5 9 -0.2027 0.0152
-13 -5 10 -0.3844 -0.0074
-13 -5 11 -0.2780 -0.0201
-13 -5 12 0.0934 -0.0118
-13 -5 13 0.5557 -0.0075
-13 -5 14 0.2236 -0.0450
-13 -5 15 0.0367 -0.0451
-13 -5 16 -0.2236 0.0249
-13 -5 17 -0.0363 0.0822
-13 -5 18 0.4578 0.0986
-13 -4 1 0.1644 0.0119
-13 -4 2 0.3397 0.0149
-13 -4 3 -0.2057 0.0131
-13 -4 4 -0.6481 0.0071
-13 -4 5 -0.4367 -0.0099
-13 -4 6 -0.1232 -0.0083
-13 -4 7 0.1867 -0.0137
-13 -4 8 0.5003 -0.0118
-13 -4 9 0.5129 0.0087
-13 -4 10 0.2852 0.0204
-13 -4 11 -0.1887 0.0149
-13 -4 12 -0.4017 0.0068
-13 -4 13 0.2162 0.0299
-13 -4 14 0.4934 0.0106
-13 -4 15 0.6411 -0.0518
-13 -4 16 0.3868 -0.0577
-13 -4 17 0.0617 -0.0595
-13 -4 18 0.6050 -0.0900
-13 -3 1 0.0958 -0.0024
-13 -3 2 0.1306 -0.0057
-13 -3 3 0.3350 -0.0018
-13 -3 4 -0.3969 0.0083
-13 -3 5 -0.7805 0.0019
-13 -3 6 -0.5285 0.0053
-13 -3 7 0.0082 0.0041
-13 -3 8 0.1868 -0.0054
-13 -3 9 0.3194 -0.0046
-13 -3 10 0.6211 0.0036
-13 -3 11 0.3499 0.0043
-13 -3 12 -0.3369 -0.0317
-13 -3 13 -0.3552 -0.0202
-13 -3 14 -0.2274 0.0293
-13 -3 15 0.0329 -0.0018
-13 -3 16 0.1402 -0.0491
-13 -3 17 -0.3724 -0.0533
-13 -3 18 -0.3276 -0.0848
-13 -3 19 0.0847 -0.1075
-13 -2 1 0.6181 0.0012
-13 -2 2 -0.1843 -0.0065
-13 -2 3 0.2748 -0.0054
-13 -2 4 0.2583 0.0102
-13 -2 5 -0.4248 0.0051
-13 -2 6 -1.1583 -0.0002
-13 -2 7 -0.9666 0.0007
-13 -2 8 -0.4770 0.0012
-13 -2 9 -0.4188 0.0063
-13 -2 10 0.0890 0.0089
-13 -2 11 0.3484 0.0234
-13 -2 12 -0.1454 -0.0152
-13 -2 13 -0.3220 -0.0675
-13 -2 14 -0.2808 -0.0305
-13 -2 15 -0.1725 0.0178
-13 -2 16 -0.0385 0.0127
-13 -2 17 -0.3573 0.0273
-13 -2 18 -0.3800 0.0571
-13 -2 19 -0.2646 0.0371
-13 -1 1 0.4440 -0.0128
-13 -1 2 -0.2949 -0.0072
-13 -1 3 -0.5320 -0.0063
-13 -1 4 -0.1600 0.0071
-13 -1 5 0.1132 0.0037
-13 -1 6 -0.2323 -0.0052
-13 -1 7 -0.7561 -0.0051
-13 -1 8 -0.5526 -0.0068
-13 -1 9 -0.8208 -0.0017
-13 -1 10 -0.6610 -0.0106
-13 -1 11 0.1313 0.0071
-13 -1 12 0.2123 0.0180
-13 -1 13 -0.0468 -0.0208
-13 -1 14 -0.2217 -0.0387
-13 -1 15 -0.0217 -0.0086
-13 -1 16 0.4114 0.0217
-13 -1 17 0.1503 0.0278
-13 -1 18 0.2900 0.0558
-13 -1 19 0.4860 0.0645
-13 0 1 -0.1945 -0.0033
-13 0 2 -0.1048 0.0036
-13 0 3 -0.5370 0.0004
-13 0 4 -0.6179 0.0045
-13 0 5 -0.5530 0.0026
-13 0 6 -0.0461 -0.0046
-13 0 7 -0.2306 0.0048
-13 0 8 -0.1943 0.0073
-13 0 9 -0.6232 0.0173
-13 0 10 -1.4016 0.0066
-13 0 11 -0.9793 0.0018
-13 0 12 -0.0781 0.0195
-13 0 13 0.4453 0.0212
-13 0 14 0.1219 0.0146
-13 0 15 -0.3739 -0.0062
-13 0 16 0.0499 -0.0042
-13 0 17 -0.1594 -0.0049
-13 0 18 -0.6604 -0.0110
-13 0 19 -0.2828 -0.0134
-13 0 20 -0.2369 -0.0302
-13 1 1 -0.3977 0.0087
-13 1 2 -0.1741 0.0032
-13 1 3 -0.4960 -0.0047
-13 1 4 -0.2693 -0.0069
-13 1 5 -0.6195 -0.0044
-13 1 6 -0.4412 -0.0101
-13 1 7 -0.2323 0.0011
-13 1 8 0.0508 -0.0021
-13 1 9 0.4866 -0.0012
-13 1 10 -0.0285 -0.0002
-13 1 11 -0.6779 -0.0047
-13 1 12 -0.7261 0.0034
-13 1 13 -0.0037 -0.0019
-13 1 14 0.5218 0.0137
-13 1 15 0.0661 0.0077
-13 1 16 0.2193 -0.0093
-13 1 17 0.7480 -0.0049
-13 1 18 0.1395 -0.0065
-13 1 19 -0.3368 0.0047
-13 1 20 -0.2049 -0.0043
-13 2 1 0.0099 -0.0024
-13 2 2 0.3910 -0.0069
-13 2 3 -0.2823 -0.0046
-13 2 4 -0.0975 0.0010
-13 2 5 0.0660 0.0095
-13 2 6 -0.0423 0.0016
-13 2 7 0.0742 0.0105
-13 2 8 0.1509 0.0115
-13 2 9 0.8655 -0.0022
-13 2 10 1.4803 -0.0036
-13 2 11 1.1956 -0.0032
-13 2 12 0.0236 0.0107
-13 2 13 -0.7312 -0.0039
-13 2 14 -0.5081 -0.0092
-13 2 15 -0.4053 -0.0009
-13 2 16 -0.4756 -0.0057
-13 2 17 0.2423 0.0088
-13 2 18 0.8229 0.0065
-13 2 19 0.3413 0.0085
-13 2 20 -0.2210 0.0141
-13 3 1 -0.0692 0.0020
-13 3 2 0.8607 0.0009
-13 3 3 0.8764 0.0019
-13 3 4 0.6593 0.0017
-13 3 5 0.9430 0.0061
-13 3 6 0.7750 -0.0063
-13 3 7 0.4810 -0.0105
-13 3 8 -0.0366 0.0017
-13 3 9 -0.1447 0.0013
-13 3 10 0.4527 0.0049
-13 3 11 1.0988 0.0099
-13 3 12 0.5985 0.0267
-13 3 13 -0.2959 0.0218
-13 3 14 -0.5247 0.0021
-13 3 15 -0.2671 -0.0088
-13 3 16 -0.1475 -0.0241
-13 3 17 -0.3294 -0.0107
-13 3 18 0.2181 -0.0050
-13 3 19 0.7139 -0.0108
-13 3 20 0.2522 -0.0221
-13 4 1 -0.9266 0.0020
-13 4 2 -0.7090 0.0043
-13 4 3 -0.0959 0.0040
-13 4 4 0.0351 -0.0031
-13 4 5 0.3791 -0.0051
-13 4 6 0.5981 -0.0045
-13 4 7 0.5995 -0.0041
-13 4 8 0.0663 0.0027
-13 4 9 -0.6521 0.0034
-13 4 10 -0.8213 -0.0009
-13 4 11 -0.0176 -0.0114
-13 4 12 0.2220 -0.0105
-13 4 13 -0.2284 -0.0136
-13 4 14 -0.2647 -0.0154
-13 4 15 -0.2943 -0.0070
-13 4 16 0.0645 -0.0084
-13 4 17 -0.1956 0.0110
-13 4 18 -0.6540 0.0164
-13 4 19 -0.0639 0.0157
-13 4 20 0.2138 0.0367
-13 5 1 -0.2291 -0.0046
-13 5 2 -0.6782 -0.0013
-13 5 3 -0.8507 0.0003
-13 5 4 -0.8898 -0.0014
-13 5 5 -0.7989 -0.0051
-13 5 6 -0.5895 -0.0061
-13 5 7 0.0339 0.0036
-13 5 8 0.3530 0.0079
-13 5 9 -0.0552 0.0013
-13 5 10 -0.8532 0.0037
-13 5 11 -0.6331 0.0006
-13 5 12 0.1116 0.0069
-13 5 13 -0.0908 0.0094
-13 5 14 0.0877 0.0122
-13 5 15 -0.0304 0.0241
-13 5 16 -0.0685 0.0122
-13 5 17 0.1849 0.0253
-13 5 18 -0.4122 0.0153
-13 5 19 -0.4595 -0.0391
-13 5 20 -0.1370 -0.0568
-13 6 1 0.4477 0.0009
-13 6 2 0.3421 0.0004
-13 6 3 -0.2199 0.0001
-13 6 4 -0.5709 -0.0017
-13 6 5 -0.6071 0.0022
-13 6 6 -0.7942 -0.0046
-13 6 7 -0.4345 -0.0056
-13 6 8 0.2472 0.0019
-13 6 9 0.4606 -0.0108
-13 6 10 -0.0802 -0.0109
-13 6 11 -0.7472 -0.0088
-13 6 12 -0.3627 -0.0025
-13 6 13 -0.4737 0.0018
-13 6 14 -0.3749 -0.0013
-13 6 15 0.0092 0.0110
-13 6 16 -0.1018 -0.0200
-13 6 17 0.3390 -0.0264
-13 6 18 0.2205 -0.0149
-13 6 19 -0.1149 -0.0382
-13 7 1 0.2906 -0.0017
-13 7 2 0.5269 -0.0029
-13 7 3 0.2898 0.0008
-13 7 4 -0.1118 -0.0009
-13 7 5 -0.2044 0.0029
-13 7 6 -0.5718 0.0029
-13 7 7 -0.6878 -0.0097
-13 7 8 -0.0354 -0.0035
-13 7 9 0.3674 -0.0015
-13 7 10 0.6420 0.0030
-13 7 11 0.4233 0.0049
-13 7 12 0.4155 -0.0007
-13 7 13 0.0861 -0.0014
-13 7 14 -0.5366 -0.0120
-13 7 15 -0.3420 0.0133
-13 7 16 -0.3365 0.0098
-13 7 17 0.0788 0.0171
-13 7 18 0.3475 0.0369
-13 7 19 0.0292 0.0011
-13 8 1 -0.2053 0.0038
-13 8 2 0.0883 -0.0001
-13 8 3 0.5629 -0.0063
-13 8 4 0.6596 -0.0080
-13 8 5 0.5299 -0.0069
-13 8 6 -0.1414 0.0047
-13 8 7 -1.1731 0.0066
-13 8 8 -0.9075 0.0045
-13 8 9 -0.4013 0.0021
-13 8 10 0.0049 0.0054
-13 8 11 0.5678 0.0074
-13 8 12 1.0649 -0.0039
-13 8 13 1.2143 0.0003
-13 8 14 0.4949 -0.0088
-13 8 15 0.1047 0.0049
-13 8 16 -0.3112 -0.0082
-13 8 17 -0.3670 -0.0010
-13 8 18 0.0633 0.0941
-13 8 19 0.0861 0.0432
-13 9 1 -0.4479 0.0024
-13 9 2 -1.0227 0.0018
-13 9 3 -0.7924 -0.0023
-13 9 4 -0.2576 -0.0045
-13 9 5 0.2051 -0.0078
-13 9 6 0.4978 -0.0106
-13 9 7 -0.2944 -0.0047
-13 9 8 -0.8298 -0.0011
-13 9 9 -0.7060 -0.0125
-13 9 10 -0.7392 -0.0185
-13 9 11 -0.3211 -0.0133
-13 9 12 0.3940 -0.0196
-13 9 13 1.2386 -0.0055
-13 9 14 1.4464 -0.0011
-13 9 15 1.4066 0.0110
-13 9 16 0.9003 -0.0141
-13 9 17 -0.0020 -0.0994
-13 9 18 -0.1529 0.0059
-13 10 1 0.7022 0.0058
-13 10 2 0.2072 -0.0031
-13 10 3 -0.2967 -0.0000
-13 10 4 -0.4235 0.0065
-13 10 5 -0.4852 0.0126
-13 10 6 0.0166 0.0050
-13 10 7 0.6274 -0.0086
-13 10 8 0.6919 -0.0060
-13 10 9 0.3350 -0.0101
-13 10 10 -0.6712 -0.0128
-13 10 11 -1.0838 0.0019
-13 10 12 -0.8546 0.0025
-13 10 13 -0.2505 0.0096
-13 10 14 0.3603 0.0046
-13 10 15 0.7884 -0.0100
-13 10 16 0.9883 -0.0092
-13 10 17 0.2550 -0.1197
-13 10 18 -0.1646 -0.1321
-13 11 1 0.4583 0.0039
-13 11 2 0.8723 0.0013
-13 11 3 0.7931 -0.0006
-13 11 4 0.5679 0.0009
-13 11 5 0.1673 -0.0005
-13 11 6 -0.4755 0.0017
-13 11 7 -0.4162 -0.0066
-13 11 8 0.5227 -0.0042
-13 11 9 1.2598 0.0007
-13 11 10 0.2599 0.0018
-13 11 11 -0.8029 0.0175
-13 11 12 -0.8909 0.0249
-13 11 13 -0.8469 0.0309
-13 11 14 -0.5466 0.0366
-13 11 15 -0.3650 0.0225
-13 11 16 -0.0412 0.0357
-13 11 17 -0.1625 -0.0136
-13 12 1 -0.1487 -0.0111
-13 12 2 -0.0241 -0.0056
-13 12 3 0.1370 0.0002
-13 12 4 -0.0094 0.0097
-13 12 5 0.0667 0.0035
-13 12 6 -0.2248 -0.0052
-13 12 7 -1.0920 -0.0107
-13 12 8 -1.1142 -0.0067
-13 12 9 0.4396 0.0046
-13 12 10 0.8912 0.0113
-13 12 11 0.0724 0.0150
-13 12 12 0.1591 0.0035
-13 12 13 0.0901 -0.0027
-13 12 14 -0.0054 -0.0108
-13 12 15 0.0669 -0.0120
-13 12 16 0.0736 0.0312
-13 13 1 -0.3570 0.0049
-13 13 2 -0.4532 -0.0047
-13 13 3 -0.1684 -0.0073
-13 13 4 -0.1484 -0.0008
-13 13 5 -0.1823 0.0105
-13 13 6 -0.0246 0.0098
-13 13 7 -0.5028 0.0028
-13 13 8 -1.6224 -0.0016
-13 13 9 -1.1940 -0.0008
-13 13 10 0.0389 0.0092
-13 13 11 -0.1097 0.0275
-13 13 12 0.2109 0.0003
-13 13 13 0.5708 -0.0085
-13 13 14 0.1185 -0.0109
-13 13 15 0.1085 -0.0540
-13 13 16 0.2390 -0.0228
-13 14 1 -0.0138 0.0120
-13 14 2 -0.4103 0.0008
-13 14 3 -0.4949 -0.0025
-13 14 4 -0.2899 -0.0070
-13 14 5 -0.0778 -0.0057
-13 14 6 0.1262 -0.0001
-13 14 7 0.2444 0.0019
-13 14 8 -0.4058 0.0026
-13 14 9 -0.9881 0.0032
-13 14 10 -0.3515 -0.0066
-13 14 11 -0.2051 0.0223
-13 14 12 -0.0873 0.0014
-13 14 13 0.6339 -0.0385
-13 14 14 0.2404 0.0109
-13 14 15 -0.3271 -0.0016
-13 15 1 0.9199 0.0107
-13 15 2 0.6926 -0.0018
-13 15 3 0.3831 -0.0069
-13 15 4 0.1190 0.0073
-13 15 5 0.1629 0.0107
-13 15 6 0.5331 0.0005
-13 15 7 0.8628 -0.0063
-13 15 8 1.0213 -0.0160
-13 15 9 0.8273 -0.0022
-13 15 10 0.6230 -0.0117
-13 15 11 0.2935 -0.0048
-13 15 12 -0.0175 0.0008
-13 15 13 0.6052 -0.0850
-13 15 14 0.9037 -0.0759
-13 16 1 0.3242 -0.0010
-13 16 2 0.2613 -0.0021
-13 16 3 0.4065 -0.0205
-13 16 4 0.4550 -0.0154
-13 16 5 -0.1262 0.0101
-13 16 6 -0.3624 0.0034
-13 16 7 -0.2734 0.0029
-13 16 8 -0.3494 -0.0102
-13 16 9 0.0554 -0.0157
-13 16 10 0.2270 -0.0075
-13 16 11 -0.5562 -0.0172
-13 16 12 -1.2483 0.0136
-13 16 13 -0.9688 -0.0266
-13 17 1 -0.0483 -0.0019
-13 17 2 -0.1990 -0.0046
-13 17 3 -0.1844 0.0039
-13 17 4 0.5826 -0.0123
-13 17 5 0.6111 0.0060
-13 17 6 -0.0984 -0.0028
-13 17 7 -0.0879 -0.0128
-13 17 8 -0.4393 0.0108
-13 17 9 -0.6026 0.0076
-13 17 10 0.3516 0.0142
-13 17 11 0.2589 -0.0020
-13 18 1 0.0117 0.0292
-13 18 2 0.5121 -0.0171
-13 18 3 0.6420 0.0029
-13 18 4 1.1054 0.0044
-13 18 5 1.8794 0.0170
-13 18 6 1.3431 0.0280
-13 18 7 0.9409 -0.0162
-13 18 8 0.9397 -0.0089
-13 18 9 -0.0956 0.0144
-13 19 1 -0.3314 0.0406
-13 19 2 -0.0638 -0.0019
-13 19 3 0.5615 -0.0261
-13 19 4 0.5714 -0.0188
-13 19 5 1.0365 -0.0226
-13 19 6 1.2248 0.0200
-13 19 7 0.4696 0.0116
-13 20 1 0.5237 -0.0299
-13 20 2 -0.1801 -0.0051
-13 20 3 -0.0340 -0.0475
-12 -10 4 0.1896 -0.0420
-12 -10 5 0.7467 -0.0146
-12 -10 6 0.7790 -0.0088
-12 -10 7 0.3639 0.0145
-12 -10 8 0.5409 -0.0066
-12 -10 9 0.5541 -0.0244
-12 -10 10 0.5481 0.0237
-12 -10 11 0.9760 0.0680
-12 -10 12 0.5588 0.0570
-12 -9 1 -0.5681 -0.0295
-12 -9 2 -0.5363 -0.0235
-12 -9 3 0.0284 -0.0650
-12 -9 4 -0.0136 -0.0602
-12 -9 5 -0.0870 -0.0163
-12 -9 6 0.4162 -0.0002
-12 -9 7 0.3493 0.0177
-12 -9 8 0.1222 0.0028
-12 -9 9 0.1123 -0.0264
-12 -9 10 0.1547 0.0196
-12 -9 11 0.7177 0.0825
-12 -9 12 0.9051 0.0644
-12 -9 13 0.6071 -0.0134
-12 -9 14 0.3600 -0.0768
-12 -8 1 -0.6761 -0.0236
-12 -8 2 -0.8236 0.0043
-12 -8 3 -0.1814 0.0173
-12 -8 4 0.1405 0.0006
-12 -8 5 -0.8546 0.0100
-12 -8 6 -1.1019 0.0153
-12 -8 7 -0.1538 0.0219
-12 -8 8 0.5461 0.0144
-12 -8 9 0.3764 -0.0303
-12 -8 10 -0.3477 -0.0352
-12 -8 11 -0.4615 0.0154
-12 -8 12 -0.3711 0.0223
-12 -8 13 -0.4203 -0.0336
-12 -8 14 -0.3405 -0.0585
-12 -8 15 -0.2552 -0.0089
-12 -8 16 -0.2099 0.0699
-12 -7 1 -0.4517 -0.0261
-12 -7 2 -0.3976 -0.0283
-12 -7 3 -0.3422 -0.0021
-12 -7 4 0.1762 -0.0047
-12 -7 5 -0.2870 -0.0131
-12 -7 6 -1.5840 -0.0164
-12 -7 7 -1.5864 -0.0134
-12 -7 8 -0.2657 -0.0004
-12 -7 9 0.6576 -0.0035
-12 -7 10 0.2179 -0.0140
-12 -7 11 -0.2665 0.0087
-12 -7 12 -0.3024 0.0225
-12 -7 13 -0.1877 -0.0244
-12 -7 14 -0.0485 -0.0585
-12 -7 15 -0.2694 0.0091
-12 -7 16 -0.2955 0.1242
-12 -7 17 -0.3548 0.1775
-12 -6 1 -0.1159 0.0146
-12 -6 2 0.0695 0.0075
-12 -6 3 -0.0171 0.0088
-12 -6 4 -0.0622 0.0069
-12 -6 5 0.2925 -0.0021
-12 -6 6 -0.0457 -0.0076
-12 -6 7 -0.9359 -0.0090
-12 -6 8 -1.1016 -0.0129
-12 -6 9 -0.4553 -0.0121
-12 -6 10 -0.1186 -0.0155
-12 -6 11 -0.0463 -0.0068
-12 -6 12 -0.0254 0.0180
-12 -6 13 -0.0136 0.0073
-12 -6 14 0.3910 -0.0277
-12 -6 15 0.2342 -0.0073
-12 -6 16 -0.0681 0.0810
-12 -6 17 -0.3805 0.1345
-12 -6 18 -0.7797 0.0957
-12 -5 1 0.4752 -0.0002
-12 -5 2 0.1879 0.0089
-12 -5 3 0.1747 0.0047
-12 -5 4 0.0816 0.0012
-12 -5 5 0.1741 0.0033
-12 -5 6 0.6911 0.0017
-12 -5 7 0.7410 0.0089
-12 -5 8 0.2624 0.0065
-12 -5 9 -0.2083 -0.0000
-12 -5 10 -0.4415 -0.0100
-12 -5 11 -0.0980 -0.0237
-12 -5 12 0.3072 -0.0073
-12 -5 13 -0.0641 0.0082
-12 -5 14 -0.1349 0.0007
-12 -5 15 -0.1157 0.0002
-12 -5 16 -0.0644 0.0264
-12 -5 17 0.3261 0.0539
-12 -5 18 -0.0014 0.0309
-12 -4 1 0.0564 0.0008
-12 -4 2 -0.0449 0.0038
-12 -4 3 -0.4692 -0.0001
-12 -4 4 -0.2429 -0.0114
-12 -4 5 -0.0474 -0.0053
-12 -4 6 0.2290 -0.0076
-12 -4 7 0.4693 -0.0093
-12 -4 8 0.6768 -0.0103
-12 -4 9 0.6664 -0.0071
-12 -4 10 0.0203 0.0049
-12 -4 11 -0.2001 -0.0058
-12 -4 12 0.5114 0.0065
-12 -4 13 0.7174 0.0354
-12 -4 14 0.5872 0.0283
-12 -4 15 0.4268 0.0001
-12 -4 16 0.1017 -0.0338
-12 -4 17 0.5068 -0.0703
-12 -4 18 0.7769 -0.0889
-12 -4 19 0.1909 -0.0859
-12 -3 1 -0.4109 0.0001
-12 -3 2 0.1475 -0.0077
-12 -3 3 -0.2394 -0.0002
-12 -3 4 -0.6116 -0.0045
-12 -3 5 -0.5605 0.0033
-12 -3 6 -0.2410 0.0078
-12 -3 7 -0.0885 0.0041
-12 -3 8 -0.0227 0.0003
-12 -3 9 0.6168 -0.0071
-12 -3 10 0.5387 0.0082
-12 -3 11 -0.2069 -0.0050
-12 -3 12 -0.1431 -0.0228
-12 -3 13 0.2423 0.0083
-12 -3 14 0.4671 0.0346
-12 -3 15 0.5659 0.0284
-12 -3 16 0.1176 0.0113
-12 -3 17 -0.1277 -0.0208
-12 -3 18 0.1763 -0.0570
-12 -3 19 0.2904 -0.0473
-12 -2 1 -0.3174 0.0037
-12 -2 2 0.0363 -0.0071
-12 -2 3 0.6170 0.0024
-12 -2 4 0.2523 0.0037
-12 -2 5 -0.4838 0.0039
-12 -2 6 -0.8498 0.0032
-12 -2 7 -0.5381 -0.0071
-12 -2 8 -0.5968 -0.0017
-12 -2 9 -0.0427 -0.0025
-12 -2 10 0.5278 0.0178
-12 -2 11 -0.0724 0.0289
-12 -2 12 -0.6394 -0.0015
-12 -2 13 -0.6389 -0.0142
-12 -2 14 -0.3133 0.0028
-12 -2 15 0.0854 0.0185
-12 -2 16 0.1085 0.0245
-12 -2 17 0.0536 0.0363
-12 -2 18 0.0376 0.0280
-12 -2 19 0.4222 0.0152
-12 -2 20 0.4086 0.0081
-12 -1 1 -0.2144 -0.0091
-12 -1 2 -0.7746 -0.0069
-12 -1 3 -0.0359 0.0006
-12 -1 4 0.4187 0.0033
-12 -1 5 0.2599 0.0016
-12 -1 6 -0.5718 0.0091
-12 -1 7 -0.6009 -0.0031
-12 -1 8 -0.7599 -0.0055
-12 -1 9 -0.8157 -0.0105
-12 -1 10 0.0314 -0.0117
-12 -1 11 0.2820 0.0027
-12 -1 12 -0.1919 0.0054
-12 -1 13 -0.7512 0.0005
-12 -1 14 -0.7949 -0.0102
-12 -1 15 -0.3436 -0.0043
-12 -1 16 -0.1950 -0.0030
-12 -1 17 0.1343 0.0004
-12 -1 18 0.3792 0.0096
-12 -1 19 0.3810 0.0199
-12 -1 20 0.4873 0.0278
-12 0 1 -0.1662 0.0072
-12 0 2 -0.9817 0.0097
-12 0 3 -0.7900 0.0066
-12 0 4 -0.5779 0.0017
-12 0 5 -0.1323 -0.0091
-12 0 6 -0.3163 0.0019
-12 0 7 -0.3715 0.0026
-12 0 8 -0.3742 0.0010
-12 0 9 -1.1960 0.0045
-12 0 10 -1.1886 0.0005
-12 0 11 -0.3117 -0.0049
-12 0 12 0.4020 -0.0091
-12 0 13 0.1294 0.0135
-12 0 14 -0.6281 0.0127
-12 0 15 -0.6834 0.0012
-12 0 16 -0.7358 0.0001
-12 0 17 -0.8186 -0.0074
-12 0 18 -0.4434 -0.0149
-12 0 19 -0.1697 -0.0227
-12 0 20 -0.0270 -0.0055
-12 1 1 -0.0500 0.0014
-12 1 2 -0.8628 -0.0046
-12 1 3 -0.8137 -0.0094
-12 1 4 -0.8563 -0.0073
-12 1 5 -0.7588 -0.0106
-12 1 6 -0.4818 0.0010
-12 1 7 -0.2867 0.0055
-12 1 8 0.4614 -0.0072
-12 1 9 0.2628 -0.0125
-12 1 10 -0.6850 -0.0097
-12 1 11 -0.9865 -0.0028
-12 1 12 -0.1717 -0.0202
-12 1 13 0.5188 -0.0115
-12 1 14 0.1542 0.0069
-12 1 15 -0.1093 0.0028
-12 1 16 0.0885 0.0059
-12 1 17 0.0563 0.0073
-12 1 18 -0.1802 0.0162
-12 1 19 -0.1245 0.0101
-12 1 20 0.4175 0.0100
-12 2 1 0.7346 -0.0086
-12 2 2 0.0671 -0.0103
-12 2 3 -0.3288 -0.0064
-12 2 4 -0.3158 0.0016
-12 2 5 -0.5344 -0.0020
-12 2 6 -0.3312 0.0013
-12 2 7 -0.2998 0.0102
-12 2 8 0.3753 0.0021
-12 2 9 1.3331 -0.0085
-12 2 10 1.1607 -0.0152
-12 2 11 -0.0927 -0.0009
-12 2 12 -0.7101 -0.0024
-12 2 13 -0.4283 -0.0108
-12 2 14 -0.3583 -0.0065
-12 2 15 -0.3880 -0.0069
-12 2 16 -0.0975 0.0056
-12 2 17 0.6312 0.0030
-12 2 18 0.6927 0.0019
-12 2 19 -0.1705 0.0010
-12 2 20 -0.1968 0.0185
-12 3 1 0.7119 0.0055
-12 3 2 1.2089 0.0074
-12 3 3 1.0171 0.0115
-12 3 4 1.0328 0.0166
-12 3 5 0.6823 0.0077
-12 3 6 0.5353 -0.0062
-12 3 7 0.2151 -0.0063
-12 3 8 -0.1150 -0.0028
-12 3 9 0.5127 0.0040
-12 3 10 1.4456 0.0045
-12 3 11 0.9402 0.0120
-12 3 12 -0.0542 0.0172
-12 3 13 -0.1942 0.0166
-12 3 14 -0.2488 0.0120
-12 3 15 -0.1091 -0.0045
-12 3 16 -0.2385 0.0066
-12 3 17 0.0748 0.0100
-12 3 18 1.0839 -0.0008
-12 3 19 0.7023 -0.0194
-12 3 20 -0.0992 -0.0435
-12 4 1 -0.7529 -0.0072
-12 4 2 0.0158 -0.0072
-12 4 3 0.5421 -0.0037
-12 4 4 0.9481 -0.0001
-12 4 5 0.9232 0.0006
-12 4 6 0.7809 0.0016
-12 4 7 0.5370 0.0039
-12 4 8 -0.2939 0.0037
-12 4 9 -0.8528 0.0066
-12 4 10 0.0384 0.0010
-12 4 11 0.6675 -0.0048
-12 4 12 0.1079 -0.0172
-12 4 13 0.1723 -0.0239
-12 4 14 0.0689 -0.0147
-12 4 15 0.0718 -0.0201
-12 4 16 0.0352 0.0010
-12 4 17 -0.6782 0.0198
-12 4 18 -0.1272 0.0180
-12 4 19 0.5878 0.0282
-12 4 20 0.2169 0.0252
-12 5 1 -0.5959 0.0008
-12 5 2 -0.8765 -0.0019
-12 5 3 -0.7725 0.0005
-12 5 4 -0.3722 0.0037
-12 5 5 -0.0684 -0.0012
-12 5 6 0.1102 -0.0006
-12 5 7 0.3401 0.0050
-12 5 8 0.0480 0.0003
-12 5 9 -1.0416 0.0029
-12 5 10 -1.2328 0.0014
-12 5 11 -0.1239 0.0067
-12 5 12 0.0275 0.0112
-12 5 13 0.3453 0.0041
-12 5 14 0.5494 0.0108
-12 5 15 0.0726 -0.0035
-12 5 16 0.2710 0.0011
-12 5 17 -0.2128 0.0085
-12 5 18 -0.6398 -0.0245
-12 5 19 -0.0807 -0.0579
-12 5 20 0.0332 -0.0554
-12 6 1 0.4497 -0.0037
-12 6 2 -0.2725 -0.0051
-12 6 3 -0.8702 -0.0053
-12 6 4 -0.8778 0.0013
-12 6 5 -0.5181 0.0032
-12 6 6 -0.0944 -0.0006
-12 6 7 0.3477 0.0035
-12 6 8 0.5831 -0.0032
-12 6 9 0.0716 -0.0017
-12 6 10 -0.9975 -0.0007
-12 6 11 -0.8139 -0.0047
-12 6 12 -0.6026 0.0018
-12 6 13 -0.4196 -0.0029
-12 6 14 0.4097 0.0061
-12 6 15 0.1702 -0.0062
-12 6 16 0.1385 -0.0121
-12 6 17 0.3375 -0.0065
-12 6 18 -0.0765 -0.0208
-12 6 19 -0.1116 -0.0325
-12 7 1 1.0586 -0.0014
-12 7 2 0.7322 -0.0020
-12 7 3 0.0149 -0.0009
-12 7 4 -0.6244 -0.0011
-12 7 5 -0.9608 -0.0010
-12 7 6 -0.7713 -0.0088
-12 7 7 -0.0800 -0.0106
-12 7 8 0.4251 -0.0128
-12 7 9 0.7646 -0.0055
-12 7 10 0.3902 0.0092
-12 7 11 0.0503 0.0035
-12 7 12 -0.1926 -0.0002
-12 7 13 -0.9314 -0.0115
-12 7 14 -0.5481 -0.0058
-12 7 15 -0.1334 -0.0074
-12 7 16 -0.0997 0.0047
-12 7 17 0.2593 0.0248
-12 7 18 0.1999 -0.0225
-12 7 19 -0.1453 0.0087
-12 8 1 0.6369 0.0148
-12 8 2 1.0545 0.0068
-12 8 3 1.2351 -0.0023
-12 8 4 0.8736 -0.0024
-12 8 5 -0.1949 0.0030
-12 8 6 -1.2539 0.0060
-12 8 7 -1.0684 0.0054
-12 8 8 -0.3386 0.0014
-12 8 9 0.3666 0.0019
-12 8 10 0.8892 0.0124
-12 8 11 1.0138 0.0074
-12 8 12 1.1619 0.0057
-12 8 13 0.4150 0.0060
-12 8 14 -0.1991 0.0196
-12 8 15 -0.1504 0.0099
-12 8 16 -0.1586 -0.0019
-12 8 17 0.0918 0.0689
-12 8 18 0.2365 0.0183
-12 8 19 0.1682 -0.0370
-12 9 1 -0.6331 -0.0035
-12 9 2 -0.7121 0.0025
-12 9 3 -0.1539 -0.0058
-12 9 4 0.6277 -0.0098
-12 9 5 0.7333 -0.0059
-12 9 6 -0.1150 0.0001
-12 9 7 -0.6887 0.0063
-12 9 8 -0.5507 0.0060
-12 9 9 -0.2617 0.0054
-12 9 10 0.3201 0.0079
-12 9 11 0.5473 -0.0053
-12 9 12 0.8660 -0.0152
-12 9 13 1.0764 -0.0146
-12 9 14 0.8403 0.0107
-12 9 15 0.6240 0.0277
-12 9 16 0.1156 -0.0304
-12 9 17 -0.1493 0.0206
-12 9 18 -0.2728 0.0683
-12 10 1 0.1969 -0.0081
-12 10 2 -0.4546 -0.0024
-12 10 3 -0.8301 0.0091
-12 10 4 -0.4969 0.0109
-12 10 5 0.0263 0.0094
-12 10 6 0.2465 -0.0004
-12 10 7 0.3103 -0.0082
-12 10 8 0.1421 -0.0128
-12 10 9 -0.6843 -0.0082
-12 10 10 -0.8749 0.0046
-12 10 11 -0.6426 0.0024
-12 10 12 -0.6225 -0.0050
-12 10 13 -0.2282 -0.0138
-12 10 14 0.1859 -0.0182
-12 10 15 0.5880 0.0068
-12 10 16 0.3869 -0.0357
-12 10 17 0.0090 -0.0526
-12 10 18 -0.1879 0.0279
-12 11 1 0.2760 0.0023
-12 11 2 0.3392 -0.0036
-12 11 3 -0.0584 0.0003
-12 11 4 -0.1341 -0.0008
-12 11 5 -0.1083 -0.0004
-12 11 6 -0.2424 0.0014
-12 11 7 0.2128 0.0009
-12 11 8 1.1444 -0.0026
-12 11 9 0.5935 -0.0026
-12 11 10 -0.4973 0.0034
-12 11 11 -0.5115 0.0013
-12 11 12 -0.6157 0.0033
-12 11 13 -0.6163 0.0071
-12 11 14 -0.4741 0.0048
-12 11 15 -0.2177 0.0162
-12 11 16 -0.0161 -0.0044
-12 11 17 -0.1259 -0.0384
-12 12 1 -0.2378 -0.0039
-12 12 2 0.0306 0.0067
-12 12 3 -0.2067 0.0081
-12 12 4 -0.2575 -0.0003
-12 12 5 0.1200 -0.0155
-12 12 6 -0.0495 -0.0148
-12 12 7 -0.4295 -0.0025
-12 12 8 0.5479 0.0059
-12 12 9 1.3747 0.0117
-12 12 10 0.7022 0.0135
-12 12 11 0.4983 -0.0078
-12 12 12 0.3907 -0.0103
-12 12 13 0.0665 -0.0103
-12 12 14 0.1045 -0.0151
-12 12 15 -0.0273 0.0114
-12 12 16 -0.0497 0.0030
-12 13 1 -0.2090 -0.0027
-12 13 2 0.2087 0.0057
-12 13 3 0.2101 0.0069
-12 13 4 -0.1534 0.0065
-12 13 5 -0.1045 -0.0015
-12 13 6 0.0126 -0.0063
-12 13 7 -0.6509 -0.0006
-12 13 8 -0.9443 0.0016
-12 13 9 -0.1868 0.0015
-12 13 10 -0.0111 0.0188
-12 13 11 0.1401 -0.0037
-12 13 12 0.4439 -0.0119
-12 13 13 -0.0727 0.0122
-12 13 14 -0.1833 -0.0152
-12 13 15 -0.0530 -0.0030
-12 13 16 0.0676 0.0126
-12 14 1 -0.4448 0.0001
-12 14 2 -0.3943 0.0016
-12 14 3 -0.1736 -0.0018
-12 14 4 -0.1783 -0.0095
-12 14 5 -0.2703 -0.0077
-12 14 6 -0.3481 0.0045
-12 14 7 -0.5003 0.0162
-12 14 8 -0.7752 0.0232
-12 14 9 -0.6880 0.0052
-12 14 10 -0.4181 0.0109
-12 14 11 -0.0016 -0.0017
-12 14 12 0.8131 -0.0429
-12 14 13 0.6269 0.0033
-12 14 14 -0.1115 0.0139
-12 14 15 -0.4734 0.0048
-12 15 1 0.2418 -0.0007
-12 15 2 0.0936 -0.0002
-12 15 3 0.2691 0.0097
-12 15 4 0.4136 0.0099
-12 15 5 0.8143 -0.0046
-12 15 6 0.8501 -0.0006
-12 15 7 0.5844 -0.0010
-12 15 8 0.8144 0.0029
-12 15 9 0.6267 -0.0016
-12 15 10 -0.1348 -0.0119
-12 15 11 -0.3310 -0.0071
-12 15 12 0.4761 -0.0621
-12 15 13 1.2544 -0.0525
-12 15 14 1.2493 -0.0033
-12 16 1 -0.1321 -0.0077
-12 16 2 -0.0452 -0.0082
-12 16 3 0.5665 -0.0095
-12 16 4 0.4545 0.0123
-12 16 5 0.2476 0.0060
-12 16 6 0.4038 0.0055
-12 16 7 -0.1795 0.0089
-12 16 8 0.0134 -0.0145
-12 16 9 0.7357 -0.0177
-12 16 10 -0.3627 -0.0246
-12 16 11 -1.6377 -0.0058
-12 16 12 -1.5129 -0.0227
-12 16 13 -0.7291 -0.0383
-12 17 1 -0.3137 -0.0219
-12 17 2 -0.4728 0.0035
-12 17 3 0.3433 -0.0041
-12 17 4 0.8867 0.0029
-12 17 5 0.1648 0.0049
-12 17 6 -0.0263 -0.0098
-12 17 7 -0.4511 0.0231
-12 17 8 -1.1284 0.0282
-12 17 9 0.1111 0.0215
-12 17 10 0.4759 0.0064
-12 17 11 -0.7311 0.0029
-12 18 1 0.1971 -0.0226
-12 18 2 0.0280 -0.0032
-12 18 3 0.0997 0.0200
-12 18 4 0.9543 0.0150
-12 18 5 0.9904 0.0280
-12 18 6 0.6703 -0.0051
-12 18 7 0.9362 -0.0055
-12 18 8 -0.0625 0.0195
-12 18 9 -0.3301 0.0465
-12 18 10 0.4318 0.0532
-12 19 1 0.0182 0.0095
-12 19 2 0.0624 -0.0273
-12 19 3 -0.2344 -0.0121
-12 19 4 -0.3594 -0.0347
-12 19 5 0.0853 -0.0214
-12 19 6 0.0161 -0.0157
-12 19 7 0.5091 -0.0197
-12 19 8 0.7545 -0.0297
-12 20 1 0.1794 0.0121
-12 20 2 -0.1306 -0.0338
-12 20 3 0.1254 -0.0345
-12 20 4 -0.2527 -0.0599
-11 -11 3 -0.0121 0.0501
-11 -11 4 0.0472 0.0146
-11 -11 5 -0.3076 -0.0073
-11 -11 6 -0.3693 0.0186
-11 -11 7 -0.2427 0.0150
-11 -11 8 -0.8532 -0.0188
-11 -11 9 -1.1618 -0.0196
-11 -11 10 -0.6914 0.0174
-11 -11 11 -1.0204 0.0545
-11 -11 12 -1.2510 0.0593
-11 -10 1 -0.0938 -0.0235
-11 -10 2 -0.0670 -0.0536
-11 -10 3 0.4578 -0.0274
-11 -10 4 1.4581 -0.0090
-11 -10 5 1.6650 -0.0253
-11 -10 6 0.7888 -0.0053
-11 -10 7 0.4800 0.0080
-11 -10 8 0.4966 -0.0159
-11 -10 9 0.2308 -0.0216
-11 -10 10 0.5907 0.0065
-11 -10 11 0.4242 0.0445
-11 -10 12 -0.6042 0.0426
-11 -10 13 -1.2337 -0.0046
-11 -10 14 -1.3697 -0.0583
-11 -9 1 -0.4885 -0.0047
-11 -9 2 -0.0543 -0.0320
-11 -9 3 0.4300 -0.0382
-11 -9 4 0.9262 -0.0041
-11 -9 5 1.7311 -0.0025
-11 -9 6 1.3575 0.0022
-11 -9 7 0.1365 0.0169
-11 -9 8 -0.3028 -0.0031
-11 -9 9 -0.2639 -0.0158
-11 -9 10 0.2720 0.0021
-11 -9 11 0.7823 0.0251
-11 -9 12 0.7175 0.0156
-11 -9 13 0.5835 -0.0291
-11 -9 14 0.2665 -0.0653
-11 -9 15 -0.2160 -0.0544
-11 -9 16 -0.3489 0.0455
-11 -8 1 -0.9676 -0.0036
-11 -8 2 -0.5385 0.0080
-11 -8 3 0.2886 -0.0036
-11 -8 4 -0.0889 0.0063
-11 -8 5 -0.4123 0.0110
-11 -8 6 0.2236 0.0047
-11 -8 7 0.4264 0.0185
-11 -8 8 0.0748 0.0131
-11 -8 9 -0.3496 -0.0107
-11 -8 10 -0.4360 -0.0056
-11 -8 11 -0.3545 0.0170
-11 -8 12 -0.4611 0.0096
-11 -8 13 -0.2489 -0.0274
-11 -8 14 0.1311 -0.0279
-11 -8 15 0.2409 0.0112
-11 -8 16 -0.1131 0.0807
-11 -8 17 -0.1018 0.1715
-11 -7 1 -0.8238 -0.0265
-11 -7 2 -0.7130 -0.0080
-11 -7 3 0.0531 0.0003
-11 -7 4 0.1965 -0.0022
-11 -7 5 -0.9873 -0.0017
-11 -7 6 -1.4900 -0.0107
-11 -7 7 -0.6828 -0.0075
-11 -7 8 0.1584 0.0088
-11 -7 9 0.2665 0.0006
-11 -7 10 -0.0099 -0.0055
-11 -7 11 -0.1604 0.0205
-11 -7 12 -0.2308 0.0347
-11 -7 13 -0.1525 -0.0042
-11 -7 14 -0.1687 -0.0212
-11 -7 15 -0.0623 0.0296
-11 -7 16 -0.1237 0.0792
-11 -7 17 -0.1994 0.1159
-11 -7 18 0.2422 0.1221
-11 -6 1 -0.2949 0.0030
-11 -6 2 -0.2358 0.0032
-11 -6 3 -0.2440 0.0104
-11 -6 4 0.0810 0.0085
-11 -6 5 -0.0064 0.0052
-11 -6 6 -0.7795 0.0069
-11 -6 7 -1.1671 0.0014
-11 -6 8 -0.9418 0.0093
-11 -6 9 -0.4842 0.0091
-11 -6 10 -0.1374 -0.0110
-11 -6 11 -0.1728 -0.0052
-11 -6 12 -0.2633 0.0249
-11 -6 13 0.1865 0.0157
-11 -6 14 0.3306 -0.0235
-11 -6 15 0.0374 -0.0079
-11 -6 16 -0.3298 0.0253
-11 -6 17 -0.9095 0.0168
-11 -6 18 -0.7454 -0.0046
-11 -5 1 0.3274 -0.0110
-11 -5 2 0.4020 -0.0117
-11 -5 3 0.4342 -0.0127
-11 -5 4 0.2440 -0.0054
-11 -5 5 0.4731 -0.0084
-11 -5 6 0.6482 -0.0043
-11 -5 7 0.4299 -0.0036
-11 -5 8 -0.1847 0.0010
-11 -5 9 -0.6959 0.0121
-11 -5 10 -0.1911 -0.0025
-11 -5 11 0.4122 -0.0096
-11 -5 12 0.0094 0.0162
-11 -5 13 -0.2367 0.0365
-11 -5 14 -0.0142 0.0106
-11 -5 15 0.0933 -0.0110
-11 -5 16 0.2788 -0.0004
-11 -5 17 -0.0988 -0.0111
-11 -5 18 -0.6232 -0.0485
-11 -5 19 -0.3450 -0.0774
-11 -4 1 -0.0681 -0.0007
-11 -4 2 -0.2142 -0.0004
-11 -4 3 0.1310 -0.0082
-11 -4 4 0.4639 0.0014
-11 -4 5 0.5813 0.0072
-11 -4 6 0.6488 0.0034
-11 -4 7 0.7594 -0.0066
-11 -4 8 0.7751 -0.0191
-11 -4 9 -0.0925 -0.0053
-11 -4 10 -0.4717 -0.0061
-11 -4 11 0.4063 -0.0154
-11 -4 12 0.7820 0.0043
-11 -4 13 0.3878 0.0374
-11 -4 14 0.1154 0.0368
-11 -4 15 -0.0622 0.0014
-11 -4 16 0.1858 -0.0254
-11 -4 17 0.4804 -0.0394
-11 -4 18 -0.0057 -0.0474
-11 -4 19 -0.6084 -0.0520
-11 -3 1 -0.0631 -0.0073
-11 -3 2 -0.1649 -0.0093
-11 -3 3 -0.5429 -0.0120
-11 -3 4 -0.3401 -0.0069
-11 -3 5 0.0425 0.0041
-11 -3 6 0.2257 0.0069
-11 -3 7 0.0175 0.0093
-11 -3 8 0.5276 -0.0065
-11 -3 9 0.6234 -0.0008
-11 -3 10 -0.2260 0.0100
-11 -3 11 -0.3943 -0.0075
-11 -3 12 0.0078 -0.0205
-11 -3 13 0.1985 -0.0048
-11 -3 14 0.2316 0.0233
-11 -3 15 0.0599 0.0316
-11 -3 16 -0.1356 0.0279
-11 -3 17 0.0680 0.0172
-11 -3 18 0.3490 0.0152
-11 -3 19 -0.2990 0.0213
-11 -3 20 -0.6824 0.0369
-11 -2 1 -0.0709 -0.0018
-11 -2 2 0.5875 -0.0035
-11 -2 3 0.3253 -0.0002
-11 -2 4 -0.2274 0.0008
-11 -2 5 -0.6200 0.0031
-11 -2 6 -0.3442 -0.0095
-11 -2 7 -0.5391 -0.0068
-11 -2 8 -0.3636 -0.0081
-11 -2 9 0.4533 -0.0075
-11 -2 10 0.2222 0.0173
-11 -2 11 -0.5732 0.0337
-11 -2 12 -0.9846 0.0216
-11 -2 13 -0.7945 -0.0052
-11 -2 14 -0.3049 -0.0085
-11 -2 15 0.1174 -0.0028
-11 -2 16 0.3076 0.0059
-11 -2 17 0.1916 0.0093
-11 -2 18 0.6196 0.0099
-11 -2 19 0.7554 -0.0003
-11 -2 20 0.0603 -0.0059
-11 -1 1 -0.6696 -0.0031
-11 -1 2 0.0881 -0.0007
-11 -1 3 0.6335 -0.0000
-11 -1 4 0.5647 -0.0021
-11 -1 5 -0.2886 0.0093
-11 -1 6 -0.5103 0.0047
-11 -1 7 -0.5677 -0.0006
-11 -1 8 -0.9825 0.0026
-11 -1 9 -0.3917 -0.0088
-11 -1 10 0.2415 -0.0181
-11 -1 11 0.0340 -0.0048
-11 -1 12 -0.7622 0.0211
-11 -1 13 -1.1504 0.0079
-11 -1 14 -0.8248 -0.0152
-11 -1 15 -0.3793 -0.0261
-11 -1 16 0.2225 -0.0305
-11 -1 17 0.3060 -0.0297
-11 -1 18 0.2835 -0.0130
-11 -1 19 0.5929 0.0155
-11 -1 20 0.1412 0.0173
-11 0 1 -1.2125 0.0169
-11 0 2 -0.9495 0.0142
-11 0 3 -0.3556 0.0062
-11 0 4 0.1526 -0.0091
-11 0 5 -0.0786 -0.0086
-11 0 6 -0.3971 -0.0049
-11 0 7 -0.1192 -0.0084
-11 0 8 -0.7649 0.0004
-11 0 9 -1.2634 0.0085
-11 0 10 -0.6572 -0.0014
-11 0 11 0.3215 -0.0211
-11 0 12 0.3178 -0.0016
-11 0 13 -0.4846 0.0146
-11 0 14 -0.8372 0.0028
-11 0 15 -0.9425 -0.0059
-11 0 16 -0.6388 -0.0072
-11 0 17 -0.3034 -0.0066
-11 0 18 -0.2437 -0.0158
-11 0 19 0.1673 0.0033
-11 0 20 -0.1987 -0.0038
-11 1 1 -1.1103 -0.0022
-11 1 2 -1.4188 -0.0065
-11 1 3 -1.1151 -0.0045
-11 1 4 -0.7273 -0.0015
-11 1 5 -0.4197 0.0057
-11 1 6 -0.5877 0.0113
-11 1 7 0.1005 0.0034
-11 1 8 0.4002 -0.0031
-11 1 9 -0.5469 -0.0019
-11 1 10 -1.2576 0.0066
-11 1 11 -0.4472 -0.0073
-11 1 12 0.6450 -0.0121
-11 1 13 0.5176 0.0018
-11 1 14 0.1041 0.0049
-11 1 15 -0.2016 0.0055
-11 1 16 -0.1526 0.0020
-11 1 17 -0.0229 0.0157
-11 1 18 -0.2342 0.0104
-11 1 19 0.4371 0.0092
-11 1 20 0.7856 -0.0188
-11 2 1 0.3290 -0.0066
-11 2 2 -0.5234 -0.0097
-11 2 3 -0.8090 -0.0064
-11 2 4 -0.9330 -0.0035
-11 2 5 -0.5199 -0.0011
-11 2 6 -0.5866 0.0010
-11 2 7 -0.3509 -0.0021
-11 2 8 0.6975 -0.0024
-11 2 9 0.8688 -0.0091
-11 2 10 -0.4263 -0.0075
-11 2 11 -1.1191 -0.0039
-11 2 12 -0.3908 -0.0024
-11 2 13 -0.0240 -0.0008
-11 2 14 0.0133 -0.0057
-11 2 15 -0.0571 0.0050
-11 2 16 0.1828 -0.0015
-11 2 17 0.6496 -0.0042
-11 2 18 -0.1462 -0.0048
-11 2 19 -0.5376 0.0024
-11 2 20 0.1620 0.0357
-11 3 1 1.2312 0.0080
-11 3 2 1.1476 0.0083
-11 3 3 0.7872 0.0123
-11 3 4 0.1364 0.0126
-11 3 5 0.1715 0.0047
-11 3 6 0.3811 -0.0064
-11 3 7 0.0269 -0.0144
-11 3 8 0.3891 -0.0044
-11 3 9 1.4765 0.0040
-11 3 10 1.1714 0.0029
-11 3 11 -0.2081 0.0014
-11 3 12 -0.3237 0.0135
-11 3 13 -0.0964 0.0270
-11 3 14 0.0527 0.0104
-11 3 15 0.0265 0.0116
-11 3 16 -0.1667 0.0119
-11 3 17 0.7453 -0.0009
-11 3 18 0.8800 -0.0102
-11 3 19 -0.2372 -0.0331
-11 3 20 -0.3298 -0.0163
-11 4 1 0.0061 -0.0151
-11 4 2 0.8606 -0.0127
-11 4 3 1.3580 -0.0082
-11 4 4 0.9479 -0.0040
-11 4 5 0.3815 -0.0001
-11 4 6 0.4793 0.0016
-11 4 7 0.1390 -0.0032
-11 4 8 -0.5053 0.0015
-11 4 9 0.2267 0.0064
-11 4 10 1.3159 0.0038
-11 4 11 0.6817 -0.0104
-11 4 12 0.2423 -0.0214
-11 4 13 0.2923 -0.0077
-11 4 14 0.2320 -0.0148
-11 4 15 0.3685 -0.0126
-11 4 16 -0.3719 0.0035
-11 4 17 -0.4282 0.0031
-11 4 18 0.5250 0.0122
-11 4 19 0.2787 0.0204
-11 4 20 -0.2064 0.0266
-11 5 1 -1.0235 0.0066
-11 5 2 -0.8797 0.0074
-11 5 3 -0.0706 0.0104
-11 5 4 0.4802 0.0071
-11 5 5 0.1442 -0.0003
-11 5 6 -0.1073 -0.0033
-11 5 7 -0.2408 -0.0092
-11 5 8 -1.1511 -0.0059
-11 5 9 -1.6606 -0.0035
-11 5 10 -0.3695 -0.0025
-11 5 11 0.4169 0.0055
-11 5 12 0.5257 0.0014
-11 5 13 0.7622 0.0086
-11 5 14 0.3088 0.0025
-11 5 15 0.3644 -0.0021
-11 5 16 0.2330 0.0081
-11 5 17 -0.4741 -0.0022
-11 5 18 -0.1531 -0.0282
-11 5 19 0.2291 -0.0496
-11 5 20 -0.2235 -0.0023
-11 6 1 -0.4237 -0.0058
-11 6 2 -1.3892 -0.0028
-11 6 3 -1.4245 -0.0002
-11 6 4 -0.4734 0.0064
-11 6 5 0.2173 0.0110
-11 6 6 0.1970 0.0133
-11 6 7 0.0699 0.0067
-11 6 8 -0.4127 0.0073
-11 6 9 -1.6661 0.0121
-11 6 10 -1.8499 0.0002
-11 6 11 -1.1330 -0.0017
-11 6 12 -0.6370 -0.0037
-11 6 13 0.2580 0.0011
-11 6 14 0.2699 -0.0002
-11 6 15 -0.0524 0.0011
-11 6 16 0.2981 0.0123
-11 6 17 0.2077 0.0098
-11 6 18 0.0029 0.0169
-11 6 19 0.2915 -0.0437
-11 6 20 0.2291 -0.0559
-11 7 1 1.0482 -0.0004
-11 7 2 -0.0001 0.0062
-11 7 3 -1.1536 0.0031
-11 7 4 -1.4634 -0.0065
-11 7 5 -0.7969 -0.0084
-11 7 6 -0.0943 -0.0046
-11 7 7 0.1745 -0.0080
-11 7 8 0.4067 -0.0110
-11 7 9 -0.0055 0.0026
-11 7 10 -0.8028 0.0039
-11 7 11 -1.0862 -0.0020
-11 7 12 -1.4410 -0.0097
-11 7 13 -1.0551 -0.0123
-11 7 14 -0.4131 -0.0199
-11 7 15 -0.4057 -0.0168
-11 7 16 -0.1032 0.0095
-11 7 17 0.2849 -0.0212
-11 7 18 0.1488 0.0062
-11 7 19 -0.0591 0.0237
-11 8 1 1.3085 0.0130
-11 8 2 1.4294 0.0046
-11 8 3 0.8587 0.0057
-11 8 4 -0.3809 0.0041
-11 8 5 -1.1635 0.0018
-11 8 6 -0.8428 0.0039
-11 8 7 -0.1650 0.0035
-11 8 8 0.6001 -0.0021
-11 8 9 1.2809 -0.0004
-11 8 10 1.1460 0.0022
-11 8 11 0.7785 0.0026
-11 8 12 0.1326 0.0024
-11 8 13 -0.4132 0.0109
-11 8 14 -0.3172 0.0082
-11 8 15 -0.2144 -0.0170
-11 8 16 0.0508 0.0180
-11 8 17 0.4248 -0.0089
-11 8 18 0.5720 -0.0514
-11 8 19 0.1938 0.0106
-11 9 1 -0.2667 0.0025
-11 9 2 0.1180 -0.0032
-11 9 3 0.8958 -0.0109
-11 9 4 0.9309 -0.0045
-11 9 5 0.1173 0.0043
-11 9 6 -0.3434 0.0102
-11 9 7 -0.2485 0.0122
-11 9 8 0.0621 0.0155
-11 9 9 0.9019 0.0157
-11 9 10 1.3389 0.0073
-11 9 11 1.0407 -0.0007
-11 9 12 0.6278 -0.0071
-11 9 13 0.3074 0.0001
-11 9 14 0.2658 0.0255
-11 9 15 0.0049 0.0016
-11 9 16 -0.1460 0.0076
-11 9 17 -0.1010 0.0229
-11 9 18 -0.0098 -0.0447
-11 10 1 -0.1107 -0.0067
-11 10 2 -0.6586 0.0095
-11 10 3 -0.3484 0.0095
-11 10 4 0.2671 0.0051
-11 10 5 0.2339 0.0028
-11 10 6 0.0291 -0.0018
-11 10 7 -0.1235 -0.0089
-11 10 8 -0.8125 -0.0051
-11 10 9 -0.9816 0.0049
-11 10 10 -0.3130 0.0027
-11 10 11 -0.1556 -0.0017
-11 10 12 -0.4631 -0.0055
-11 10 13 -0.5972 -0.0111
-11 10 14 -0.1129 0.0072
-11 10 15 0.1790 0.0132
-11 10 16 -0.0293 0.0094
-11 10 17 -0.0461 0.0337
-11 10 18 -0.1683 -0.0131
-11 11 1 0.0983 -0.0088
-11 11 2 -0.3847 -0.0063
-11 11 3 -0.5421 0.0009
-11 11 4 -0.1313 0.0014
-11 11 5 -0.0325 0.0071
-11 11 6 0.0185 0.0109
-11 11 7 0.6717 0.0051
-11 11 8 0.6183 0.0004
-11 11 9 -0.2786 0.0005
-11 11 10 -0.3525 -0.0089
-11 11 11 -0.0602 -0.0115
-11 11 12 -0.1796 -0.0091
-11 11 13 -0.6058 -0.0048
-11 11 14 -0.7221 0.0043
-11 11 15 -0.2427 0.0045
-11 11 16 -0.1669 0.0108
-11 11 17 -0.0125 0.0387
-11 12 1 -0.0144 0.0072
-11 12 2 -0.2698 0.0048
-11 12 3 -0.5094 0.0006
-11 12 4 -0.0088 -0.0121
-11 12 5 0.4243 -0.0110
-11 12 6 0.2297 0.0032
-11 12 7 0.5452 0.0076
-11 12 8 1.3061 0.0032
-11 12 9 1.1734 0.0007
-11 12 10 0.7730 -0.0169
-11 12 11 0.6584 -0.0142
-11 12 12 0.5099 -0.0049
-11 12 13 0.4346 -0.0114
-11 12 14 0.0088 0.0029
-11 12 15 -0.1136 -0.0088
-11 12 16 -0.1425 -0.0195
-11 13 1 0.3723 0.0065
-11 13 2 0.5527 0.0105
-11 13 3 0.1516 0.0093
-11 13 4 0.1047 -0.0036
-11 13 5 0.3859 -0.0145
-11 13 6 0.2446 -0.0096
-11 13 7 -0.1753 -0.0048
-11 13 8 -0.1177 -0.0133
-11 13 9 0.2125 -0.0093
-11 13 10 0.3557 -0.0168
-11 13 11 0.3430 -0.0123
-11 13 12 -0.0880 0.0256
-11 13 13 -0.1245 0.0074
-11 13 14 0.0500 0.0003
-11 13 15 0.0304 -0.0015
-11 13 16 0.2943 -0.0354
-11 14 1 -0.3797 -0.0005
-11 14 2 0.0325 -0.0020
-11 14 3 -0.0050 -0.0075
-11 14 4 -0.1567 -0.0097
-11 14 5 -0.4717 -0.0009
-11 14 6 -0.7600 0.0111
-11 14 7 -0.7011 0.0225
-11 14 8 -0.7438 0.0132
-11 14 9 -0.5028 -0.0001
-11 14 10 0.1634 -0.0043
-11 14 11 0.6826 -0.0173
-11 14 12 0.4544 0.0258
-11 14 13 -0.1136 0.0280
-11 14 14 -0.2954 -0.0108
-11 14 15 -0.6700 0.0028
-11 15 1 -0.3720 0.0005
-11 15 2 -0.0241 0.0058
-11 15 3 0.3121 0.0043
-11 15 4 0.8346 -0.0112
-11 15 5 0.9143 -0.0082
-11 15 6 0.1121 0.0030
-11 15 7 0.1265 0.0060
-11 15 8 0.2667 0.0135
-11 15 9 -0.4818 -0.0009
-11 15 10 -0.6200 -0.0034
-11 15 11 -0.1369 -0.0145
-11 15 12 0.2933 0.0172
-11 15 13 0.5739 0.0592
-11 15 14 0.9454 0.0056
-11 16 1 -0.4679 0.0009
-11 16 2 0.0627 -0.0011
-11 16 3 0.3313 0.0102
-11 16 4 0.4372 0.0074
-11 16 5 0.8006 -0.0017
-11 16 6 0.1071 0.0125
-11 16 7 -0.1399 -0.0024
-11 16 8 1.0165 -0.0052
-11 16 9 0.4611 -0.0097
-11 16 10 -0.9701 -0.0064
-11 16 11 -1.3610 0.0017
-11 16 12 -1.2906 0.0165
-11 16 13 -0.8467 0.0891
-11 17 1 -0.4517 0.0068
-11 17 2 0.0829 0.0077
-11 17 3 0.6879 -0.0044
-11 17 4 0.4033 -0.0014
-11 17 5 0.2240 -0.0214
-11 17 6 -0.3004 -0.0012
-11 17 7 -1.2841 0.0125
-11 17 8 -0.0317 0.0168
-11 17 9 1.1979 0.0048
-11 17 10 0.2252 -0.0204
-11 17 11 -0.4051 -0.0079
-11 18 1 -0.3248 -0.0039
-11 18 2 -0.5775 0.0325
-11 18 3 -0.1893 0.0151
-11 18 4 0.0796 0.0142
-11 18 5 0.1602 -0.0083
-11 18 6 0.3699 -0.0153
-11 18 7 -0.4725 -0.0074
-11 18 8 -0.8302 0.0264
-11 18 9 0.2663 0.0557
-11 18 10 0.0771 -0.0022
-11 19 1 -0.2676 -0.0157
-11 19 2 -0.8035 0.0079
-11 19 3 -1.2779 -0.0149
-11 19 4 -1.2886 -0.0285
-11 19 5 -0.8116 -0.0271
-11 19 6 -0.1529 -0.0070
-11 19 7 0.2206 -0.0180
-11 19 8 -0.1165 -0.0313
-11 20 1 -0.2016 -0.0136
-11 20 2 -0.1843 -0.0053
-11 20 3 -0.1850 -0.0241
-11 20 4 -0.6321 -0.0521
-11 20 5 -0.1930 -0.0692
-10 -12 3 -0.1546 0.0147
-10 -12 4 -0.2897 -0.0110
-10 -12 5 0.0032 -0.0032
-10 -12 6 -0.1791 0.0012
-10 -12 7 -0.6722 -0.0041
-10 -12 8 -0.5594 -0.0029
-10 -12 9 -0.2494 -0.0081
-10 -12 10 -0.3779 -0.0050
-10 -12 11 0.5500 0.0261
-10 -12 12 1.6120 0.0584
-10 -11 1 -0.2821 0.0615
-10 -11 2 -0.1453 0.0566
-10 -11 3 -0.0795 0.0212
-10 -11 4 -0.5811 -0.0162
-10 -11 5 -0.5705 -0.0058
-10 -11 6 -0.0530 0.0154
-10 -11 7 -0.3887 0.0123
-10 -11 8 -0.8874 0.0025
-10 -11 9 -0.4769 0.0027
-10 -11 10 -0.8332 0.0209
-10 -11 11 -1.2988 0.0338
-10 -11 12 -0.4931 0.0380
-10 -11 13 0.0398 0.0066
-10 -11 14 -0.2699 -0.0562
-10 -10 1 0.0029 -0.0009
-10 -10 2 0.2154 0.0042
-10 -10 3 1.2989 0.0093
-10 -10 4 1.7226 -0.0151
-10 -10 5 0.7190 -0.0180
-10 -10 6 0.1216 0.0036
-10 -10 7 0.2519 0.0079
-10 -10 8 0.0448 -0.0088
-10 -10 9 0.4074 -0.0258
-10 -10 10 0.5544 -0.0020
-10 -10 11 -0.3783 0.0300
-10 -10 12 -1.0099 0.0247
-10 -10 13 -1.2565 -0.0069
-10 -10 14 -1.2232 -0.0528
-10 -10 15 -0.7685 -0.0298
-10 -10 16 0.0302 0.0457
-10 -9 1 0.0276 0.0049
-10 -9 2 0.3647 -0.0030
-10 -9 3 1.0708 0.0130
-10 -9 4 2.1760 0.0096
-10 -9 5 1.8126 -0.0023
-10 -9 6 -0.0865 0.0082
-10 -9 7 -1.1752 0.0160
-10 -9 8 -1.2884 0.0045
-10 -9 9 -0.7215 -0.0236
-10 -9 10 0.1193 -0.0262
-10 -9 11 0.3259 0.0031
-10 -9 12 0.6121 0.0072
-10 -9 13 0.6659 -0.0052
-10 -9 14 0.1324 -0.0306
-10 -9 15 -0.3740 -0.0123
-10 -9 16 -0.2768 0.0907
-10 -9 17 0.1501 0.1476
-10 -8 1 -0.3128 0.0021
-10 -8 2 0.3340 -0.0046
-10 -8 3 0.4700 0.0005
-10 -8 4 0.4309 0.0015
-10 -8 5 0.7863 -0.0136
-10 -8 6 0.3864 -0.0119
-10 -8 7 -0.4167 0.0076
-10 -8 8 -0.7723 0.0148
-10 -8 9 -0.7258 0.0004
-10 -8 10 -0.4294 -0.0083
-10 -8 11 -0.6049 0.0094
-10 -8 12 -0.4732 0.0028
-10 -8 13 0.3440 -0.0110
-10 -8 14 0.8132 -0.0095
-10 -8 15 0.4642 -0.0031
-10 -8 16 -0.1786 0.0628
-10 -8 17 -0.3484 0.1300
-10 -8 18 -0.3864 0.0976
-10 -7 1 -0.4738 -0.0031
-10 -7 2 0.0071 0.0014
-10 -7 3 0.5401 0.0071
-10 -7 4 0.0473 0.0106
-10 -7 5 -0.4897 0.0002
-10 -7 6 -0.4124 -0.0145
-10 -7 7 -0.1022 -0.0052
-10 -7 8 0.2970 0.0075
-10 -7 9 0.3391 -0.0020
-10 -7 10 0.1992 -0.0130
-10 -7 11 -0.0528 0.0118
-10 -7 12 -0.3466 0.0215
-10 -7 13 -0.2414 -0.0043
-10 -7 14 0.2205 -0.0053
-10 -7 15 0.5163 -0.0053
-10 -7 16 0.2712 0.0088
-10 -7 17 0.0269 0.0482
-10 -7 18 -0.1895 0.0385
-10 -6 1 -0.3669 0.0021
-10 -6 2 -0.5364 -0.0009
-10 -6 3 -0.4449 0.0019
-10 -6 4 -0.2936 0.0053
-10 -6 5 -0.4783 0.0117
-10 -6 6 -0.7260 0.0097
-10 -6 7 -0.8936 0.0127
-10 -6 8 -0.4951 0.0228
-10 -6 9 0.2111 0.0119
-10 -6 10 0.2021 -0.0152
-10 -6 11 -0.1893 -0.0134
-10 -6 12 -0.1898 0.0078
-10 -6 13 -0.0248 -0.0101
-10 -6 14 -0.0166 -0.0229
-10 -6 15 -0.0531 -0.0236
-10 -6 16 -0.3615 -0.0404
-10 -6 17 -0.5867 -0.0429
-10 -6 18 -0.5116 -0.0426
-10 -6 19 -0.5097 -0.0590
-10 -5 1 0.3762 -0.0064
-10 -5 2 0.4939 -0.0132
-10 -5 3 0.1214 -0.0119
-10 -5 4 -0.1213 -0.0104
-10 -5 5 0.0331 -0.0098
-10 -5 6 0.2559 -0.0086
-10 -5 7 -0.1102 -0.0050
-10 -5 8 -0.8060 0.0106
-10 -5 9 -0.2251 0.0128
-10 -5 10 0.8063 -0.0009
-10 -5 11 0.6430 -0.0042
-10 -5 12 0.0137 0.0182
-10 -5 13 -0.1473 0.0146
-10 -5 14 -0.0688 -0.0084
-10 -5 15 0.1142 -0.0093
-10 -5 16 0.0149 -0.0153
-10 -5 17 -0.4452 -0.0292
-10 -5 18 -0.5603 -0.0415
-10 -5 19 -0.2160 -0.0469
-10 -4 1 -0.1064 0.0144
-10 -4 2 0.3431 0.0092
-10 -4 3 0.8356 0.0087
-10 -4 4 0.9511 0.0175
-10 -4 5 0.8295 0.0182
-10 -4 6 0.7580 0.0109
-10 -4 7 0.8690 -0.0041
-10 -4 8 -0.0016 0.0006
-10 -4 9 -0.7149 0.0050
-10 -4 10 0.1811 -0.0096
-10 -4 11 1.1011 -0.0231
-10 -4 12 0.8527 -0.0068
-10 -4 13 0.1108 0.0135
-10 -4 14 -0.4062 0.0040
-10 -4 15 -0.4058 -0.0025
-10 -4 16 -0.0641 -0.0011
-10 -4 17 -0.1425 0.0030
-10 -4 18 -0.6992 -0.0025
-10 -4 19 -0.4750 -0.0101
-10 -4 20 0.0573 -0.0241
-10 -3 1 -0.2089 -0.0075
-10 -3 2 -0.6758 -0.0084
-10 -3 3 -0.5039 -0.0107
-10 -3 4 0.1753 -0.0066
-10 -3 5 0.7237 -0.0027
-10 -3 6 0.3752 0.0069
-10 -3 7 0.4674 0.0012
-10 -3 8 0.7055 -0.0022
-10 -3 9 -0.0292 0.0121
-10 -3 10 -0.4766 0.0128
-10 -3 11 -0.0819 -0.0137
-10 -3 12 0.3966 -0.0361
-10 -3 13 0.3324 -0.0222
-10 -3 14 -0.0581 -0.0018
-10 -3 15 -0.3928 0.0191
-10 -3 16 -0.3108 0.0327
-10 -3 17 0.2101 0.0435
-10 -3 18 -0.1076 0.0397
-10 -3 19 -0.5220 0.0320
-10 -3 20 0.0294 0.0147
-10 -2 1 0.4580 0.0003
-10 -2 2 -0.0090 0.0045
-10 -2 3 -0.6838 0.0066
-10 -2 4 -0.9255 0.0067
-10 -2 5 -0.2548 -0.0060
-10 -2 6 -0.2192 -0.0080
-10 -2 7 -0.6208 -0.0033
-10 -2 8 -0.0602 -0.0143
-10 -2 9 0.2407 -0.0140
-10 -2 10 -0.2796 0.0106
-10 -2 11 -0.9722 0.0279
-10 -2 12 -0.8809 0.0075
-10 -2 13 -0.2882 -0.0095
-10 -2 14 0.1591 -0.0131
-10 -2 15 0.3656 -0.0073
-10 -2 16 0.1177 -0.0067
-10 -2 17 0.5053 -0.0081
-10 -2 18 0.9058 -0.0142
-10 -2 19 0.3141 -0.0310
-10 -2 20 0.4243 -0.0107
-10 -1 1 0.3615 -0.0021
-10 -1 2 0.7253 -0.0000
-10 -1 3 0.4796 -0.0034
-10 -1 4 -0.4294 0.0026
-10 -1 5 -0.6259 0.0058
-10 -1 6 -0.3216 0.0034
-10 -1 7 -0.8873 0.0131
-10 -1 8 -0.9102 0.0125
-10 -1 9 -0.2456 -0.0086
-10 -1 10 0.0973 -0.0199
-10 -1 11 -0.6107 0.0031
-10 -1 12 -1.2924 0.0108
-10 -1 13 -0.9265 0.0001
-10 -1 14 -0.2973 -0.0093
-10 -1 15 0.4160 -0.0132
-10 -1 16 0.3565 -0.0162
-10 -1 17 0.0662 -0.0198
-10 -1 18 0.5336 0.0083
-10 -1 19 0.1672 0.0174
-10 -1 20 0.1088 0.0762
-10 0 1 -0.8541 0.0094
-10 0 2 -0.2032 0.0066
-10 0 3 0.3802 -0.0049
-10 0 4 0.0421 -0.0148
-10 0 5 -0.6492 -0.0147
-10 0 6 -0.2724 -0.0140
-10 0 7 -0.4708 -0.0072
-10 0 8 -1.1395 0.0050
-10 0 9 -1.0345 0.0098
-10 0 10 -0.0277 -0.0057
-10 0 11 0.3675 -0.0059
-10 0 12 -0.4779 0.0018
-10 0 13 -0.8497 -0.0003
-10 0 14 -0.7738 -0.0000
-10 0 15 -0.3106 0.0018
-10 0 16 0.0408 0.0140
-10 0 17 -0.3432 0.0015
-10 0 18 0.0182 0.0111
-10 0 19 -0.0898 0.0091
-10 0 20 -0.6872 0.0182
-10 0 21 -0.2459 0.1188
-10 1 1 -1.5802 -0.0056
-10 1 2 -1.4158 -0.0045
-10 1 3 -0.6818 0.0033
-10 1 4 -0.1571 0.0105
-10 1 5 -0.7745 0.0115
-10 1 6 -0.6342 0.0102
-10 1 7 -0.0418 0.0128
-10 1 8 -0.4731 0.0108
-10 1 9 -1.2995 0.0141
-10 1 10 -0.8739 0.0120
-10 1 11 0.5773 0.0056
-10 1 12 0.7616 0.0012
-10 1 13 0.3067 -0.0049
-10 1 14 0.0338 0.0022
-10 1 15 -0.0170 -0.0015
-10 1 16 0.2476 0.0091
-10 1 17 -0.2234 0.0058
-10 1 18 -0.0433 -0.0062
-10 1 19 0.7260 -0.0171
-10 1 20 0.3009 -0.0858
-10 1 21 0.2012 -0.0599
-10 2 1 -0.3524 -0.0024
-10 2 2 -1.1756 -0.0065
-10 2 3 -1.3465 -0.0042
-10 2 4 -0.5087 0.0015
-10 2 5 -0.4598 -0.0009
-10 2 6 -0.8991 -0.0100
-10 2 7 -0.3307 -0.0031
-10 2 8 0.1563 0.0018
-10 2 9 -0.6800 -0.0036
-10 2 10 -1.6812 -0.0060
-10 2 11 -0.8630 -0.0023
-10 2 12 0.1286 -0.0021
-10 2 13 0.2349 -0.0168
-10 2 14 0.1951 -0.0083
-10 2 15 0.1946 -0.0051
-10 2 16 0.6162 -0.0078
-10 2 17 0.1678 -0.0032
-10 2 18 -0.7082 -0.0105
-10 2 19 -0.1096 0.0154
-10 2 20 0.3067 -0.0033
-10 3 1 1.3982 0.0051
-10 3 2 0.6899 0.0025
-10 3 3 -0.5514 0.0068
-10 3 4 -0.5310 0.0116
-10 3 5 0.3345 0.0074
-10 3 6 0.2097 -0.0087
-10 3 7 0.1199 -0.0091
-10 3 8 0.9089 0.0031
-10 3 9 1.0515 0.0029
-10 3 10 -0.4686 -0.0049
-10 3 11 -1.2335 0.0005
-10 3 12 -0.6385 0.0194
-10 3 13 -0.1940 0.0094
-10 3 14 -0.0866 0.0018
-10 3 15 -0.2561 0.0045
-10 3 16 0.2297 -0.0046
-10 3 17 0.7824 -0.0020
-10 3 18 -0.0470 -0.0138
-10 3 19 -0.5191 -0.0132
-10 3 20 -0.1714 -0.0026
-10 4 1 1.1339 -0.0135
-10 4 2 1.9000 -0.0161
-10 4 3 1.1100 -0.0139
-10 4 4 -0.0937 -0.0066
-10 4 5 0.1290 0.0010
-10 4 6 0.4642 -0.0007
-10 4 7 0.0927 0.0009
-10 4 8 0.5003 0.0091
-10 4 9 1.7808 0.0099
-10 4 10 1.5288 0.0019
-10 4 11 0.1728 -0.0080
-10 4 12 -0.2958 0.0015
-10 4 13 -0.1153 -0.0017
-10 4 14 0.1500 -0.0139
-10 4 15 -0.2173 -0.0108
-10 4 16 -0.6015 -0.0112
-10 4 17 0.0549 -0.0007
-10 4 18 0.3356 0.0169
-10 4 19 -0.2175 0.0310
-10 4 20 -0.2347 0.0164
-10 5 1 -1.2496 0.0143
-10 5 2 -0.0123 0.0124
-10 5 3 0.9312 0.0084
-10 5 4 0.3138 -0.0014
-10 5 5 -0.3965 -0.0109
-10 5 6 -0.4224 -0.0158
-10 5 7 -0.9101 -0.0123
-10 5 8 -1.4044 -0.0063
-10 5 9 -0.2606 -0.0097
-10 5 10 1.2111 -0.0061
-10 5 11 1.2921 -0.0006
-10 5 12 0.7650 0.0097
-10 5 13 0.3032 0.0103
-10 5 14 0.3452 0.0015
-10 5 15 0.3851 0.0042
-10 5 16 -0.1501 0.0039
-10 5 17 -0.2930 -0.0027
-10 5 18 0.1656 -0.0217
-10 5 19 -0.0574 0.0076
-10 5 20 -0.5004 0.0246
-10 6 1 -2.0104 -0.0011
-10 6 2 -2.2060 -0.0043
-10 6 3 -0.8805 -0.0022
-10 6 4 0.1247 0.0083
-10 6 5 -0.1382 0.0120
-10 6 6 -0.5424 0.0096
-10 6 7 -1.0145 0.0109
-10 6 8 -2.1102 0.0175
-10 6 9 -2.5523 0.0079
-10 6 10 -1.5998 -0.0026
-10 6 11 -0.4145 -0.0006
-10 6 12 0.3283 0.0089
-10 6 13 0.2958 0.0100
-10 6 14 0.1022 0.0057
-10 6 15 0.2855 0.0133
-10 6 16 0.3689 0.0129
-10 6 17 0.1776 0.0274
-10 6 18 0.2613 -0.0112
-10 6 19 0.3097 -0.0369
-10 6 20 -0.3471 0.0115
-10 7 1 0.0514 0.0118
-10 7 2 -1.6003 0.0123
-10 7 3 -2.0829 -0.0077
-10 7 4 -1.1558 -0.0112
-10 7 5 -0.4318 -0.0010
-10 7 6 -0.3312 0.0029
-10 7 7 -0.2606 -0.0020
-10 7 8 -0.6450 -0.0029
-10 7 9 -1.5701 -0.0024
-10 7 10 -2.1456 -0.0052
-10 7 11 -2.0125 -0.0051
-10 7 12 -1.2652 0.0008
-10 7 13 -0.8098 -0.0009
-10 7 14 -0.7547 -0.0125
-10 7 15 -0.4618 0.0012
-10 7 16 -0.0244 -0.0105
-10 7 17 0.2489 0.0051
-10 7 18 0.1914 0.0199
-10 7 19 0.2786 -0.0365
-10 8 1 1.7454 -0.0034
-10 8 2 0.8347 0.0069
-10 8 3 -0.7142 0.0052
-10 8 4 -1.3926 -0.0034
-10 8 5 -0.9460 -0.0019
-10 8 6 -0.3132 0.0018
-10 8 7 0.4137 0.0010
-10 8 8 1.1190 -0.0077
-10 8 9 1.1196 -0.0117
-10 8 10 0.3468 -0.0060
-10 8 11 -0.5419 -0.0023
-10 8 12 -0.6329 0.0006
-10 8 13 -0.5015 0.0058
-10 8 14 -0.7019 -0.0129
-10 8 15 -0.3936 -0.0072
-10 8 16 0.1975 -0.0110
-10 8 17 0.6890 -0.0263
-10 8 18 0.7755 0.0217
-10 8 19 0.5291 -0.0107
-10 9 1 0.9041 -0.0069
-10 9 2 1.4867 -0.0133
-10 9 3 1.2273 -0.0052
-10 9 4 0.2571 0.0040
-10 9 5 -0.2494 0.0088
-10 9 6 -0.2539 0.0053
-10 9 7 0.0194 0.0052
-10 9 8 0.8353 0.0041
-10 9 9 1.7488 -0.0019
-10 9 10 1.7847 0.0030
-10 9 11 0.7833 0.0076
-10 9 12 0.2222 -0.0026
-10 9 13 0.4393 -0.0015
-10 9 14 0.0169 -0.0061
-10 9 15 -0.3887 -0.0130
-10 9 16 -0.1167 -0.0098
-10 9 17 0.1131 -0.0352
-10 9 18 0.3109 0.0082
-10 10 1 -0.0499 0.0070
-10 10 2 0.2369 0.0071
-10 10 3 0.7672 -0.0023
-10 10 4 0.6221 -0.0069
-10 10 5 0.1469 -0.0071
-10 10 6 -0.2727 -0.0095
-10 10 7 -0.9230 -0.0085
-10 10 8 -1.2583 -0.0024
-10 10 9 -0.5468 -0.0049
-10 10 10 0.5564 -0.0032
-10 10 11 0.5029 0.0058
-10 10 12 -0.2420 0.0028
-10 10 13 0.0579 -0.0072
-10 10 14 0.4869 -0.0021
-10 10 15 0.0122 0.0072
-10 10 16 -0.1297 0.0121
-10 10 17 -0.0743 -0.0133
-10 10 18 -0.1377 0.0033
-10 11 1 -0.2820 -0.0106
-10 11 2 -0.5953 0.0026
-10 11 3 -0.3220 0.0064
-10 11 4 -0.0533 0.0069
-10 11 5 0.0236 0.0054
-10 11 6 0.2990 0.0032
-10 11 7 0.2818 0.0042
-10 11 8 -0.3777 0.0070
-10 11 9 -0.8741 -0.0005
-10 11 10 -0.3133 -0.0044
-10 11 11 0.3400 -0.0025
-10 11 12 -0.1165 0.0028
-10 11 13 -0.6292 0.0023
-10 11 14 -0.1445 -0.0059
-10 11 15 -0.0146 0.0114
-10 11 16 -0.2833 0.0273
-10 11 17 -0.0039 -0.0011
-10 12 1 -0.0204 -0.0017
-10 12 2 -0.4784 0.0021
-10 12 3 -0.3113 0.0015
-10 12 4 0.1316 0.0046
-10 12 5 0.3218 0.0123
-10 12 6 0.5270 0.0122
-10 12 7 0.8360 0.0071
-10 12 8 0.9113 0.0029
-10 12 9 0.3453 -0.0082
-10 12 10 -0.1211 -0.0038
-10 12 11 0.1245 0.0109
-10 12 12 0.4341 0.0077
-10 12 13 0.1179 0.0148
-10 12 14 -0.0386 0.0006
-10 12 15 0.2119 -0.0023
-10 12 16 -0.2833 0.0323
-10 13 1 0.6993 0.0020
-10 13 2 0.3570 0.0094
-10 13 3 0.2610 0.0064
-10 13 4 0.4696 -0.0069
-10 13 5 0.5814 -0.0119
-10 13 6 0.5918 -0.0110
-10 13 7 0.4172 -0.0125
-10 13 8 0.5700 -0.0134
-10 13 9 0.6426 -0.0134
-10 13 10 0.0933 -0.0043
-10 13 11 -0.4398 0.0282
-10 13 12 -0.3478 0.0169
-10 13 13 0.1305 0.0016
-10 13 14 0.2061 0.0000
-10 13 15 0.6630 -0.0202
-10 13 16 0.7034 0.0134
-10 14 1 0.0913 -0.0049
-10 14 2 0.1757 -0.0059
-10 14 3 0.1201 0.0009
-10 14 4 -0.1540 0.0050
-10 14 5 -0.6810 0.0038
-10 14 6 -0.5960 0.0013
-10 14 7 -0.4155 0.0041
-10 14 8 -0.0477 -0.0055
-10 14 9 0.8297 -0.0053
-10 14 10 0.8894 0.0024
-10 14 11 0.1794 0.0320
-10 14 12 -0.4821 0.0195
-10 14 13 -0.3449 -0.0447
-10 14 14 -0.3572 -0.0510
-10 14 15 -0.4076 -0.0494
-10 15 1 -0.4360 0.0006
-10 15 2 -0.1401 -0.0050
-10 15 3 0.5803 -0.0106
-10 15 4 1.0017 -0.0105
-10 15 5 0.1564 -0.0014
-10 15 6 -0.3262 -0.0081
-10 15 7 -0.2288 0.0035
-10 15 8 -0.6600 0.0007
-10 15 9 -0.4135 -0.0053
-10 15 10 -0.2218 0.0081
-10 15 11 -0.7547 0.0411
-10 15 12 -1.0742 0.0654
-10 15 13 -0.4040 -0.0089
-10 15 14 0.3814 -0.0743
-10 16 1 -0.2380 0.0001
-10 16 2 -0.4278 0.0014
-10 16 3 -0.1020 0.0127
-10 16 4 0.7521 0.0054
-10 16 5 0.3752 0.0128
-10 16 6 -0.1323 -0.0012
-10 16 7 0.8392 0.0005
-10 16 8 0.8345 0.0058
-10 16 9 -0.0162 -0.0005
-10 16 10 -0.4428 0.0239
-10 16 11 -1.2596 0.0477
-10 16 12 -1.9062 0.0912
-10 17 1 0.5037 0.0078
-10 17 2 0.4855 -0.0187
-10 17 3 0.1404 -0.0117
-10 17 4 0.4199 -0.0183
-10 17 5 0.0258 -0.0128
-10 17 6 -1.1196 -0.0166
-10 17 7 -0.2637 -0.0061
-10 17 8 1.3110 0.0011
-10 17 9 1.1197 -0.0399
-10 17 10 0.6234 -0.0203
-10 17 11 0.2193 0.0130
-10 18 1 -0.2455 0.0273
-10 18 2 -0.1580 0.0044
-10 18 3 -0.4531 -0.0033
-10 18 4 -0.1712 -0.0090
-10 18 5 0.0129 -0.0037
-10 18 6 -0.9260 -0.0172
-10 18 7 -1.3561 -0.0032
-10 18 8 -0.2598 0.0530
-10 18 9 0.2202 -0.0135
-10 18 10 -0.0911 -0.0669
-10 19 1 -0.7330 0.0189
-10 19 2 -0.8358 0.0005
-10 19 3 -1.3260 -0.0146
-10 19 4 -1.1188 -0.0151
-10 19 5 -0.5542 0.0250
-10 19 6 -0.5831 0.0328
-10 19 7 -0.7575 -0.0113
-10 19 8 -0.4300 0.0670
-10 20 1 -0.4675 0.0192
-10 20 2 0.0158 0.0053
-10 20 3 -0.1486 -0.0162
-10 20 4 -0.0018 -0.0376
-10 20 5 0.7051 -0.0141
-9 -13 3 -0.5376 0.0212
-9 -13 4 -0.5607 -0.0039
-9 -13 5 -0.5302 -0.0165
-9 -13 6 0.1480 -0.0010
-9 -13 7 0.5542 0.0072
-9 -13 8 0.0977 -0.0168
-9 -13 9 -0.3022 -0.0059
-9 -13 10 0.5153 0.0103
-9 -13 11 0.6728 0.0015
-9 -12 1 0.3867 0.0768
-9 -12 2 -0.1210 0.0566
-9 -12 3 -0.6623 0.0248
-9 -12 4 -0.3702 0.0062
-9 -12 5 -0.4351 -0.0048
-9 -12 6 -0.8881 -0.0039
-9 -12 7 -0.6022 0.0078
-9 -12 8 -0.2199 -0.0116
-9 -12 9 -0.8686 -0.0270
-9 -12 10 -0.2756 -0.0105
-9 -12 11 1.5000 0.0222
-9 -12 12 1.3388 0.0350
-9 -12 13 -0.1651 0.0023
-9 -12 14 -0.8579 -0.0322
-9 -11 1 -0.2510 0.0247
-9 -11 2 -0.2015 0.0039
-9 -11 3 -0.8503 -0.0185
-9 -11 4 -0.9532 -0.0224
-9 -11 5 -0.0704 -0.0088
-9 -11 6 0.1322 0.0077
-9 -11 7 -0.1949 0.0185
-9 -11 8 0.3231 0.0083
-9 -11 9 -0.0475 -0.0017
-9 -11 10 -1.0211 -0.0050
-9 -11 11 -0.3091 -0.0019
-9 -11 12 0.5607 0.0125
-9 -11 13 0.3688 -0.0138
-9 -11 14 -0.4182 -0.0498
-9 -11 15 -0.6028 -0.0752
-9 -10 1 0.0123 0.0164
-9 -10 2 0.5868 0.0085
-9 -10 3 1.0609 -0.0013
-9 -10 4 0.2948 -0.0058
-9 -10 5 -0.2236 -0.0032
-9 -10 6 0.1931 0.0085
-9 -10 7 0.2805 0.0128
-9 -10 8 0.7606 -0.0125
-9 -10 9 1.2205 -0.0235
-9 -10 10 0.3060 -0.0029
-9 -10 11 -0.3560 0.0030
-9 -10 12 -0.6520 0.0105
-9 -10 13 -0.7515 -0.0054
-9 -10 14 -0.6019 -0.0291
-9 -10 15 -0.4011 -0.0089
-9 -10 16 0.0771 -0.0035
-9 -9 1 0.0800 0.0105
-9 -9 2 0.4199 0.0109
-9 -9 3 1.4214 0.0089
-9 -9 4 1.5103 0.0080
-9 -9 5 -0.1147 0.0045
-9 -9 6 -1.3517 0.0077
-9 -9 7 -1.6097 0.0200
-9 -9 8 -1.1695 0.0024
-9 -9 9 -0.1033 -0.0263
-9 -9 10 0.1639 -0.0106
-9 -9 11 0.4263 0.0029
-9 -9 12 0.7462 0.0112
-9 -9 13 0.2794 0.0139
-9 -9 14 -0.2049 -0.0091
-9 -9 15 -0.5980 0.0096
-9 -9 16 -0.4054 0.0522
-9 -9 17 -0.0619 0.0417
-9 -8 1 0.1454 -0.0065
-9 -8 2 0.3827 -0.0032
-9 -8 3 0.5090 -0.0055
-9 -8 4 0.8880 -0.0119
-9 -8 5 0.4198 -0.0190
-9 -8 6 -0.5533 -0.0174
-9 -8 7 -0.8938 0.0047
-9 -8 8 -0.8421 0.0172
-9 -8 9 -0.3017 -0.0009
-9 -8 10 -0.2444 0.0060
-9 -8 11 -0.4648 0.0140
-9 -8 12 0.2232 -0.0030
-9 -8 13 0.7315 -0.0060
-9 -8 14 0.5736 -0.0200
-9 -8 15 -0.2152 -0.0189
-9 -8 16 -0.9904 0.0162
-9 -8 17 -0.9699 0.0316
-9 -8 18 -0.6309 -0.0000
-9 -7 1 -0.0948 0.0037
-9 -7 2 0.3514 0.0067
-9 -7 3 0.3848 0.0109
-9 -7 4 0.2156 0.0090
-9 -7 5 0.0391 -0.0017
-9 -7 6 -0.2408 -0.0131
-9 -7 7 0.0572 -0.0072
-9 -7 8 0.3639 0.0058
-9 -7 9 0.3295 -0.0104
-9 -7 10 0.2647 -0.0156
-9 -7 11 -0.1383 0.0100
-9 -7 12 -0.1633 0.0093
-9 -7 13 0.3184 0.0048
-9 -7 14 0.7586 -0.0061
-9 -7 15 0.6809 -0.0205
-9 -7 16 -0.0404 -0.0129
-9 -7 17 -0.6023 -0.0073
-9 -7 18 -0.5705 -0.0269
-9 -7 19 -0.3491 -0.0558
-9 -6 1 -0.7352 -0.0009
-9 -6 2 -1.0157 -0.0091
-9 -6 3 -0.9644 -0.0082
-9 -6 4 -0.7572 -0.0009
-9 -6 5 -0.4860 0.0054
-9 -6 6 -0.6618 0.0027
-9 -6 7 -0.6214 0.0013
-9 -6 8 0.1606 0.0105
-9 -6 9 0.3110 0.0042
-9 -6 10 -0.1747 -0.0213
-9 -6 11 -0.4791 -0.0161
-9 -6 12 -0.4248 -0.0073
-9 -6 13 -0.1574 -0.0021
-9 -6 14 0.1089 -0.0002
-9 -6 15 0.1975 -0.0170
-9 -6 16 -0.0878 -0.0239
-9 -6 17 -0.5048 -0.0261
-9 -6 18 -0.5220 -0.0327
-9 -6 19 -0.2734 -0.0555
-9 -5 1 0.3952 0.0049
-9 -5 2 -0.0211 -0.0040
-9 -5 3 -0.5872 -0.0057
-9 -5 4 -0.8069 -0.0057
-9 -5 5 -0.3663 -0.0046
-9 -5 6 -0.0365 -0.0065
-9 -5 7 -0.6462 -0.0091
-9 -5 8 -0.4928 -0.0081
-9 -5 9 0.5757 -0.0000
-9 -5 10 0.8318 -0.0056
-9 -5 11 0.2142 -0.0043
-9 -5 12 -0.3606 0.0020
-9 -5 13 -0.4582 0.0011
-9 -5 14 -0.2262 0.0088
-9 -5 15 -0.0113 0.0068
-9 -5 16 -0.1125 0.0092
-9 -5 17 -0.4085 0.0101
-9 -5 18 -0.3278 0.0118
-9 -5 19 -0.0417 0.0038
-9 -5 20 0.1110 -0.0113
-9 -4 1 0.2041 0.0179
-9 -4 2 0.7047 0.0113
-9 -4 3 1.0021 0.0115
-9 -4 4 0.8713 0.0143
-9 -4 5 0.5652 0.0151
-9 -4 6 0.9538 0.0092
-9 -4 7 0.6871 0.0082
-9 -4 8 -0.2901 0.0093
-9 -4 9 -0.0372 0.0076
-9 -4 10 1.0864 -0.0062
-9 -4 11 1.4783 -0.0206
-9 -4 12 0.6418 -0.0175
-9 -4 13 -0.4601 -0.0158
-9 -4 14 -0.9289 -0.0053
-9 -4 15 -0.7204 0.0012
-9 -4 16 -0.4355 0.0140
-9 -4 17 -0.6550 0.0212
-9 -4 18 -0.5604 0.0172
-9 -4 19 -0.0049 0.0078
-9 -4 20 0.1545 -0.0072
-9 -3 1 -0.9032 -0.0087
-9 -3 2 -1.0485 -0.0079
-9 -3 3 -0.2950 -0.0108
-9 -3 4 0.8024 -0.0144
-9 -3 5 0.6614 -0.0070
-9 -3 6 0.4301 -0.0000
-9 -3 7 0.9219 -0.0017
-9 -3 8 0.7072 0.0029
-9 -3 9 0.0826 0.0155
-9 -3 10 0.1732 0.0153
-9 -3 11 1.1136 -0.0109
-9 -3 12 1.4549 -0.0277
-9 -3 13 0.6780 -0.0302
-9 -3 14 -0.2200 -0.0115
-9 -3 15 -0.5444 0.0055
-9 -3 16 -0.1097 0.0170
-9 -3 17 -0.1306 0.0245
-9 -3 18 -0.5235 0.0118
-9 -3 19 -0.0593 0.0027
-9 -3 20 0.0896 -0.0470
-9 -2 1 -0.1328 0.0075
-9 -2 2 -1.1445 0.0138
-9 -2 3 -1.5763 0.0156
-9 -2 4 -0.5237 0.0042
-9 -2 5 0.1455 -0.0045
-9 -2 6 -0.4835 0.0039
-9 -2 7 -0.4606 0.0017
-9 -2 8 0.0946 -0.0176
-9 -2 9 0.1332 -0.0238
-9 -2 10 -0.6390 -0.0016
-9 -2 11 -0.6626 0.0109
-9 -2 12 0.3711 0.0123
-9 -2 13 0.8533 0.0042
-9 -2 14 0.7185 -0.0002
-9 -2 15 0.2445 -0.0031
-9 -2 16 0.3476 -0.0212
-9 -2 17 0.7760 -0.0280
-9 -2 18 0.2017 -0.0492
-9 -2 19 0.2024 -0.0327
-9 -2 20 0.3157 -0.0569
-9 -2 21 -0.0004 -0.1245
-9 -1 1 0.9500 -0.0008
-9 -1 2 0.5233 0.0002
-9 -1 3 -0.6948 0.0014
-9 -1 4 -1.0531 0.0045
-9 -1 5 -0.2981 0.0024
-9 -1 6 -0.5183 0.0084
-9 -1 7 -0.9266 0.0203
-9 -1 8 -0.6702 0.0173
-9 -1 9 -0.0538 -0.0045
-9 -1 10 -0.5003 -0.0103
-9 -1 11 -1.6666 -0.0044
-9 -1 12 -1.3057 0.0062
-9 -1 13 -0.3132 0.0147
-9 -1 14 0.3424 0.0106
-9 -1 15 0.3625 0.0121
-9 -1 16 -0.0090 -0.0037
-9 -1 17 0.4364 0.0037
-9 -1 18 0.2151 0.0085
-9 -1 19 -0.1703 0.0437
-9 -1 20 0.2214 0.1140
-9 -1 21 -0.0706 0.0382
-9 0 1 -0.0946 0.0002
-9 0 2 0.6228 0.0002
-9 0 3 0.2369 -0.0069
-9 0 4 -1.0111 -0.0125
-9 0 5 -0.9374 -0.0114
-9 0 6 -0.6967 -0.0102
-9 0 7 -0.9545 -0.0128
-9 0 8 -1.0558 -0.0049
-9 0 9 -0.4024 0.0025
-9 0 10 0.2761 0.0037
-9 0 11 -0.8183 -0.0021
-9 0 12 -1.6720 -0.0091
-9 0 13 -1.2264 0.0024
-9 0 14 -0.6165 0.0062
-9 0 15 -0.1611 0.0178
-9 0 16 -0.4826 0.0133
-9 0 17 -0.3423 0.0107
-9 0 18 -0.0524 0.0177
-9 0 19 -0.7623 0.0040
-9 0 20 -0.7766 0.0811
-9 0 21 -0.8249 0.1026
-9 1 1 -1.6212 -0.0046
-9 1 2 -0.7333 -0.0003
-9 1 3 0.3296 0.0085
-9 1 4 -0.4277 0.0084
-9 1 5 -1.1642 0.0063
-9 1 6 -0.8675 0.0164
-9 1 7 -0.7052 0.0159
-9 1 8 -0.9410 0.0071
-9 1 9 -0.8992 0.0098
-9 1 10 0.5082 0.0157
-9 1 11 1.0169 0.0122
-9 1 12 0.0561 -0.0053
-9 1 13 -0.2062 -0.0009
-9 1 14 -0.0192 0.0035
-9 1 15 0.1924 0.0043
-9 1 16 -0.1241 0.0023
-9 1 17 -0.5285 -0.0161
-9 1 18 0.1536 -0.0106
-9 1 19 0.2571 -0.0463
-9 1 20 -0.0820 -0.0473
-9 1 21 -0.3455 0.0181
-9 2 1 -1.4158 0.0025
-9 2 2 -2.0087 -0.0034
-9 2 3 -0.7205 -0.0014
-9 2 4 0.0604 0.0000
-9 2 5 -0.6812 -0.0112
-9 2 6 -0.9671 -0.0111
-9 2 7 -0.6895 -0.0004
-9 2 8 -0.7364 -0.0032
-9 2 9 -1.5450 -0.0073
-9 2 10 -1.1313 -0.0056
-9 2 11 0.4531 -0.0033
-9 2 12 0.6796 -0.0162
-9 2 13 0.3658 -0.0161
-9 2 14 0.5820 -0.0038
-9 2 15 0.8542 -0.0037
-9 2 16 0.7230 0.0011
-9 2 17 -0.2218 -0.0081
-9 2 18 -0.4399 0.0054
-9 2 19 0.2469 0.0173
-9 2 20 0.5306 -0.0006
-9 2 21 0.3969 0.0347
-9 3 1 0.8725 0.0003
-9 3 2 -1.2135 -0.0003
-9 3 3 -1.7579 0.0053
-9 3 4 -0.2990 0.0109
-9 3 5 0.3068 0.0042
-9 3 6 0.0277 -0.0040
-9 3 7 0.1289 0.0009
-9 3 8 0.4193 0.0005
-9 3 9 -0.5027 -0.0055
-9 3 10 -1.8625 -0.0063
-9 3 11 -1.3658 0.0024
-9 3 12 -0.2836 0.0029
-9 3 13 -0.1675 -0.0003
-9 3 14 -0.0594 0.0049
-9 3 15 0.3573 0.0006
-9 3 16 0.7989 0.0022
-9 3 17 0.6080 0.0003
-9 3 18 -0.2121 -0.0064
-9 3 19 -0.2669 -0.0012
-9 3 20 0.1554 -0.0031
-9 4 1 2.8049 -0.0068
-9 4 2 1.7760 -0.0100
-9 4 3 -0.3579 -0.0055
-9 4 4 -0.5525 0.0032
-9 4 5 0.3740 0.0076
-9 4 6 0.5334 0.0070
-9 4 7 0.7005 0.0119
-9 4 8 1.6110 0.0122
-9 4 9 1.9331 0.0065
-9 4 10 0.4059 0.0020
-9 4 11 -1.1101 0.0036
-9 4 12 -0.8980 0.0024
-9 4 13 -0.4028 -0.0031
-9 4 14 -0.4557 -0.0032
-9 4 15 -0.3981 -0.0062
-9 4 16 -0.1386 -0.0023
-9 4 17 0.4053 0.0100
-9 4 18 0.3597 0.0195
-9 4 19 -0.0734 0.0017
-9 4 20 -0.0412 -0.0115
-9 5 1 0.4072 0.0085
-9 5 2 1.8088 0.0077
-9 5 3 1.0581 0.0008
-9 5 4 -0.2437 -0.0102
-9 5 5 -0.3190 -0.0109
-9 5 6 -0.4461 -0.0061
-9 5 7 -0.7584 -0.0012
-9 5 8 0.0181 -0.0051
-9 5 9 1.6067 -0.0127
-9 5 10 2.1968 -0.0115
-9 5 11 0.9735 -0.0022
-9 5 12 -0.1237 0.0008
-9 5 13 0.0075 -0.0028
-9 5 14 -0.0285 0.0006
-9 5 15 -0.2021 0.0018
-9 5 16 -0.3233 0.0068
-9 5 17 -0.1494 0.0012
-9 5 18 0.2324 0.0151
-9 5 19 -0.0257 0.0109
-9 5 20 -0.1952 -0.0329
-9 6 1 -2.5544 -0.0153
-9 6 2 -0.9609 -0.0154
-9 6 3 0.3345 -0.0013
-9 6 4 -0.1490 -0.0003
-9 6 5 -0.7692 -0.0023
-9 6 6 -1.2080 0.0051
-9 6 7 -2.1380 0.0122
-9 6 8 -2.5801 0.0103
-9 6 9 -1.8352 0.0005
-9 6 10 -0.1371 -0.0023
-9 6 11 0.9420 0.0067
-9 6 12 0.4957 0.0103
-9 6 13 0.3792 -0.0011
-9 6 14 0.4713 -0.0033
-9 6 15 0.2008 -0.0077
-9 6 16 0.1096 0.0017
-9 6 17 -0.0233 -0.0086
-9 6 18 0.1333 -0.0207
-9 6 19 -0.0004 0.0128
-9 6 20 -0.3438 -0.0313
-9 7 1 -1.8663 0.0149
-9 7 2 -2.4388 -0.0073
-9 7 3 -1.3305 -0.0113
-9 7 4 -0.6182 0.0004
-9 7 5 -0.6861 0.0045
-9 7 6 -0.6468 0.0068
-9 7 7 -1.1067 0.0007
-9 7 8 -1.9543 -0.0063
-9 7 9 -2.7258 -0.0067
-9 7 10 -2.6213 -0.0019
-9 7 11 -1.1389 0.0086
-9 7 12 -0.5577 0.0182
-9 7 13 -0.7502 0.0043
-9 7 14 -0.4057 -0.0047
-9 7 15 -0.3927 -0.0129
-9 7 16 -0.2729 -0.0084
-9 7 17 -0.0801 0.0050
-9 7 18 -0.0050 -0.0300
-9 7 19 0.0399 0.0105
-9 8 1 0.9367 0.0002
-9 8 2 -0.9282 0.0036
-9 8 3 -1.6959 -0.0077
-9 8 4 -1.2147 -0.0075
-9 8 5 -0.6556 -0.0058
-9 8 6 0.1300 0.0004
-9 8 7 0.7287 -0.0010
-9 8 8 0.6822 -0.0103
-9 8 9 -0.1169 -0.0071
-9 8 10 -1.5650 0.0008
-9 8 11 -1.4515 0.0004
-9 8 12 -0.6075 0.0068
-9 8 13 -1.0121 0.0057
-9 8 14 -0.9128 -0.0016
-9 8 15 -0.3007 -0.0018
-9 8 16 0.1076 -0.0029
-9 8 17 0.5737 0.0317
-9 8 18 0.6085 0.0036
-9 8 19 0.3808 -0.0132
-9 9 1 2.3075 -0.0118
-9 9 2 1.7784 0.0014
-9 9 3 0.4566 0.0122
-9 9 4 -0.3171 0.0155
-9 9 5 -0.5187 0.0054
-9 9 6 -0.1944 -0.0061
-9 9 7 0.5973 -0.0086
-9 9 8 1.4196 -0.0106
-9 9 9 2.0111 -0.0002
-9 9 10 0.9831 0.0169
-9 9 11 -0.1242 0.0106
-9 9 12 0.4754 -0.0069
-9 9 13 0.2988 -0.0065
-9 9 14 -0.5156 -0.0077
-9 9 15 -0.2719 -0.0070
-9 9 16 0.1171 -0.0100
-9 9 17 0.3286 0.0276
-9 9 18 0.4320 0.0473
-9 10 1 0.7056 0.0034
-9 10 2 1.3010 -0.0060
-9 10 3 1.1192 -0.0109
-9 10 4 0.4732 -0.0105
-9 10 5 -0.2164 -0.0060
-9 10 6 -0.8459 -0.0047
-9 10 7 -1.0571 -0.0036
-9 10 8 -0.7789 -0.0054
-9 10 9 0.6514 -0.0031
-9 10 10 1.5498 0.0076
-9 10 11 0.7064 0.0107
-9 10 12 0.6951 -0.0096
-9 10 13 1.2438 -0.0170
-9 10 14 0.5487 -0.0038
-9 10 15 -0.0068 -0.0001
-9 10 16 0.1950 -0.0024
-9 10 17 0.0881 0.0260
-9 10 18 -0.0040 0.0919
-9 11 1 -0.5936 0.0004
-9 11 2 -0.4517 0.0052
-9 11 3 -0.2021 0.0022
-9 11 4 0.0224 -0.0092
-9 11 5 0.2031 -0.0147
-9 11 6 0.0049 -0.0048
-9 11 7 -0.3735 0.0050
-9 11 8 -1.1242 0.0058
-9 11 9 -1.0130 0.0053
-9 11 10 0.3080 0.0030
-9 11 11 0.4885 0.0017
-9 11 12 -0.0573 -0.0045
-9 11 13 0.2744 -0.0189
-9 11 14 0.4602 -0.0049
-9 11 15 -0.1600 0.0032
-9 11 16 -0.1117 -0.0161
-9 11 17 0.2031 -0.0190
-9 12 1 -0.3738 -0.0038
-9 12 2 -0.5446 0.0024
-9 12 3 -0.3811 0.0094
-9 12 4 -0.0460 0.0148
-9 12 5 0.4363 0.0094
-9 12 6 0.4579 0.0090
-9 12 7 0.3144 0.0072
-9 12 8 -0.3068 -0.0007
-9 12 9 -1.2342 0.0003
-9 12 10 -0.9239 0.0098
-9 12 11 -0.1829 0.0082
-9 12 12 -0.0960 0.0113
-9 12 13 -0.1643 0.0001
-9 12 14 0.2758 -0.0024
-9 12 15 0.0208 0.0197
-9 12 16 -0.6414 0.0076
-9 13 1 0.3589 0.0016
-9 13 2 0.0867 0.0078
-9 13 3 0.1510 -0.0017
-9 13 4 0.3262 -0.0084
-9 13 5 0.7994 -0.0110
-9 13 6 0.9001 -0.0013
-9 13 7 0.8140 0.0030
-9 13 8 0.6997 0.0016
-9 13 9 -0.2129 0.0037
-9 13 10 -0.8166 0.0155
-9 13 11 -0.7058 0.0097
-9 13 12 -0.1767 0.0016
-9 13 13 0.0685 0.0074
-9 13 14 0.4403 0.0017
-9 13 15 1.0153 0.0234
-9 14 1 0.4691 -0.0025
-9 14 2 0.4099 0.0106
-9 14 3 0.1334 0.0157
-9 14 4 -0.4148 0.0101
-9 14 5 -0.3882 -0.0061
-9 14 6 -0.0519 -0.0011
-9 14 7 0.4488 -0.0013
-9 14 8 1.4999 -0.0046
-9 14 9 1.4103 0.0050
-9 14 10 0.4657 0.0122
-9 14 11 -0.2883 -0.0039
-9 14 12 -0.3430 -0.0493
-9 14 13 -0.0278 -0.0563
-9 14 14 -0.2494 -0.0350
-9 15 1 -0.2755 -0.0070
-9 15 2 0.4759 -0.0082
-9 15 3 1.1370 -0.0102
-9 15 4 0.5357 -0.0033
-9 15 5 -0.0856 -0.0156
-9 15 6 -0.3080 -0.0075
-9 15 7 -0.7288 -0.0022
-9 15 8 -0.0654 -0.0162
-9 15 9 0.3840 -0.0035
-9 15 10 -0.5997 0.0072
-9 15 11 -1.5742 0.0049
-9 15 12 -1.5569 -0.0365
-9 15 13 -0.3206 -0.0840
-9 16 1 -0.8131 -0.0021
-9 16 2 -0.8051 0.0177
-9 16 3 0.5050 0.0174
-9 16 4 0.5646 0.0174
-9 16 5 0.0367 -0.0025
-9 16 6 0.4819 0.0010
-9 16 7 0.3223 0.0190
-9 16 8 -0.0077 0.0029
-9 16 9 0.2112 0.0220
-9 16 10 -0.5789 0.0324
-9 16 11 -1.7923 0.0161
-9 16 12 -2.2330 0.0051
-9 17 1 0.6284 -0.0243
-9 17 2 -0.2816 -0.0130
-9 17 3 0.4333 -0.0041
-9 17 4 0.5893 0.0015
-9 17 5 -0.6296 -0.0220
-9 17 6 -0.5842 -0.0235
-9 17 7 0.2747 0.0080
-9 17 8 0.3939 -0.0300
-9 17 9 0.5055 -0.0199
-9 17 10 0.3034 0.0263
-9 17 11 -0.3091 0.0021
-9 18 1 0.5036 -0.0102
-9 18 2 -0.2242 -0.0094
-9 18 3 -0.0587 -0.0048
-9 18 4 0.4227 0.0143
-9 18 5 -0.5889 -0.0003
-9 18 6 -1.4027 -0.0174
-9 18 7 -1.0532 0.0513
-9 18 8 -0.5616 0.0077
-9 18 9 -0.2141 -0.0550
-9 19 1 -0.0430 -0.0081
-9 19 2 -0.3647 -0.0028
-9 19 3 -0.6183 0.0064
-9 19 4 -0.2469 0.0396
-9 19 5 -0.7093 0.0649
-9 19 6 -0.9894 0.0054
-9 19 7 -0.7810 0.0704
-9 20 1 0.0887 0.0030
-9 20 2 0.4062 -0.0066
-9 20 3 0.3238 -0.0017
-9 20 4 0.8551 0.0003
-9 20 5 0.3575 0.0680
-8 -14 4 0.7270 -0.0296
-8 -14 5 1.6581 0.0146
-8 -14 6 1.3441 0.0146
-8 -14 7 0.5663 -0.0116
-8 -14 8 0.5477 0.0241
-8 -14 9 1.1447 -0.0136
-8 -14 10 0.6941 -0.0737
-8 -13 1 -0.4207 0.0635
-8 -13 2 -0.5437 0.0278
-8 -13 3 -0.3358 -0.0008
-8 -13 4 -0.3770 -0.0242
-8 -13 5 0.3590 -0.0101
-8 -13 6 1.2317 0.0174
-8 -13 7 0.6043 -0.0112
-8 -13 8 -0.7923 0.0009
-8 -13 9 -0.2875 0.0259
-8 -13 10 0.5977 -0.0108
-8 -13 11 -0.2991 -0.0247
-8 -13 12 -0.8689 -0.0081
-8 -13 13 -0.3079 0.0119
-8 -12 1 0.0109 0.0562
-8 -12 2 -0.6506 0.0388
-8 -12 3 -0.5434 0.0149
-8 -12 4 -0.5157 -0.0027
-8 -12 5 -1.0141 -0.0077
-8 -12 6 -0.7326 0.0127
-8 -12 7 -0.0754 0.0034
-8 -12 8 -1.0791 -0.0171
-8 -12 9 -1.4888 -0.0039
-8 -12 10 0.4112 -0.0020
-8 -12 11 1.2229 0.0052
-8 -12 12 0.3512 0.0079
-8 -12 13 -0.6407 -0.0055
-8 -12 14 -0.4847 -0.0398
-8 -12 15 -0.0159 -0.0763
-8 -11 1 -0.4486 -0.0239
-8 -11 2 -0.8654 -0.0235
-8 -11 3 -1.1066 -0.0247
-8 -11 4 -0.3620 -0.0246
-8 -11 5 0.1290 -0.0117
-8 -11 6 -0.0364 0.0083
-8 -11 7 0.5859 0.0123
-8 -11 8 0.5540 0.0008
-8 -11 9 -0.8396 -0.0020
-8 -11 10 -0.6009 -0.0154
-8 -11 11 0.5093 -0.0121
-8 -11 12 0.9660 -0.0001
-8 -11 13 0.3277 -0.0092
-8 -11 14 -0.4852 -0.0307
-8 -11 15 -0.2058 -0.0763
-8 -11 16 -0.3390 -0.0791
-8 -10 1 -0.1372 -0.0031
-8 -10 2 0.1338 -0.0032
-8 -10 3 -0.0943 0.0109
-8 -10 4 -0.3655 0.0061
-8 -10 5 0.1150 0.0030
-8 -10 6 0.4018 0.0119
-8 -10 7 0.8068 0.0019
-8 -10 8 1.5177 -0.0167
-8 -10 9 0.7677 -0.0083
-8 -10 10 -0.0385 -0.0086
-8 -10 11 -0.2936 -0.0081
-8 -10 12 -0.2830 0.0082
-8 -10 13 0.0929 0.0016
-8 -10 14 -0.2465 -0.0069
-8 -10 15 -0.0452 -0.0205
-8 -10 16 0.0873 -0.0551
-8 -10 17 -0.5249 -0.0486
-8 -9 1 -0.1781 -0.0050
-8 -9 2 0.2078 -0.0106
-8 -9 3 0.7359 0.0035
-8 -9 4 0.1876 0.0077
-8 -9 5 -0.6223 -0.0059
-8 -9 6 -0.8783 -0.0002
-8 -9 7 -0.8051 0.0062
-8 -9 8 0.0307 -0.0098
-8 -9 9 0.3142 -0.0032
-8 -9 10 0.2021 0.0054
-8 -9 11 0.3756 -0.0024
-8 -9 12 -0.0764 0.0127
-8 -9 13 -0.1987 0.0175
-8 -9 14 -0.5074 0.0037
-8 -9 15 -0.6920 -0.0002
-8 -9 16 -0.0852 -0.0088
-8 -9 17 -0.1855 -0.0463
-8 -9 18 -0.4255 -0.0527
-8 -8 1 0.1493 -0.0014
-8 -8 2 0.1979 -0.0020
-8 -8 3 0.5715 -0.0014
-8 -8 4 0.6533 0.0028
-8 -8 5 0.0406 -0.0099
-8 -8 6 -0.2431 -0.0154
-8 -8 7 -0.3037 0.0018
-8 -8 8 0.0201 0.0020
-8 -8 9 0.3313 0.0056
-8 -8 10 0.0035 0.0205
-8 -8 11 0.1526 0.0005
-8 -8 12 0.1368 -0.0158
-8 -8 13 -0.1504 -0.0146
-8 -8 14 -0.5958 -0.0166
-8 -8 15 -1.4316 -0.0241
-8 -8 16 -1.3319 -0.0172
-8 -8 17 -0.8019 -0.0168
-8 -8 18 -0.7984 -0.0359
-8 -8 19 -0.4957 -0.0230
-8 -7 1 0.0229 0.0047
-8 -7 2 0.1784 0.0047
-8 -7 3 0.2246 0.0047
-8 -7 4 0.3326 0.0112
-8 -7 5 -0.0135 0.0085
-8 -7 6 -0.0939 -0.0039
-8 -7 7 0.2625 0.0026
-8 -7 8 0.2672 0.0041
-8 -7 9 0.3486 -0.0127
-8 -7 10 0.2864 -0.0028
-8 -7 11 0.3207 0.0050
-8 -7 12 0.5416 0.0030
-8 -7 13 0.5471 0.0036
-8 -7 14 0.4053 0.0060
-8 -7 15 -0.3042 0.0018
-8 -7 16 -0.8903 -0.0149
-8 -7 17 -0.6027 -0.0156
-8 -7 18 -0.4633 -0.0286
-8 -7 19 -0.6516 -0.0258
-8 -6 1 -1.1455 -0.0019
-8 -6 2 -1.3337 -0.0114
-8 -6 3 -1.3410 -0.0142
-8 -6 4 -0.8103 -0.0053
-8 -6 5 -0.5052 0.0014
-8 -6 6 -0.7428 -0.0080
-8 -6 7 -0.3107 -0.0080
-8 -6 8 0.0098 0.0122
-8 -6 9 -0.3805 0.0055
-8 -6 10 -0.6881 -0.0067
-8 -6 11 -0.5192 -0.0059
-8 -6 12 0.0314 0.0010
-8 -6 13 0.4235 0.0107
-8 -6 14 0.4776 0.0085
-8 -6 15 0.1248 0.0128
-8 -6 16 -0.4652 0.0014
-8 -6 17 -0.4931 -0.0060
-8 -6 18 -0.1208 -0.0186
-8 -6 19 -0.2233 -0.0460
-8 -6 20 -0.3583 -0.0407
-8 -5 1 -0.0924 0.0116
-8 -5 2 -0.5155 0.0063
-8 -5 3 -1.1897 0.0030
-8 -5 4 -1.2384 0.0054
-8 -5 5 -0.3779 0.0068
-8 -5 6 -0.4090 -0.0050
-8 -5 7 -0.7758 -0.0237
-8 -5 8 -0.2487 -0.0134
-8 -5 9 0.1470 0.0025
-8 -5 10 -0.1737 0.0022
-8 -5 11 -0.7143 0.0030
-8 -5 12 -0.7638 0.0043
-8 -5 13 -0.3255 0.0147
-8 -5 14 0.0322 0.0102
-8 -5 15 0.0011 0.0139
-8 -5 16 -0.2840 0.0200
-8 -5 17 -0.3319 0.0226
-8 -5 18 0.0035 0.0305
-8 -5 19 0.1766 0.0107
-8 -5 20 0.0592 -0.0102
-8 -4 1 -0.0240 -0.0000
-8 -4 2 0.6700 -0.0040
-8 -4 3 0.8254 -0.0067
-8 -4 4 0.1469 -0.0050
-8 -4 5 0.4454 -0.0004
-8 -4 6 1.1049 0.0029
-8 -4 7 0.5347 0.0018
-8 -4 8 0.0001 0.0098
-8 -4 9 0.4917 0.0214
-8 -4 10 1.2200 0.0094
-8 -4 11 0.8220 -0.0049
-8 -4 12 -0.3937 -0.0137
-8 -4 13 -1.0795 -0.0045
-8 -4 14 -0.9953 -0.0025
-8 -4 15 -0.7549 -0.0043
-8 -4 16 -0.7519 0.0046
-8 -4 17 -0.5763 -0.0001
-8 -4 18 -0.0648 0.0061
-8 -4 19 0.1595 0.0044
-8 -4 20 0.2973 0.0337
-8 -3 1 -1.6233 -0.0077
-8 -3 2 -0.9067 -0.0042
-8 -3 3 0.7112 -0.0082
-8 -3 4 0.9213 -0.0111
-8 -3 5 0.3071 -0.0050
-8 -3 6 0.7946 -0.0033
-8 -3 7 1.3221 -0.0094
-8 -3 8 1.0155 -0.0056
-8 -3 9 0.6116 0.0183
-8 -3 10 1.4461 0.0238
-8 -3 11 2.4023 0.0088
-8 -3 12 1.7111 -0.0118
-8 -3 13 0.4018 -0.0130
-8 -3 14 -0.2419 -0.0018
-8 -3 15 -0.2083 -0.0052
-8 -3 16 -0.2848 0.0041
-8 -3 17 -0.6082 -0.0003
-8 -3 18 -0.3177 0.0012
-8 -3 19 -0.1947 -0.0172
-8 -3 20 -0.0891 -0.0078
-8 -2 1 -0.9512 0.0068
-8 -2 2 -1.7445 0.0115
-8 -2 3 -0.5515 0.0096
-8 -2 4 0.8322 0.0005
-8 -2 5 0.3551 0.0048
-8 -2 6 -0.2440 0.0156
-8 -2 7 0.0304 0.0050
-8 -2 8 0.5630 -0.0256
-8 -2 9 0.0425 -0.0317
-8 -2 10 -0.3698 -0.0119
-8 -2 11 0.9086 0.0114
-8 -2 12 1.7256 0.0190
-8 -2 13 1.2584 0.0108
-8 -2 14 0.6898 0.0132
-8 -2 15 0.5590 -0.0046
-8 -2 16 0.6776 -0.0182
-8 -2 17 0.0996 -0.0322
-8 -2 18 -0.2309 -0.0264
-8 -2 19 -0.1334 -0.0155
-8 -2 20 -0.3360 -0.0684
-8 -2 21 0.2516 -0.0221
-8 -1 1 1.0192 -0.0002
-8 -1 2 -0.5610 0.0007
-8 -1 3 -1.4195 0.0012
-8 -1 4 -0.4418 -0.0010
-8 -1 5 0.0302 -0.0039
-8 -1 6 -0.2839 0.0030
-8 -1 7 -0.5486 0.0200
-8 -1 8 -0.1186 0.0206
-8 -1 9 -0.0951 0.0043
-8 -1 10 -1.6346 -0.0079
-8 -1 11 -1.8438 -0.0058
-8 -1 12 -0.5622 0.0101
-8 -1 13 -0.0111 0.0067
-8 -1 14 0.0992 0.0083
-8 -1 15 0.1514 0.0059
-8 -1 16 0.5159 0.0020
-8 -1 17 0.5173 0.0027
-8 -1 18 -0.1434 0.0021
-8 -1 19 -0.1488 0.0586
-8 -1 20 -0.3212 0.0414
-8 -1 21 0.0067 -0.0081
-8 0 1 1.1066 0.0017
-8 0 2 0.8762 0.0059
-8 0 3 -1.0491 0.0010
-8 0 4 -1.8543 0.0001
-8 0 5 -1.4679 0.0017
-8 0 6 -1.0159 -0.0136
-8 0 7 -0.8423 -0.0267
-8 0 8 -0.6342 -0.0144
-8 0 9 0.2250 0.0013
-8 0 10 -0.7123 0.0020
-8 0 11 -2.5438 -0.0135
-8 0 12 -2.3253 -0.0106
-8 0 13 -1.5603 -0.0054
-8 0 14 -1.1652 -0.0047
-8 0 15 -0.8592 0.0005
-8 0 16 -0.6127 -0.0003
-8 0 17 -0.0260 0.0116
-8 0 18 -0.2783 -0.0093
-8 0 19 -0.8500 0.0040
-8 0 20 -1.1696 0.0319
-8 0 21 -1.1465 -0.0269
-8 1 1 -0.5446 -0.0018
-8 1 2 1.2429 0.0033
-8 1 3 0.8034 0.0048
-8 1 4 -0.9883 -0.0017
-8 1 5 -1.6492 0.0052
-8 1 6 -1.2523 0.0138
-8 1 7 -0.6176 0.0016
-8 1 8 -0.6027 -0.0034
-8 1 9 0.4147 0.0064
-8 1 10 1.4622 0.0163
-8 1 11 0.0954 0.0074
-8 1 12 -1.0170 -0.0003
-8 1 13 -0.7212 0.0060
-8 1 14 -0.5926 0.0032
-8 1 15 -0.4812 -0.0009
-8 1 16 -0.7171 -0.0145
-8 1 17 -0.5418 -0.0073
-8 1 18 0.2136 -0.0074
-8 1 19 0.1243 -0.0251
-8 1 20 -0.5534 0.0029
-8 1 21 -1.0591 -0.0163
-8 2 1 -2.6101 0.0014
-8 2 2 -1.0753 -0.0045
-8 2 3 0.8934 -0.0005
-8 2 4 0.5135 -0.0008
-8 2 5 -0.7063 -0.0077
-8 2 6 -1.1248 -0.0047
-8 2 7 -0.7278 -0.0044
-8 2 8 -0.9521 -0.0048
-8 2 9 -1.0353 -0.0021
-8 2 10 0.8146 -0.0003
-8 2 11 1.7401 -0.0006
-8 2 12 0.8241 -0.0037
-8 2 13 0.7264 0.0018
-8 2 14 0.8962 0.0029
-8 2 15 0.8245 0.0025
-8 2 16 0.4925 -0.0004
-8 2 17 -0.4928 0.0063
-8 2 18 -0.2574 0.0312
-8 2 19 0.7582 0.0322
-8 2 20 0.7554 0.0446
-8 3 1 -1.8143 -0.0069
-8 3 2 -3.2363 -0.0083
-8 3 3 -1.5764 -0.0069
-8 3 4 0.2634 -0.0017
-8 3 5 0.3209 -0.0007
-8 3 6 -0.1926 0.0003
-8 3 7 -0.2392 -0.0011
-8 3 8 -0.5383 -0.0029
-8 3 9 -1.8816 -0.0007
-8 3 10 -1.8220 -0.0036
-8 3 11 0.0734 -0.0035
-8 3 12 0.6330 0.0039
-8 3 13 0.5255 0.0105
-8 3 14 0.9702 0.0072
-8 3 15 0.9744 0.0009
-8 3 16 1.1505 -0.0006
-8 3 17 0.4737 -0.0003
-8 3 18 -0.6033 0.0061
-8 3 19 -0.1017 0.0115
-8 3 20 0.7515 0.0050
-8 4 1 2.2986 0.0025
-8 4 2 -0.5599 0.0021
-8 4 3 -1.7947 0.0071
-8 4 4 -0.5345 0.0081
-8 4 5 0.4560 0.0030
-8 4 6 0.7009 0.0024
-8 4 7 1.1174 0.0065
-8 4 8 1.5544 0.0061
-8 4 9 0.6090 0.0073
-8 4 10 -1.4244 0.0058
-8 4 11 -1.5715 -0.0000
-8 4 12 -0.5375 0.0025
-8 4 13 -0.4708 0.0094
-8 4 14 -0.0261 0.0045
-8 4 15 0.2135 -0.0020
-8 4 16 0.4050 -0.0041
-8 4 17 0.9499 -0.0007
-8 4 18 0.2782 -0.0123
-8 4 19 -0.3469 -0.0172
-8 4 20 0.0501 -0.0009
-8 5 1 2.8124 0.0058
-8 5 2 2.2560 0.0026
-8 5 3 0.1722 -0.0037
-8 5 4 -0.4387 0.0005
-8 5 5 -0.2454 0.0055
-8 5 6 -0.3186 0.0026
-8 5 7 0.2352 0.0009
-8 5 8 1.4083 -0.0049
-8 5 9 2.3269 -0.0128
-8 5 10 1.2960 -0.0144
-8 5 11 -0.6027 -0.0127
-8 5 12 -0.5878 -0.0090
-8 5 13 -0.4880 0.0030
-8 5 14 -0.6251 0.0050
-8 5 15 -0.3117 0.0062
-8 5 16 -0.4491 0.0068
-8 5 17 0.1223 0.0122
-8 5 18 0.5523 0.0019
-8 5 19 0.0185 -0.0462
-8 5 20 -0.2572 -0.0244
-8 6 1 -0.4562 -0.0172
-8 6 2 1.3022 0.0016
-8 6 3 0.7016 -0.0010
-8 6 4 -0.5717 -0.0131
-8 6 5 -1.1519 -0.0078
-8 6 6 -2.0192 -0.0041
-8 6 7 -2.3434 -0.0023
-8 6 8 -1.7405 0.0005
-8 6 9 -0.2622 -0.0005
-8 6 10 1.3430 -0.0023
-8 6 11 0.8248 0.0006
-8 6 12 0.3326 -0.0032
-8 6 13 0.7140 -0.0041
-8 6 14 0.1802 -0.0077
-8 6 15 -0.0058 -0.0111
-8 6 16 -0.1686 -0.0095
-8 6 17 -0.2052 -0.0098
-8 6 18 0.3889 0.0171
-8 6 19 0.4191 -0.0286
-8 7 1 -2.5801 -0.0055
-8 7 2 -1.0956 -0.0033
-8 7 3 -0.0493 0.0141
-8 7 4 -0.4645 0.0118
-8 7 5 -0.7368 0.0106
-8 7 6 -1.3455 0.0053
-8 7 7 -2.2281 -0.0061
-8 7 8 -2.7304 -0.0069
-8 7 9 -2.9233 0.0006
-8 7 10 -1.2544 0.0048
-8 7 11 0.0696 0.0111
-8 7 12 -0.3285 0.0092
-8 7 13 0.0076 -0.0025
-8 7 14 -0.0697 -0.0086
-8 7 15 -0.5300 -0.0123
-8 7 16 -0.4403 0.0008
-8 7 17 -0.4464 -0.0090
-8 7 18 -0.0786 0.0256
-8 7 19 0.3691 0.0582
-8 8 1 -1.1216 -0.0015
-8 8 2 -1.9044 -0.0143
-8 8 3 -1.1703 -0.0137
-8 8 4 -0.5927 -0.0120
-8 8 5 -0.0001 -0.0060
-8 8 6 0.4444 0.0029
-8 8 7 0.0145 0.0007
-8 8 8 -0.6478 0.0000
-8 8 9 -2.2646 0.0044
-8 8 10 -2.7250 -0.0005
-8 8 11 -1.1474 -0.0067
-8 8 12 -0.9828 0.0004
-8 8 13 -1.0857 -0.0004
-8 8 14 -0.4655 0.0023
-8 8 15 -0.3168 0.0026
-8 8 16 -0.0262 0.0209
-8 8 17 0.1266 0.0185
-8 8 18 -0.0686 -0.0000
-8 8 19 0.0184 0.0711
-8 9 1 2.2069 0.0091
-8 9 2 0.7125 0.0212
-8 9 3 -0.2606 0.0224
-8 9 4 -0.5078 0.0118
-8 9 5 -0.2223 -0.0067
-8 9 6 0.5888 -0.0144
-8 9 7 0.9131 -0.0121
-8 9 8 1.3556 -0.0013
-8 9 9 0.7363 0.0135
-8 9 10 -0.9515 0.0152
-8 9 11 -0.5316 -0.0032
-8 9 12 0.0478 -0.0042
-8 9 13 -0.5865 0.0027
-8 9 14 -0.3930 0.0054
-8 9 15 0.1958 0.0067
-8 9 16 0.4344 0.0104
-8 9 17 0.4613 0.0273
-8 9 18 0.0104 -0.0198
-8 10 1 1.4694 -0.0057
-8 10 2 1.4233 -0.0067
-8 10 3 0.6816 -0.0041
-8 10 4 -0.0487 0.0047
-8 10 5 -0.5550 0.0117
-8 10 6 -0.3865 0.0088
-8 10 7 -0.3836 0.0064
-8 10 8 0.2730 0.0083
-8 10 9 1.5375 0.0089
-8 10 10 0.9966 0.0085
-8 10 11 0.5927 -0.0044
-8 10 12 1.1774 -0.0091
-8 10 13 0.7479 0.0068
-8 10 14 0.1452 0.0073
-8 10 15 0.5258 0.0102
-8 10 16 0.8451 0.0145
-8 10 17 0.5459 0.0460
-8 11 1 -0.4140 0.0056
-8 11 2 -0.1420 0.0013
-8 11 3 0.0373 -0.0130
-8 11 4 0.2136 -0.0260
-8 11 5 0.0131 -0.0146
-8 11 6 -0.0249 -0.0023
-8 11 7 -0.4488 0.0028
-8 11 8 -1.0157 0.0083
-8 11 9 -0.0142 0.0038
-8 11 10 0.6116 -0.0060
-8 11 11 0.2746 -0.0120
-8 11 12 0.4197 -0.0163
-8 11 13 0.5289 0.0033
-8 11 14 -0.0173 0.0064
-8 11 15 -0.1195 -0.0130
-8 11 16 0.6226 -0.0227
-8 11 17 0.7112 -0.0206
-8 12 1 -0.5540 -0.0042
-8 12 2 -0.5143 0.0000
-8 12 3 -0.2568 0.0076
-8 12 4 0.3414 0.0016
-8 12 5 0.4141 0.0044
-8 12 6 0.1076 0.0054
-8 12 7 -0.3366 -0.0033
-8 12 8 -1.3717 -0.0061
-8 12 9 -1.3200 -0.0065
-8 12 10 -0.5692 -0.0104
-8 12 11 -0.3291 -0.0078
-8 12 12 -0.3273 -0.0098
-8 12 13 -0.1550 -0.0055
-8 12 14 -0.1091 0.0045
-8 12 15 -0.7307 -0.0145
-8 12 16 -0.5207 -0.0254
-8 13 1 -0.1475 0.0009
-8 13 2 -0.3134 -0.0100
-8 13 3 -0.1878 -0.0140
-8 13 4 0.4264 -0.0143
-8 13 5 0.8421 0.0033
-8 13 6 0.7052 0.0143
-8 13 7 0.4780 0.0083
-8 13 8 -0.4173 0.0032
-8 13 9 -0.8381 -0.0045
-8 13 10 -0.5390 -0.0095
-8 13 11 -0.2723 -0.0030
-8 13 12 -0.1045 0.0081
-8 13 13 -0.2130 0.0086
-8 13 14 0.3242 0.0113
-8 13 15 0.2433 -0.0008
-8 14 1 0.7421 0.0128
-8 14 2 0.2389 0.0159
-8 14 3 -0.3859 0.0163
-8 14 4 -0.3652 0.0019
-8 14 5 -0.0421 0.0073
-8 14 6 0.3558 0.0117
-8 14 7 1.3224 -0.0008
-8 14 8 1.3906 0.0037
-8 14 9 0.7543 -0.0036
-8 14 10 0.4660 -0.0178
-8 14 11 0.2085 -0.0186
-8 14 12 0.4143 -0.0078
-8 14 13 0.0052 0.0062
-8 14 14 -0.1062 0.0189
-8 15 1 0.6005 -0.0083
-8 15 2 1.2190 -0.0170
-8 15 3 0.6708 -0.0075
-8 15 4 0.2560 -0.0112
-8 15 5 0.0226 -0.0014
-8 15 6 -0.5765 0.0083
-8 15 7 -0.0062 -0.0177
-8 15 8 0.7760 -0.0142
-8 15 9 0.1763 -0.0154
-8 15 10 -0.6469 -0.0368
-8 15 11 -1.2485 -0.0310
-8 15 12 -0.6133 -0.0116
-8 15 13 0.0519 0.0033
-8 16 1 -1.0179 0.0177
-8 16 2 0.2620 0.0137
-8 16 3 0.5136 0.0122
-8 16 4 0.0850 -0.0039
-8 16 5 0.2627 -0.0013
-8 16 6 -0.2685 0.0264
-8 16 7 -0.6111 0.0031
-8 16 8 0.0399 0.0055
-8 16 9 -0.0141 0.0072
-8 16 10 -0.6766 -0.0421
-8 16 11 -1.4719 -0.0559
-8 16 12 -1.2367 -0.0133
-8 17 1 -0.3562 -0.0014
-8 17 2 0.3737 0.0033
-8 17 3 1.0442 0.0109
-8 17 4 -0.0194 -0.0060
-8 17 5 -0.6421 -0.0217
-8 17 6 -0.9790 0.0160
-8 17 7 -1.2583 -0.0114
-8 17 8 -0.8205 -0.0121
-8 17 9 -0.5481 0.0188
-8 17 10 -0.5717 -0.0361
-8 17 11 -0.7255 -0.0964
-8 18 1 0.1950 0.0028
-8 18 2 0.2987 0.0021
-8 18 3 1.1492 0.0079
-8 18 4 0.3288 0.0085
-8 18 5 -0.7799 -0.0180
-8 18 6 -1.5918 0.0429
-8 18 7 -1.8864 0.0163
-8 18 8 -1.1392 -0.0311
-8 18 9 -0.5136 0.0308
-8 19 1 0.2786 0.0042
-8 19 2 -0.0113 0.0252
-8 19 3 0.4234 0.0222
-8 19 4 -0.1962 0.0355
-8 19 5 -0.6064 -0.0238
-8 19 6 -0.6985 0.0346
-8 19 7 -1.1755 0.0670
-8 20 1 0.4101 -0.0143
-8 20 2 0.2383 0.0183
-8 20 3 0.7380 0.0010
-8 20 4 0.1354 0.0289
-7 -15 5 -1.2963 0.0402
-7 -15 6 -1.3783 -0.0054
-7 -15 7 -0.5049 0.0049
-7 -15 8 0.3497 -0.0648
-7 -14 1 0.2135 -0.0387
-7 -14 2 0.2831 -0.0312
-7 -14 3 0.4764 -0.0389
-7 -14 4 1.4406 0.0024
-7 -14 5 1.5277 0.0351
-7 -14 6 0.3419 -0.0113
-7 -14 7 -0.2837 0.0057
-7 -14 8 0.8040 0.0011
-7 -14 9 1.2052 -0.0661
-7 -14 10 0.3552 -0.0404
-7 -14 11 0.3158 0.0036
-7 -14 12 0.3106 0.0367
-7 -13 1 0.0393 0.0005
-7 -13 2 0.3007 -0.0085
-7 -13 3 0.2614 -0.0185
-7 -13 4 0.6070 -0.0164
-7 -13 5 1.5293 0.0190
-7 -13 6 1.2411 -0.0011
-7 -13 7 -0.7624 -0.0138
-7 -13 8 -1.1918 0.0297
-7 -13 9 0.1237 0.0049
-7 -13 10 -0.1248 -0.0193
-7 -13 11 -0.6648 -0.0055
-7 -13 12 -0.5393 0.0104
-7 -13 13 0.0525 0.0246
-7 -13 14 0.2733 0.0055
-7 -12 1 -0.0137 0.0149
-7 -12 2 -0.0477 -0.0014
-7 -12 3 -0.0436 -0.0069
-7 -12 4 -0.5281 -0.0066
-7 -12 5 -0.5880 0.0093
-7 -12 6 0.1305 0.0142
-7 -12 7 -0.5336 -0.0095
-7 -12 8 -1.8671 0.0081
-7 -12 9 -0.7506 0.0143
-7 -12 10 0.4799 -0.0054
-7 -12 11 0.3566 -0.0042
-7 -12 12 -0.4499 -0.0020
-7 -12 13 -0.6350 -0.0011
-7 -12 14 0.1521 -0.0243
-7 -12 15 -0.0767 -0.0401
-7 -12 16 -0.0420 -0.0219
-7 -11 1 -0.6298 -0.0189
-7 -11 2 -0.5303 -0.0166
-7 -11 3 -0.2387 -0.0219
-7 -11 4 0.0073 -0.0134
-7 -11 5 -0.1597 -0.0011
-7 -11 6 0.1667 0.0062
-7 -11 7 0.6014 -0.0018
-7 -11 8 -0.5141 0.0029
-7 -11 9 -0.8831 0.0082
-7 -11 10 -0.0216 -0.0069
-7 -11 11 0.7547 -0.0067
-7 -11 12 0.5687 -0.0004
-7 -11 13 -0.6175 0.0085
-7 -11 14 -0.2675 0.0039
-7 -11 15 -0.0279 -0.0234
-7 -11 16 -0.4610 -0.0051
-7 -11 17 0.0087 0.0275
-7 -10 1 -0.6981 -0.0028
-7 -10 2 -0.3365 0.0141
-7 -10 3 -0.1663 0.0177
-7 -10 4 -0.0481 0.0125
-7 -10 5 0.1559 0.0157
-7 -10 6 0.2971 0.0118
-7 -10 7 0.8986 -0.0041
-7 -10 8 0.7034 -0.0054
-7 -10 9 0.0343 0.0027
-7 -10 10 -0.1690 -0.0055
-7 -10 11 -0.0385 -0.0033
-7 -10 12 0.6332 0.0044
-7 -10 13 -0.0553 0.0032
-7 -10 14 -0.4438 0.0075
-7 -10 15 0.1524 -0.0071
-7 -10 16 -0.4347 -0.0372
-7 -10 17 -0.6730 -0.0094
-7 -10 18 -0.3323 -0.0032
-7 -9 1 -0.5869 -0.0189
-7 -9 2 -0.2089 -0.0133
-7 -9 3 0.3110 -0.0022
-7 -9 4 0.0986 -0.0100
-7 -9 5 -0.1388 -0.0160
-7 -9 6 -0.2613 -0.0081
-7 -9 7 -0.0184 -0.0066
-7 -9 8 0.2560 -0.0012
-7 -9 9 0.1584 0.0140
-7 -9 10 0.1895 0.0059
-7 -9 11 -0.2325 -0.0025
-7 -9 12 -0.0214 0.0096
-7 -9 13 -0.0193 0.0138
-7 -9 14 -0.6938 0.0041
-7 -9 15 -0.1606 0.0071
-7 -9 16 -0.0767 -0.0208
-7 -9 17 -0.6522 -0.0574
-7 -9 18 -0.3429 -0.0497
-7 -8 1 0.2372 0.0128
-7 -8 2 0.3437 0.0114
-7 -8 3 0.8923 0.0155
-7 -8 4 0.8632 0.0133
-7 -8 5 0.4894 -0.0052
-7 -8 6 0.3397 -0.0125
-7 -8 7 0.2231 -0.0085
-7 -8 8 0.3225 -0.0052
-7 -8 9 0.2576 0.0120
-7 -8 10 0.3217 0.0116
-7 -8 11 -0.0399 -0.0105
-7 -8 12 -0.5999 -0.0185
-7 -8 13 -0.7890 -0.0055
-7 -8 14 -1.4690 -0.0093
-7 -8 15 -1.4160 -0.0147
-7 -8 16 -0.7677 0.0024
-7 -8 17 -1.0328 -0.0100
-7 -8 18 -1.0003 -0.0067
-7 -8 19 -0.0793 0.0081
-7 -7 1 0.1378 -0.0024
-7 -7 2 0.1339 -0.0080
-7 -7 3 0.5785 -0.0047
-7 -7 4 0.6962 0.0113
-7 -7 5 0.2125 0.0137
-7 -7 6 0.2344 0.0049
-7 -7 7 0.2621 0.0063
-7 -7 8 0.1194 -0.0025
-7 -7 9 0.1658 -0.0065
-7 -7 10 0.4842 -0.0024
-7 -7 11 0.7878 -0.0033
-7 -7 12 0.5481 -0.0021
-7 -7 13 0.1283 0.0115
-7 -7 14 -0.5628 0.0269
-7 -7 15 -0.9939 0.0061
-7 -7 16 -0.4848 0.0017
-7 -7 17 -0.2845 0.0072
-7 -7 18 -0.8180 0.0121
-7 -7 19 -0.5279 0.0509
-7 -6 1 -0.9485 0.0029
-7 -6 2 -1.4240 -0.0099
-7 -6 3 -1.0885 -0.0133
-7 -6 4 -0.1931 -0.0040
-7 -6 5 -0.3068 0.0001
-7 -6 6 -0.4530 -0.0099
-7 -6 7 -0.0915 -0.0009
-7 -6 8 -0.2780 0.0121
-7 -6 9 -0.7047 0.0102
-7 -6 10 -0.6526 0.0054
-7 -6 11 0.0257 -0.0025
-7 -6 12 0.7514 -0.0012
-7 -6 13 0.8549 -0.0019
-7 -6 14 0.2482 0.0120
-7 -6 15 -0.4270 0.0110
-7 -6 16 -0.4205 -0.0019
-7 -6 17 0.0479 0.0014
-7 -6 18 -0.1510 -0.0132
-7 -6 19 -0.6092 -0.0109
-7 -6 20 -0.2816 0.0209
-7 -5 1 -0.1041 0.0139
-7 -5 2 -0.9677 0.0107
-7 -5 3 -1.8184 0.0120
-7 -5 4 -1.0307 0.0199
-7 -5 5 -0.3169 0.0185
-7 -5 6 -0.7179 -0.0034
-7 -5 7 -0.7259 -0.0144
-7 -5 8 -0.4074 -0.0028
-7 -5 9 -0.5514 0.0013
-7 -5 10 -1.0623 0.0054
-7 -5 11 -1.1992 0.0033
-7 -5 12 -0.4868 0.0060
-7 -5 13 0.3141 0.0006
-7 -5 14 0.2232 -0.0062
-7 -5 15 -0.2396 -0.0014
-7 -5 16 -0.3564 -0.0057
-7 -5 17 -0.0535 0.0092
-7 -5 18 0.1662 0.0116
-7 -5 19 -0.0871 -0.0036
-7 -5 20 -0.3144 -0.0216
-7 -4 1 0.1203 -0.0166
-7 -4 2 0.6877 -0.0200
-7 -4 3 -0.3652 -0.0258
-7 -4 4 -0.7396 -0.0207
-7 -4 5 0.3250 -0.0115
-7 -4 6 0.6667 -0.0095
-7 -4 7 0.1557 -0.0035
-7 -4 8 0.0233 0.0196
-7 -4 9 0.5270 0.0232
-7 -4 10 0.4651 0.0113
-7 -4 11 -0.6180 0.0007
-7 -4 12 -1.3098 -0.0001
-7 -4 13 -0.9532 0.0031
-7 -4 14 -0.7132 -0.0103
-7 -4 15 -0.8441 -0.0131
-7 -4 16 -0.6608 -0.0237
-7 -4 17 -0.2277 -0.0248
-7 -4 18 0.0263 -0.0142
-7 -4 19 0.1046 0.0087
-7 -4 20 -0.0975 0.0355
-7 -3 1 -1.0278 0.0077
-7 -3 2 1.0487 0.0157
-7 -3 3 1.5588 0.0116
-7 -3 4 0.3737 0.0075
-7 -3 5 0.1252 0.0068
-7 -3 6 0.8788 -0.0030
-7 -3 7 1.2980 -0.0171
-7 -3 8 0.9426 -0.0044
-7 -3 9 1.3008 0.0172
-7 -3 10 2.4360 0.0198
-7 -3 11 2.1167 0.0116
-7 -3 12 0.6831 0.0016
-7 -3 13 0.0720 0.0070
-7 -3 14 0.0087 -0.0002
-7 -3 15 -0.3146 -0.0017
-7 -3 16 -0.5520 0.0029
-7 -3 17 -0.4344 0.0056
-7 -3 18 -0.4006 0.0078
-7 -3 19 -0.4559 0.0066
-7 -3 20 -0.1538 0.0699
-7 -3 21 -0.4959 0.0932
-7 -2 1 -1.1121 -0.0087
-7 -2 2 0.1427 -0.0047
-7 -2 3 2.1862 -0.0027
-7 -2 4 2.1015 -0.0023
-7 -2 5 0.7826 0.0090
-7 -2 6 0.1005 0.0194
-7 -2 7 0.6312 0.0037
-7 -2 8 0.6972 -0.0223
-7 -2 9 0.0627 -0.0257
-7 -2 10 1.0455 -0.0136
-7 -2 11 2.1999 0.0048
-7 -2 12 1.6016 0.0081
-7 -2 13 0.9299 0.0146
-7 -2 14 0.9202 0.0151
-7 -2 15 0.7308 0.0030
-7 -2 16 0.2746 -0.0011
-7 -2 17 -0.1877 -0.0001
-7 -2 18 -0.3554 0.0212
-7 -2 19 -0.5646 0.0009
-7 -2 20 -0.0740 0.0027
-7 -2 21 0.3456 0.0554
-7 -1 1 -0.1003 -0.0025
-7 -1 2 -1.5405 -0.0042
-7 -1 3 -0.5967 -0.0039
-7 -1 4 0.8047 -0.0085
-7 -1 5 0.9245 -0.0155
-7 -1 6 0.0080 -0.0056
-7 -1 7 -0.2390 0.0190
-7 -1 8 0.2734 0.0256
-7 -1 9 -0.9056 0.0163
-7 -1 10 -1.7870 0.0017
-7 -1 11 -0.5924 0.0003
-7 -1 12 0.0134 -0.0025
-7 -1 13 -0.1217 -0.0095
-7 -1 14 0.3480 -0.0024
-7 -1 15 0.7361 -0.0006
-7 -1 16 0.8895 0.0021
-7 -1 17 0.4707 -0.0089
-7 -1 18 -0.0912 0.0082
-7 -1 19 -0.3118 0.0253
-7 -1 20 -0.0730 -0.0023
-7 -1 21 0.6865 0.0253
-7 0 1 1.6303 0.0064
-7 0 2 -0.7968 0.0077
-7 0 3 -2.9170 0.0064
-7 0 4 -2.6590 0.0137
-7 0 5 -1.2482 0.0108
-7 0 6 -0.6595 -0.0143
-7 0 7 -0.9883 -0.0234
-7 0 8 -0.1576 -0.0117
-7 0 9 -0.2083 -0.0006
-7 0 10 -2.3405 -0.0067
-7 0 11 -2.9043 -0.0168
-7 0 12 -2.0657 -0.0130
-7 0 13 -1.8475 -0.0160
-7 0 14 -1.2539 -0.0129
-7 0 15 -0.6539 -0.0078
-7 0 16 -0.0885 0.0031
-7 0 17 0.4744 -0.0025
-7 0 18 -0.1540 -0.0257
-7 0 19 -0.9326 -0.0247
-7 0 20 -0.9812 -0.0573
-7 0 21 -0.2728 -0.0691
-7 1 1 2.1800 -0.0012
-7 1 2 2.3873 -0.0016
-7 1 3 -0.4797 -0.0102
-7 1 4 -2.7535 -0.0175
-7 1 5 -2.2668 -0.0048
-7 1 6 -0.6716 0.0010
-7 1 7 -0.5179 -0.0051
-7 1 8 -0.0817 -0.0045
-7 1 9 1.5231 0.0035
-7 1 10 0.7909 0.0100
-7 1 11 -1.2522 0.0021
-7 1 12 -1.5403 0.0030
-7 1 13 -1.4379 0.0069
-7 1 14 -1.1728 0.0038
-7 1 15 -0.7814 -0.0037
-7 1 16 -1.0079 -0.0066
-7 1 17 -0.0447 0.0047
-7 1 18 0.7426 -0.0023
-7 1 19 -0.1424 -0.0053
-7 1 20 -0.9809 -0.0221
-7 1 21 -0.5806 -0.0669
-7 2 1 -1.2417 0.0020
-7 2 2 1.8228 0.0026
-7 2 3 2.2980 0.0160
-7 2 4 -0.0828 0.0148
-7 2 5 -1.5519 0.0020
-7 2 6 -0.8358 -0.0023
-7 2 7 -0.5419 -0.0006
-7 2 8 -1.1528 0.0029
-7 2 9 0.3783 0.0003
-7 2 10 2.4580 0.0037
-7 2 11 1.8318 0.0066
-7 2 12 0.7732 0.0042
-7 2 13 0.5482 0.0040
-7 2 14 0.3212 0.0010
-7 2 15 0.6459 0.0001
-7 2 16 -0.2662 0.0023
-7 2 17 -0.9921 0.0155
-7 2 18 0.5249 0.0242
-7 2 19 1.2703 0.0234
-7 2 20 0.2406 0.0328
-7 3 1 -4.2281 -0.0131
-7 3 2 -2.8546 -0.0199
-7 3 3 0.3857 -0.0197
-7 3 4 1.1143 -0.0045
-7 3 5 -0.1386 0.0014
-7 3 6 -0.5786 -0.0008
-7 3 7 -0.5715 0.0001
-7 3 8 -1.8558 0.0058
-7 3 9 -2.4591 0.0001
-7 3 10 -0.2331 -0.0096
-7 3 11 1.6595 -0.0045
-7 3 12 1.4987 0.0041
-7 3 13 1.4725 0.0044
-7 3 14 1.1289 -0.0016
-7 3 15 1.1707 -0.0064
-7 3 16 1.0730 -0.0004
-7 3 17 -0.7447 0.0089
-7 3 18 -0.9393 0.0117
-7 3 19 0.7741 -0.0071
-7 3 20 1.1076 -0.0204
-7 4 1 -0.9593 0.0043
-7 4 2 -3.3547 0.0158
-7 4 3 -2.1528 0.0117
-7 4 4 0.0191 -0.0031
-7 4 5 0.4807 -0.0125
-7 4 6 0.5214 -0.0094
-7 4 7 0.9078 0.0002
-7 4 8 0.3898 0.0097
-7 4 9 -1.5269 0.0110
-7 4 10 -2.2464 0.0033
-7 4 11 -0.6844 -0.0004
-7 4 12 0.0319 0.0051
-7 4 13 0.3062 0.0022
-7 4 14 0.6783 -0.0059
-7 4 15 0.4676 -0.0130
-7 4 16 1.1058 -0.0133
-7 4 17 0.6571 -0.0091
-7 4 18 -0.7780 -0.0059
-7 4 19 -0.4051 0.0038
-7 4 20 0.6090 -0.0152
-7 5 1 3.1282 -0.0102
-7 5 2 0.6336 -0.0098
-7 5 3 -1.0185 0.0078
-7 5 4 -0.5161 0.0179
-7 5 5 -0.1067 0.0083
-7 5 6 0.3004 0.0027
-7 5 7 1.2226 0.0063
-7 5 8 1.9866 0.0048
-7 5 9 1.4427 -0.0069
-7 5 10 -0.7338 -0.0117
-7 5 11 -1.3603 -0.0078
-7 5 12 -0.7854 0.0022
-7 5 13 -0.9277 0.0043
-7 5 14 -0.4915 -0.0020
-7 5 15 -0.5435 0.0016
-7 5 16 -0.3490 0.0063
-7 5 17 0.5018 0.0082
-7 5 18 0.0171 -0.0178
-7 5 19 -0.6817 -0.0106
-7 5 20 -0.2380 0.0150
-7 6 1 2.3117 0.0141
-7 6 2 2.2517 0.0063
-7 6 3 0.2119 -0.0140
-7 6 4 -0.9245 -0.0159
-7 6 5 -1.6220 -0.0187
-7 6 6 -1.9619 -0.0201
-7 6 7 -1.2123 -0.0091
-7 6 8 -0.0989 0.0042
-7 6 9 1.3944 0.0004
-7 6 10 1.2278 -0.0049
-7 6 11 -0.0097 0.0017
-7 6 12 0.3856 0.0083
-7 6 13 0.3482 0.0105
-7 6 14 0.0558 -0.0020
-7 6 15 0.0108 -0.0025
-7 6 16 -0.3088 -0.0002
-7 6 17 0.3495 0.0130
-7 6 18 0.9068 -0.0061
-7 6 19 0.3030 -0.0532
-7 7 1 -1.2006 0.0086
-7 7 2 0.6947 0.0304
-7 7 3 0.3845 0.0263
-7 7 4 -0.5813 0.0168
-7 7 5 -1.3971 0.0076
-7 7 6 -2.4402 -0.0029
-7 7 7 -2.5677 -0.0036
-7 7 8 -2.4974 0.0055
-7 7 9 -1.3629 0.0082
-7 7 10 0.4784 0.0009
-7 7 11 0.2280 0.0044
-7 7 12 0.1272 0.0048
-7 7 13 0.4790 0.0065
-7 7 14 0.0365 -0.0005
-7 7 15 -0.1307 0.0031
-7 7 16 -0.3500 0.0099
-7 7 17 -0.1255 0.0157
-7 7 18 0.7764 0.0480
-7 7 19 0.9591 0.0012
-7 8 1 -2.4094 -0.0157
-7 8 2 -1.3916 -0.0188
-7 8 3 -0.3190 -0.0147
-7 8 4 -0.0344 -0.0079
-7 8 5 0.0890 0.0023
-7 8 6 -0.6535 0.0070
-7 8 7 -1.2829 0.0090
-7 8 8 -2.2093 0.0073
-7 8 9 -3.1926 0.0007
-7 8 10 -1.8373 -0.0166
-7 8 11 -0.8368 -0.0178
-7 8 12 -0.9668 -0.0108
-7 8 13 -0.4382 -0.0005
-7 8 14 -0.1809 0.0048
-7 8 15 -0.0822 0.0024
-7 8 16 -0.0885 0.0179
-7 8 17 -0.3675 0.0002
-7 8 18 -0.1945 0.0295
-7 9 1 0.7942 0.0183
-7 9 2 -0.4137 0.0144
-7 9 3 -0.4686 0.0041
-7 9 4 -0.1316 -0.0082
-7 9 5 0.5202 -0.0157
-7 9 6 0.4904 -0.0134
-7 9 7 0.3402 -0.0036
-7 9 8 0.2453 0.0003
-7 9 9 -1.2840 0.0011
-7 9 10 -1.6159 -0.0074
-7 9 11 -0.7160 -0.0085
-7 9 12 -0.7892 0.0013
-7 9 13 -0.6034 0.0051
-7 9 14 0.0808 0.0133
-7 9 15 0.5714 -0.0065
-7 9 16 0.6468 -0.0067
-7 9 17 0.1759 -0.0215
-7 9 18 -0.4685 -0.0613
-7 10 1 1.6764 -0.0064
-7 10 2 0.7205 -0.0019
-7 10 3 -0.1245 0.0054
-7 10 4 -0.3965 0.0174
-7 10 5 0.0805 0.0168
-7 10 6 0.1913 0.0128
-7 10 7 -0.0897 0.0156
-7 10 8 0.6942 0.0076
-7 10 9 0.5807 -0.0039
-7 10 10 -0.0266 -0.0088
-7 10 11 0.3384 -0.0041
-7 10 12 0.2099 0.0147
-7 10 13 -0.1418 0.0109
-7 10 14 0.3078 0.0097
-7 10 15 1.1434 -0.0003
-7 10 16 1.2733 -0.0112
-7 10 17 0.7321 0.0171
-7 11 1 0.4222 0.0098
-7 11 2 0.4382 -0.0010
-7 11 3 0.2355 -0.0186
-7 11 4 0.0021 -0.0137
-7 11 5 0.2284 -0.0052
-7 11 6 0.4127 -0.0040
-7 11 7 -0.3850 0.0042
-7 11 8 -0.2422 0.0017
-7 11 9 0.3200 -0.0109
-7 11 10 0.2167 -0.0120
-7 11 11 0.4075 -0.0023
-7 11 12 0.3710 0.0236
-7 11 13 -0.1060 0.0258
-7 11 14 -0.3015 0.0002
-7 11 15 0.5253 -0.0169
-7 11 16 1.1920 -0.0490
-7 12 1 -0.2616 -0.0018
-7 12 2 0.0631 0.0063
-7 12 3 0.4488 0.0020
-7 12 4 0.5142 0.0045
-7 12 5 0.2626 0.0067
-7 12 6 0.1640 -0.0020
-7 12 7 -0.5900 -0.0030
-7 12 8 -0.9052 -0.0079
-7 12 9 -0.4127 -0.0163
-7 12 10 -0.2472 -0.0122
-7 12 11 -0.1067 -0.0034
-7 12 12 -0.1541 0.0085
-7 12 13 -0.2626 0.0098
-7 12 14 -0.7246 -0.0207
-7 12 15 -0.7286 -0.0375
-7 12 16 -0.0214 -0.0556
-7 13 1 -0.5375 -0.0151
-7 13 2 -0.4520 -0.0188
-7 13 3 0.0309 -0.0191
-7 13 4 0.4403 -0.0018
-7 13 5 0.3646 0.0108
-7 13 6 0.1738 0.0016
-7 13 7 -0.4325 -0.0003
-7 13 8 -0.7443 -0.0109
-7 13 9 -0.3009 -0.0190
-7 13 10 -0.1327 -0.0047
-7 13 11 -0.0476 0.0078
-7 13 12 -0.3768 0.0070
-7 13 13 -0.3838 -0.0052
-7 13 14 -0.2098 -0.0403
-7 13 15 -0.4802 -0.0584
-7 14 1 0.3653 0.0074
-7 14 2 -0.4093 0.0135
-7 14 3 -0.4324 0.0050
-7 14 4 -0.2590 0.0096
-7 14 5 -0.0890 0.0165
-7 14 6 0.4801 -0.0021
-7 14 7 0.6106 0.0040
-7 14 8 0.3844 0.0029
-7 14 9 0.5641 -0.0111
-7 14 10 0.4572 0.0104
-7 14 11 0.5776 0.0333
-7 14 12 0.3274 0.0235
-7 14 13 -0.2373 0.0015
-7 14 14 -0.0735 -0.0328
-7 15 1 1.0486 -0.0238
-7 15 2 0.3770 -0.0118
-7 15 3 0.2267 -0.0043
-7 15 4 0.3145 0.0047
-7 15 5 -0.1936 0.0181
-7 15 6 0.0290 -0.0123
-7 15 7 0.5633 -0.0110
-7 15 8 0.4824 0.0035
-7 15 9 0.2514 -0.0139
-7 15 10 -0.4985 0.0021
-7 15 11 -0.6782 0.0516
-7 15 12 -0.1288 0.0633
-7 15 13 -0.2619 0.0424
-7 16 1 0.0031 -0.0001
-7 16 2 0.0484 -0.0032
-7 16 3 -0.1911 -0.0042
-7 16 4 0.3059 -0.0067
-7 16 5 -0.1822 0.0179
-7 16 6 -0.5809 -0.0061
-7 16 7 -0.1960 -0.0092
-7 16 8 0.1049 0.0027
-7 16 9 0.4384 -0.0254
-7 16 10 0.0175 -0.0265
-7 16 11 -0.6502 0.0309
-7 16 12 -0.1719 0.0846
-7 17 1 0.2146 0.0020
-7 17 2 0.8656 0.0017
-7 17 3 0.0648 0.0122
-7 17 4 -0.2660 -0.0002
-7 17 5 -1.1267 0.0215
-7 17 6 -1.8980 -0.0120
-7 17 7 -1.5932 -0.0089
-7 17 8 -1.3371 0.0219
-7 17 9 -0.8107 -0.0427
-7 17 10 -0.2784 -0.0832
-7 18 1 0.2385 0.0047
-7 18 2 1.1179 -0.0170
-7 18 3 0.4305 -0.0019
-7 18 4 -0.2927 -0.0112
-7 18 5 -1.4248 0.0369
-7 18 6 -2.6081 -0.0093
-7 18 7 -1.8926 -0.0596
-7 18 8 -0.9355 0.0386
-7 18 9 -0.6272 0.0121
-7 19 1 0.0254 0.0279
-7 19 2 0.4848 -0.0061
-7 19 3 -0.1794 -0.0135
-7 19 4 -0.6099 -0.0708
-7 19 5 -0.5778 -0.0169
-7 19 6 -1.6084 0.0210
-7 19 7 -1.4523 -0.1104
-7 20 1 0.1202 0.0198
-7 20 2 0.5378 -0.0145
-7 20 3 0.0299 -0.0165
-7 20 4 -0.8554 -0.0898
-6 -15 1 -0.8840 0.0252
-6 -15 2 -1.0931 -0.0223
-6 -15 3 -0.6512 0.0132
-6 -15 4 -0.9376 0.0539
-6 -15 5 -1.4077 0.0159
-6 -15 6 -0.8754 0.0119
-6 -15 7 0.2394 -0.0254
-6 -15 8 0.1812 -0.0571
-6 -15 9 -0.1638 -0.0090
-6 -15 10 0.1828 -0.0312
-6 -15 11 -0.1655 -0.0524
-6 -14 1 -0.1533 -0.0109
-6 -14 2 -0.2695 -0.0310
-6 -14 3 0.3135 -0.0294
-6 -14 4 0.9693 0.0222
-6 -14 5 0.2975 0.0072
-6 -14 6 -0.8594 -0.0124
-6 -14 7 -0.1348 0.0032
-6 -14 8 0.9932 -0.0305
-6 -14 9 0.4240 -0.0124
-6 -14 10 0.3351 0.0130
-6 -14 11 0.2201 0.0061
-6 -14 12 0.1063 0.0293
-6 -14 13 0.3461 0.0369
-6 -13 1 0.4752 -0.0029
-6 -13 2 0.5494 0.0013
-6 -13 3 0.6029 -0.0083
-6 -13 4 1.1359 0.0091
-6 -13 5 1.3761 0.0141
-6 -13 6 -0.1655 -0.0217
-6 -13 7 -1.5374 -0.0007
-6 -13 8 -0.5596 0.0115
-6 -13 9 -0.2549 0.0007
-6 -13 10 -0.6139 0.0139
-6 -13 11 -0.6802 0.0065
-6 -13 12 -0.3960 0.0130
-6 -13 13 0.2408 0.0172
-6 -13 14 -0.0012 0.0054
-6 -13 15 0.1010 -0.0134
-6 -12 1 0.4612 -0.0179
-6 -12 2 0.3020 -0.0167
-6 -12 3 0.0394 -0.0053
-6 -12 4 -0.2186 0.0015
-6 -12 5 0.0711 0.0147
-6 -12 6 0.1193 -0.0037
-6 -12 7 -1.1722 -0.0082
-6 -12 8 -1.1957 0.0178
-6 -12 9 -0.3210 0.0086
-6 -12 10 -0.1816 -0.0003
-6 -12 11 -0.6540 -0.0062
-6 -12 12 -0.9571 -0.0036
-6 -12 13 0.2333 0.0059
-6 -12 14 0.3800 -0.0112
-6 -12 15 0.0509 -0.0267
-6 -12 16 0.4031 -0.0705
-6 -11 1 0.3350 0.0012
-6 -11 2 0.3840 -0.0062
-6 -11 3 0.0784 -0.0016
-6 -11 4 -0.0708 0.0011
-6 -11 5 -0.2579 0.0003
-6 -11 6 0.0588 -0.0058
-6 -11 7 -0.2270 -0.0161
-6 -11 8 -0.8046 0.0043
-6 -11 9 -0.5871 0.0132
-6 -11 10 -0.0739 0.0043
-6 -11 11 -0.0548 0.0009
-6 -11 12 -1.3568 0.0036
-6 -11 13 -0.9135 0.0286
-6 -11 14 0.2613 0.0345
-6 -11 15 -0.1101 0.0191
-6 -11 16 0.0784 0.0172
-6 -11 17 0.0805 -0.0496
-6 -10 1 -0.4209 0.0051
-6 -10 2 0.2499 0.0119
-6 -10 3 -0.0304 0.0161
-6 -10 4 -0.1156 0.0201
-6 -10 5 -0.0051 0.0177
-6 -10 6 0.0713 0.0110
-6 -10 7 0.2441 -0.0038
-6 -10 8 0.0644 -0.0012
-6 -10 9 -0.1962 0.0061
-6 -10 10 -0.1930 -0.0025
-6 -10 11 0.5766 -0.0040
-6 -10 12 -0.2280 -0.0060
-6 -10 13 -1.3126 0.0016
-6 -10 14 -0.3045 0.0262
-6 -10 15 -0.1030 0.0121
-6 -10 16 -0.2532 0.0048
-6 -10 17 -0.0851 0.0049
-6 -10 18 -0.5411 -0.0458
-6 -9 1 -0.6793 -0.0162
-6 -9 2 0.0435 -0.0162
-6 -9 3 0.2132 -0.0125
-6 -9 4 -0.1197 -0.0135
-6 -9 5 0.0589 -0.0117
-6 -9 6 0.0771 -0.0022
-6 -9 7 0.1200 -0.0023
-6 -9 8 0.3384 0.0024
-6 -9 9 0.4301 0.0134
-6 -9 10 -0.0631 0.0039
-6 -9 11 0.2081 -0.0057
-6 -9 12 0.5233 0.0020
-6 -9 13 -0.5668 0.0018
-6 -9 14 -0.5331 0.0175
-6 -9 15 -0.1393 0.0273
-6 -9 16 -0.5116 -0.0090
-6 -9 17 -0.2911 -0.0232
-6 -9 18 -0.2183 -0.0430
-6 -9 19 -0.7622 -0.0527
-6 -8 1 0.5659 0.0244
-6 -8 2 0.9974 0.0160
-6 -8 3 1.2152 0.0179
-6 -8 4 0.5515 0.0151
-6 -8 5 0.3659 -0.0004
-6 -8 6 0.3699 -0.0014
-6 -8 7 0.1407 -0.0020
-6 -8 8 0.2210 -0.0056
-6 -8 9 0.6082 0.0037
-6 -8 10 0.3829 0.0072
-6 -8 11 -0.2774 -0.0057
-6 -8 12 -0.4428 -0.0075
-6 -8 13 -1.0395 -0.0034
-6 -8 14 -1.2963 -0.0105
-6 -8 15 -0.8501 0.0090
-6 -8 16 -1.1188 0.0138
-6 -8 17 -1.2746 0.0080
-6 -8 18 -0.4674 0.0180
-6 -8 19 -0.1138 0.0128
-6 -7 1 0.1836 -0.0162
-6 -7 2 0.8279 -0.0254
-6 -7 3 1.4430 -0.0173
-6 -7 4 0.7356 0.0058
-6 -7 5 0.1155 0.0068
-6 -7 6 0.2639 0.0035
-6 -7 7 0.1077 0.0066
-6 -7 8 -0.0779 -0.0002
-6 -7 9 0.2116 -0.0071
-6 -7 10 0.6994 -0.0076
-6 -7 11 0.7849 -0.0009
-6 -7 12 0.3897 0.0047
-6 -7 13 -0.3941 0.0203
-6 -7 14 -0.7951 0.0143
-6 -7 15 -0.3440 0.0013
-6 -7 16 -0.0734 0.0084
-6 -7 17 -0.5246 0.0135
-6 -7 18 -0.4069 0.0428
-6 -7 19 0.3845 0.0753
-6 -7 20 0.3418 0.0687
-6 -6 1 -1.0349 0.0071
-6 -6 2 -0.8990 -0.0053
-6 -6 3 0.4530 -0.0100
-6 -6 4 0.7311 -0.0017
-6 -6 5 0.0051 -0.0025
-6 -6 6 0.0695 -0.0105
-6 -6 7 0.2204 -0.0036
-6 -6 8 -0.1715 0.0057
-6 -6 9 -0.5597 0.0125
-6 -6 10 -0.4371 0.0024
-6 -6 11 0.4653 -0.0053
-6 -6 12 1.2090 -0.0076
-6 -6 13 0.6768 -0.0048
-6 -6 14 -0.0913 0.0037
-6 -6 15 -0.1273 -0.0046
-6 -6 16 0.2972 -0.0018
-6 -6 17 0.3218 -0.0019
-6 -6 18 -0.1247 -0.0018
-6 -6 19 0.0368 0.0221
-6 -6 20 0.2645 0.0493
-6 -5 1 -0.7049 0.0082
-6 -5 2 -2.0394 0.0086
-6 -5 3 -1.4496 0.0187
-6 -5 4 -0.1850 0.0265
-6 -5 5 -0.2961 0.0197
-6 -5 6 -0.6443 0.0029
-6 -5 7 -0.4172 -0.0026
-6 -5 8 -0.3442 -0.0091
-6 -5 9 -0.8168 -0.0074
-6 -5 10 -1.4839 -0.0029
-6 -5 11 -1.1606 -0.0052
-6 -5 12 0.2897 -0.0006
-6 -5 13 0.7345 -0.0059
-6 -5 14 0.1482 -0.0068
-6 -5 15 -0.1431 -0.0109
-6 -5 16 -0.0223 -0.0066
-6 -5 17 0.3468 0.0071
-6 -5 18 0.2154 0.0034
-6 -5 19 -0.0464 -0.0092
-6 -5 20 0.0335 -0.0114
-6 -4 1 0.3764 -0.0157
-6 -4 2 -0.9931 -0.0256
-6 -4 3 -2.0385 -0.0275
-6 -4 4 -1.1200 -0.0194
-6 -4 5 -0.0697 -0.0165
-6 -4 6 -0.0267 -0.0184
-6 -4 7 -0.2326 -0.0045
-6 -4 8 0.0930 0.0072
-6 -4 9 0.2466 0.0008
-6 -4 10 -0.7022 -0.0006
-6 -4 11 -1.7501 -0.0046
-6 -4 12 -1.2272 0.0016
-6 -4 13 -0.4416 0.0026
-6 -4 14 -0.5897 -0.0037
-6 -4 15 -0.5973 -0.0116
-6 -4 16 -0.4641 -0.0239
-6 -4 17 -0.1249 -0.0214
-6 -4 18 0.0979 -0.0111
-6 -4 19 -0.0572 0.0043
-6 -4 20 -0.3042 -0.0024
-6 -3 1 1.6568 0.0308
-6 -3 2 2.3068 0.0369
-6 -3 3 0.6637 0.0297
-6 -3 4 -0.5966 0.0252
-6 -3 5 -0.2117 0.0198
-6 -3 6 0.7703 0.0037
-6 -3 7 0.8441 -0.0107
-6 -3 8 0.9381 -0.0070
-6 -3 9 1.9773 -0.0052
-6 -3 10 2.0801 0.0015
-6 -3 11 0.6204 0.0034
-6 -3 12 -0.1825 0.0022
-6 -3 13 0.0256 0.0023
-6 -3 14 -0.2600 -0.0031
-6 -3 15 -0.3898 0.0030
-6 -3 16 -0.3985 0.0083
-6 -3 17 -0.4658 0.0130
-6 -3 18 -0.3881 0.0075
-6 -3 19 -0.2836 0.0192
-6 -3 20 -0.3434 0.0396
-6 -3 21 -0.5895 0.0183
-6 -2 1 1.0735 -0.0298
-6 -2 2 3.5552 -0.0203
-6 -2 3 4.1434 -0.0167
-6 -2 4 2.3127 -0.0140
-6 -2 5 0.4058 -0.0018
-6 -2 6 0.5792 0.0146
-6 -2 7 1.1738 0.0098
-6 -2 8 0.5643 -0.0060
-6 -2 9 1.0519 -0.0222
-6 -2 10 2.3799 -0.0222
-6 -2 11 2.0255 -0.0084
-6 -2 12 0.9689 -0.0009
-6 -2 13 0.9192 0.0080
-6 -2 14 0.6750 0.0057
-6 -2 15 0.3658 0.0051
-6 -2 16 0.1759 0.0076
-6 -2 17 -0.2797 0.0187
-6 -2 18 -0.3825 0.0208
-6 -2 19 -0.1816 0.0008
-6 -2 20 0.2870 0.0085
-6 -2 21 0.1682 0.0003
-6 -1 1 -1.3063 0.0017
-6 -1 2 -0.7111 0.0044
-6 -1 3 1.7954 0.0025
-6 -1 4 2.7927 -0.0098
-6 -1 5 1.0049 -0.0251
-6 -1 6 -0.3877 -0.0137
-6 -1 7 0.3229 0.0141
-6 -1 8 -0.1749 0.0314
-6 -1 9 -1.3562 0.0276
-6 -1 10 -0.4494 0.0107
-6 -1 11 0.6634 0.0040
-6 -1 12 0.4369 -0.0061
-6 -1 13 0.6009 -0.0090
-6 -1 14 0.8991 -0.0068
-6 -1 15 0.9428 -0.0039
-6 -1 16 1.0403 -0.0048
-6 -1 17 0.2352 -0.0105
-6 -1 18 -0.2588 0.0043
-6 -1 19 -0.0259 0.0008
-6 -1 20 0.4885 0.0010
-6 -1 21 0.6478 0.0175
-6 0 1 -0.2828 0.0010
-6 0 2 -3.8225 0.0052
-6 0 3 -4.0171 0.0125
-6 0 4 -1.1779 0.0286
-6 0 5 -0.0265 0.0250
-6 0 6 -1.3332 0.0033
-6 0 7 -0.9870 -0.0070
-6 0 8 -0.1478 -0.0052
-6 0 9 -1.7780 -0.0008
-6 0 10 -2.9773 -0.0082
-6 0 11 -2.0858 -0.0077
-6 0 12 -1.3875 -0.0033
-6 0 13 -1.0028 -0.0027
-6 0 14 -0.4853 -0.0000
-6 0 15 -0.2265 0.0025
-6 0 16 0.7788 0.0120
-6 0 17 0.6929 0.0011
-6 0 18 -0.5582 -0.0146
-6 0 19 -0.6948 -0.0342
-6 0 20 -0.0425 -0.0621
-6 0 21 0.2427 -0.0454
-6 1 1 3.5042 -0.0103
-6 1 2 -0.0637 -0.0144
-6 1 3 -4.6104 -0.0311
-6 1 4 -4.2588 -0.0340
-6 1 5 -1.1546 -0.0111
-6 1 6 -0.7056 0.0011
-6 1 7 -0.9842 -0.0003
-6 1 8 0.8653 -0.0035
-6 1 9 1.2715 0.0011
-6 1 10 -0.8438 0.0009
-6 1 11 -2.0811 -0.0003
-6 1 12 -1.8409 0.0083
-6 1 13 -1.4025 0.0125
-6 1 14 -0.8704 0.0107
-6 1 15 -1.2140 -0.0013
-6 1 16 -0.6047 -0.0018
-6 1 17 0.9804 0.0089
-6 1 18 0.3570 0.0096
-6 1 19 -0.8938 -0.0011
-6 1 20 -0.5926 -0.0439
-6 2 1 2.4527 0.0062
-6 2 2 4.3617 0.0220
-6 2 3 0.7273 0.0396
-6 2 4 -2.7015 0.0206
-6 2 5 -1.5567 0.0036
-6 2 6 -0.3081 0.0043
-6 2 7 -1.3906 0.0051
-6 2 8 -0.6028 -0.0005
-6 2 9 2.1327 -0.0020
-6 2 10 2.7321 0.0017
-6 2 11 1.1202 0.0011
-6 2 12 0.0819 0.0006
-6 2 13 -0.1756 -0.0024
-6 2 14 0.2148 -0.0052
-6 2 15 -0.2177 -0.0078
-6 2 16 -1.4966 -0.0125
-6 2 17 -0.2880 -0.0101
-6 2 18 1.2455 -0.0057
-6 2 19 0.4075 0.0045
-6 2 20 -0.4731 -0.0048
-6 3 1 -3.7781 -0.0113
-6 3 2 1.0709 -0.0299
-6 3 3 3.1637 -0.0138
-6 3 4 0.6411 0.0026
-6 3 5 -0.7303 -0.0029
-6 3 6 -0.1459 -0.0031
-6 3 7 -1.3936 0.0027
-6 3 8 -2.8640 -0.0009
-6 3 9 -1.2384 -0.0099
-6 3 10 1.7724 -0.0146
-6 3 11 2.5114 -0.0093
-6 3 12 1.7798 -0.0013
-6 3 13 1.2079 0.0009
-6 3 14 1.0108 -0.0029
-6 3 15 1.1925 -0.0019
-6 3 16 -0.3670 0.0056
-6 3 17 -1.4698 0.0024
-6 3 18 0.2197 -0.0174
-6 3 19 1.3570 -0.0345
-6 3 20 0.5091 -0.0245
-6 4 1 -5.1257 0.0281
-6 4 2 -4.3216 0.0272
-6 4 3 -0.3581 0.0022
-6 4 4 0.7849 -0.0134
-6 4 5 -0.0575 -0.0197
-6 4 6 0.3350 -0.0151
-6 4 7 0.2105 -0.0006
-6 4 8 -1.5602 0.0051
-6 4 9 -2.7754 0.0072
-6 4 10 -1.3913 0.0044
-6 4 11 0.4783 0.0002
-6 4 12 0.7386 -0.0007
-6 4 13 0.8943 -0.0043
-6 4 14 0.8240 -0.0055
-6 4 15 1.1557 -0.0092
-6 4 16 1.1068 -0.0001
-6 4 17 -0.4652 0.0107
-6 4 18 -0.6883 0.0085
-6 4 19 0.7307 -0.0118
-6 4 20 0.8145 -0.0213
-6 5 1 0.8468 -0.0286
-6 5 2 -2.2630 0.0046
-6 5 3 -1.6842 0.0262
-6 5 4 -0.0303 0.0192
-6 5 5 0.2577 0.0113
-6 5 6 0.9201 0.0121
-6 5 7 1.7416 0.0194
-6 5 8 1.4110 0.0103
-6 5 9 -0.4423 -0.0016
-6 5 10 -1.9087 0.0008
-6 5 11 -1.2015 -0.0003
-6 5 12 -0.8279 -0.0025
-6 5 13 -0.7642 -0.0117
-6 5 14 -0.5304 -0.0053
-6 5 15 -0.5091 0.0060
-6 5 16 0.1226 0.0150
-6 5 17 -0.0148 0.0202
-6 5 18 -0.8153 0.0143
-6 5 19 -0.3638 0.0190
-6 6 1 3.9902 0.0055
-6 6 2 1.5042 -0.0156
-6 6 3 -0.6589 -0.0142
-6 6 4 -0.9872 -0.0173
-6 6 5 -1.1691 -0.0200
-6 6 6 -0.6163 -0.0142
-6 6 7 0.5245 -0.0007
-6 6 8 1.5494 0.0037
-6 6 9 1.7059 -0.0082
-6 6 10 0.0192 -0.0017
-6 6 11 -0.5226 0.0066
-6 6 12 0.0872 0.0107
-6 6 13 0.0270 0.0010
-6 6 14 -0.0011 -0.0020
-6 6 15 -0.2261 0.0089
-6 6 16 0.0418 0.0056
-6 6 17 0.6609 0.0044
-6 6 18 0.3398 -0.0283
-6 6 19 -0.1952 -0.0317
-6 7 1 1.1231 0.0260
-6 7 2 1.6136 0.0199
-6 7 3 0.0933 0.0104
-6 7 4 -1.0401 0.0013
-6 7 5 -2.0262 -0.0031
-6 7 6 -2.3331 0.0041
-6 7 7 -1.8217 0.0095
-6 7 8 -1.1156 0.0138
-6 7 9 0.5209 0.0012
-6 7 10 0.7697 -0.0015
-6 7 11 -0.0977 0.0044
-6 7 12 0.2014 0.0075
-6 7 13 0.4559 0.0025
-6 7 14 0.3483 -0.0069
-6 7 15 0.0133 0.0086
-6 7 16 -0.0943 -0.0037
-6 7 17 0.5327 -0.0039
-6 7 18 0.9716 -0.0125
-6 7 19 0.4676 -0.0574
-6 8 1 -2.2013 -0.0122
-6 8 2 -0.4153 -0.0110
-6 8 3 0.0350 -0.0025
-6 8 4 -0.2316 0.0055
-6 8 5 -0.9470 0.0071
-6 8 6 -1.6862 0.0143
-6 8 7 -1.8925 0.0114
-6 8 8 -2.5814 0.0056
-6 8 9 -2.0138 -0.0071
-6 8 10 -0.6290 -0.0161
-6 8 11 -0.5880 -0.0103
-6 8 12 -0.5564 -0.0033
-6 8 13 -0.1917 0.0049
-6 8 14 0.0784 -0.0099
-6 8 15 0.0040 0.0022
-6 8 16 -0.3618 -0.0022
-6 8 17 -0.4322 -0.0263
-6 8 18 -0.0004 0.0133
-6 9 1 -1.0343 0.0030
-6 9 2 -1.0853 -0.0103
-6 9 3 -0.3472 -0.0147
-6 9 4 0.1954 -0.0122
-6 9 5 0.1378 -0.0093
-6 9 6 -0.3142 -0.0012
-6 9 7 -0.1458 -0.0047
-6 9 8 -0.8118 -0.0112
-6 9 9 -1.5967 -0.0085
-6 9 10 -1.0340 -0.0034
-6 9 11 -0.7320 0.0077
-6 9 12 -0.6659 0.0074
-6 9 13 -0.3198 0.0142
-6 9 14 0.2031 -0.0017
-6 9 15 0.5395 -0.0152
-6 9 16 0.4040 -0.0064
-6 9 17 -0.0823 -0.0588
-6 10 1 0.8586 -0.0050
-6 10 2 -0.5772 -0.0009
-6 10 3 -0.7772 0.0084
-6 10 4 -0.0464 0.0104
-6 10 5 0.4095 0.0061
-6 10 6 -0.0701 0.0110
-6 10 7 0.1415 0.0045
-6 10 8 0.3394 -0.0130
-6 10 9 -0.2259 -0.0149
-6 10 10 -0.1592 -0.0064
-6 10 11 -0.1914 0.0083
-6 10 12 -0.4344 0.0034
-6 10 13 -0.2141 -0.0046
-6 10 14 0.4763 -0.0069
-6 10 15 1.0230 -0.0211
-6 10 16 1.0623 0.0116
-6 10 17 0.6207 0.0021
-6 11 1 1.3401 0.0087
-6 11 2 0.4613 -0.0050
-6 11 3 -0.2988 -0.0054
-6 11 4 -0.1097 -0.0029
-6 11 5 0.5454 -0.0100
-6 11 6 0.1349 -0.0052
-6 11 7 -0.1858 -0.0041
-6 11 8 0.2470 -0.0133
-6 11 9 0.2505 -0.0079
-6 11 10 0.5093 0.0091
-6 11 11 0.6372 0.0269
-6 11 12 0.1643 0.0253
-6 11 13 -0.2388 0.0021
-6 11 14 0.0819 -0.0072
-6 11 15 0.6716 -0.0257
-6 11 16 0.8476 -0.0097
-6 12 1 0.4192 0.0108
-6 12 2 0.7328 0.0083
-6 12 3 0.4881 0.0086
-6 12 4 0.1700 0.0099
-6 12 5 0.3046 0.0024
-6 12 6 0.0673 0.0086
-6 12 7 -0.4486 0.0098
-6 12 8 -0.1936 0.0005
-6 12 9 0.0561 0.0035
-6 12 10 0.2593 0.0165
-6 12 11 0.4407 0.0274
-6 12 12 0.3325 0.0188
-6 12 13 -0.1220 -0.0163
-6 12 14 -0.4009 -0.0346
-6 12 15 -0.1961 -0.0424
-6 13 1 -0.5571 -0.0113
-6 13 2 -0.0242 -0.0130
-6 13 3 0.1806 -0.0023
-6 13 4 0.0866 0.0049
-6 13 5 -0.1264 -0.0107
-6 13 6 -0.4109 -0.0077
-6 13 7 -0.6818 -0.0057
-6 13 8 -0.5615 -0.0112
-6 13 9 -0.2729 0.0032
-6 13 10 -0.0214 0.0139
-6 13 11 -0.1211 0.0089
-6 13 12 -0.2023 -0.0075
-6 13 13 -0.1222 -0.0494
-6 13 14 -0.2520 -0.0785
-6 14 1 -0.3158 0.0068
-6 14 2 -0.2344 -0.0002
-6 14 3 -0.2576 -0.0025
-6 14 4 -0.2945 0.0068
-6 14 5 -0.1359 -0.0124
-6 14 6 -0.3341 -0.0043
-6 14 7 -0.3219 0.0105
-6 14 8 -0.1644 0.0010
-6 14 9 -0.2649 0.0163
-6 14 10 0.0767 0.0357
-6 14 11 0.2864 0.0090
-6 14 12 0.0410 -0.0346
-6 14 13 0.0904 -0.0762
-6 15 1 -0.0985 -0.0062
-6 15 2 -0.0444 0.0068
-6 15 3 0.3795 0.0043
-6 15 4 0.0147 0.0164
-6 15 5 0.1840 -0.0093
-6 15 6 0.0632 -0.0087
-6 15 7 -0.0285 0.0190
-6 15 8 0.2758 0.0187
-6 15 9 -0.4617 0.0181
-6 15 10 -1.0845 0.0334
-6 15 11 -0.7720 0.0223
-6 15 12 -0.6046 -0.0253
-6 16 1 -0.4514 -0.0145
-6 16 2 -0.7268 -0.0038
-6 16 3 0.4948 -0.0124
-6 16 4 0.3528 0.0021
-6 16 5 0.0862 -0.0181
-6 16 6 0.0106 -0.0143
-6 16 7 -0.2392 0.0051
-6 16 8 0.7068 0.0010
-6 16 9 0.9671 0.0300
-6 16 10 0.0158 0.0531
-6 16 11 -0.2869 0.0553
-6 17 1 0.3896 -0.0089
-6 17 2 -0.5137 0.0188
-6 17 3 0.1446 0.0194
-6 17 4 0.0439 0.0315
-6 17 5 -0.8758 -0.0155
-6 17 6 -0.9076 -0.0077
-6 17 7 -1.3613 0.0539
-6 17 8 -0.8849 -0.0150
-6 17 9 0.2559 -0.0245
-6 17 10 0.2673 0.0361
-6 18 1 0.1119 -0.0322
-6 18 2 -0.6851 -0.0081
-6 18 3 -0.7270 -0.0046
-6 18 4 -0.6336 0.0392
-6 18 5 -1.8431 -0.0228
-6 18 6 -1.5494 -0.1176
-6 18 7 -0.9065 0.0242
-6 18 8 -0.6657 0.0302
-6 19 1 -0.5431 -0.0191
-6 19 2 -1.2897 -0.0097
-6 19 3 -1.7008 -0.0621
-6 19 4 -0.7859 -0.0431
-6 19 5 -1.3820 0.0076
-6 19 6 -1.5440 -0.1699
-6 20 1 0.3844 -0.0332
-6 20 2 -0.2328 -0.0184
-6 20 3 -1.4829 -0.0503
-5 -16 2 1.0202 -0.0855
-5 -16 3 0.7462 -0.0222
-5 -16 4 0.4300 -0.0160
-5 -16 5 0.3557 -0.0073
-5 -16 6 -0.2224 -0.0131
-5 -16 7 -1.0857 0.0002
-5 -16 8 -0.6794 0.0227
-5 -16 9 0.1229 0.0049
-5 -16 10 -0.1915 0.0494
-5 -15 1 -1.2837 -0.0574
-5 -15 2 -0.8170 -0.0598
-5 -15 3 -0.1231 0.0061
-5 -15 4 -0.2553 0.0294
-5 -15 5 -0.3235 0.0184
-5 -15 6 0.3317 0.0057
-5 -15 7 0.0747 -0.0171
-5 -15 8 -0.7514 0.0005
-5 -15 9 -0.1377 -0.0190
-5 -15 10 -0.1549 -0.0424
-5 -15 11 -0.0637 -0.0312
-5 -15 12 0.5682 -0.0548
-5 -14 1 -0.5624 -0.0091
-5 -14 2 -0.6034 -0.0388
-5 -14 3 0.1456 -0.0152
-5 -14 4 0.5817 0.0163
-5 -14 5 -0.3251 -0.0042
-5 -14 6 -0.5598 -0.0083
-5 -14 7 0.4578 -0.0092
-5 -14 8 0.1088 0.0055
-5 -14 9 -0.0734 0.0258
-5 -14 10 -0.0863 0.0011
-5 -14 11 -0.4067 -0.0012
-5 -14 12 0.0528 0.0048
-5 -14 13 0.1760 0.0225
-5 -14 14 0.2851 0.0535
-5 -13 1 0.4017 0.0230
-5 -13 2 0.5184 0.0128
-5 -13 3 0.5043 0.0013
-5 -13 4 0.9285 0.0183
-5 -13 5 0.6408 0.0026
-5 -13 6 -0.8420 -0.0194
-5 -13 7 -0.7753 -0.0054
-5 -13 8 -0.3207 -0.0010
-5 -13 9 -0.5083 0.0157
-5 -13 10 -0.5606 0.0129
-5 -13 11 -0.6443 -0.0015
-5 -13 12 -0.0683 -0.0003
-5 -13 13 -0.1416 0.0027
-5 -13 14 0.0970 0.0197
-5 -13 15 0.4808 0.0019
-5 -13 16 0.2002 -0.0260
-5 -12 1 0.0089 -0.0204
-5 -12 2 0.0414 -0.0054
-5 -12 3 0.0149 -0.0035
-5 -12 4 -0.2688 0.0038
-5 -12 5 0.1375 0.0106
-5 -12 6 -0.1300 -0.0128
-5 -12 7 -0.6902 -0.0012
-5 -12 8 -0.4451 0.0102
-5 -12 9 -0.3358 0.0022
-5 -12 10 -0.5289 -0.0025
-5 -12 11 -0.8241 -0.0133
-5 -12 12 0.4020 -0.0065
-5 -12 13 0.8442 -0.0056
-5 -12 14 0.1245 -0.0109
-5 -12 15 0.4253 -0.0285
-5 -12 16 0.2434 -0.0941
-5 -12 17 0.2429 -0.0848
-5 -11 1 0.7398 0.0110
-5 -11 2 0.1011 0.0132
-5 -11 3 0.0548 0.0092
-5 -11 4 -0.2886 -0.0050
-5 -11 5 -0.7120 -0.0014
-5 -11 6 -0.4044 -0.0171
-5 -11 7 -0.5000 -0.0195
-5 -11 8 -0.7177 0.0057
-5 -11 9 -0.5744 0.0105
-5 -11 10 -0.4034 0.0110
-5 -11 11 -1.4953 0.0016
-5 -11 12 -1.1962 0.0007
-5 -11 13 0.5723 0.0189
-5 -11 14 0.3946 0.0164
-5 -11 15 0.2715 0.0168
-5 -11 16 0.1730 -0.0218
-5 -11 17 -0.2601 -0.0805
-5 -11 18 -0.0510 -0.0378
-5 -10 1 0.3460 -0.0094
-5 -10 2 0.0703 0.0024
-5 -10 3 -0.2602 0.0066
-5 -10 4 0.2042 -0.0015
-5 -10 5 -0.1317 0.0062
-5 -10 6 -0.2784 0.0075
-5 -10 7 -0.0170 -0.0027
-5 -10 8 -0.3109 0.0059
-5 -10 9 -0.6914 0.0010
-5 -10 10 0.0256 -0.0061
-5 -10 11 -0.2767 -0.0051
-5 -10 12 -1.5599 -0.0167
-5 -10 13 -0.5864 -0.0064
-5 -10 14 0.3116 0.0046
-5 -10 15 0.5065 0.0030
-5 -10 16 0.7719 0.0129
-5 -10 17 -0.0173 -0.0150
-5 -10 18 -0.7113 -0.0143
-5 -9 1 -0.2260 -0.0136
-5 -9 2 -0.1220 -0.0064
-5 -9 3 -0.6006 -0.0017
-5 -9 4 0.0595 -0.0102
-5 -9 5 0.6060 -0.0046
-5 -9 6 0.3464 0.0012
-5 -9 7 0.5771 -0.0087
-5 -9 8 0.7268 0.0021
-5 -9 9 -0.0661 0.0105
-5 -9 10 -0.2561 -0.0054
-5 -9 11 0.3430 -0.0074
-5 -9 12 -0.3292 -0.0026
-5 -9 13 -0.5912 0.0017
-5 -9 14 -0.1435 0.0210
-5 -9 15 -0.1287 0.0150
-5 -9 16 0.2570 0.0038
-5 -9 17 0.1730 -0.0078
-5 -9 18 -0.8345 -0.0179
-5 -9 19 -1.3943 -0.0013
-5 -8 1 1.1613 0.0116
-5 -8 2 1.0802 0.0094
-5 -8 3 0.0749 0.0170
-5 -8 4 -0.2104 0.0074
-5 -8 5 0.4998 0.0061
-5 -8 6 0.4857 0.0153
-5 -8 7 0.4486 -0.0021
-5 -8 8 0.9200 -0.0142
-5 -8 9 0.8528 0.0021
-5 -8 10 0.0615 0.0115
-5 -8 11 -0.4312 0.0012
-5 -8 12 -0.8324 -0.0023
-5 -8 13 -0.9708 -0.0080
-5 -8 14 -0.8055 -0.0063
-5 -8 15 -1.1210 0.0026
-5 -8 16 -1.2692 0.0007
-5 -8 17 -0.7679 0.0041
-5 -8 18 -0.5977 0.0066
-5 -8 19 -1.0804 0.0050
-5 -7 1 0.9741 -0.0225
-5 -7 2 1.8356 -0.0259
-5 -7 3 1.1003 -0.0090
-5 -7 4 -0.1185 -0.0008
-5 -7 5 0.0385 -0.0073
-5 -7 6 0.3677 0.0047
-5 -7 7 0.2735 0.0108
-5 -7 8 0.3361 -0.0009
-5 -7 9 0.5969 -0.0131
-5 -7 10 0.9276 -0.0054
-5 -7 11 0.6625 0.0041
-5 -7 12 -0.3469 0.0049
-5 -7 13 -0.6671 0.0085
-5 -7 14 -0.2283 -0.0005
-5 -7 15 -0.0834 -0.0069
-5 -7 16 -0.3045 -0.0083
-5 -7 17 -0.2208 -0.0014
-5 -7 18 0.3563 0.0207
-5 -7 19 0.2314 0.0303
-5 -7 20 -0.1346 -0.0014
-5 -6 1 -0.4957 0.0110
-5 -6 2 1.2178 0.0017
-5 -6 3 1.9433 -0.0017
-5 -6 4 0.8749 0.0023
-5 -6 5 0.2191 -0.0072
-5 -6 6 0.3959 -0.0124
-5 -6 7 0.4113 -0.0077
-5 -6 8 0.0853 0.0056
-5 -6 9 -0.4827 0.0093
-5 -6 10 -0.0825 -0.0024
-5 -6 11 1.2215 -0.0015
-5 -6 12 1.0424 -0.0069
-5 -6 13 0.1970 -0.0070
-5 -6 14 0.1976 -0.0024
-5 -6 15 0.4613 -0.0041
-5 -6 16 0.6782 -0.0032
-5 -6 17 0.4832 -0.0086
-5 -6 18 0.6114 -0.0055
-5 -6 19 0.5237 0.0153
-5 -6 20 -0.1007 0.0061
-5 -5 1 -2.1982 -0.0046
-5 -5 2 -1.5655 0.0053
-5 -5 3 0.2050 0.0140
-5 -5 4 0.5263 0.0157
-5 -5 5 -0.1847 0.0119
-5 -5 6 -0.4306 0.0112
-5 -5 7 -0.2521 0.0052
-5 -5 8 -0.3251 -0.0090
-5 -5 9 -1.1278 -0.0065
-5 -5 10 -1.6751 -0.0095
-5 -5 11 -0.1619 -0.0025
-5 -5 12 1.2076 0.0078
-5 -5 13 0.8047 0.0034
-5 -5 14 0.3584 0.0040
-5 -5 15 0.1815 0.0034
-5 -5 16 0.6185 0.0097
-5 -5 17 0.7322 0.0131
-5 -5 18 0.4582 0.0002
-5 -5 19 0.3510 -0.0028
-5 -5 20 -0.2383 0.0002
-5 -4 1 -1.6740 -0.0098
-5 -4 2 -3.1938 -0.0166
-5 -4 3 -2.4410 -0.0111
-5 -4 4 -0.8078 -0.0110
-5 -4 5 -0.2196 -0.0199
-5 -4 6 -0.5915 -0.0242
-5 -4 7 -0.4707 -0.0082
-5 -4 8 -0.0387 -0.0036
-5 -4 9 -0.5391 -0.0023
-5 -4 10 -1.8805 -0.0040
-5 -4 11 -1.7977 -0.0063
-5 -4 12 -0.3290 0.0082
-5 -4 13 -0.0056 0.0114
-5 -4 14 -0.1767 0.0097
-5 -4 15 -0.5039 0.0049
-5 -4 16 -0.2705 -0.0007
-5 -4 17 0.3967 0.0007
-5 -4 18 0.1819 -0.0021
-5 -4 19 -0.0149 -0.0045
-5 -4 20 -0.4175 -0.0010
-5 -3 1 2.4890 0.0288
-5 -3 2 0.5986 0.0266
-5 -3 3 -1.5562 0.0245
-5 -3 4 -1.4945 0.0252
-5 -3 5 0.2340 0.0291
-5 -3 6 0.6913 0.0146
-5 -3 7 0.3583 -0.0045
-5 -3 8 1.1931 -0.0137
-5 -3 9 1.7512 -0.0097
-5 -3 10 0.6130 0.0042
-5 -3 11 -0.7081 0.0004
-5 -3 12 -0.4781 -0.0019
-5 -3 13 -0.3002 -0.0039
-5 -3 14 -0.2837 -0.0045
-5 -3 15 -0.3223 0.0021
-5 -3 16 -0.5935 0.0074
-5 -3 17 0.0096 0.0083
-5 -3 18 0.1227 -0.0031
-5 -3 19 -0.0366 -0.0077
-5 -3 20 -0.2585 -0.0061
-5 -2 1 4.2184 -0.0359
-5 -2 2 5.7896 -0.0282
-5 -2 3 3.7562 -0.0267
-5 -2 4 0.5175 -0.0325
-5 -2 5 0.5487 -0.0185
-5 -2 6 2.0325 0.0111
-5 -2 7 1.3812 0.0177
-5 -2 8 1.1367 -0.0019
-5 -2 9 2.3866 -0.0247
-5 -2 10 2.6491 -0.0185
-5 -2 11 1.3761 -0.0079
-5 -2 12 0.6398 -0.0036
-5 -2 13 0.3968 -0.0008
-5 -2 14 0.1291 -0.0013
-5 -2 15 0.2559 -0.0013
-5 -2 16 -0.2895 -0.0045
-5 -2 17 -0.2130 0.0013
-5 -2 18 0.1816 -0.0086
-5 -2 19 0.1964 -0.0256
-5 -2 20 0.3174 -0.0262
-5 -1 1 -0.1104 0.0275
-5 -1 2 3.7004 0.0239
-5 -1 3 6.3422 0.0144
-5 -1 4 3.5334 -0.0077
-5 -1 5 0.1743 -0.0337
-5 -1 6 0.8025 -0.0284
-5 -1 7 0.8965 0.0003
-5 -1 8 -0.7597 0.0231
-5 -1 9 -0.4959 0.0192
-5 -1 10 1.1804 0.0116
-5 -1 11 1.7106 0.0082
-5 -1 12 1.2381 -0.0001
-5 -1 13 0.9979 -0.0073
-5 -1 14 0.7795 -0.0108
-5 -1 15 1.0140 -0.0051
-5 -1 16 0.3704 -0.0118
-5 -1 17 -0.4756 -0.0106
-5 -1 18 -0.0806 0.0021
-5 -1 19 0.1870 -0.0012
-5 -1 20 0.3069 0.0077
-5 0 1 -3.6777 0.0015
-5 0 2 -4.5577 0.0049
-5 0 3 0.3498 0.0139
-5 0 4 2.8536 0.0344
-5 0 5 -0.0647 0.0345
-5 0 6 -1.2216 0.0167
-5 0 7 0.0341 -0.0001
-5 0 8 -1.2844 -0.0048
-5 0 9 -3.2110 -0.0062
-5 0 10 -2.6932 -0.0060
-5 0 11 -0.8334 0.0009
-5 0 12 -0.0406 0.0068
-5 0 13 -0.1213 0.0097
-5 0 14 -0.2123 0.0038
-5 0 15 0.6118 0.0119
-5 0 16 1.0735 0.0221
-5 0 17 -0.2714 0.0142
-5 0 18 -0.7358 0.0071
-5 0 19 -0.0224 -0.0162
-5 0 20 0.3657 -0.0309
-5 1 1 0.3923 -0.0064
-5 1 2 -6.7682 -0.0157
-5 1 3 -7.2125 -0.0372
-5 1 4 -1.9010 -0.0285
-5 1 5 -0.4500 -0.0056
-5 1 6 -1.8385 0.0023
-5 1 7 -0.1242 -0.0001
-5 1 8 1.1792 -0.0027
-5 1 9 -0.6717 -0.0040
-5 1 10 -2.8441 -0.0019
-5 1 11 -2.6436 0.0037
-5 1 12 -1.2576 0.0082
-5 1 13 -0.8426 0.0143
-5 1 14 -1.2805 0.0063
-5 1 15 -1.0195 -0.0062
-5 1 16 0.6241 0.0031
-5 1 17 0.5865 0.0147
-5 1 18 -0.9503 0.0155
-5 1 19 -1.0249 -0.0105
-5 1 20 0.0116 -0.0442
-5 2 1 6.5795 0.0109
-5 2 2 2.1960 0.0400
-5 2 3 -4.3769 0.0341
-5 2 4 -3.6640 0.0137
-5 2 5 -0.5020 0.0143
-5 2 6 -1.4770 0.0129
-5 2 7 -1.5362 0.0033
-5 2 8 1.3328 0.0009
-5 2 9 2.8698 -0.0013
-5 2 10 1.4144 -0.0007
-5 2 11 -0.5876 0.0017
-5 2 12 -0.6508 -0.0047
-5 2 13 -0.2473 -0.0098
-5 2 14 -0.6766 -0.0122
-5 2 15 -1.6726 -0.0197
-5 2 16 -1.0669 -0.0239
-5 2 17 0.5807 -0.0161
-5 2 18 0.2239 -0.0017
-5 2 19 -0.9656 -0.0049
-5 2 20 -0.5286 -0.0347
-5 3 1 2.3335 -0.0295
-5 3 2 7.0831 -0.0233
-5 3 3 3.4884 0.0017
-5 3 4 -0.4325 -0.0017
-5 3 5 0.5398 -0.0058
-5 3 6 0.1823 0.0013
-5 3 7 -2.0480 -0.0032
-5 3 8 -1.3898 -0.0052
-5 3 9 1.4914 -0.0084
-5 3 10 3.1709 -0.0116
-5 3 11 2.0510 -0.0012
-5 3 12 1.0145 0.0048
-5 3 13 0.9275 0.0046
-5 3 14 0.7215 0.0008
-5 3 15 -0.1871 0.0046
-5 3 16 -1.2293 0.0056
-5 3 17 -0.3727 -0.0072
-5 3 18 0.9351 -0.0126
-5 3 19 0.3962 -0.0070
-5 3 20 -0.1920 -0.0130
-5 4 1 -6.7943 0.0325
-5 4 2 -0.4761 0.0021
-5 4 3 2.8609 -0.0104
-5 4 4 0.7713 -0.0126
-5 4 5 0.1260 -0.0217
-5 4 6 0.7749 -0.0159
-5 4 7 -0.8193 -0.0113
-5 4 8 -2.3337 -0.0040
-5 4 9 -1.6961 0.0098
-5 4 10 0.6341 0.0081
-5 4 11 1.4313 0.0095
-5 4 12 0.9622 0.0063
-5 4 13 1.2063 0.0043
-5 4 14 1.3567 -0.0016
-5 4 15 1.2301 -0.0035
-5 4 16 0.4066 0.0119
-5 4 17 -0.1616 0.0064
-5 4 18 0.6954 -0.0085
-5 4 19 1.0701 -0.0111
-5 5 1 -4.1660 -0.0028
-5 5 2 -4.2734 0.0190
-5 5 3 -0.5699 0.0113
-5 5 4 0.6204 0.0109
-5 5 5 0.4294 0.0117
-5 5 6 1.4532 0.0168
-5 5 7 1.4185 0.0193
-5 5 8 0.0378 0.0069
-5 5 9 -1.6625 0.0087
-5 5 10 -1.5068 0.0035
-5 5 11 -0.3802 -0.0020
-5 5 12 -0.5947 -0.0103
-5 5 13 -0.5337 -0.0124
-5 5 14 -0.1584 0.0012
-5 5 15 0.0197 0.0043
-5 5 16 0.0803 0.0222
-5 5 17 -0.2032 0.0191
-5 5 18 -0.0220 -0.0026
-5 5 19 0.6940 -0.0130
-5 6 1 2.8397 -0.0117
-5 6 2 -0.9404 -0.0003
-5 6 3 -1.2680 0.0026
-5 6 4 -0.3908 0.0000
-5 6 5 -0.2191 0.0006
-5 6 6 0.7534 -0.0064
-5 6 7 1.6475 -0.0038
-5 6 8 1.8980 -0.0128
-5 6 9 0.6246 -0.0120
-5 6 10 -1.0137 -0.0061
-5 6 11 -0.5465 -0.0038
-5 6 12 -0.1095 -0.0015
-5 6 13 -0.4043 -0.0056
-5 6 14 -0.4260 0.0114
-5 6 15 -0.2592 0.0061
-5 6 16 0.0321 0.0001
-5 6 17 0.2401 -0.0127
-5 6 18 0.0663 -0.0537
-5 6 19 0.1607 -0.0502
-5 7 1 3.1929 -0.0084
-5 7 2 1.3513 -0.0172
-5 7 3 -0.5036 -0.0197
-5 7 4 -1.0850 -0.0175
-5 7 5 -1.6141 0.0046
-5 7 6 -1.4209 0.0093
-5 7 7 -0.8919 0.0073
-5 7 8 0.1441 -0.0003
-5 7 9 1.0155 -0.0069
-5 7 10 -0.0158 -0.0009
-5 7 11 -0.5684 -0.0015
-5 7 12 0.0988 -0.0006
-5 7 13 0.2952 -0.0130
-5 7 14 -0.1149 -0.0023
-5 7 15 -0.3668 -0.0039
-5 7 16 -0.2470 -0.0268
-5 7 17 0.2044 -0.0218
-5 7 18 0.3868 -0.0602
-5 8 1 -0.4409 0.0049
-5 8 2 0.5902 0.0121
-5 8 3 -0.0662 0.0166
-5 8 4 -0.7361 0.0059
-5 8 5 -1.3785 0.0084
-5 8 6 -1.6032 0.0078
-5 8 7 -1.8499 0.0003
-5 8 8 -1.8628 -0.0009
-5 8 9 -0.5861 -0.0053
-5 8 10 -0.0296 -0.0001
-5 8 11 -0.4931 -0.0002
-5 8 12 -0.4879 0.0018
-5 8 13 -0.0681 -0.0098
-5 8 14 -0.0879 -0.0103
-5 8 15 -0.4906 0.0039
-5 8 16 -0.8584 -0.0230
-5 8 17 -0.8407 -0.0037
-5 8 18 -0.2911 0.0091
-5 9 1 -2.1199 -0.0163
-5 9 2 -0.7989 -0.0180
-5 9 3 -0.0491 -0.0063
-5 9 4 -0.1188 0.0008
-5 9 5 -0.4422 0.0072
-5 9 6 -0.3193 0.0025
-5 9 7 -0.3532 -0.0112
-5 9 8 -1.0692 -0.0049
-5 9 9 -0.9204 0.0076
-5 9 10 -0.3680 0.0200
-5 9 11 -0.3069 0.0190
-5 9 12 -0.4063 0.0116
-5 9 13 -0.2740 0.0024
-5 9 14 0.0417 -0.0094
-5 9 15 0.2397 0.0077
-5 9 16 0.0635 -0.0191
-5 9 17 -0.4186 -0.0344
-5 10 1 -1.0782 0.0042
-5 10 2 -1.5232 0.0091
-5 10 3 -0.4847 0.0077
-5 10 4 0.3127 -0.0003
-5 10 5 0.2297 0.0043
-5 10 6 0.3438 0.0058
-5 10 7 0.6730 -0.0068
-5 10 8 0.0725 -0.0069
-5 10 9 -0.2779 0.0001
-5 10 10 -0.2027 0.0009
-5 10 11 -0.3669 -0.0060
-5 10 12 -0.3396 -0.0187
-5 10 13 -0.0818 -0.0196
-5 10 14 0.2048 -0.0160
-5 10 15 0.6718 0.0181
-5 10 16 0.9990 0.0246
-5 11 1 0.9814 -0.0049
-5 11 2 -0.5914 0.0001
-5 11 3 -0.7707 0.0055
-5 11 4 0.0127 -0.0058
-5 11 5 0.1989 -0.0096
-5 11 6 0.0684 -0.0103
-5 11 7 0.6752 -0.0156
-5 11 8 0.7752 -0.0053
-5 11 9 0.5289 0.0136
-5 11 10 0.7589 0.0149
-5 11 11 0.5725 0.0004
-5 11 12 0.1079 -0.0122
-5 11 13 0.1207 -0.0052
-5 11 14 0.1282 0.0081
-5 11 15 0.1384 0.0412
-5 11 16 0.7519 0.0785
-5 12 1 0.8667 0.0027
-5 12 2 0.4227 0.0012
-5 12 3 -0.1550 0.0038
-5 12 4 -0.1288 -0.0007
-5 12 5 0.0477 0.0107
-5 12 6 -0.3025 0.0193
-5 12 7 -0.2019 0.0125
-5 12 8 0.4373 0.0133
-5 12 9 0.4875 0.0219
-5 12 10 0.5282 0.0231
-5 12 11 0.7808 0.0049
-5 12 12 0.4994 -0.0224
-5 12 13 0.3318 -0.0233
-5 12 14 0.3150 -0.0040
-5 12 15 -0.3749 0.0189
-5 13 1 -0.0214 0.0010
-5 13 2 0.2754 0.0082
-5 13 3 0.2165 0.0137
-5 13 4 -0.0920 -0.0092
-5 13 5 -0.3878 -0.0127
-5 13 6 -0.4401 -0.0067
-5 13 7 -0.8146 -0.0087
-5 13 8 -0.5368 0.0055
-5 13 9 0.1443 0.0166
-5 13 10 0.0904 0.0069
-5 13 11 0.1882 -0.0072
-5 13 12 0.3083 -0.0305
-5 13 13 0.1648 -0.0504
-5 13 14 0.5546 -0.0404
-5 14 1 0.0040 -0.0066
-5 14 2 0.0809 -0.0198
-5 14 3 -0.0558 -0.0061
-5 14 4 0.1320 -0.0169
-5 14 5 -0.5784 -0.0103
-5 14 6 -0.6385 0.0064
-5 14 7 -0.5622 0.0006
-5 14 8 -1.0169 0.0076
-5 14 9 -0.3143 0.0242
-5 14 10 0.3242 0.0035
-5 14 11 0.4220 -0.0425
-5 14 12 0.7221 -0.0655
-5 14 13 0.3244 -0.0784
-5 15 1 -0.5006 0.0252
-5 15 2 0.1939 0.0086
-5 15 3 -0.3027 0.0156
-5 15 4 0.1276 -0.0008
-5 15 5 -0.1571 -0.0016
-5 15 6 -0.7718 0.0144
-5 15 7 -0.1795 0.0106
-5 15 8 -0.7973 0.0043
-5 15 9 -1.3895 -0.0182
-5 15 10 -1.0207 -0.0449
-5 15 11 -0.9112 -0.0922
-5 15 12 -0.2818 -0.1134
-5 16 1 -1.3068 -0.0071
-5 16 2 0.2101 -0.0240
-5 16 3 0.3840 -0.0111
-5 16 4 0.1359 -0.0195
-5 16 5 0.1540 -0.0082
-5 16 6 -0.8264 0.0080
-5 16 7 -0.0181 -0.0231
-5 16 8 0.8220 0.0217
-5 16 9 0.2517 0.0372
-5 16 10 0.0028 -0.0114
-5 16 11 -0.3486 -0.0591
-5 17 1 -0.8219 0.0163
-5 17 2 -0.0559 0.0093
-5 17 3 0.9932 0.0278
-5 17 4 0.2836 -0.0010
-5 17 5 0.0618 -0.0042
-5 17 6 -1.0845 0.0883
-5 17 7 -1.2249 0.0092
-5 17 8 0.1666 -0.0249
-5 17 9 0.5629 0.0696
-5 18 1 -1.3862 0.0040
-5 18 2 -1.3787 -0.0059
-5 18 3 0.0212 0.0209
-5 18 4 -0.3426 0.0027
-5 18 5 -0.4640 -0.1283
-5 18 6 -0.6549 -0.0039
-5 18 7 -1.0076 0.0616
-5 19 1 -2.4026 0.0461
-5 19 2 -2.5902 0.0218
-5 19 3 -0.8702 -0.0352
-5 19 4 -0.3094 0.0265
-5 19 5 -0.4338 -0.1246
-5 20 1 -0.7048 0.0179
-5 20 2 -1.9435 0.0849
-4 -17 4 -0.6008 -0.0272
-4 -17 5 -1.3140 -0.0076
-4 -17 6 -1.1730 -0.0000
-4 -17 7 0.1154 -0.0392
-4 -16 1 0.3758 -0.0856
-4 -16 2 0.4984 -0.0378
-4 -16 3 0.1478 -0.0006
-4 -16 4 0.2217 -0.0082
-4 -16 5 -0.0083 -0.0101
-4 -16 6 -1.0458 0.0047
-4 -16 7 -0.9144 -0.0024
-4 -16 8 0.4035 -0.0151
-4 -16 9 0.0514 0.0454
-4 -16 10 -0.1191 0.0895
-4 -16 11 0.1428 0.0553
-4 -15 1 -1.0843 -0.0634
-4 -15 2 -0.1135 -0.0330
-4 -15 3 0.5023 0.0157
-4 -15 4 0.2311 0.0204
-4 -15 5 0.4327 0.0075
-4 -15 6 0.2275 0.0119
-4 -15 7 -0.9630 0.0086
-4 -15 8 -0.5226 -0.0177
-4 -15 9 -0.1441 -0.0261
-4 -15 10 -0.3427 -0.0008
-4 -15 11 0.2411 -0.0210
-4 -15 12 0.1415 -0.0476
-4 -15 13 0.0718 -0.0541
-4 -14 1 -0.5689 -0.0102
-4 -14 2 -0.6831 -0.0143
-4 -14 3 0.3825 0.0101
-4 -14 4 0.3629 0.0144
-4 -14 5 -0.4733 -0.0137
-4 -14 6 -0.0416 -0.0089
-4 -14 7 -0.2073 0.0053
-4 -14 8 -0.5410 0.0155
-4 -14 9 -0.4004 0.0072
-4 -14 10 -0.8974 -0.0010
-4 -14 11 -0.6672 -0.0082
-4 -14 12 -0.3937 -0.0098
-4 -14 13 0.0896 0.0180
-4 -14 14 0.3024 0.0295
-4 -14 15 0.2317 0.0297
-4 -13 1 0.8253 0.0158
-4 -13 2 0.2199 0.0062
-4 -13 3 0.1538 0.0039
-4 -13 4 0.8593 0.0192
-4 -13 5 0.1410 -0.0059
-4 -13 6 -0.5528 -0.0116
-4 -13 7 -0.3359 -0.0077
-4 -13 8 -0.4441 -0.0088
-4 -13 9 -0.4150 0.0033
-4 -13 10 -0.6871 0.0022
-4 -13 11 -0.5182 -0.0041
-4 -13 12 -0.6856 -0.0088
-4 -13 13 -0.4545 0.0131
-4 -13 14 0.5878 0.0352
-4 -13 15 0.6861 0.0232
-4 -13 16 0.9321 0.0311
-4 -12 1 -0.0159 -0.0144
-4 -12 2 0.2584 0.0014
-4 -12 3 -0.4247 -0.0078
-4 -12 4 -0.3464 0.0080
-4 -12 5 0.4245 -0.0001
-4 -12 6 0.1769 -0.0081
-4 -12 7 -0.0066 0.0087
-4 -12 8 -0.0251 -0.0020
-4 -12 9 -0.1013 -0.0078
-4 -12 10 -0.3749 -0.0100
-4 -12 11 0.4605 -0.0110
-4 -12 12 0.9095 -0.0062
-4 -12 13 -0.2159 -0.0033
-4 -12 14 -0.0858 0.0099
-4 -12 15 0.0978 -0.0088
-4 -12 16 0.3039 -0.0191
-4 -12 17 0.4883 0.0195
-4 -11 1 0.1230 0.0191
-4 -11 2 0.2036 0.0256
-4 -11 3 0.1161 0.0026
-4 -11 4 -1.0037 0.0004
-4 -11 5 -0.8105 0.0032
-4 -11 6 -0.1272 -0.0172
-4 -11 7 -0.1778 -0.0095
-4 -11 8 -0.1777 -0.0018
-4 -11 9 0.1003 0.0059
-4 -11 10 -0.5723 0.0127
-4 -11 11 -0.6778 -0.0041
-4 -11 12 0.8294 -0.0078
-4 -11 13 0.5819 -0.0037
-4 -11 14 -0.0473 0.0058
-4 -11 15 -0.1308 0.0080
-4 -11 16 -0.4471 -0.0192
-4 -11 17 -0.1534 -0.0043
-4 -11 18 -0.2012 0.0054
-4 -10 1 -0.0585 -0.0165
-4 -10 2 -0.3207 -0.0073
-4 -10 3 0.5354 -0.0246
-4 -10 4 0.3026 -0.0271
-4 -10 5 -0.4958 0.0023
-4 -10 6 -0.1053 0.0129
-4 -10 7 -0.0711 0.0149
-4 -10 8 -0.6253 0.0038
-4 -10 9 -0.2223 -0.0122
-4 -10 10 0.1407 -0.0006
-4 -10 11 -0.6631 -0.0036
-4 -10 12 -0.1595 -0.0245
-4 -10 13 0.6483 -0.0279
-4 -10 14 0.7924 -0.0208
-4 -10 15 1.1598 -0.0016
-4 -10 16 0.6695 0.0024
-4 -10 17 -0.0744 0.0106
-4 -10 18 -0.4930 0.0235
-4 -9 1 -0.5288 0.0136
-4 -9 2 -1.0880 0.0245
-4 -9 3 -0.2692 0.0094
-4 -9 4 1.0353 -0.0068
-4 -9 5 0.7092 -0.0032
-4 -9 6 0.5672 -0.0075
-4 -9 7 0.7856 -0.0045
-4 -9 8 0.0199 0.0071
-4 -9 9 -0.7877 -0.0031
-4 -9 10 -0.4236 -0.0110
-4 -9 11 -0.1236 0.0011
-4 -9 12 0.0495 0.0031
-4 -9 13 0.2925 -0.0007
-4 -9 14 0.2616 0.0026
-4 -9 15 0.6540 0.0070
-4 -9 16 0.6984 0.0057
-4 -9 17 -0.0709 0.0068
-4 -9 18 -0.9449 0.0145
-4 -9 19 -1.0521 0.0021
-4 -8 1 0.8705 -0.0090
-4 -8 2 -0.4015 -0.0012
-4 -8 3 -0.9285 -0.0066
-4 -8 4 0.3118 -0.0098
-4 -8 5 0.9197 0.0125
-4 -8 6 0.7318 0.0139
-4 -8 7 0.9218 -0.0080
-4 -8 8 0.9432 -0.0106
-4 -8 9 0.2430 0.0066
-4 -8 10 -0.8136 0.0113
-4 -8 11 -1.2564 0.0032
-4 -8 12 -0.5922 0.0031
-4 -8 13 -0.1396 -0.0046
-4 -8 14 -0.6274 -0.0121
-4 -8 15 -0.9563 -0.0099
-4 -8 16 -0.8792 -0.0104
-4 -8 17 -0.8436 -0.0057
-4 -8 18 -1.1676 0.0037
-4 -8 19 -1.1591 -0.0089
-4 -7 1 1.9777 -0.0005
-4 -7 2 1.3301 0.0066
-4 -7 3 -0.1979 0.0060
-4 -7 4 -0.3561 -0.0140
-4 -7 5 0.3504 -0.0122
-4 -7 6 0.6526 0.0070
-4 -7 7 0.7072 0.0119
-4 -7 8 0.6346 -0.0014
-4 -7 9 0.9737 -0.0141
-4 -7 10 0.8256 -0.0028
-4 -7 11 -0.6817 -0.0025
-4 -7 12 -1.0563 -0.0019
-4 -7 13 -0.1275 0.0063
-4 -7 14 0.0366 -0.0015
-4 -7 15 -0.2002 -0.0075
-4 -7 16 -0.3036 -0.0145
-4 -7 17 0.0718 -0.0162
-4 -7 18 0.0464 -0.0002
-4 -7 19 -0.1984 -0.0123
-4 -7 20 0.1459 -0.0135
-4 -6 1 1.8250 0.0129
-4 -6 2 3.0017 0.0050
-4 -6 3 2.0285 0.0058
-4 -6 4 0.6057 0.0033
-4 -6 5 0.1531 -0.0058
-4 -6 6 0.2816 -0.0117
-4 -6 7 0.4448 -0.0115
-4 -6 8 -0.0461 0.0074
-4 -6 9 -0.1910 0.0059
-4 -6 10 1.1698 0.0012
-4 -6 11 1.2052 0.0007
-4 -6 12 -0.0458 -0.0113
-4 -6 13 0.0055 -0.0047
-4 -6 14 0.3352 -0.0005
-4 -6 15 0.5689 -0.0011
-4 -6 16 0.4061 -0.0025
-4 -6 17 0.5265 -0.0159
-4 -6 18 0.6814 -0.0081
-4 -6 19 -0.1951 -0.0099
-4 -6 20 -0.1595 -0.0269
-4 -5 1 -1.6833 -0.0079
-4 -5 2 0.5657 -0.0024
-4 -5 3 1.7067 -0.0063
-4 -5 4 0.9208 -0.0027
-4 -5 5 -0.2186 0.0101
-4 -5 6 -0.4770 0.0292
-4 -5 7 -0.3115 0.0140
-4 -5 8 -0.6686 -0.0038
-4 -5 9 -1.5075 -0.0046
-4 -5 10 -0.4733 -0.0055
-4 -5 11 1.5069 0.0078
-4 -5 12 1.3256 0.0060
-4 -5 13 0.6202 0.0025
-4 -5 14 0.2247 0.0048
-4 -5 15 0.5475 0.0020
-4 -5 16 0.8182 0.0086
-4 -5 17 0.2979 0.0032
-4 -5 18 0.4255 0.0000
-4 -5 19 -0.4408 0.0056
-4 -5 20 -1.0697 -0.0162
-4 -4 1 -4.1385 0.0022
-4 -4 2 -3.9142 0.0077
-4 -4 3 -1.5046 0.0068
-4 -4 4 0.1459 -0.0017
-4 -4 5 -0.5168 -0.0234
-4 -4 6 -1.0835 -0.0208
-4 -4 7 -0.5746 0.0026
-4 -4 8 -0.6140 0.0052
-4 -4 9 -1.7412 0.0030
-4 -4 10 -2.1909 -0.0055
-4 -4 11 -0.4512 -0.0000
-4 -4 12 0.6509 0.0081
-4 -4 13 0.4106 0.0056
-4 -4 14 -0.3023 0.0099
-4 -4 15 -0.5056 0.0096
-4 -4 16 0.5298 0.0103
-4 -4 17 0.2187 0.0063
-4 -4 18 -0.1309 -0.0010
-4 -4 19 -0.4413 0.0083
-4 -4 20 -1.3143 0.0095
-4 -3 1 0.1830 -0.0071
-4 -3 2 -3.4791 -0.0062
-4 -3 3 -4.2215 -0.0057
-4 -3 4 -1.0549 0.0139
-4 -3 5 0.6673 0.0355
-4 -3 6 -0.2544 0.0195
-4 -3 7 0.0738 0.0032
-4 -3 8 0.9716 0.0012
-4 -3 9 0.3629 0.0111
-4 -3 10 -1.2051 0.0112
-4 -3 11 -1.3406 0.0023
-4 -3 12 -0.4717 -0.0000
-4 -3 13 -0.1741 -0.0064
-4 -3 14 -0.2176 -0.0080
-4 -3 15 -0.7587 -0.0030
-4 -3 16 0.1330 0.0054
-4 -3 17 0.6728 0.0021
-4 -3 18 0.0132 -0.0121
-4 -3 19 -0.0873 -0.0133
-4 -3 20 -0.7138 -0.0105
-4 -2 1 7.7935 -0.0135
-4 -2 2 5.5438 0.0008
-4 -2 3 -0.2396 -0.0077
-4 -2 4 -1.1483 -0.0349
-4 -2 5 2.1639 -0.0193
-4 -2 6 2.3604 0.0149
-4 -2 7 1.2054 0.0179
-4 -2 8 2.0910 -0.0027
-4 -2 9 2.8884 -0.0113
-4 -2 10 1.9231 -0.0036
-4 -2 11 0.3565 -0.0005
-4 -2 12 -0.0132 0.0019
-4 -2 13 -0.0800 0.0053
-4 -2 14 0.0392 0.0044
-4 -2 15 -0.4007 -0.0081
-4 -2 16 -0.3530 -0.0116
-4 -2 17 0.5698 -0.0091
-4 -2 18 0.1982 -0.0191
-4 -2 19 -0.0504 -0.0172
-4 -2 20 -0.2473 -0.0148
-4 -1 1 8.0049 0.0340
-4 -1 2 13.4630 0.0240
-4 -1 3 9.7239 0.0262
-4 -1 4 2.5532 0.0051
-4 -1 5 1.7400 -0.0340
-4 -1 6 2.8184 -0.0389
-4 -1 7 0.6725 -0.0132
-4 -1 8 -0.3232 0.0051
-4 -1 9 1.1634 0.0092
-4 -1 10 2.6494 0.0112
-4 -1 11 2.0706 0.0104
-4 -1 12 1.0116 0.0016
-4 -1 13 0.7325 -0.0090
-4 -1 14 0.7147 -0.0040
-4 -1 15 0.2703 -0.0052
-4 -1 16 -0.6443 -0.0114
-4 -1 17 -0.2380 0.0032
-4 -1 18 0.0840 0.0113
-4 -1 19 -0.2269 0.0196
-4 -1 20 -0.4719 0.0343
-4 0 1 -3.1026 -0.0093
-4 0 2 4.8029 -0.0187
-4 0 3 10.4141 -0.0151
-4 0 4 5.9768 0.0156
-4 0 5 1.1243 0.0327
-4 0 6 1.6988 0.0190
-4 0 7 0.6027 0.0006
-4 0 8 -2.5371 -0.0087
-4 0 9 -3.3578 -0.0084
-4 0 10 -1.1711 -0.0082
-4 0 11 0.7609 -0.0053
-4 0 12 0.2855 0.0039
-4 0 13 -0.0480 -0.0009
-4 0 14 0.5232 -0.0013
-4 0 15 0.9711 0.0114
-4 0 16 0.1111 0.0127
-4 0 17 -0.6044 0.0173
-4 0 18 -0.0583 0.0161
-4 0 19 0.4212 -0.0016
-4 0 20 0.1605 -0.0098
-4 1 1 -8.5426 0.0093
-4 1 2 -10.2913 -0.0029
-4 1 3 -2.1648 -0.0150
-4 1 4 2.0400 -0.0202
-4 1 5 -0.8446 -0.0157
-4 1 6 -0.7329 -0.0103
-4 1 7 1.2827 -0.0065
-4 1 8 -0.3398 -0.0090
-4 1 9 -3.3924 -0.0039
-4 1 10 -4.0467 0.0033
-4 1 11 -1.6362 -0.0015
-4 1 12 -0.6604 0.0042
-4 1 13 -1.2351 0.0076
-4 1 14 -0.8750 -0.0025
-4 1 15 0.2240 -0.0048
-4 1 16 0.5642 -0.0018
-4 1 17 -0.5738 0.0005
-4 1 18 -1.2429 -0.0030
-4 1 19 -0.4141 -0.0190
-4 1 20 0.3028 -0.0283
-4 2 1 3.9456 0.0123
-4 2 2 -6.3561 0.0032
-4 2 3 -7.6921 -0.0013
-4 2 4 -2.0575 0.0111
-4 2 5 -1.3966 0.0179
-4 2 6 -2.6985 0.0080
-4 2 7 0.0786 0.0062
-4 2 8 2.2485 0.0051
-4 2 9 1.2217 0.0015
-4 2 10 -1.4520 0.0083
-4 2 11 -1.6308 0.0010
-4 2 12 -0.5559 -0.0077
-4 2 13 -1.2188 -0.0082
-4 2 14 -1.6810 -0.0078
-4 2 15 -1.1788 -0.0070
-4 2 16 -0.1549 -0.0039
-4 2 17 0.0804 0.0046
-4 2 18 -0.9562 0.0011
-4 2 19 -1.1334 -0.0162
-4 2 20 -0.1134 -0.0240
-4 3 1 11.8467 -0.0077
-4 3 2 8.1526 0.0131
-4 3 3 0.3104 0.0083
-4 3 4 -0.0782 -0.0007
-4 3 5 1.6768 0.0075
-4 3 6 -0.5073 0.0063
-4 3 7 -0.7425 0.0016
-4 3 8 1.5814 0.0038
-4 3 9 3.3409 -0.0043
-4 3 10 2.2574 -0.0004
-4 3 11 0.4286 0.0025
-4 3 12 0.6092 0.0038
-4 3 13 0.0763 0.0046
-4 3 14 -0.8093 0.0058
-4 3 15 -0.8929 0.0178
-4 3 16 -0.5828 0.0164
-4 3 17 0.2197 0.0170
-4 3 18 0.2407 0.0156
-4 3 19 -0.5113 -0.0003
-4 4 1 -0.0149 -0.0166
-4 4 2 6.7688 -0.0160
-4 4 3 4.3348 0.0044
-4 4 4 0.8099 0.0010
-4 4 5 1.7306 -0.0104
-4 4 6 0.9649 -0.0151
-4 4 7 -0.8893 -0.0201
-4 4 8 -0.8706 -0.0048
-4 4 9 0.8316 0.0049
-4 4 10 2.1180 0.0137
-4 4 11 1.1444 0.0130
-4 4 12 1.1424 0.0035
-4 4 13 1.5010 0.0002
-4 4 14 0.7683 -0.0121
-4 4 15 0.5402 -0.0003
-4 4 16 0.5190 0.0036
-4 4 17 0.5713 -0.0098
-4 4 18 0.9081 -0.0129
-4 4 19 0.3231 -0.0180
-4 5 1 -7.0441 -0.0017
-4 5 2 -1.6799 -0.0245
-4 5 3 1.9632 -0.0262
-4 5 4 0.9252 -0.0087
-4 5 5 1.2111 -0.0003
-4 5 6 1.7728 0.0150
-4 5 7 0.5804 0.0143
-4 5 8 -0.8559 0.0117
-4 5 9 -1.3857 0.0056
-4 5 10 -0.0023 0.0004
-4 5 11 0.1767 -0.0004
-4 5 12 -0.3724 -0.0149
-4 5 13 0.2802 -0.0099
-4 5 14 0.3228 -0.0123
-4 5 15 0.0478 -0.0030
-4 5 16 0.4122 0.0102
-4 5 17 0.5527 -0.0178
-4 5 18 0.7947 -0.0383
-4 5 19 0.8701 -0.0477
-4 6 1 -1.5707 0.0245
-4 6 2 -2.9316 0.0375
-4 6 3 -0.5363 0.0306
-4 6 4 0.2687 0.0278
-4 6 5 0.5601 0.0034
-4 6 6 1.4888 -0.0101
-4 6 7 1.6368 -0.0113
-4 6 8 1.0533 -0.0121
-4 6 9 -0.7391 -0.0099
-4 6 10 -1.0234 -0.0119
-4 6 11 -0.0959 0.0020
-4 6 12 -0.5273 0.0018
-4 6 13 -0.7894 0.0082
-4 6 14 -0.4162 0.0087
-4 6 15 -0.4125 -0.0049
-4 6 16 0.0067 -0.0005
-4 6 17 0.4851 -0.0346
-4 6 18 0.2840 -0.0654
-4 7 1 2.8672 -0.0448
-4 7 2 -0.1772 -0.0453
-4 7 3 -0.6883 -0.0405
-4 7 4 -0.5358 -0.0095
-4 7 5 -0.8441 0.0055
-4 7 6 -0.6546 -0.0020
-4 7 7 -0.3038 -0.0020
-4 7 8 0.6904 -0.0036
-4 7 9 0.3668 0.0029
-4 7 10 -0.8797 0.0016
-4 7 11 -0.4763 0.0061
-4 7 12 0.0562 0.0045
-4 7 13 -0.4470 -0.0012
-4 7 14 -0.7837 0.0021
-4 7 15 -0.9104 -0.0141
-4 7 16 -0.6757 -0.0032
-4 7 17 0.2482 -0.0104
-4 7 18 0.2983 -0.0420
-4 8 1 1.8421 0.0382
-4 8 2 0.8589 0.0401
-4 8 3 -0.3828 0.0174
-4 8 4 -0.6864 0.0025
-4 8 5 -1.0012 -0.0021
-4 8 6 -1.2047 -0.0139
-4 8 7 -1.5095 -0.0091
-4 8 8 -0.7410 -0.0031
-4 8 9 0.3412 0.0031
-4 8 10 -0.0880 0.0044
-4 8 11 -0.5910 -0.0003
-4 8 12 -0.2519 -0.0009
-4 8 13 -0.1624 -0.0054
-4 8 14 -0.5556 0.0059
-4 8 15 -1.1096 0.0065
-4 8 16 -1.5696 0.0295
-4 8 17 -0.8289 0.0605
-4 9 1 -1.0345 -0.0297
-4 9 2 0.2756 -0.0153
-4 9 3 -0.1478 -0.0011
-4 9 4 -0.5484 0.0085
-4 9 5 -0.4851 0.0071
-4 9 6 -0.3720 -0.0093
-4 9 7 -0.8514 -0.0080
-4 9 8 -0.9333 0.0075
-4 9 9 -0.1588 0.0173
-4 9 10 0.1068 0.0204
-4 9 11 -0.1170 0.0067
-4 9 12 -0.2230 -0.0051
-4 9 13 -0.1314 -0.0071
-4 9 14 0.1289 0.0041
-4 9 15 0.0728 0.0007
-4 9 16 -0.7760 0.0031
-4 9 17 -0.7723 0.0547
-4 10 1 -2.1946 0.0226
-4 10 2 -0.7747 0.0149
-4 10 3 0.2185 -0.0011
-4 10 4 0.2610 -0.0015
-4 10 5 0.4685 0.0050
-4 10 6 0.9196 0.0021
-4 10 7 0.3718 0.0055
-4 10 8 -0.4693 0.0134
-4 10 9 -0.2974 0.0039
-4 10 10 -0.2243 -0.0096
-4 10 11 -0.2583 -0.0210
-4 10 12 0.0488 -0.0304
-4 10 13 0.0775 -0.0227
-4 10 14 0.4050 0.0067
-4 10 15 1.1561 0.0146
-4 10 16 0.5045 -0.0217
-4 11 1 -0.6230 -0.0070
-4 11 2 -1.1969 0.0113
-4 11 3 -0.4934 0.0090
-4 11 4 -0.1138 0.0011
-4 11 5 -0.0243 -0.0080
-4 11 6 0.7783 -0.0174
-4 11 7 1.2921 -0.0075
-4 11 8 0.4401 0.0125
-4 11 9 0.2057 0.0083
-4 11 10 0.4414 -0.0166
-4 11 11 0.0733 -0.0240
-4 11 12 0.3064 -0.0060
-4 11 13 0.4386 0.0224
-4 11 14 0.0042 0.0588
-4 11 15 0.7804 0.0878
-4 12 1 0.3910 -0.0180
-4 12 2 -0.3039 -0.0159
-4 12 3 -0.4452 -0.0144
-4 12 4 -0.2520 0.0012
-4 12 5 -0.3445 0.0119
-4 12 6 -0.5168 0.0041
-4 12 7 0.3952 0.0019
-4 12 8 0.5655 0.0061
-4 12 9 -0.1256 -0.0005
-4 12 10 0.1843 -0.0208
-4 12 11 0.1762 -0.0346
-4 12 12 0.2568 -0.0158
-4 12 13 1.0038 0.0328
-4 12 14 0.2926 0.0692
-4 13 1 0.4418 0.0224
-4 13 2 0.6170 0.0344
-4 13 3 0.5100 0.0144
-4 13 4 -0.0674 0.0019
-4 13 5 0.0306 -0.0050
-4 13 6 -0.5460 -0.0177
-4 13 7 -0.7524 -0.0104
-4 13 8 0.3698 0.0031
-4 13 9 0.2852 -0.0059
-4 13 10 0.1817 -0.0194
-4 13 11 0.4016 -0.0103
-4 13 12 -0.0187 0.0005
-4 13 13 0.7296 0.0281
-4 14 1 0.4649 -0.0355
-4 14 2 0.3134 -0.0209
-4 14 3 0.9741 -0.0177
-4 14 4 0.2471 -0.0039
-4 14 5 -0.2286 0.0082
-4 14 6 -0.0502 -0.0058
-4 14 7 -0.9728 -0.0030
-4 14 8 -0.2501 0.0161
-4 14 9 0.8016 0.0197
-4 14 10 0.8336 -0.0185
-4 14 11 1.2966 -0.0248
-4 14 12 0.7205 -0.0018
-4 15 1 -0.0000 0.0224
-4 15 2 -0.7112 0.0253
-4 15 3 -0.2072 0.0141
-4 15 4 0.2820 0.0124
-4 15 5 -0.6022 0.0200
-4 15 6 -0.1080 -0.0083
-4 15 7 -0.6461 -0.0102
-4 15 8 -1.1982 -0.0286
-4 15 9 -0.4235 -0.0431
-4 15 10 -0.5415 -0.0675
-4 15 11 -0.2367 -0.0963
-4 16 1 -0.5957 -0.0397
-4 16 2 -0.2956 -0.0246
-4 16 3 -0.7602 -0.0126
-4 16 4 -0.0703 -0.0077
-4 16 5 -0.7751 0.0153
-4 16 6 -0.3894 -0.0513
-4 16 7 0.4095 -0.0302
-4 16 8 0.0566 0.0251
-4 16 9 0.5103 -0.0078
-4 16 10 0.3509 -0.0316
-4 17 1 -0.5810 -0.0098
-4 17 2 0.4445 -0.0003
-4 17 3 -0.0255 0.0219
-4 17 4 -0.0511 -0.0018
-4 17 5 -0.9137 0.0791
-4 17 6 -1.3451 0.0174
-4 17 7 -0.1696 -0.0778
-4 17 8 0.1531 0.0264
-4 18 1 -0.8767 -0.0065
-4 18 2 0.1104 -0.0237
-4 18 3 0.1022 0.0328
-4 18 4 -0.1112 -0.0608
-4 18 5 -0.7114 -0.0332
-4 18 6 -1.5405 0.0500
-4 18 7 -0.7435 -0.0873
-4 19 1 -1.7741 0.1019
-4 19 2 -0.0472 -0.0149
-4 19 3 0.8128 0.0255
-4 19 4 0.7684 0.0005
-4 20 1 -1.5863 0.1850
-3 -17 1 -1.2757 -0.0136
-3 -17 2 -1.6199 0.0078
-3 -17 3 -1.0557 -0.0369
-3 -17 4 -0.9464 -0.0374
-3 -17 5 -0.7077 0.0146
-3 -17 6 0.6592 -0.0139
-3 -17 7 1.1298 -0.0377
-3 -17 8 -0.3867 -0.0049
-3 -17 9 -0.9076 -0.0216
-3 -17 10 -0.7264 -0.0445
-3 -16 1 -0.1638 -0.0101
-3 -16 2 -0.6454 0.0192
-3 -16 3 -0.8095 0.0195
-3 -16 4 -0.1808 -0.0116
-3 -16 5 -0.3107 0.0119
-3 -16 6 -0.2438 0.0019
-3 -16 7 1.0718 -0.0319
-3 -16 8 0.7442 0.0121
-3 -16 9 -0.2612 0.0634
-3 -16 10 -0.3928 0.0528
-3 -16 11 -0.7262 0.0443
-3 -16 12 -0.3048 0.0360
-3 -15 1 -0.3908 -0.0122
-3 -15 2 0.6359 -0.0059
-3 -15 3 0.2220 0.0117
-3 -15 4 0.0827 -0.0077
-3 -15 5 0.4785 0.0100
-3 -15 6 -0.3078 0.0233
-3 -15 7 -0.2311 -0.0108
-3 -15 8 0.2922 -0.0210
-3 -15 9 -0.1526 0.0069
-3 -15 10 0.0444 0.0088
-3 -15 11 -0.0909 -0.0140
-3 -15 12 -0.0427 -0.0369
-3 -15 13 0.1294 -0.0557
-3 -15 14 0.2085 -0.0461
-3 -14 1 -1.0158 0.0320
-3 -14 2 -0.1885 0.0215
-3 -14 3 0.4742 0.0258
-3 -14 4 -0.4426 -0.0061
-3 -14 5 -0.4177 -0.0169
-3 -14 6 -0.1504 0.0022
-3 -14 7 -0.4267 0.0037
-3 -14 8 -0.1648 0.0069
-3 -14 9 -0.5576 0.0087
-3 -14 10 -0.6144 -0.0011
-3 -14 11 -0.4484 -0.0150
-3 -14 12 -0.0278 -0.0123
-3 -14 13 0.4849 -0.0067
-3 -14 14 0.2719 -0.0020
-3 -14 15 0.4494 0.0072
-3 -13 1 0.2640 0.0050
-3 -13 2 -0.5299 -0.0107
-3 -13 3 0.3458 0.0003
-3 -13 4 0.4782 0.0019
-3 -13 5 -0.4199 -0.0034
-3 -13 6 -0.4481 0.0066
-3 -13 7 -0.5015 -0.0125
-3 -13 8 -0.4269 -0.0145
-3 -13 9 -0.5318 0.0016
-3 -13 10 -0.5461 0.0044
-3 -13 11 -0.6441 -0.0049
-3 -13 12 -0.6044 -0.0074
-3 -13 13 0.5484 0.0087
-3 -13 14 0.8232 0.0158
-3 -13 15 0.9543 0.0176
-3 -13 16 0.7336 0.0071
-3 -12 1 0.5842 0.0093
-3 -12 2 -0.2525 0.0014
-3 -12 3 -0.8050 -0.0093
-3 -12 4 0.2247 -0.0064
-3 -12 5 0.5150 -0.0121
-3 -12 6 0.2084 0.0135
-3 -12 7 0.0743 0.0137
-3 -12 8 -0.1184 -0.0069
-3 -12 9 -0.3720 -0.0092
-3 -12 10 0.0211 -0.0064
-3 -12 11 0.5377 0.0033
-3 -12 12 -0.3756 0.0056
-3 -12 13 -0.4727 0.0090
-3 -12 14 -0.1697 0.0145
-3 -12 15 -0.0195 0.0153
-3 -12 16 0.4535 0.0262
-3 -12 17 0.0277 0.0081
-3 -11 1 0.4509 0.0342
-3 -11 2 0.6368 0.0299
-3 -11 3 -0.6718 0.0084
-3 -11 4 -1.0681 0.0146
-3 -11 5 -0.0002 0.0005
-3 -11 6 0.3972 -0.0108
-3 -11 7 0.4986 -0.0093
-3 -11 8 0.6826 -0.0066
-3 -11 9 0.2660 0.0102
-3 -11 10 -0.2382 0.0088
-3 -11 11 0.4681 -0.0009
-3 -11 12 0.3101 0.0025
-3 -11 13 -0.4501 0.0056
-3 -11 14 -0.6048 0.0079
-3 -11 15 -0.8309 0.0047
-3 -11 16 -0.4322 0.0134
-3 -11 17 -0.2854 0.0074
-3 -11 18 -0.2167 -0.0136
-3 -10 1 -0.2702 -0.0153
-3 -10 2 0.6847 -0.0224
-3 -10 3 0.8566 -0.0477
-3 -10 4 -0.3887 -0.0298
-3 -10 5 -0.2296 0.0097
-3 -10 6 0.3516 0.0266
-3 -10 7 0.2046 0.0152
-3 -10 8 0.2869 -0.0109
-3 -10 9 0.6624 -0.0066
-3 -10 10 0.3513 0.0120
-3 -10 11 0.2007 0.0007
-3 -10 12 0.3351 -0.0181
-3 -10 13 0.3194 -0.0172
-3 -10 14 0.6510 -0.0081
-3 -10 15 0.5486 -0.0054
-3 -10 16 0.3249 0.0070
-3 -10 17 -0.0782 0.0141
-3 -10 18 -0.3844 -0.0055
-3 -9 1 -1.2155 0.0512
-3 -9 2 -0.6658 0.0516
-3 -9 3 1.0065 0.0270
-3 -9 4 0.8880 0.0043
-3 -9 5 0.2285 -0.0058
-3 -9 6 0.4406 -0.0061
-3 -9 7 0.3361 0.0000
-3 -9 8 -0.3005 -0.0039
-3 -9 9 -0.5726 -0.0121
-3 -9 10 -0.0125 -0.0037
-3 -9 11 0.6911 0.0124
-3 -9 12 0.5915 0.0053
-3 -9 13 0.1713 -0.0022
-3 -9 14 0.3859 0.0082
-3 -9 15 0.4528 0.0077
-3 -9 16 0.2986 0.0065
-3 -9 17 -0.0227 0.0106
-3 -9 18 -0.5010 -0.0100
-3 -9 19 -0.2502 -0.0054
-3 -8 1 -0.5463 -0.0382
-3 -8 2 -1.4497 -0.0392
-3 -8 3 -0.2634 -0.0379
-3 -8 4 0.9752 -0.0116
-3 -8 5 0.7893 0.0141
-3 -8 6 0.4801 0.0105
-3 -8 7 0.4792 -0.0055
-3 -8 8 0.4533 -0.0080
-3 -8 9 -0.5176 0.0090
-3 -8 10 -1.4323 0.0076
-3 -8 11 -0.3216 0.0044
-3 -8 12 0.7938 0.0060
-3 -8 13 0.2515 -0.0085
-3 -8 14 -0.3439 -0.0094
-3 -8 15 -0.8110 -0.0072
-3 -8 16 -1.0540 -0.0098
-3 -8 17 -1.0105 0.0024
-3 -8 18 -0.8584 -0.0087
-3 -8 19 -0.4899 -0.0034
-3 -7 1 1.6537 0.0388
-3 -7 2 -0.0305 0.0374
-3 -7 3 -0.7926 0.0098
-3 -7 4 -0.0837 -0.0137
-3 -7 5 0.5992 -0.0058
-3 -7 6 0.7470 0.0114
-3 -7 7 0.4563 0.0205
-3 -7 8 0.7658 -0.0036
-3 -7 9 1.1250 -0.0137
-3 -7 10 -0.5151 -0.0040
-3 -7 11 -1.4276 -0.0095
-3 -7 12 -0.0344 0.0014
-3 -7 13 0.5614 0.0091
-3 -7 14 0.2866 0.0088
-3 -7 15 -0.2020 0.0082
-3 -7 16 -0.2776 -0.0071
-3 -7 17 -0.0659 -0.0012
-3 -7 18 -0.1598 -0.0013
-3 -7 19 0.3818 -0.0000
-3 -7 20 0.3635 0.0486
-3 -6 1 3.8558 -0.0096
-3 -6 2 3.3008 -0.0091
-3 -6 3 1.2837 0.0046
-3 -6 4 -0.0884 0.0061
-3 -6 5 -0.2225 -0.0003
-3 -6 6 0.1436 -0.0220
-3 -6 7 0.0595 -0.0119
-3 -6 8 -0.1492 0.0134
-3 -6 9 1.0921 0.0061
-3 -6 10 1.4818 0.0068
-3 -6 11 -0.2556 0.0004
-3 -6 12 -0.5869 -0.0055
-3 -6 13 0.0217 -0.0003
-3 -6 14 0.3596 -0.0001
-3 -6 15 0.1057 0.0088
-3 -6 16 -0.1630 0.0017
-3 -6 17 0.5531 -0.0038
-3 -6 18 0.0005 -0.0009
-3 -6 19 -0.1957 -0.0194
-3 -6 20 0.3530 0.0131
-3 -5 1 0.7005 -0.0048
-3 -5 2 3.0715 -0.0206
-3 -5 3 2.7521 -0.0241
-3 -5 4 0.6548 -0.0143
-3 -5 5 -0.3259 0.0214
-3 -5 6 -0.1933 0.0360
-3 -5 7 -0.3870 0.0022
-3 -5 8 -1.0964 -0.0030
-3 -5 9 -0.5649 0.0012
-3 -5 10 1.5235 0.0025
-3 -5 11 1.6556 0.0048
-3 -5 12 0.5150 -0.0027
-3 -5 13 -0.0582 -0.0042
-3 -5 14 0.0959 -0.0121
-3 -5 15 0.5064 -0.0106
-3 -5 16 -0.3904 -0.0013
-3 -5 17 -0.0821 -0.0003
-3 -5 18 -0.1162 0.0105
-3 -5 19 -1.3104 -0.0039
-3 -5 20 -0.6553 -0.0196
-3 -4 1 -5.5713 0.0253
-3 -4 2 -2.5602 0.0279
-3 -4 3 1.0811 0.0283
-3 -4 4 0.7251 0.0063
-3 -4 5 -0.9567 -0.0287
-3 -4 6 -0.5688 -0.0114
-3 -4 7 -0.2869 0.0038
-3 -4 8 -1.3533 -0.0023
-3 -4 9 -2.2253 -0.0031
-3 -4 10 -0.7983 -0.0045
-3 -4 11 1.0377 -0.0025
-3 -4 12 0.9450 -0.0070
-3 -4 13 0.0100 -0.0054
-3 -4 14 -0.7152 0.0008
-3 -4 15 0.2282 0.0018
-3 -4 16 0.0276 0.0049
-3 -4 17 -0.7585 0.0019
-3 -4 18 -0.3016 0.0052
-3 -4 19 -1.2415 0.0132
-3 -4 20 -1.2193 0.0116
-3 -3 1 -5.7543 -0.0458
-3 -3 2 -8.9611 -0.0550
-3 -3 3 -4.5722 -0.0478
-3 -3 4 0.0463 0.0065
-3 -3 5 -0.5483 0.0295
-3 -3 6 -1.0551 0.0110
-3 -3 7 0.2666 0.0065
-3 -3 8 0.1245 0.0083
-3 -3 9 -1.5318 0.0081
-3 -3 10 -2.2541 0.0044
-3 -3 11 -0.8976 0.0020
-3 -3 12 0.0371 -0.0021
-3 -3 13 0.0178 -0.0099
-3 -3 14 -0.6769 -0.0100
-3 -3 15 -0.1805 -0.0018
-3 -3 16 0.8034 0.0030
-3 -3 17 -0.2111 -0.0002
-3 -3 18 -0.3908 -0.0059
-3 -3 19 -0.5560 -0.0106
-3 -3 20 -0.8754 -0.0065
-3 -2 1 8.6971 0.0572
-3 -2 2 -1.3155 0.0755
-3 -2 3 -5.8647 0.0301
-3 -2 4 -1.1809 -0.0244
-3 -2 5 1.9181 -0.0079
-3 -2 6 0.6314 0.0157
-3 -2 7 1.1063 0.0089
-3 -2 8 2.4938 -0.0011
-3 -2 9 2.0640 -0.0047
-3 -2 10 0.0643 -0.0023
-3 -2 11 -0.6448 0.0015
-3 -2 12 -0.1130 0.0092
-3 -2 13 -0.0134 0.0170
-3 -2 14 -0.3100 0.0084
-3 -2 15 -0.4937 -0.0013
-3 -2 16 0.5259 -0.0029
-3 -2 17 0.2953 -0.0053
-3 -2 18 -0.6265 0.0024
-3 -2 19 -0.7391 0.0085
-3 -2 20 -0.7675 -0.0007
-3 -1 1 23.7071 -0.0109
-3 -1 2 19.9018 0.0005
-3 -1 3 7.3050 0.0482
-3 -1 4 1.8080 0.0276
-3 -1 5 3.6589 -0.0278
-3 -1 6 2.4365 -0.0327
-3 -1 7 0.1438 -0.0151
-3 -1 8 0.9267 0.0015
-3 -1 9 2.7480 0.0085
-3 -1 10 2.5324 0.0105
-3 -1 11 0.7684 0.0099
-3 -1 12 0.5707 -0.0028
-3 -1 13 0.5878 -0.0025
-3 -1 14 0.1447 0.0018
-3 -1 15 -0.4090 -0.0024
-3 -1 16 -0.2342 0.0048
-3 -1 17 0.2196 0.0114
-3 -1 18 -0.3326 0.0165
-3 -1 19 -0.9856 0.0330
-3 -1 20 -1.2264 0.0390
-3 0 1 11.4647 -0.0243
-3 0 2 22.1228 -0.0637
-3 0 3 18.1065 -0.0598
-3 0 4 7.7069 0.0124
-3 0 5 4.7356 0.0414
-3 0 6 4.2168 0.0288
-3 0 7 0.2484 0.0099
-3 0 8 -2.3910 0.0008
-3 0 9 -1.3772 -0.0044
-3 0 10 1.0043 -0.0161
-3 0 11 0.5917 -0.0095
-3 0 12 -0.0777 -0.0067
-3 0 13 0.5910 -0.0104
-3 0 14 0.6303 -0.0041
-3 0 15 0.3628 -0.0027
-3 0 16 0.0120 0.0036
-3 0 17 0.1679 0.0149
-3 0 18 0.6229 0.0074
-3 0 19 0.4532 -0.0110
-3 0 20 -0.2961 -0.0163
-3 1 1 -12.5124 0.0365
-3 1 2 -1.4463 0.0656
-3 1 3 7.9250 0.0199
-3 1 4 4.9931 -0.0210
-3 1 5 0.7851 -0.0255
-3 1 6 2.1608 -0.0196
-3 1 7 1.2068 -0.0150
-3 1 8 -2.3974 -0.0101
-3 1 9 -4.3962 0.0055
-3 1 10 -2.3512 0.0017
-3 1 11 -0.4662 -0.0015
-3 1 12 -1.0202 0.0054
-3 1 13 -0.4004 0.0033
-3 1 14 0.1970 -0.0017
-3 1 15 0.1836 -0.0105
-3 1 16 0.0027 -0.0172
-3 1 17 -0.7010 -0.0128
-3 1 18 -0.6101 -0.0023
-3 1 19 0.2523 -0.0101
-3 1 20 0.2569 -0.0214
-3 2 1 -8.4172 -0.0840
-3 2 2 -13.0533 -0.0813
-3 2 3 -5.4092 -0.0332
-3 2 4 -0.6264 -0.0065
-3 2 5 -3.1285 0.0006
-3 2 6 -1.9699 0.0019
-3 2 7 0.9543 0.0083
-3 2 8 0.6503 0.0052
-3 2 9 -1.9054 0.0101
-3 2 10 -2.7663 0.0090
-3 2 11 -0.9897 0.0005
-3 2 12 -1.2419 -0.0020
-3 2 13 -1.4839 -0.0026
-3 2 14 -0.6238 0.0047
-3 2 15 -0.5007 0.0077
-3 2 16 -0.1353 0.0106
-3 2 17 -0.2576 0.0048
-3 2 18 -0.9704 0.0006
-3 2 19 -0.4783 0.0025
-3 3 1 12.3705 0.0600
-3 3 2 0.7327 0.0274
-3 3 3 -3.3626 0.0049
-3 3 4 0.6925 0.0030
-3 3 5 0.4487 0.0122
-3 3 6 -0.8811 0.0109
-3 3 7 1.1594 0.0116
-3 3 8 2.8339 0.0046
-3 3 9 2.2139 -0.0023
-3 3 10 -0.1135 -0.0075
-3 3 11 -0.1418 -0.0075
-3 3 12 -0.2311 0.0028
-3 3 13 -1.4505 0.0018
-3 3 14 -0.9204 0.0128
-3 3 15 -0.4776 0.0209
-3 3 16 -0.4387 0.0229
-3 3 17 0.1326 0.0172
-3 3 18 -0.2097 -0.0089
-3 3 19 -0.5358 -0.0155
-3 4 1 10.8612 -0.0169
-3 4 2 9.5883 0.0234
-3 4 3 2.4322 0.0429
-3 4 4 1.7167 0.0224
-3 4 5 2.6886 0.0003
-3 4 6 0.7258 -0.0180
-3 4 7 0.1958 -0.0225
-3 4 8 1.0499 -0.0148
-3 4 9 2.3166 -0.0009
-3 4 10 1.5273 0.0070
-3 4 11 0.7801 -0.0016
-3 4 12 1.4071 0.0048
-3 4 13 0.4470 -0.0033
-3 4 14 -0.1198 -0.0072
-3 4 15 0.4792 0.0018
-3 4 16 0.2652 -0.0078
-3 4 17 0.3625 -0.0167
-3 4 18 0.6421 -0.0426
-3 4 19 -0.0190 -0.0562
-3 5 1 -2.2678 -0.0515
-3 5 2 4.1027 -0.0737
-3 5 3 3.2971 -0.0502
-3 5 4 1.5532 -0.0277
-3 5 5 2.4353 -0.0048
-3 5 6 1.5049 0.0138
-3 5 7 0.0080 0.0142
-3 5 8 -0.9991 0.0050
-3 5 9 -0.1261 -0.0035
-3 5 10 0.9137 0.0031
-3 5 11 0.1957 -0.0075
-3 5 12 0.5713 -0.0085
-3 5 13 0.9423 -0.0051
-3 5 14 0.1983 -0.0112
-3 5 15 0.4313 0.0054
-3 5 16 0.7205 -0.0016
-3 5 17 0.4191 -0.0250
-3 5 18 0.9702 -0.0519
-3 6 1 -4.4912 0.0695
-3 6 2 -1.4940 0.0685
-3 6 3 1.0195 0.0592
-3 6 4 0.7982 0.0279
-3 6 5 1.3749 -0.0054
-3 6 6 1.4585 -0.0080
-3 6 7 1.0037 -0.0057
-3 6 8 -0.3168 -0.0053
-3 6 9 -1.2838 -0.0121
-3 6 10 -0.1483 -0.0006
-3 6 11 -0.0116 0.0107
-3 6 12 -0.6775 0.0084
-3 6 13 -0.2825 0.0114
-3 6 14 -0.1987 -0.0025
-3 6 15 -0.1175 0.0031
-3 6 16 0.5460 0.0096
-3 6 17 0.0844 -0.0082
-3 6 18 -0.1414 -0.0291
-3 7 1 0.1030 -0.0697
-3 7 2 -1.2250 -0.0659
-3 7 3 -0.0041 -0.0338
-3 7 4 0.1010 -0.0050
-3 7 5 -0.0345 -0.0068
-3 7 6 -0.2117 -0.0001
-3 7 7 0.1698 0.0079
-3 7 8 0.4926 0.0135
-3 7 9 -0.7288 0.0136
-3 7 10 -0.8689 0.0112
-3 7 11 -0.0272 0.0173
-3 7 12 -0.3293 0.0063
-3 7 13 -0.7824 -0.0043
-3 7 14 -0.8332 -0.0130
-3 7 15 -0.8177 -0.0033
-3 7 16 0.1796 0.0263
-3 7 17 0.5164 0.0370
-3 8 1 2.2933 0.0724
-3 8 2 -0.0360 0.0487
-3 8 3 -0.4275 0.0203
-3 8 4 -0.2869 0.0049
-3 8 5 -0.3752 -0.0130
-3 8 6 -0.7084 -0.0122
-3 8 7 -0.6441 -0.0000
-3 8 8 0.3999 0.0017
-3 8 9 0.2754 0.0025
-3 8 10 -0.5397 -0.0047
-3 8 11 -0.4012 -0.0036
-3 8 12 -0.0856 0.0010
-3 8 13 -0.2182 -0.0013
-3 8 14 -0.6201 0.0034
-3 8 15 -1.2601 0.0284
-3 8 16 -0.7138 0.0685
-3 8 17 0.2690 0.0732
-3 9 1 1.1181 -0.0512
-3 9 2 0.3953 -0.0300
-3 9 3 -0.7394 -0.0066
-3 9 4 -0.8020 0.0034
-3 9 5 -0.6283 -0.0077
-3 9 6 -0.7759 -0.0132
-3 9 7 -0.9372 -0.0004
-3 9 8 -0.1516 0.0052
-3 9 9 0.2571 0.0066
-3 9 10 -0.0488 0.0005
-3 9 11 -0.1121 -0.0117
-3 9 12 -0.0211 -0.0048
-3 9 13 0.3329 0.0038
-3 9 14 0.5018 -0.0021
-3 9 15 -0.5405 -0.0004
-3 9 16 -0.9775 0.0384
-3 10 1 -0.9103 0.0227
-3 10 2 0.4255 -0.0015
-3 10 3 0.0829 -0.0083
-3 10 4 0.0001 -0.0018
-3 10 5 0.4657 0.0005
-3 10 6 0.3465 0.0067
-3 10 7 -0.5527 0.0164
-3 10 8 -0.4076 0.0110
-3 10 9 -0.0271 -0.0037
-3 10 10 -0.2974 -0.0106
-3 10 11 0.0960 -0.0215
-3 10 12 0.3744 -0.0198
-3 10 13 0.5184 0.0018
-3 10 14 1.3922 0.0100
-3 10 15 0.7887 -0.0198
-3 10 16 -0.6993 -0.0383
-3 11 1 -1.4103 0.0039
-3 11 2 -0.6407 0.0182
-3 11 3 -0.3673 0.0189
-3 11 4 -0.4752 0.0075
-3 11 5 0.0509 -0.0118
-3 11 6 0.9976 -0.0100
-3 11 7 0.4030 0.0074
-3 11 8 -0.3228 0.0090
-3 11 9 0.1676 -0.0090
-3 11 10 -0.1294 -0.0155
-3 11 11 0.0108 -0.0025
-3 11 12 0.7760 0.0223
-3 11 13 0.4152 0.0441
-3 11 14 0.9256 0.0624
-3 11 15 1.4569 0.0595
-3 12 1 -0.4014 -0.0348
-3 12 2 -0.4537 -0.0348
-3 12 3 -0.2939 -0.0161
-3 12 4 -0.2160 -0.0005
-3 12 5 -0.7180 -0.0061
-3 12 6 -0.2395 -0.0086
-3 12 7 0.3892 -0.0025
-3 12 8 -0.5711 -0.0087
-3 12 9 -0.5231 -0.0251
-3 12 10 -0.3374 -0.0270
-3 12 11 -0.5481 -0.0117
-3 12 12 0.7558 0.0384
-3 12 13 0.9885 0.0803
-3 12 14 0.3430 0.0619
-3 13 1 0.5724 0.0531
-3 13 2 0.8650 0.0426
-3 13 3 0.2916 0.0294
-3 13 4 0.3723 0.0121
-3 13 5 0.0856 -0.0153
-3 13 6 -0.8836 -0.0190
-3 13 7 0.0485 -0.0070
-3 13 8 0.2936 -0.0088
-3 13 9 0.0836 -0.0267
-3 13 10 0.5569 -0.0004
-3 13 11 -0.2181 0.0385
-3 13 12 0.0888 0.0705
-3 13 13 1.2065 0.1303
-3 14 1 0.3285 -0.0414
-3 14 2 1.1621 -0.0340
-3 14 3 0.9985 -0.0133
-3 14 4 0.2041 0.0090
-3 14 5 0.6039 -0.0109
-3 14 6 -0.4692 -0.0099
-3 14 7 -0.4183 0.0098
-3 14 8 0.7558 0.0316
-3 14 9 0.7800 0.0044
-3 14 10 1.4861 -0.0124
-3 14 11 1.1661 0.0416
-3 14 12 -0.0055 0.0549
-3 15 1 -0.3868 0.0410
-3 15 2 -0.3998 0.0319
-3 15 3 0.8130 0.0124
-3 15 4 0.3126 0.0283
-3 15 5 0.6525 -0.0063
-3 15 6 0.1569 -0.0116
-3 15 7 -0.8149 -0.0028
-3 15 8 0.0180 0.0046
-3 15 9 -0.1793 0.0114
-3 15 10 -0.3053 -0.0449
-3 15 11 0.1872 -0.0323
-3 16 1 -0.4624 -0.0387
-3 16 2 -1.1526 -0.0032
-3 16 3 -0.1273 -0.0215
-3 16 4 0.1442 0.0025
-3 16 5 0.5693 -0.0378
-3 16 6 1.0065 -0.0482
-3 16 7 0.0093 0.0369
-3 16 8 0.5746 0.0566
-3 16 9 0.9326 0.0807
-3 17 1 -0.3119 -0.0183
-3 17 2 -0.8388 0.0387
-3 17 3 -0.5632 0.0102
-3 17 4 -0.5066 0.0211
-3 17 5 -0.4898 0.0109
-3 17 6 0.5776 -0.0825
-3 17 7 0.0958 -0.0058
-3 17 8 0.0081 0.0728
-3 18 1 0.4066 -0.0499
-3 18 2 -0.3881 0.0361
-3 18 3 -0.6725 0.0414
-3 18 4 -0.8806 -0.0344
-3 18 5 -1.5795 -0.0148
-3 18 6 -0.5887 -0.1035
-3 19 1 1.2787 -0.0112
-3 19 2 1.3496 -0.0128
-3 19 3 0.7970 0.0937
-2 -18 3 -0.7659 -0.0568
-2 -18 4 -0.2688 0.0207
-2 -18 5 0.3223 -0.0068
-2 -18 6 -0.3251 -0.0126
-2 -18 7 -1.1856 0.0105
-2 -17 1 -2.2842 0.0237
-2 -17 2 -2.1695 -0.0016
-2 -17 3 -1.1186 -0.0675
-2 -17 4 -0.2646 -0.0086
-2 -17 5 0.9749 0.0155
-2 -17 6 1.4815 -0.0123
-2 -17 7 -0.0144 -0.0002
-2 -17 8 -1.0199 -0.0259
-2 -17 9 -1.0497 -0.0568
-2 -17 10 -0.9850 -0.0401
-2 -17 11 -0.4866 -0.0228
-2 -16 1 -0.6889 0.0214
-2 -16 2 -1.8992 0.0533
-2 -16 3 -1.3405 0.0114
-2 -16 4 -0.3663 0.0059
-2 -16 5 0.0543 0.0173
-2 -16 6 1.0836 -0.0216
-2 -16 7 0.9368 -0.0142
-2 -16 8 -0.2738 0.0165
-2 -16 9 -0.7287 0.0179
-2 -16 10 -1.2217 0.0253
-2 -16 11 -0.8214 0.0318
-2 -16 12 -0.4793 0.0408
-2 -16 13 -0.4087 0.0486
-2 -15 1 1.1827 -0.0267
-2 -15 2 0.4878 -0.0182
-2 -15 3 -0.4821 -0.0221
-2 -15 4 0.1909 -0.0174
-2 -15 5 0.2171 0.0183
-2 -15 6 0.0510 0.0084
-2 -15 7 0.4315 -0.0099
-2 -15 8 -0.0079 -0.0033
-2 -15 9 -0.0354 0.0038
-2 -15 10 -0.2397 0.0078
-2 -15 11 -0.3125 0.0001
-2 -15 12 0.0524 -0.0160
-2 -15 13 -0.0712 -0.0148
-2 -15 14 0.1825 -0.0044
-2 -14 1 -0.1631 0.0485
-2 -14 2 0.7769 0.0359
-2 -14 3 -0.1809 0.0145
-2 -14 4 -0.5244 -0.0164
-2 -14 5 0.1672 -0.0100
-2 -14 6 0.1083 -0.0022
-2 -14 7 0.3013 0.0086
-2 -14 8 0.1816 0.0155
-2 -14 9 0.0595 0.0041
-2 -14 10 0.2031 -0.0061
-2 -14 11 0.2288 -0.0069
-2 -14 12 0.5550 -0.0066
-2 -14 13 0.1411 -0.0059
-2 -14 14 -0.0306 -0.0051
-2 -14 15 -0.0765 0.0079
-2 -13 1 -0.7319 -0.0222
-2 -13 2 0.0154 -0.0289
-2 -13 3 0.5995 -0.0111
-2 -13 4 -0.1838 -0.0010
-2 -13 5 -0.3122 0.0180
-2 -13 6 -0.2501 0.0069
-2 -13 7 -0.3043 -0.0112
-2 -13 8 -0.1519 -0.0018
-2 -13 9 -0.0836 0.0056
-2 -13 10 0.0716 0.0024
-2 -13 11 0.0918 -0.0088
-2 -13 12 0.7119 -0.0130
-2 -13 13 0.6485 -0.0059
-2 -13 14 0.2222 -0.0073
-2 -13 15 0.1943 -0.0189
-2 -13 16 0.0380 -0.0207
-2 -12 1 -0.0977 0.0257
-2 -12 2 -0.9277 -0.0058
-2 -12 3 -0.1730 -0.0174
-2 -12 4 0.4150 -0.0237
-2 -12 5 0.1101 0.0022
-2 -12 6 -0.0042 0.0296
-2 -12 7 -0.3302 0.0146
-2 -12 8 -0.5552 -0.0042
-2 -12 9 -0.3742 -0.0104
-2 -12 10 0.0890 0.0004
-2 -12 11 -0.1025 0.0098
-2 -12 12 -0.1077 0.0000
-2 -12 13 -0.0433 -0.0039
-2 -12 14 -0.4225 0.0046
-2 -12 15 -0.1345 0.0082
-2 -12 16 0.1267 -0.0038
-2 -12 17 0.5216 0.0037
-2 -11 1 0.6751 0.0401
-2 -11 2 -0.3499 0.0241
-2 -11 3 -1.2505 0.0219
-2 -11 4 -0.3136 0.0181
-2 -11 5 0.3188 -0.0036
-2 -11 6 0.5133 -0.0097
-2 -11 7 0.6183 -0.0091
-2 -11 8 0.3384 -0.0019
-2 -11 9 -0.1031 0.0032
-2 -11 10 -0.1191 0.0020
-2 -11 11 -0.1297 0.0112
-2 -11 12 -0.2677 0.0156
-2 -11 13 -0.2891 0.0024
-2 -11 14 -0.7423 -0.0059
-2 -11 15 -0.6994 0.0037
-2 -11 16 -0.4541 -0.0010
-2 -11 17 0.1085 -0.0124
-2 -11 18 0.6838 0.0106
-2 -10 1 0.5592 -0.0222
-2 -10 2 1.0745 -0.0447
-2 -10 3 -0.2657 -0.0568
-2 -10 4 -0.6558 -0.0190
-2 -10 5 0.1702 0.0172
-2 -10 6 0.5541 0.0223
-2 -10 7 0.6612 0.0047
-2 -10 8 0.6926 -0.0067
-2 -10 9 0.6371 0.0055
-2 -10 10 0.1940 0.0162
-2 -10 11 -0.4295 0.0070
-2 -10 12 -0.4202 0.0036
-2 -10 13 0.1837 0.0050
-2 -10 14 0.1976 -0.0079
-2 -10 15 0.1655 -0.0073
-2 -10 16 -0.0019 0.0012
-2 -10 17 -0.3507 -0.0102
-2 -10 18 0.3132 0.0089
-2 -9 1 -0.8209 0.0749
-2 -9 2 0.7867 0.0767
-2 -9 3 1.1200 0.0449
-2 -9 4 -0.0112 0.0106
-2 -9 5 -0.2100 -0.0070
-2 -9 6 0.1889 -0.0105
-2 -9 7 0.3730 -0.0069
-2 -9 8 -0.0432 -0.0045
-2 -9 9 0.0278 -0.0087
-2 -9 10 0.7816 0.0038
-2 -9 11 0.3771 0.0132
-2 -9 12 -0.5099 0.0025
-2 -9 13 -0.2604 0.0084
-2 -9 14 -0.1404 0.0123
-2 -9 15 -0.1146 0.0038
-2 -9 16 0.1853 0.0039
-2 -9 17 -0.0899 -0.0159
-2 -9 18 -0.0243 -0.0127
-2 -9 19 0.6316 0.0055
-2 -8 1 -1.6952 -0.0818
-2 -8 2 -0.9801 -0.0742
-2 -8 3 0.9395 -0.0446
-2 -8 4 1.2264 -0.0052
-2 -8 5 0.4183 0.0125
-2 -8 6 -0.0859 0.0042
-2 -8 7 0.2890 -0.0138
-2 -8 8 0.1695 0.0006
-2 -8 9 -0.8972 0.0158
-2 -8 10 -0.2210 0.0022
-2 -8 11 1.2044 0.0027
-2 -8 12 0.7773 -0.0026
-2 -8 13 0.1427 -0.0104
-2 -8 14 -0.4481 -0.0038
-2 -8 15 -1.1178 -0.0060
-2 -8 16 -1.0331 0.0012
-2 -8 17 -0.7588 -0.0047
-2 -8 18 -0.4086 -0.0071
-2 -8 19 -0.1795 0.0251
-2 -7 1 0.1941 0.0749
-2 -7 2 -1.4273 0.0593
-2 -7 3 -0.8375 0.0196
-2 -7 4 0.5836 -0.0009
-2 -7 5 1.0504 0.0002
-2 -7 6 0.5316 0.0209
-2 -7 7 0.4250 0.0152
-2 -7 8 1.1459 -0.0159
-2 -7 9 0.2281 -0.0065
-2 -7 10 -1.1563 -0.0040
-2 -7 11 -0.0279 -0.0106
-2 -7 12 1.0458 0.0010
-2 -7 13 0.9648 0.0082
-2 -7 14 0.4160 0.0165
-2 -7 15 -0.2038 0.0092
-2 -7 16 -0.0235 0.0034
-2 -7 17 -0.0868 0.0074
-2 -7 18 0.3540 0.0042
-2 -7 19 0.5268 0.0521
-2 -6 1 4.4293 -0.0514
-2 -6 2 1.7315 -0.0218
-2 -6 3 -0.7413 0.0033
-2 -6 4 -0.8710 0.0130
-2 -6 5 -0.0961 -0.0108
-2 -6 6 0.0544 -0.0347
-2 -6 7 -0.1488 -0.0007
-2 -6 8 0.7185 0.0087
-2 -6 9 1.5496 0.0015
-2 -6 10 0.0820 0.0129
-2 -6 11 -0.8695 0.0074
-2 -6 12 -0.2048 0.0008
-2 -6 13 0.3711 -0.0029
-2 -6 14 0.3028 0.0043
-2 -6 15 -0.4431 0.0120
-2 -6 16 0.2950 0.0033
-2 -6 17 0.4329 0.0049
-2 -6 18 -0.2031 -0.0077
-2 -6 19 0.2487 0.0027
-2 -6 20 -0.2826 0.0477
-2 -5 1 4.6696 -0.0038
-2 -5 2 5.1135 -0.0216
-2 -5 3 1.7027 -0.0311
-2 -5 4 -0.4117 -0.0145
-2 -5 5 0.1018 0.0310
-2 -5 6 0.2185 0.0153
-2 -5 7 -0.5984 -0.0071
-2 -5 8 -0.6250 0.0074
-2 -5 9 0.9885 0.0029
-2 -5 10 1.6422 0.0007
-2 -5 11 0.4672 0.0034
-2 -5 12 -0.2649 0.0007
-2 -5 13 -0.2332 -0.0087
-2 -5 14 0.3276 -0.0184
-2 -5 15 -0.5727 -0.0070
-2 -5 16 -0.6637 -0.0004
-2 -5 17 0.4047 0.0034
-2 -5 18 -0.7238 0.0055
-2 -5 19 -0.9156 -0.0136
-2 -5 20 -0.5330 -0.0157
-2 -4 1 -3.2387 0.0405
-2 -4 2 2.9266 0.0574
-2 -4 3 3.5710 0.0589
-2 -4 4 0.1209 0.0002
-2 -4 5 -0.3813 -0.0314
-2 -4 6 0.7834 -0.0090
-2 -4 7 -0.1721 -0.0092
-2 -4 8 -1.6899 -0.0072
-2 -4 9 -1.2029 0.0008
-2 -4 10 0.7897 -0.0034
-2 -4 11 1.2616 -0.0073
-2 -4 12 0.4526 -0.0070
-2 -4 13 -0.4888 0.0001
-2 -4 14 -0.0714 0.0002
-2 -4 15 0.0629 0.0010
-2 -4 16 -1.1009 0.0057
-2 -4 17 -0.2133 -0.0033
-2 -4 18 -0.2090 -0.0005
-2 -4 19 -1.0086 0.0120
-2 -4 20 -0.4018 0.0109
-2 -3 1 -13.4151 -0.0927
-2 -3 2 -8.9955 -0.1102
-2 -3 3 -0.7411 -0.0669
-2 -3 4 0.4360 0.0081
-2 -3 5 -1.6257 0.0101
-2 -3 6 -0.2674 -0.0045
-2 -3 7 0.6724 0.0013
-2 -3 8 -1.0350 -0.0036
-2 -3 9 -2.6104 -0.0029
-2 -3 10 -1.6132 0.0004
-2 -3 11 0.0514 0.0001
-2 -3 12 0.3703 -0.0036
-2 -3 13 -0.1672 -0.0073
-2 -3 14 -0.3907 -0.0032
-2 -3 15 0.5196 -0.0022
-2 -3 16 -0.2320 0.0033
-2 -3 17 -0.7621 0.0020
-2 -3 18 -0.1393 -0.0120
-2 -3 19 -0.4167 -0.0084
-2 -3 20 -0.1318 0.0076
-2 -2 1 -1.3781 0.1317
-2 -2 2 -11.5689 0.1352
-2 -2 3 -7.7742 0.0345
-2 -2 4 -0.5441 -0.0223
-2 -2 5 -0.3656 0.0023
-2 -2 6 -0.8569 0.0027
-2 -2 7 1.4458 -0.0012
-2 -2 8 2.0350 -0.0054
-2 -2 9 0.0691 -0.0123
-2 -2 10 -1.3381 -0.0079
-2 -2 11 -0.4541 -0.0026
-2 -2 12 0.0689 0.0096
-2 -2 13 -0.0068 0.0127
-2 -2 14 -0.3062 0.0092
-2 -2 15 0.1081 0.0042
-2 -2 16 0.3404 -0.0024
-2 -2 17 -0.6831 0.0047
-2 -2 18 -0.9132 0.0127
-2 -2 19 -0.6487 0.0110
-2 -2 20 -0.0865 0.0041
-2 -1 1 30.1457 -0.1312
-2 -1 2 13.1830 -0.0412
-2 -1 3 0.6541 0.0564
-2 -1 4 1.2909 0.0099
-2 -1 5 2.9486 -0.0282
-2 -1 6 0.1495 -0.0224
-2 -1 7 0.0819 -0.0096
-2 -1 8 2.2321 0.0074
-2 -1 9 2.6436 0.0080
-2 -1 10 0.5666 0.0119
-2 -1 11 -0.0632 0.0044
-2 -1 12 0.3338 -0.0043
-2 -1 13 -0.0362 -0.0015
-2 -1 14 -0.0677 -0.0008
-2 -1 15 -0.0988 0.0036
-2 -1 16 0.2029 0.0013
-2 -1 17 0.0415 -0.0066
-2 -1 18 -0.7464 -0.0011
-2 -1 19 -1.2210 0.0219
-2 -1 20 -0.7628 0.0244
-2 0 1 32.6487 -0.0218
-2 0 2 32.0375 -0.1273
-2 0 3 17.6502 -0.0623
-2 0 4 8.1101 0.0330
-2 0 5 7.4827 0.0476
-2 0 6 4.1468 0.0390
-2 0 7 -0.0384 0.0189
-2 0 8 -0.4750 0.0089
-2 0 9 1.3558 -0.0095
-2 0 10 1.1884 -0.0159
-2 0 11 -0.1429 -0.0067
-2 0 12 0.4129 -0.0066
-2 0 13 0.2255 -0.0042
-2 0 14 0.1089 -0.0047
-2 0 15 0.4873 -0.0030
-2 0 16 0.3692 0.0045
-2 0 17 0.6608 0.0017
-2 0 18 0.8592 -0.0223
-2 0 19 0.1814 -0.0210
-2 1 1 -0.5222 0.1998
-2 1 2 14.9593 0.1781
-2 1 3 15.7984 0.0529
-2 1 4 6.6592 -0.0009
-2 1 5 4.1784 -0.0234
-2 1 6 3.9089 -0.0245
-2 1 7 0.2250 -0.0204
-2 1 8 -2.7175 -0.0055
-2 1 9 -2.1530 0.0058
-2 1 10 -0.0727 0.0031
-2 1 11 -0.4058 0.0077
-2 1 12 -0.0199 0.0093
-2 1 13 0.4308 0.0076
-2 1 14 -0.3460 -0.0007
-2 1 15 -0.0390 -0.0098
-2 1 16 -0.0696 -0.0107
-2 1 17 -0.5654 0.0065
-2 1 18 0.0572 0.0060
-2 1 19 0.5066 -0.0142
-2 2 1 -17.5330 -0.2001
-2 2 2 -9.6870 -0.1017
-2 2 3 0.9470 -0.0490
-2 2 4 -0.3858 -0.0221
-2 2 5 -3.0967 -0.0084
-2 2 6 -0.5814 0.0014
-2 2 7 0.0549 0.0092
-2 2 8 -1.6752 0.0086
-2 2 9 -3.0969 0.0085
-2 2 10 -1.5921 0.0053
-2 2 11 -0.8615 0.0023
-2 2 12 -1.0359 -0.0060
-2 2 13 0.0390 -0.0045
-2 2 14 -0.3055 0.0007
-2 2 15 -0.5670 0.0084
-2 2 16 0.1608 0.0090
-2 2 17 -0.2969 0.0064
-2 2 18 -0.6170 0.0125
-2 2 19 0.0691 -0.0137
-2 3 1 0.9164 0.0594
-2 3 2 -8.0336 0.0137
-2 3 3 -3.4734 -0.0078
-2 3 4 0.3468 -0.0045
-2 3 5 -1.6599 0.0131
-2 3 6 -0.5550 0.0171
-2 3 7 1.4581 0.0150
-2 3 8 1.6751 0.0039
-2 3 9 -0.2124 -0.0138
-2 3 10 -1.0156 -0.0220
-2 3 11 -0.4537 -0.0075
-2 3 12 -1.3153 -0.0054
-2 3 13 -0.9774 -0.0062
-2 3 14 -0.2446 0.0006
-2 3 15 -0.7163 0.0050
-2 3 16 -0.2063 0.0078
-2 3 17 0.2558 -0.0171
-2 3 18 -0.5507 -0.0334
-2 3 19 -0.4560 -0.0397
-2 4 1 14.0280 0.0274
-2 4 2 4.6837 0.0660
-2 4 3 0.2963 0.0584
-2 4 4 2.7908 0.0197
-2 4 5 1.9554 -0.0038
-2 4 6 0.6978 -0.0178
-2 4 7 1.0082 -0.0216
-2 4 8 1.9514 -0.0131
-2 4 9 1.9216 -0.0030
-2 4 10 0.6665 -0.0053
-2 4 11 0.9946 0.0088
-2 4 12 0.6811 0.0169
-2 4 13 -0.3525 0.0009
-2 4 14 -0.0105 -0.0023
-2 4 15 -0.0655 -0.0069
-2 4 16 -0.2687 -0.0084
-2 4 17 0.7091 -0.0256
-2 4 18 0.4903 -0.0566
-2 5 1 5.9222 -0.0843
-2 5 2 6.7367 -0.0836
-2 5 3 2.7947 -0.0552
-2 5 4 2.8271 -0.0306
-2 5 5 2.7942 -0.0022
-2 5 6 1.1670 0.0141
-2 5 7 -0.2235 0.0130
-2 5 8 -0.3169 0.0025
-2 5 9 1.1796 0.0026
-2 5 10 1.1019 0.0011
-2 5 11 0.8535 0.0023
-2 5 12 1.4861 0.0159
-2 5 13 0.9545 0.0052
-2 5 14 0.4255 0.0003
-2 5 15 0.5197 0.0076
-2 5 16 -0.0448 0.0055
-2 5 17 0.5724 -0.0042
-2 5 18 1.4998 -0.0282
-2 6 1 -2.4206 0.0983
-2 6 2 1.7492 0.0933
-2 6 3 1.8196 0.0611
-2 6 4 1.5263 0.0139
-2 6 5 1.6697 -0.0055
-2 6 6 1.1675 -0.0071
-2 6 7 0.2375 -0.0057
-2 6 8 -1.1103 -0.0081
-2 6 9 -0.3318 -0.0090
-2 6 10 0.7144 0.0039
-2 6 11 0.1034 0.0086
-2 6 12 0.0508 0.0134
-2 6 13 0.4459 0.0061
-2 6 14 0.2343 -0.0062
-2 6 15 0.3640 0.0132
-2 6 16 -0.2856 0.0363
-2 6 17 -0.9569 0.0368
-2 7 1 -2.0698 -0.1003
-2 7 2 -0.5135 -0.0717
-2 7 3 0.7054 -0.0328
-2 7 4 0.6081 -0.0203
-2 7 5 0.2122 -0.0073
-2 7 6 -0.0629 0.0098
-2 7 7 0.3900 0.0147
-2 7 8 -0.3928 0.0183
-2 7 9 -0.9999 0.0096
-2 7 10 -0.1279 0.0045
-2 7 11 0.0664 0.0016
-2 7 12 -0.4592 -0.0123
-2 7 13 -0.4237 -0.0204
-2 7 14 -0.3068 -0.0243
-2 7 15 0.2412 0.0000
-2 7 16 0.4436 0.0514
-2 7 17 -0.4615 0.0857
-2 8 1 0.4031 0.0872
-2 8 2 -0.8054 0.0583
-2 8 3 -0.1784 0.0339
-2 8 4 0.1501 0.0099
-2 8 5 0.0473 0.0004
-2 8 6 -0.3536 0.0095
-2 8 7 0.2743 0.0043
-2 8 8 0.4462 -0.0045
-2 8 9 -0.4456 -0.0109
-2 8 10 -0.6368 -0.0186
-2 8 11 -0.2350 -0.0089
-2 8 12 0.0073 -0.0068
-2 8 13 0.0426 -0.0071
-2 8 14 -0.2408 0.0028
-2 8 15 0.0735 0.0184
-2 8 16 0.7951 0.0382
-2 9 1 1.4529 -0.0699
-2 9 2 -0.5299 -0.0324
-2 9 3 -0.9867 -0.0069
-2 9 4 -0.7962 -0.0062
-2 9 5 -0.6308 -0.0107
-2 9 6 -0.7618 -0.0038
-2 9 7 -0.2207 -0.0002
-2 9 8 0.2830 -0.0060
-2 9 9 -0.1590 -0.0055
-2 9 10 -0.3270 -0.0085
-2 9 11 -0.2062 0.0024
-2 9 12 0.2456 0.0165
-2 9 13 0.8861 0.0110
-2 9 14 0.3298 -0.0031
-2 9 15 -0.2899 -0.0093
-2 9 16 0.3643 0.0019
-2 10 1 0.7678 0.0107
-2 10 2 0.2687 -0.0029
-2 10 3 -0.3638 -0.0020
-2 10 4 -0.1843 -0.0055
-2 10 5 0.0596 -0.0002
-2 10 6 -0.3862 0.0086
-2 10 7 -0.3681 0.0100
-2 10 8 0.2338 0.0035
-2 10 9 -0.1889 0.0018
-2 10 10 -0.1761 -0.0018
-2 10 11 0.2880 0.0001
-2 10 12 0.3631 0.0123
-2 10 13 1.2174 0.0258
-2 10 14 1.1749 0.0197
-2 10 15 -0.3779 -0.0301
-2 11 1 -0.7325 0.0166
-2 11 2 -0.2742 0.0310
-2 11 3 -0.5769 0.0276
-2 11 4 -0.5759 0.0020
-2 11 5 0.1872 -0.0083
-2 11 6 0.3468 0.0034
-2 11 7 -0.3239 0.0062
-2 11 8 0.1510 -0.0013
-2 11 9 0.0494 -0.0012
-2 11 10 -0.3230 0.0010
-2 11 11 0.5054 0.0140
-2 11 12 0.4767 0.0185
-2 11 13 0.6135 0.0146
-2 11 14 1.3675 0.0572
-2 12 1 -0.5192 -0.0469
-2 12 2 -0.1572 -0.0362
-2 12 3 0.2340 -0.0176
-2 12 4 -0.1097 -0.0125
-2 12 5 -0.4401 -0.0064
-2 12 6 0.2238 0.0104
-2 12 7 -0.3027 0.0142
-2 12 8 -0.4531 -0.0040
-2 12 9 -0.1118 -0.0052
-2 12 10 -0.8062 -0.0047
-2 12 11 -0.0964 0.0142
-2 12 12 0.7189 0.0532
-2 12 13 0.2595 0.0076
-2 13 1 0.4445 0.0604
-2 13 2 0.0969 0.0500
-2 13 3 0.1939 0.0322
-2 13 4 0.6819 0.0011
-2 13 5 -0.4246 -0.0035
-2 13 6 -0.3418 0.0087
-2 13 7 0.1075 0.0156
-2 13 8 0.0823 -0.0082
-2 13 9 0.9995 -0.0014
-2 13 10 0.3939 0.0424
-2 13 11 -0.2761 0.0565
-2 13 12 0.6015 0.1204
-2 14 1 0.3998 -0.0569
-2 14 2 0.5644 -0.0469
-2 14 3 -0.2970 -0.0131
-2 14 4 0.4317 -0.0224
-2 14 5 0.0222 -0.0176
-2 14 6 -0.5960 0.0082
-2 14 7 0.1259 0.0314
-2 14 8 0.0690 0.0116
-2 14 9 1.0539 -0.0407
-2 14 10 1.6031 0.0005
-2 14 11 0.3862 0.0305
-2 15 1 -0.1703 0.0581
-2 15 2 0.7917 0.0143
-2 15 3 0.5193 0.0185
-2 15 4 0.8614 0.0048
-2 15 5 0.8864 -0.0120
-2 15 6 -0.3384 0.0097
-2 15 7 0.0822 0.0287
-2 15 8 -0.2641 0.0548
-2 15 9 -0.7283 -0.0151
-2 15 10 -0.0075 -0.0652
-2 16 1 -0.3267 -0.0017
-2 16 2 0.3714 -0.0214
-2 16 3 0.8678 -0.0315
-2 16 4 1.3463 -0.0148
-2 16 5 1.9419 -0.0180
-2 16 6 0.3807 0.0444
-2 16 7 0.2475 0.0843
-2 16 8 0.8116 0.1345
-2 17 1 -0.4149 0.0361
-2 17 2 -0.0688 0.0328
-2 17 3 0.4256 -0.0300
-2 17 4 0.5329 -0.0174
-2 17 5 1.7394 -0.0167
-2 17 6 0.8641 0.0364
-2 17 7 -0.3473 0.0985
-2 18 1 -0.0351 0.0162
-2 18 2 -0.5900 0.0917
-2 18 3 -0.2332 -0.0013
-2 18 4 -0.7618 -0.0855
-2 18 5 0.0694 -0.1039
-2 19 1 1.4817 -0.0537
-2 19 2 0.3389 0.0812
-1 -18 1 -0.7086 0.0102
-1 -18 2 -0.0909 -0.0630
-1 -18 3 0.3379 0.0132
-1 -18 4 0.4190 0.0225
-1 -18 5 -0.3451 -0.0137
-1 -18 6 -0.9807 0.0166
-1 -18 7 -0.5802 0.0156
-1 -18 8 -0.2017 0.0067
-1 -18 9 0.0731 0.0021
-1 -17 1 -2.2362 0.0367
-1 -17 2 -1.2758 -0.0472
-1 -17 3 0.0133 -0.0497
-1 -17 4 0.9975 0.0119
-1 -17 5 1.2892 0.0067
-1 -17 6 0.3340 0.0146
-1 -17 7 -0.2636 0.0043
-1 -17 8 -0.3816 -0.0296
-1 -17 9 -0.7195 -0.0361
-1 -17 10 -0.5715 -0.0325
-1 -17 11 -1.1924 -0.0059
-1 -16 1 -1.6391 0.0476
-1 -16 2 -2.1446 0.0521
-1 -16 3 -1.1298 0.0120
-1 -16 4 -0.5615 0.0175
-1 -16 5 0.0996 -0.0010
-1 -16 6 0.2353 -0.0169
-1 -16 7 -0.3058 -0.0067
-1 -16 8 -0.4223 -0.0076
-1 -16 9 -0.9872 -0.0021
-1 -16 10 -0.9125 0.0036
-1 -16 11 -0.6315 0.0191
-1 -16 12 -1.0326 0.0382
-1 -16 13 -0.4390 0.0239
-1 -15 1 1.1530 -0.0633
-1 -15 2 -0.5470 -0.0397
-1 -15 3 -0.4111 -0.0359
-1 -15 4 -0.1244 -0.0114
-1 -15 5 -0.4724 0.0128
-1 -15 6 -0.3238 0.0076
-1 -15 7 -0.4300 -0.0035
-1 -15 8 -0.2381 -0.0095
-1 -15 9 -0.2303 0.0005
-1 -15 10 -0.4677 0.0107
-1 -15 11 0.0806 0.0069
-1 -15 12 0.1078 0.0060
-1 -15 13 0.1297 -0.0009
-1 -15 14 0.3939 0.0149
-1 -15 15 0.5182 0.0441
-1 -14 1 1.1699 0.0478
-1 -14 2 0.3434 0.0412
-1 -14 3 -0.4008 0.0115
-1 -14 4 0.2023 -0.0179
-1 -14 5 0.1771 -0.0183
-1 -14 6 0.0435 0.0035
-1 -14 7 0.1712 0.0176
-1 -14 8 0.2510 0.0069
-1 -14 9 0.5764 -0.0036
-1 -14 10 0.4738 0.0020
-1 -14 11 0.4941 0.0119
-1 -14 12 0.2484 0.0156
-1 -14 13 -0.0807 0.0006
-1 -14 14 -0.0705 -0.0029
-1 -14 15 0.1905 0.0396
-1 -14 16 0.5289 0.0632
-1 -13 1 0.1067 -0.0498
-1 -13 2 0.9022 -0.0298
-1 -13 3 0.3737 -0.0044
-1 -13 4 0.1384 0.0128
-1 -13 5 0.2543 0.0113
-1 -13 6 -0.0970 -0.0010
-1 -13 7 0.0296 0.0004
-1 -13 8 0.2704 0.0050
-1 -13 9 0.4878 0.0046
-1 -13 10 0.6408 -0.0014
-1 -13 11 0.7809 -0.0070
-1 -13 12 0.3990 0.0006
-1 -13 13 -0.3139 -0.0022
-1 -13 14 -0.3845 -0.0267
-1 -13 15 -0.1102 -0.0259
-1 -13 16 0.4861 0.0088
-1 -12 1 -0.7336 0.0180
-1 -12 2 -0.2823 -0.0045
-1 -12 3 0.5098 -0.0203
-1 -12 4 0.3091 -0.0179
-1 -12 5 0.2039 0.0134
-1 -12 6 -0.0992 0.0255
-1 -12 7 -0.3458 0.0096
-1 -12 8 -0.0978 -0.0087
-1 -12 9 0.0434 -0.0093
-1 -12 10 0.0375 0.0024
-1 -12 11 0.2388 -0.0020
-1 -12 12 0.2114 -0.0109
-1 -12 13 -0.4140 -0.0016
-1 -12 14 -0.4049 0.0017
-1 -12 15 0.1228 -0.0110
-1 -12 16 1.0718 -0.0029
-1 -12 17 1.2047 0.0209
-1 -11 1 -0.3366 0.0173
-1 -11 2 -1.4165 0.0256
-1 -11 3 -0.7630 0.0379
-1 -11 4 0.0666 0.0142
-1 -11 5 0.1414 -0.0087
-1 -11 6 0.1661 -0.0110
-1 -11 7 0.0302 -0.0107
-1 -11 8 0.1570 -0.0106
-1 -11 9 0.1202 -0.0098
-1 -11 10 -0.1294 -0.0009
-1 -11 11 0.1257 0.0106
-1 -11 12 0.5111 0.0009
-1 -11 13 0.0678 -0.0123
-1 -11 14 -0.2260 -0.0033
-1 -11 15 -0.2027 0.0003
-1 -11 16 0.2547 -0.0103
-1 -11 17 1.2310 0.0045
-1 -11 18 0.6539 -0.0022
-1 -10 1 0.9862 -0.0485
-1 -10 2 -0.1550 -0.0682
-1 -10 3 -1.2755 -0.0462
-1 -10 4 -0.5708 -0.0065
-1 -10 5 0.0625 0.0139
-1 -10 6 0.2393 0.0161
-1 -10 7 0.1061 0.0024
-1 -10 8 0.2978 -0.0058
-1 -10 9 0.3997 0.0065
-1 -10 10 -0.3982 0.0107
-1 -10 11 -0.6346 0.0054
-1 -10 12 0.2539 0.0059
-1 -10 13 0.4529 -0.0048
-1 -10 14 0.2701 -0.0110
-1 -10 15 0.1519 0.0017
-1 -10 16 -0.4261 -0.0004
-1 -10 17 0.0466 0.0103
-1 -10 18 0.7206 0.0185
-1 -9 1 0.6325 0.0906
-1 -9 2 1.6424 0.0862
-1 -9 3 0.2702 0.0499
-1 -9 4 -0.7346 0.0103
-1 -9 5 -0.4792 -0.0135
-1 -9 6 0.1444 -0.0107
-1 -9 7 0.1147 0.0026
-1 -9 8 -0.1221 -0.0055
-1 -9 9 0.5192 -0.0116
-1 -9 10 0.3427 0.0048
-1 -9 11 -0.8187 0.0023
-1 -9 12 -0.6595 -0.0038
-1 -9 13 -0.2275 0.0055
-1 -9 14 -0.3044 0.0052
-1 -9 15 0.0929 0.0062
-1 -9 16 -0.0266 -0.0035
-1 -9 17 -0.2176 -0.0118
-1 -9 18 0.4613 0.0007
-1 -9 19 0.7497 -0.0315
-1 -8 1 -1.5717 -0.1104
-1 -8 2 0.9824 -0.0870
-1 -8 3 2.2969 -0.0405
-1 -8 4 1.2982 -0.0046
-1 -8 5 0.0218 0.0037
-1 -8 6 -0.1340 -0.0085
-1 -8 7 0.1952 -0.0045
-1 -8 8 -0.4287 0.0208
-1 -8 9 -0.3797 0.0103
-1 -8 10 0.8984 -0.0026
-1 -8 11 0.8415 0.0017
-1 -8 12 0.2600 -0.0094
-1 -8 13 0.0146 -0.0100
-1 -8 14 -0.6938 -0.0027
-1 -8 15 -0.8397 0.0026
-1 -8 16 -0.6840 0.0031
-1 -8 17 -0.5456 -0.0071
-1 -8 18 -0.3439 0.0132
-1 -8 19 0.0461 -0.0035
-1 -7 1 -2.1401 0.1095
-1 -7 2 -1.8671 0.0721
-1 -7 3 0.6684 0.0271
-1 -7 4 1.9750 0.0004
-1 -7 5 1.4208 0.0035
-1 -7 6 0.6447 0.0208
-1 -7 7 0.8456 -0.0047
-1 -7 8 0.6224 -0.0115
-1 -7 9 -0.6172 0.0047
-1 -7 10 -0.2784 -0.0090
-1 -7 11 0.9505 -0.0098
-1 -7 12 1.2116 -0.0004
-1 -7 13 0.9785 0.0037
-1 -7 14 0.2678 0.0068
-1 -7 15 0.2183 0.0011
-1 -7 16 0.2036 0.0029
-1 -7 17 0.2843 -0.0022
-1 -7 18 0.5981 0.0194
-1 -7 19 0.1547 0.0522
-1 -6 1 1.8598 -0.0685
-1 -6 2 -2.0592 -0.0255
-1 -6 3 -2.1955 0.0061
-1 -6 4 -0.3297 0.0085
-1 -6 5 0.3467 -0.0337
-1 -6 6 0.0910 -0.0265
-1 -6 7 0.3753 0.0021
-1 -6 8 1.0905 -0.0096
-1 -6 9 0.4418 0.0032
-1 -6 10 -0.7292 0.0169
-1 -6 11 -0.3772 0.0065
-1 -6 12 0.4000 -0.0016
-1 -6 13 0.7269 -0.0053
-1 -6 14 -0.0085 0.0029
-1 -6 15 0.1533 0.0006
-1 -6 16 0.7618 -0.0024
-1 -6 17 -0.0159 -0.0010
-1 -6 18 0.0190 -0.0076
-1 -6 19 -0.4280 0.0213
-1 -5 1 7.7759 0.0145
-1 -5 2 2.8467 -0.0170
-1 -5 3 -1.5978 -0.0409
-1 -5 4 -1.0152 -0.0017
-1 -5 5 0.4396 0.0261
-1 -5 6 -0.1424 0.0002
-1 -5 7 -0.6395 0.0048
-1 -5 8 0.1760 0.0052
-1 -5 9 1.0656 -0.0106
-1 -5 10 0.4727 -0.0020
-1 -5 11 -0.2436 0.0063
-1 -5 12 -0.2403 0.0042
-1 -5 13 0.3712 -0.0073
-1 -5 14 -0.0299 -0.0061
-1 -5 15 -0.7331 0.0031
-1 -5 16 0.5029 -0.0051
-1 -5 17 0.0902 0.0025
-1 -5 18 -0.8701 0.0009
-1 -5 19 -0.8669 -0.0162
-1 -4 1 5.6979 0.0629
-1 -4 2 8.1727 0.0951
-1 -4 3 2.5074 0.0602
-1 -4 4 -1.1328 -0.0182
-1 -4 5 0.6034 -0.0214
-1 -4 6 1.0097 -0.0012
-1 -4 7 -0.8001 -0.0049
-1 -4 8 -1.3204 0.0050
-1 -4 9 0.0682 0.0033
-1 -4 10 1.1332 -0.0037
-1 -4 11 0.8468 -0.0000
-1 -4 12 0.1147 0.0074
-1 -4 13 0.0037 0.0095
-1 -4 14 0.3943 0.0037
-1 -4 15 -0.6610 0.0103
-1 -4 16 -0.3019 -0.0029
-1 -4 17 0.6136 -0.0181
-1 -4 18 -0.2830 0.0015
-1 -4 19 -0.4919 0.0077
-1 -3 1 -11.6835 -0.1250
-1 -3 2 -0.1986 -0.1283
-1 -3 3 4.0766 -0.0420
-1 -3 4 -0.1826 0.0148
-1 -3 5 -1.2395 -0.0074
-1 -3 6 1.1162 0.0009
-1 -3 7 0.2498 0.0046
-1 -3 8 -1.9800 -0.0044
-1 -3 9 -2.0861 0.0020
-1 -3 10 -0.3447 0.0030
-1 -3 11 0.5974 0.0033
-1 -3 12 0.4991 -0.0002
-1 -3 13 -0.1307 -0.0003
-1 -3 14 0.1792 -0.0046
-1 -3 15 0.0749 -0.0013
-1 -3 16 -0.7237 0.0056
-1 -3 17 -0.0102 -0.0108
-1 -3 18 0.2230 -0.0103
-1 -3 19 0.0421 0.0040
-1 -2 1 -15.0481 0.1920
-1 -2 2 -14.0108 0.1413
-1 -2 3 -3.2540 0.0059
-1 -2 4 0.2901 -0.0013
-1 -2 5 -2.3705 0.0074
-1 -2 6 -0.5088 -0.0038
-1 -2 7 1.8083 0.0042
-1 -2 8 0.6290 -0.0082
-1 -2 9 -1.4103 -0.0107
-1 -2 10 -1.1473 -0.0094
-1 -2 11 -0.1247 -0.0060
-1 -2 12 0.2131 -0.0002
-1 -2 13 0.0757 0.0028
-1 -2 14 -0.2986 0.0057
-1 -2 15 0.1217 0.0006
-1 -2 16 -0.1855 0.0031
-1 -2 17 -0.5427 0.0046
-1 -2 18 -0.1734 0.0079
-1 -2 19 0.2970 0.0001
-1 -1 1 17.8389 -0.2724
-1 -1 2 -0.4661 -0.0516
-1 -1 3 -3.3109 0.0098
-1 -1 4 2.0324 -0.0320
-1 -1 5 0.2890 -0.0222
-1 -1 6 -1.6589 -0.0178
-1 -1 7 0.8196 0.0017
-1 -1 8 2.4225 0.0088
-1 -1 9 0.9056 0.0097
-1 -1 10 -0.6723 0.0124
-1 -1 11 -0.4004 0.0002
-1 -1 12 -0.4297 -0.0063
-1 -1 13 -0.0727 -0.0086
-1 -1 14 -0.0849 -0.0037
-1 -1 15 -0.2226 -0.0032
-1 -1 16 0.2181 -0.0140
-1 -1 17 0.0197 -0.0270
-1 -1 18 -0.5210 -0.0076
-1 -1 19 -0.4600 0.0135
-1 0 1 41.4925 -0.1084
-1 0 2 27.5475 -0.1601
-1 0 3 11.5877 -0.0254
-1 0 4 8.9112 0.0281
-1 0 5 7.6635 0.0425
-1 0 6 2.3475 0.0314
-1 0 7 0.5592 0.0127
-1 0 8 1.8762 -0.0014
-1 0 9 2.2899 -0.0180
-1 0 10 0.5019 -0.0094
-1 0 11 0.0541 -0.0004
-1 0 12 -0.1631 0.0030
-1 0 13 -0.3890 0.0030
-1 0 14 0.3639 0.0008
-1 0 15 0.2129 0.0010
-1 0 16 0.1656 0.0022
-1 0 17 0.7921 -0.0165
-1 0 18 0.6823 -0.0179
-1 0 19 0.1110 0.0365
-1 1 1 19.3794 0.3845
-1 1 2 27.0931 0.2066
-1 1 3 16.6869 0.0730
-1 1 4 8.1025 0.0036
-1 1 5 7.2276 -0.0312
-1 1 6 3.6932 -0.0295
-1 1 7 -0.0274 -0.0237
-1 1 8 -0.7726 -0.0049
-1 1 9 0.7803 0.0042
-1 1 10 0.8504 0.0097
-1 1 11 0.3788 0.0136
-1 1 12 0.5520 0.0114
-1 1 13 -0.4695 0.0063
-1 1 14 -0.4664 0.0023
-1 1 15 0.0242 -0.0017
-1 1 16 -0.5422 0.0074
-1 1 17 -0.3965 0.0154
-1 1 18 0.4566 -0.0054
-1 1 19 0.4537 0.0256
-1 2 1 -13.3736 -0.1545
-1 2 2 2.0108 -0.0700
-1 2 3 5.5905 -0.0466
-1 2 4 -0.6422 -0.0213
-1 2 5 -0.9479 -0.0132
-1 2 6 0.1128 0.0070
-1 2 7 -0.9255 0.0147
-1 2 8 -2.3334 0.0094
-1 2 9 -1.8567 0.0068
-1 2 10 -0.4997 0.0047
-1 2 11 -0.4741 -0.0035
-1 2 12 0.1960 -0.0109
-1 2 13 0.0851 -0.0119
-1 2 14 -0.6578 -0.0031
-1 2 15 -0.0163 0.0079
-1 2 16 0.1718 0.0051
-1 2 17 -0.5275 0.0058
-1 2 18 -0.0431 -0.0243
-1 2 19 0.4348 -0.0541
-1 3 1 -11.2884 0.0427
-1 3 2 -8.9208 0.0111
-1 3 3 -0.8239 -0.0159
-1 3 4 -1.5386 0.0023
-1 3 5 -2.4292 0.0163
-1 3 6 -0.4112 0.0186
-1 3 7 0.6611 0.0161
-1 3 8 -0.0931 -0.0044
-1 3 9 -1.5205 -0.0227
-1 3 10 -1.0824 -0.0170
-1 3 11 -0.9323 -0.0080
-1 3 12 -0.9177 -0.0091
-1 3 13 -0.2554 -0.0080
-1 3 14 -0.4882 -0.0066
-1 3 15 -0.4706 0.0017
-1 3 16 0.3264 -0.0078
-1 3 17 -0.3184 -0.0317
-1 3 18 -0.8131 -0.0513
-1 4 1 6.9303 0.0381
-1 4 2 -1.2896 0.0623
-1 4 3 0.8092 0.0299
-1 4 4 2.3173 0.0018
-1 4 5 0.8044 -0.0045
-1 4 6 0.6155 -0.0108
-1 4 7 1.2705 -0.0107
-1 4 8 1.9506 -0.0078
-1 4 9 0.8782 -0.0074
-1 4 10 0.3007 0.0040
-1 4 11 0.6383 0.0212
-1 4 12 0.0201 0.0136
-1 4 13 -0.3949 -0.0007
-1 4 14 -0.3211 -0.0067
-1 4 15 -0.5221 -0.0023
-1 4 16 0.3989 0.0090
-1 4 17 0.8095 -0.0036
-1 4 18 -0.3140 -0.0251
-1 5 1 9.3778 -0.0866
-1 5 2 4.7043 -0.0714
-1 5 3 2.6350 -0.0458
-1 5 4 3.4417 -0.0205
-1 5 5 2.5530 0.0063
-1 5 6 1.1002 0.0213
-1 5 7 0.1923 0.0197
-1 5 8 1.2994 0.0075
-1 5 9 1.9656 0.0010
-1 5 10 1.2524 0.0014
-1 5 11 1.4175 0.0118
-1 5 12 1.6022 0.0098
-1 5 13 0.7578 -0.0108
-1 5 14 0.2947 -0.0126
-1 5 15 -0.1397 -0.0004
-1 5 16 0.1807 0.0223
-1 5 17 1.5561 0.0416
-1 6 1 2.0941 0.1153
-1 6 2 3.3152 0.0938
-1 6 3 2.1078 0.0470
-1 6 4 1.9234 0.0113
-1 6 5 1.7774 -0.0055
-1 6 6 1.3369 -0.0115
-1 6 7 -0.0236 -0.0058
-1 6 8 -0.0220 -0.0095
-1 6 9 1.3272 -0.0097
-1 6 10 1.1722 0.0016
-1 6 11 0.4161 0.0064
-1 6 12 0.7019 0.0063
-1 6 13 0.6971 -0.0137
-1 6 14 0.2512 -0.0169
-1 6 15 -0.4236 0.0141
-1 6 16 -1.2485 0.0403
-1 6 17 -0.4739 0.0567
-1 7 1 -1.5744 -0.1164
-1 7 2 0.6688 -0.0770
-1 7 3 0.9754 -0.0505
-1 7 4 0.4337 -0.0290
-1 7 5 -0.1332 -0.0035
-1 7 6 0.3978 0.0056
-1 7 7 0.2184 0.0131
-1 7 8 -0.5991 0.0128
-1 7 9 -0.1390 -0.0056
-1 7 10 0.3380 -0.0076
-1 7 11 -0.2001 -0.0100
-1 7 12 -0.4644 -0.0117
-1 7 13 -0.1560 -0.0179
-1 7 14 0.1165 -0.0239
-1 7 15 0.0996 0.0120
-1 7 16 -0.7200 0.0545
-1 8 1 -1.4071 0.0962
-1 8 2 -0.7318 0.0665
-1 8 3 0.0607 0.0363
-1 8 4 0.2084 0.0172
-1 8 5 -0.3825 0.0165
-1 8 6 -0.1031 0.0102
-1 8 7 0.5019 -0.0075
-1 8 8 -0.1200 -0.0121
-1 8 9 -0.6597 -0.0210
-1 8 10 -0.5724 -0.0175
-1 8 11 -0.2886 -0.0048
-1 8 12 -0.0195 0.0049
-1 8 13 0.1554 0.0146
-1 8 14 0.5069 0.0042
-1 8 15 0.9358 0.0026
-1 8 16 0.2726 0.0083
-1 9 1 0.0443 -0.0553
-1 9 2 -0.8511 -0.0226
-1 9 3 -0.6913 -0.0162
-1 9 4 -0.4039 -0.0124
-1 9 5 -0.4875 -0.0053
-1 9 6 -0.3882 0.0015
-1 9 7 0.2284 -0.0058
-1 9 8 -0.0020 -0.0091
-1 9 9 -0.3769 -0.0025
-1 9 10 -0.4916 0.0125
-1 9 11 -0.3021 0.0260
-1 9 12 0.5014 0.0243
-1 9 13 0.7456 0.0151
-1 9 14 0.4639 -0.0182
-1 9 15 0.8805 -0.0315
-1 10 1 0.6875 0.0251
-1 10 2 -0.2134 0.0170
-1 10 3 -0.3518 -0.0041
-1 10 4 -0.1726 -0.0088
-1 10 5 -0.1250 0.0019
-1 10 6 -0.2326 0.0069
-1 10 7 0.2745 0.0073
-1 10 8 0.1298 0.0059
-1 10 9 -0.1676 0.0046
-1 10 10 0.1170 0.0134
-1 10 11 0.0148 0.0182
-1 10 12 0.4531 0.0148
-1 10 13 0.9741 0.0327
-1 10 14 0.1978 -0.0037
-1 11 1 -0.1721 0.0316
-1 11 2 -0.2930 0.0384
-1 11 3 -0.4820 0.0127
-1 11 4 -0.3101 -0.0113
-1 11 5 0.1735 -0.0021
-1 11 6 -0.0775 0.0036
-1 11 7 0.1021 -0.0061
-1 11 8 0.2450 -0.0058
-1 11 9 -0.2321 -0.0061
-1 11 10 0.2381 0.0022
-1 11 11 0.3742 0.0052
-1 11 12 0.1024 -0.0372
-1 11 13 0.6452 -0.0012
-1 12 1 -0.1845 -0.0453
-1 12 2 0.5188 -0.0369
-1 12 3 0.8089 -0.0285
-1 12 4 0.1908 -0.0179
-1 12 5 0.3663 0.0096
-1 12 6 0.2893 0.0353
-1 12 7 -0.0178 0.0203
-1 12 8 0.2405 0.0014
-1 12 9 -0.4558 -0.0065
-1 12 10 -0.5367 -0.0075
-1 12 11 0.0469 0.0336
-1 12 12 -0.2771 -0.0163
-1 12 13 -0.1831 -0.0885
-1 13 1 -0.2142 0.0609
-1 13 2 -0.2918 0.0461
-1 13 3 0.8242 0.0164
-1 13 4 0.4242 0.0092
-1 13 5 -0.1157 0.0205
-1 13 6 0.1399 0.0337
-1 13 7 0.0659 0.0170
-1 13 8 0.9646 -0.0125
-1 13 9 0.8985 0.0047
-1 13 10 -0.0906 0.0085
-1 13 11 -0.0319 0.0654
-1 14 1 0.0757 -0.0674
-1 14 2 -1.0073 -0.0408
-1 14 3 -0.2759 -0.0316
-1 14 4 0.3655 -0.0253
-1 14 5 -0.1694 0.0052
-1 14 6 0.1591 0.0254
-1 14 7 -0.2115 0.0117
-1 14 8 0.3432 -0.0666
-1 14 9 1.4172 -0.0852
-1 14 10 0.8166 -0.0597
-1 15 1 0.8041 0.0487
-1 15 2 0.2448 0.0192
-1 15 3 0.2157 0.0199
-1 15 4 1.0214 -0.0020
-1 15 5 0.2725 -0.0024
-1 15 6 0.5564 0.0119
-1 15 7 0.3021 0.0414
-1 15 8 -0.6534 -0.0098
-1 15 9 -0.1099 -0.1086
-1 16 1 0.6670 -0.0040
-1 16 2 0.8954 -0.0393
-1 16 3 0.7072 -0.0126
-1 16 4 1.6712 0.0227
-1 16 5 0.6403 0.0348
-1 16 6 -0.0261 0.0347
-1 16 7 0.6719 0.0703
-1 17 1 0.5021 0.0266
-1 17 2 1.1311 -0.0320
-1 17 3 0.6181 -0.0480
-1 17 4 1.4338 0.0430
-1 17 5 1.2370 0.1164
-1 17 6 -0.4421 0.1178
-1 18 1 0.2062 0.0446
-1 18 2 0.8229 0.0109
-1 18 3 0.3911 -0.1159
0 -19 3 0.0570 0.0291
0 -19 4 -0.1105 -0.0173
0 -19 5 0.2342 0.0386
0 -18 1 0.9551 -0.0237
0 -18 2 1.5303 0.0084
0 -18 3 0.9251 0.0456
0 -18 4 -0.4686 -0.0069
0 -18 5 -1.0003 -0.0022
0 -18 6 -0.5650 0.0244
0 -18 7 -0.7810 0.0254
0 -18 8 -0.8117 0.0091
0 -18 9 -0.4252 -0.0121
0 -18 10 -0.8625 0.0051
0 -17 1 -0.3817 -0.0105
0 -17 2 0.7488 -0.0600
0 -17 3 1.3782 -0.0200
0 -17 4 1.1294 0.0013
0 -17 5 0.2710 0.0074
0 -17 6 0.3326 0.0237
0 -17 7 0.3652 0.0119
0 -17 8 -0.4837 -0.0051
0 -17 9 -0.6687 -0.0247
0 -17 10 -1.3596 -0.0109
0 -17 11 -2.0187 0.0114
0 -17 12 -0.9546 -0.0060
0 -16 1 -1.2112 0.0600
0 -16 2 -0.8486 0.0415
0 -16 3 -0.7126 0.0166
0 -16 4 -0.4731 0.0113
0 -16 5 -0.3495 -0.0102
0 -16 6 -0.2238 -0.0097
0 -16 7 0.2811 -0.0041
0 -16 8 -0.2565 -0.0057
0 -16 9 -0.6881 -0.0140
0 -16 10 -0.4582 -0.0137
0 -16 11 -1.0554 0.0123
0 -16 12 -0.9329 0.0115
0 -16 13 -0.0004 0.0019
0 -15 1 -0.1040 -0.0659
0 -15 2 -0.2736 -0.0364
0 -15 3 -0.2950 -0.0303
0 -15 4 -0.8547 0.0002
0 -15 5 -0.8463 0.0155
0 -15 6 -0.5771 0.0023
0 -15 7 -0.0347 -0.0070
0 -15 8 0.1450 -0.0064
0 -15 9 -0.3695 0.0007
0 -15 10 -0.0116 -0.0012
0 -15 11 0.4263 -0.0013
0 -15 12 0.3864 -0.0068
0 -15 13 0.5598 -0.0042
0 -15 14 0.7589 0.0157
0 -15 15 0.3291 -0.0072
0 -14 1 0.3193 0.0597
0 -14 2 -0.3246 0.0528
0 -14 3 -0.0377 0.0071
0 -14 4 -0.2582 -0.0244
0 -14 5 -0.7011 -0.0094
0 -14 6 -0.4387 0.0052
0 -14 7 0.0373 0.0036
0 -14 8 0.5520 -0.0054
0 -14 9 0.5551 -0.0040
0 -14 10 0.3227 0.0097
0 -14 11 0.3187 0.0193
0 -14 12 0.3339 0.0064
0 -14 13 0.3350 -0.0094
0 -14 14 0.3631 0.0187
0 -14 15 0.3887 0.0418
0 -14 16 -0.0768 0.0207
0 -13 1 0.7294 -0.0495
0 -13 2 0.5657 -0.0162
0 -13 3 0.3306 0.0049
0 -13 4 0.3516 0.0027
0 -13 5 -0.1642 -0.0009
0 -13 6 -0.2971 -0.0015
0 -13 7 0.1612 0.0009
0 -13 8 0.4225 0.0035
0 -13 9 0.6602 0.0011
0 -13 10 0.7160 -0.0005
0 -13 11 0.2864 0.0087
0 -13 12 -0.2143 0.0111
0 -13 13 -0.1327 -0.0133
0 -13 14 0.0830 -0.0203
0 -13 15 0.4021 0.0047
0 -13 16 0.1230 0.0126
0 -12 1 -0.3623 0.0204
0 -12 2 0.5129 -0.0004
0 -12 3 0.7148 -0.0217
0 -12 4 0.5231 -0.0138
0 -12 5 0.2919 0.0117
0 -12 6 -0.0521 0.0167
0 -12 7 0.2716 0.0031
0 -12 8 0.3133 -0.0068
0 -12 9 -0.0414 -0.0025
0 -12 10 0.0645 0.0006
0 -12 11 0.2009 -0.0050
0 -12 12 -0.0679 0.0018
0 -12 13 0.2360 0.0070
0 -12 14 0.8442 -0.0016
0 -12 15 1.3698 -0.0032
0 -12 16 1.5342 0.0064
0 -12 17 0.4734 -0.0086
0 -11 1 -1.3641 0.0118
0 -11 2 -1.1357 0.0437
0 -11 3 0.1673 0.0342
0 -11 4 0.3093 0.0008
0 -11 5 0.0426 -0.0110
0 -11 6 -0.1934 -0.0129
0 -11 7 0.2218 -0.0118
0 -11 8 0.7110 -0.0102
0 -11 9 0.3226 -0.0095
0 -11 10 0.1860 0.0011
0 -11 11 0.7044 0.0015
0 -11 12 0.7463 -0.0086
0 -11 13 0.8177 -0.0039
0 -11 14 1.0934 0.0074
0 -11 15 0.8425 0.0005
0 -11 16 1.0128 -0.0051
0 -11 17 0.6613 -0.0168
0 -11 18 -0.2783 -0.0472
0 -10 1 0.2189 -0.0668
0 -10 2 -1.6411 -0.0610
0 -10 3 -1.3145 -0.0326
0 -10 4 -0.3160 -0.0076
0 -10 5 -0.1316 0.0137
0 -10 6 -0.3880 0.0101
0 -10 7 -0.2228 -0.0062
0 -10 8 0.5579 0.0002
0 -10 9 0.4464 0.0085
0 -10 10 -0.1555 0.0012
0 -10 11 0.3116 -0.0034
0 -10 12 0.7465 -0.0073
0 -10 13 0.6638 -0.0123
0 -10 14 0.8714 0.0010
0 -10 15 0.2073 0.0124
0 -10 16 -0.4171 0.0097
0 -10 17 0.0066 0.0080
0 -10 18 -0.2033 -0.0252
0 -9 1 2.2030 0.1001
0 -9 2 0.9710 0.0875
0 -9 3 -1.0062 0.0448
0 -9 4 -1.1437 -0.0006
0 -9 5 -0.4509 -0.0093
0 -9 6 -0.1102 0.0030
0 -9 7 -0.2603 -0.0043
0 -9 8 0.1976 -0.0193
0 -9 9 0.6650 -0.0071
0 -9 10 -0.1220 0.0019
0 -9 11 -0.5164 -0.0110
0 -9 12 -0.0432 -0.0091
0 -9 13 -0.0431 0.0007
0 -9 14 0.2989 0.0047
0 -9 15 0.3786 0.0083
0 -9 16 -0.3753 -0.0017
0 -9 17 -0.2488 -0.0063
0 -9 18 0.3833 -0.0348
0 -8 1 0.9613 -0.1186
0 -8 2 3.3386 -0.0824
0 -8 3 2.3948 -0.0340
0 -8 4 0.5070 -0.0087
0 -8 5 -0.2983 -0.0027
0 -8 6 -0.1384 -0.0028
0 -8 7 -0.2381 0.0127
0 -8 8 -0.4958 0.0130
0 -8 9 0.2969 -0.0027
0 -8 10 0.8607 0.0060
0 -8 11 0.4054 0.0040
0 -8 12 0.2186 -0.0089
0 -8 13 -0.1765 -0.0005
0 -8 14 -0.4054 0.0060
0 -8 15 -0.2382 0.0073
0 -8 16 -0.4479 -0.0011
0 -8 17 -0.6432 -0.0009
0 -8 18 -0.1475 -0.0069
0 -8 19 0.3749 -0.0523
0 -7 1 -2.6550 0.1173
0 -7 2 0.5892 0.0651
0 -7 3 2.8050 0.0190
0 -7 4 2.3427 -0.0039
0 -7 5 1.1930 0.0155
0 -7 6 0.7648 0.0145
0 -7 7 0.6859 -0.0082
0 -7 8 -0.0700 0.0015
0 -7 9 -0.5430 -0.0028
0 -7 10 0.3733 -0.0115
0 -7 11 1.0354 0.0002
0 -7 12 1.0321 -0.0007
0 -7 13 0.5605 0.0007
0 -7 14 0.3477 0.0013
0 -7 15 0.5509 -0.0026
0 -7 16 0.5399 -0.0076
0 -7 17 0.6480 -0.0138
0 -7 18 0.4037 0.0065
0 -7 19 0.7989 -0.0065
0 -6 1 -3.0393 -0.0671
0 -6 2 -3.7797 -0.0211
0 -6 3 -0.9669 0.0123
0 -6 4 0.5492 -0.0106
0 -6 5 0.2364 -0.0314
0 -6 6 0.1862 -0.0030
0 -6 7 0.5876 -0.0041
0 -6 8 0.5466 -0.0089
0 -6 9 -0.4157 0.0101
0 -6 10 -0.6437 0.0081
0 -6 11 0.1727 0.0023
0 -6 12 0.8357 -0.0036
0 -6 13 0.5329 -0.0052
0 -6 14 0.1699 -0.0017
0 -6 15 0.7211 -0.0067
0 -6 16 0.3545 0.0030
0 -6 17 0.0365 -0.0017
0 -6 18 -0.3930 -0.0027
0 -6 19 -0.8574 0.0184
0 -5 1 4.5732 0.0181
0 -5 2 -2.6462 -0.0340
0 -5 3 -3.6035 -0.0326
0 -5 4 -0.8004 0.0172
0 -5 5 -0.3284 0.0191
0 -5 6 -0.9759 0.0056
0 -5 7 -0.5160 0.0090
0 -5 8 0.3155 -0.0101
0 -5 9 0.3460 -0.0155
0 -5 10 -0.3150 -0.0038
0 -5 11 -0.3990 0.0020
0 -5 12 0.2040 0.0014
0 -5 13 0.4393 -0.0018
0 -5 14 -0.3629 0.0077
0 -5 15 0.1326 -0.0015
0 -5 16 0.4249 -0.0016
0 -5 17 -0.4556 0.0138
0 -5 18 -0.8164 -0.0043
0 -5 19 -1.4303 -0.0087
0 -4 1 13.0812 0.0725
0 -4 2 6.6893 0.0870
0 -4 3 -1.6683 0.0206
0 -4 4 -1.9187 -0.0269
0 -4 5 0.4469 0.0028
0 -4 6 -0.6004 0.0060
0 -4 7 -1.4717 0.0001
0 -4 8 -0.6350 0.0052
0 -4 9 0.6442 -0.0020
0 -4 10 0.8615 0.0004
0 -4 11 0.3274 0.0056
0 -4 12 -0.0193 0.0096
0 -4 13 0.4384 0.0034
0 -4 14 0.0165 0.0076
0 -4 15 -0.4203 0.0051
0 -4 16 0.4664 -0.0173
0 -4 17 0.2423 -0.0045
0 -4 18 -0.2238 0.0033
0 -4 19 -0.5835 -0.0037
0 -3 1 1.0774 -0.1369
0 -3 2 9.5711 -0.1060
0 -3 3 4.6173 -0.0007
0 -3 4 -1.6116 0.0015
0 -3 5 0.1365 -0.0051
0 -3 6 1.0173 0.0174
0 -3 7 -1.0436 0.0016
0 -3 8 -1.9681 0.0006
0 -3 9 -0.7877 0.0059
0 -3 10 0.6267 0.0084
0 -3 11 0.8877 0.0063
0 -3 12 0.1832 0.0005
0 -3 13 -0.1437 -0.0062
0 -3 14 0.2253 -0.0096
0 -3 15 -0.3934 0.0024
0 -3 16 -0.3509 -0.0032
0 -3 17 0.1544 -0.0011
0 -3 18 0.1463 0.0066
0 -3 19 -0.0224 0.0052
0 -2 1 -17.7651 0.2418
0 -2 2 -5.3487 0.0858
0 -2 3 3.3316 0.0096
0 -2 4 -0.7956 0.0274
0 -2 5 -2.3712 0.0026
0 -2 6 0.8501 0.0091
0 -2 7 1.1167 0.0047
0 -2 8 -0.7404 -0.0065
0 -2 9 -1.4730 -0.0045
0 -2 10 -0.4407 -0.0073
0 -2 11 0.3703 -0.0063
0 -2 12 0.4091 -0.0071
0 -2 13 -0.4258 0.0005
0 -2 14 -0.3034 0.0054
0 -2 15 0.1978 0.0094
0 -2 16 -0.0311 0.0044
0 -2 17 0.0526 0.0031
0 -2 18 0.3954 -0.0035
0 -2 19 0.6463 -0.0371
0 -1 1 -0.6545 -0.2232
0 -1 2 -7.8821 -0.0279
0 -1 3 0.1024 -0.0414
0 -1 4 1.9311 -0.0265
0 -1 5 -2.5472 -0.0150
0 -1 6 -1.4101 -0.0072
0 -1 7 1.3011 0.0070
0 -1 8 1.2734 0.0041
0 -1 9 -0.6147 0.0132
0 -1 10 -1.1320 0.0100
0 -1 11 -0.8054 0.0013
0 -1 12 -0.2659 -0.0071
0 -1 13 -0.1897 -0.0089
0 -1 14 -0.6801 -0.0028
0 -1 15 -0.0915 -0.0007
0 -1 16 0.4953 -0.0159
0 -1 17 0.2471 -0.0196
0 -1 18 -0.1419 0.0026
0 -1 19 -0.0454 -0.0319
0 0 1 34.5223 -0.1895
0 0 2 15.2281 -0.0867
0 0 3 8.7444 0.0028
0 0 4 10.0718 0.0263
0 0 5 4.8452 0.0356
0 0 6 0.9554 0.0137
0 0 7 1.6012 0.0011
0 0 8 2.8596 -0.0176
0 0 9 1.6799 -0.0179
0 0 10 0.0115 -0.0043
0 0 11 -0.4591 0.0030
0 0 12 -0.5951 0.0080
0 0 13 -0.0015 0.0059
0 0 14 -0.0751 0.0007
0 0 15 -0.4111 0.0042
0 0 16 0.1764 0.0039
0 0 17 0.7352 -0.0011
0 0 18 0.3346 0.0465
0 0 19 -0.0669 0.0694
0 1 0 20.0625 0.4432
0 1 1 34.3016 0.3243
0 1 2 27.2936 0.1424
0 1 3 13.7610 0.0480
0 1 4 10.6058 -0.0208
0 1 5 7.5837 -0.0309
0 1 6 2.7833 -0.0292
0 1 7 0.8584 -0.0170
0 1 8 1.6544 -0.0006
0 1 9 2.2680 0.0062
0 1 10 1.0681 0.0122
0 1 11 0.3603 0.0069
0 1 12 -0.2691 -0.0007
0 1 13 -0.5090 -0.0010
0 1 14 -0.1531 -0.0024
0 1 15 -0.4347 -0.0018
0 1 16 -0.7400 0.0104
0 1 17 0.0535 0.0044
0 1 18 0.4562 0.0184
0 2 0 -15.4032 -0.1866
0 2 1 1.4737 -0.0813
0 2 2 11.4703 -0.0661
0 2 3 5.2004 -0.0411
0 2 4 0.9069 -0.0294
0 2 5 1.4122 -0.0064
0 2 6 0.5811 0.0212
0 2 7 -0.7475 0.0198
0 2 8 -1.2390 0.0129
0 2 9 -0.0980 0.0047
0 2 10 0.1611 0.0002
0 2 11 -0.1097 -0.0051
0 2 12 -0.0475 -0.0134
0 2 13 -0.2823 -0.0118
0 2 14 -0.1532 -0.0003
0 2 15 0.2718 0.0015
0 2 16 -0.2280 -0.0020
0 2 17 -0.1541 -0.0168
0 2 18 0.6338 -0.0522
0 3 0 -12.2997 0.0906
0 3 1 -13.2254 0.0605
0 3 2 -3.0103 0.0105
0 3 3 -0.3567 -0.0020
0 3 4 -2.8459 0.0109
0 3 5 -1.9172 0.0107
0 3 6 -0.3529 0.0168
0 3 7 -0.0298 0.0082
0 3 8 -1.3481 -0.0072
0 3 9 -1.6709 -0.0132
0 3 10 -0.9105 -0.0074
0 3 11 -0.8443 0.0033
0 3 12 -0.7323 0.0067
0 3 13 -0.3056 0.0043
0 3 14 -0.2771 0.0028
0 3 15 0.1437 0.0008
0 3 16 -0.0479 -0.0142
0 3 17 -0.8267 -0.0275
0 3 18 -0.0406 -0.0431
0 4 0 7.5672 -0.0231
0 4 1 -2.2204 0.0231
0 4 2 -2.2931 0.0208
0 4 3 1.2333 -0.0055
0 4 4 0.6440 -0.0048
0 4 5 -0.1310 -0.0038
0 4 6 0.2733 -0.0060
0 4 7 1.2980 -0.0098
0 4 8 0.8976 -0.0080
0 4 9 -0.3211 0.0020
0 4 10 -0.1651 0.0122
0 4 11 0.1195 0.0180
0 4 12 -0.5914 0.0085
0 4 13 -0.7094 -0.0002
0 4 14 -0.4566 -0.0033
0 4 15 0.0269 0.0091
0 4 16 0.6665 0.0242
0 4 17 -0.2610 0.0179
0 5 0 9.6895 -0.0597
0 5 1 6.1981 -0.0679
0 5 2 2.1296 -0.0484
0 5 3 2.5938 -0.0275
0 5 4 3.0753 -0.0042
0 5 5 2.2079 0.0164
0 5 6 1.0068 0.0251
0 5 7 1.3932 0.0121
0 5 8 2.2340 -0.0040
0 5 9 1.5483 -0.0049
0 5 10 0.8596 -0.0077
0 5 11 1.2771 -0.0065
0 5 12 0.9380 -0.0179
0 5 13 0.0756 -0.0278
0 5 14 -0.0775 -0.0195
0 5 15 0.0934 0.0001
0 5 16 1.1611 0.0445
0 5 17 1.1491 0.0652
0 6 0 2.0160 0.1068
0 6 1 4.6173 0.1094
0 6 2 3.1971 0.0753
0 6 3 2.0636 0.0387
0 6 4 2.1731 0.0114
0 6 5 2.5324 -0.0094
0 6 6 1.5534 -0.0115
0 6 7 0.9140 -0.0095
0 6 8 1.7846 -0.0164
0 6 9 1.9626 -0.0043
0 6 10 0.8730 -0.0002
0 6 11 0.4609 -0.0026
0 6 12 0.7141 -0.0093
0 6 13 0.2335 -0.0214
0 6 14 -0.3195 -0.0051
0 6 15 -0.8509 0.0114
0 6 16 -0.4451 0.0363
0 7 0 -2.2907 -0.1346
0 7 1 0.4510 -0.1085
0 7 2 1.4280 -0.0787
0 7 3 0.7141 -0.0523
0 7 4 -0.1991 -0.0217
0 7 5 0.4509 -0.0019
0 7 6 0.9564 0.0065
0 7 7 0.2446 0.0162
0 7 8 0.1865 0.0022
0 7 9 0.5082 -0.0047
0 7 10 0.0812 -0.0003
0 7 11 -0.6168 0.0013
0 7 12 -0.5164 0.0070
0 7 13 -0.2586 -0.0035
0 7 14 -0.2644 0.0070
0 7 15 -0.6858 0.0236
0 7 16 -0.5610 0.0257
0 8 0 -1.7504 0.1190
0 8 1 -1.3598 0.0944
0 8 2 -0.1448 0.0596
0 8 3 0.2372 0.0329
0 8 4 -0.5403 0.0185
0 8 5 -0.7145 0.0137
0 8 6 0.2975 -0.0013
0 8 7 0.2653 -0.0079
0 8 8 -0.3715 -0.0102
0 8 9 -0.7087 -0.0104
0 8 10 -0.6826 0.0008
0 8 11 -0.4340 0.0137
0 8 12 -0.1178 0.0350
0 8 13 0.2204 0.0278
0 8 14 0.5418 0.0158
0 8 15 0.1010 0.0067
0 9 0 0.4656 -0.0745
0 9 1 -0.6948 -0.0407
0 9 2 -0.4570 -0.0356
0 9 3 -0.0618 -0.0288
0 9 4 -0.0238 -0.0166
0 9 5 -0.4501 -0.0023
0 9 6 -0.0420 0.0027
0 9 7 0.2068 -0.0058
0 9 8 -0.1662 -0.0044
0 9 9 -0.5818 0.0129
0 9 10 -0.8486 0.0248
0 9 11 -0.3660 0.0118
0 9 12 0.3850 0.0058
0 9 13 0.5745 -0.0222
0 9 14 0.8311 -0.0410
0 10 0 0.8883 0.0498
0 10 1 0.0506 0.0410
0 10 2 -0.2133 0.0114
0 10 3 -0.2450 -0.0111
0 10 4 0.0971 -0.0012
0 10 5 0.1113 0.0101
0 10 6 0.1972 0.0157
0 10 7 0.3264 0.0092
0 10 8 0.1122 -0.0056
0 10 9 0.1253 -0.0000
0 10 10 -0.1375 0.0131
0 10 11 -0.3295 -0.0127
0 10 12 0.1309 -0.0154
0 10 13 0.2306 -0.0308
0 10 14 0.2441 -0.0785
0 11 0 -0.2879 0.0124
0 11 1 -0.0673 0.0268
0 11 2 -0.1813 0.0155
0 11 3 -0.4025 -0.0161
0 11 4 -0.0890 -0.0125
0 11 5 0.1987 0.0052
0 11 6 0.1688 -0.0018
0 11 7 0.2746 -0.0157
0 11 8 0.1046 -0.0228
0 11 9 0.3589 -0.0126
0 11 10 0.5713 0.0144
0 11 11 0.1522 -0.0318
0 11 12 0.0503 -0.0605
0 11 13 0.0633 -0.0052
0 12 0 -0.4241 -0.0380
0 12 1 0.3033 -0.0465
0 12 2 0.9772 -0.0402
0 12 3 0.5636 -0.0371
0 12 4 0.3234 -0.0197
0 12 5 0.5687 0.0210
0 12 6 0.3372 0.0315
0 12 7 0.2943 -0.0007
0 12 8 -0.0969 -0.0237
0 12 9 -0.2960 -0.0184
0 12 10 -0.0705 0.0461
0 12 11 -0.3286 0.0411
0 12 12 -0.4852 -0.0731
0 13 0 -0.0395 0.0616
0 13 1 -0.5563 0.0512
0 13 2 0.4976 0.0310
0 13 3 0.6686 0.0144
0 13 4 -0.0644 0.0054
0 13 5 0.0743 0.0097
0 13 6 -0.0590 0.0147
0 13 7 0.2662 -0.0165
0 13 8 0.4177 -0.0389
0 13 9 -0.0766 -0.0402
0 13 10 -0.1987 0.0217
0 13 11 -0.5266 0.1281
0 14 0 0.6684 -0.0612
0 14 1 -0.6708 -0.0541
0 14 2 -0.4852 -0.0305
0 14 3 0.5997 -0.0170
0 14 4 0.2486 -0.0024
0 14 5 0.5399 0.0103
0 14 6 0.3293 0.0085
0 14 7 0.0711 -0.0475
0 14 8 0.6581 -0.1116
0 14 9 0.4771 -0.1257
0 15 0 1.2187 0.0809
0 15 1 0.8310 0.0409
0 15 2 0.0427 0.0317
0 15 3 1.0259 0.0280
0 15 4 0.7671 -0.0065
0 15 5 0.9458 -0.0222
0 15 6 1.4009 0.0019
0 15 7 0.4173 -0.0057
0 15 8 0.2579 -0.0901
0 16 0 -0.2226 -0.0128
0 16 1 0.6358 -0.0158
0 16 2 -0.0637 -0.0238
0 16 3 0.6997 0.0339
0 16 4 0.6862 0.0271
0 16 5 -0.2075 -0.0409
0 16 6 0.6006 -0.0499
0 17 0 -0.6085 -0.0182
0 17 1 0.4154 -0.0159
0 17 2 0.0267 -0.0473
0 17 3 0.0628 0.0431
0 17 4 0.7690 0.1579
0 18 0 0.0986 -0.0238
0 18 1 0.5514 -0.0326
0 18 2 0.7364 -0.1027
1 -19 0 1.3158 0.0616
1 -19 1 1.2038 0.0802
1 -19 2 -0.1676 0.0516
1 -19 3 -0.8889 -0.0082
1 -19 4 -0.1926 0.0140
1 -19 5 -0.3360 0.0340
1 -19 6 -1.4957 0.0074
1 -19 7 -1.0569 -0.0355
1 -18 0 0.9971 -0.0013
1 -18 1 2.1371 0.0168
1 -18 2 1.5746 0.0427
1 -18 3 -0.5516 0.0120
1 -18 4 -1.6602 -0.0173
1 -18 5 -1.0097 -0.0005
1 -18 6 -1.4994 0.0116
1 -18 7 -1.9442 0.0080
1 -18 8 -0.9640 -0.0168
1 -18 9 -0.7799 -0.0117
1 -18 10 -0.6014 -0.0085
1 -17 0 0.2760 -0.0132
1 -17 1 1.1288 -0.0347
1 -17 2 1.7330 -0.0453
1 -17 3 1.3482 -0.0179
1 -17 4 -0.1626 -0.0110
1 -17 5 -0.2005 0.0093
1 -17 6 0.1918 0.0203
1 -17 7 -0.8145 0.0175
1 -17 8 -0.9610 0.0014
1 -17 9 -1.0150 -0.0046
1 -17 10 -1.6506 0.0168
1 -17 11 -0.9904 0.0031
1 -17 12 -0.0464 -0.0101
1 -16 0 0.0115 0.0271
1 -16 1 0.2239 0.0602
1 -16 2 -0.0964 0.0270
1 -16 3 0.0147 0.0164
1 -16 4 -0.0359 0.0000
1 -16 5 -0.1677 -0.0097
1 -16 6 0.5139 0.0033
1 -16 7 0.0736 0.0036
1 -16 8 -0.6847 -0.0036
1 -16 9 -0.3688 -0.0175
1 -16 10 -0.5731 -0.0031
1 -16 11 -0.6905 0.0098
1 -16 12 0.1996 0.0008
1 -16 13 0.8770 -0.0157
1 -16 14 0.4429 -0.0546
1 -15 0 0.1071 -0.0771
1 -15 1 0.4314 -0.0410
1 -15 2 0.3564 -0.0320
1 -15 3 -0.2896 -0.0123
1 -15 4 -0.1171 0.0165
1 -15 5 0.2055 0.0054
1 -15 6 0.6781 0.0017
1 -15 7 0.6770 -0.0006
1 -15 8 -0.2653 -0.0008
1 -15 9 -0.4911 -0.0048
1 -15 10 0.0579 -0.0110
1 -15 11 0.2782 -0.0079
1 -15 12 0.4546 -0.0031
1 -15 13 0.8117 0.0056
1 -15 14 0.6145 -0.0203
1 -15 15 -0.1260 -0.0447
1 -14 0 -0.0268 0.0658
1 -14 1 -0.2855 0.0720
1 -14 2 0.0048 0.0448
1 -14 3 -0.4107 -0.0041
1 -14 4 -0.8110 -0.0066
1 -14 5 -0.4916 -0.0068
1 -14 6 0.1531 -0.0070
1 -14 7 0.6141 -0.0065
1 -14 8 0.5616 -0.0094
1 -14 9 0.0787 -0.0009
1 -14 10 -0.1315 0.0054
1 -14 11 0.0658 0.0003
1 -14 12 0.2835 -0.0068
1 -14 13 0.2835 0.0118
1 -14 14 0.1511 0.0228
1 -14 15 -0.3638 0.0057
1 -13 0 0.2487 -0.0630
1 -13 1 0.1875 -0.0401
1 -13 2 0.1079 -0.0084
1 -13 3 -0.0600 -0.0037
1 -13 4 -0.4167 -0.0005
1 -13 5 -0.5702 -0.0037
1 -13 6 -0.0219 -0.0090
1 -13 7 0.4006 -0.0034
1 -13 8 0.6900 -0.0006
1 -13 9 0.9049 0.0005
1 -13 10 0.5257 0.0039
1 -13 11 -0.0107 0.0060
1 -13 12 0.1100 -0.0069
1 -13 13 0.3299 -0.0065
1 -13 14 0.2583 0.0109
1 -13 15 0.0161 0.0140
1 -13 16 -0.4412 0.0025
1 -12 0 -0.5332 0.0401
1 -12 1 0.0048 0.0196
1 -12 2 0.6845 -0.0097
1 -12 3 0.4785 -0.0234
1 -12 4 0.2275 -0.0047
1 -12 5 -0.0568 0.0129
1 -12 6 0.1364 0.0099
1 -12 7 0.3375 -0.0009
1 -12 8 -0.0373 -0.0033
1 -12 9 -0.0320 0.0054
1 -12 10 0.3202 0.0030
1 -12 11 0.3644 0.0016
1 -12 12 0.8446 0.0027
1 -12 13 1.6619 0.0024
1 -12 14 1.5993 0.0064
1 -12 15 1.2861 0.0078
1 -12 16 0.6917 -0.0033
1 -12 17 0.0952 -0.0279
1 -11 0 -1.0405 -0.0072
1 -11 1 -1.4573 0.0291
1 -11 2 0.1545 0.0378
1 -11 3 0.9325 0.0131
1 -11 4 0.4532 -0.0016
1 -11 5 -0.0868 -0.0073
1 -11 6 -0.0790 -0.0041
1 -11 7 0.4854 0.0007
1 -11 8 0.4057 -0.0072
1 -11 9 -0.0161 -0.0005
1 -11 10 0.3169 0.0085
1 -11 11 0.8217 0.0013
1 -11 12 1.3271 -0.0032
1 -11 13 2.2620 0.0029
1 -11 14 1.9051 0.0065
1 -11 15 0.7196 -0.0028
1 -11 16 0.1272 -0.0114
1 -11 17 -0.5382 -0.0408
1 -10 0 0.7042 -0.0424
1 -10 1 -1.5397 -0.0569
1 -10 2 -2.0084 -0.0518
1 -10 3 -0.4837 -0.0352
1 -10 4 0.1296 -0.0004
1 -10 5 -0.1505 0.0136
1 -10 6 -0.3568 0.0021
1 -10 7 0.1874 0.0075
1 -10 8 0.6980 0.0126
1 -10 9 0.2572 0.0043
1 -10 10 0.0084 -0.0004
1 -10 11 0.4390 -0.0033
1 -10 12 0.6047 -0.0090
1 -10 13 1.2341 -0.0068
1 -10 14 1.2627 0.0091
1 -10 15 -0.2040 0.0084
1 -10 16 -0.7541 0.0022
1 -10 17 -0.6757 -0.0159
1 -10 18 -0.7820 -0.0378
1 -9 0 2.2361 0.0943
1 -9 1 1.6398 0.1038
1 -9 2 -1.1798 0.0742
1 -9 3 -1.9198 0.0194
1 -9 4 -1.0130 -0.0028
1 -9 5 -0.2360 0.0051
1 -9 6 -0.0485 -0.0018
1 -9 7 0.0514 -0.0151
1 -9 8 0.6421 -0.0097
1 -9 9 0.6808 0.0013
1 -9 10 -0.1109 -0.0053
1 -9 11 -0.1333 -0.0112
1 -9 12 0.0227 -0.0022
1 -9 13 0.2872 -0.0011
1 -9 14 0.8004 0.0034
1 -9 15 -0.0494 0.0052
1 -9 16 -0.8074 -0.0038
1 -9 17 -0.0748 -0.0196
1 -9 18 0.2004 -0.0491
1 -8 0 0.7830 -0.1163
1 -8 1 3.8039 -0.1059
1 -8 2 3.0813 -0.0636
1 -8 3 0.5895 -0.0285
1 -8 4 -0.5840 -0.0082
1 -8 5 -0.4123 -0.0016
1 -8 6 0.0445 0.0015
1 -8 7 -0.0892 0.0052
1 -8 8 -0.0571 -0.0019
1 -8 9 0.8148 0.0049
1 -8 10 0.7769 0.0133
1 -8 11 0.1926 -0.0001
1 -8 12 -0.0973 0.0016
1 -8 13 -0.3422 0.0088
1 -8 14 -0.0400 0.0042
1 -8 15 -0.1592 0.0023
1 -8 16 -0.8985 0.0004
1 -8 17 -0.5244 0.0035
1 -8 18 0.7287 -0.0213
1 -7 0 -2.6736 0.1277
1 -7 1 0.5053 0.0928
1 -7 2 3.3848 0.0429
1 -7 3 2.8982 0.0042
1 -7 4 1.2992 0.0090
1 -7 5 0.6583 0.0231
1 -7 6 0.8057 0.0021
1 -7 7 0.7098 -0.0068
1 -7 8 -0.2083 -0.0053
1 -7 9 -0.1005 -0.0111
1 -7 10 0.8296 0.0004
1 -7 11 0.8740 0.0030
1 -7 12 0.4605 -0.0012
1 -7 13 0.1167 0.0047
1 -7 14 0.3690 -0.0013
1 -7 15 0.7216 -0.0085
1 -7 16 0.6185 -0.0211
1 -7 17 0.2475 -0.0191
1 -7 18 1.0359 -0.0139
1 -7 19 1.8171 -0.0389
1 -6 0 -3.0216 -0.0978
1 -6 1 -4.6624 -0.0529
1 -6 2 -1.4513 -0.0036
1 -6 3 1.0168 0.0029
1 -6 4 0.5239 -0.0192
1 -6 5 -0.0847 -0.0056
1 -6 6 0.2737 0.0091
1 -6 7 0.7108 -0.0007
1 -6 8 0.2059 0.0043
1 -6 9 -0.6642 0.0065
1 -6 10 -0.1423 0.0037
1 -6 11 0.7032 0.0035
1 -6 12 0.7607 -0.0045
1 -6 13 0.2830 -0.0020
1 -6 14 0.3850 -0.0045
1 -6 15 0.5268 0.0023
1 -6 16 0.3175 0.0091
1 -6 17 -0.3750 -0.0029
1 -6 18 -0.9855 0.0095
1 -6 19 0.0573 0.0108
1 -5 0 6.0876 0.0572
1 -5 1 -2.4972 0.0007
1 -5 2 -5.7870 -0.0297
1 -5 3 -2.6632 -0.0014
1 -5 4 -0.6575 0.0268
1 -5 5 -1.4209 0.0122
1 -5 6 -1.1508 0.0089
1 -5 7 -0.1698 0.0048
1 -5 8 0.3508 -0.0097
1 -5 9 -0.3117 -0.0100
1 -5 10 -0.8141 -0.0083
1 -5 11 -0.2852 -0.0017
1 -5 12 0.3434 -0.0006
1 -5 13 -0.0106 0.0063
1 -5 14 -0.2205 0.0053
1 -5 15 0.2179 -0.0034
1 -5 16 0.0890 0.0119
1 -5 17 -0.3238 0.0022
1 -5 18 -1.3192 -0.0081
1 -5 19 -1.1507 0.0021
1 -4 0 15.4982 0.0108
1 -4 1 11.0968 0.0567
1 -4 2 -0.4219 0.0477
1 -4 3 -4.7896 -0.0157
1 -4 4 -1.6476 -0.0079
1 -4 5 -1.2005 0.0120
1 -4 6 -2.1011 -0.0076
1 -4 7 -1.3623 -0.0039
1 -4 8 0.0474 -0.0010
1 -4 9 0.6337 0.0006
1 -4 10 -0.0619 0.0008
1 -4 11 -0.5891 0.0010
1 -4 12 -0.1282 -0.0010
1 -4 13 0.2016 -0.0017
1 -4 14 -0.3644 0.0072
1 -4 15 -0.1039 -0.0038
1 -4 16 0.3439 0.0005
1 -4 17 0.4071 0.0026
1 -4 18 -0.1205 -0.0110
1 -4 19 -0.6311 -0.0027
1 -3 0 1.3396 -0.1029
1 -3 1 13.6879 -0.1457
1 -3 2 11.0857 -0.0487
1 -3 3 0.3396 0.0040
1 -3 4 -1.4004 -0.0162
1 -3 5 0.7425 0.0093
1 -3 6 -0.5630 0.0036
1 -3 7 -1.7453 -0.0077
1 -3 8 -1.1262 0.0008
1 -3 9 0.5318 0.0081
1 -3 10 1.0056 0.0112
1 -3 11 0.1727 0.0013
1 -3 12 -0.5015 -0.0053
1 -3 13 -0.0460 -0.0143
1 -3 14 -0.1542 -0.0075
1 -3 15 -0.6501 0.0005
1 -3 16 -0.3929 0.0112
1 -3 17 0.0766 0.0207
1 -3 18 0.2901 0.0033
1 -3 19 -0.1101 0.0164
1 -2 0 -19.0932 0.2708
1 -2 1 -7.5731 0.1644
1 -2 2 6.0831 0.0242
1 -2 3 3.8280 0.0326
1 -2 4 -2.1079 0.0141
1 -2 5 -0.2891 0.0023
1 -2 6 1.0785 0.0055
1 -2 7 -0.0419 -0.0067
1 -2 8 -1.2439 -0.0030
1 -2 9 -0.5598 -0.0036
1 -2 10 0.6838 -0.0016
1 -2 11 0.7626 -0.0064
1 -2 12 -0.2037 -0.0037
1 -2 13 -0.5165 0.0069
1 -2 14 0.1614 0.0127
1 -2 15 0.2303 0.0088
1 -2 16 0.0327 0.0009
1 -2 17 0.0640 -0.0009
1 -2 18 0.4835 -0.0401
1 -2 19 0.5940 -0.0523
1 -1 0 -0.3429 -0.2875
1 -1 1 -11.3115 -0.0563
1 -1 2 -3.2127 -0.0326
1 -1 3 3.9750 -0.0359
1 -1 4 -0.8195 -0.0121
1 -1 5 -2.7254 -0.0107
1 -1 6 -0.3860 0.0015
1 -1 7 0.8505 -0.0017
1 -1 8 -0.2539 0.0060
1 -1 9 -1.3366 0.0115
1 -1 10 -0.8256 0.0092
1 -1 11 -0.1760 0.0049
1 -1 12 -0.1602 -0.0045
1 -1 13 -0.6738 -0.0023
1 -1 14 -0.3585 0.0058
1 -1 15 0.4210 0.0039
1 -1 16 0.6623 -0.0101
1 -1 17 0.0540 -0.0037
1 -1 18 -0.3619 -0.0201
1 0 0 36.8832 -0.1020
1 0 1 17.7439 -0.0835
1 0 2 7.2143 0.0122
1 0 3 10.1590 0.0264
1 0 4 7.4650 0.0349
1 0 5 1.6959 0.0189
1 0 6 0.6217 0.0065
1 0 7 1.9929 -0.0073
1 0 8 2.1068 -0.0165
1 0 9 0.2405 -0.0087
1 0 10 -0.6068 -0.0047
1 0 11 -0.4596 0.0048
1 0 12 -0.1796 0.0090
1 0 13 -0.2661 0.0029
1 0 14 -0.5049 0.0007
1 0 15 -0.3240 0.0085
1 0 16 0.4523 0.0131
1 0 17 0.5036 0.0314
1 0 18 -0.2107 0.0600
1 1 0 35.5169 0.2881
1 1 1 33.6214 0.1467
1 1 2 18.5279 0.0672
1 1 3 12.4621 0.0022
1 1 4 10.6111 -0.0237
1 1 5 5.5661 -0.0235
1 1 6 2.2073 -0.0191
1 1 7 1.9358 -0.0020
1 1 8 2.8388 0.0046
1 1 9 1.7292 0.0113
1 1 10 0.0792 0.0048
1 1 11 -0.3199 -0.0084
1 1 12 -0.2702 -0.0071
1 1 13 -0.3220 -0.0039
1 1 14 -0.3151 -0.0056
1 1 15 -0.6280 -0.0038
1 1 16 -0.2937 0.0020
1 1 17 0.4247 0.0010
1 1 18 -0.0104 0.0171
1 2 0 -0.1182 -0.1153
1 2 1 13.9671 -0.0867
1 2 2 10.8442 -0.0624
1 2 3 3.8901 -0.0385
1 2 4 3.1998 -0.0189
1 2 5 2.7403 0.0166
1 2 6 1.3261 0.0241
1 2 7 0.1650 0.0164
1 2 8 0.5706 0.0011
1 2 9 0.8859 -0.0067
1 2 10 -0.1280 -0.0018
1 2 11 -0.6373 -0.0075
1 2 12 -0.1287 -0.0079
1 2 13 -0.0423 -0.0011
1 2 14 0.0823 0.0047
1 2 15 0.0227 0.0014
1 2 16 -0.2100 -0.0036
1 2 17 0.6122 -0.0180
1 2 18 0.4407 -0.0474
1 3 0 -14.9838 0.0968
1 3 1 -5.4373 0.0521
1 3 2 0.6322 0.0153
1 3 3 -1.6239 0.0145
1 3 4 -2.4133 0.0066
1 3 5 -0.9117 0.0076
1 3 6 0.0957 0.0060
1 3 7 -0.6366 -0.0014
1 3 8 -1.4442 -0.0065
1 3 9 -0.9073 -0.0105
1 3 10 -0.5570 0.0057
1 3 11 -1.0023 0.0159
1 3 12 -0.5012 0.0153
1 3 13 0.0862 0.0069
1 3 14 0.0151 -0.0024
1 3 15 0.0102 -0.0036
1 3 16 -0.6467 -0.0009
1 3 17 -0.1020 0.0190
1 4 0 -2.9231 -0.0241
1 4 1 -5.0482 -0.0062
1 4 2 -1.0255 -0.0186
1 4 3 0.1243 -0.0154
1 4 4 -0.9295 -0.0050
1 4 5 -1.0007 -0.0030
1 4 6 0.0869 -0.0077
1 4 7 0.3273 -0.0102
1 4 8 -0.6244 0.0040
1 4 9 -0.9679 0.0088
1 4 10 -0.2832 0.0158
1 4 11 -0.5099 0.0133
1 4 12 -0.9781 0.0009
1 4 13 -0.3976 -0.0063
1 4 14 -0.1467 -0.0133
1 4 15 0.1985 0.0026
1 4 16 -0.2979 0.0170
1 4 17 -0.6424 0.0422
1 5 0 6.0959 -0.0373
1 5 1 1.5227 -0.0385
1 5 2 0.7423 -0.0243
1 5 3 2.1169 -0.0083
1 5 4 2.2794 0.0082
1 5 5 1.1255 0.0174
1 5 6 1.0210 0.0131
1 5 7 1.5996 -0.0039
1 5 8 1.2649 -0.0030
1 5 9 0.3596 -0.0075
1 5 10 0.3374 -0.0116
1 5 11 0.6353 -0.0106
1 5 12 -0.0562 -0.0200
1 5 13 -0.1409 -0.0144
1 5 14 0.1038 -0.0107
1 5 15 0.6207 0.0116
1 5 16 0.7523 0.0355
1 6 0 5.0187 0.0942
1 6 1 4.1988 0.0763
1 6 2 2.2370 0.0485
1 6 3 1.9542 0.0251
1 6 4 3.0015 0.0023
1 6 5 2.5712 -0.0156
1 6 6 1.6312 -0.0165
1 6 7 1.8954 -0.0174
1 6 8 2.0435 -0.0016
1 6 9 1.2772 0.0091
1 6 10 0.3620 0.0007
1 6 11 0.4443 0.0032
1 6 12 0.3176 0.0006
1 6 13 -0.0522 0.0140
1 6 14 -0.3177 0.0213
1 6 15 -0.1948 0.0230
1 6 16 0.1578 0.0384
1 7 0 0.3304 -0.1042
1 7 1 1.9315 -0.0826
1 7 2 1.3544 -0.0605
1 7 3 -0.0584 -0.0350
1 7 4 0.3708 -0.0069
1 7 5 1.4258 0.0052
1 7 6 0.9824 0.0131
1 7 7 0.6684 0.0096
1 7 8 0.7326 0.0044
1 7 9 0.5149 0.0086
1 7 10 -0.1330 0.0030
1 7 11 -0.4199 0.0095
1 7 12 -0.2854 0.0083
1 7 13 -0.1427 0.0165
1 7 14 -0.3021 0.0265
1 7 15 -0.2724 0.0118
1 8 0 -1.6816 0.1054
1 8 1 -0.2241 0.0796
1 8 2 0.5487 0.0518
1 8 3 -0.2527 0.0235
1 8 4 -1.1394 0.0113
1 8 5 -0.2078 0.0058
1 8 6 0.3706 -0.0018
1 8 7 -0.0559 -0.0033
1 8 8 -0.5077 -0.0035
1 8 9 -0.6743 0.0021
1 8 10 -0.3787 0.0025
1 8 11 0.1055 0.0199
1 8 12 0.2584 0.0200
1 8 13 0.3629 0.0061
1 8 14 0.2118 0.0044
1 9 0 -0.7430 -0.0624
1 9 1 -0.5033 -0.0502
1 9 2 0.0794 -0.0440
1 9 3 0.4250 -0.0339
1 9 4 -0.2694 -0.0195
1 9 5 -0.5310 0.0027
1 9 6 -0.0340 0.0036
1 9 7 -0.1398 -0.0067
1 9 8 -0.6186 -0.0019
1 9 9 -1.0826 0.0130
1 9 10 -0.9989 -0.0036
1 9 11 -0.0095 -0.0192
1 9 12 0.6652 -0.0412
1 9 13 0.6433 -0.0726
1 9 14 0.4777 -0.0514
1 10 0 0.2837 0.0396
1 10 1 -0.1448 0.0287
1 10 2 -0.3332 0.0044
1 10 3 0.0093 0.0026
1 10 4 0.4046 0.0108
1 10 5 0.1464 0.0229
1 10 6 0.1328 0.0190
1 10 7 0.0874 -0.0098
1 10 8 -0.0884 -0.0266
1 10 9 -0.3046 -0.0047
1 10 10 -0.7537 -0.0077
1 10 11 -0.7171 -0.0284
1 10 12 -0.0996 -0.0495
1 10 13 0.1785 -0.1060
1 11 0 0.2521 -0.0100
1 11 1 0.1020 0.0070
1 11 2 -0.2617 -0.0055
1 11 3 -0.3165 -0.0117
1 11 4 0.3268 0.0041
1 11 5 0.4994 0.0099
1 11 6 0.4189 -0.0082
1 11 7 0.4124 -0.0305
1 11 8 0.4775 -0.0286
1 11 9 0.6093 0.0162
1 11 10 0.4727 0.0278
1 11 11 -0.0223 -0.0100
1 11 12 -0.2479 -0.0081
1 12 0 0.0047 -0.0427
1 12 1 0.6890 -0.0305
1 12 2 0.3610 -0.0200
1 12 3 -0.1285 -0.0248
1 12 4 0.3294 -0.0046
1 12 5 0.5539 0.0244
1 12 6 0.4312 0.0099
1 12 7 0.3020 -0.0307
1 12 8 0.3409 -0.0301
1 12 9 0.3349 0.0482
1 12 10 0.0849 0.1105
1 12 11 -0.0701 0.0413
1 13 0 -0.6342 0.0399
1 13 1 0.2327 0.0365
1 13 2 0.5212 0.0346
1 13 3 -0.5069 0.0038
1 13 4 -0.4762 -0.0212
1 13 5 -0.2688 -0.0116
1 13 6 -0.3362 -0.0027
1 13 7 -0.3269 -0.0301
1 13 8 -0.2799 -0.0526
1 13 9 0.0259 0.0008
1 13 10 -0.2981 0.1262
1 14 0 -0.0429 -0.0591
1 14 1 -0.3232 -0.0411
1 14 2 0.8088 0.0002
1 14 3 0.2697 0.0030
1 14 4 0.1438 -0.0041
1 14 5 0.6010 0.0030
1 14 6 0.2736 0.0038
1 14 7 0.1825 -0.0297
1 14 8 -0.0963 -0.0798
1 15 0 1.5474 0.0459
1 15 1 0.3716 0.0138
1 15 2 1.0176 0.0387
1 15 3 0.9670 0.0131
1 15 4 0.3769 -0.0427
1 15 5 1.2690 -0.0370
1 15 6 1.1792 -0.0045
1 15 7 0.7753 -0.0138
1 16 0 0.0533 -0.0085
1 16 1 -0.1177 -0.0375
1 16 2 0.1676 -0.0028
1 16 3 0.8722 0.0211
1 16 4 -0.2177 -0.0746
1 16 5 -0.0217 -0.1352
1 17 0 -1.3550 -0.0190
1 17 1 -0.6724 -0.0184
1 17 2 -0.7710 0.0082
1 17 3 0.3207 0.1236
1 18 0 -0.7901 -0.0702
2 -19 0 1.7695 0.0405
2 -19 1 0.0925 -0.0011
2 -19 2 -1.4353 -0.0021
2 -19 3 -0.7846 0.0109
2 -19 4 0.0881 0.0175
2 -19 5 -1.0303 0.0007
2 -19 6 -0.8490 -0.0263
2 -19 7 0.5375 -0.0524
2 -19 8 0.6735 -0.0466
2 -18 0 1.4341 0.0380
2 -18 1 1.6770 0.0197
2 -18 2 -0.1019 0.0189
2 -18 3 -2.0022 0.0007
2 -18 4 -1.1967 -0.0125
2 -18 5 -1.0101 -0.0153
2 -18 6 -1.7153 -0.0056
2 -18 7 -0.4999 -0.0121
2 -18 8 0.1397 -0.0143
2 -18 9 -0.0465 -0.0095
2 -18 10 -0.2259 -0.0412
2 -18 11 -0.8637 -0.0331
2 -17 0 0.2959 0.0009
2 -17 1 1.0237 -0.0366
2 -17 2 1.5381 -0.0331
2 -17 3 -0.1407 -0.0154
2 -17 4 -1.1017 -0.0040
2 -17 5 -0.3287 0.0032
2 -17 6 -0.9163 0.0064
2 -17 7 -0.8195 0.0154
2 -17 8 -0.0869 0.0080
2 -17 9 -0.4152 0.0181
2 -17 10 -0.2768 0.0041
2 -17 11 0.2654 -0.0170
2 -17 12 0.5281 -0.0077
2 -16 0 0.2419 0.0533
2 -16 1 -0.1284 0.0391
2 -16 2 0.2392 0.0158
2 -16 3 0.6899 0.0102
2 -16 4 -0.1731 -0.0044
2 -16 5 0.0548 0.0050
2 -16 6 -0.0631 0.0005
2 -16 7 -0.6939 0.0034
2 -16 8 -0.1199 -0.0013
2 -16 9 0.2065 -0.0015
2 -16 10 0.0630 0.0089
2 -16 11 0.5831 -0.0015
2 -16 12 1.3493 -0.0083
2 -16 13 1.2851 -0.0301
2 -15 0 0.3996 -0.0481
2 -15 1 0.7320 -0.0355
2 -15 2 0.1212 -0.0280
2 -15 3 0.8297 0.0105
2 -15 4 1.1812 0.0075
2 -15 5 1.1066 0.0083
2 -15 6 0.8253 0.0061
2 -15 7 -0.2808 0.0002
2 -15 8 -0.8858 0.0040
2 -15 9 -0.4989 -0.0040
2 -15 10 -0.1570 -0.0007
2 -15 11 0.0489 0.0038
2 -15 12 0.5168 0.0048
2 -15 13 0.7539 -0.0159
2 -15 14 0.3596 -0.0356
2 -14 0 -0.0207 0.0626
2 -14 1 0.3714 0.0578
2 -14 2 -0.2166 0.0151
2 -14 3 -0.3951 0.0086
2 -14 4 0.1433 0.0001
2 -14 5 0.5425 -0.0078
2 -14 6 0.6096 -0.0016
2 -14 7 0.3132 -0.0068
2 -14 8 -0.2640 -0.0012
2 -14 9 -0.7109 0.0009
2 -14 10 -0.7241 -0.0029
2 -14 11 -0.4706 -0.0035
2 -14 12 -0.1733 0.0085
2 -14 13 0.0034 0.0073
2 -14 14 -0.0614 -0.0083
2 -14 15 -0.3979 -0.0036
2 -13 0 0.1389 -0.0572
2 -13 1 0.0289 -0.0265
2 -13 2 -0.4720 -0.0131
2 -13 3 -0.7743 -0.0004
2 -13 4 -0.5040 0.0017
2 -13 5 0.0902 -0.0102
2 -13 6 0.4887 -0.0059
2 -13 7 0.7114 -0.0002
2 -13 8 1.0670 0.0033
2 -13 9 0.8938 0.0011
2 -13 10 0.1300 -0.0019
2 -13 11 -0.2903 -0.0087
2 -13 12 -0.1272 -0.0026
2 -13 13 -0.0494 0.0121
2 -13 14 0.2458 0.0093
2 -13 15 0.3863 0.0084
2 -13 16 -0.0498 0.0009
2 -12 0 -0.4281 0.0346
2 -12 1 0.3627 0.0097
2 -12 2 0.2019 -0.0141
2 -12 3 -0.3604 -0.0106
2 -12 4 -0.4583 0.0049
2 -12 5 -0.2803 0.0081
2 -12 6 -0.0436 0.0014
2 -12 7 -0.1358 -0.0048
2 -12 8 0.0519 0.0061
2 -12 9 0.6323 0.0071
2 -12 10 0.7709 -0.0000
2 -12 11 0.6794 -0.0027
2 -12 12 1.1560 -0.0039
2 -12 13 1.0245 0.0065
2 -12 14 0.6084 0.0099
2 -12 15 0.9127 0.0086
2 -12 16 0.7104 -0.0147
2 -12 17 0.3561 -0.0309
2 -11 0 -1.5575 0.0111
2 -11 1 -0.2104 0.0304
2 -11 2 1.3527 0.0204
2 -11 3 1.0392 0.0086
2 -11 4 0.2598 -0.0019
2 -11 5 -0.2099 -0.0028
2 -11 6 -0.2112 0.0053
2 -11 7 -0.1582 -0.0071
2 -11 8 -0.3230 -0.0053
2 -11 9 -0.0327 0.0109
2 -11 10 0.6892 0.0075
2 -11 11 1.0484 0.0016
2 -11 12 1.8313 -0.0018
2 -11 13 1.9530 0.0009
2 -11 14 0.3966 -0.0010
2 -11 15 -0.3488 0.0030
2 -11 16 -0.4842 -0.0057
2 -11 17 -0.6073 -0.0363
2 -10 0 -1.1776 -0.0374
2 -10 1 -2.5510 -0.0514
2 -10 2 -0.9541 -0.0500
2 -10 3 0.4609 -0.0175
2 -10 4 0.4865 0.0086
2 -10 5 0.0765 0.0042
2 -10 6 -0.1303 0.0112
2 -10 7 0.1318 0.0132
2 -10 8 0.0922 0.0015
2 -10 9 -0.3896 0.0041
2 -10 10 -0.0678 0.0061
2 -10 11 0.2601 0.0016
2 -10 12 0.6356 -0.0041
2 -10 13 1.3108 -0.0000
2 -10 14 0.2421 0.0017
2 -10 15 -0.8716 -0.0011
2 -10 16 -0.6402 0.0035
2 -10 17 -0.6981 -0.0129
2 -9 0 1.7533 0.0906
2 -9 1 -1.1942 0.0805
2 -9 2 -2.8082 0.0360
2 -9 3 -1.8511 0.0057
2 -9 4 -0.5298 0.0090
2 -9 5 0.1778 0.0055
2 -9 6 0.1295 -0.0034
2 -9 7 0.1996 -0.0025
2 -9 8 0.7077 -0.0014
2 -9 9 0.1297 -0.0029
2 -9 10 -0.3826 -0.0043
2 -9 11 -0.0761 0.0016
2 -9 12 -0.0229 0.0015
2 -9 13 0.5013 -0.0032
2 -9 14 0.2409 0.0016
2 -9 15 -0.8004 -0.0013
2 -9 16 -0.1925 -0.0056
2 -9 17 0.6468 -0.0189
2 -9 18 0.2289 -0.0258
2 -8 0 3.4643 -0.0993
2 -8 1 3.4078 -0.0760
2 -8 2 0.5010 -0.0420
2 -8 3 -1.2921 -0.0168
2 -8 4 -1.0745 -0.0059
2 -8 5 0.0024 -0.0038
2 -8 6 0.4368 0.0017
2 -8 7 -0.0557 0.0039
2 -8 8 0.5008 0.0054
2 -8 9 1.0184 0.0094
2 -8 10 0.1927 0.0010
2 -8 11 -0.2301 -0.0015
2 -8 12 -0.5072 0.0075
2 -8 13 -0.4581 0.0014
2 -8 14 -0.2155 -0.0012
2 -8 15 -0.9347 0.0057
2 -8 16 -0.8823 0.0162
2 -8 17 0.8478 0.0145
2 -8 18 1.2612 -0.0016
2 -7 0 0.3947 0.0915
2 -7 1 3.9571 0.0568
2 -7 2 3.9000 0.0171
2 -7 3 1.5622 0.0098
2 -7 4 0.2286 0.0196
2 -7 5 0.5316 0.0050
2 -7 6 1.2158 -0.0107
2 -7 7 0.5351 -0.0099
2 -7 8 -0.1825 -0.0097
2 -7 9 0.6910 -0.0030
2 -7 10 0.8586 0.0010
2 -7 11 0.2929 -0.0053
2 -7 12 -0.1248 0.0024
2 -7 13 -0.2283 0.0036
2 -7 14 0.3257 -0.0050
2 -7 15 0.4781 -0.0117
2 -7 16 -0.1390 -0.0133
2 -7 17 0.6293 -0.0045
2 -7 18 2.1597 -0.0159
2 -6 0 -4.9147 -0.0746
2 -6 1 -1.5687 -0.0279
2 -6 2 2.3987 -0.0079
2 -6 3 2.3291 -0.0171
2 -6 4 0.4756 -0.0134
2 -6 5 0.1107 0.0035
2 -6 6 0.7856 0.0060
2 -6 7 0.9456 0.0053
2 -6 8 -0.1620 0.0076
2 -6 9 -0.1791 0.0056
2 -6 10 0.7192 0.0080
2 -6 11 0.8239 -0.0005
2 -6 12 0.4266 -0.0046
2 -6 13 0.0997 -0.0032
2 -6 14 0.2525 -0.0020
2 -6 15 0.5111 0.0100
2 -6 16 -0.2488 0.0094
2 -6 17 -1.2788 0.0170
2 -6 18 -0.1917 0.0231
2 -5 0 -2.2124 0.0394
2 -5 1 -7.1311 -0.0022
2 -5 2 -4.0864 -0.0079
2 -5 3 -0.0061 0.0151
2 -5 4 -0.4385 0.0119
2 -5 5 -1.1452 -0.0001
2 -5 6 -0.3852 0.0072
2 -5 7 0.5563 0.0031
2 -5 8 0.1830 -0.0021
2 -5 9 -0.8448 -0.0080
2 -5 10 -0.5591 -0.0048
2 -5 11 0.1088 0.0005
2 -5 12 0.0949 0.0009
2 -5 13 -0.3182 0.0043
2 -5 14 -0.2294 -0.0059
2 -5 15 0.2463 -0.0024
2 -5 16 0.2695 -0.0038
2 -5 17 -1.0594 -0.0115
2 -5 18 -1.4288 -0.0024
2 -4 0 12.8141 0.0224
2 -4 1 1.1151 0.0510
2 -4 2 -6.6188 0.0074
2 -4 3 -3.8684 -0.0150
2 -4 4 -1.4272 0.0085
2 -4 5 -2.2852 -0.0068
2 -4 6 -2.0337 -0.0126
2 -4 7 -0.6548 -0.0048
2 -4 8 0.4464 0.0008
2 -4 9 -0.3107 0.0017
2 -4 10 -1.1699 -0.0032
2 -4 11 -0.7656 0.0001
2 -4 12 -0.0549 -0.0047
2 -4 13 -0.1965 0.0017
2 -4 14 -0.3684 0.0039
2 -4 15 0.1604 0.0041
2 -4 16 0.9425 0.0044
2 -4 17 0.5973 -0.0125
2 -4 18 -0.5867 -0.0041
2 -3 0 14.4926 -0.1236
2 -3 1 15.3190 -0.0757
2 -3 2 3.3894 0.0005
2 -3 3 -2.3305 -0.0132
2 -3 4 0.0075 -0.0036
2 -3 5 -0.1514 0.0040
2 -3 6 -1.5139 -0.0069
2 -3 7 -1.5641 -0.0038
2 -3 8 0.1022 0.0010
2 -3 9 1.0237 0.0102
2 -3 10 0.1337 0.0024
2 -3 11 -0.6373 -0.0010
2 -3 12 -0.3384 -0.0075
2 -3 13 -0.1041 -0.0135
2 -3 14 -0.5345 -0.0045
2 -3 15 -0.6211 0.0078
2 -3 16 0.0323 0.0237
2 -3 17 0.8036 0.0087
2 -3 18 0.3360 0.0064
2 -2 0 -9.0926 0.1654
2 -2 1 6.4467 0.0304
2 -2 2 8.0968 0.0164
2 -2 3 0.1705 0.0197
2 -2 4 -0.6928 0.0010
2 -2 5 0.9580 -0.0001
2 -2 6 0.4706 -0.0080
2 -2 7 -0.8738 -0.0036
2 -2 8 -0.7532 -0.0053
2 -2 9 0.8030 -0.0015
2 -2 10 1.1083 -0.0020
2 -2 11 0.2885 -0.0043
2 -2 12 -0.1915 0.0071
2 -2 13 0.0832 0.0096
2 -2 14 0.2208 0.0073
2 -2 15 0.1286 -0.0031
2 -2 16 -0.0732 -0.0066
2 -2 17 0.3522 -0.0230
2 -2 18 0.7413 -0.0551
2 -1 0 -12.9910 -0.0572
2 -1 1 -7.0164 -0.0181
2 -1 2 4.1396 -0.0414
2 -1 3 2.2605 -0.0214
2 -1 4 -1.8665 -0.0113
2 -1 5 -1.2068 -0.0012
2 -1 6 0.1489 -0.0035
2 -1 7 -0.0870 0.0008
2 -1 8 -1.2114 0.0066
2 -1 9 -0.7205 0.0049
2 -1 10 0.0949 0.0088
2 -1 11 0.0833 0.0009
2 -1 12 -0.1927 -0.0025
2 -1 13 -0.0853 -0.0008
2 -1 14 0.2175 0.0019
2 -1 15 0.7127 -0.0006
2 -1 16 0.3879 -0.0082
2 -1 17 -0.3984 -0.0010
2 -1 18 -0.3105 -0.0137
2 0 0 16.7239 -0.0229
2 0 1 4.1984 0.0342
2 0 2 7.0986 0.0397
2 0 3 8.4779 0.0299
2 0 4 3.2344 0.0172
2 0 5 0.2741 0.0102
2 0 6 0.6434 0.0068
2 0 7 1.4641 -0.0030
2 0 8 0.3055 -0.0021
2 0 9 -0.6412 -0.0082
2 0 10 -0.3479 -0.0057
2 0 11 -0.1851 0.0036
2 0 12 -0.3680 0.0028
2 0 13 -0.2644 -0.0012
2 0 14 -0.3244 -0.0027
2 0 15 0.1251 0.0108
2 0 16 0.6708 0.0143
2 0 17 -0.0360 0.0204
2 0 18 -0.2981 0.0432
2 1 0 32.1822 0.0846
2 1 1 18.9108 0.0387
2 1 2 11.0487 0.0061
2 1 3 10.5918 -0.0178
2 1 4 7.3461 -0.0199
2 1 5 3.2960 -0.0187
2 1 6 1.7881 -0.0012
2 1 7 2.4187 0.0076
2 1 8 1.9151 0.0128
2 1 9 0.1038 0.0111
2 1 10 -0.5923 -0.0055
2 1 11 -0.2784 -0.0057
2 1 12 -0.4773 -0.0003
2 1 13 -0.4547 0.0031
2 1 14 -0.3974 -0.0048
2 1 15 -0.4554 -0.0091
2 1 16 0.3506 -0.0110
2 1 17 0.1387 -0.0379
2 2 0 12.3995 -0.0925
2 2 1 12.7457 -0.0627
2 2 2 5.7116 -0.0319
2 2 3 3.8961 -0.0155
2 2 4 4.2891 0.0114
2 2 5 3.2191 0.0195
2 2 6 1.6215 0.0113
2 2 7 1.3198 -0.0023
2 2 8 1.5134 -0.0173
2 2 9 0.5682 -0.0061
2 2 10 -0.6502 -0.0006
2 2 11 -0.3353 0.0036
2 2 12 0.0409 0.0087
2 2 13 -0.2134 0.0114
2 2 14 -0.0842 0.0130
2 2 15 -0.3563 0.0002
2 2 16 0.2543 -0.0024
2 2 17 0.4739 -0.0357
2 3 0 -6.6554 0.0669
2 3 1 0.6447 0.0374
2 3 2 0.1199 0.0269
2 3 3 -1.7930 0.0131
2 3 4 -0.9210 0.0034
2 3 5 0.4231 -0.0007
2 3 6 0.1321 -0.0114
2 3 7 -0.6243 -0.0105
2 3 8 -0.5849 -0.0154
2 3 9 -0.0471 -0.0026
2 3 10 -0.3483 0.0121
2 3 11 -0.4556 0.0119
2 3 12 0.3030 0.0063
2 3 13 0.0826 -0.0111
2 3 14 -0.1224 -0.0056
2 3 15 -0.5558 0.0084
2 3 16 -0.3430 0.0397
2 3 17 0.5441 0.0531
2 4 0 -6.2584 -0.0274
2 4 1 -3.2451 -0.0265
2 4 2 -0.6564 -0.0233
2 4 3 -1.1915 -0.0088
2 4 4 -1.8944 -0.0012
2 4 5 -0.9955 0.0013
2 4 6 -0.4947 -0.0087
2 4 7 -0.8003 -0.0022
2 4 8 -1.1375 0.0058
2 4 9 -0.7344 0.0118
2 4 10 -0.2154 0.0131
2 4 11 -0.6300 -0.0068
2 4 12 -0.2585 -0.0147
2 4 13 -0.0265 -0.0236
2 4 14 -0.1092 -0.0142
2 4 15 -0.4257 0.0107
2 4 16 -0.8105 0.0427
2 5 0 0.9635 -0.0148
2 5 1 -0.9049 -0.0112
2 5 2 0.3479 -0.0022
2 5 3 1.5180 0.0092
2 5 4 0.5863 0.0128
2 5 5 0.1765 0.0133
2 5 6 0.5152 0.0027
2 5 7 0.4002 -0.0007
2 5 8 0.0455 0.0002
2 5 9 -0.3484 -0.0026
2 5 10 0.0342 0.0044
2 5 11 -0.0858 -0.0066
2 5 12 -0.2091 -0.0065
2 5 13 0.0407 0.0025
2 5 14 0.2577 0.0162
2 5 15 0.3350 0.0324
2 5 16 -0.1771 0.0245
2 6 0 4.3936 0.0471
2 6 1 2.3460 0.0303
2 6 2 1.3255 0.0184
2 6 3 2.5338 0.0084
2 6 4 2.6405 -0.0097
2 6 5 1.5382 -0.0202
2 6 6 1.4958 -0.0167
2 6 7 1.5346 0.0014
2 6 8 1.2936 0.0192
2 6 9 0.5905 0.0122
2 6 10 0.2843 0.0137
2 6 11 0.3743 0.0127
2 6 12 0.2890 0.0203
2 6 13 0.0113 0.0324
2 6 14 -0.1382 0.0341
2 6 15 0.1459 0.0461
2 7 0 1.9943 -0.0655
2 7 1 1.9217 -0.0501
2 7 2 0.3344 -0.0335
2 7 3 0.1927 -0.0097
2 7 4 1.4564 0.0065
2 7 5 1.2943 0.0099
2 7 6 0.9042 0.0100
2 7 7 0.9632 0.0091
2 7 8 0.9394 0.0118
2 7 9 0.7146 -0.0031
2 7 10 0.3774 -0.0075
2 7 11 0.2257 -0.0106
2 7 12 0.4799 -0.0095
2 7 13 0.4569 0.0036
2 7 14 -0.0684 -0.0076
2 8 0 -0.3875 0.0745
2 8 1 0.8071 0.0604
2 8 2 0.4565 0.0335
2 8 3 -0.8954 0.0104
2 8 4 -0.5960 0.0049
2 8 5 0.3184 0.0002
2 8 6 0.2297 -0.0005
2 8 7 -0.0626 -0.0025
2 8 8 -0.2412 -0.0018
2 8 9 0.0179 -0.0119
2 8 10 0.8363 -0.0050
2 8 11 1.0476 0.0013
2 8 12 0.8055 -0.0246
2 8 13 0.8459 -0.0358
2 8 14 0.2409 -0.0515
2 9 0 -0.9013 -0.0576
2 9 1 -0.2459 -0.0440
2 9 2 0.4111 -0.0371
2 9 3 0.0087 -0.0334
2 9 4 -0.8859 -0.0088
2 9 5 -0.5630 0.0078
2 9 6 -0.2191 0.0034
2 9 7 -0.4373 -0.0074
2 9 8 -0.7657 -0.0034
2 9 9 -1.0295 -0.0072
2 9 10 -0.1663 -0.0136
2 9 11 1.1114 -0.0124
2 9 12 0.9595 -0.0517
2 9 13 0.5699 -0.0764
2 10 0 -0.1801 0.0273
2 10 1 -0.4316 0.0266
2 10 2 -0.4195 0.0201
2 10 3 0.1602 0.0098
2 10 4 -0.0768 0.0171
2 10 5 -0.4079 0.0248
2 10 6 -0.3020 0.0042
2 10 7 -0.4056 -0.0280
2 10 8 -0.3989 -0.0274
2 10 9 -0.6193 0.0052
2 10 10 -0.9910 0.0258
2 10 11 -0.2433 0.0285
2 10 12 0.3576 -0.0249
2 11 0 0.4260 -0.0168
2 11 1 0.0490 0.0057
2 11 2 -0.2996 0.0043
2 11 3 0.1276 -0.0004
2 11 4 0.5154 0.0024
2 11 5 0.3740 0.0016
2 11 6 0.4020 -0.0185
2 11 7 0.3554 -0.0270
2 11 8 0.2393 -0.0031
2 11 9 0.4704 0.0462
2 11 10 0.1811 0.0827
2 11 11 -0.3099 0.0997
2 12 0 0.6552 -0.0163
2 12 1 0.2615 0.0202
2 12 2 -0.4025 0.0152
2 12 3 -0.0445 -0.0010
2 12 4 0.4986 0.0040
2 12 5 0.4631 0.0150
2 12 6 0.4852 -0.0120
2 12 7 0.7843 -0.0273
2 12 8 0.6895 0.0241
2 12 9 0.2914 0.0930
2 12 10 0.2956 0.1039
2 13 0 0.2582 0.0177
2 13 1 0.8275 0.0464
2 13 2 -0.4003 0.0277
2 13 3 -0.7742 -0.0180
2 13 4 -0.2449 -0.0325
2 13 5 -0.3636 0.0013
2 13 6 -0.6413 0.0187
2 13 7 -0.5061 -0.0088
2 13 8 0.1657 0.0098
2 13 9 0.0715 0.0931
2 14 0 -0.6235 -0.0566
2 14 1 0.7564 -0.0027
2 14 2 0.4700 0.0169
2 14 3 -0.4145 -0.0065
2 14 4 0.2931 -0.0044
2 14 5 0.5646 0.0300
2 14 6 0.3426 0.0703
2 14 7 -0.1327 0.0455
2 15 0 0.0523 -0.0084
2 15 1 0.3094 0.0158
2 15 2 0.7699 0.0355
2 15 3 -0.4350 -0.0302
2 15 4 -0.1002 -0.0570
2 15 5 0.7170 -0.0224
2 15 6 0.8126 0.0314
2 16 0 -0.2026 -0.0298
2 16 1 -0.1948 -0.0370
2 16 2 0.8474 0.0134
2 16 3 0.1027 -0.0423
2 16 4 -0.7226 -0.1289
2 17 0 -1.2695 0.0078
2 17 1 -0.9688 -0.0045
3 -20 2 0.6899 0.0317
3 -20 3 0.8658 0.0033
3 -20 4 -0.2334 -0.0167
3 -19 0 -0.2836 -0.0877
3 -19 1 -1.7670 -0.0394
3 -19 2 -1.4020 0.0184
3 -19 3 0.6526 0.0148
3 -19 4 0.4793 -0.0001
3 -19 5 0.0250 -0.0104
3 -19 6 1.3285 -0.0287
3 -19 7 1.3410 -0.0213
3 -19 8 0.8294 -0.0245
3 -19 9 -0.0607 -0.0509
3 -18 0 0.6357 0.0055
3 -18 1 0.1575 0.0005
3 -18 2 -1.5861 0.0251
3 -18 3 -0.9339 0.0070
3 -18 4 0.4593 -0.0187
3 -18 5 -0.2767 -0.0155
3 -18 6 0.4130 -0.0058
3 -18 7 1.0808 -0.0071
3 -18 8 0.4947 0.0051
3 -18 9 -0.1002 -0.0229
3 -18 10 -1.1312 -0.0214
3 -18 11 -1.1679 0.0152
3 -17 0 -0.2360 -0.0036
3 -17 1 1.0210 -0.0327
3 -17 2 0.5417 -0.0105
3 -17 3 -1.1315 0.0003
3 -17 4 -0.3179 -0.0011
3 -17 5 -0.3075 -0.0110
3 -17 6 -0.3923 0.0088
3 -17 7 0.5551 0.0100
3 -17 8 0.3730 0.0124
3 -17 9 0.1025 0.0004
3 -17 10 0.1972 -0.0222
3 -17 11 0.2935 0.0059
3 -17 12 0.4429 0.0100
3 -16 0 -0.7653 0.0453
3 -16 1 -0.5747 0.0125
3 -16 2 0.9285 0.0111
3 -16 3 0.0715 -0.0011
3 -16 4 -0.3505 0.0072
3 -16 5 -0.0303 -0.0054
3 -16 6 -0.3752 -0.0056
3 -16 7 0.2145 0.0044
3 -16 8 0.7508 -0.0008
3 -16 9 0.4468 0.0038
3 -16 10 0.3979 -0.0124
3 -16 11 0.7894 -0.0071
3 -16 12 0.9521 0.0021
3 -16 13 0.7638 -0.0028
3 -15 0 0.3055 -0.0353
3 -15 1 -0.3829 -0.0441
3 -15 2 0.6779 -0.0069
3 -15 3 1.4776 0.0009
3 -15 4 0.9549 0.0068
3 -15 5 0.6152 0.0079
3 -15 6 -0.1290 -0.0069
3 -15 7 -0.7176 0.0049
3 -15 8 -0.4645 0.0035
3 -15 9 -0.2030 0.0058
3 -15 10 -0.2773 0.0056
3 -15 11 -0.0813 -0.0017
3 -15 12 0.1433 -0.0102
3 -15 13 0.2315 -0.0149
3 -15 14 0.2003 -0.0018
3 -14 0 0.5988 0.0491
3 -14 1 -0.1005 0.0159
3 -14 2 -0.3518 0.0127
3 -14 3 0.5523 0.0105
3 -14 4 0.7919 -0.0008
3 -14 5 0.4275 0.0074
3 -14 6 -0.0232 -0.0027
3 -14 7 -0.5049 -0.0004
3 -14 8 -0.8548 0.0045
3 -14 9 -0.8133 0.0014
3 -14 10 -0.6993 0.0007
3 -14 11 -0.3898 0.0022
3 -14 12 -0.0261 -0.0088
3 -14 13 0.2933 -0.0235
3 -14 14 0.3152 -0.0043
3 -14 15 -0.3256 0.0070
3 -13 0 0.2945 -0.0319
3 -13 1 -0.5257 -0.0198
3 -13 2 -1.2880 -0.0051
3 -13 3 -0.7351 0.0066
3 -13 4 0.1634 -0.0036
3 -13 5 0.5085 0.0007
3 -13 6 0.5393 0.0046
3 -13 7 0.8328 0.0045
3 -13 8 0.8724 0.0007
3 -13 9 0.3703 -0.0025
3 -13 10 -0.3653 -0.0048
3 -13 11 -0.6259 -0.0028
3 -13 12 -0.4429 0.0040
3 -13 13 0.3059 -0.0076
3 -13 14 1.4133 -0.0021
3 -13 15 1.1178 0.0067
3 -13 16 0.1903 0.0083
3 -12 0 0.2961 0.0247
3 -12 1 0.2283 0.0030
3 -12 2 -0.9018 -0.0066
3 -12 3 -1.2882 0.0005
3 -12 4 -0.9259 0.0041
3 -12 5 -0.5712 0.0044
3 -12 6 -0.4711 -0.0004
3 -12 7 -0.1081 0.0052
3 -12 8 0.5407 0.0033
3 -12 9 0.8176 -0.0061
3 -12 10 0.3210 -0.0019
3 -12 11 -0.0572 -0.0029
3 -12 12 -0.3249 0.0014
3 -12 13 -0.5967 0.0018
3 -12 14 0.5285 0.0029
3 -12 15 1.3486 -0.0060
3 -12 16 0.8927 -0.0297
3 -11 0 -0.5084 0.0204
3 -11 1 1.4975 0.0237
3 -11 2 1.6266 0.0141
3 -11 3 0.5865 -0.0008
3 -11 4 -0.1576 -0.0088
3 -11 5 -0.5428 0.0015
3 -11 6 -0.6645 -0.0058
3 -11 7 -0.5891 -0.0092
3 -11 8 -0.2542 0.0039
3 -11 9 0.4900 -0.0015
3 -11 10 0.6714 -0.0015
3 -11 11 0.5994 0.0023
3 -11 12 0.7372 -0.0013
3 -11 13 -0.3284 -0.0045
3 -11 14 -0.8982 0.0044
3 -11 15 -0.3879 0.0164
3 -11 16 -0.4706 -0.0078
3 -11 17 -0.3490 -0.0211
3 -10 0 -2.6013 -0.0377
3 -10 1 -1.4000 -0.0411
3 -10 2 0.6624 -0.0220
3 -10 3 1.1124 -0.0004
3 -10 4 0.6348 -0.0044
3 -10 5 0.0075 0.0005
3 -10 6 -0.2450 0.0052
3 -10 7 -0.1692 -0.0058
3 -10 8 -0.5521 0.0006
3 -10 9 -0.3614 0.0067
3 -10 10 0.2139 0.0029
3 -10 11 0.0911 0.0035
3 -10 12 0.4697 0.0024
3 -10 13 0.2224 -0.0026
3 -10 14 -0.6664 -0.0062
3 -10 15 -0.3605 0.0078
3 -10 16 -0.2974 0.0138
3 -10 17 -0.5492 0.0036
3 -9 0 -1.0951 0.0586
3 -9 1 -3.2079 0.0377
3 -9 2 -2.5207 0.0117
3 -9 3 -0.8401 0.0081
3 -9 4 0.2105 0.0070
3 -9 5 0.2209 0.0011
3 -9 6 -0.1612 0.0006
3 -9 7 0.3208 -0.0037
3 -9 8 0.2026 -0.0054
3 -9 9 -0.5145 0.0005
3 -9 10 -0.0413 0.0042
3 -9 11 0.1069 0.0048
3 -9 12 0.0785 -0.0003
3 -9 13 0.2286 -0.0023
3 -9 14 -0.3951 -0.0040
3 -9 15 -0.0599 -0.0080
3 -9 16 0.9286 -0.0081
3 -9 17 0.5849 -0.0055
3 -8 0 3.0571 -0.0649
3 -8 1 0.4784 -0.0403
3 -8 2 -1.9353 -0.0165
3 -8 3 -2.0157 -0.0092
3 -8 4 -0.5918 -0.0072
3 -8 5 0.4507 0.0030
3 -8 6 -0.0470 0.0101
3 -8 7 0.0132 0.0100
3 -8 8 0.9197 0.0059
3 -8 9 0.2954 -0.0014
3 -8 10 -0.2371 -0.0053
3 -8 11 -0.2724 0.0006
3 -8 12 -0.6484 -0.0002
3 -8 13 -0.4750 -0.0054
3 -8 14 -0.6520 0.0024
3 -8 15 -0.8349 0.0134
3 -8 16 0.5639 0.0153
3 -8 17 1.3280 0.0153
3 -8 18 0.2757 0.0195
3 -7 0 3.9287 0.0573
3 -7 1 4.9843 0.0280
3 -7 2 2.4521 0.0185
3 -7 3 -0.0664 0.0223
3 -7 4 -0.3072 0.0058
3 -7 5 0.8193 -0.0090
3 -7 6 0.8140 -0.0099
3 -7 7 -0.2100 -0.0078
3 -7 8 0.4398 -0.0047
3 -7 9 0.9661 -0.0022
3 -7 10 0.3406 -0.0063
3 -7 11 0.0288 -0.0015
3 -7 12 -0.3480 0.0069
3 -7 13 -0.2031 0.0017
3 -7 14 0.3455 -0.0037
3 -7 15 -0.1028 -0.0035
3 -7 16 0.1000 -0.0030
3 -7 17 1.5707 -0.0086
3 -7 18 1.1224 -0.0094
3 -6 0 -1.7243 -0.0393
3 -6 1 3.7330 -0.0190
3 -6 2 5.1984 -0.0234
3 -6 3 2.5244 -0.0196
3 -6 4 0.4694 -0.0086
3 -6 5 0.5173 -0.0007
3 -6 6 1.1491 0.0023
3 -6 7 0.3616 0.0063
3 -6 8 -0.0567 0.0057
3 -6 9 0.9152 0.0081
3 -6 10 1.0309 0.0043
3 -6 11 0.6157 -0.0045
3 -6 12 0.1928 -0.0026
3 -6 13 -0.0388 -0.0023
3 -6 14 0.4648 0.0049
3 -6 15 0.2365 0.0140
3 -6 16 -1.0421 0.0212
3 -6 17 -0.4374 0.0231
3 -6 18 0.4524 0.0179
3 -5 0 -7.9341 0.0131
3 -5 1 -5.1978 -0.0020
3 -5 2 1.0051 0.0045
3 -5 3 2.1173 0.0060
3 -5 4 0.3070 -0.0055
3 -5 5 -0.1960 -0.0007
3 -5 6 0.5981 0.0018
3 -5 7 0.8133 0.0020
3 -5 8 -0.3539 -0.0019
3 -5 9 -0.3816 -0.0038
3 -5 10 0.2364 0.0037
3 -5 11 0.1722 -0.0004
3 -5 12 -0.2209 0.0001
3 -5 13 -0.5212 -0.0054
3 -5 14 -0.0971 -0.0109
3 -5 15 0.5424 -0.0093
3 -5 16 -0.5331 -0.0118
3 -5 17 -1.3920 -0.0085
3 -5 18 -0.3409 -0.0177
3 -4 0 0.9895 0.0389
3 -4 1 -7.9379 0.0124
3 -4 2 -5.8641 -0.0164
3 -4 3 -1.2034 -0.0004
3 -4 4 -1.1304 -0.0012
3 -4 5 -1.8220 -0.0064
3 -4 6 -1.2578 -0.0058
3 -4 7 0.1816 -0.0041
3 -4 8 -0.1046 0.0024
3 -4 9 -1.2222 -0.0028
3 -4 10 -0.9887 0.0040
3 -4 11 -0.2991 0.0017
3 -4 12 -0.0818 -0.0016
3 -4 13 -0.2442 0.0042
3 -4 14 -0.1090 0.0021
3 -4 15 0.8349 0.0044
3 -4 16 1.0060 -0.0031
3 -4 17 -0.4124 0.0011
3 -4 18 -0.7088 0.0096
3 -3 0 15.2852 -0.0424
3 -3 1 4.7149 0.0066
3 -3 2 -3.1765 -0.0015
3 -3 3 -1.2120 -0.0047
3 -3 4 0.3672 0.0052
3 -3 5 -0.6430 0.0057
3 -3 6 -1.6343 0.0064
3 -3 7 -0.6173 -0.0025
3 -3 8 0.8211 0.0039
3 -3 9 0.2609 0.0006
3 -3 10 -0.4878 -0.0006
3 -3 11 -0.4237 0.0026
3 -3 12 -0.2088 -0.0086
3 -3 13 -0.2852 -0.0058
3 -3 14 -0.4239 -0.0021
3 -3 15 -0.0392 0.0063
3 -3 16 1.0207 0.0084
3 -3 17 0.8138 -0.0034
3 -3 18 -0.1896 0.0147
3 -2 0 5.3798 0.0183
3 -2 1 9.5256 0.0040
3 -2 2 2.1348 0.0162
3 -2 3 -0.8349 0.0085
3 -2 4 0.7321 0.0023
3 -2 5 1.0570 -0.0059
3 -2 6 -0.2389 0.0004
3 -2 7 -0.9847 -0.0047
3 -2 8 0.3582 -0.0061
3 -2 9 1.0717 -0.0006
3 -2 10 0.6703 -0.0037
3 -2 11 0.3104 0.0067
3 -2 12 0.1245 0.0073
3 -2 13 0.0030 0.0047
3 -2 14 0.1797 -0.0011
3 -2 15 0.0859 -0.0165
3 -2 16 0.4340 -0.0122
3 -2 17 1.0551 -0.0276
3 -1 0 -9.0074 -0.0164
3 -1 1 2.6362 -0.0339
3 -1 2 4.1733 -0.0272
3 -1 3 -0.0253 -0.0123
3 -1 4 -0.8823 0.0004
3 -1 5 0.0396 -0.0028
3 -1 6 0.2178 -0.0020
3 -1 7 -0.8656 0.0043
3 -1 8 -0.7209 0.0002
3 -1 9 0.1111 0.0053
3 -1 10 0.3124 0.0026
3 -1 11 0.3887 -0.0033
3 -1 12 0.5274 -0.0072
3 -1 13 0.2741 -0.0116
3 -1 14 0.5042 -0.0012
3 -1 15 0.6476 -0.0084
3 -1 16 -0.0165 0.0015
3 -1 17 0.0452 0.0453
3 0 0 0.2751 0.0303
3 0 1 2.3531 0.0346
3 0 2 6.7709 0.0223
3 0 3 4.2417 0.0086
3 0 4 0.8140 0.0048
3 0 5 0.1039 0.0092
3 0 6 0.8494 0.0033
3 0 7 0.3191 0.0023
3 0 8 -0.5235 -0.0041
3 0 9 -0.4084 -0.0118
3 0 10 -0.1834 -0.0070
3 0 11 -0.2474 -0.0057
3 0 12 0.0660 -0.0024
3 0 13 0.0742 -0.0059
3 0 14 -0.0117 0.0056
3 0 15 0.5966 0.0147
3 0 16 0.1832 -0.0079
3 0 17 -0.0876 0.0294
3 1 0 14.2879 -0.0098
3 1 1 6.8282 -0.0196
3 1 2 7.2520 -0.0240
3 1 3 6.8746 -0.0201
3 1 4 3.8020 -0.0186
3 1 5 1.6498 -0.0036
3 1 6 1.8292 0.0083
3 1 7 1.8179 0.0065
3 1 8 0.5326 0.0092
3 1 9 -0.5749 -0.0004
3 1 10 -0.5509 -0.0028
3 1 11 -0.5014 -0.0003
3 1 12 -0.5371 0.0053
3 1 13 -0.2290 0.0076
3 1 14 -0.4204 -0.0056
3 1 15 0.1102 -0.0057
3 1 16 0.1299 -0.0455
3 1 17 -0.2898 -0.0656
3 2 0 10.7782 -0.0288
3 2 1 5.5663 -0.0060
3 2 2 3.2006 0.0030
3 2 3 4.2224 0.0160
3 2 4 4.1348 0.0212
3 2 5 2.4955 0.0102
3 2 6 1.7838 0.0033
3 2 7 1.8448 -0.0160
3 2 8 1.4958 -0.0140
3 2 9 0.3009 0.0010
3 2 10 -0.3578 0.0111
3 2 11 -0.0396 0.0159
3 2 12 -0.2974 0.0059
3 2 13 -0.2529 0.0096
3 2 14 -0.4398 -0.0029
3 2 15 -0.2102 -0.0142
3 2 16 0.1521 -0.0356
3 3 0 0.1852 0.0371
3 3 1 1.3780 0.0284
3 3 2 -0.4272 0.0145
3 3 3 -0.4987 -0.0011
3 3 4 0.7997 -0.0016
3 3 5 0.6613 -0.0122
3 3 6 0.0258 -0.0114
3 3 7 -0.2045 -0.0101
3 3 8 0.2448 -0.0053
3 3 9 0.6720 0.0103
3 3 10 0.1508 0.0094
3 3 11 0.3232 0.0034
3 3 12 0.1647 -0.0208
3 3 13 -0.1954 -0.0224
3 3 14 -0.4536 0.0020
3 3 15 -0.4784 0.0254
3 3 16 0.2344 0.0384
3 4 0 -4.3461 -0.0199
3 4 1 -1.4730 -0.0211
3 4 2 -0.8510 -0.0126
3 4 3 -1.8203 -0.0063
3 4 4 -1.3758 0.0052
3 4 5 -0.9109 0.0030
3 4 6 -0.9548 -0.0044
3 4 7 -0.9293 -0.0003
3 4 8 -0.9466 0.0054
3 4 9 -0.1339 0.0131
3 4 10 -0.0488 -0.0053
3 4 11 -0.0564 -0.0195
3 4 12 0.1202 -0.0223
3 4 13 -0.0726 -0.0087
3 4 14 -0.3591 0.0284
3 4 15 -0.7751 0.0600
3 5 0 -1.6518 0.0054
3 5 1 -1.2455 0.0101
3 5 2 0.5274 0.0149
3 5 3 0.1672 0.0133
3 5 4 -0.4876 0.0092
3 5 5 -0.2365 0.0055
3 5 6 -0.3359 -0.0029
3 5 7 -0.1924 -0.0058
3 5 8 -0.4937 -0.0052
3 5 9 -0.4591 0.0081
3 5 10 -0.2630 0.0014
3 5 11 -0.3433 -0.0108
3 5 12 -0.1943 0.0001
3 5 13 0.0617 0.0334
3 5 14 0.2760 0.0729
3 5 15 -0.2225 0.0703
3 6 0 2.2078 0.0011
3 6 1 0.5863 -0.0002
3 6 2 1.4253 0.0013
3 6 3 2.0649 -0.0046
3 6 4 0.9903 -0.0172
3 6 5 0.7723 -0.0176
3 6 6 0.9529 -0.0032
3 6 7 1.0592 0.0141
3 6 8 0.8315 0.0101
3 6 9 0.3557 0.0105
3 6 10 0.2706 0.0088
3 6 11 0.3753 0.0037
3 6 12 0.1177 0.0074
3 6 13 -0.3165 0.0183
3 6 14 0.1083 0.0581
3 7 0 2.0615 -0.0289
3 7 1 0.7298 -0.0166
3 7 2 0.0356 -0.0017
3 7 3 1.1037 0.0082
3 7 4 1.2446 0.0076
3 7 5 0.7374 0.0079
3 7 6 0.9062 0.0087
3 7 7 1.1652 0.0118
3 7 8 1.2296 -0.0066
3 7 9 1.0797 -0.0212
3 7 10 0.7206 -0.0237
3 7 11 0.8810 -0.0277
3 7 12 1.2044 -0.0210
3 7 13 0.2274 -0.0388
3 7 14 -0.1282 -0.0371
3 8 0 0.8264 0.0406
3 8 1 1.1057 0.0308
3 8 2 0.0123 0.0132
3 8 3 -0.4046 0.0018
3 8 4 0.3828 -0.0082
3 8 5 0.5320 -0.0033
3 8 6 0.2939 0.0003
3 8 7 0.1624 -0.0014
3 8 8 0.1340 -0.0146
3 8 9 0.9080 -0.0157
3 8 10 1.4890 0.0107
3 8 11 1.1019 0.0026
3 8 12 1.3449 -0.0195
3 8 13 0.8635 -0.0535
3 9 0 -0.6105 -0.0330
3 9 1 0.0514 -0.0223
3 9 2 0.2730 -0.0252
3 9 3 -0.5995 -0.0113
3 9 4 -0.7118 0.0034
3 9 5 -0.0514 0.0117
3 9 6 0.1236 0.0092
3 9 7 -0.0014 -0.0042
3 9 8 -0.5876 -0.0098
3 9 9 -0.5102 -0.0040
3 9 10 1.0089 0.0403
3 9 11 1.2407 0.0552
3 9 12 0.6444 0.0135
3 10 0 -0.3302 0.0305
3 10 1 -0.5784 0.0368
3 10 2 -0.3095 0.0180
3 10 3 -0.2875 0.0095
3 10 4 -0.7302 0.0196
3 10 5 -0.5241 0.0158
3 10 6 -0.2677 -0.0006
3 10 7 -0.0039 -0.0259
3 10 8 0.1121 -0.0097
3 10 9 -0.6077 0.0445
3 10 10 -0.2894 0.1008
3 10 11 0.6635 0.1145
3 11 0 0.2032 -0.0054
3 11 1 0.0329 0.0068
3 11 2 -0.0560 -0.0058
3 11 3 0.1066 -0.0200
3 11 4 -0.0343 -0.0072
3 11 5 0.0768 -0.0033
3 11 6 0.2630 -0.0029
3 11 7 0.0864 -0.0068
3 11 8 0.3662 0.0021
3 11 9 0.4464 0.0700
3 11 10 -0.1463 0.1495
3 12 0 0.1893 0.0305
3 12 1 -0.3950 0.0421
3 12 2 -0.1939 0.0163
3 12 3 0.2672 -0.0125
3 12 4 0.1393 -0.0036
3 12 5 0.1007 0.0072
3 12 6 0.6188 0.0006
3 12 7 0.8301 0.0190
3 12 8 0.3610 0.0270
3 12 9 0.3322 0.0343
3 13 0 1.1279 0.0178
3 13 1 0.2131 0.0238
3 13 2 -0.4508 -0.0115
3 13 3 0.1370 -0.0401
3 13 4 0.0831 -0.0215
3 13 5 -0.5663 0.0370
3 13 6 -0.8425 0.0491
3 13 7 -0.1912 0.0529
3 13 8 0.1222 0.0759
3 14 0 0.1595 -0.0115
3 14 1 0.6171 0.0123
3 14 2 -0.4148 -0.0135
3 14 3 -0.0022 -0.0202
3 14 4 0.7588 0.0064
3 14 5 0.7465 0.0775
3 14 6 0.2012 0.1167
3 15 0 -0.7605 0.0202
3 15 1 0.0808 0.0497
3 15 2 -0.6880 0.0004
3 15 3 -1.0764 -0.0537
3 15 4 -0.1357 -0.0521
3 16 0 -0.3291 0.0062
3 16 1 0.4332 0.0397
3 16 2 0.4789 0.0293
4 -20 0 -0.8892 -0.0349
4 -20 1 0.4368 0.0339
4 -20 2 1.4112 -0.0004
4 -20 3 0.3661 -0.0078
4 -20 4 -0.1826 -0.0099
4 -20 5 0.3866 -0.0056
4 -20 6 -0.1195 0.0248
4 -19 0 -2.3515 -0.0747
4 -19 1 -1.9482 0.0169
4 -19 2 0.4813 0.0160
4 -19 3 1.6141 0.0040
4 -19 4 0.6248 0.0040
4 -19 5 1.4313 -0.0067
4 -19 6 1.7119 0.0020
4 -19 7 1.2407 0.0140
4 -19 8 0.6844 -0.0196
4 -19 9 -0.3984 0.0012
4 -18 0 -0.6507 -0.0140
4 -18 1 -1.1727 0.0304
4 -18 2 -0.8532 0.0234
4 -18 3 1.2778 -0.0049
4 -18 4 0.7483 -0.0115
4 -18 5 0.4150 0.0009
4 -18 6 1.0007 -0.0013
4 -18 7 0.5231 0.0182
4 -18 8 0.2521 0.0013
4 -18 9 -0.5287 -0.0036
4 -18 10 -0.9413 0.0306
4 -18 11 -0.2988 -0.0093
4 -17 0 -0.1114 -0.0213
4 -17 1 0.8557 -0.0043
4 -17 2 -0.5477 0.0023
4 -17 3 -0.0854 0.0039
4 -17 4 0.2441 -0.0105
4 -17 5 -0.5702 0.0037
4 -17 6 -0.1271 0.0060
4 -17 7 -0.1196 0.0024
4 -17 8 -0.3072 -0.0009
4 -17 9 -0.0321 -0.0238
4 -17 10 0.0906 0.0152
4 -17 11 0.2819 0.0199
4 -17 12 0.4941 -0.0167
4 -16 0 -1.3804 0.0106
4 -16 1 0.3994 0.0091
4 -16 2 0.3579 -0.0059
4 -16 3 -0.3885 0.0031
4 -16 4 0.1754 -0.0020
4 -16 5 -0.0648 -0.0095
4 -16 6 -0.0303 0.0036
4 -16 7 0.3459 -0.0070
4 -16 8 0.0219 -0.0016
4 -16 9 -0.3314 -0.0159
4 -16 10 -0.1776 -0.0070
4 -16 11 -0.1112 0.0236
4 -16 12 0.1725 0.0121
4 -16 13 0.4265 -0.0019
4 -15 0 -0.8006 -0.0429
4 -15 1 -0.1008 -0.0182
4 -15 2 1.1472 -0.0093
4 -15 3 0.6057 -0.0049
4 -15 4 0.3278 0.0061
4 -15 5 0.1862 -0.0125
4 -15 6 -0.2844 -0.0004
4 -15 7 -0.3032 0.0016
4 -15 8 -0.0300 0.0017
4 -15 9 -0.2888 0.0056
4 -15 10 -0.4313 -0.0024
4 -15 11 -0.5084 -0.0004
4 -15 12 -0.5406 0.0046
4 -15 13 0.0501 0.0082
4 -15 14 0.2472 -0.0079
4 -14 0 -0.0183 0.0112
4 -14 1 -0.5198 0.0064
4 -14 2 0.4803 0.0102
4 -14 3 0.8778 -0.0027
4 -14 4 0.3588 0.0085
4 -14 5 -0.0583 -0.0023
4 -14 6 -0.3616 -0.0046
4 -14 7 -0.7175 0.0060
4 -14 8 -0.4007 0.0032
4 -14 9 -0.0258 0.0017
4 -14 10 0.1216 0.0008
4 -14 11 0.3504 -0.0098
4 -14 12 0.3597 -0.0224
4 -14 13 0.5507 -0.0003
4 -14 14 0.2979 0.0116
4 -14 15 -0.0809 0.0053
4 -13 0 -0.2605 -0.0142
4 -13 1 -1.4577 -0.0060
4 -13 2 -1.2442 0.0071
4 -13 3 -0.0866 -0.0033
4 -13 4 0.5014 -0.0002
4 -13 5 0.4713 0.0046
4 -13 6 0.6060 -0.0004
4 -13 7 0.5346 -0.0028
4 -13 8 0.3718 -0.0014
4 -13 9 0.2115 -0.0005
4 -13 10 -0.1788 -0.0015
4 -13 11 -0.2587 0.0018
4 -13 12 0.1391 -0.0128
4 -13 13 1.2605 -0.0098
4 -13 14 1.6520 0.0092
4 -13 15 0.9820 0.0178
4 -12 0 0.6108 0.0085
4 -12 1 -0.6974 -0.0016
4 -12 2 -1.8316 0.0022
4 -12 3 -1.6543 0.0030
4 -12 4 -0.9870 0.0044
4 -12 5 -0.6403 0.0040
4 -12 6 -0.2673 0.0059
4 -12 7 0.1462 -0.0013
4 -12 8 0.3344 -0.0123
4 -12 9 0.1679 -0.0015
4 -12 10 -0.4072 0.0029
4 -12 11 -0.9436 0.0016
4 -12 12 -1.3830 -0.0022
4 -12 13 -0.5690 -0.0055
4 -12 14 0.7997 -0.0085
4 -12 15 0.9883 -0.0247
4 -12 16 0.8286 -0.0164
4 -11 0 1.4172 0.0172
4 -11 1 2.1457 0.0118
4 -11 2 0.9721 -0.0000
4 -11 3 -0.1894 -0.0092
4 -11 4 -0.6247 0.0003
4 -11 5 -0.6684 0.0006
4 -11 6 -0.5091 -0.0032
4 -11 7 -0.3139 0.0015
4 -11 8 0.1162 -0.0118
4 -11 9 0.4236 -0.0129
4 -11 10 0.1043 0.0029
4 -11 11 -0.0510 0.0024
4 -11 12 -0.6144 -0.0057
4 -11 13 -1.2052 0.0000
4 -11 14 -0.7346 0.0129
4 -11 15 -0.5147 -0.0005
4 -11 16 -0.4116 -0.0204
4 -10 0 -1.3975 -0.0212
4 -10 1 0.9557 -0.0108
4 -10 2 1.8101 0.0013
4 -10 3 1.0814 -0.0056
4 -10 4 0.1375 -0.0070
4 -10 5 -0.2695 -0.0011
4 -10 6 -0.0824 -0.0062
4 -10 7 -0.3451 -0.0007
4 -10 8 -0.5124 0.0037
4 -10 9 0.2079 -0.0052
4 -10 10 0.2828 -0.0005
4 -10 11 0.1626 0.0077
4 -10 12 0.2831 0.0004
4 -10 13 -0.2110 -0.0050
4 -10 14 -0.2908 0.0038
4 -10 15 -0.2282 0.0140
4 -10 16 -0.5311 0.0140
4 -10 17 -0.4603 0.0030
4 -9 0 -2.9166 0.0252
4 -9 1 -2.4247 0.0090
4 -9 2 -0.4911 0.0023
4 -9 3 0.6568 0.0024
4 -9 4 0.4643 -0.0016
4 -9 5 -0.2766 -0.0055
4 -9 6 0.0487 -0.0074
4 -9 7 0.3467 -0.0066
4 -9 8 -0.4813 0.0031
4 -9 9 -0.1939 0.0057
4 -9 10 0.5067 0.0004
4 -9 11 0.3170 0.0010
4 -9 12 0.3977 -0.0002
4 -9 13 0.2986 -0.0022
4 -9 14 0.1544 -0.0068
4 -9 15 0.5867 -0.0133
4 -9 16 0.4226 0.0021
4 -9 17 0.0231 0.0122
4 -8 0 0.0701 -0.0260
4 -8 1 -2.4091 -0.0116
4 -8 2 -2.6975 -0.0098
4 -8 3 -1.0713 -0.0110
4 -8 4 0.3730 0.0034
4 -8 5 -0.0011 0.0104
4 -8 6 -0.4039 0.0087
4 -8 7 0.6018 0.0045
4 -8 8 0.4145 0.0001
4 -8 9 -0.2817 -0.0011
4 -8 10 0.0370 -0.0038
4 -8 11 -0.1796 -0.0054
4 -8 12 -0.3916 -0.0073
4 -8 13 -0.1487 -0.0026
4 -8 14 -0.3376 0.0088
4 -8 15 0.0105 0.0029
4 -8 16 0.4221 0.0054
4 -8 17 -0.3283 0.0305
4 -7 0 4.7139 0.0285
4 -7 1 2.7144 0.0184
4 -7 2 -0.3895 0.0246
4 -7 3 -1.2856 0.0107
4 -7 4 -0.0362 -0.0019
4 -7 5 0.6280 -0.0038
4 -7 6 -0.3440 -0.0068
4 -7 7 -0.0310 -0.0078
4 -7 8 0.9525 -0.0047
4 -7 9 0.5309 -0.0006
4 -7 10 0.3173 0.0029
4 -7 11 0.1751 0.0077
4 -7 12 -0.1739 0.0055
4 -7 13 0.2773 -0.0020
4 -7 14 0.2886 -0.0029
4 -7 15 -0.1460 -0.0085
4 -7 16 0.3812 -0.0220
4 -7 17 -0.1320 -0.0084
4 -6 0 3.8003 -0.0070
4 -6 1 6.5961 -0.0184
4 -6 2 4.2735 -0.0194
4 -6 3 1.0483 -0.0083
4 -6 4 0.1072 -0.0019
4 -6 5 0.8307 -0.0004
4 -6 6 0.5418 0.0027
4 -6 7 -0.1395 0.0009
4 -6 8 0.8653 0.0008
4 -6 9 1.3308 0.0044
4 -6 10 0.8646 0.0002
4 -6 11 0.5517 0.0000
4 -6 12 0.1456 0.0001
4 -6 13 0.4334 0.0014
4 -6 14 0.8221 0.0077
4 -6 15 -0.1667 0.0127
4 -6 16 -0.2772 0.0053
4 -6 17 0.1689 0.0014
4 -5 0 -5.4726 0.0040
4 -5 1 1.1845 0.0150
4 -5 2 3.9753 0.0108
4 -5 3 2.1560 0.0008
4 -5 4 0.3618 0.0036
4 -5 5 0.4055 -0.0003
4 -5 6 1.0527 -0.0018
4 -5 7 0.1082 0.0006
4 -5 8 -0.2489 -0.0034
4 -5 9 0.4767 0.0037
4 -5 10 0.4459 0.0012
4 -5 11 0.0627 -0.0016
4 -5 12 -0.3447 -0.0023
4 -5 13 -0.2928 -0.0073
4 -5 14 0.5593 -0.0049
4 -5 15 0.1932 -0.0049
4 -5 16 -0.7336 -0.0110
4 -5 17 -0.0504 -0.0290
4 -4 0 -8.2972 -0.0112
4 -4 1 -7.1717 -0.0246
4 -4 2 -1.4436 -0.0078
4 -4 3 0.2672 -0.0022
4 -4 4 -0.6637 0.0036
4 -4 5 -1.3060 0.0031
4 -4 6 -0.2112 -0.0065
4 -4 7 0.1213 0.0012
4 -4 8 -1.0209 -0.0007
4 -4 9 -1.0656 0.0045
4 -4 10 -0.4612 0.0061
4 -4 11 -0.0185 -0.0021
4 -4 12 0.1250 0.0027
4 -4 13 -0.0269 0.0004
4 -4 14 0.4379 0.0028
4 -4 15 0.8938 0.0081
4 -4 16 -0.1464 0.0102
4 -4 17 -0.6196 0.0181
4 -3 0 3.8720 0.0205
4 -3 1 -4.1256 0.0002
4 -3 2 -2.9435 -0.0037
4 -3 3 0.1383 0.0030
4 -3 4 0.5071 0.0093
4 -3 5 -0.8308 0.0179
4 -3 6 -0.9713 0.0018
4 -3 7 0.4238 -0.0007
4 -3 8 0.3154 -0.0008
4 -3 9 -0.4159 -0.0042
4 -3 10 -0.6500 0.0027
4 -3 11 -0.5685 -0.0041
4 -3 12 -0.2468 -0.0005
4 -3 13 -0.0904 0.0013
4 -3 14 -0.0823 -0.0063
4 -3 15 0.6662 -0.0007
4 -3 16 0.8366 -0.0103
4 -3 17 -0.0208 -0.0163
4 -2 0 8.5731 0.0000
4 -2 1 2.7095 0.0073
4 -2 2 -1.3032 0.0074
4 -2 3 -0.1755 0.0069
4 -2 4 1.2306 -0.0041
4 -2 5 0.7227 0.0005
4 -2 6 -0.6311 -0.0034
4 -2 7 -0.0886 -0.0090
4 -2 8 0.6714 -0.0001
4 -2 9 0.6080 -0.0006
4 -2 10 0.3082 0.0052
4 -2 11 -0.1746 0.0051
4 -2 12 -0.4680 0.0040
4 -2 13 -0.0992 0.0100
4 -2 14 0.0919 -0.0090
4 -2 15 0.3355 -0.0103
4 -2 16 1.1121 0.0002
4 -2 17 0.7899 -0.0478
4 -1 0 1.1939 -0.0137
4 -1 1 4.4323 -0.0123
4 -1 2 1.2370 -0.0083
4 -1 3 -0.4426 0.0022
4 -1 4 0.1433 -0.0010
4 -1 5 0.7677 -0.0049
4 -1 6 -0.1174 0.0021
4 -1 7 -0.4468 0.0035
4 -1 8 0.0617 0.0089
4 -1 9 0.4238 0.0088
4 -1 10 0.7206 0.0001
4 -1 11 0.8210 -0.0079
4 -1 12 0.4087 -0.0189
4 -1 13 0.2699 -0.0077
4 -1 14 0.5201 -0.0040
4 -1 15 0.1398 -0.0065
4 -1 16 0.4008 0.0608
4 -1 17 0.5576 0.0810
4 0 0 -1.6484 0.0126
4 0 1 3.6400 0.0156
4 0 2 3.8233 0.0072
4 0 3 1.2651 -0.0001
4 0 4 0.1456 0.0023
4 0 5 0.7766 -0.0006
4 0 6 0.6050 -0.0033
4 0 7 -0.1597 -0.0005
4 0 8 -0.3970 -0.0038
4 0 9 -0.1688 -0.0058
4 0 10 0.1566 -0.0107
4 0 11 0.4559 -0.0073
4 0 12 0.5667 -0.0005
4 0 13 0.2586 0.0092
4 0 14 0.4722 0.0259
4 0 15 0.0935 -0.0057
4 0 16 -0.1261 0.0051
4 1 0 2.3995 -0.0395
4 1 1 2.9298 -0.0311
4 1 2 4.5685 -0.0183
4 1 3 3.4415 -0.0140
4 1 4 1.5405 -0.0071
4 1 5 1.4946 0.0060
4 1 6 1.7687 -0.0018
4 1 7 1.0593 -0.0051
4 1 8 -0.2092 -0.0031
4 1 9 -0.8120 -0.0011
4 1 10 -0.4085 -0.0005
4 1 11 -0.2020 -0.0024
4 1 12 0.1202 0.0115
4 1 13 0.0151 0.0108
4 1 14 0.1443 0.0124
4 1 15 0.0097 -0.0159
4 1 16 -0.5471 -0.0595
4 2 0 4.7138 0.0255
4 2 1 2.2367 0.0262
4 2 2 2.9742 0.0229
4 2 3 3.8614 0.0235
4 2 4 2.7723 0.0117
4 2 5 1.9246 0.0106
4 2 6 1.8794 -0.0016
4 2 7 1.9788 -0.0171
4 2 8 1.3444 -0.0074
4 2 9 -0.0907 0.0075
4 2 10 -0.2935 0.0166
4 2 11 -0.2725 -0.0022
4 2 12 -0.1729 -0.0096
4 2 13 -0.1284 -0.0106
4 2 14 -0.1371 -0.0226
4 2 15 -0.0587 -0.0373
4 2 16 -0.6949 -0.0658
4 3 0 2.0956 0.0049
4 3 1 0.9953 0.0003
4 3 2 -0.0232 -0.0144
4 3 3 0.7762 -0.0110
4 3 4 0.8909 -0.0071
4 3 5 0.3853 -0.0036
4 3 6 0.0665 0.0039
4 3 7 0.1971 -0.0004
4 3 8 1.0861 0.0067
4 3 9 0.6646 0.0101
4 3 10 0.1163 0.0059
4 3 11 -0.1326 -0.0204
4 3 12 -0.4166 -0.0397
4 3 13 -0.3260 -0.0167
4 3 14 -0.2021 0.0124
4 3 15 0.2316 0.0203
4 4 0 -1.9246 -0.0083
4 4 1 -0.3927 -0.0096
4 4 2 -1.1664 -0.0090
4 4 3 -1.3537 -0.0016
4 4 4 -0.9726 0.0112
4 4 5 -0.9335 0.0079
4 4 6 -0.6845 0.0039
4 4 7 -0.8855 0.0004
4 4 8 -0.2903 0.0063
4 4 9 0.0897 0.0026
4 4 10 -0.1066 -0.0094
4 4 11 -0.0685 -0.0158
4 4 12 -0.2057 -0.0056
4 4 13 -0.2781 0.0335
4 4 14 -0.5247 0.0742
4 4 15 -0.1844 0.0958
4 5 0 -2.0921 0.0149
4 5 1 -0.2740 0.0152
4 5 2 0.1393 0.0143
4 5 3 -0.6061 0.0052
4 5 4 -0.5228 -0.0001
4 5 5 -0.5315 -0.0050
4 5 6 -0.2976 -0.0094
4 5 7 -0.4036 -0.0128
4 5 8 -0.5308 -0.0021
4 5 9 -0.4405 0.0018
4 5 10 -0.6291 -0.0108
4 5 11 -0.5832 -0.0148
4 5 12 -0.2901 0.0175
4 5 13 0.2935 0.0818
4 5 14 -0.0177 0.1026
4 6 0 -0.0379 -0.0140
4 6 1 0.2393 -0.0111
4 6 2 1.2675 -0.0081
4 6 3 0.6191 -0.0110
4 6 4 0.1630 -0.0159
4 6 5 0.5183 -0.0112
4 6 6 0.9244 0.0052
4 6 7 0.8939 0.0051
4 6 8 0.4951 0.0014
4 6 9 0.2482 0.0013
4 6 10 0.1849 -0.0035
4 6 11 0.0677 -0.0086
4 6 12 -0.5026 -0.0093
4 6 13 0.0146 0.0446
4 7 0 0.9488 0.0045
4 7 1 0.0210 0.0118
4 7 2 0.6385 0.0123
4 7 3 1.0654 0.0057
4 7 4 0.5108 0.0054
4 7 5 0.4907 0.0042
4 7 6 1.0767 0.0106
4 7 7 1.3212 0.0019
4 7 8 1.1792 -0.0197
4 7 9 0.8294 -0.0216
4 7 10 0.6975 -0.0127
4 7 11 1.3514 0.0107
4 7 12 0.6620 -0.0058
4 7 13 -0.1779 -0.0286
4 8 0 1.3201 0.0078
4 8 1 0.8755 0.0031
4 8 2 0.2443 -0.0014
4 8 3 0.5508 -0.0185
4 8 4 0.7440 -0.0160
4 8 5 0.3221 -0.0017
4 8 6 0.0802 0.0025
4 8 7 -0.1370 -0.0039
4 8 8 0.0933 -0.0173
4 8 9 0.8251 0.0116
4 8 10 0.6119 0.0462
4 8 11 0.9630 0.0638
4 8 12 1.2118 0.0471
4 9 0 -0.2216 -0.0026
4 9 1 0.2345 -0.0067
4 9 2 0.0502 -0.0011
4 9 3 -0.3280 0.0013
4 9 4 0.1761 0.0032
4 9 5 0.5677 0.0191
4 9 6 0.4992 0.0118
4 9 7 -0.1815 -0.0045
4 9 8 -1.0235 -0.0169
4 9 9 -0.1191 0.0240
4 9 10 0.6664 0.1044
4 9 11 0.2506 0.1288
4 10 0 -0.1263 0.0318
4 10 1 -0.4541 0.0233
4 10 2 -0.2969 0.0068
4 10 3 -0.4903 0.0074
4 10 4 -0.3612 0.0040
4 10 5 0.1277 0.0099
4 10 6 0.5080 -0.0030
4 10 7 0.7486 -0.0195
4 10 8 -0.0499 0.0029
4 10 9 -0.5184 0.0499
4 10 10 0.4221 0.1186
4 11 0 0.5051 -0.0088
4 11 1 0.2166 -0.0142
4 11 2 -0.1363 -0.0323
4 11 3 -0.3454 -0.0242
4 11 4 -0.1805 -0.0056
4 11 5 0.3348 0.0101
4 11 6 0.4194 0.0108
4 11 7 0.4033 -0.0259
4 11 8 0.4914 -0.0120
4 11 9 -0.0829 0.0583
4 12 0 -0.3260 0.0316
4 12 1 -0.0478 0.0185
4 12 2 0.2683 -0.0111
4 12 3 -0.0307 -0.0192
4 12 4 -0.3052 0.0075
4 12 5 0.1999 0.0232
4 12 6 0.9680 0.0365
4 12 7 0.7854 0.0029
4 12 8 0.3969 -0.0521
4 13 0 0.4011 -0.0118
4 13 1 -0.1257 -0.0245
4 13 2 0.4854 -0.0360
4 13 3 0.7067 -0.0337
4 13 4 -0.0515 0.0181
4 13 5 -0.8693 0.0651
4 13 6 -0.6357 0.0854
4 14 0 0.0486 -0.0003
4 14 1 -0.4547 -0.0272
4 14 2 -0.2755 -0.0319
4 14 3 0.6749 -0.0170
4 14 4 0.9754 0.0270
4 14 5 0.5756 0.0866
4 15 0 -0.7913 0.0620
4 15 1 -0.8056 0.0131
4 15 2 -1.2122 -0.0434
4 15 3 -0.5675 -0.0640
4 16 0 0.3148 0.1044
5 -20 0 0.3266 0.0387
5 -20 1 1.3467 -0.0039
5 -20 2 0.9470 -0.0009
5 -20 3 -0.2214 -0.0015
5 -20 4 0.3963 -0.0099
5 -20 5 0.2937 0.0149
5 -20 6 0.1837 0.0174
5 -19 0 -1.7286 0.0166
5 -19 1 -0.1058 0.0066
5 -19 2 1.6807 0.0022
5 -19 3 0.7498 0.0080
5 -19 4 0.9221 0.0002
5 -19 5 1.5740 0.0068
5 -19 6 1.2863 0.0290
5 -19 7 1.2150 -0.0073
5 -19 8 0.1245 -0.0039
5 -19 9 -0.3292 -0.0011
5 -18 0 -0.8196 0.0313
5 -18 1 -0.8807 0.0171
5 -18 2 0.9336 -0.0031
5 -18 3 0.7305 -0.0069
5 -18 4 -0.3755 0.0029
5 -18 5 0.1338 -0.0016
5 -18 6 0.1120 0.0197
5 -18 7 0.3782 0.0130
5 -18 8 0.3763 -0.0058
5 -18 9 -0.2124 0.0264
5 -18 10 -0.0767 -0.0325
5 -17 0 0.4784 0.0054
5 -17 1 -0.1908 -0.0013
5 -17 2 -0.1452 -0.0018
5 -17 3 0.2383 -0.0054
5 -17 4 -1.1459 0.0049
5 -17 5 -1.3692 0.0062
5 -17 6 -1.0231 -0.0042
5 -17 7 -0.7821 0.0050
5 -17 8 -0.0598 -0.0196
5 -17 9 0.4751 0.0118
5 -17 10 0.5185 0.0173
5 -17 11 0.7645 -0.0420
5 -17 12 0.5462 -0.0293
5 -16 0 -0.3225 0.0134
5 -16 1 0.2158 -0.0045
5 -16 2 -0.4731 -0.0058
5 -16 3 0.1122 0.0028
5 -16 4 -0.0396 -0.0035
5 -16 5 -0.5823 0.0088
5 -16 6 -0.4537 -0.0100
5 -16 7 -0.4075 -0.0039
5 -16 8 -0.6612 -0.0044
5 -16 9 -0.4253 -0.0013
5 -16 10 -0.3084 0.0301
5 -16 11 -0.1795 0.0101
5 -16 12 0.6213 -0.0194
5 -16 13 0.4175 -0.0206
5 -15 0 -0.4020 -0.0093
5 -15 1 0.7697 -0.0025
5 -15 2 0.3369 -0.0095
5 -15 3 -0.0324 0.0066
5 -15 4 0.1923 -0.0085
5 -15 5 -0.0432 -0.0003
5 -15 6 -0.4012 0.0005
5 -15 7 -0.0550 -0.0088
5 -15 8 -0.0069 0.0031
5 -15 9 -0.1783 0.0054
5 -15 10 -0.1306 0.0106
5 -15 11 -0.5544 0.0165
5 -15 12 -0.0552 0.0096
5 -15 13 0.7308 -0.0237
5 -15 14 0.7472 -0.0357
5 -14 0 -0.4034 -0.0003
5 -14 1 0.4264 0.0061
5 -14 2 0.9571 -0.0083
5 -14 3 0.4315 0.0038
5 -14 4 -0.0346 -0.0006
5 -14 5 -0.1283 -0.0068
5 -14 6 -0.5918 0.0073
5 -14 7 -0.4138 0.0036
5 -14 8 0.4481 -0.0038
5 -14 9 0.7301 0.0017
5 -14 10 1.0260 0.0023
5 -14 11 0.7364 -0.0068
5 -14 12 0.3094 0.0124
5 -14 13 0.3830 0.0118
5 -14 14 0.4517 -0.0132
5 -13 0 -0.9980 0.0004
5 -13 1 -1.2223 0.0078
5 -13 2 -0.2791 -0.0071
5 -13 3 0.5223 -0.0097
5 -13 4 0.5404 -0.0013
5 -13 5 0.5509 -0.0048
5 -13 6 0.3239 -0.0048
5 -13 7 -0.0121 0.0030
5 -13 8 0.4218 0.0012
5 -13 9 0.5234 -0.0054
5 -13 10 0.4157 0.0039
5 -13 11 0.4165 -0.0031
5 -13 12 0.4795 -0.0003
5 -13 13 0.7084 0.0171
5 -13 14 0.7624 0.0194
5 -13 15 0.8087 0.0299
5 -12 0 0.0700 -0.0064
5 -12 1 -1.3078 0.0013
5 -12 2 -1.6791 0.0018
5 -12 3 -0.9920 -0.0014
5 -12 4 -0.3703 -0.0019
5 -12 5 -0.0501 0.0033
5 -12 6 0.0747 -0.0006
5 -12 7 -0.1350 -0.0069
5 -12 8 -0.0419 0.0051
5 -12 9 -0.0656 0.0054
5 -12 10 -0.4236 0.0007
5 -12 11 -0.7756 -0.0007
5 -12 12 -0.8875 -0.0010
5 -12 13 -0.3863 -0.0013
5 -12 14 0.1170 -0.0127
5 -12 15 0.6005 -0.0050
5 -11 0 2.1216 -0.0009
5 -11 1 1.3472 -0.0052
5 -11 2 -0.0919 -0.0071
5 -11 3 -0.6847 0.0031
5 -11 4 -0.4663 0.0054
5 -11 5 -0.1048 0.0022
5 -11 6 -0.0660 0.0041
5 -11 7 -0.1545 -0.0085
5 -11 8 0.1151 -0.0110
5 -11 9 0.2314 0.0032
5 -11 10 0.1405 0.0035
5 -11 11 0.1210 -0.0078
5 -11 12 -0.3519 -0.0029
5 -11 13 -0.7293 0.0082
5 -11 14 -0.6876 -0.0064
5 -11 15 -0.4091 -0.0248
5 -11 16 -0.1132 -0.0316
5 -10 0 1.0620 0.0017
5 -10 1 2.2810 0.0099
5 -10 2 1.4446 0.0051
5 -10 3 0.0433 0.0011
5 -10 4 -0.4997 0.0044
5 -10 5 -0.0020 0.0012
5 -10 6 0.0777 0.0017
5 -10 7 -0.4771 0.0030
5 -10 8 -0.1222 -0.0053
5 -10 9 0.4973 -0.0048
5 -10 10 0.4699 0.0073
5 -10 11 0.6819 0.0020
5 -10 12 0.6650 -0.0041
5 -10 13 -0.0466 0.0050
5 -10 14 -0.4696 0.0032
5 -10 15 -0.4496 0.0010
5 -10 16 -0.3166 -0.0149
5 -9 0 -1.8060 0.0027
5 -9 1 0.2412 -0.0041
5 -9 2 1.5726 -0.0006
5 -9 3 1.1318 -0.0004
5 -9 4 -0.1299 -0.0077
5 -9 5 -0.1303 -0.0092
5 -9 6 0.5513 -0.0071
5 -9 7 -0.1802 0.0000
5 -9 8 -0.5973 0.0063
5 -9 9 0.3040 -0.0020
5 -9 10 0.6468 -0.0019
5 -9 11 0.6799 0.0028
5 -9 12 1.0256 0.0005
5 -9 13 0.6093 0.0031
5 -9 14 -0.0088 -0.0095
5 -9 15 -0.0704 -0.0059
5 -9 16 0.0548 0.0127
5 -8 0 -2.6696 -0.0024
5 -8 1 -3.0780 -0.0071
5 -8 2 -1.2504 -0.0118
5 -8 3 0.6289 0.0044
5 -8 4 0.4530 0.0114
5 -8 5 -0.4712 0.0052
5 -8 6 0.2291 0.0022
5 -8 7 0.4936 -0.0011
5 -8 8 -0.4006 0.0024
5 -8 9 -0.2503 -0.0011
5 -8 10 0.1294 -0.0095
5 -8 11 -0.0990 -0.0074
5 -8 12 0.2179 -0.0027
5 -8 13 0.3078 0.0114
5 -8 14 -0.3360 0.0105
5 -8 15 -0.7190 -0.0001
5 -8 16 -1.1521 0.0286
5 -7 0 1.8731 -0.0017
5 -7 1 -1.1352 0.0091
5 -7 2 -2.2484 0.0073
5 -7 3 -0.8188 0.0020
5 -7 4 0.5510 0.0040
5 -7 5 -0.1968 -0.0017
5 -7 6 -0.5008 -0.0080
5 -7 7 0.5938 -0.0074
5 -7 8 0.5924 0.0017
5 -7 9 0.2562 0.0100
5 -7 10 0.4267 0.0085
5 -7 11 0.1575 0.0040
5 -7 12 0.1731 -0.0026
5 -7 13 0.4121 -0.0058
5 -7 14 -0.2491 -0.0041
5 -7 15 -0.7673 -0.0190
5 -7 16 -1.6287 -0.0093
5 -7 17 -2.1858 0.0206
5 -6 0 5.7270 -0.0069
5 -6 1 4.1324 -0.0200
5 -6 2 0.9275 -0.0074
5 -6 3 -0.3776 0.0030
5 -6 4 0.4651 0.0019
5 -6 5 0.7246 0.0024
5 -6 6 -0.2521 -0.0005
5 -6 7 0.3151 -0.0058
5 -6 8 1.2439 -0.0016
5 -6 9 0.9453 0.0014
5 -6 10 0.5907 0.0021
5 -6 11 0.3477 -0.0006
5 -6 12 0.4457 -0.0008
5 -6 13 0.9964 -0.0002
5 -6 14 0.5301 0.0027
5 -6 15 0.0259 -0.0032
5 -6 16 -0.1246 -0.0138
5 -6 17 -1.2141 0.0115
5 -5 0 0.9267 0.0325
5 -5 1 4.0289 0.0258
5 -5 2 2.8402 0.0078
5 -5 3 0.7720 0.0114
5 -5 4 0.2402 0.0046
5 -5 5 1.0790 -0.0051
5 -5 6 0.4742 -0.0001
5 -5 7 -0.3438 -0.0022
5 -5 8 0.3631 0.0022
5 -5 9 0.7221 0.0010
5 -5 10 0.4044 -0.0022
5 -5 11 -0.0141 -0.0015
5 -5 12 -0.1148 -0.0026
5 -5 13 0.6026 0.0030
5 -5 14 0.7360 0.0037
5 -5 15 0.0816 -0.0031
5 -5 16 0.4258 -0.0284
5 -5 17 0.2318 -0.0437
5 -4 0 -6.7956 -0.0327
5 -4 1 -1.8426 -0.0070
5 -4 2 0.7658 -0.0070
5 -4 3 0.4361 -0.0021
5 -4 4 -0.7869 0.0065
5 -4 5 -0.4144 -0.0051
5 -4 6 0.2422 0.0004
5 -4 7 -0.7486 0.0029
5 -4 8 -1.1162 0.0054
5 -4 9 -0.5614 0.0056
5 -4 10 0.1145 -0.0050
5 -4 11 0.5626 -0.0016
5 -4 12 0.4563 -0.0017
5 -4 13 0.4764 0.0013
5 -4 14 0.6977 0.0106
5 -4 15 0.0255 0.0161
5 -4 16 -0.2846 0.0209
5 -3 0 -4.3464 -0.0004
5 -3 1 -4.2352 -0.0030
5 -3 2 -0.9920 0.0038
5 -3 3 0.7766 0.0022
5 -3 4 0.1414 0.0128
5 -3 5 -0.7514 0.0026
5 -3 6 0.1113 -0.0022
5 -3 7 0.2614 0.0002
5 -3 8 -0.3979 -0.0043
5 -3 9 -0.8951 -0.0018
5 -3 10 -0.9401 -0.0083
5 -3 11 -0.2876 -0.0007
5 -3 12 0.2821 0.0103
5 -3 13 0.2335 0.0012
5 -3 14 0.3752 -0.0039
5 -3 15 0.4432 -0.0145
5 -3 16 -0.0334 -0.0369
5 -2 0 2.6709 -0.0023
5 -2 1 -1.5672 -0.0045
5 -2 2 -1.4572 0.0044
5 -2 3 0.3978 -0.0014
5 -2 4 1.1476 -0.0028
5 -2 5 0.0770 -0.0084
5 -2 6 -0.0487 -0.0141
5 -2 7 0.3958 -0.0031
5 -2 8 0.3689 0.0021
5 -2 9 -0.0458 0.0061
5 -2 10 -0.7951 0.0027
5 -2 11 -1.0191 0.0010
5 -2 12 -0.4472 0.0152
5 -2 13 -0.0017 0.0085
5 -2 14 0.1374 -0.0041
5 -2 15 0.7475 0.0054
5 -2 16 0.7014 -0.0354
5 -1 0 4.0715 0.0074
5 -1 1 1.9505 0.0002
5 -1 2 -0.2542 0.0013
5 -1 3 -0.1959 0.0005
5 -1 4 0.8853 -0.0026
5 -1 5 0.6099 -0.0002
5 -1 6 0.1395 0.0042
5 -1 7 0.3115 0.0130
5 -1 8 0.5903 0.0151
5 -1 9 0.8058 0.0068
5 -1 10 0.5535 -0.0045
5 -1 11 0.1901 -0.0176
5 -1 12 0.1477 -0.0142
5 -1 13 0.3490 -0.0050
5 -1 14 -0.0034 -0.0116
5 -1 15 0.2412 0.0375
5 -1 16 0.7042 0.0834
5 0 0 1.0460 0.0089
5 0 1 2.8123 0.0106
5 0 2 1.3558 0.0034
5 0 3 0.1091 -0.0018
5 0 4 0.6632 -0.0022
5 0 5 0.9006 -0.0046
5 0 6 0.2704 0.0007
5 0 7 -0.2287 0.0074
5 0 8 -0.1021 0.0052
5 0 9 0.5311 -0.0051
5 0 10 0.6593 -0.0105
5 0 11 0.6335 0.0006
5 0 12 0.5409 0.0130
5 0 13 0.6400 0.0284
5 0 14 0.0892 0.0063
5 0 15 -0.4106 -0.0066
5 0 16 0.1467 0.0449
5 1 0 -0.0725 -0.0208
5 1 1 2.1304 -0.0106
5 1 2 2.6791 -0.0054
5 1 3 1.4662 -0.0074
5 1 4 1.1882 0.0033
5 1 5 1.5656 0.0032
5 1 6 1.2888 -0.0066
5 1 7 0.1090 -0.0047
5 1 8 -0.9490 -0.0002
5 1 9 -0.4120 0.0030
5 1 10 0.1291 -0.0034
5 1 11 0.3993 0.0064
5 1 12 0.4610 0.0173
5 1 13 0.5203 0.0196
5 1 14 0.2671 0.0020
5 1 15 -0.5484 -0.0410
5 2 0 1.6718 0.0396
5 2 1 1.4507 0.0266
5 2 2 2.7502 0.0155
5 2 3 2.6824 0.0021
5 2 4 1.9520 0.0023
5 2 5 1.6301 0.0088
5 2 6 1.7949 -0.0052
5 2 7 1.6630 -0.0101
5 2 8 0.1224 -0.0019
5 2 9 -0.5061 0.0122
5 2 10 -0.3891 0.0045
5 2 11 -0.1669 -0.0103
5 2 12 0.2616 -0.0122
5 2 13 0.3646 -0.0197
5 2 14 0.2830 -0.0325
5 2 15 -0.5495 -0.0583
5 3 0 1.7803 -0.0213
5 3 1 -0.0307 -0.0241
5 3 2 -0.0098 -0.0262
5 3 3 0.6286 -0.0160
5 3 4 0.7254 -0.0062
5 3 5 0.4050 0.0073
5 3 6 0.1179 0.0034
5 3 7 0.8943 -0.0010
5 3 8 0.6642 0.0031
5 3 9 -0.0531 0.0077
5 3 10 -0.4442 -0.0048
5 3 11 -0.8827 -0.0281
5 3 12 -0.4435 -0.0227
5 3 13 0.1480 0.0065
5 3 14 0.6503 0.0289
5 4 0 -0.0143 0.0023
5 4 1 -0.6598 0.0030
5 4 2 -1.5163 -0.0004
5 4 3 -1.2831 0.0071
5 4 4 -0.8095 0.0143
5 4 5 -0.3593 0.0134
5 4 6 -0.6332 0.0012
5 4 7 -0.2994 -0.0052
5 4 8 -0.0265 0.0002
5 4 9 -0.2817 0.0042
5 4 10 -0.1551 -0.0011
5 4 11 -0.4581 -0.0050
5 4 12 -0.4676 0.0131
5 4 13 -0.3931 0.0436
5 4 14 0.0586 0.0878
5 5 0 -0.6183 0.0048
5 5 1 0.2413 0.0097
5 5 2 -0.4385 0.0086
5 5 3 -0.7260 -0.0025
5 5 4 -0.5767 -0.0083
5 5 5 -0.2389 -0.0046
5 5 6 -0.4037 -0.0069
5 5 7 -0.4241 -0.0073
5 5 8 -0.2543 -0.0025
5 5 9 -0.7041 -0.0050
5 5 10 -0.6783 -0.0159
5 5 11 -0.5164 -0.0114
5 5 12 0.0651 0.0390
5 5 13 0.1002 0.0629
5 6 0 -0.5428 -0.0167
5 6 1 0.5336 -0.0150
5 6 2 0.4868 -0.0046
5 6 3 -0.0735 -0.0029
5 6 4 0.1096 -0.0107
5 6 5 0.7974 0.0003
5 6 6 0.7841 0.0105
5 6 7 0.3123 0.0048
5 6 8 0.2950 -0.0010
5 6 9 0.0637 -0.0044
5 6 10 -0.0006 -0.0016
5 6 11 -0.4221 -0.0091
5 6 12 -0.1274 0.0306
5 6 13 0.6263 0.0795
5 7 0 0.1396 0.0179
5 7 1 0.3842 0.0148
5 7 2 0.8930 0.0081
5 7 3 0.5809 0.0091
5 7 4 0.1739 0.0028
5 7 5 0.7100 0.0035
5 7 6 1.2320 0.0114
5 7 7 0.8911 -0.0043
5 7 8 0.5504 -0.0162
5 7 9 0.2432 -0.0096
5 7 10 0.7713 0.0367
5 7 11 0.8112 0.0641
5 7 12 0.0072 0.0450
5 8 0 0.9883 -0.0187
5 8 1 0.7097 -0.0122
5 8 2 0.6342 -0.0175
5 8 3 0.7467 -0.0201
5 8 4 0.2750 -0.0083
5 8 5 -0.2445 -0.0017
5 8 6 -0.3766 0.0058
5 8 7 -0.5344 -0.0090
5 8 8 -0.2072 -0.0089
5 8 9 -0.2291 0.0228
5 8 10 -0.0508 0.0723
5 8 11 0.7987 0.1243
5 9 0 -0.3039 0.0066
5 9 1 0.0977 0.0053
5 9 2 -0.0205 0.0058
5 9 3 0.0572 -0.0028
5 9 4 0.4101 0.0095
5 9 5 0.3731 0.0170
5 9 6 -0.0755 0.0105
5 9 7 -1.0159 -0.0166
5 9 8 -1.1054 -0.0310
5 9 9 -0.3711 0.0304
5 9 10 -0.4288 0.0998
5 10 0 -0.4170 0.0118
5 10 1 -0.5265 -0.0002
5 10 2 -0.3057 -0.0086
5 10 3 -0.2460 -0.0184
5 10 4 0.0827 -0.0111
5 10 5 0.4267 0.0024
5 10 6 0.6148 -0.0050
5 10 7 0.2424 -0.0141
5 10 8 -0.5358 -0.0347
5 10 9 -0.1729 -0.0082
5 11 0 0.5975 -0.0158
5 11 1 -0.1544 -0.0250
5 11 2 -0.5471 -0.0274
5 11 3 -0.4270 -0.0159
5 11 4 0.1415 -0.0002
5 11 5 0.5718 0.0163
5 11 6 0.3158 -0.0101
5 11 7 0.0955 -0.0350
5 11 8 -0.2413 -0.0293
5 12 0 0.3315 0.0177
5 12 1 0.5517 0.0036
5 12 2 0.1749 -0.0089
5 12 3 -0.3474 0.0047
5 12 4 -0.1740 0.0226
5 12 5 0.8770 0.0386
5 12 6 1.2915 0.0151
5 12 7 0.5842 -0.0545
5 13 0 0.1405 -0.0210
5 13 1 0.6143 -0.0122
5 13 2 1.1292 -0.0078
5 13 3 0.6801 0.0140
5 13 4 -0.3239 0.0487
5 13 5 -0.6485 0.0709
5 14 0 -0.5610 -0.0189
5 14 1 -0.4402 -0.0104
5 14 2 0.3845 0.0088
5 14 3 0.9132 0.0208
5 15 0 -1.0215 -0.0042
5 15 1 -0.9411 -0.0425
6 -20 0 0.6397 -0.0114
6 -20 1 0.8949 0.0051
6 -20 2 -0.0795 0.0027
6 -20 3 0.3304 -0.0144
6 -20 4 0.4818 0.0020
6 -20 5 0.0732 0.0107
6 -20 6 0.2287 -0.0081
6 -19 0 -0.2534 -0.0126
6 -19 1 1.0511 -0.0046
6 -19 2 0.5480 0.0073
6 -19 3 0.3625 -0.0056
6 -19 4 1.0162 -0.0043
6 -19 5 0.5092 0.0215
6 -19 6 0.4782 -0.0105
6 -19 7 -0.1289 -0.0164
6 -19 8 -0.8803 0.0002
6 -19 9 -0.5490 -0.0720
6 -18 0 -0.4071 0.0027
6 -18 1 0.4030 -0.0137
6 -18 2 0.3609 -0.0060
6 -18 3 -0.8869 -0.0007
6 -18 4 -0.4638 -0.0085
6 -18 5 -0.3701 0.0082
6 -18 6 -0.2379 0.0122
6 -18 7 0.2267 -0.0209
6 -18 8 0.0611 0.0138
6 -18 9 -0.0180 -0.0284
6 -18 10 0.4007 -0.0606
6 -17 0 -0.0195 -0.0013
6 -17 1 -0.2602 -0.0116
6 -17 2 0.2028 -0.0050
6 -17 3 -1.1181 0.0038
6 -17 4 -1.6109 0.0074
6 -17 5 -1.0583 -0.0085
6 -17 6 -0.6871 0.0100
6 -17 7 -0.1545 -0.0114
6 -17 8 0.5601 0.0006
6 -17 9 0.7577 0.0126
6 -17 10 0.8785 -0.0413
6 -17 11 1.1076 -0.0082
6 -16 0 -0.0616 0.0037
6 -16 1 -0.6952 -0.0099
6 -16 2 -0.0855 0.0035
6 -16 3 0.0417 0.0006
6 -16 4 -0.5189 0.0141
6 -16 5 -0.4448 -0.0062
6 -16 6 0.0239 -0.0052
6 -16 7 -0.0865 0.0080
6 -16 8 -0.1407 0.0030
6 -16 9 0.1518 0.0189
6 -16 10 0.0343 -0.0016
6 -16 11 0.7893 -0.0226
6 -16 12 1.0052 0.0008
6 -15 0 0.7656 0.0162
6 -15 1 0.3323 0.0004
6 -15 2 -0.2285 0.0113
6 -15 3 -0.0465 -0.0007
6 -15 4 0.0447 0.0019
6 -15 5 -0.2798 0.0036
6 -15 6 0.0339 -0.0139
6 -15 7 0.5404 -0.0026
6 -15 8 0.3481 0.0090
6 -15 9 0.6284 0.0074
6 -15 10 0.3306 0.0042
6 -15 11 0.2446 0.0051
6 -15 12 1.0789 -0.0216
6 -15 13 1.1565 -0.0250
6 -14 0 0.4645 0.0011
6 -14 1 1.0430 -0.0092
6 -14 2 0.5742 0.0024
6 -14 3 -0.1417 0.0050
6 -14 4 -0.2231 -0.0043
6 -14 5 -0.4385 0.0065
6 -14 6 -0.6054 0.0049
6 -14 7 0.2916 -0.0077
6 -14 8 0.7213 0.0012
6 -14 9 1.1275 0.0124
6 -14 10 1.2304 -0.0039
6 -14 11 0.2919 0.0121
6 -14 12 -0.0056 0.0126
6 -14 13 0.2884 -0.0271
6 -14 14 0.3664 -0.0354
6 -13 0 -0.7775 0.0114
6 -13 1 -0.2101 -0.0057
6 -13 2 0.5212 -0.0113
6 -13 3 0.5241 -0.0009
6 -13 4 0.3126 0.0008
6 -13 5 0.2191 -0.0017
6 -13 6 -0.2254 0.0064
6 -13 7 0.1054 0.0033
6 -13 8 0.5045 -0.0112
6 -13 9 0.5272 0.0051
6 -13 10 0.8293 0.0040
6 -13 11 0.3187 0.0014
6 -13 12 -0.4073 0.0197
6 -13 13 -0.4119 0.0134
6 -13 14 0.0576 0.0118
6 -12 0 -0.4244 -0.0016
6 -12 1 -0.9736 -0.0005
6 -12 2 -0.5873 -0.0048
6 -12 3 0.0837 -0.0084
6 -12 4 0.3100 -0.0004
6 -12 5 0.2871 0.0034
6 -12 6 -0.0568 0.0016
6 -12 7 -0.0992 0.0148
6 -12 8 0.1214 0.0065
6 -12 9 -0.0540 -0.0023
6 -12 10 0.1721 0.0009
6 -12 11 0.1041 0.0027
6 -12 12 -0.5115 0.0090
6 -12 13 -0.6458 0.0042
6 -12 14 -0.2433 0.0168
6 -12 15 0.1793 0.0289
6 -11 0 1.1626 -0.0133
6 -11 1 0.0490 -0.0118
6 -11 2 -0.6821 0.0008
6 -11 3 -0.4558 0.0055
6 -11 4 0.1256 0.0004
6 -11 5 0.2168 0.0027
6 -11 6 -0.1066 -0.0032
6 -11 7 -0.0584 0.0001
6 -11 8 0.3226 0.0088
6 -11 9 0.2557 0.0037
6 -11 10 0.5755 -0.0088
6 -11 11 0.9515 -0.0067
6 -11 12 0.2362 0.0094
6 -11 13 -0.2583 -0.0028
6 -11 14 -0.1623 -0.0150
6 -11 15 -0.1630 -0.0206
6 -10 0 2.1072 0.0111
6 -10 1 1.5433 0.0099
6 -10 2 -0.0365 0.0066
6 -10 3 -0.9498 0.0116
6 -10 4 -0.3759 0.0109
6 -10 5 0.2577 0.0050
6 -10 6 -0.1962 0.0007
6 -10 7 -0.3935 -0.0004
6 -10 8 0.3098 0.0001
6 -10 9 0.5301 0.0065
6 -10 10 0.5412 0.0018
6 -10 11 1.0757 -0.0101
6 -10 12 0.4399 0.0032
6 -10 13 -0.5235 0.0026
6 -10 14 -0.2405 -0.0064
6 -10 15 -0.0204 -0.0165
6 -10 16 -0.2439 -0.0450
6 -9 0 0.6729 -0.0103
6 -9 1 2.1875 -0.0039
6 -9 2 1.9031 0.0005
6 -9 3 0.3287 -0.0068
6 -9 4 -0.2469 -0.0066
6 -9 5 0.5844 -0.0035
6 -9 6 0.3839 -0.0059
6 -9 7 -0.5828 0.0012
6 -9 8 -0.2925 0.0013
6 -9 9 0.4480 -0.0010
6 -9 10 0.5242 0.0055
6 -9 11 1.0867 -0.0020
6 -9 12 1.0955 -0.0011
6 -9 13 -0.1487 -0.0050
6 -9 14 -0.3333 -0.0154
6 -9 15 0.3366 0.0022
6 -9 16 0.6890 -0.0106
6 -8 0 -3.0041 0.0044
6 -8 1 -1.4166 -0.0060
6 -8 2 0.7831 0.0060
6 -8 3 1.1225 0.0122
6 -8 4 -0.0473 0.0042
6 -8 5 0.0242 0.0035
6 -8 6 0.5676 -0.0018
6 -8 7 -0.1848 -0.0026
6 -8 8 -0.6812 0.0003
6 -8 9 -0.1432 -0.0073
6 -8 10 0.0141 -0.0041
6 -8 11 0.2135 0.0014
6 -8 12 0.7122 0.0077
6 -8 13 -0.0323 0.0176
6 -8 14 -0.9884 0.0040
6 -8 15 -1.2692 0.0156
6 -8 16 -0.6556 0.0327
6 -7 0 -1.5259 -0.0090
6 -7 1 -2.8971 -0.0018
6 -7 2 -1.5511 -0.0033
6 -7 3 0.4355 0.0021
6 -7 4 0.2899 0.0008
6 -7 5 -0.5698 -0.0030
6 -7 6 0.0584 -0.0034
6 -7 7 0.4607 0.0004
6 -7 8 0.0263 0.0085
6 -7 9 0.0515 0.0076
6 -7 10 0.1960 0.0006
6 -7 11 0.0382 -0.0011
6 -7 12 0.1243 -0.0078
6 -7 13 -0.3021 -0.0002
6 -7 14 -1.0981 0.0022
6 -7 15 -2.1322 0.0015
6 -7 16 -2.7063 0.0311
6 -6 0 3.1311 -0.0211
6 -6 1 0.3407 -0.0079
6 -6 2 -0.9931 0.0058
6 -6 3 -0.0328 0.0030
6 -6 4 0.8901 0.0012
6 -6 5 -0.0676 0.0018
6 -6 6 -0.3589 -0.0027
6 -6 7 0.5639 -0.0022
6 -6 8 0.6634 -0.0016
6 -6 9 0.1505 0.0004
6 -6 10 -0.0537 -0.0039
6 -6 11 0.1691 -0.0029
6 -6 12 0.6403 -0.0017
6 -6 13 0.5227 -0.0031
6 -6 14 0.2139 0.0057
6 -6 15 -0.0876 -0.0037
6 -6 16 -1.3448 0.0109
6 -5 0 3.5300 0.0276
6 -5 1 2.8460 0.0067
6 -5 2 0.9801 0.0086
6 -5 3 0.1910 0.0059
6 -5 4 1.0719 -0.0080
6 -5 5 0.9425 -0.0042
6 -5 6 -0.2428 -0.0015
6 -5 7 0.0171 0.0046
6 -5 8 0.7180 0.0031
6 -5 9 0.6115 -0.0016
6 -5 10 0.0025 -0.0012
6 -5 11 -0.1993 -0.0030
6 -5 12 0.4490 0.0062
6 -5 13 0.7649 0.0047
6 -5 14 0.4451 0.0049
6 -5 15 0.7305 -0.0122
6 -5 16 0.3200 -0.0400
6 -4 0 -1.5816 -0.0035
6 -4 1 1.1000 -0.0081
6 -4 2 1.3254 -0.0160
6 -4 3 0.0814 -0.0038
6 -4 4 -0.2199 -0.0061
6 -4 5 0.4393 -0.0005
6 -4 6 -0.2547 0.0035
6 -4 7 -0.8174 0.0064
6 -4 8 -0.3885 0.0064
6 -4 9 0.3706 -0.0077
6 -4 10 0.8317 -0.0061
6 -4 11 0.6620 -0.0053
6 -4 12 0.5770 -0.0002
6 -4 13 0.6022 0.0061
6 -4 14 0.0027 0.0119
6 -4 15 -0.1684 0.0249
6 -4 16 0.1251 0.0261
6 -3 0 -4.5643 0.0051
6 -3 1 -1.9840 0.0108
6 -3 2 0.3458 0.0013
6 -3 3 0.5963 0.0036
6 -3 4 -0.4183 0.0001
6 -3 5 -0.0994 -0.0003
6 -3 6 0.1924 0.0029
6 -3 7 -0.1632 -0.0024
6 -3 8 -0.5723 -0.0013
6 -3 9 -0.7362 -0.0113
6 -3 10 -0.1166 -0.0068
6 -3 11 0.5242 0.0099
6 -3 12 0.5936 0.0122
6 -3 13 0.5233 0.0054
6 -3 14 0.2667 -0.0132
6 -3 15 -0.2043 -0.0327
6 -3 16 -0.0999 -0.0250
6 -2 0 -1.3960 -0.0097
6 -2 1 -2.3513 -0.0025
6 -2 2 -0.8699 0.0007
6 -2 3 0.6389 0.0010
6 -2 4 0.2877 -0.0079
6 -2 5 -0.0120 -0.0169
6 -2 6 0.2667 -0.0079
6 -2 7 0.2994 -0.0007
6 -2 8 -0.0334 0.0075
6 -2 9 -0.8734 0.0059
6 -2 10 -1.1232 0.0005
6 -2 11 -0.5151 0.0101
6 -2 12 0.0243 0.0115
6 -2 13 0.1591 0.0004
6 -2 14 0.5664 -0.0083
6 -2 15 0.5557 -0.0421
6 -1 0 2.4071 0.0038
6 -1 1 -0.0935 -0.0014
6 -1 2 -0.7771 -0.0030
6 -1 3 0.3297 0.0012
6 -1 4 0.7247 0.0028
6 -1 5 0.4089 0.0000
6 -1 6 0.4832 0.0059
6 -1 7 0.7563 0.0097
6 -1 8 0.8703 0.0067
6 -1 9 0.2791 -0.0004
6 -1 10 -0.1691 -0.0103
6 -1 11 0.0388 -0.0131
6 -1 12 0.4383 -0.0099
6 -1 13 0.0897 -0.0139
6 -1 14 0.0635 0.0109
6 -1 15 0.5927 0.0449
6 0 0 2.1468 0.0048
6 0 1 1.4880 0.0066
6 0 2 0.0689 -0.0012
6 0 3 0.2381 -0.0033
6 0 4 0.8356 -0.0012
6 0 5 0.5319 0.0005
6 0 6 -0.1114 0.0060
6 0 7 -0.0973 0.0056
6 0 8 0.6289 -0.0022
6 0 9 0.5581 -0.0106
6 0 10 0.2375 -0.0027
6 0 11 0.2669 0.0116
6 0 12 0.6948 0.0229
6 0 13 0.4722 0.0111
6 0 14 -0.3188 -0.0010
6 0 15 -0.0889 0.0345
6 1 0 0.6352 -0.0007
6 1 1 2.0981 0.0021
6 1 2 1.5508 -0.0023
6 1 3 0.8517 -0.0003
6 1 4 0.9533 0.0092
6 1 5 1.0997 0.0072
6 1 6 0.2617 0.0027
6 1 7 -0.9173 -0.0022
6 1 8 -0.4553 -0.0009
6 1 9 0.0947 -0.0021
6 1 10 0.2633 0.0034
6 1 11 0.3712 0.0116
6 1 12 0.4041 0.0096
6 1 13 0.5159 -0.0063
6 1 14 -0.1378 -0.0422
6 2 0 0.0463 0.0242
6 2 1 1.2897 0.0078
6 2 2 2.1961 -0.0079
6 2 3 1.8547 -0.0130
6 2 4 1.0525 0.0029
6 2 5 1.0133 0.0092
6 2 6 1.3263 0.0037
6 2 7 0.2076 -0.0045
6 2 8 -0.3340 0.0001
6 2 9 -0.3341 0.0092
6 2 10 -0.3578 0.0100
6 2 11 0.3506 0.0044
6 2 12 0.5106 -0.0135
6 2 13 0.4673 -0.0301
6 2 14 -0.1363 -0.0602
6 3 0 -0.5628 -0.0197
6 3 1 -1.1631 -0.0214
6 3 2 -0.1464 -0.0194
6 3 3 0.8767 -0.0126
6 3 4 0.7499 0.0003
6 3 5 0.0415 0.0030
6 3 6 0.5730 -0.0022
6 3 7 0.5108 -0.0037
6 3 8 0.1522 0.0013
6 3 9 0.0664 0.0060
6 3 10 -0.8454 0.0011
6 3 11 -0.5153 -0.0011
6 3 12 0.3152 0.0039
6 3 13 0.8294 0.0287
6 3 14 0.5421 0.0217
6 4 0 -0.3403 0.0169
6 4 1 -1.6194 0.0132
6 4 2 -1.7091 0.0065
6 4 3 -0.8068 0.0084
6 4 4 0.0143 0.0135
6 4 5 -0.3873 0.0047
6 4 6 -0.2286 -0.0082
6 4 7 0.0286 -0.0042
6 4 8 -0.2491 0.0099
6 4 9 0.3831 0.0144
6 4 10 0.0238 0.0017
6 4 11 -0.3912 -0.0069
6 4 12 -0.2018 -0.0119
6 4 13 0.1195 0.0280
6 5 0 0.2023 -0.0044
6 5 1 -0.2826 0.0055
6 5 2 -0.8296 0.0012
6 5 3 -0.7299 -0.0098
6 5 4 -0.1370 -0.0050
6 5 5 -0.4130 0.0008
6 5 6 -0.5882 -0.0023
6 5 7 -0.0039 -0.0014
6 5 8 -0.4279 0.0003
6 5 9 -0.3105 -0.0048
6 5 10 -0.0629 -0.0207
6 5 11 0.0142 -0.0094
6 5 12 0.1754 -0.0087
6 6 0 -0.1833 -0.0153
6 6 1 0.1176 -0.0053
6 6 2 -0.1688 0.0092
6 6 3 -0.2570 0.0021
6 6 4 0.4425 -0.0012
6 6 5 0.6259 0.0096
6 6 6 -0.1636 0.0103
6 6 7 -0.0219 0.0044
6 6 8 -0.0072 -0.0061
6 6 9 -0.1225 -0.0029
6 6 10 -0.1584 -0.0017
6 6 11 -0.1602 0.0222
6 6 12 0.5704 0.0654
6 7 0 0.2773 0.0102
6 7 1 0.5788 0.0081
6 7 2 0.6103 0.0129
6 7 3 0.2099 0.0073
6 7 4 0.2987 -0.0042
6 7 5 1.0052 0.0033
6 7 6 0.6761 0.0026
6 7 7 0.1080 -0.0073
6 7 8 -0.1490 -0.0193
6 7 9 -0.0767 0.0035
6 7 10 0.2979 0.0615
6 7 11 -0.0393 0.0851
6 8 0 0.6024 -0.0211
6 8 1 0.4956 -0.0093
6 8 2 0.4490 -0.0049
6 8 3 0.2852 -0.0052
6 8 4 -0.2873 -0.0104
6 8 5 -0.3572 0.0002
6 8 6 -0.3060 0.0017
6 8 7 -0.4856 -0.0098
6 8 8 -0.5942 -0.0137
6 8 9 -0.7223 -0.0078
6 8 10 -0.1035 0.0564
6 9 0 -0.4647 0.0108
6 9 1 -0.1442 0.0113
6 9 2 -0.2892 0.0087
6 9 3 -0.1477 0.0059
6 9 4 -0.0174 0.0049
6 9 5 -0.1311 0.0108
6 9 6 -0.3285 0.0046
6 9 7 -0.7670 -0.0315
6 9 8 -0.7600 -0.0279
6 9 9 -0.7707 -0.0021
6 10 0 -0.9045 -0.0036
6 10 1 -0.5474 -0.0149
6 10 2 -0.3469 -0.0247
6 10 3 -0.3224 -0.0230
6 10 4 -0.1090 -0.0088
6 10 5 -0.0015 0.0029
6 10 6 0.2520 0.0071
6 10 7 0.1023 -0.0386
6 10 8 -0.1837 -0.0786
6 11 0 -0.3169 -0.0027
6 11 1 -0.8204 -0.0060
6 11 2 -0.8314 -0.0063
6 11 3 -0.4572 0.0023
6 11 4 0.1324 0.0194
6 11 5 -0.0004 0.0162
6 11 6 -0.4255 0.0024
6 11 7 -0.2984 -0.0174
6 12 0 0.5728 0.0078
6 12 1 0.3194 0.0015
6 12 2 -0.3456 0.0082
6 12 3 -0.6651 0.0219
6 12 4 0.1411 0.0357
6 12 5 1.1154 0.0306
6 13 0 0.5321 0.0116
6 13 1 0.9966 0.0120
6 13 2 0.9222 0.0179
6 13 3 0.1004 0.0338
6 13 4 -0.5765 0.0429
6 14 0 -0.1200 0.0290
6 14 1 0.2267 0.0489
6 14 2 0.6424 0.0469
7 -20 0 0.4653 0.0137
7 -20 1 -0.0229 0.0092
7 -20 2 0.2038 -0.0150
7 -20 3 0.3938 -0.0009
7 -20 4 -0.2462 0.0094
7 -20 5 0.0657 -0.0043
7 -20 6 -0.1784 0.0442
7 -19 0 0.5276 -0.0075
7 -19 1 0.2651 0.0144
7 -19 2 -0.0035 -0.0065
7 -19 3 0.4905 -0.0121
7 -19 4 -0.4663 0.0099
7 -19 5 -0.8116 -0.0122
7 -19 6 -0.7335 -0.0208
7 -19 7 -1.0422 0.0286
7 -19 8 -0.6974 -0.0276
7 -18 0 0.2968 -0.0159
7 -18 1 0.3551 0.0016
7 -18 2 -0.7223 0.0011
7 -18 3 -0.3635 -0.0098
7 -18 4 -0.5143 -0.0046
7 -18 5 -1.0987 0.0063
7 -18 6 -0.7462 -0.0312
7 -18 7 -0.2118 0.0073
7 -18 8 0.1537 0.0033
7 -18 9 0.6670 -0.0196
7 -18 10 1.0197 0.0760
7 -17 0 -0.2731 -0.0108
7 -17 1 0.5136 0.0003
7 -17 2 -0.2895 0.0025
7 -17 3 -0.7775 0.0074
7 -17 4 -0.3398 -0.0109
7 -17 5 -0.3193 0.0068
7 -17 6 -0.4820 -0.0067
7 -17 7 -0.1700 -0.0077
7 -17 8 0.4196 0.0145
7 -17 9 0.6313 -0.0243
7 -17 10 1.1917 0.0211
7 -17 11 0.7360 0.1002
7 -16 0 -0.8860 -0.0131
7 -16 1 -0.2059 0.0013
7 -16 2 0.3730 -0.0007
7 -16 3 0.0901 0.0131
7 -16 4 0.1409 0.0002
7 -16 5 0.6404 -0.0052
7 -16 6 0.6466 0.0095
7 -16 7 -0.0315 -0.0009
7 -16 8 0.0511 0.0036
7 -16 9 -0.0157 -0.0147
7 -16 10 0.4257 -0.0204
7 -16 11 1.0143 0.0231
7 -16 12 0.3604 0.0852
7 -15 0 0.5498 0.0083
7 -15 1 -0.0797 0.0105
7 -15 2 -0.0382 -0.0011
7 -15 3 0.1586 -0.0010
7 -15 4 0.0752 0.0059
7 -15 5 0.1772 -0.0085
7 -15 6 0.8752 -0.0035
7 -15 7 0.6352 0.0037
7 -15 8 0.6078 -0.0057
7 -15 9 0.6549 -0.0229
7 -15 10 0.2963 -0.0074
7 -15 11 0.9065 -0.0061
7 -15 12 1.1165 0.0085
7 -15 13 0.6465 0.0577
7 -14 0 0.9974 -0.0104
7 -14 1 0.7794 0.0001
7 -14 2 -0.0156 0.0032
7 -14 3 -0.4083 -0.0055
7 -14 4 -0.3006 -0.0002
7 -14 5 -0.5059 0.0022
7 -14 6 -0.0038 -0.0047
7 -14 7 0.3184 0.0013
7 -14 8 0.4048 0.0172
7 -14 9 0.9299 -0.0118
7 -14 10 0.2530 -0.0089
7 -14 11 -0.3654 0.0110
7 -14 12 -0.1440 -0.0239
7 -14 13 0.0309 -0.0293
7 -13 0 -0.1742 -0.0005
7 -13 1 0.4483 -0.0034
7 -13 2 0.5282 0.0050
7 -13 3 0.0217 0.0092
7 -13 4 -0.0259 0.0034
7 -13 5 -0.0960 0.0006
7 -13 6 0.0003 0.0006
7 -13 7 0.1792 -0.0150
7 -13 8 -0.0936 0.0055
7 -13 9 0.4902 0.0090
7 -13 10 0.4764 -0.0134
7 -13 11 -0.6093 0.0015
7 -13 12 -1.0613 -0.0018
7 -13 13 -0.8772 -0.0085
7 -13 14 -0.5183 -0.0197
7 -12 0 -0.5154 0.0022
7 -12 1 -0.2739 0.0000
7 -12 2 0.3580 -0.0050
7 -12 3 0.5502 -0.0014
7 -12 4 0.4048 0.0072
7 -12 5 0.2982 0.0014
7 -12 6 0.3014 0.0105
7 -12 7 0.3616 0.0023
7 -12 8 -0.2419 -0.0057
7 -12 9 -0.0158 0.0068
7 -12 10 0.7572 0.0019
7 -12 11 0.2208 0.0016
7 -12 12 -0.3386 0.0008
7 -12 13 -0.6067 0.0222
7 -12 14 -0.6290 0.0428
7 -11 0 -0.1349 -0.0123
7 -11 1 -0.7077 -0.0035
7 -11 2 -0.6445 0.0045
7 -11 3 -0.0440 -0.0030
7 -11 4 0.1989 -0.0019
7 -11 5 0.0224 -0.0045
7 -11 6 0.0809 -0.0009
7 -11 7 0.5226 0.0058
7 -11 8 0.1668 0.0005
7 -11 9 -0.1187 -0.0026
7 -11 10 0.8717 -0.0027
7 -11 11 0.8608 0.0090
7 -11 12 0.4648 0.0001
7 -11 13 0.5051 -0.0074
7 -11 14 -0.2393 0.0046
7 -11 15 -0.4579 -0.0028
7 -10 0 1.4626 0.0066
7 -10 1 0.1199 0.0008
7 -10 2 -1.0985 0.0068
7 -10 3 -0.9377 0.0130
7 -10 4 -0.0542 0.0080
7 -10 5 0.0275 -0.0002
7 -10 6 -0.2715 0.0004
7 -10 7 0.1910 0.0023
7 -10 8 0.4981 0.0022
7 -10 9 -0.1150 0.0026
7 -10 10 0.2399 -0.0085
7 -10 11 0.2420 -0.0000
7 -10 12 -0.6359 0.0100
7 -10 13 -0.0497 0.0034
7 -10 14 0.2458 0.0090
7 -10 15 -0.4463 -0.0116
7 -9 0 2.3185 -0.0090
7 -9 1 2.4230 -0.0013
7 -9 2 0.9996 -0.0098
7 -9 3 -0.1242 -0.0077
7 -9 4 0.3496 0.0019
7 -9 5 0.7435 -0.0042
7 -9 6 0.0039 -0.0033
7 -9 7 -0.4263 0.0043
7 -9 8 0.1820 0.0021
7 -9 9 0.2525 0.0068
7 -9 10 0.4538 -0.0005
7 -9 11 0.9602 -0.0126
7 -9 12 -0.0153 -0.0104
7 -9 13 -0.2552 -0.0177
7 -9 14 0.6851 -0.0008
7 -9 15 0.9013 0.0099
7 -8 0 -1.3864 0.0017
7 -8 1 0.7431 0.0071
7 -8 2 1.6214 0.0103
7 -8 3 0.7015 -0.0002
7 -8 4 0.1873 0.0033
7 -8 5 0.6359 0.0032
7 -8 6 0.4044 -0.0046
7 -8 7 -0.4460 -0.0019
7 -8 8 -0.3635 -0.0027
7 -8 9 0.1202 -0.0000
7 -8 10 0.1702 0.0075
7 -8 11 0.6655 0.0004
7 -8 12 0.4524 0.0040
7 -8 13 -0.3334 -0.0000
7 -8 14 -0.5357 -0.0023
7 -8 15 -0.1448 0.0228
7 -7 0 -2.8637 -0.0008
7 -7 1 -2.0336 -0.0091
7 -7 2 0.0797 -0.0073
7 -7 3 0.7320 -0.0064
7 -7 4 -0.0837 -0.0049
7 -7 5 -0.1074 0.0016
7 -7 6 0.4006 0.0040
7 -7 7 0.1639 0.0031
7 -7 8 -0.1903 0.0027
7 -7 9 0.0912 -0.0033
7 -7 10 0.1262 0.0001
7 -7 11 -0.1326 -0.0059
7 -7 12 -0.4355 -0.0088
7 -7 13 -0.7160 0.0091
7 -7 14 -1.3198 0.0100
7 -7 15 -2.0365 0.0334
7 -6 0 -0.0264 0.0035
7 -6 1 -1.6167 0.0136
7 -6 2 -0.9075 0.0057
7 -6 3 0.5252 -0.0009
7 -6 4 0.2100 0.0007
7 -6 5 -0.5719 0.0006
7 -6 6 -0.1316 0.0038
7 -6 7 0.2904 -0.0008
7 -6 8 -0.1226 -0.0031
7 -6 9 -0.4984 -0.0063
7 -6 10 -0.1969 -0.0050
7 -6 11 0.1939 0.0034
7 -6 12 0.0391 -0.0047
7 -6 13 0.1141 0.0110
7 -6 14 0.3915 0.0160
7 -6 15 -0.7149 0.0188
7 -5 0 3.0498 0.0001
7 -5 1 1.2136 0.0028
7 -5 2 0.0200 0.0037
7 -5 3 0.6719 -0.0092
7 -5 4 1.1226 -0.0086
7 -5 5 0.1230 -0.0051
7 -5 6 -0.1257 0.0053
7 -5 7 0.5283 0.0081
7 -5 8 0.7389 0.0010
7 -5 9 0.0892 0.0023
7 -5 10 -0.4296 -0.0030
7 -5 11 0.0121 0.0048
7 -5 12 0.3288 -0.0014
7 -5 13 0.2013 -0.0038
7 -5 14 0.7759 -0.0030
7 -5 15 0.4907 -0.0371
7 -4 0 1.8974 -0.0078
7 -4 1 2.4699 -0.0200
7 -4 2 1.1347 -0.0115
7 -4 3 0.1646 -0.0056
7 -4 4 0.5539 0.0017
7 -4 5 0.2072 0.0022
7 -4 6 -0.3362 0.0017
7 -4 7 -0.0829 0.0065
7 -4 8 0.5223 -0.0067
7 -4 9 0.8544 -0.0070
7 -4 10 0.4550 -0.0054
7 -4 11 0.1742 -0.0005
7 -4 12 0.2432 0.0029
7 -4 13 -0.1926 -0.0010
7 -4 14 -0.2944 0.0220
7 -4 15 0.0148 0.0207
7 -3 0 -2.1877 0.0128
7 -3 1 0.3431 0.0036
7 -3 2 1.0055 0.0023
7 -3 3 -0.0472 0.0033
7 -3 4 -0.2530 0.0073
7 -3 5 0.0432 0.0088
7 -3 6 0.0122 -0.0029
7 -3 7 -0.0208 -0.0021
7 -3 8 -0.1603 -0.0080
7 -3 9 0.0929 -0.0090
7 -3 10 0.4285 0.0043
7 -3 11 0.4275 0.0128
7 -3 12 0.4633 0.0158
7 -3 13 0.4050 -0.0053
7 -3 14 -0.0835 -0.0153
7 -3 15 -0.2295 -0.0005
7 -2 0 -2.7261 -0.0054
7 -2 1 -1.5950 -0.0041
7 -2 2 0.0866 0.0040
7 -2 3 0.1844 0.0028
7 -2 4 -0.2092 -0.0075
7 -2 5 0.0176 -0.0053
7 -2 6 0.2570 -0.0036
7 -2 7 0.2646 0.0033
7 -2 8 -0.2715 0.0094
7 -2 9 -0.6681 0.0059
7 -2 10 -0.4379 0.0067
7 -2 11 -0.0433 0.0027
7 -2 12 0.0481 -0.0059
7 -2 13 0.5413 -0.0254
7 -2 14 0.8399 -0.0644
7 -2 15 0.3041 -0.0853
7 -1 0 -0.1769 -0.0011
7 -1 1 -1.2470 -0.0069
7 -1 2 -0.3474 -0.0014
7 -1 3 0.4520 0.0076
7 -1 4 0.2791 0.0018
7 -1 5 0.2078 -0.0022
7 -1 6 0.6209 0.0000
7 -1 7 0.9236 0.0012
7 -1 8 0.4163 -0.0003
7 -1 9 -0.0767 -0.0040
7 -1 10 -0.0477 -0.0066
7 -1 11 0.4816 -0.0079
7 -1 12 0.3795 -0.0125
7 -1 13 0.0993 -0.0020
7 -1 14 0.7175 0.0085
7 0 0 1.5053 0.0027
7 0 1 0.1186 0.0013
7 0 2 -0.1584 -0.0063
7 0 3 0.5220 -0.0048
7 0 4 0.6899 -0.0025
7 0 5 -0.0024 -0.0025
7 0 6 -0.1879 -0.0031
7 0 7 0.5920 -0.0031
7 0 8 0.5399 -0.0081
7 0 9 0.1570 -0.0053
7 0 10 -0.0312 0.0054
7 0 11 0.3231 0.0181
7 0 12 0.8498 0.0176
7 0 13 0.2358 0.0108
7 0 14 0.1328 0.0441
7 1 0 1.6292 0.0038
7 1 1 1.5984 0.0041
7 1 2 0.6775 -0.0005
7 1 3 0.2301 0.0025
7 1 4 0.6576 0.0079
7 1 5 0.4585 0.0076
7 1 6 -0.5948 -0.0040
7 1 7 -0.2733 -0.0089
7 1 8 0.0935 -0.0067
7 1 9 0.1597 -0.0001
7 1 10 0.3496 0.0046
7 1 11 -0.1226 -0.0008
7 1 12 0.1889 -0.0071
7 1 13 0.2086 -0.0377
7 1 14 0.1091 -0.0323
7 2 0 -0.0609 0.0036
7 2 1 1.2884 -0.0054
7 2 2 1.4423 -0.0134
7 2 3 0.3415 -0.0069
7 2 4 -0.0597 0.0049
7 2 5 0.7395 0.0103
7 2 6 0.3570 -0.0012
7 2 7 0.1580 -0.0120
7 2 8 0.1275 -0.0019
7 2 9 -0.4058 0.0168
7 2 10 0.4491 0.0235
7 2 11 0.4873 -0.0037
7 2 12 0.0220 -0.0252
7 2 13 -0.1211 -0.0496
7 3 0 -1.7963 -0.0015
7 3 1 -0.8816 -0.0004
7 3 2 0.5366 -0.0009
7 3 3 0.7231 0.0027
7 3 4 -0.2143 0.0033
7 3 5 0.2164 -0.0007
7 3 6 0.5638 -0.0045
7 3 7 0.5820 -0.0077
7 3 8 1.0430 -0.0000
7 3 9 -0.1477 0.0108
7 3 10 -0.2138 0.0180
7 3 11 0.6806 0.0031
7 3 12 0.6375 0.0004
7 3 13 0.4864 0.0089
7 4 0 -1.0476 0.0154
7 4 1 -1.4493 0.0093
7 4 2 -0.8232 0.0050
7 4 3 0.0598 0.0077
7 4 4 -0.3962 0.0061
7 4 5 -0.4610 -0.0042
7 4 6 0.0992 -0.0034
7 4 7 -0.0830 0.0087
7 4 8 0.8957 0.0196
7 4 9 0.8714 0.0089
7 4 10 0.0448 -0.0169
7 4 11 0.3471 -0.0524
7 4 12 0.2747 -0.0506
7 5 0 -0.1720 -0.0093
7 5 1 -0.5131 -0.0040
7 5 2 -0.6549 -0.0056
7 5 3 -0.1646 -0.0051
7 5 4 -0.3425 -0.0001
7 5 5 -0.9125 -0.0003
7 5 6 -0.1782 0.0010
7 5 7 -0.1707 0.0035
7 5 8 -0.0274 0.0048
7 5 9 0.5257 -0.0089
7 5 10 0.1912 -0.0283
7 5 11 0.3138 -0.0564
7 6 0 -0.6166 -0.0077
7 6 1 -0.4214 0.0027
7 6 2 -0.3981 0.0108
7 6 3 -0.0262 0.0069
7 6 4 0.4205 0.0022
7 6 5 -0.3752 0.0004
7 6 6 -0.5598 0.0050
7 6 7 -0.2046 0.0009
7 6 8 -0.3448 -0.0038
7 6 9 -0.1310 -0.0000
7 6 10 -0.1806 0.0111
7 6 11 0.2827 0.0380
7 7 0 0.1382 0.0009
7 7 1 0.2349 0.0038
7 7 2 0.3073 0.0041
7 7 3 0.1061 -0.0027
7 7 4 0.5742 -0.0077
7 7 5 0.6571 -0.0098
7 7 6 -0.0439 -0.0026
7 7 7 -0.2333 -0.0047
7 7 8 -0.4508 -0.0165
7 7 9 -0.4459 0.0128
7 7 10 -0.5048 0.0502
7 8 0 0.2275 -0.0031
7 8 1 0.0200 0.0091
7 8 2 0.1721 0.0031
7 8 3 -0.0041 -0.0106
7 8 4 -0.2296 -0.0071
7 8 5 0.1855 0.0044
7 8 6 0.0571 0.0122
7 8 7 -0.1900 0.0119
7 8 8 -0.3668 -0.0299
7 8 9 -0.4597 -0.0382
7 9 0 -0.3351 0.0134
7 9 1 -0.4010 0.0165
7 9 2 -0.4916 0.0114
7 9 3 -0.2289 -0.0046
7 9 4 -0.2173 -0.0033
7 9 5 0.1792 0.0138
7 9 6 0.2579 0.0103
7 9 7 -0.2574 0.0121
7 9 8 -0.4691 -0.0023
7 10 0 -0.6038 -0.0031
7 10 1 -0.2811 -0.0145
7 10 2 -0.3224 -0.0117
7 10 3 -0.3090 -0.0050
7 10 4 -0.4051 0.0028
7 10 5 -0.0287 0.0180
7 10 6 0.7258 -0.0005
7 10 7 0.4226 -0.0421
7 11 0 -0.8019 0.0230
7 11 1 -0.9164 0.0185
7 11 2 -0.7472 0.0233
7 11 3 -0.2525 0.0384
7 11 4 -0.1939 0.0426
7 11 5 -0.6841 0.0353
7 12 0 0.2045 -0.0203
7 12 1 -0.2460 -0.0057
7 12 2 -0.9219 0.0201
7 12 3 -0.6858 0.0433
7 12 4 0.3525 0.0517
7 13 0 0.2869 -0.0194
7 13 1 0.5227 -0.0198
7 13 2 0.0269 0.0070
8 -20 0 0.0126 0.0099
8 -20 1 -0.0544 -0.0154
8 -20 2 0.1453 0.0041
8 -20 3 -0.5189 0.0136
8 -20 4 -0.0105 -0.0003
8 -20 5 0.2427 0.0455
8 -19 0 0.1902 0.0191
8 -19 1 -0.2042 -0.0028
8 -19 2 0.2706 -0.0058
8 -19 3 -0.7442 0.0095
8 -19 4 -1.3181 -0.0048
8 -19 5 -0.6840 -0.0217
8 -19 6 -0.4396 0.0462
8 -19 7 -0.2826 0.0170
8 -19 8 -0.0034 0.0116
8 -18 0 0.6423 0.0120
8 -18 1 -0.1721 0.0039
8 -18 2 0.0872 -0.0013
8 -18 3 -0.1278 -0.0027
8 -18 4 -1.2456 0.0093
8 -18 5 -1.1646 -0.0278
8 -18 6 -0.2049 0.0038
8 -18 7 0.6888 0.0263
8 -18 8 0.9584 -0.0044
8 -18 9 1.1982 0.0812
8 -17 0 0.7612 0.0140
8 -17 1 0.6631 0.0024
8 -17 2 0.1620 0.0043
8 -17 3 0.2768 -0.0099
8 -17 4 -0.1470 0.0037
8 -17 5 -0.7268 -0.0025
8 -17 6 -0.8480 -0.0084
8 -17 7 -0.0510 0.0274
8 -17 8 0.3010 -0.0127
8 -17 9 0.5896 0.0072
8 -17 10 0.5475 0.0785
8 -16 0 -0.5158 0.0003
8 -16 1 0.4900 -0.0030
8 -16 2 0.4569 0.0064
8 -16 3 0.2964 0.0022
8 -16 4 0.3838 -0.0038
8 -16 5 0.5959 0.0078
8 -16 6 -0.0892 -0.0085
8 -16 7 -0.3453 0.0031
8 -16 8 -0.3515 -0.0057
8 -16 9 -0.4090 -0.0210
8 -16 10 0.0994 0.0057
8 -16 11 -0.1608 0.0673
8 -15 0 -0.0556 0.0060
8 -15 1 -0.0102 -0.0074
8 -15 2 0.1349 -0.0068
8 -15 3 0.1177 0.0063
8 -15 4 -0.1570 0.0002
8 -15 5 0.3899 0.0050
8 -15 6 0.5039 -0.0013
8 -15 7 0.1699 -0.0134
8 -15 8 0.2390 -0.0271
8 -15 9 -0.2586 -0.0064
8 -15 10 0.0088 0.0079
8 -15 11 0.4720 0.0157
8 -15 12 0.3677 0.0837
8 -14 0 0.7785 -0.0016
8 -14 1 0.2494 -0.0043
8 -14 2 -0.4353 -0.0125
8 -14 3 -0.3895 -0.0064
8 -14 4 -0.4747 -0.0028
8 -14 5 -0.3370 0.0016
8 -14 6 -0.0125 0.0026
8 -14 7 -0.2175 0.0148
8 -14 8 0.2499 -0.0092
8 -14 9 -0.0058 -0.0169
8 -14 10 -0.6647 0.0182
8 -14 11 -0.3971 -0.0085
8 -14 12 -0.0748 -0.0196
8 -14 13 0.0692 -0.0073
8 -13 0 0.3588 0.0024
8 -13 1 0.6398 0.0077
8 -13 2 0.0094 0.0083
8 -13 3 -0.3906 0.0060
8 -13 4 -0.2043 -0.0062
8 -13 5 -0.0350 -0.0044
8 -13 6 0.1030 -0.0152
8 -13 7 -0.4605 -0.0014
8 -13 8 -0.1699 0.0121
8 -13 9 0.4179 -0.0186
8 -13 10 -0.2926 -0.0126
8 -13 11 -0.7139 -0.0086
8 -13 12 -0.8356 -0.0171
8 -13 13 -0.6012 -0.0289
8 -12 0 -0.2787 0.0065
8 -12 1 0.3840 0.0031
8 -12 2 0.6703 -0.0031
8 -12 3 0.3675 0.0069
8 -12 4 0.3381 -0.0013
8 -12 5 0.5654 -0.0015
8 -12 6 0.7337 -0.0037
8 -12 7 -0.1374 -0.0110
8 -12 8 -0.7099 0.0088
8 -12 9 0.2658 0.0048
8 -12 10 0.4008 -0.0095
8 -12 11 0.2542 -0.0162
8 -12 12 -0.0388 0.0031
8 -12 13 -0.7932 0.0383
8 -12 14 -0.3234 0.0275
8 -11 0 -0.6990 -0.0016
8 -11 1 -0.6540 0.0065
8 -11 2 -0.1856 -0.0053
8 -11 3 0.0642 -0.0080
8 -11 4 0.0244 -0.0061
8 -11 5 0.1943 -0.0074
8 -11 6 0.7554 -0.0040
8 -11 7 0.4986 -0.0071
8 -11 8 -0.6987 0.0014
8 -11 9 -0.3128 0.0077
8 -11 10 0.1819 0.0081
8 -11 11 0.3415 -0.0068
8 -11 12 1.0641 -0.0235
8 -11 13 0.1323 -0.0036
8 -11 14 -0.7429 0.0001
8 -10 0 0.5299 -0.0028
8 -10 1 -0.6146 -0.0019
8 -10 2 -0.9387 0.0052
8 -10 3 -0.3857 0.0026
8 -10 4 -0.0004 -0.0015
8 -10 5 -0.0481 0.0006
8 -10 6 0.2284 0.0008
8 -10 7 0.7412 -0.0066
8 -10 8 -0.1220 -0.0024
8 -10 9 -0.6900 0.0011
8 -10 10 -0.6331 0.0046
8 -10 11 -1.2259 0.0150
8 -10 12 -0.2437 0.0118
8 -10 13 0.5167 0.0227
8 -10 14 -0.4062 0.0245
8 -9 0 2.6446 0.0036
8 -9 1 1.6057 -0.0055
8 -9 2 0.2761 -0.0096
8 -9 3 0.0685 0.0006
8 -9 4 0.5125 -0.0013
8 -9 5 0.3912 -0.0025
8 -9 6 -0.1931 0.0063
8 -9 7 0.1381 0.0037
8 -9 8 0.4448 0.0021
8 -9 9 0.1865 0.0041
8 -9 10 0.4578 -0.0077
8 -9 11 -0.1680 -0.0102
8 -9 12 -0.3182 -0.0101
8 -9 13 0.7526 0.0032
8 -9 14 0.9735 0.0339
8 -8 0 0.8573 0.0059
8 -8 1 1.9774 0.0131
8 -8 2 1.4373 -0.0004
8 -8 3 0.5841 -0.0018
8 -8 4 0.5738 0.0044
8 -8 5 0.7417 -0.0001
8 -8 6 0.1359 -0.0014
8 -8 7 -0.2659 0.0013
8 -8 8 0.3018 0.0014
8 -8 9 0.4845 0.0092
8 -8 10 0.5680 0.0033
8 -8 11 0.4193 -0.0063
8 -8 12 0.0546 -0.0054
8 -8 13 0.0972 -0.0122
8 -8 14 0.2435 0.0110
8 -7 0 -2.0547 -0.0119
8 -7 1 -0.0915 -0.0116
8 -7 2 1.0693 -0.0081
8 -7 3 0.6873 -0.0095
8 -7 4 0.2637 -0.0030
8 -7 5 0.5426 0.0065
8 -7 6 0.5709 0.0033
8 -7 7 0.0384 -0.0010
8 -7 8 0.0950 -0.0057
8 -7 9 0.4129 -0.0025
8 -7 10 0.0638 -0.0010
8 -7 11 -0.6183 -0.0150
8 -7 12 -0.6756 -0.0018
8 -7 13 -0.4520 0.0059
8 -7 14 -1.0316 0.0211
8 -7 15 -0.5694 0.0500
8 -6 0 -2.2127 0.0213
8 -6 1 -1.8430 0.0105
8 -6 2 -0.2150 0.0040
8 -6 3 0.3275 0.0037
8 -6 4 -0.2284 -0.0009
8 -6 5 -0.2033 0.0030
8 -6 6 0.2079 0.0023
8 -6 7 0.0678 -0.0043
8 -6 8 -0.3351 -0.0060
8 -6 9 -0.1757 -0.0055
8 -6 10 0.1245 0.0097
8 -6 11 -0.3035 0.0034
8 -6 12 -0.4497 0.0090
8 -6 13 0.4763 0.0230
8 -6 14 0.0605 0.0200
8 -5 0 1.0605 -0.0018
8 -5 1 -0.5437 -0.0005
8 -5 2 -0.2467 -0.0085
8 -5 3 0.7009 -0.0076
8 -5 4 0.4040 -0.0061
8 -5 5 0.0942 0.0004
8 -5 6 0.4992 0.0086
8 -5 7 0.8521 0.0026
8 -5 8 0.5798 0.0046
8 -5 9 -0.0296 0.0002
8 -5 10 -0.1217 0.0034
8 -5 11 -0.0982 -0.0036
8 -5 12 -0.3857 -0.0186
8 -5 13 0.3209 -0.0139
8 -5 14 0.6547 -0.0475
8 -4 0 3.2185 -0.0102
8 -4 1 1.7963 -0.0070
8 -4 2 0.3186 -0.0002
8 -4 3 0.3747 0.0069
8 -4 4 0.3472 0.0059
8 -4 5 -0.0590 -0.0017
8 -4 6 0.0325 0.0029
8 -4 7 0.3368 -0.0046
8 -4 8 0.6073 -0.0069
8 -4 9 0.3899 -0.0031
8 -4 10 -0.1083 0.0006
8 -4 11 -0.2598 0.0044
8 -4 12 -0.4482 -0.0087
8 -4 13 -0.4730 0.0090
8 -4 14 -0.0492 0.0077
8 -3 0 0.7753 0.0011
8 -3 1 1.5937 0.0000
8 -3 2 0.5208 0.0049
8 -3 3 -0.1375 0.0113
8 -3 4 0.0054 0.0126
8 -3 5 0.0083 -0.0033
8 -3 6 0.0856 -0.0079
8 -3 7 0.0134 -0.0058
8 -3 8 -0.0462 -0.0058
8 -3 9 0.1100 0.0011
8 -3 10 0.1696 0.0071
8 -3 11 0.1270 0.0166
8 -3 12 0.4460 0.0056
8 -3 13 0.4174 0.0031
8 -3 14 0.0221 0.0318
8 -2 0 -1.6312 -0.0087
8 -2 1 0.0475 -0.0031
8 -2 2 0.4160 0.0058
8 -2 3 -0.0680 0.0028
8 -2 4 -0.0549 0.0002
8 -2 5 0.2301 -0.0032
8 -2 6 0.3733 -0.0036
8 -2 7 0.1412 0.0044
8 -2 8 -0.2412 0.0091
8 -2 9 -0.4510 0.0079
8 -2 10 -0.1960 -0.0010
8 -2 11 -0.2089 -0.0118
8 -2 12 0.1408 -0.0296
8 -2 13 1.0894 -0.0675
8 -2 14 0.8836 -0.0853
8 -1 0 -1.5563 -0.0022
8 -1 1 -0.8314 -0.0029
8 -1 2 0.1696 0.0078
8 -1 3 0.2342 0.0087
8 -1 4 -0.0831 -0.0012
8 -1 5 0.2348 -0.0040
8 -1 6 0.7917 0.0000
8 -1 7 0.6017 -0.0009
8 -1 8 0.2850 -0.0038
8 -1 9 -0.0276 -0.0069
8 -1 10 0.2399 -0.0060
8 -1 11 0.5399 -0.0062
8 -1 12 0.0175 -0.0033
8 -1 13 0.6164 0.0006
8 0 0 0.0564 0.0032
8 0 1 -0.3766 -0.0028
8 0 2 0.1323 -0.0071
8 0 3 0.6994 -0.0043
8 0 4 0.2288 -0.0034
8 0 5 -0.2249 -0.0047
8 0 6 0.5313 0.0025
8 0 7 0.7944 0.0029
8 0 8 0.6744 -0.0029
8 0 9 0.3756 -0.0050
8 0 10 0.0202 0.0040
8 0 11 0.9240 0.0200
8 0 12 0.8464 0.0142
8 0 13 0.4319 0.0384
8 1 0 1.3440 0.0046
8 1 1 0.6744 0.0046
8 1 2 -0.1071 0.0002
8 1 3 0.1885 -0.0011
8 1 4 0.5727 0.0040
8 1 5 -0.0983 0.0002
8 1 6 0.0695 -0.0050
8 1 7 0.4133 -0.0050
8 1 8 0.5044 -0.0051
8 1 9 1.0294 -0.0043
8 1 10 0.0308 -0.0083
8 1 11 -0.1848 0.0087
8 1 12 0.4595 0.0005
8 1 13 0.2834 -0.0186
8 2 0 0.3424 -0.0035
8 2 1 0.8576 -0.0051
8 2 2 -0.0343 -0.0057
8 2 3 -0.7371 -0.0053
8 2 4 0.1364 -0.0019
8 2 5 0.4936 -0.0023
8 2 6 0.5565 -0.0111
8 2 7 0.5599 -0.0073
8 2 8 -0.3052 0.0079
8 2 9 0.6314 0.0223
8 2 10 0.9081 0.0044
8 2 11 -0.2839 -0.0108
8 2 12 -0.2511 -0.0060
8 3 0 -1.0831 0.0132
8 3 1 -0.0129 0.0130
8 3 2 0.3061 0.0096
8 3 3 -0.4513 0.0068
8 3 4 -0.1204 -0.0013
8 3 5 0.6884 -0.0058
8 3 6 0.9302 -0.0099
8 3 7 1.4252 -0.0053
8 3 8 0.1715 0.0065
8 3 9 -0.2384 0.0154
8 3 10 1.0439 0.0002
8 3 11 0.5636 -0.0274
8 3 12 0.1432 -0.0231
8 4 0 -0.5199 -0.0031
8 4 1 -0.6172 -0.0026
8 4 2 -0.3419 -0.0030
8 4 3 -0.7266 -0.0000
8 4 4 -0.8998 -0.0022
8 4 5 -0.0906 -0.0050
8 4 6 0.0480 0.0005
8 4 7 0.7112 0.0120
8 4 8 0.7292 0.0139
8 4 9 -0.3198 -0.0124
8 4 10 0.3920 -0.0594
8 4 11 0.5298 -0.0892
8 5 0 0.0492 -0.0134
8 5 1 -0.2190 -0.0044
8 5 2 -0.3299 0.0016
8 5 3 -0.4380 -0.0003
8 5 4 -1.0130 -0.0021
8 5 5 -0.5811 -0.0036
8 5 6 -0.1385 -0.0038
8 5 7 -0.0581 0.0008
8 5 8 0.4260 0.0055
8 5 9 -0.1299 -0.0102
8 5 10 -0.0585 -0.0543
8 6 0 -0.6948 -0.0053
8 6 1 -0.3290 0.0037
8 6 2 -0.3373 0.0162
8 6 3 -0.0058 0.0049
8 6 4 -0.2395 -0.0111
8 6 5 -0.7137 -0.0061
8 6 6 -0.3825 0.0055
8 6 7 -0.4214 0.0088
8 6 8 -0.2858 0.0142
8 6 9 -0.3075 0.0184
8 7 0 -0.1178 -0.0060
8 7 1 0.2648 -0.0080
8 7 2 0.1988 0.0007
8 7 3 0.0960 -0.0020
8 7 4 0.5012 -0.0178
8 7 5 0.1439 -0.0092
8 7 6 -0.0163 0.0165
8 7 7 -0.1034 0.0180
8 7 8 -0.5436 0.0189
8 7 9 -0.7995 0.0288
8 8 0 -0.0972 0.0097
8 8 1 0.0587 0.0037
8 8 2 0.4079 -0.0054
8 8 3 0.0456 -0.0012
8 8 4 0.3031 0.0071
8 8 5 0.5407 0.0269
8 8 6 0.3884 0.0556
8 8 7 0.5481 0.0324
8 8 8 0.2119 -0.0206
8 9 0 -0.2014 0.0033
8 9 1 -0.3042 0.0030
8 9 2 -0.0162 -0.0066
8 9 3 -0.0559 -0.0065
8 9 4 0.1294 0.0102
8 9 5 0.6478 0.0337
8 9 6 0.2533 0.0665
8 10 0 -0.0731 -0.0111
8 10 1 0.1112 -0.0102
8 10 2 0.1420 0.0040
8 10 3 -0.1957 0.0194
8 10 4 -0.3857 0.0261
8 10 5 0.4993 0.0205
8 11 0 -0.5385 0.0160
8 11 1 -0.4530 0.0139
8 11 2 -0.0378 0.0295
8 11 3 0.0381 0.0537
8 11 4 -0.6233 0.0534
8 12 0 0.1340 -0.0472
8 12 1 -0.5095 -0.0145
8 12 2 -0.7133 0.0195
8 13 0 0.0670 -0.0764
9 -20 0 -0.3825 -0.0216
9 -20 1 -0.1509 0.0051
9 -20 2 -0.6590 0.0113
9 -20 3 -0.2118 -0.0014
9 -20 4 0.3581 0.0270
9 -20 5 -0.0523 0.0842
9 -19 0 -0.4110 -0.0103
9 -19 1 0.1321 0.0011
9 -19 2 -0.3058 0.0117
9 -19 3 -0.8580 0.0044
9 -19 4 -0.1165 -0.0250
9 -19 5 0.2764 0.0313
9 -19 6 0.1245 0.0229
9 -19 7 -0.2531 -0.0057
9 -18 0 0.1299 -0.0080
9 -18 1 0.3092 0.0027
9 -18 2 0.4386 0.0070
9 -18 3 -0.5660 0.0205
9 -18 4 -0.7443 -0.0128
9 -18 5 0.0246 -0.0054
9 -18 6 0.9612 0.0243
9 -18 7 0.8722 -0.0320
9 -18 8 0.5515 0.0330
9 -18 9 0.2808 0.0580
9 -17 0 0.9715 -0.0015
9 -17 1 0.5300 -0.0047
9 -17 2 0.4434 -0.0102
9 -17 3 -0.0931 0.0024
9 -17 4 -0.6437 0.0075
9 -17 5 -0.9453 -0.0075
9 -17 6 -0.2858 0.0383
9 -17 7 0.1209 -0.0040
9 -17 8 -0.1720 -0.0372
9 -17 9 -0.3298 0.0187
9 -17 10 -0.5835 0.0219
9 -16 0 0.0973 -0.0018
9 -16 1 0.2470 -0.0010
9 -16 2 -0.0180 -0.0029
9 -16 3 -0.3469 -0.0094
9 -16 4 0.0134 0.0090
9 -16 5 -0.0176 -0.0105
9 -16 6 -0.2014 0.0069
9 -16 7 -0.1263 0.0238
9 -16 8 -0.7459 -0.0120
9 -16 9 -0.8603 -0.0283
9 -16 10 -0.9715 0.0090
9 -16 11 -0.8258 0.0533
9 -15 0 -0.3211 -0.0053
9 -15 1 -0.2059 -0.0064
9 -15 2 -0.1314 0.0076
9 -15 3 -0.6150 0.0015
9 -15 4 -0.4231 0.0114
9 -15 5 0.2235 0.0023
9 -15 6 0.1395 -0.0137
9 -15 7 0.2589 -0.0089
9 -15 8 -0.4560 0.0154
9 -15 9 -0.9577 0.0197
9 -15 10 -0.4756 -0.0066
9 -15 11 -0.1095 0.0459
9 -14 0 0.2254 -0.0016
9 -14 1 -0.4861 -0.0117
9 -14 2 -0.6411 -0.0032
9 -14 3 -0.6314 -0.0027
9 -14 4 -0.6664 0.0059
9 -14 5 -0.1190 0.0055
9 -14 6 -0.1462 0.0062
9 -14 7 0.1991 -0.0016
9 -14 8 0.2298 -0.0026
9 -14 9 -0.7174 0.0356
9 -14 10 -0.6435 0.0099
9 -14 11 -0.1049 -0.0280
9 -14 12 0.4099 -0.0237
9 -13 0 0.7153 0.0060
9 -13 1 0.1426 0.0033
9 -13 2 -0.6724 0.0067
9 -13 3 -0.6742 -0.0054
9 -13 4 -0.4701 -0.0025
9 -13 5 0.0018 -0.0058
9 -13 6 -0.1769 -0.0103
9 -13 7 -0.2427 0.0043
9 -13 8 0.5452 -0.0096
9 -13 9 0.1607 -0.0022
9 -13 10 -0.2227 0.0096
9 -13 11 -0.3122 -0.0038
9 -13 12 -0.2811 -0.0227
9 -13 13 0.2365 -0.0527
9 -12 0 0.2527 0.0063
9 -12 1 0.5944 -0.0046
9 -12 2 0.1819 0.0040
9 -12 3 -0.0162 0.0004
9 -12 4 0.1780 -0.0048
9 -12 5 0.5804 0.0023
9 -12 6 0.3245 -0.0074
9 -12 7 -0.6115 0.0008
9 -12 8 -0.1618 0.0048
9 -12 9 0.1440 -0.0051
9 -12 10 0.2244 -0.0109
9 -12 11 0.4443 -0.0011
9 -12 12 -0.4446 0.0323
9 -12 13 -0.3542 0.0315
9 -11 0 -0.3786 0.0101
9 -11 1 0.0056 -0.0024
9 -11 2 0.0650 -0.0116
9 -11 3 -0.0659 -0.0038
9 -11 4 0.0308 -0.0045
9 -11 5 0.4831 -0.0023
9 -11 6 0.7812 -0.0038
9 -11 7 -0.2773 0.0006
9 -11 8 -0.7046 0.0083
9 -11 9 -0.4925 0.0052
9 -11 10 -0.3852 -0.0104
9 -11 11 0.8832 -0.0341
9 -11 12 0.6259 -0.0292
9 -11 13 -0.4663 -0.0182
9 -10 0 0.0196 -0.0049
9 -10 1 -0.2649 0.0002
9 -10 2 -0.1681 -0.0063
9 -10 3 -0.0237 -0.0075
9 -10 4 0.0029 0.0019
9 -10 5 0.0490 0.0046
9 -10 6 0.6642 -0.0065
9 -10 7 0.3963 -0.0093
9 -10 8 -0.4969 0.0011
9 -10 9 -0.8196 0.0057
9 -10 10 -1.5475 0.0088
9 -10 11 -0.6666 0.0077
9 -10 12 0.6034 0.0113
9 -10 13 0.0886 0.0198
9 -9 0 1.6355 0.0057
9 -9 1 0.5820 -0.0032
9 -9 2 -0.0109 -0.0007
9 -9 3 0.0349 -0.0043
9 -9 4 0.2064 -0.0040
9 -9 5 -0.1710 0.0057
9 -9 6 -0.0836 0.0048
9 -9 7 0.5846 -0.0048
9 -9 8 0.5536 -0.0010
9 -9 9 0.4977 0.0024
9 -9 10 -0.2364 -0.0015
9 -9 11 -0.5602 -0.0012
9 -9 12 0.3688 0.0043
9 -9 13 0.7132 0.0290
9 -9 14 0.6421 0.0388
9 -8 0 2.0664 0.0143
9 -8 1 1.7754 0.0058
9 -8 2 0.8199 -0.0027
9 -8 3 0.3122 -0.0003
9 -8 4 0.5088 0.0010
9 -8 5 0.3516 0.0002
9 -8 6 -0.1969 0.0025
9 -8 7 0.1858 0.0013
9 -8 8 0.7380 0.0029
9 -8 9 0.8374 0.0071
9 -8 10 0.3201 0.0010
9 -8 11 -0.2094 0.0013
9 -8 12 -0.0455 -0.0052
9 -8 13 -0.1127 0.0012
9 -8 14 0.3950 0.0203
9 -7 0 0.0216 -0.0120
9 -7 1 1.3394 0.0006
9 -7 2 1.2352 -0.0020
9 -7 3 0.5949 -0.0070
9 -7 4 0.5720 0.0016
9 -7 5 0.7231 0.0064
9 -7 6 0.2467 0.0007
9 -7 7 -0.0180 -0.0042
9 -7 8 0.3565 -0.0056
9 -7 9 0.4846 -0.0002
9 -7 10 -0.2404 -0.0104
9 -7 11 -0.8478 -0.0097
9 -7 12 -0.3667 -0.0025
9 -7 13 -0.6525 0.0020
9 -7 14 -0.4921 0.0313
9 -6 0 -2.2769 0.0073
9 -6 1 -0.6494 0.0095
9 -6 2 0.3765 0.0137
9 -6 3 0.1630 0.0029
9 -6 4 0.0537 -0.0047
9 -6 5 0.3182 -0.0005
9 -6 6 0.2521 -0.0021
9 -6 7 -0.0680 -0.0031
9 -6 8 -0.0947 -0.0032
9 -6 9 0.1634 0.0120
9 -6 10 -0.0732 0.0168
9 -6 11 -0.7222 0.0139
9 -6 12 -0.0823 0.0207
9 -6 13 0.1956 0.0117
9 -6 14 -0.3882 0.0460
9 -5 0 -1.1862 -0.0098
9 -5 1 -1.0859 -0.0126
9 -5 2 0.1000 -0.0080
9 -5 3 0.4436 -0.0024
9 -5 4 0.3792 -0.0015
9 -5 5 0.6891 0.0034
9 -5 6 0.8796 0.0018
9 -5 7 0.8402 0.0032
9 -5 8 0.5115 0.0018
9 -5 9 0.0236 0.0025
9 -5 10 -0.3090 0.0003
9 -5 11 -0.7450 -0.0178
9 -5 12 -0.4736 -0.0248
9 -5 13 0.3243 -0.0622
9 -5 14 -0.0677 -0.0701
9 -4 0 1.6237 0.0038
9 -4 1 0.1284 0.0057
9 -4 2 0.0438 0.0084
9 -4 3 0.3407 0.0088
9 -4 4 0.1470 0.0036
9 -4 5 0.1502 0.0033
9 -4 6 0.1379 -0.0013
9 -4 7 0.1630 -0.0060
9 -4 8 0.2974 -0.0038
9 -4 9 0.0209 0.0004
9 -4 10 -0.5264 0.0059
9 -4 11 -0.6636 -0.0047
9 -4 12 -0.5975 0.0003
9 -4 13 -0.1788 -0.0090
9 -3 0 1.7445 -0.0044
9 -3 1 0.9925 -0.0023
9 -3 2 0.2613 0.0038
9 -3 3 0.3409 0.0055
9 -3 4 0.3224 -0.0037
9 -3 5 0.2044 -0.0096
9 -3 6 -0.0016 -0.0054
9 -3 7 -0.2284 -0.0008
9 -3 8 -0.0948 0.0007
9 -3 9 0.3629 0.0007
9 -3 10 0.3064 0.0079
9 -3 11 0.4621 0.0092
9 -3 12 0.9494 0.0165
9 -3 13 0.5836 0.0463
9 -2 0 -0.0067 -0.0066
9 -2 1 0.7157 -0.0027
9 -2 2 0.5316 0.0008
9 -2 3 0.3960 -0.0010
9 -2 4 0.5200 -0.0043
9 -2 5 0.5271 -0.0055
9 -2 6 0.2237 -0.0014
9 -2 7 -0.0627 0.0080
9 -2 8 -0.2978 0.0104
9 -2 9 -0.0166 0.0027
9 -2 10 0.1372 -0.0062
9 -2 11 -0.0949 -0.0155
9 -2 12 0.8853 -0.0318
9 -2 13 1.2483 -0.0511
9 -1 0 -1.2683 0.0023
9 -1 1 -0.2807 0.0049
9 -1 2 0.2715 0.0084
9 -1 3 0.0406 0.0014
9 -1 4 0.0024 -0.0063
9 -1 5 0.4680 -0.0005
9 -1 6 0.4819 0.0030
9 -1 7 0.2918 -0.0004
9 -1 8 0.0173 -0.0073
9 -1 9 -0.0354 -0.0096
9 -1 10 0.5808 -0.0021
9 -1 11 0.0176 0.0024
9 -1 12 0.0272 0.0196
9 -1 13 0.9985 -0.0032
9 0 0 -0.5914 -0.0004
9 0 1 -0.3869 -0.0035
9 0 2 0.3317 -0.0029
9 0 3 0.3286 0.0005
9 0 4 -0.1516 -0.0003
9 0 5 0.2881 0.0060
9 0 6 0.8656 0.0135
9 0 7 1.0274 0.0073
9 0 8 0.8813 -0.0065
9 0 9 -0.0034 -0.0145
9 0 10 0.6237 0.0022
9 0 11 1.1659 -0.0022
9 0 12 0.4520 0.0007
9 1 0 0.6173 0.0061
9 1 1 -0.1023 0.0084
9 1 2 -0.1092 0.0037
9 1 3 0.2786 0.0024
9 1 4 0.0820 0.0056
9 1 5 0.1815 0.0037
9 1 6 0.6083 0.0004
9 1 7 0.8820 -0.0075
9 1 8 1.6397 -0.0134
9 1 9 0.6776 -0.0156
9 1 10 -0.2538 0.0151
9 1 11 0.7029 0.0395
9 1 12 0.5530 0.0042
9 2 0 0.4924 -0.0028
9 2 1 0.0329 -0.0008
9 2 2 -0.5696 -0.0013
9 2 3 -0.2315 -0.0085
9 2 4 0.2410 -0.0068
9 2 5 0.5391 -0.0024
9 2 6 0.5725 0.0008
9 2 7 -0.2372 0.0040
9 2 8 0.5385 0.0072
9 2 9 1.2680 0.0018
9 2 10 -0.1828 0.0030
9 2 11 -0.1682 0.0389
9 3 0 -0.2618 0.0102
9 3 1 -0.0552 0.0043
9 3 2 -0.3745 0.0052
9 3 3 -0.1248 0.0035
9 3 4 0.5637 -0.0021
9 3 5 0.9747 -0.0017
9 3 6 1.1721 0.0014
9 3 7 -0.1483 0.0084
9 3 8 -0.8978 0.0070
9 3 9 0.7054 -0.0070
9 3 10 0.5135 -0.0310
9 3 11 -0.1496 -0.0361
9 4 0 -0.2783 -0.0168
9 4 1 -0.6354 -0.0167
9 4 2 -1.0105 -0.0135
9 4 3 -1.0150 -0.0015
9 4 4 -0.3845 -0.0011
9 4 5 0.0081 -0.0032
9 4 6 0.2616 -0.0002
9 4 7 -0.2027 0.0096
9 4 8 -1.5998 0.0020
9 4 9 -0.7262 -0.0373
9 4 10 0.3057 -0.0685
9 5 0 0.1964 -0.0043
9 5 1 -0.3249 0.0071
9 5 2 -0.5525 0.0048
9 5 3 -0.6799 0.0035
9 5 4 -0.5819 -0.0013
9 5 5 -0.2161 -0.0116
9 5 6 -0.1291 -0.0143
9 5 7 -0.0069 -0.0012
9 5 8 -0.8235 0.0145
9 5 9 -1.0418 -0.0101
9 6 0 -0.3091 -0.0042
9 6 1 -0.4457 0.0103
9 6 2 -0.4640 0.0077
9 6 3 -0.0636 -0.0103
9 6 4 -0.2723 -0.0131
9 6 5 -0.3237 -0.0020
9 6 6 -0.3317 0.0143
9 6 7 -0.2907 0.0278
9 6 8 -0.2768 0.0380
9 7 0 0.0112 -0.0087
9 7 1 0.1755 -0.0007
9 7 2 -0.2340 0.0027
9 7 3 0.1140 -0.0140
9 7 4 0.3152 -0.0139
9 7 5 0.1755 0.0122
9 7 6 0.2851 0.0424
9 7 7 -0.0864 0.0598
9 8 0 -0.0111 0.0008
9 8 1 0.5298 -0.0030
9 8 2 0.4116 0.0005
9 8 3 0.2794 0.0016
9 8 4 0.5644 0.0225
9 8 5 0.4604 0.0578
9 8 6 0.8379 0.0669
9 9 0 0.0179 -0.0129
9 9 1 0.3273 -0.0103
9 9 2 0.4352 -0.0002
9 9 3 0.2114 0.0010
9 9 4 0.4941 0.0215
9 9 5 0.2447 0.0658
9 10 0 0.2368 -0.0196
9 10 1 0.5931 -0.0037
9 10 2 0.4190 0.0382
9 10 3 -0.2431 0.0487
9 10 4 -0.0133 0.0304
9 11 0 -0.2412 -0.0339
9 11 1 0.2473 -0.0289
9 11 2 0.4374 0.0176
9 12 0 0.0623 -0.0649
10 -20 0 -0.2697 0.0035
10 -20 1 -0.3610 -0.0032
10 -20 2 -0.2294 -0.0040
10 -20 3 0.1614 0.0133
10 -20 4 -0.2351 0.0756
10 -19 0 -0.1406 0.0044
10 -19 1 0.2127 0.0017
10 -19 2 0.0282 -0.0005
10 -19 3 0.4195 -0.0255
10 -19 4 0.4683 0.0047
10 -19 5 0.0810 0.0193
10 -19 6 -0.5517 -0.0243
10 -18 0 0.0007 0.0012
10 -18 1 0.5533 0.0122
10 -18 2 0.2108 0.0181
10 -18 3 -0.1114 0.0011
10 -18 4 -0.1109 -0.0192
10 -18 5 0.3117 0.0120
10 -18 6 0.1311 -0.0490
10 -18 7 -0.3766 -0.0093
10 -18 8 -0.3821 0.0775
10 -17 0 0.1484 -0.0101
10 -17 1 0.1701 -0.0046
10 -17 2 -0.0425 -0.0027
10 -17 3 -0.2833 0.0145
10 -17 4 -0.7603 -0.0096
10 -17 5 -0.6207 0.0249
10 -17 6 -0.1600 0.0074
10 -17 7 -0.5844 -0.0566
10 -17 8 -0.7434 -0.0015
10 -17 9 -0.8442 0.0481
10 -16 0 -0.2622 -0.0035
10 -16 1 -0.3283 -0.0029
10 -16 2 -0.6236 -0.0180
10 -16 3 -0.2244 0.0042
10 -16 4 0.2389 -0.0048
10 -16 5 0.2202 -0.0034
10 -16 6 0.6031 0.0317
10 -16 7 -0.0844 0.0033
10 -16 8 -0.7317 -0.0362
10 -16 9 -0.7631 -0.0055
10 -16 10 -0.7391 0.0639
10 -15 0 -0.5256 -0.0008
10 -15 1 -0.2521 0.0111
10 -15 2 -0.4652 -0.0016
10 -15 3 -0.5380 0.0035
10 -15 4 0.2147 0.0074
10 -15 5 0.3166 -0.0087
10 -15 6 0.7151 -0.0027
10 -15 7 0.3259 0.0230
10 -15 8 -0.9982 0.0202
10 -15 9 -0.8589 -0.0238
10 -15 10 -0.2029 0.0056
10 -15 11 0.2859 0.0561
10 -14 0 -0.5075 -0.0019
10 -14 1 -0.7154 0.0057
10 -14 2 -0.5225 0.0020
10 -14 3 -0.5728 0.0058
10 -14 4 0.0645 0.0063
10 -14 5 0.1929 0.0015
10 -14 6 0.3384 0.0006
10 -14 7 0.9059 0.0029
10 -14 8 -0.1673 0.0311
10 -14 9 -0.7971 0.0091
10 -14 10 -0.2485 -0.0423
10 -14 11 0.4564 -0.0563
10 -13 0 0.2773 -0.0004
10 -13 1 -0.6364 0.0074
10 -13 2 -0.8431 -0.0033
10 -13 3 -0.8123 0.0004
10 -13 4 -0.2269 0.0086
10 -13 5 0.2294 -0.0072
10 -13 6 -0.0430 -0.0040
10 -13 7 0.6740 -0.0024
10 -13 8 0.6410 0.0080
10 -13 9 -0.0508 0.0206
10 -13 10 -0.1957 0.0091
10 -13 11 -0.2708 -0.0150
10 -13 12 0.2313 -0.0531
10 -12 0 0.2730 -0.0048
10 -12 1 -0.1396 0.0045
10 -12 2 -0.3506 0.0040
10 -12 3 -0.2473 -0.0067
10 -12 4 0.0217 0.0097
10 -12 5 0.4887 0.0073
10 -12 6 0.0293 -0.0032
10 -12 7 0.0560 -0.0011
10 -12 8 0.2286 0.0044
10 -12 9 -0.0643 0.0096
10 -12 10 0.1864 0.0165
10 -12 11 -0.4345 0.0358
10 -12 12 -0.5681 0.0378
10 -11 0 0.1554 0.0056
10 -11 1 0.0338 -0.0064
10 -11 2 -0.2452 0.0025
10 -11 3 -0.1867 0.0026
10 -11 4 -0.0491 0.0037
10 -11 5 0.3993 0.0091
10 -11 6 0.1704 0.0065
10 -11 7 -0.1535 0.0023
10 -11 8 -0.1042 -0.0012
10 -11 9 -0.4956 -0.0060
10 -11 10 0.3378 -0.0161
10 -11 11 0.5662 -0.0224
10 -11 12 -0.2123 -0.0245
10 -10 0 0.1834 0.0042
10 -10 1 0.2811 -0.0025
10 -10 2 0.0929 -0.0091
10 -10 3 -0.0557 0.0027
10 -10 4 -0.2661 0.0096
10 -10 5 0.0179 0.0021
10 -10 6 0.2309 -0.0056
10 -10 7 -0.1124 -0.0033
10 -10 8 -0.2009 -0.0013
10 -10 9 -0.9474 -0.0057
10 -10 10 -0.6488 -0.0038
10 -10 11 0.4294 0.0029
10 -10 12 0.2727 0.0035
10 -10 13 0.3414 -0.0043
10 -9 0 0.3470 0.0014
10 -9 1 -0.0175 0.0060
10 -9 2 -0.1640 -0.0013
10 -9 3 -0.0448 -0.0055
10 -9 4 -0.2886 0.0027
10 -9 5 -0.4327 0.0042
10 -9 6 0.1335 -0.0062
10 -9 7 0.4678 -0.0099
10 -9 8 0.6967 0.0007
10 -9 9 0.0821 0.0025
10 -9 10 -0.4970 -0.0025
10 -9 11 0.0017 -0.0015
10 -9 12 -0.0444 0.0068
10 -9 13 0.3799 0.0155
10 -8 0 1.6061 -0.0003
10 -8 1 0.7901 -0.0044
10 -8 2 0.0602 -0.0018
10 -8 3 0.1756 -0.0003
10 -8 4 0.3336 0.0001
10 -8 5 -0.0809 -0.0002
10 -8 6 -0.0589 -0.0003
10 -8 7 0.3895 -0.0035
10 -8 8 0.8653 0.0010
10 -8 9 0.5521 0.0076
10 -8 10 -0.3092 0.0115
10 -8 11 -0.2791 0.0085
10 -8 12 -0.7829 0.0018
10 -8 13 -0.5196 0.0061
10 -7 0 1.3227 0.0032
10 -7 1 1.3308 0.0055
10 -7 2 0.4872 -0.0022
10 -7 3 0.2497 -0.0020
10 -7 4 0.5400 0.0067
10 -7 5 0.3146 0.0045
10 -7 6 -0.0774 -0.0020
10 -7 7 -0.0496 -0.0051
10 -7 8 0.4337 -0.0039
10 -7 9 0.5925 -0.0081
10 -7 10 -0.1496 -0.0112
10 -7 11 -0.0898 -0.0090
10 -7 12 -0.3478 -0.0104
10 -7 13 -0.8157 0.0048
10 -6 0 -0.6137 0.0076
10 -6 1 0.4276 0.0152
10 -6 2 0.1842 0.0082
10 -6 3 -0.0946 -0.0077
10 -6 4 0.2112 -0.0081
10 -6 5 0.2403 -0.0008
10 -6 6 -0.0036 0.0000
10 -6 7 -0.1944 -0.0016
10 -6 8 -0.1005 0.0086
10 -6 9 0.3295 0.0198
10 -6 10 0.1255 0.0214
10 -6 11 0.0568 0.0198
10 -6 12 0.2984 0.0045
10 -6 13 -0.4208 0.0268
10 -5 0 -1.2712 -0.0152
10 -5 1 -0.2460 -0.0133
10 -5 2 0.2483 -0.0051
10 -5 3 0.2234 0.0000
10 -5 4 0.6306 -0.0004
10 -5 5 0.8137 0.0002
10 -5 6 0.6652 0.0025
10 -5 7 0.4147 -0.0001
10 -5 8 -0.1515 -0.0013
10 -5 9 -0.6135 -0.0006
10 -5 10 -0.6593 -0.0083
10 -5 11 -0.6222 -0.0177
10 -5 12 -0.1085 -0.0597
10 -5 13 -0.0595 -0.0795
10 -4 0 -0.0402 0.0121
10 -4 1 -0.2484 0.0083
10 -4 2 0.2211 0.0039
10 -4 3 0.2701 0.0065
10 -4 4 0.3432 0.0089
10 -4 5 0.2574 0.0038
10 -4 6 -0.0486 -0.0014
10 -4 7 -0.1648 -0.0036
10 -4 8 -0.2517 -0.0010
10 -4 9 -0.8148 0.0045
10 -4 10 -1.0006 -0.0002
10 -4 11 -0.6302 0.0020
10 -4 12 -0.3603 -0.0162
10 -3 0 1.1615 -0.0080
10 -3 1 0.6032 -0.0047
10 -3 2 0.6819 -0.0045
10 -3 3 0.8365 -0.0067
10 -3 4 0.7439 -0.0056
10 -3 5 0.3869 -0.0028
10 -3 6 0.0495 0.0023
10 -3 7 0.0268 0.0020
10 -3 8 0.4565 -0.0033
10 -3 9 0.7325 -0.0026
10 -3 10 0.6219 -0.0011
10 -3 11 1.1757 0.0118
10 -3 12 1.0660 0.0334
10 -2 0 0.6177 -0.0032
10 -2 1 1.0003 -0.0028
10 -2 2 0.9540 -0.0011
10 -2 3 0.9464 -0.0023
10 -2 4 0.8895 -0.0017
10 -2 5 0.4962 -0.0001
10 -2 6 0.1355 0.0060
10 -2 7 0.2392 0.0109
10 -2 8 0.4709 0.0071
10 -2 9 0.8235 0.0035
10 -2 10 0.4417 0.0028
10 -2 11 0.7136 0.0114
10 -2 12 1.2430 0.0048
10 -1 0 -0.8697 0.0023
10 -1 1 0.1549 0.0011
10 -1 2 0.3585 -0.0010
10 -1 3 0.1537 -0.0060
10 -1 4 0.1749 -0.0041
10 -1 5 0.2538 0.0045
10 -1 6 -0.0052 0.0081
10 -1 7 -0.0043 0.0027
10 -1 8 0.0070 -0.0057
10 -1 9 0.4209 -0.0010
10 -1 10 0.1703 0.0078
10 -1 11 -0.3978 0.0416
10 0 0 -0.9511 -0.0088
10 0 1 -0.1700 -0.0057
10 0 2 0.1699 -0.0019
10 0 3 -0.0059 0.0015
10 0 4 -0.0288 0.0021
10 0 5 0.4393 0.0084
10 0 6 0.7586 0.0150
10 0 7 0.6741 0.0083
10 0 8 -0.0507 -0.0105
10 0 9 -0.0297 -0.0162
10 0 10 0.7187 -0.0300
10 0 11 0.1684 -0.0452
10 1 0 -0.2707 0.0083
10 1 1 -0.1629 0.0123
10 1 2 -0.0948 0.0060
10 1 3 -0.2154 0.0048
10 1 4 -0.0421 0.0041
10 1 5 0.2690 -0.0045
10 1 6 0.7794 -0.0111
10 1 7 1.4222 -0.0133
10 1 8 0.7546 -0.0097
10 1 9 -0.4643 0.0161
10 1 10 0.3546 0.0456
10 1 11 0.6381 0.0144
10 2 0 0.0688 -0.0008
10 2 1 -0.0999 0.0013
10 2 2 -0.0680 -0.0043
10 2 3 -0.3114 -0.0107
10 2 4 0.0498 -0.0013
10 2 5 0.2407 0.0044
10 2 6 -0.1835 0.0047
10 2 7 0.3668 -0.0002
10 2 8 1.0707 -0.0018
10 2 9 -0.2341 0.0142
10 2 10 -0.3875 0.0548
10 3 0 -0.1417 -0.0001
10 3 1 -0.2632 -0.0050
10 3 2 0.1985 0.0045
10 3 3 0.2772 0.0061
10 3 4 0.5044 0.0099
10 3 5 0.7772 0.0097
10 3 6 -0.2873 0.0073
10 3 7 -1.1583 -0.0011
10 3 8 0.1412 -0.0198
10 3 9 0.3237 -0.0254
10 4 0 -0.4119 -0.0138
10 4 1 -0.8430 -0.0168
10 4 2 -0.6332 -0.0014
10 4 3 -0.3538 0.0105
10 4 4 -0.2602 0.0081
10 4 5 -0.0320 -0.0031
10 4 6 -0.6145 -0.0118
10 4 7 -2.1917 -0.0080
10 4 8 -1.7687 -0.0258
10 4 9 -0.2093 -0.0383
10 5 0 0.0223 0.0120
10 5 1 -0.1667 0.0140
10 5 2 0.0868 0.0155
10 5 3 0.1344 0.0130
10 5 4 -0.1005 -0.0036
10 5 5 -0.1971 -0.0191
10 5 6 -0.1733 -0.0269
10 5 7 -0.9501 -0.0033
10 5 8 -1.5629 0.0143
10 6 0 -0.4559 -0.0006
10 6 1 -0.5417 -0.0013
10 6 2 0.1963 -0.0068
10 6 3 0.5750 -0.0087
10 6 4 0.1662 -0.0119
10 6 5 -0.2587 0.0036
10 6 6 -0.3556 0.0201
10 6 7 -0.1350 0.0290
10 7 0 -0.3654 0.0075
10 7 1 -0.5693 -0.0016
10 7 2 -0.2117 -0.0151
10 7 3 0.4600 -0.0088
10 7 4 0.3934 -0.0023
10 7 5 0.3016 0.0202
10 7 6 0.0441 0.0609
10 8 0 -0.1310 -0.0001
10 8 1 0.1959 -0.0074
10 8 2 0.2292 -0.0277
10 8 3 0.5211 -0.0030
10 8 4 0.3276 0.0337
10 8 5 0.3836 0.0389
10 9 0 0.1062 -0.0102
10 9 1 0.5023 0.0021
10 9 2 0.4784 -0.0213
10 9 3 0.5394 -0.0223
10 10 0 0.3931 -0.0051
10 10 1 0.6431 0.0354
10 10 2 0.2446 0.0564
10 11 0 0.1261 -0.0701
11 -20 0 0.1660 -0.0163
11 -20 1 0.3310 0.0011
11 -20 2 0.2552 0.0245
11 -20 3 -0.2657 0.0707
11 -19 0 0.2899 -0.0104
11 -19 1 0.6529 -0.0199
11 -19 2 0.8347 -0.0131
11 -19 3 0.4149 -0.0080
11 -19 4 -0.0840 0.0277
11 -19 5 -0.6291 -0.0074
11 -19 6 -0.5736 0.0628
11 -18 0 0.2417 0.0183
11 -18 1 0.4277 -0.0028
11 -18 2 0.3340 0.0034
11 -18 3 -0.3120 -0.0229
11 -18 4 -0.5818 -0.0006
11 -18 5 -0.6622 -0.0241
11 -18 6 -0.9794 -0.0114
11 -18 7 -0.5833 0.1140
11 -17 0 -0.2531 0.0139
11 -17 1 -0.0998 -0.0029
11 -17 2 0.0834 0.0095
11 -17 3 -0.4054 -0.0061
11 -17 4 -0.9291 -0.0049
11 -17 5 -0.4842 0.0099
11 -17 6 -0.6539 -0.0333
11 -17 7 -0.4578 0.0135
11 -17 8 -0.1610 0.1147
11 -16 0 -0.4129 0.0058
11 -16 1 -0.3939 -0.0113
11 -16 2 -0.0364 -0.0046
11 -16 3 0.4885 0.0046
11 -16 4 0.3158 -0.0117
11 -16 5 0.9884 0.0048
11 -16 6 0.8512 0.0079
11 -16 7 0.0231 -0.0195
11 -16 8 0.4376 0.0173
11 -16 9 0.3994 0.1126
11 -15 0 -0.1137 0.0090
11 -15 1 0.1088 -0.0012
11 -15 2 -0.0192 -0.0082
11 -15 3 0.4080 0.0009
11 -15 4 0.1522 0.0010
11 -15 5 0.5471 -0.0091
11 -15 6 1.2017 0.0010
11 -15 7 -0.2672 0.0074
11 -15 8 -0.6336 -0.0223
11 -15 9 0.3493 0.0068
11 -15 10 0.6530 0.0633
11 -14 0 -0.5530 0.0066
11 -14 1 -0.1727 0.0018
11 -14 2 -0.1377 0.0045
11 -14 3 0.3630 0.0009
11 -14 4 0.3402 -0.0020
11 -14 5 -0.1725 0.0041
11 -14 6 0.8981 -0.0056
11 -14 7 0.5722 0.0009
11 -14 8 -0.6712 -0.0125
11 -14 9 -0.2867 -0.0399
11 -14 10 0.4159 -0.0477
11 -13 0 -0.3270 0.0053
11 -13 1 -0.4804 -0.0061
11 -13 2 -0.5690 -0.0048
11 -13 3 -0.2720 0.0140
11 -13 4 0.4433 -0.0005
11 -13 5 -0.0776 -0.0027
11 -13 6 0.1289 0.0035
11 -13 7 0.6031 0.0048
11 -13 8 -0.1077 0.0003
11 -13 9 -0.3541 -0.0068
11 -13 10 -0.3570 -0.0135
11 -13 11 -0.0548 -0.0416
11 -12 0 -0.3487 0.0053
11 -12 1 -0.3773 0.0078
11 -12 2 -0.0891 -0.0131
11 -12 3 -0.0806 0.0006
11 -12 4 0.4125 0.0112
11 -12 5 0.4437 -0.0020
11 -12 6 0.2839 -0.0057
11 -12 7 0.3532 0.0062
11 -12 8 -0.2276 0.0129
11 -12 9 -0.2847 0.0121
11 -12 10 -0.6040 0.0202
11 -12 11 -0.7801 0.0200
11 -11 0 -0.0457 -0.0007
11 -11 1 -0.4043 0.0064
11 -11 2 -0.2422 0.0049
11 -11 3 -0.1380 -0.0016
11 -11 4 -0.0064 0.0074
11 -11 5 0.0086 0.0118
11 -11 6 0.0894 0.0019
11 -11 7 0.4385 -0.0046
11 -11 8 -0.0978 -0.0013
11 -11 9 0.0237 0.0037
11 -11 10 0.1983 0.0045
11 -11 11 -0.3030 -0.0123
11 -11 12 0.0119 -0.0213
11 -10 0 0.3411 0.0079
11 -10 1 0.1949 -0.0045
11 -10 2 -0.1018 0.0014
11 -10 3 -0.4261 0.0090
11 -10 4 -0.4362 0.0041
11 -10 5 -0.4143 0.0010
11 -10 6 -0.5376 0.0018
11 -10 7 -0.0801 -0.0006
11 -10 8 -0.3486 -0.0096
11 -10 9 -0.3510 -0.0118
11 -10 10 0.3087 0.0059
11 -10 11 -0.0466 0.0100
11 -10 12 0.3030 -0.0025
11 -9 0 -0.2261 0.0096
11 -9 1 -0.1203 0.0080
11 -9 2 0.0374 -0.0025
11 -9 3 -0.2558 0.0015
11 -9 4 -0.5138 0.0034
11 -9 5 -0.2640 -0.0039
11 -9 6 -0.1969 -0.0091
11 -9 7 0.1835 -0.0022
11 -9 8 0.0614 0.0045
11 -9 9 -0.3988 -0.0059
11 -9 10 0.0611 -0.0124
11 -9 11 -0.5261 -0.0089
11 -9 12 -0.4888 -0.0072
11 -8 0 0.7579 -0.0140
11 -8 1 0.0943 -0.0019
11 -8 2 0.2068 0.0018
11 -8 3 0.4519 0.0001
11 -8 4 0.1789 -0.0020
11 -8 5 0.0699 -0.0026
11 -8 6 -0.0231 -0.0025
11 -8 7 0.2025 -0.0030
11 -8 8 0.3690 0.0057
11 -8 9 -0.2820 0.0162
11 -8 10 -0.1101 0.0153
11 -8 11 -0.6217 0.0088
11 -8 12 -1.3544 0.0039
11 -7 0 1.2404 0.0021
11 -7 1 0.3870 0.0015
11 -7 2 -0.0468 0.0020
11 -7 3 0.3106 0.0056
11 -7 4 0.3567 0.0055
11 -7 5 0.1843 -0.0022
11 -7 6 -0.0798 -0.0036
11 -7 7 -0.0321 -0.0029
11 -7 8 0.6882 -0.0102
11 -7 9 0.7111 -0.0136
11 -7 10 0.6969 -0.0144
11 -7 11 0.6284 -0.0167
11 -7 12 -0.5420 -0.0069
11 -6 0 0.4538 0.0079
11 -6 1 0.1260 0.0046
11 -6 2 -0.4716 -0.0051
11 -6 3 -0.1409 -0.0113
11 -6 4 0.1926 -0.0031
11 -6 5 0.2353 0.0013
11 -6 6 0.0850 -0.0031
11 -6 7 -0.1411 0.0027
11 -6 8 0.3282 0.0112
11 -6 9 1.0413 0.0176
11 -6 10 1.1078 0.0191
11 -6 11 1.0479 0.0025
11 -6 12 0.1705 0.0167
11 -5 0 -0.4251 -0.0108
11 -5 1 -0.0692 -0.0107
11 -5 2 -0.3134 -0.0014
11 -5 3 0.0882 0.0005
11 -5 4 0.6211 -0.0006
11 -5 5 0.6958 0.0041
11 -5 6 0.3771 -0.0003
11 -5 7 -0.1991 -0.0064
11 -5 8 -0.7294 -0.0082
11 -5 9 -0.5387 -0.0091
11 -5 10 -0.0223 -0.0049
11 -5 11 0.1466 -0.0350
11 -5 12 0.1130 -0.0599
11 -4 0 -0.5247 0.0108
11 -4 1 -0.2126 -0.0004
11 -4 2 -0.0095 0.0002
11 -4 3 0.2101 0.0084
11 -4 4 0.3383 0.0054
11 -4 5 0.1614 0.0012
11 -4 6 -0.3202 0.0002
11 -4 7 -0.8364 0.0019
11 -4 8 -1.1120 0.0062
11 -4 9 -1.3567 0.0018
11 -4 10 -0.7870 0.0059
11 -4 11 -0.3197 -0.0052
11 -3 0 0.6942 -0.0064
11 -3 1 0.4960 -0.0063
11 -3 2 0.7816 -0.0079
11 -3 3 0.9625 -0.0044
11 -3 4 0.6908 -0.0013
11 -3 5 0.2630 -0.0009
11 -3 6 0.2223 -0.0008
11 -3 7 -0.0373 -0.0039
11 -3 8 0.3474 -0.0063
11 -3 9 0.6710 -0.0123
11 -3 10 0.9372 -0.0095
11 -3 11 1.1426 0.0017
11 -2 0 1.0098 0.0027
11 -2 1 0.9545 0.0041
11 -2 2 0.9497 0.0074
11 -2 3 0.9496 0.0048
11 -2 4 0.7326 0.0013
11 -2 5 0.0952 0.0001
11 -2 6 0.4383 0.0015
11 -2 7 0.6459 0.0042
11 -2 8 0.5666 0.0067
11 -2 9 0.8378 0.0096
11 -2 10 0.8711 0.0242
11 -2 11 1.0870 0.0284
11 -1 0 0.0152 -0.0026
11 -1 1 0.4020 -0.0058
11 -1 2 0.4180 -0.0021
11 -1 3 0.1913 -0.0021
11 -1 4 0.2338 -0.0021
11 -1 5 -0.1122 0.0046
11 -1 6 -0.1729 0.0050
11 -1 7 0.3150 0.0009
11 -1 8 0.0287 0.0022
11 -1 9 -0.2222 0.0079
11 -1 10 -0.4753 0.0430
11 0 0 -0.3129 -0.0104
11 0 1 0.0194 -0.0056
11 0 2 0.0502 0.0013
11 0 3 0.0003 0.0046
11 0 4 0.0118 -0.0008
11 0 5 0.3864 0.0073
11 0 6 0.1570 0.0144
11 0 7 -0.0534 0.0043
11 0 8 -0.3424 -0.0143
11 0 9 -0.3641 -0.0461
11 0 10 -0.5213 -0.0715
11 1 0 -0.1432 0.0103
11 1 1 0.0417 0.0112
11 1 2 -0.5533 0.0034
11 1 3 -0.3105 0.0026
11 1 4 -0.2328 -0.0088
11 1 5 0.3031 -0.0146
11 1 6 0.8629 -0.0071
11 1 7 0.4166 0.0050
11 1 8 -0.5123 0.0256
11 1 9 -0.3670 0.0343
11 2 0 -0.0952 -0.0060
11 2 1 0.4715 -0.0067
11 2 2 -0.4596 -0.0142
11 2 3 -0.5913 -0.0078
11 2 4 -0.1991 0.0019
11 2 5 -0.2492 0.0077
11 2 6 0.3943 0.0109
11 2 7 0.8615 0.0102
11 2 8 -0.1920 0.0306
11 2 9 -0.7493 0.0571
11 3 0 -0.4298 -0.0089
11 3 1 0.3502 -0.0081
11 3 2 0.2847 0.0018
11 3 3 -0.1643 0.0122
11 3 4 0.2797 0.0142
11 3 5 -0.1403 0.0041
11 3 6 -0.6927 -0.0046
11 3 7 0.1528 -0.0265
11 3 8 0.4024 -0.0268
11 4 0 -0.3739 -0.0034
11 4 1 -0.2125 -0.0023
11 4 2 0.0924 0.0097
11 4 3 -0.3103 0.0170
11 4 4 -0.1881 0.0064
11 4 5 -0.2966 -0.0275
11 4 6 -1.4857 -0.0404
11 4 7 -1.6167 -0.0463
11 5 0 0.4316 0.0177
11 5 1 0.7573 0.0224
11 5 2 0.9842 0.0172
11 5 3 0.4488 0.0008
11 5 4 -0.0914 -0.0116
11 5 5 -0.0626 -0.0404
11 5 6 -0.3849 -0.0504
11 6 0 -0.3289 -0.0103
11 6 1 0.3972 -0.0067
11 6 2 1.1683 -0.0045
11 6 3 0.9046 -0.0261
11 6 4 0.0415 -0.0212
11 6 5 -0.5179 -0.0004
11 7 0 -0.8463 0.0090
11 7 1 -0.4183 -0.0147
11 7 2 0.5201 0.0016
11 7 3 0.7389 -0.0058
11 7 4 0.4253 -0.0185
11 8 0 -0.5753 0.0021
11 8 1 -0.1359 -0.0470
11 8 2 0.4478 -0.0342
11 8 3 0.4453 0.0142
11 9 0 -0.1658 0.0115
11 9 1 0.2492 -0.0302
12 -20 0 0.7886 0.0185
12 -20 1 0.6196 0.0635
12 -20 2 -0.0632 0.0621
12 -19 0 0.4051 -0.0368
12 -19 1 0.8035 0.0140
12 -19 2 0.3446 0.0066
12 -19 3 -0.0044 0.0263
12 -19 4 -0.2616 0.0229
12 -19 5 -0.4011 0.0457
12 -18 0 0.1641 -0.0239
12 -18 1 0.3497 -0.0052
12 -18 2 -0.1703 -0.0028
12 -18 3 -0.6916 -0.0089
12 -18 4 -0.5110 0.0062
12 -18 5 -0.7407 0.0072
12 -18 6 -0.3234 0.0884
12 -17 0 -0.1268 0.0035
12 -17 1 0.1622 -0.0036
12 -17 2 0.0091 0.0073
12 -17 3 -0.7301 -0.0139
12 -17 4 -0.3247 -0.0047
12 -17 5 -0.3350 -0.0004
12 -17 6 -0.2236 0.0109
12 -17 7 0.6750 0.0935
12 -16 0 0.0144 0.0029
12 -16 1 0.0873 -0.0053
12 -16 2 0.3438 0.0108
12 -16 3 -0.0559 0.0061
12 -16 4 0.6761 -0.0172
12 -16 5 1.2544 -0.0009
12 -16 6 0.1146 0.0013
12 -16 7 0.7469 0.0073
12 -16 8 1.4624 0.0908
12 -15 0 0.5878 -0.0040
12 -15 1 0.3882 -0.0081
12 -15 2 0.3085 -0.0110
12 -15 3 -0.4592 0.0074
12 -15 4 -0.4767 -0.0022
12 -15 5 1.2197 -0.0213
12 -15 6 0.2842 0.0012
12 -15 7 -0.9033 -0.0059
12 -15 8 0.4152 0.0152
12 -15 9 0.9090 0.0635
12 -14 0 -0.0185 -0.0075
12 -14 1 0.0734 0.0039
12 -14 2 0.3789 -0.0009
12 -14 3 0.2725 -0.0132
12 -14 4 -0.8957 0.0066
12 -14 5 0.0881 -0.0070
12 -14 6 0.8750 -0.0167
12 -14 7 -0.5612 -0.0168
12 -14 8 -0.5337 -0.0104
12 -14 9 0.3518 0.0087
12 -14 10 0.3572 0.0000
12 -13 0 -0.1940 -0.0086
12 -13 1 -0.2261 -0.0119
12 -13 2 -0.2104 0.0137
12 -13 3 0.5147 -0.0006
12 -13 4 0.0409 -0.0050
12 -13 5 -0.4406 0.0096
12 -13 6 0.1163 0.0080
12 -13 7 -0.3305 -0.0121
12 -13 8 -0.5670 -0.0242
12 -13 9 -0.2026 -0.0045
12 -13 10 0.0203 -0.0065
12 -12 0 -0.2225 0.0113
12 -12 1 0.2445 -0.0121
12 -12 2 0.2409 -0.0099
12 -12 3 0.4299 0.0024
12 -12 4 0.6047 -0.0074
12 -12 5 0.4659 -0.0116
12 -12 6 0.3906 0.0019
12 -12 7 -0.3323 0.0068
12 -12 8 -0.5564 -0.0138
12 -12 9 -0.4374 -0.0195
12 -12 10 -0.3982 -0.0208
12 -11 0 -0.1611 0.0012
12 -11 1 -0.1157 0.0026
12 -11 2 0.0971 -0.0082
12 -11 3 0.1240 -0.0065
12 -11 4 -0.1669 0.0038
12 -11 5 -0.1401 0.0014
12 -11 6 0.4639 -0.0063
12 -11 7 0.0325 0.0009
12 -11 8 -0.2312 0.0071
12 -11 9 -0.0092 0.0124
12 -11 10 -0.2871 -0.0036
12 -11 11 0.1547 -0.0246
12 -10 0 0.3795 -0.0051
12 -10 1 0.0983 -0.0062
12 -10 2 -0.3871 0.0036
12 -10 3 -0.3730 0.0000
12 -10 4 -0.4532 -0.0028
12 -10 5 -0.9250 0.0063
12 -10 6 -0.4966 0.0068
12 -10 7 -0.4572 0.0001
12 -10 8 -0.5773 -0.0074
12 -10 9 0.1174 0.0068
12 -10 10 -0.2529 0.0263
12 -10 11 0.0036 0.0161
12 -9 0 -0.1676 0.0072
12 -9 1 0.3290 -0.0036
12 -9 2 -0.0342 -0.0015
12 -9 3 -0.4435 0.0060
12 -9 4 -0.1281 -0.0010
12 -9 5 -0.2677 -0.0043
12 -9 6 -0.2604 0.0002
12 -9 7 -0.3002 0.0077
12 -9 8 -0.7558 0.0003
12 -9 9 -0.0039 -0.0197
12 -9 10 -0.1906 -0.0194
12 -9 11 -0.7723 -0.0123
12 -8 0 0.1851 -0.0047
12 -8 1 0.4097 0.0029
12 -8 2 0.6084 -0.0017
12 -8 3 0.1841 -0.0014
12 -8 4 0.1930 -0.0005
12 -8 5 0.1171 0.0021
12 -8 6 -0.1358 0.0025
12 -8 7 -0.1223 0.0032
12 -8 8 -0.6041 0.0164
12 -8 9 -0.2234 0.0168
12 -8 10 0.1838 0.0084
12 -8 11 -0.8719 0.0096
12 -7 0 0.5238 0.0018
12 -7 1 0.0571 0.0079
12 -7 2 0.2156 0.0067
12 -7 3 0.0982 0.0028
12 -7 4 0.0929 -0.0024
12 -7 5 0.1121 -0.0029
12 -7 6 -0.1362 0.0041
12 -7 7 0.0802 -0.0053
12 -7 8 0.4039 -0.0149
12 -7 9 0.6741 -0.0167
12 -7 10 1.2170 -0.0235
12 -7 11 0.4812 -0.0125
12 -6 0 0.3280 -0.0001
12 -6 1 -0.3568 -0.0023
12 -6 2 -0.2534 -0.0059
12 -6 3 0.0233 -0.0046
12 -6 4 0.2536 0.0012
12 -6 5 0.4080 -0.0032
12 -6 6 0.2931 -0.0006
12 -6 7 0.2450 0.0061
12 -6 8 0.7252 0.0086
12 -6 9 1.2969 0.0150
12 -6 10 1.3698 0.0020
12 -6 11 0.8436 0.0069
12 -5 0 -0.2501 -0.0049
12 -5 1 -0.5413 -0.0012
12 -5 2 -0.3299 0.0030
12 -5 3 0.3284 0.0006
12 -5 4 0.8153 0.0041
12 -5 5 0.7431 0.0033
12 -5 6 0.2632 -0.0063
12 -5 7 -0.0913 -0.0127
12 -5 8 -0.4616 -0.0161
12 -5 9 0.1230 -0.0039
12 -5 10 0.5870 -0.0095
12 -5 11 0.3400 -0.0298
12 -4 0 -0.7399 0.0007
12 -4 1 -0.4156 -0.0032
12 -4 2 -0.1121 0.0007
12 -4 3 0.2040 0.0011
12 -4 4 0.3647 -0.0035
12 -4 5 0.1976 -0.0008
12 -4 6 -0.8282 0.0060
12 -4 7 -0.9139 0.0120
12 -4 8 -1.0556 0.0092
12 -4 9 -1.1669 0.0105
12 -4 10 -0.3675 0.0138
12 -3 0 0.0238 -0.0047
12 -3 1 0.2478 -0.0029
12 -3 2 0.5541 -0.0032
12 -3 3 0.4572 -0.0007
12 -3 4 -0.1525 -0.0022
12 -3 5 0.0250 -0.0075
12 -3 6 -0.5955 -0.0062
12 -3 7 -0.7529 -0.0053
12 -3 8 0.5162 -0.0111
12 -3 9 0.5502 -0.0196
12 -3 10 0.5483 -0.0221
12 -2 0 0.4141 0.0046
12 -2 1 0.4734 0.0109
12 -2 2 0.6083 0.0099
12 -2 3 0.5714 -0.0001
12 -2 4 -0.3568 -0.0042
12 -2 5 -0.3459 -0.0097
12 -2 6 0.2133 -0.0057
12 -2 7 -0.6156 0.0029
12 -2 8 0.1871 0.0062
12 -2 9 1.0864 0.0146
12 -2 10 0.8232 0.0120
12 -1 0 0.0110 -0.0095
12 -1 1 0.2124 -0.0061
12 -1 2 0.4628 0.0028
12 -1 3 0.5193 -0.0062
12 -1 4 0.2004 -0.0084
12 -1 5 -0.4497 -0.0076
12 -1 6 0.4290 -0.0044
12 -1 7 -0.0915 0.0063
12 -1 8 -1.0784 0.0099
12 -1 9 -0.5512 0.0320
12 0 0 -0.0692 -0.0009
12 0 1 -0.3773 0.0010
12 0 2 0.1397 0.0105
12 0 3 0.1035 0.0032
12 0 4 0.4210 -0.0040
12 0 5 0.0285 -0.0013
12 0 6 0.0371 -0.0043
12 0 7 0.2550 -0.0123
12 0 8 -0.7967 -0.0428
12 0 9 -1.1608 -0.0701
12 1 0 0.4330 0.0169
12 1 1 -0.7029 0.0093
12 1 2 -0.6087 0.0026
12 1 3 -0.3620 -0.0062
12 1 4 -0.0674 -0.0146
12 1 5 0.5606 -0.0092
12 1 6 0.3093 0.0011
12 1 7 0.1256 0.0197
12 1 8 -0.1598 0.0184
12 2 0 0.7842 -0.0093
12 2 1 -0.0099 -0.0128
12 2 2 -0.9475 -0.0121
12 2 3 -0.4975 -0.0027
12 2 4 -0.4055 0.0099
12 2 5 0.3365 0.0247
12 2 6 0.8951 0.0264
12 2 7 0.3580 0.0395
12 3 0 0.1673 -0.0119
12 3 1 0.5839 -0.0075
12 3 2 -0.3677 0.0064
12 3 3 -0.2384 0.0161
12 3 4 -0.1582 0.0114
12 3 5 -0.4003 0.0097
12 3 6 0.2240 -0.0079
12 3 7 0.6113 -0.0209
12 4 0 -0.0409 -0.0027
12 4 1 0.4601 0.0003
12 4 2 0.1644 0.0129
12 4 3 -0.0509 0.0205
12 4 4 0.1536 -0.0097
12 4 5 -0.4895 -0.0378
12 4 6 -0.9865 -0.0481
12 5 0 0.7086 0.0146
12 5 1 0.9845 0.0102
12 5 2 0.9164 -0.0093
12 5 3 0.4097 -0.0074
12 5 4 0.3173 -0.0246
12 5 5 0.3375 -0.0604
12 6 0 0.1734 -0.0064
12 6 1 0.7679 0.0025
12 6 2 0.9732 -0.0373
12 6 3 0.5101 -0.0532
12 6 4 -0.2733 -0.0233
12 7 0 -0.4203 -0.0030
12 7 1 0.1913 0.0151
12 7 2 0.6209 0.0044
12 8 0 -0.3621 -0.0240
12 8 1 0.1422 -0.0395
13 -20 0 0.6602 0.1019
13 -19 0 0.1057 0.0328
13 -19 1 -0.0226 0.0411
13 -19 2 -0.0440 0.0102
13 -19 3 0.3067 0.0307
13 -18 0 0.0202 -0.0199
13 -18 1 0.0066 0.0245
13 -18 2 -0.2352 -0.0013
13 -18 3 0.3931 0.0072
13 -18 4 0.3797 0.0253
13 -18 5 0.2832 0.0197
13 -17 0 0.0101 -0.0163
13 -17 1 0.1368 0.0113
13 -17 2 -0.2585 0.0060
13 -17 3 0.2272 -0.0214
13 -17 4 0.3766 0.0084
13 -17 5 -0.2149 -0.0041
13 -17 6 0.7450 -0.0199
13 -16 0 0.0395 -0.0006
13 -16 1 -0.2231 0.0077
13 -16 2 -0.7508 0.0303
13 -16 3 -0.0670 -0.0067
13 -16 4 1.1229 -0.0145
13 -16 5 -0.3990 0.0173
13 -16 6 -0.6005 -0.0297
13 -16 7 1.1047 -0.0223
13 -15 0 0.5495 -0.0030
13 -15 1 -0.0614 -0.0110
13 -15 2 -1.2189 0.0044
13 -15 3 -1.6625 0.0166
13 -15 4 0.5692 -0.0240
13 -15 5 0.5437 0.0024
13 -15 6 -1.6958 0.0175
13 -15 7 -0.8254 0.0025
13 -15 8 0.4651 0.0173
13 -14 0 0.0309 0.0007
13 -14 1 0.1490 0.0093
13 -14 2 0.1125 -0.0177
13 -14 3 -1.1097 0.0020
13 -14 4 -0.5048 -0.0014
13 -14 5 0.9819 -0.0158
13 -14 6 -0.3769 0.0034
13 -14 7 -1.1874 0.0282
13 -14 8 -0.2067 0.0626
13 -13 0 -0.2883 -0.0127
13 -13 1 -0.3332 0.0145
13 -13 2 0.3906 0.0038
13 -13 3 0.4349 -0.0121
13 -13 4 -0.0735 0.0073
13 -13 5 0.1977 0.0162
13 -13 6 -0.2835 0.0064
13 -13 7 -0.7903 -0.0090
13 -13 8 -0.2774 0.0216
13 -13 9 0.2107 0.0415
13 -12 0 0.1791 -0.0022
13 -12 1 0.2389 -0.0052
13 -12 2 0.3092 0.0040
13 -12 3 0.4859 -0.0084
13 -12 4 0.7188 -0.0162
13 -12 5 0.8523 -0.0046
13 -12 6 -0.0105 0.0103
13 -12 7 -0.5231 -0.0176
13 -12 8 -0.1691 -0.0422
13 -12 9 0.1743 -0.0448
13 -11 0 0.1374 -0.0007
13 -11 1 0.0980 -0.0053
13 -11 2 0.2364 -0.0079
13 -11 3 -0.1722 -0.0029
13 -11 4 -0.4237 -0.0000
13 -11 5 0.3433 -0.0097
13 -11 6 0.1526 0.0001
13 -11 7 -0.3588 0.0101
13 -11 8 -0.0366 0.0080
13 -11 9 -0.0911 0.0011
13 -11 10 0.3739 -0.0242
13 -10 0 0.6306 -0.0114
13 -10 1 -0.1219 -0.0019
13 -10 2 -0.2673 0.0008
13 -10 3 -0.0879 -0.0084
13 -10 4 -0.6602 0.0004
13 -10 5 -0.5574 0.0058
13 -10 6 -0.5441 0.0027
13 -10 7 -0.9977 0.0028
13 -10 8 -0.3402 0.0053
13 -10 9 -0.2925 0.0305
13 -10 10 -0.1953 0.0381
13 -9 0 0.5143 -0.0076
13 -9 1 0.3853 -0.0073
13 -9 2 -0.3281 0.0083
13 -9 3 0.0096 0.0046
13 -9 4 0.2269 -0.0053
13 -9 5 0.1753 -0.0020
13 -9 6 -0.0618 0.0022
13 -9 7 -0.9253 0.0054
13 -9 8 -0.4974 -0.0168
13 -9 9 0.1326 -0.0309
13 -9 10 -0.2965 -0.0136
13 -8 0 0.2710 0.0016
13 -8 1 0.6454 -0.0042
13 -8 2 0.0269 -0.0032
13 -8 3 -0.0786 0.0050
13 -8 4 0.3078 0.0045
13 -8 5 0.4033 0.0054
13 -8 6 0.2189 0.0011
13 -8 7 -0.5456 0.0108
13 -8 8 -0.6264 0.0184
13 -8 9 0.3790 0.0024
13 -8 10 0.2547 0.0052
13 -7 0 0.1225 0.0070
13 -7 1 0.2293 0.0085
13 -7 2 -0.3046 -0.0005
13 -7 3 -0.5966 -0.0027
13 -7 4 -0.2225 -0.0023
13 -7 5 0.1203 0.0056
13 -7 6 0.1103 0.0028
13 -7 7 -0.1551 -0.0121
13 -7 8 -0.1337 -0.0143
13 -7 9 0.4798 -0.0253
13 -7 10 0.8813 -0.0237
13 -6 0 0.0147 -0.0027
13 -6 1 0.0089 -0.0007
13 -6 2 -0.1770 -0.0012
13 -6 3 -0.4046 0.0012
13 -6 4 -0.1975 0.0007
13 -6 5 0.2023 -0.0002
13 -6 6 0.4238 0.0070
13 -6 7 0.0318 0.0075
13 -6 8 0.3099 0.0110
13 -6 9 0.5651 0.0036
13 -6 10 0.4434 -0.0053
13 -5 0 -0.2669 0.0049
13 -5 1 -0.1982 0.0030
13 -5 2 0.1987 0.0018
13 -5 3 0.4360 0.0026
13 -5 4 0.5062 0.0063
13 -5 5 0.1351 -0.0000
13 -5 6 0.4236 -0.0107
13 -5 7 -0.1455 -0.0170
13 -5 8 -0.4448 -0.0120
13 -5 9 0.4456 -0.0044
13 -4 0 -0.4251 0.0007
13 -4 1 -0.1092 -0.0035
13 -4 2 0.2496 -0.0054
13 -4 3 0.3525 -0.0077
13 -4 4 0.5646 -0.0070
13 -4 5 -0.4908 0.0045
13 -4 6 -0.7172 0.0125
13 -4 7 -0.2287 0.0157
13 -4 8 -1.3119 0.0165
13 -4 9 -0.8593 0.0217
13 -3 0 0.0041 0.0027
13 -3 1 0.2423 0.0034
13 -3 2 0.2057 0.0028
13 -3 3 -0.5029 0.0081
13 -3 4 -0.3810 -0.0013
13 -3 5 -0.6207 -0.0075
13 -3 6 -1.5763 -0.0086
13 -3 7 0.1626 -0.0104
13 -3 8 0.5330 -0.0114
13 -3 9 -0.3800 -0.0201
13 -2 0 -0.0035 0.0015
13 -2 1 0.3588 0.0067
13 -2 2 0.3338 -0.0018
13 -2 3 -0.5177 -0.0004
13 -2 4 -1.1643 -0.0012
13 -2 5 -0.2034 -0.0046
13 -2 6 -1.1624 -0.0011
13 -2 7 -0.8070 -0.0033
13 -2 8 1.1941 0.0024
13 -1 0 -0.4601 -0.0141
13 -1 1 0.4988 -0.0011
13 -1 2 0.8160 -0.0002
13 -1 3 0.7113 -0.0069
13 -1 4 -0.4073 -0.0069
13 -1 5 0.2286 -0.0029
13 -1 6 0.4507 0.0140
13 -1 7 -1.1711 0.0214
13 -1 8 -0.4602 0.0307
13 0 0 -1.1304 0.0020
13 0 1 -0.2949 0.0063
13 0 2 0.2581 0.0111
13 0 3 0.5132 0.0035
13 0 4 0.1580 -0.0062
13 0 5 -0.1722 -0.0150
13 0 6 0.8592 -0.0151
13 0 7 -0.0261 -0.0263
13 1 0 -0.7624 0.0123
13 1 1 -1.0681 0.0008
13 1 2 -0.2931 -0.0101
13 1 3 -0.1510 -0.0164
13 1 4 0.3745 -0.0178
13 1 5 0.1939 -0.0183
13 1 6 0.5366 -0.0072
13 1 7 0.7548 -0.0043
13 2 0 0.3907 -0.0080
13 2 1 -0.8918 -0.0123
13 2 2 -0.4918 -0.0130
13 2 3 -0.2284 -0.0056
13 2 4 0.2184 0.0114
13 2 5 0.8173 0.0159
13 2 6 0.7585 0.0228
13 3 0 0.6557 -0.0021
13 3 1 -0.1373 -0.0004
13 3 2 -0.4659 0.0086
13 3 3 -0.1900 0.0100
13 3 4 -0.3667 0.0191
13 3 5 -0.0591 0.0148
13 4 0 0.4053 -0.0015
13 4 1 0.5414 0.0087
13 4 2 0.2563 0.0285
13 4 3 0.4026 0.0217
13 4 4 0.1261 0.0042
13 5 0 0.2305 0.0120
13 5 1 0.5608 -0.0032
13 5 2 0.6976 0.0028
13 5 3 0.6848 0.0086
13 6 0 -0.1400 0.0256
13 6 1 0.0982 -0.0103
13 6 2 0.4094 -0.0522
13 7 0 -0.1464 0.0239
14 -19 0 -0.4950 0.0556
14 -19 1 -0.4483 0.0000
14 -19 2 0.3759 0.0157
14 -18 0 0.0707 0.0258
14 -18 1 0.0632 0.0165
14 -18 2 0.8310 -0.0038
14 -18 3 1.3157 0.0384
14 -18 4 0.8865 -0.0026
14 -17 0 0.0766 -0.0032
14 -17 1 0.0393 0.0175
14 -17 2 0.4980 -0.0211
14 -17 3 0.8412 -0.0021
14 -17 4 -0.2144 0.0060
14 -17 5 0.1696 -0.0932
14 -16 0 -0.5193 0.0005
14 -16 1 -1.1616 0.0245
14 -16 2 -0.6647 0.0118
14 -16 3 0.8376 -0.0218
14 -16 4 -0.5200 0.0264
14 -16 5 -1.9906 -0.0285
14 -16 6 -0.2555 -0.1071
14 -15 0 -0.0527 -0.0006
14 -15 1 -1.4008 -0.0004
14 -15 2 -2.2069 0.0244
14 -15 3 -0.0564 -0.0140
14 -15 4 0.9716 -0.0040
14 -15 5 -1.5600 0.0349
14 -15 6 -1.9804 -0.0058
14 -15 7 -0.3969 -0.0296
14 -14 0 0.0436 0.0156
14 -14 1 0.0891 -0.0038
14 -14 2 -0.8696 0.0008
14 -14 3 -0.5468 0.0038
14 -14 4 1.1661 -0.0194
14 -14 5 0.3564 0.0074
14 -14 6 -1.2196 0.0393
14 -14 7 -0.8597 0.0739
14 -13 0 -0.6745 0.0085
14 -13 1 0.0258 0.0106
14 -13 2 0.5078 -0.0100
14 -13 3 0.5590 0.0014
14 -13 4 0.8431 0.0110
14 -13 5 0.2975 0.0154
14 -13 6 -0.5601 0.0067
14 -13 7 -0.5186 0.0342
14 -13 8 -0.0581 0.0705
14 -12 0 -0.2494 0.0014
14 -12 1 -0.1552 0.0128
14 -12 2 -0.0766 0.0050
14 -12 3 0.4105 -0.0071
14 -12 4 1.1861 -0.0066
14 -12 5 0.6631 0.0129
14 -12 6 -0.0359 -0.0023
14 -12 7 0.1040 -0.0395
14 -12 8 0.2733 -0.0402
14 -11 0 -0.2044 -0.0027
14 -11 1 -0.1276 -0.0002
14 -11 2 -0.3639 0.0036
14 -11 3 -0.8460 0.0071
14 -11 4 -0.0297 -0.0060
14 -11 5 0.3603 -0.0037
14 -11 6 0.0445 0.0173
14 -11 7 0.3542 0.0100
14 -11 8 0.2103 0.0069
14 -10 0 0.2084 -0.0001
14 -10 1 -0.3509 0.0044
14 -10 2 -0.1225 -0.0045
14 -10 3 -0.4644 -0.0043
14 -10 4 -0.4543 0.0016
14 -10 5 -0.3216 -0.0062
14 -10 6 -0.7690 0.0031
14 -10 7 -0.3654 0.0066
14 -10 8 -0.1615 0.0213
14 -10 9 -0.4030 0.0475
14 -9 0 0.7407 -0.0040
14 -9 1 -0.0039 0.0066
14 -9 2 -0.1130 0.0099
14 -9 3 0.1590 -0.0066
14 -9 4 0.4360 -0.0072
14 -9 5 0.4281 -0.0067
14 -9 6 -0.4577 -0.0008
14 -9 7 -0.6275 -0.0085
14 -9 8 0.0297 -0.0354
14 -9 9 -0.0433 -0.0222
14 -8 0 0.5345 -0.0003
[truncated: 2,269,734 more chars]
