# Supplementary material for: Zwitterionic Heavier Pnictinidenes in Redox Catalysis
Source: Angew Chem Int Ed Engl. 2025 Jun 30;64(34):e202505697. doi: 10.1002/anie.202505697 (PMC12363621; doi:10.1002/anie.202505697)
Supplement: Supplementary file 2 — Supporting Information [file ANIE-64-e202505697-s002.zip › 16b.cif]

data_16b

#2024ncs0879by

_audit_creation_date               2025-02-05
_audit_creation_method
;
Olex2 1.5-dev
(compiled 2025.02.04 svn.rd6c33b2c for OlexSys, GUI svn.r7143)
;
loop_
  _audit_author_name
  _audit_author_email
  _audit_author_address
 'Planas Fabrega, O.' o.planasfabrega@qmul.ac.uk
;
University of London Queen Mary
Chemistry
Mile End Road, School of Physical & Chemical Sciences, Joseph Priestley Building
London
E1 4NS
UK
;
 'Tizzard, G.J.' Graham.Tizzard@soton.ac.uk
;
University of Southampton
UK National Crystallography Service, Chemistry, Faculty of Engineering and Physical Sciences
Highfield
Southampton
SO17 1BJ
UK
;

_audit_contact_author_address      ?
_audit_contact_author_email        ?
_audit_contact_author_name         ''
_audit_contact_author_phone        ?
_publ_contact_author_id_orcid      ?
_publ_section_references
;
Bourhis, L.J., Dolomanov, O.V., Gildea, R.J., Howard, J.A.K., Puschmann, H.
 (2015). Acta Cryst. A71, 59-75.

Dolomanov, O.V., Bourhis, L.J., Gildea, R.J, Howard, J.A.K. & Puschmann, H.
 (2009), J. Appl. Cryst. 42, 339-341.

Kleemiss, F., Dolomanov, O.V., Bodensteiner, M., Peyerimhoff, N., Midgley, L.,
Bourhis, L.J., Genoni, A., Malaspina, L.A., Jayatilaka, D., Spencer, J.L.,
White, F., Grundkoetter-Stock, B., Steinhauer, S., Lentz, D., Puschmann, H.,
Grabowsky, S. (2021), Chem. Sci., 12, 1675-1692.

Sheldrick, G.M. (2015). Acta Cryst. A71, 3-8.
;
_chemical_formula_moiety          
 '0.333(C34 H36 B F5 N4 Sb), 0.333(Br), 0.667(C34 H36 B Br F5 N4 Sb), 0.333(C4 H8 O2)'
_chemical_formula_sum              'C35.333 H38.667 B Br F5 N4 O0.667 Sb'
_chemical_formula_weight           837.540
_chemical_oxdiff_formula           'C34 H36 B Br F5 N4 Sb'
_chemical_oxdiff_usercomment       CYC-SbPhF5Br
loop_
  _atom_type_symbol
  _atom_type_scat_dispersion_real
  _atom_type_scat_dispersion_imag
  _atom_type_scat_source
  _atom_type_scat_dispersion_source
 B 0.00925 0.00394 'NoSpherA2: Chem.Sci. 2021, DOI:10.1039/D0SC05526C'
 'Brennan, Cowan, Rev. Sci. Instrum., 1992, 63, 850'
 Br -0.66955 1.28295 'NoSpherA2: Chem.Sci. 2021, DOI:10.1039/D0SC05526C'
 'Brennan, Cowan, Rev. Sci. Instrum., 1992, 63, 850'
 C 0.01788 0.00908 'NoSpherA2: Chem.Sci. 2021, DOI:10.1039/D0SC05526C'
 'Brennan, Cowan, Rev. Sci. Instrum., 1992, 63, 850'
 F 0.07327 0.05351 'NoSpherA2: Chem.Sci. 2021, DOI:10.1039/D0SC05526C'
 'Brennan, Cowan, Rev. Sci. Instrum., 1992, 63, 850'
 H 0.00000 0.00000 'NoSpherA2: Chem.Sci. 2021, DOI:10.1039/D0SC05526C'
 'Brennan, Cowan, Rev. Sci. Instrum., 1992, 63, 850'
 N 0.03110 0.01806 'NoSpherA2: Chem.Sci. 2021, DOI:10.1039/D0SC05526C'
 'Brennan, Cowan, Rev. Sci. Instrum., 1992, 63, 850'
 O 0.04960 0.03234 'NoSpherA2: Chem.Sci. 2021, DOI:10.1039/D0SC05526C'
 'Brennan, Cowan, Rev. Sci. Instrum., 1992, 63, 850'
 Sb -0.02168 5.90739 'NoSpherA2: Chem.Sci. 2021, DOI:10.1039/D0SC05526C'
 'Brennan, Cowan, Rev. Sci. Instrum., 1992, 63, 850'

_space_group_crystal_system        'triclinic'
_space_group_IT_number             2
_space_group_name_H-M_alt          'P -1'
_space_group_name_Hall             '-P 1'
loop_
  _space_group_symop_id
  _space_group_symop_operation_xyz
 1 x,y,z
 2 -x,-y,-z

_symmetry_Int_Tables_number        2
_cell_length_a                     13.4299(4)
_cell_length_b                     20.3137(7)
_cell_length_c                     20.8491(4)
_cell_angle_alpha                  87.097(2)
_cell_angle_beta                   83.235(2)
_cell_angle_gamma                  75.270(3)
_cell_volume                       5461.4(3)
_cell_formula_units_Z              6
_cell_measurement_reflns_used      18183
_cell_measurement_temperature      100(2)
_cell_measurement_theta_max        68.1080
_cell_measurement_theta_min        3.0740
_exptl_absorpt_coefficient_mu      7.779
_exptl_absorpt_correction_T_max    0.10615
_exptl_absorpt_correction_T_min    0.02387
_exptl_absorpt_correction_type     sphere
_exptl_absorpt_process_details
;
CrysAlisPro 1.171.43.143a (Rigaku Oxford Diffraction, 2024)
Spherical absorption correction
using equivalent radius and absorption coefficient.
Empirical absorption correction using spherical harmonics,
implemented in SCALE3 ABSPACK scaling algorithm.
;
_exptl_crystal_colour              colourless
_exptl_crystal_colour_primary      colourless
_exptl_crystal_density_diffrn      1.528
_exptl_crystal_description         lath
_exptl_crystal_F_000               2525.283
_exptl_crystal_recrystallization_method 
 'The material was recrystallised from ethyl acetate'
_exptl_crystal_size_max            0.12
_exptl_crystal_size_mid            0.03
_exptl_crystal_size_min            0.01
_exptl_crystal_size_rad            0.400
_diffrn_reflns_av_R_equivalents    0.0907
_diffrn_reflns_av_unetI/netI       0.0750
_diffrn_reflns_Laue_measured_fraction_full  0.9637
_diffrn_reflns_Laue_measured_fraction_max  0.9369
_diffrn_reflns_limit_h_max         16
_diffrn_reflns_limit_h_min         -16
_diffrn_reflns_limit_k_max         23
_diffrn_reflns_limit_k_min         -24
_diffrn_reflns_limit_l_max         15
_diffrn_reflns_limit_l_min         -25
_diffrn_reflns_number              74640
_diffrn_reflns_point_group_measured_fraction_full  0.9637
_diffrn_reflns_point_group_measured_fraction_max  0.9369
_diffrn_reflns_theta_full          67.6840
_diffrn_reflns_theta_max           70.69
_diffrn_reflns_theta_min           3.07
_diffrn_ambient_environment        N~2~
_diffrn_ambient_temperature        100(2)
_diffrn_detector                   'hybrid pixel array detector'
_diffrn_detector_area_resol_mean   10
_diffrn_detector_dtime             0.000
_diffrn_detector_type              'Rigaku, HyPix Arc-100'
_diffrn_measured_fraction_theta_full  0.9637
_diffrn_measured_fraction_theta_max  0.9369
_diffrn_measurement_details
;
List of Runs (angles in degrees, time in seconds):

  # Type    Start    End  Width  t~exp~   \w     \q     \k     \f   Frames
--------------------------------------------------------------------------
  1  \w     54.00 118.00   0.50    7.00    --   50.56  16.00 143.00  128
  2  \w    -87.00 -49.00   0.50    7.00    --  -52.56 -16.00 -26.00   76
  3  \w   -142.00 -83.00   0.50    7.00    --  -74.88 -16.00 -26.00  118
  4  \w     94.00 133.00   0.50   14.00    --   90.93  16.00 143.00   78
  5  \w    -29.00  -4.00   0.50    7.00    --   -2.00 104.00  39.36   50
  6  \w      1.00  28.00   0.50    7.00    --    6.00  72.00 106.77   54
  7  \w      6.00  31.00   0.50    7.00    --   10.00  68.00  65.10   50
  8  \w    -20.00  12.00   0.50    7.00    --   50.56 -38.00-150.00   64
  9  \w    -23.00  18.00   0.50    7.00    --  -52.56  38.00 150.00   82
 10  \w    -55.00   9.00   0.50    7.00    --  -52.56  77.00 -90.00  128
 11  \w    -33.00  -5.00   0.50    7.00    --  -74.88  45.00  90.00   56
 12  \w    -33.00  -8.00   0.50    7.00    --  -74.88  45.00 -90.00   50
 13  \w    -93.00 -67.00   0.50   14.00    --  -82.00  98.00  47.55   52
 14  \w    -45.00 -20.00   0.50   14.00    --  -82.00 106.00 -97.34   50
 15  \w    -93.00 -67.00   0.50   14.00    --  -82.00  91.00  89.56   52
 16  \w    -97.00 -39.00   0.50   14.00    --  -82.00 114.00  66.51  116
 17  \w    -91.00 -21.00   0.50   14.00    --  -82.00  92.00-175.05  140
 18  \w    -97.00 -55.00   0.50   14.00    --  -82.00 114.00 114.62   84
 19  \w    -97.00 -71.00   0.50   14.00    --  -82.00 114.00 -43.10   52
 20  \w    -92.00 -59.00   0.50   14.00    --  -82.00  93.00   8.84   66
 21  \w    -93.00 -67.00   0.50   14.00    --  -82.00 106.00 -97.34   52
 22  \w    -92.00 -67.00   0.50   14.00    --  -82.00  94.00-128.48   50
 23  \w    -59.00 -33.00   0.50   14.00    --  -82.00 114.00 -43.10   52
 24  \w     32.00  91.00   0.50   14.00    --   90.93 -95.00 -90.00  118
 25  \w     65.00  91.00   0.50   14.00    --   90.93 -95.00-120.00   52
 26  \w     87.00 117.00   0.50   14.00    --   90.93  15.00-150.00   60
 27  \w     43.00  90.00   0.50   14.00    --   90.93 -95.00-180.00   94
 28  \w     62.00  92.00   0.50   14.00    --   90.93 -95.00   0.00   60
 29  \w     33.00  92.00   0.50   14.00    --   90.93 -95.00 -60.00  118
 30  \w    100.00 145.00   0.50   14.00    --   90.93  77.00 -30.00   90
 31  \w     73.00 100.00   0.50   14.00    --   90.93-125.00 150.00   54
 32  \w     75.00 100.00   0.50   14.00    --   90.93-125.00-180.00   50
 33  \w     42.00  92.00   0.50   14.00    --   90.93 -95.00  60.00  100
 34  \w     31.00  63.00   0.50   14.00    --   90.93 -95.00 150.00   64
 35  \w     75.00 100.00   0.50   14.00    --   90.93-125.00  90.00   50
 36  \w    114.00 150.00   0.50   14.00    --   90.93 125.00 -30.00   72
 37  \w     33.00  58.00   0.50   14.00    --   90.93 -95.00   0.00   50
 38  \w     31.00  60.00   0.50   14.00    --   90.93 -77.00 -60.00   58
 39  \w     67.00  92.00   0.50   14.00    --   90.93 -95.00 -30.00   50
 40  \w     32.00  57.00   0.50   14.00    --   90.93 -95.00 -30.00   50
 41  \w    121.00 154.00   0.50   14.00    --   90.93  30.00 -60.00   66
 42  \w    111.00 146.00   0.50   14.00    --   90.93  77.00  30.00   70
 43  \w     66.00  92.00   0.50   14.00    --   90.93 -95.00  90.00   52
 44  \w     35.00  63.00   0.50   14.00    --   90.93 -95.00  90.00   56
 45  \w     32.00  58.00   0.50   14.00    --   90.93 -77.00 120.00   52
 46  \w     84.00 109.00   0.50   14.00    --   90.93  15.00  90.00   50
 47  \w    106.00 147.00   0.50   14.00    --   90.93 125.00  60.00   82
 48  \w     36.00  62.00   0.50   14.00    --   90.93 -77.00  90.00   52
 49  \w     49.00 100.00   0.50   14.00    --   90.93-125.00   0.00  102
 50  \w     35.00  61.00   0.50   14.00    --   90.93-125.00  90.00   52
 51  \w     34.00  60.00   0.50   14.00    --   90.93 -77.00  60.00   52
 52  \w     60.00  92.00   0.50   14.00    --   90.93 -95.00  30.00   64
;
_diffrn_measurement_device         'four-circle diffractometer'
_diffrn_measurement_device_details  'Rigaku, UG2 \k goniometer'
_diffrn_measurement_device_type   
 'Rigaku 007HF diffractometer with HF Varimax confocal mirrors, an UG2 goniometer and HyPix Arc-100 detector'
_diffrn_measurement_method         'profile data from \w-scans'
_diffrn_measurement_specimen_support  'MiTeGen loops'
_diffrn_orient_matrix_type        
 'CrysAlisPro convention (1999,Acta A55,543-557)'
_diffrn_orient_matrix_UB_11        -0.0301244000
_diffrn_orient_matrix_UB_12        0.0777758000
_diffrn_orient_matrix_UB_13        0.0079942000
_diffrn_orient_matrix_UB_21        0.1112823000
_diffrn_orient_matrix_UB_22        -0.0026993000
_diffrn_orient_matrix_UB_23        0.0135887000
_diffrn_orient_matrix_UB_31        0.0307396000
_diffrn_orient_matrix_UB_32        0.0097726000
_diffrn_orient_matrix_UB_33        -0.0727374000
_diffrn_radiation_collimation      0.3
_diffrn_radiation_monochromator    'HF Varimax focusing mirrors'
_diffrn_radiation_probe            x-ray
_diffrn_radiation_type             'Cu K\a'
_diffrn_radiation_wavelength       1.54184
_diffrn_source                     'Rotating anode'
_diffrn_source_current             30.0
_diffrn_source_power               1.2
_diffrn_source_target              Cu
_diffrn_source_type                'Rigaku 007 HF'
_diffrn_source_voltage             40.0
_reflns_Friedel_coverage           0.0
_reflns_limit_h_max                16
_reflns_limit_h_min                -16
_reflns_limit_k_max                24
_reflns_limit_k_min                -24
_reflns_limit_l_max                25
_reflns_limit_l_min                0
_reflns_number_gt                  12193
_reflns_number_total               19656
_reflns_threshold_expression       I>=2u(I)
_computing_cell_refinement         'CrysAlisPro 1.171.43.143a (Rigaku OD, 2024)'
_computing_data_collection        
 'CrysAlisPro system (CCD 43.143a 64-bit (release 25-10-2024))'
_computing_data_reduction          'CrysAlisPro 1.171.43.143a (Rigaku OD, 2024)'
_computing_molecular_graphics      'Olex2 1.5-dev (Dolomanov et al., 2009)'
_computing_publication_material    'Olex2 1.5-dev (Dolomanov et al., 2009)'
_computing_structure_refinement    'olex2.refine 1.5-dev (Bourhis et al., 2015)'
_computing_structure_solution      'SHELXT 2018/2 (Sheldrick, 2018)'
_refine_diff_density_max           3.2166
_refine_diff_density_min           -0.9289
_refine_diff_density_rms           0.1841
_refine_ls_d_res_high              0.8169
_refine_ls_d_res_low               14.4037
_refine_ls_goodness_of_fit_ref     1.0139
_refine_ls_hydrogen_treatment      constr
_refine_ls_matrix_type             full
_refine_ls_number_constraints      179
_refine_ls_number_parameters       1323
_refine_ls_number_reflns           19656
_refine_ls_number_restraints       30
_refine_ls_R_factor_all            0.1187
_refine_ls_R_factor_gt             0.0772
_refine_ls_restrained_S_all        1.0131
_refine_ls_shift/su_max            -0.0009
_refine_ls_shift/su_mean           0.0000
_refine_ls_structure_factor_coef   Fsqd
_refine_ls_weighting_details      
 'w=1/[\s^2^(Fo^2^)+(0.1362P)^2^] where P=(Fo^2^+2Fc^2^)/3'
_refine_ls_weighting_scheme        calc
_refine_ls_wR_factor_gt            0.2008
_refine_ls_wR_factor_ref           0.2379
_refine_special_details           
 'Standard temperature restraints (RIGU) applied to solvent ethyl acetate'
_olex2_refinement_description
;
1. Fixed Uiso
 At 1.2 times of:
  All C(H) groups, All C(H,H) groups
 At 1.5 times of:
  All C(H,H,H) groups
2. Rigid body (RIGU) restrains
 O401, O402, C401, H40c, H40d, H40e, C402, C403, H40a, H40b, C404, H40f, H40g,
 H40h
 with sigma for 1-2 distances of 0.004 and sigma for 1-3 distances of 0.004
3.a Secondary CH2 refined with riding coordinates:
 C403(H40a,H40b)
3.b Aromatic/amide H refined with riding coordinates:
 C302(H302), C303(H303), C309(H309), C310(H310), C316(H316), C317(H317),
 C319(H319), C320(H320), C323(H323), C324(H324), C326(H326), C327(H327),
 C202(H202), C203(H203), C209(H209), C210(H210), C216(H216), C217(H217),
 C219(H219), C220(H220), C223(H223), C224(H224), C226(H226), C227(H227),
 C102(H102), C103(H103), C109(H109), C110(H110), C116(H116), C117(H117),
 C119(H119), C120(H120), C123(H123), C124(H124), C126(H126), C127(H127)
3.c Idealised Me refined as rotating group:
 C305(H30g,H30h,H30i), C306(H30d,H30e,H30f), C307(H30a,H30b,H30c), C312(H31g,
 H31h,H31i), C313(H31a,H31b,H31c), C314(H31d,H31e,H31f), C321(H32a,H32b,H32c),
 C328(H32d,H32e,H32f), C205(H20a,H20b,H20c), C206(H20g,H20h,H20i), C207(H20d,
 H20e,H20f), C212(H21a,H21b,H21c), C213(H21g,H21h,H21i), C214(H21d,H21e,H21f),
 C221(H22d,H22e,H22f), C228(H22a,H22b,H22c), C105(H10a,H10b,H10c), C106(H10d,
 H10e,H10f), C107(H10g,H10h,H10i), C112(H11g,H11h,H11i), C113(H11d,H11e,H11f),
 C114(H11a,H11b,H11c), C121(H12a,H12b,H12c), C128(H12d,H12e,H12f), C401(H40c,
 H40d,H40e), C404(H40f,H40g,H40h)
;
_olex2_refine_details
;
Refinement using NoSpherA2, an implementation of
NOn-SPHERical Atom-form-factors in Olex2.
Please cite:
F. Kleemiss et al. Chem. Sci. DOI 10.1039/D0SC05526C - 2021
NoSpherA2 implementation of HAR makes use of
tailor-made aspherical atomic form factors calculated
on-the-fly from a Hirshfeld-partitioned electron density (ED) - not from
spherical-atom form factors.

The ED is calculated from a gaussian basis set single determinant SCF
wavefunction - either Hartree-Fock or DFT using selected funtionals
- for a fragment of the crystal.
This fragment can be embedded in an electrostatic crystal field by employing cluster charges
or modelled using implicit solvation models, depending on the software used.
The following options were used:
   SOFTWARE:       ORCA 6.0
   PARTITIONING:   NoSpherA2
   INT ACCURACY:   Low
   METHOD:         r2SCAN
   BASIS SET:      jorge-DZP-DKH
   CHARGE:         0
   MULTIPLICITY:   1
   RELATIVISTIC:   ZORA
   DATE:           2025-02-05_14-05-48
;
_atom_sites_solution_primary       dual
loop_
  _atom_site_label
  _atom_site_type_symbol
  _atom_site_fract_x
  _atom_site_fract_y
  _atom_site_fract_z
  _atom_site_U_iso_or_equiv
  _atom_site_adp_type
  _atom_site_occupancy
  _atom_site_refinement_flags_posn
  _atom_site_refinement_flags_adp
 Sb31 Sb 0.80306(5) 0.11541(3) 0.71783(3) 0.0707(2) Uani 1.000000 . .
 Br31 Br 0.69555(8) 0.20026(6) 0.83595(5) 0.0822(3) Uani 1.000000 . .
 F301 F 0.7244(5) 0.1004(3) 0.5717(2) 0.0973(19) Uani 1.000000 . .
 F302 F 0.7951(6) 0.0149(3) 0.4745(3) 0.109(2) Uani 1.000000 . .
 F303 F 0.9631(6) -0.0916(3) 0.4850(3) 0.107(2) Uani 1.000000 . .
 F304 F 1.0545(6) -0.1126(4) 0.5946(3) 0.119(2) Uani 1.000000 . .
 F305 F 0.9855(5) -0.0260(3) 0.6928(3) 0.0974(18) Uani 1.000000 . .
 N301 N 0.5866(6) 0.0856(4) 0.7292(3) 0.0658(18) Uani 1.000000 . .
 N302 N 0.5747(7) 0.1859(4) 0.6818(3) 0.074(2) Uani 1.000000 . .
 N303 N 0.7192(6) 0.0019(4) 0.7933(3) 0.0662(18) Uani 1.000000 . .
 N304 N 0.8604(6) 0.0084(4) 0.8331(3) 0.0694(19) Uani 1.000000 . .
 C301 C 0.6396(7) 0.1298(5) 0.7057(4) 0.065(2) Uani 1.000000 . .
 C302 C 0.4852(7) 0.1143(6) 0.7185(4) 0.074(2) Uani 1.000000 . .
 H302 H 0.4216(7) 0.0908(6) 0.7320(4) 0.089(3) Uiso 1.000000 R .
 C303 C 0.4763(8) 0.1759(6) 0.6889(4) 0.076(3) Uani 1.000000 . .
 H303 H 0.4066(8) 0.2101(6) 0.6739(4) 0.092(3) Uiso 1.000000 R .
 C304 C 0.5933(10) 0.2498(6) 0.6495(5) 0.089(3) Uani 1.000000 . .
 C305 C 0.7037(10) 0.2532(6) 0.6489(7) 0.112(4) Uani 1.000000 . .
 H30g H 0.7542(11) 0.211(3) 0.622(4) 0.168(6) Uiso 1.000000 GR .
 H30h H 0.7131(19) 0.301(2) 0.626(4) 0.168(6) Uiso 1.000000 GR .
 H30i H 0.723(2) 0.250(5) 0.6980(7) 0.168(6) Uiso 1.000000 GR .
 C306 C 0.5659(12) 0.2514(6) 0.5805(4) 0.110(4) Uani 1.000000 . .
 H30d H 0.581(7) 0.296(3) 0.5554(15) 0.164(7) Uiso 1.000000 GR .
 H30e H 0.612(6) 0.207(3) 0.5561(16) 0.164(7) Uiso 1.000000 GR .
 H30f H 0.485(2) 0.253(5) 0.5813(4) 0.164(7) Uiso 1.000000 GR .
 C307 C 0.5223(10) 0.3093(6) 0.6896(5) 0.094(3) Uani 1.000000 . .
 H30a H 0.535(5) 0.3568(6) 0.670(3) 0.141(5) Uiso 1.000000 GR .
 H30b H 0.4425(10) 0.309(3) 0.688(3) 0.141(5) Uiso 1.000000 GR .
 H30c H 0.540(5) 0.303(2) 0.7389(11) 0.141(5) Uiso 1.000000 GR .
 C308 C 0.7973(7) 0.0344(5) 0.7874(4) 0.067(2) Uani 1.000000 . .
 C309 C 0.7372(7) -0.0450(5) 0.8424(4) 0.071(2) Uani 1.000000 . .
 H309 H 0.6897(7) -0.0793(5) 0.8585(4) 0.085(3) Uiso 1.000000 R .
 C310 C 0.8230(9) -0.0418(5) 0.8677(4) 0.079(3) Uani 1.000000 . .
 H310 H 0.8562(9) -0.0724(5) 0.9073(4) 0.094(3) Uiso 1.000000 R .
 C311 C 0.9542(8) 0.0267(6) 0.8533(5) 0.084(3) Uani 1.000000 . .
 C312 C 0.9272(10) 0.0500(7) 0.9236(5) 0.102(4) Uani 1.000000 . .
 H31g H 0.991(3) 0.067(5) 0.9387(16) 0.153(5) Uiso 1.000000 GR .
 H31h H 0.859(4) 0.092(3) 0.9270(10) 0.153(5) Uiso 1.000000 GR .
 H31i H 0.913(7) 0.0083(15) 0.9543(9) 0.153(5) Uiso 1.000000 GR .
 C313 C 0.9801(8) 0.0848(6) 0.8121(5) 0.088(3) Uani 1.000000 . .
 H31a H 1.051(3) 0.094(3) 0.825(3) 0.132(4) Uiso 1.000000 GR .
 H31b H 0.990(6) 0.0718(17) 0.7616(6) 0.132(4) Uiso 1.000000 GR .
 H31c H 0.918(3) 0.1303(11) 0.820(3) 0.132(4) Uiso 1.000000 GR .
 C314 C 1.0436(8) -0.0353(6) 0.8468(5) 0.088(3) Uani 1.000000 . .
 H31d H 1.063(4) -0.048(2) 0.7964(7) 0.132(4) Uiso 1.000000 GR .
 H31e H 1.1099(19) -0.0248(13) 0.865(3) 0.132(4) Uiso 1.000000 GR .
 H31f H 1.022(2) -0.0774(11) 0.874(3) 0.132(4) Uiso 1.000000 GR .
 C315 C 0.6559(8) -0.0383(5) 0.6894(4) 0.073(2) Uani 1.000000 . .
 C316 C 0.5933(9) -0.0260(5) 0.6396(4) 0.082(3) Uani 1.000000 . .
 H316 H 0.5215(9) 0.0133(5) 0.6449(4) 0.098(3) Uiso 1.000000 R .
 C317 C 0.6202(10) -0.0632(6) 0.5823(4) 0.089(3) Uani 1.000000 . .
 H317 H 0.5706(10) -0.0513(6) 0.5441(4) 0.107(4) Uiso 1.000000 R .
 C318 C 0.7090(10) -0.1143(6) 0.5748(5) 0.088(3) Uani 1.000000 . .
 C319 C 0.7702(9) -0.1292(5) 0.6246(5) 0.087(3) Uani 1.000000 . .
 H319 H 0.8400(9) -0.1703(5) 0.6200(5) 0.104(4) Uiso 1.000000 R .
 C320 C 0.7429(8) -0.0913(5) 0.6817(4) 0.074(2) Uani 1.000000 . .
 H320 H 0.7919(8) -0.1044(5) 0.7205(4) 0.089(3) Uiso 1.000000 R .
 C321 C 0.7406(12) -0.1540(6) 0.5125(5) 0.109(4) Uani 1.000000 . .
 H32a H 0.6726(15) -0.163(4) 0.495(3) 0.164(7) Uiso 1.000000 GR .
 H32b H 0.778(7) -0.125(2) 0.4766(17) 0.164(7) Uiso 1.000000 GR .
 H32c H 0.794(6) -0.202(2) 0.5217(12) 0.164(7) Uiso 1.000000 GR .
 C322 C 0.5308(8) -0.0064(5) 0.8037(4) 0.071(2) Uani 1.000000 . .
 C323 C 0.4906(9) -0.0612(6) 0.7995(5) 0.083(3) Uani 1.000000 . .
 H323 H 0.5172(9) -0.0943(6) 0.7588(5) 0.100(3) Uiso 1.000000 R .
 C324 C 0.4142(9) -0.0755(6) 0.8478(5) 0.088(3) Uani 1.000000 . .
 H324 H 0.3862(9) -0.1205(6) 0.8444(5) 0.106(4) Uiso 1.000000 R .
 C325 C 0.3757(9) -0.0327(7) 0.8989(5) 0.088(3) Uani 1.000000 . .
 C326 C 0.4137(9) 0.0243(6) 0.9034(5) 0.088(3) Uani 1.000000 . .
 H326 H 0.3841(9) 0.0587(6) 0.9431(5) 0.105(4) Uiso 1.000000 R .
 C327 C 0.4891(8) 0.0367(5) 0.8571(4) 0.078(3) Uani 1.000000 . .
 H327 H 0.5179(8) 0.0813(5) 0.8616(4) 0.093(3) Uiso 1.000000 R .
 C328 C 0.2934(10) -0.0474(8) 0.9511(5) 0.114(4) Uani 1.000000 . .
 H32d H 0.272(6) -0.093(3) 0.939(3) 0.171(7) Uiso 1.000000 GR .
 H32e H 0.324(3) -0.055(5) 0.9972(10) 0.171(7) Uiso 1.000000 GR .
 H32f H 0.226(3) -0.005(2) 0.953(3) 0.171(7) Uiso 1.000000 GR .
 C329 C 0.8501(8) 0.0396(5) 0.6375(4) 0.077(3) Uani 1.000000 . .
 C330 C 0.8065(10) 0.0487(6) 0.5803(5) 0.088(3) Uani 1.000000 . .
 C331 C 0.8415(9) 0.0050(5) 0.5279(4) 0.078(3) Uani 1.000000 . .
 C332 C 0.9268(10) -0.0488(6) 0.5338(5) 0.094(3) Uani 1.000000 . .
 C333 C 0.9757(9) -0.0586(6) 0.5895(5) 0.090(3) Uani 1.000000 . .
 C334 C 0.9377(9) -0.0134(6) 0.6390(5) 0.088(3) Uani 1.000000 . .
 B301 B 0.6222(9) 0.0097(6) 0.7533(5) 0.070(3) Uani 1.000000 . .
 Sb21 Sb 0.54208(5) 0.39296(3) 0.28861(3) 0.0713(2) Uani 1.000000 . .
 Br21 Br 0.60412(9) 0.31760(6) 0.16410(5) 0.0884(3) Uani 1.000000 . .
 F201 F 0.5137(5) 0.3371(3) 0.4463(3) 0.0984(19) Uani 1.000000 . .
 F202 F 0.4224(5) 0.3997(3) 0.5568(2) 0.0960(18) Uani 1.000000 . .
 F203 F 0.3254(5) 0.5326(3) 0.5563(3) 0.0940(17) Uani 1.000000 . .
 F204 F 0.3164(6) 0.6037(3) 0.4438(3) 0.107(2) Uani 1.000000 . .
 F205 F 0.4000(6) 0.5430(3) 0.3319(2) 0.100(2) Uani 1.000000 . .
 N201 N 0.4146(6) 0.2850(4) 0.3113(3) 0.0702(19) Uani 1.000000 . .
 N202 N 0.5739(6) 0.2352(4) 0.3273(3) 0.073(2) Uani 1.000000 . .
 N203 N 0.3194(5) 0.3976(4) 0.2594(3) 0.0634(17) Uani 1.000000 . .
 N204 N 0.3710(6) 0.4777(4) 0.2002(3) 0.0688(19) Uani 1.000000 . .
 C201 C 0.5084(8) 0.2949(5) 0.3140(4) 0.072(2) Uani 1.000000 . .
 C202 C 0.4213(7) 0.2158(5) 0.3227(4) 0.073(2) Uani 1.000000 . .
 H202 H 0.3591(7) 0.1910(5) 0.3240(4) 0.087(3) Uiso 1.000000 R .
 C203 C 0.5198(8) 0.1862(5) 0.3318(5) 0.082(3) Uani 1.000000 . .
 H203 H 0.5514(8) 0.1325(5) 0.3412(5) 0.099(3) Uiso 1.000000 R .
 C204 C 0.6880(8) 0.2159(6) 0.3365(5) 0.088(3) Uani 1.000000 . .
 C205 C 0.7320(9) 0.2774(6) 0.3308(6) 0.099(3) Uani 1.000000 . .
 H20a H 0.727(6) 0.299(3) 0.2825(13) 0.148(5) Uiso 1.000000 GR .
 H20b H 0.688(4) 0.3148(18) 0.366(3) 0.148(5) Uiso 1.000000 GR .
 H20c H 0.812(2) 0.2624(10) 0.340(4) 0.148(5) Uiso 1.000000 GR .
 C206 C 0.7417(9) 0.1650(6) 0.2826(6) 0.107(4) Uani 1.000000 . .
 H20g H 0.709(5) 0.122(2) 0.287(3) 0.160(6) Uiso 1.000000 GR .
 H20h H 0.731(6) 0.1895(16) 0.2361(6) 0.160(6) Uiso 1.000000 GR .
 H20i H 0.8233(14) 0.148(4) 0.287(3) 0.160(6) Uiso 1.000000 GR .
 C207 C 0.6950(10) 0.1831(7) 0.4047(5) 0.113(4) Uani 1.000000 . .
 H20d H 0.641(6) 0.216(3) 0.4393(9) 0.169(7) Uiso 1.000000 GR .
 H20e H 0.676(8) 0.135(3) 0.4054(15) 0.169(7) Uiso 1.000000 GR .
 H20f H 0.773(2) 0.176(5) 0.417(2) 0.169(7) Uiso 1.000000 GR .
 C208 C 0.3994(7) 0.4263(5) 0.2447(4) 0.068(2) Uani 1.000000 . .
 C209 C 0.2421(8) 0.4291(5) 0.2227(4) 0.076(3) Uani 1.000000 . .
 H209 H 0.1686(8) 0.4164(5) 0.2225(4) 0.091(3) Uiso 1.000000 R .
 C210 C 0.2735(8) 0.4793(5) 0.1863(4) 0.074(2) Uani 1.000000 . .
 H210 H 0.2294(8) 0.5139(5) 0.1527(4) 0.089(3) Uiso 1.000000 R .
 C211 C 0.4308(8) 0.5239(6) 0.1622(4) 0.079(3) Uani 1.000000 . .
 C212 C 0.4460(10) 0.5027(6) 0.0914(4) 0.088(3) Uani 1.000000 . .
 H21a H 0.3714(11) 0.505(4) 0.0752(13) 0.132(5) Uiso 1.000000 GR .
 H21b H 0.483(6) 0.537(3) 0.0618(7) 0.132(5) Uiso 1.000000 GR .
 H21c H 0.494(6) 0.4511(17) 0.0871(8) 0.132(5) Uiso 1.000000 GR .
 C213 C 0.5348(9) 0.5174(6) 0.1867(5) 0.089(3) Uani 1.000000 . .
 H21g H 0.579(2) 0.4648(9) 0.184(3) 0.133(5) Uiso 1.000000 GR .
 H21h H 0.577(3) 0.549(3) 0.157(2) 0.133(5) Uiso 1.000000 GR .
 H21i H 0.5229(9) 0.533(4) 0.2364(13) 0.133(5) Uiso 1.000000 GR .
 C214 C 0.3661(10) 0.5963(5) 0.1710(5) 0.089(3) Uani 1.000000 . .
 H21d H 0.406(3) 0.6309(6) 0.145(3) 0.134(5) Uiso 1.000000 GR .
 H21e H 0.293(2) 0.6016(11) 0.153(3) 0.134(5) Uiso 1.000000 GR .
 H21f H 0.353(5) 0.6080(14) 0.2216(6) 0.134(5) Uiso 1.000000 GR .
 C215 C 0.2628(7) 0.3677(5) 0.3809(4) 0.067(2) Uani 1.000000 . .
 C216 C 0.2799(8) 0.3238(5) 0.4353(4) 0.076(3) Uani 1.000000 . .
 H216 H 0.3282(8) 0.2729(5) 0.4287(4) 0.091(3) Uiso 1.000000 R .
 C217 C 0.2361(9) 0.3442(6) 0.4973(4) 0.091(3) Uani 1.000000 . .
 H217 H 0.2504(9) 0.3088(6) 0.5378(4) 0.109(4) Uiso 1.000000 R .
 C218 C 0.1744(9) 0.4094(7) 0.5076(4) 0.087(3) Uani 1.000000 . .
 C219 C 0.1579(9) 0.4537(6) 0.4541(5) 0.089(3) Uani 1.000000 . .
 H219 H 0.1108(9) 0.5048(6) 0.4610(5) 0.107(4) Uiso 1.000000 R .
 C220 C 0.2019(7) 0.4326(5) 0.3913(4) 0.069(2) Uani 1.000000 . .
 H220 H 0.1876(7) 0.4680(5) 0.3509(4) 0.083(3) Uiso 1.000000 R .
 C221 C 0.1307(12) 0.4319(8) 0.5748(5) 0.118(5) Uani 1.000000 . .
 H22d H 0.076(6) 0.403(4) 0.594(2) 0.176(7) Uiso 1.000000 GR .
 H22e H 0.1928(15) 0.423(5) 0.6054(14) 0.176(7) Uiso 1.000000 GR .
 H22f H 0.092(8) 0.4856(15) 0.5737(9) 0.176(7) Uiso 1.000000 GR .
 C222 C 0.2269(7) 0.3013(5) 0.2816(4) 0.064(2) Uani 1.000000 . .
 C223 C 0.1289(7) 0.3044(5) 0.3115(4) 0.066(2) Uani 1.000000 . .
 H223 H 0.1044(7) 0.3314(5) 0.3564(4) 0.080(3) Uiso 1.000000 R .
 C224 C 0.0595(7) 0.2742(5) 0.2865(4) 0.074(2) Uani 1.000000 . .
 H224 H -0.0170(7) 0.2790(5) 0.3119(4) 0.088(3) Uiso 1.000000 R .
 C225 C 0.0870(8) 0.2383(5) 0.2297(4) 0.070(2) Uani 1.000000 . .
 C226 C 0.1873(8) 0.2341(5) 0.1982(4) 0.073(2) Uani 1.000000 . .
 H226 H 0.2122(8) 0.2069(5) 0.1538(4) 0.088(3) Uiso 1.000000 R .
 C227 C 0.2533(8) 0.2648(5) 0.2240(4) 0.070(2) Uani 1.000000 . .
 H227 H 0.3297(8) 0.2605(5) 0.1986(4) 0.084(3) Uiso 1.000000 R .
 C228 C 0.0153(9) 0.2050(6) 0.2026(4) 0.082(3) Uani 1.000000 . .
 H22a H 0.009(4) 0.160(2) 0.232(2) 0.123(4) Uiso 1.000000 GR .
 H22b H -0.0604(16) 0.2402(13) 0.203(3) 0.123(4) Uiso 1.000000 GR .
 H22c H 0.045(3) 0.190(3) 0.1534(12) 0.123(4) Uiso 1.000000 GR .
 C229 C 0.4589(8) 0.4377(6) 0.3842(4) 0.075(3) Uani 1.000000 . .
 C230 C 0.4633(8) 0.4038(6) 0.4427(5) 0.081(3) Uani 1.000000 . .
 C231 C 0.4172(8) 0.4344(6) 0.5013(4) 0.083(3) Uani 1.000000 . .
 C232 C 0.3668(8) 0.5017(6) 0.5011(5) 0.079(3) Uani 1.000000 . .
 C233 C 0.3631(9) 0.5383(5) 0.4429(5) 0.080(3) Uani 1.000000 . .
 C234 C 0.4093(9) 0.5058(5) 0.3872(4) 0.078(3) Uani 1.000000 . .
 B201 B 0.3074(8) 0.3378(6) 0.3095(5) 0.064(2) Uani 1.000000 . .
 Sb11 Sb -0.11792(4) 0.67716(3) 0.00330(2) 0.06175(18) Uani 1.000000 . .
 Br11 Br -0.15944(9) 0.82851(6) -0.01744(5) 0.0835(3) Uani 1.000000 . .
 F101 F -0.2717(4) 0.5736(3) 0.0756(2) 0.0784(14) Uani 1.000000 . .
 F102 F -0.2291(4) 0.4549(3) 0.1403(2) 0.0841(15) Uani 1.000000 . .
 F103 F -0.0316(5) 0.3906(3) 0.1589(2) 0.0820(15) Uani 1.000000 . .
 F104 F 0.1258(4) 0.4445(3) 0.1068(2) 0.0835(15) Uani 1.000000 . .
 F105 F 0.0859(4) 0.5637(3) 0.0431(2) 0.0760(13) Uani 1.000000 . .
 N101 N -0.2603(5) 0.7331(4) 0.1258(3) 0.0596(16) Uani 1.000000 . .
 N102 N -0.3586(6) 0.7316(4) 0.0497(3) 0.0634(17) Uani 1.000000 . .
 N103 N -0.0628(6) 0.7213(4) 0.1311(3) 0.0635(17) Uani 1.000000 . .
 N104 N 0.0696(6) 0.7172(4) 0.0591(3) 0.0645(18) Uani 1.000000 . .
 C101 C -0.2598(6) 0.7142(5) 0.0647(4) 0.063(2) Uani 1.000000 . .
 C102 C -0.3617(7) 0.7619(5) 0.1504(4) 0.070(2) Uani 1.000000 . .
 H102 H -0.3877(7) 0.7812(5) 0.1986(4) 0.084(3) Uiso 1.000000 R .
 C103 C -0.4220(7) 0.7616(5) 0.1033(4) 0.071(2) Uani 1.000000 . .
 H103 H -0.5048(7) 0.7811(5) 0.1066(4) 0.085(3) Uiso 1.000000 R .
 C104 C -0.4050(7) 0.7246(5) -0.0105(4) 0.072(2) Uani 1.000000 . .
 C105 C -0.3275(7) 0.6772(5) -0.0584(4) 0.073(2) Uani 1.000000 . .
 H10a H -0.3674(11) 0.665(3) -0.0964(18) 0.110(4) Uiso 1.000000 GR .
 H10b H -0.269(3) 0.7021(14) -0.079(2) 0.110(4) Uiso 1.000000 GR .
 H10c H -0.292(4) 0.6310(15) -0.0336(8) 0.110(4) Uiso 1.000000 GR .
 C106 C -0.4393(11) 0.7948(6) -0.0406(5) 0.108(4) Uani 1.000000 . .
 H10d H -0.476(7) 0.7915(10) -0.083(3) 0.162(6) Uiso 1.000000 GR .
 H10e H -0.494(6) 0.8278(15) -0.0062(18) 0.162(6) Uiso 1.000000 GR .
 H10f H -0.3726(14) 0.815(2) -0.054(4) 0.162(6) Uiso 1.000000 GR .
 C107 C -0.4960(8) 0.6923(7) 0.0080(5) 0.096(4) Uani 1.000000 . .
 H10g H -0.553(3) 0.725(2) 0.041(3) 0.144(5) Uiso 1.000000 GR .
 H10h H -0.530(4) 0.686(4) -0.0348(7) 0.144(5) Uiso 1.000000 GR .
 H10i H -0.4686(13) 0.6433(18) 0.031(3) 0.144(5) Uiso 1.000000 GR .
 C108 C -0.0271(7) 0.7071(4) 0.0699(4) 0.063(2) Uani 1.000000 . .
 C109 C 0.0114(7) 0.7384(5) 0.1615(4) 0.068(2) Uani 1.000000 . .
 H109 H 0.0050(7) 0.7508(5) 0.2120(4) 0.082(3) Uiso 1.000000 R .
 C110 C 0.0952(8) 0.7371(5) 0.1170(4) 0.073(2) Uani 1.000000 . .
 H110 H 0.1668(8) 0.7490(5) 0.1250(4) 0.088(3) Uiso 1.000000 R .
 C111 C 0.1467(7) 0.7137(5) -0.0008(4) 0.069(2) Uani 1.000000 . .
 C112 C 0.1656(9) 0.7849(5) -0.0141(5) 0.084(3) Uani 1.000000 . .
 H11g H 0.197(5) 0.7997(17) 0.0264(16) 0.125(4) Uiso 1.000000 GR .
 H11h H 0.219(4) 0.7841(11) -0.057(2) 0.125(4) Uiso 1.000000 GR .
 H11i H 0.0934(13) 0.8210(9) -0.021(3) 0.125(4) Uiso 1.000000 GR .
 C113 C 0.1078(7) 0.6918(5) -0.0589(4) 0.068(2) Uani 1.000000 . .
 H11d H 0.166(2) 0.689(3) -0.0998(8) 0.102(3) Uiso 1.000000 GR .
 H11e H 0.092(5) 0.6425(15) -0.0491(12) 0.102(3) Uiso 1.000000 GR .
 H11f H 0.038(3) 0.7282(18) -0.0692(19) 0.102(3) Uiso 1.000000 GR .
 C114 C 0.2486(7) 0.6631(5) 0.0136(4) 0.074(2) Uani 1.000000 . .
 H11a H 0.2349(13) 0.6131(8) 0.024(3) 0.111(4) Uiso 1.000000 GR .
 H11b H 0.3058(17) 0.661(3) -0.0280(13) 0.111(4) Uiso 1.000000 GR .
 H11c H 0.277(3) 0.6799(18) 0.055(2) 0.111(4) Uiso 1.000000 GR .
 C115 C -0.1618(7) 0.6447(5) 0.2075(3) 0.064(2) Uani 1.000000 . .
 C116 C -0.2497(8) 0.6215(5) 0.2292(4) 0.074(2) Uani 1.000000 . .
 H116 H -0.3247(8) 0.6533(5) 0.2208(4) 0.089(3) Uiso 1.000000 R .
 C117 C -0.2445(8) 0.5598(5) 0.2607(4) 0.077(3) Uani 1.000000 . .
 H117 H -0.3154(8) 0.5445(5) 0.2757(4) 0.093(3) Uiso 1.000000 R .
 C118 C -0.1505(9) 0.5165(5) 0.2738(4) 0.075(3) Uani 1.000000 . .
 C119 C -0.0637(8) 0.5391(5) 0.2545(4) 0.075(2) Uani 1.000000 . .
 H119 H 0.0106(8) 0.5077(5) 0.2646(4) 0.090(3) Uiso 1.000000 R .
 C120 C -0.0686(8) 0.6019(5) 0.2220(4) 0.072(2) Uani 1.000000 . .
 H120 H 0.0021(8) 0.6172(5) 0.2080(4) 0.086(3) Uiso 1.000000 R .
 C121 C -0.1465(10) 0.4474(5) 0.3061(5) 0.092(3) Uani 1.000000 . .
 H12a H -0.165(6) 0.4144(14) 0.2731(15) 0.137(5) Uiso 1.000000 GR .
 H12b H -0.0698(19) 0.4254(18) 0.319(3) 0.137(5) Uiso 1.000000 GR .
 H12c H -0.201(4) 0.4533(7) 0.349(2) 0.137(5) Uiso 1.000000 GR .
 C122 C -0.1974(7) 0.7822(5) 0.2203(4) 0.069(2) Uani 1.000000 . .
 C123 C -0.1945(8) 0.7769(6) 0.2864(4) 0.076(3) Uani 1.000000 . .
 H123 H -0.1784(8) 0.7268(6) 0.3093(4) 0.092(3) Uiso 1.000000 R .
 C124 C -0.2116(9) 0.8338(7) 0.3246(4) 0.090(3) Uani 1.000000 . .
 H124 H -0.2083(9) 0.8270(7) 0.3760(4) 0.108(4) Uiso 1.000000 R .
 C125 C -0.2327(9) 0.8990(6) 0.2980(5) 0.086(3) Uani 1.000000 . .
 C126 C -0.2382(8) 0.9063(5) 0.2312(4) 0.074(2) Uani 1.000000 . .
 H126 H -0.2574(8) 0.9566(5) 0.2088(4) 0.089(3) Uiso 1.000000 R .
 C127 C -0.2189(7) 0.8490(5) 0.1940(4) 0.072(2) Uani 1.000000 . .
 H127 H -0.2205(7) 0.8557(5) 0.1426(4) 0.086(3) Uiso 1.000000 R .
 C128 C -0.2539(13) 0.9627(7) 0.3390(6) 0.120(5) Uani 1.000000 . .
 H12d H -0.290(8) 0.9526(19) 0.3870(18) 0.180(7) Uiso 1.000000 GR .
 H12e H -0.1811(16) 0.976(3) 0.343(4) 0.180(7) Uiso 1.000000 GR .
 H12f H -0.306(7) 1.0050(16) 0.316(3) 0.180(7) Uiso 1.000000 GR .
 C129 C -0.0954(7) 0.5753(4) 0.0567(3) 0.060(2) Uani 1.000000 . .
 C130 C -0.1722(7) 0.5446(5) 0.0828(4) 0.067(2) Uani 1.000000 . .
 C131 C -0.1524(8) 0.4824(5) 0.1161(4) 0.071(2) Uani 1.000000 . .
 C132 C -0.0522(8) 0.4496(5) 0.1258(4) 0.070(2) Uani 1.000000 . .
 C133 C 0.0265(8) 0.4774(5) 0.1002(4) 0.073(2) Uani 1.000000 . .
 C134 C 0.0041(8) 0.5395(5) 0.0673(4) 0.068(2) Uani 1.000000 . .
 B101 B -0.1698(9) 0.7185(6) 0.1723(4) 0.066(3) Uani 1.000000 . .
 O401 O 0.0551(17) 0.7385(12) 0.3347(10) 0.264(9) Uani 1.000000 . U
 O402 O 0.0772(10) 0.6702(8) 0.4117(6) 0.174(4) Uani 1.000000 . U
 C401 C 0.1437(14) 0.6260(11) 0.3036(8) 0.172(7) Uani 1.000000 . U
 H40c H 0.212(6) 0.604(6) 0.327(4) 0.257(10) Uiso 1.000000 GR U
 H40d H 0.105(5) 0.587(4) 0.297(7) 0.257(10) Uiso 1.000000 GR U
 H40e H 0.166(11) 0.6474(19) 0.257(3) 0.257(10) Uiso 1.000000 GR U
 C402 C 0.0804(13) 0.6749(14) 0.3398(10) 0.165(6) Uani 1.000000 . U
 C403 C 0.0189(18) 0.7229(12) 0.4513(8) 0.185(7) Uani 1.000000 . U
 H40a H 0.0401(18) 0.7697(12) 0.4375(8) 0.222(9) Uiso 1.000000 R U
 H40b H -0.0625(18) 0.7304(12) 0.4472(8) 0.222(9) Uiso 1.000000 R U
 C404 C 0.043(2) 0.7012(12) 0.5236(8) 0.205(9) Uani 1.000000 . U
 H40f H 0.120(7) 0.706(11) 0.530(3) 0.308(14) Uiso 1.000000 GR U
 H40g H -0.014(11) 0.734(7) 0.5570(9) 0.308(14) Uiso 1.000000 GR U
 H40h H 0.039(17) 0.649(4) 0.533(4) 0.308(14) Uiso 1.000000 GR U

loop_
  _atom_site_aniso_label
  _atom_site_aniso_U_11
  _atom_site_aniso_U_22
  _atom_site_aniso_U_33
  _atom_site_aniso_U_12
  _atom_site_aniso_U_13
  _atom_site_aniso_U_23
 Sb31 0.0650(4) 0.0634(4) 0.0795(3) -0.0157(3) 0.0050(3) 0.0063(3)
 Br31 0.0634(6) 0.0793(7) 0.1027(6) -0.0153(5) -0.0043(5) -0.0168(5)
 F301 0.109(5) 0.084(4) 0.084(3) 0.003(4) -0.011(3) 0.005(3)
 F302 0.144(7) 0.089(5) 0.087(3) -0.018(4) -0.008(4) -0.004(3)
 F303 0.109(5) 0.099(5) 0.108(4) -0.023(4) 0.014(4) -0.016(3)
 F304 0.085(5) 0.109(5) 0.139(5) 0.012(4) 0.007(4) -0.023(4)
 F305 0.065(4) 0.110(5) 0.106(4) -0.006(3) 0.001(3) -0.006(3)
 N301 0.058(4) 0.065(5) 0.073(4) -0.013(4) -0.005(3) -0.002(3)
 N302 0.080(6) 0.067(5) 0.070(4) -0.013(4) 0.004(4) 0.004(3)
 N303 0.063(5) 0.062(4) 0.076(4) -0.023(4) -0.001(3) 0.003(3)
 N304 0.061(5) 0.069(5) 0.074(4) -0.011(4) -0.006(3) 0.004(3)
 C301 0.058(5) 0.066(6) 0.072(4) -0.020(4) 0.001(4) 0.005(4)
 C302 0.052(5) 0.090(7) 0.076(5) -0.012(5) -0.002(4) -0.010(5)
 C303 0.066(6) 0.082(7) 0.075(5) -0.007(5) -0.011(4) -0.004(5)
 C304 0.100(9) 0.072(7) 0.087(6) -0.010(6) -0.010(6) 0.004(5)
 C305 0.086(9) 0.078(8) 0.166(11) -0.019(6) -0.018(8) 0.048(7)
 C306 0.144(12) 0.089(8) 0.075(6) 0.004(8) -0.008(6) 0.011(5)
 C307 0.099(9) 0.072(7) 0.108(7) -0.012(6) -0.016(6) -0.002(5)
 C308 0.061(5) 0.068(6) 0.070(4) -0.016(4) 0.005(4) 0.001(4)
 C309 0.061(6) 0.067(6) 0.079(5) -0.014(4) 0.001(4) 0.009(4)
 C310 0.082(7) 0.070(6) 0.079(5) -0.009(5) -0.012(5) 0.009(4)
 C311 0.067(6) 0.086(7) 0.093(6) -0.015(5) 0.005(5) -0.011(5)
 C312 0.084(8) 0.102(9) 0.114(7) -0.005(7) -0.011(6) -0.027(7)
 C313 0.051(6) 0.081(7) 0.134(8) -0.020(5) -0.010(5) 0.010(6)
 C314 0.059(6) 0.088(8) 0.114(7) -0.010(5) -0.015(5) -0.000(6)
 C315 0.080(7) 0.058(5) 0.072(5) -0.009(5) 0.009(4) -0.001(4)
 C316 0.090(8) 0.079(7) 0.075(5) -0.017(6) -0.005(5) -0.014(5)
 C317 0.114(9) 0.078(7) 0.071(5) -0.017(7) -0.002(5) -0.001(5)
 C318 0.105(9) 0.075(7) 0.083(6) -0.029(6) 0.016(6) -0.007(5)
 C319 0.091(8) 0.067(6) 0.098(7) -0.020(6) 0.018(6) -0.008(5)
 C320 0.071(6) 0.069(6) 0.076(5) -0.016(5) 0.011(4) -0.002(4)
 C321 0.156(13) 0.085(8) 0.083(6) -0.035(8) 0.017(7) -0.007(5)
 C322 0.066(6) 0.077(6) 0.072(5) -0.025(5) 0.002(4) -0.001(4)
 C323 0.084(7) 0.078(7) 0.084(6) -0.018(6) -0.004(5) 0.005(5)
 C324 0.078(7) 0.088(8) 0.104(7) -0.034(6) -0.011(6) 0.013(6)
 C325 0.076(7) 0.107(9) 0.081(6) -0.024(6) -0.001(5) 0.002(6)
 C326 0.076(7) 0.099(8) 0.080(5) -0.018(6) 0.014(5) -0.000(5)
 C327 0.066(6) 0.083(7) 0.084(5) -0.025(5) 0.011(4) -0.003(5)
 C328 0.083(8) 0.147(12) 0.103(7) -0.032(8) 0.019(6) 0.030(7)
 C329 0.076(7) 0.068(6) 0.081(5) -0.008(5) -0.009(5) 0.012(4)
 C330 0.096(8) 0.074(7) 0.092(6) -0.026(6) 0.004(6) 0.009(5)
 C331 0.083(7) 0.075(7) 0.071(5) -0.016(5) 0.004(5) -0.001(4)
 C332 0.085(8) 0.085(8) 0.102(7) -0.019(6) 0.026(6) -0.012(6)
 C333 0.070(7) 0.104(9) 0.091(7) -0.017(6) 0.001(5) -0.007(6)
 C334 0.076(7) 0.082(7) 0.094(6) -0.008(6) 0.015(5) 0.005(5)
 B301 0.069(7) 0.068(7) 0.070(5) -0.014(5) 0.003(5) -0.001(5)
 Sb21 0.0578(4) 0.0771(4) 0.0784(3) -0.0195(3) -0.0049(3) 0.0106(3)
 Br21 0.0779(7) 0.1029(9) 0.0783(5) -0.0212(6) 0.0102(5) 0.0047(5)
 F201 0.091(4) 0.103(5) 0.088(3) -0.001(4) -0.016(3) 0.014(3)
 F202 0.092(4) 0.108(5) 0.082(3) -0.016(4) -0.008(3) 0.006(3)
 F203 0.100(5) 0.100(5) 0.085(3) -0.030(4) -0.006(3) -0.008(3)
 F204 0.143(6) 0.071(4) 0.102(4) -0.019(4) -0.012(4) 0.004(3)
 F205 0.135(6) 0.084(4) 0.080(3) -0.027(4) -0.008(3) 0.013(3)
 N201 0.059(5) 0.079(5) 0.069(4) -0.016(4) -0.000(3) 0.012(3)
 N202 0.056(4) 0.069(5) 0.086(4) -0.003(4) -0.002(3) 0.011(4)
 N203 0.055(4) 0.069(5) 0.066(3) -0.019(3) -0.001(3) 0.010(3)
 N204 0.067(5) 0.067(5) 0.071(4) -0.019(4) -0.006(3) 0.013(3)
 C201 0.067(6) 0.069(6) 0.073(5) -0.013(5) 0.004(4) 0.007(4)
 C202 0.057(5) 0.071(6) 0.086(5) -0.012(5) -0.002(4) 0.011(4)
 C203 0.070(7) 0.070(6) 0.102(6) -0.016(5) -0.000(5) 0.018(5)
 C204 0.066(6) 0.091(8) 0.097(6) -0.010(6) -0.003(5) 0.011(6)
 C205 0.058(6) 0.101(9) 0.126(8) 0.001(6) -0.010(6) -0.004(7)
 C206 0.077(8) 0.092(9) 0.131(8) 0.005(6) 0.016(6) 0.001(7)
 C207 0.078(8) 0.131(11) 0.113(8) -0.002(7) -0.007(6) 0.026(7)
 C208 0.056(5) 0.078(6) 0.063(4) -0.005(4) -0.005(4) 0.013(4)
 C209 0.074(6) 0.080(6) 0.074(5) -0.023(5) -0.009(4) 0.017(4)
 C210 0.078(7) 0.072(6) 0.074(5) -0.023(5) -0.012(4) 0.016(4)
 C211 0.073(7) 0.092(7) 0.080(5) -0.035(6) -0.006(5) 0.014(5)
 C212 0.109(9) 0.084(7) 0.069(5) -0.029(6) 0.006(5) 0.005(5)
 C213 0.085(7) 0.092(8) 0.090(6) -0.035(6) 0.004(5) 0.026(5)
 C214 0.120(10) 0.068(6) 0.088(6) -0.038(6) -0.022(6) 0.019(5)
 C215 0.058(5) 0.075(6) 0.069(4) -0.023(5) -0.003(4) 0.006(4)
 C216 0.082(7) 0.077(7) 0.066(5) -0.019(5) -0.003(4) 0.007(4)
 C217 0.098(8) 0.103(9) 0.066(5) -0.020(7) 0.004(5) -0.004(5)
 C218 0.088(8) 0.111(9) 0.066(5) -0.033(7) 0.003(5) -0.015(5)
 C219 0.099(8) 0.091(8) 0.080(6) -0.028(6) -0.000(5) -0.017(5)
 C220 0.057(5) 0.076(6) 0.070(5) -0.013(5) 0.000(4) 0.001(4)
 C221 0.126(12) 0.142(12) 0.085(6) -0.037(9) 0.006(7) -0.029(7)
 C222 0.056(5) 0.070(5) 0.062(4) -0.017(4) 0.001(3) 0.003(4)
 C223 0.049(5) 0.076(6) 0.074(5) -0.020(4) 0.006(4) -0.006(4)
 C224 0.055(5) 0.091(7) 0.075(5) -0.024(5) 0.002(4) 0.001(5)
 C225 0.069(6) 0.075(6) 0.067(4) -0.024(5) -0.007(4) -0.000(4)
 C226 0.085(7) 0.065(6) 0.068(5) -0.020(5) 0.002(4) -0.001(4)
 C227 0.065(6) 0.077(6) 0.070(5) -0.025(5) 0.003(4) 0.005(4)
 C228 0.079(7) 0.090(7) 0.080(5) -0.029(6) -0.008(5) 0.004(5)
 C229 0.064(6) 0.093(8) 0.071(5) -0.024(5) -0.006(4) 0.009(5)
 C230 0.070(6) 0.084(7) 0.085(6) -0.012(5) -0.013(5) 0.012(5)
 C231 0.076(7) 0.096(8) 0.073(5) -0.014(6) -0.012(4) 0.008(5)
 C232 0.072(6) 0.080(7) 0.085(6) -0.016(5) -0.012(5) 0.002(5)
 C233 0.090(7) 0.074(7) 0.080(6) -0.026(6) -0.012(5) 0.007(5)
 C234 0.089(7) 0.069(6) 0.078(5) -0.025(5) -0.015(5) 0.007(5)
 B201 0.048(5) 0.069(6) 0.075(5) -0.015(5) -0.003(4) 0.005(5)
 Sb11 0.0564(3) 0.0716(4) 0.0561(3) -0.0157(3) -0.0004(2) -0.0053(2)
 Br11 0.0829(7) 0.0754(7) 0.0837(6) -0.0119(5) 0.0019(5) 0.0135(5)
 F101 0.062(3) 0.073(3) 0.099(3) -0.018(3) -0.002(3) -0.002(3)
 F102 0.073(4) 0.079(4) 0.097(3) -0.021(3) 0.008(3) 0.002(3)
 F103 0.087(4) 0.076(4) 0.079(3) -0.015(3) -0.004(3) -0.001(3)
 F104 0.073(4) 0.081(4) 0.094(3) -0.009(3) -0.020(3) -0.008(3)
 F105 0.065(3) 0.072(3) 0.089(3) -0.014(3) -0.006(2) -0.002(2)
 N101 0.053(4) 0.068(4) 0.055(3) -0.011(3) -0.003(3) -0.003(3)
 N102 0.062(4) 0.068(5) 0.062(3) -0.020(3) -0.001(3) -0.003(3)
 N103 0.060(4) 0.066(4) 0.065(3) -0.016(3) -0.005(3) -0.007(3)
 N104 0.067(5) 0.066(4) 0.061(3) -0.020(4) -0.003(3) 0.001(3)
 C101 0.048(5) 0.069(5) 0.065(4) -0.006(4) -0.002(3) -0.002(4)
 C102 0.049(5) 0.087(6) 0.070(5) -0.012(4) 0.008(4) -0.012(4)
 C103 0.059(6) 0.079(6) 0.070(5) -0.009(5) -0.006(4) -0.004(4)
 C104 0.057(5) 0.095(7) 0.064(4) -0.018(5) -0.009(4) 0.008(4)
 C105 0.061(6) 0.089(7) 0.074(5) -0.023(5) -0.008(4) -0.006(4)
 C106 0.113(10) 0.095(9) 0.100(7) 0.009(7) -0.033(7) 0.012(6)
 C107 0.062(6) 0.146(11) 0.084(6) -0.036(7) 0.008(5) -0.028(6)
 C108 0.056(5) 0.067(5) 0.062(4) -0.011(4) -0.005(3) 0.001(4)
 C109 0.064(6) 0.083(6) 0.058(4) -0.019(5) -0.006(4) -0.007(4)
 C110 0.063(6) 0.088(7) 0.072(5) -0.024(5) -0.007(4) -0.011(4)
 C111 0.058(5) 0.076(6) 0.069(4) -0.012(4) 0.001(4) -0.002(4)
 C112 0.079(7) 0.082(7) 0.091(6) -0.034(6) 0.007(5) 0.008(5)
 C113 0.062(5) 0.074(6) 0.066(4) -0.015(4) -0.002(4) -0.002(4)
 C114 0.064(6) 0.085(7) 0.075(5) -0.024(5) -0.002(4) -0.001(4)
 C115 0.062(5) 0.071(6) 0.059(4) -0.017(4) -0.003(4) -0.004(4)
 C116 0.062(6) 0.079(7) 0.079(5) -0.015(5) -0.002(4) -0.001(5)
 C117 0.069(6) 0.085(7) 0.080(5) -0.028(5) -0.006(4) 0.007(5)
 C118 0.098(8) 0.067(6) 0.058(4) -0.019(5) -0.002(4) -0.003(4)
 C119 0.071(6) 0.076(6) 0.074(5) -0.016(5) 0.004(4) -0.005(4)
 C120 0.075(6) 0.073(6) 0.065(4) -0.017(5) -0.002(4) -0.002(4)
 C121 0.114(9) 0.067(6) 0.086(6) -0.016(6) 0.002(6) -0.006(5)
 C122 0.063(5) 0.080(7) 0.067(4) -0.022(5) -0.006(4) -0.005(4)
 C123 0.077(6) 0.084(7) 0.068(5) -0.020(5) -0.003(4) -0.014(4)
 C124 0.095(8) 0.107(9) 0.067(5) -0.016(7) -0.012(5) -0.022(5)
 C125 0.081(7) 0.085(8) 0.095(7) -0.023(6) -0.007(5) -0.018(6)
 C126 0.068(6) 0.068(6) 0.088(6) -0.019(5) -0.000(4) -0.017(5)
 C127 0.065(6) 0.071(6) 0.078(5) -0.018(5) 0.001(4) -0.006(4)
 C128 0.150(13) 0.095(9) 0.114(8) -0.016(8) -0.026(8) -0.041(7)
 C129 0.065(5) 0.056(5) 0.056(4) -0.014(4) 0.003(3) -0.003(3)
 C130 0.053(5) 0.070(6) 0.080(5) -0.020(4) 0.000(4) 0.002(4)
 C131 0.064(6) 0.071(6) 0.078(5) -0.019(5) 0.002(4) -0.003(4)
 C132 0.074(6) 0.065(6) 0.068(4) -0.016(5) -0.003(4) -0.004(4)
 C133 0.071(6) 0.082(7) 0.067(4) -0.018(5) -0.005(4) -0.006(4)
 C134 0.074(6) 0.068(6) 0.060(4) -0.018(5) -0.006(4) 0.002(4)
 B101 0.069(7) 0.072(7) 0.059(5) -0.019(5) -0.006(4) -0.003(4)
 O401 0.224(19) 0.246(14) 0.281(13) 0.002(8) 0.007(9) -0.010(7)
 O402 0.122(9) 0.222(11) 0.169(7) -0.028(7) 0.005(5) -0.037(6)
 C401 0.102(12) 0.222(15) 0.166(11) 0.008(9) -0.020(7) -0.013(7)
 C402 0.077(9) 0.229(14) 0.170(8) -0.002(8) -0.003(5) -0.022(6)
 C403 0.176(17) 0.206(14) 0.153(8) -0.040(9) 0.048(7) -0.019(7)
 C404 0.24(2) 0.22(2) 0.131(8) -0.031(14) 0.050(7) -0.031(7)

loop_
  _geom_bond_atom_site_label_1
  _geom_bond_atom_site_label_2
  _geom_bond_distance
  _geom_bond_site_symmetry_2
  _geom_bond_publ_flag
 Sb31 C301 2.182(9) . ?
 Sb31 C308 2.148(9) . ?
 Sb31 C329 2.257(10) . ?
 F301 C330 1.338(13) . ?
 F302 C331 1.321(12) . ?
 F303 C332 1.337(12) . ?
 F304 C333 1.326(13) . ?
 F305 C334 1.338(13) . ?
 N301 C301 1.324(11) . ?
 N301 C302 1.378(11) . ?
 N301 B301 1.569(13) . ?
 N302 C301 1.358(11) . ?
 N302 C303 1.378(13) . ?
 N302 C304 1.496(13) . ?
 N303 C308 1.366(12) . ?
 N303 C309 1.362(11) . ?
 N303 B301 1.599(14) . ?
 N304 C308 1.349(11) . ?
 N304 C310 1.383(12) . ?
 N304 C311 1.509(13) . ?
 C302 H302 1.0830 . ?
 C302 C303 1.351(14) . ?
 C303 H303 1.0830 . ?
 C304 C305 1.500(17) . ?
 C304 C306 1.523(15) . ?
 C304 C307 1.548(15) . ?
 C305 H30g 1.0830 . ?
 C305 H30h 1.0830 . ?
 C305 H30i 1.0830 . ?
 C306 H30d 1.0770 . ?
 C306 H30e 1.0770 . ?
 C306 H30f 1.0770 . ?
 C307 H30a 1.0770 . ?
 C307 H30b 1.0770 . ?
 C307 H30c 1.0770 . ?
 C309 H309 1.0770 . ?
 C309 C310 1.339(14) . ?
 C310 H310 1.0770 . ?
 C311 C312 1.537(14) . ?
 C311 C313 1.514(14) . ?
 C311 C314 1.503(14) . ?
 C312 H31g 1.0770 . ?
 C312 H31h 1.0770 . ?
 C312 H31i 1.0770 . ?
 C313 H31a 1.0830 . ?
 C313 H31b 1.0830 . ?
 C313 H31c 1.0830 . ?
 C314 H31d 1.0830 . ?
 C314 H31e 1.0830 . ?
 C314 H31f 1.0830 . ?
 C315 C316 1.387(14) . ?
 C315 C320 1.373(13) . ?
 C315 B301 1.640(14) . ?
 C316 H316 1.0830 . ?
 C316 C317 1.407(13) . ?
 C317 H317 1.0770 . ?
 C317 C318 1.367(16) . ?
 C318 C319 1.374(16) . ?
 C318 C321 1.522(14) . ?
 C319 H319 1.0830 . ?
 C319 C320 1.411(13) . ?
 C320 H320 1.0830 . ?
 C321 H32a 1.0830 . ?
 C321 H32b 1.0830 . ?
 C321 H32c 1.0830 . ?
 C322 C323 1.367(15) . ?
 C322 C327 1.423(13) . ?
 C322 B301 1.607(13) . ?
 C323 H323 1.0770 . ?
 C323 C324 1.426(14) . ?
 C324 H324 1.0830 . ?
 C324 C325 1.375(15) . ?
 C325 C326 1.389(16) . ?
 C325 C328 1.532(14) . ?
 C326 H326 1.0830 . ?
 C326 C327 1.376(13) . ?
 C327 H327 1.0830 . ?
 C328 H32d 1.0770 . ?
 C328 H32e 1.0770 . ?
 C328 H32f 1.0770 . ?
 C329 C330 1.374(15) . ?
 C329 C334 1.379(14) . ?
 C330 C331 1.401(14) . ?
 C331 C332 1.380(15) . ?
 C332 C333 1.382(16) . ?
 C333 C334 1.380(15) . ?
 Sb21 Br21 3.0036(13) . ?
 Sb21 C201 2.178(10) . ?
 Sb21 C208 2.159(9) . ?
 Sb21 C229 2.278(9) . ?
 F201 C230 1.354(12) . ?
 F202 C231 1.325(10) . ?
 F203 C232 1.331(11) . ?
 F204 C233 1.316(11) . ?
 F205 C234 1.347(10) . ?
 N201 C201 1.333(12) . ?
 N201 C202 1.395(12) . ?
 N201 B201 1.566(12) . ?
 N202 C201 1.343(11) . ?
 N202 C203 1.368(13) . ?
 N202 C204 1.514(13) . ?
 N203 C208 1.345(12) . ?
 N203 C209 1.369(12) . ?
 N203 B201 1.588(12) . ?
 N204 C208 1.371(10) . ?
 N204 C210 1.366(12) . ?
 N204 C211 1.521(11) . ?
 C202 H202 1.0770 . ?
 C202 C203 1.338(14) . ?
 C203 H203 1.0830 . ?
 C204 C205 1.506(17) . ?
 C204 C206 1.549(15) . ?
 C204 C207 1.544(14) . ?
 C205 H20a 1.0830 . ?
 C205 H20b 1.0830 . ?
 C205 H20c 1.0830 . ?
 C206 H20g 1.0770 . ?
 C206 H20h 1.0770 . ?
 C206 H20i 1.0770 . ?
 C207 H20d 1.0830 . ?
 C207 H20e 1.0830 . ?
 C207 H20f 1.0830 . ?
 C209 H209 1.0830 . ?
 C209 C210 1.362(13) . ?
 C210 H210 1.0830 . ?
 C211 C212 1.535(13) . ?
 C211 C213 1.516(15) . ?
 C211 C214 1.514(15) . ?
 C212 H21a 1.0830 . ?
 C212 H21b 1.0830 . ?
 C212 H21c 1.0830 . ?
 C213 H21g 1.0830 . ?
 C213 H21h 1.0830 . ?
 C213 H21i 1.0830 . ?
 C214 H21d 1.0770 . ?
 C214 H21e 1.0770 . ?
 C214 H21f 1.0770 . ?
 C215 C216 1.411(12) . ?
 C215 C220 1.377(13) . ?
 C215 B201 1.623(13) . ?
 C216 H216 1.0770 . ?
 C216 C217 1.394(12) . ?
 C217 H217 1.0830 . ?
 C217 C218 1.383(15) . ?
 C218 C219 1.400(15) . ?
 C218 C221 1.501(13) . ?
 C219 H219 1.0770 . ?
 C219 C220 1.411(12) . ?
 C220 H220 1.0830 . ?
 C221 H22d 1.0830 . ?
 C221 H22e 1.0830 . ?
 C221 H22f 1.0830 . ?
 C222 C223 1.377(11) . ?
 C222 C227 1.406(12) . ?
 C222 B201 1.629(14) . ?
 C223 H223 1.0830 . ?
 C223 C224 1.398(13) . ?
 C224 H224 1.0830 . ?
 C224 C225 1.384(12) . ?
 C225 C226 1.412(13) . ?
 C225 C228 1.485(14) . ?
 C226 H226 1.0770 . ?
 C226 C227 1.374(14) . ?
 C227 H227 1.0830 . ?
 C228 H22a 1.0830 . ?
 C228 H22b 1.0830 . ?
 C228 H22c 1.0830 . ?
 C229 C230 1.371(13) . ?
 C229 C234 1.374(14) . ?
 C230 C231 1.401(14) . ?
 C231 C232 1.362(14) . ?
 C232 C233 1.390(13) . ?
 C233 C234 1.368(13) . ?
 Sb11 Br11 3.0000(13) . ?
 Sb11 C101 2.151(8) . ?
 Sb11 C108 2.156(9) . ?
 Sb11 C129 2.267(8) . ?
 F101 C130 1.338(10) . ?
 F102 C131 1.330(10) . ?
 F103 C132 1.334(10) . ?
 F104 C133 1.350(11) . ?
 F105 C134 1.351(10) . ?
 N101 C101 1.349(10) . ?
 N101 C102 1.386(10) . ?
 N101 B101 1.602(12) . ?
 N102 C101 1.354(11) . ?
 N102 C103 1.388(10) . ?
 N102 C104 1.494(11) . ?
 N103 C108 1.329(9) . ?
 N103 C109 1.364(11) . ?
 N103 B101 1.597(12) . ?
 N104 C108 1.356(11) . ?
 N104 C110 1.398(11) . ?
 N104 C111 1.519(10) . ?
 C102 H102 1.0830 . ?
 C102 C103 1.345(13) . ?
 C103 H103 1.0770 . ?
 C104 C105 1.533(13) . ?
 C104 C106 1.510(14) . ?
 C104 C107 1.532(14) . ?
 C105 H10a 1.0770 . ?
 C105 H10b 1.0770 . ?
 C105 H10c 1.0770 . ?
 C106 H10d 1.0830 . ?
 C106 H10e 1.0830 . ?
 C106 H10f 1.0830 . ?
 C107 H10g 1.0770 . ?
 C107 H10h 1.0770 . ?
 C107 H10i 1.0770 . ?
 C109 H109 1.0830 . ?
 C109 C110 1.367(12) . ?
 C110 H110 1.0830 . ?
 C111 C112 1.537(14) . ?
 C111 C113 1.503(13) . ?
 C111 C114 1.539(13) . ?
 C112 H11g 1.0770 . ?
 C112 H11h 1.0770 . ?
 C112 H11i 1.0770 . ?
 C113 H11d 1.0770 . ?
 C113 H11e 1.0770 . ?
 C113 H11f 1.0770 . ?
 C114 H11a 1.0830 . ?
 C114 H11b 1.0830 . ?
 C114 H11c 1.0830 . ?
 C115 C116 1.399(13) . ?
 C115 C120 1.388(13) . ?
 C115 B101 1.620(14) . ?
 C116 H116 1.0770 . ?
 C116 C117 1.375(13) . ?
 C117 H117 1.0830 . ?
 C117 C118 1.391(14) . ?
 C118 C119 1.368(14) . ?
 C118 C121 1.518(13) . ?
 C119 H119 1.0770 . ?
 C119 C120 1.403(13) . ?
 C120 H120 1.0770 . ?
 C121 H12a 1.0770 . ?
 C121 H12b 1.0770 . ?
 C121 H12c 1.0770 . ?
 C122 C123 1.381(12) . ?
 C122 C127 1.409(13) . ?
 C122 B101 1.616(14) . ?
 C123 H123 1.0830 . ?
 C123 C124 1.394(14) . ?
 C124 H124 1.0770 . ?
 C124 C125 1.384(16) . ?
 C125 C126 1.402(14) . ?
 C125 C128 1.533(15) . ?
 C126 H126 1.0830 . ?
 C126 C127 1.384(13) . ?
 C127 H127 1.0770 . ?
 C128 H12d 1.0910 . ?
 C128 H12e 1.0910 . ?
 C128 H12f 1.0910 . ?
 C129 C130 1.382(12) . ?
 C129 C134 1.386(13) . ?
 C130 C131 1.392(13) . ?
 C131 C132 1.375(13) . ?
 C132 C133 1.364(13) . ?
 C133 C134 1.385(13) . ?
 O401 C402 1.25(3) . ?
 O402 C402 1.49(2) . ?
 O402 C403 1.40(2) . ?
 C401 H40c 1.0830 . ?
 C401 H40d 1.0830 . ?
 C401 H40e 1.0830 . ?
 C401 C402 1.33(2) . ?
 C403 H40a 1.0770 . ?
 C403 H40b 1.0770 . ?
 C403 C404 1.60(3) . ?
 C404 H40f 1.0830 . ?
 C404 H40g 1.0830 . ?
 C404 H40h 1.0830 . ?

loop_
  _geom_angle_atom_site_label_1
  _geom_angle_atom_site_label_2
  _geom_angle_atom_site_label_3
  _geom_angle
  _geom_angle_site_symmetry_1
  _geom_angle_site_symmetry_3
  _geom_angle_publ_flag
 C308 Sb31 C301 91.2(3) . . ?
 C329 Sb31 C301 91.2(4) . . ?
 C329 Sb31 C308 90.3(3) . . ?
 C302 N301 C301 106.2(8) . . ?
 B301 N301 C301 131.8(8) . . ?
 B301 N301 C302 121.1(8) . . ?
 C303 N302 C301 108.2(8) . . ?
 C304 N302 C301 132.2(9) . . ?
 C304 N302 C303 119.6(9) . . ?
 C309 N303 C308 107.2(8) . . ?
 B301 N303 C308 131.6(7) . . ?
 B301 N303 C309 121.2(8) . . ?
 C310 N304 C308 108.6(8) . . ?
 C311 N304 C308 132.4(8) . . ?
 C311 N304 C310 118.9(8) . . ?
 N301 C301 Sb31 122.2(6) . . ?
 N302 C301 Sb31 127.5(7) . . ?
 N302 C301 N301 109.8(8) . . ?
 H302 C302 N301 124.8(6) . . ?
 C303 C302 N301 110.4(9) . . ?
 C303 C302 H302 124.8(6) . . ?
 C302 C303 N302 105.3(8) . . ?
 H303 C303 N302 127.3(5) . . ?
 H303 C303 C302 127.3(6) . . ?
 C305 C304 N302 112.0(9) . . ?
 C306 C304 N302 107.7(10) . . ?
 C306 C304 C305 109.8(10) . . ?
 C307 C304 N302 106.1(8) . . ?
 C307 C304 C305 108.9(11) . . ?
 C307 C304 C306 112.3(9) . . ?
 H30g C305 C304 109.5 . . ?
 H30h C305 C304 109.5 . . ?
 H30h C305 H30g 109.5 . . ?
 H30i C305 C304 109.5 . . ?
 H30i C305 H30g 109.5 . . ?
 H30i C305 H30h 109.5 . . ?
 H30d C306 C304 109.5 . . ?
 H30e C306 C304 109.5 . . ?
 H30e C306 H30d 109.5 . . ?
 H30f C306 C304 109.5 . . ?
 H30f C306 H30d 109.5 . . ?
 H30f C306 H30e 109.5 . . ?
 H30a C307 C304 109.5 . . ?
 H30b C307 C304 109.5 . . ?
 H30b C307 H30a 109.5 . . ?
 H30c C307 C304 109.5 . . ?
 H30c C307 H30a 109.5 . . ?
 H30c C307 H30b 109.5 . . ?
 N303 C308 Sb31 122.1(7) . . ?
 N304 C308 Sb31 130.0(7) . . ?
 N304 C308 N303 107.8(7) . . ?
 H309 C309 N303 125.1(6) . . ?
 C310 C309 N303 109.7(9) . . ?
 C310 C309 H309 125.1(6) . . ?
 C309 C310 N304 106.6(8) . . ?
 H310 C310 N304 126.7(6) . . ?
 H310 C310 C309 126.7(6) . . ?
 C312 C311 N304 107.3(8) . . ?
 C313 C311 N304 111.2(8) . . ?
 C313 C311 C312 108.2(10) . . ?
 C314 C311 N304 108.2(9) . . ?
 C314 C311 C312 111.7(9) . . ?
 C314 C311 C313 110.2(9) . . ?
 H31g C312 C311 109.5 . . ?
 H31h C312 C311 109.5 . . ?
 H31h C312 H31g 109.5 . . ?
 H31i C312 C311 109.5 . . ?
 H31i C312 H31g 109.5 . . ?
 H31i C312 H31h 109.5 . . ?
 H31a C313 C311 109.5 . . ?
 H31b C313 C311 109.5 . . ?
 H31b C313 H31a 109.5 . . ?
 H31c C313 C311 109.5 . . ?
 H31c C313 H31a 109.5 . . ?
 H31c C313 H31b 109.5 . . ?
 H31d C314 C311 109.5 . . ?
 H31e C314 C311 109.5 . . ?
 H31e C314 H31d 109.5 . . ?
 H31f C314 C311 109.5 . . ?
 H31f C314 H31d 109.5 . . ?
 H31f C314 H31e 109.5 . . ?
 C320 C315 C316 116.6(9) . . ?
 B301 C315 C316 119.1(8) . . ?
 B301 C315 C320 124.3(9) . . ?
 H316 C316 C315 119.0(5) . . ?
 C317 C316 C315 122.0(10) . . ?
 C317 C316 H316 119.0(7) . . ?
 H317 C317 C316 119.8(7) . . ?
 C318 C317 C316 120.3(11) . . ?
 C318 C317 H317 119.8(7) . . ?
 C319 C318 C317 118.7(10) . . ?
 C321 C318 C317 121.0(12) . . ?
 C321 C318 C319 120.2(11) . . ?
 H319 C319 C318 119.7(6) . . ?
 C320 C319 C318 120.5(10) . . ?
 C320 C319 H319 119.7(7) . . ?
 C319 C320 C315 121.8(10) . . ?
 H320 C320 C315 119.1(6) . . ?
 H320 C320 C319 119.1(7) . . ?
 H32a C321 C318 109.5 . . ?
 H32b C321 C318 109.5 . . ?
 H32b C321 H32a 109.5 . . ?
 H32c C321 C318 109.5 . . ?
 H32c C321 H32a 109.5 . . ?
 H32c C321 H32b 109.5 . . ?
 C327 C322 C323 116.4(9) . . ?
 B301 C322 C323 123.5(9) . . ?
 B301 C322 C327 120.1(9) . . ?
 H323 C323 C322 119.4(6) . . ?
 C324 C323 C322 121.2(10) . . ?
 C324 C323 H323 119.4(7) . . ?
 H324 C324 C323 119.6(7) . . ?
 C325 C324 C323 120.7(11) . . ?
 C325 C324 H324 119.6(7) . . ?
 C326 C325 C324 119.0(10) . . ?
 C328 C325 C324 121.2(12) . . ?
 C328 C325 C326 119.7(11) . . ?
 H326 C326 C325 120.2(6) . . ?
 C327 C326 C325 119.7(10) . . ?
 C327 C326 H326 120.2(7) . . ?
 C326 C327 C322 122.9(10) . . ?
 H327 C327 C322 118.5(6) . . ?
 H327 C327 C326 118.5(7) . . ?
 H32d C328 C325 109.5 . . ?
 H32e C328 C325 109.5 . . ?
 H32e C328 H32d 109.5 . . ?
 H32f C328 C325 109.5 . . ?
 H32f C328 H32d 109.5 . . ?
 H32f C328 H32e 109.5 . . ?
 C330 C329 Sb31 123.4(7) . . ?
 C334 C329 Sb31 120.3(8) . . ?
 C334 C329 C330 115.4(10) . . ?
 C329 C330 F301 121.1(10) . . ?
 C331 C330 F301 115.2(10) . . ?
 C331 C330 C329 123.8(11) . . ?
 C330 C331 F302 121.5(10) . . ?
 C332 C331 F302 120.8(10) . . ?
 C332 C331 C330 117.7(10) . . ?
 C331 C332 F303 119.8(12) . . ?
 C333 C332 F303 119.5(11) . . ?
 C333 C332 C331 120.7(10) . . ?
 C332 C333 F304 119.0(10) . . ?
 C334 C333 F304 122.3(11) . . ?
 C334 C333 C332 118.6(11) . . ?
 C329 C334 F305 119.5(10) . . ?
 C333 C334 F305 116.6(10) . . ?
 C333 C334 C329 123.7(11) . . ?
 N303 B301 N301 108.9(8) . . ?
 C315 B301 N301 107.8(7) . . ?
 C315 B301 N303 110.0(8) . . ?
 C322 B301 N301 108.1(8) . . ?
 C322 B301 N303 106.0(7) . . ?
 C322 B301 C315 115.9(9) . . ?
 C201 Sb21 Br21 77.1(2) . . ?
 C208 Sb21 Br21 80.1(2) . . ?
 C208 Sb21 C201 90.4(4) . . ?
 C229 Sb21 Br21 164.9(3) . . ?
 C229 Sb21 C201 91.6(3) . . ?
 C229 Sb21 C208 90.1(3) . . ?
 C202 N201 C201 107.8(8) . . ?
 B201 N201 C201 130.0(8) . . ?
 B201 N201 C202 121.2(8) . . ?
 C203 N202 C201 107.8(9) . . ?
 C204 N202 C201 132.3(9) . . ?
 C204 N202 C203 119.9(9) . . ?
 C209 N203 C208 108.3(7) . . ?
 B201 N203 C208 129.9(7) . . ?
 B201 N203 C209 121.9(8) . . ?
 C210 N204 C208 108.3(8) . . ?
 C211 N204 C208 131.9(8) . . ?
 C211 N204 C210 119.4(7) . . ?
 N201 C201 Sb21 121.7(7) . . ?
 N202 C201 Sb21 128.9(8) . . ?
 N202 C201 N201 109.0(9) . . ?
 H202 C202 N201 126.6(5) . . ?
 C203 C202 N201 106.8(9) . . ?
 C203 C202 H202 126.6(7) . . ?
 C202 C203 N202 108.5(9) . . ?
 H203 C203 N202 125.7(6) . . ?
 H203 C203 C202 125.7(7) . . ?
 C205 C204 N202 111.3(9) . . ?
 C206 C204 N202 106.0(9) . . ?
 C206 C204 C205 110.4(9) . . ?
 C207 C204 N202 105.7(8) . . ?
 C207 C204 C205 110.7(11) . . ?
 C207 C204 C206 112.5(10) . . ?
 H20a C205 C204 109.5 . . ?
 H20b C205 C204 109.5 . . ?
 H20b C205 H20a 109.5 . . ?
 H20c C205 C204 109.5 . . ?
 H20c C205 H20a 109.5 . . ?
 H20c C205 H20b 109.5 . . ?
 H20g C206 C204 109.5 . . ?
 H20h C206 C204 109.5 . . ?
 H20h C206 H20g 109.5 . . ?
 H20i C206 C204 109.5 . . ?
 H20i C206 H20g 109.5 . . ?
 H20i C206 H20h 109.5 . . ?
 H20d C207 C204 109.5 . . ?
 H20e C207 C204 109.5 . . ?
 H20e C207 H20d 109.5 . . ?
 H20f C207 C204 109.5 . . ?
 H20f C207 H20d 109.5 . . ?
 H20f C207 H20e 109.5 . . ?
 N203 C208 Sb21 122.6(6) . . ?
 N204 C208 Sb21 129.5(7) . . ?
 N204 C208 N203 107.9(8) . . ?
 H209 C209 N203 125.8(5) . . ?
 C210 C209 N203 108.3(9) . . ?
 C210 C209 H209 125.8(6) . . ?
 C209 C210 N204 107.2(8) . . ?
 H210 C210 N204 126.4(5) . . ?
 H210 C210 C209 126.4(6) . . ?
 C212 C211 N204 106.9(8) . . ?
 C213 C211 N204 111.5(7) . . ?
 C213 C211 C212 110.3(9) . . ?
 C214 C211 N204 107.1(8) . . ?
 C214 C211 C212 112.0(8) . . ?
 C214 C211 C213 109.1(9) . . ?
 H21a C212 C211 109.5 . . ?
 H21b C212 C211 109.5 . . ?
 H21b C212 H21a 109.5 . . ?
 H21c C212 C211 109.5 . . ?
 H21c C212 H21a 109.5 . . ?
 H21c C212 H21b 109.5 . . ?
 H21g C213 C211 109.5 . . ?
 H21h C213 C211 109.5 . . ?
 H21h C213 H21g 109.5 . . ?
 H21i C213 C211 109.5 . . ?
 H21i C213 H21g 109.5 . . ?
 H21i C213 H21h 109.5 . . ?
 H21d C214 C211 109.5 . . ?
 H21e C214 C211 109.5 . . ?
 H21e C214 H21d 109.5 . . ?
 H21f C214 C211 109.5 . . ?
 H21f C214 H21d 109.5 . . ?
 H21f C214 H21e 109.5 . . ?
 C220 C215 C216 117.3(8) . . ?
 B201 C215 C216 119.0(8) . . ?
 B201 C215 C220 123.5(7) . . ?
 H216 C216 C215 119.0(5) . . ?
 C217 C216 C215 122.0(10) . . ?
 C217 C216 H216 119.0(6) . . ?
 H217 C217 C216 119.7(6) . . ?
 C218 C217 C216 120.6(10) . . ?
 C218 C217 H217 119.7(6) . . ?
 C219 C218 C217 118.0(9) . . ?
 C221 C218 C217 120.3(10) . . ?
 C221 C218 C219 121.6(11) . . ?
 H219 C219 C218 119.4(6) . . ?
 C220 C219 C218 121.3(10) . . ?
 C220 C219 H219 119.4(6) . . ?
 C219 C220 C215 120.9(9) . . ?
 H220 C220 C215 119.6(5) . . ?
 H220 C220 C219 119.6(6) . . ?
 H22d C221 C218 109.5 . . ?
 H22e C221 C218 109.5 . . ?
 H22e C221 H22d 109.5 . . ?
 H22f C221 C218 109.5 . . ?
 H22f C221 H22d 109.5 . . ?
 H22f C221 H22e 109.5 . . ?
 C227 C222 C223 115.1(9) . . ?
 B201 C222 C223 123.3(8) . . ?
 B201 C222 C227 121.6(7) . . ?
 H223 C223 C222 118.5(5) . . ?
 C224 C223 C222 122.9(8) . . ?
 C224 C223 H223 118.5(5) . . ?
 H224 C224 C223 119.4(5) . . ?
 C225 C224 C223 121.1(8) . . ?
 C225 C224 H224 119.4(6) . . ?
 C226 C225 C224 117.1(9) . . ?
 C228 C225 C224 122.2(9) . . ?
 C228 C225 C226 120.7(8) . . ?
 H226 C226 C225 119.9(6) . . ?
 C227 C226 C225 120.2(8) . . ?
 C227 C226 H226 119.9(5) . . ?
 C226 C227 C222 123.5(9) . . ?
 H227 C227 C222 118.2(5) . . ?
 H227 C227 C226 118.2(5) . . ?
 H22a C228 C225 109.5 . . ?
 H22b C228 C225 109.5 . . ?
 H22b C228 H22a 109.5 . . ?
 H22c C228 C225 109.5 . . ?
 H22c C228 H22a 109.5 . . ?
 H22c C228 H22b 109.5 . . ?
 C230 C229 Sb21 124.9(8) . . ?
 C234 C229 Sb21 119.8(6) . . ?
 C234 C229 C230 114.8(9) . . ?
 C229 C230 F201 120.3(9) . . ?
 C231 C230 F201 116.3(8) . . ?
 C231 C230 C229 123.4(10) . . ?
 C230 C231 F202 121.5(10) . . ?
 C232 C231 F202 119.3(9) . . ?
 C232 C231 C230 119.2(9) . . ?
 C231 C232 F203 120.3(9) . . ?
 C233 C232 F203 120.5(10) . . ?
 C233 C232 C231 119.2(9) . . ?
 C232 C233 F204 118.4(9) . . ?
 C234 C233 F204 122.4(9) . . ?
 C234 C233 C232 119.2(10) . . ?
 C229 C234 F205 118.9(9) . . ?
 C233 C234 F205 116.8(9) . . ?
 C233 C234 C229 124.2(9) . . ?
 N203 B201 N201 109.4(7) . . ?
 C215 B201 N201 110.8(7) . . ?
 C215 B201 N203 110.7(8) . . ?
 C222 B201 N201 109.0(8) . . ?
 C222 B201 N203 105.9(7) . . ?
 C222 B201 C215 110.9(7) . . ?
 C101 Sb11 Br11 77.3(2) . . ?
 C108 Sb11 Br11 76.5(2) . . ?
 C108 Sb11 C101 92.3(3) . . ?
 C129 Sb11 Br11 159.05(18) . . ?
 C129 Sb11 C101 89.4(3) . . ?
 C129 Sb11 C108 88.2(3) . . ?
 C102 N101 C101 108.6(7) . . ?
 B101 N101 C101 130.9(7) . . ?
 B101 N101 C102 120.0(6) . . ?
 C103 N102 C101 108.0(7) . . ?
 C104 N102 C101 132.3(7) . . ?
 C104 N102 C103 119.7(7) . . ?
 C109 N103 C108 109.6(7) . . ?
 B101 N103 C108 131.8(8) . . ?
 B101 N103 C109 118.6(7) . . ?
 C110 N104 C108 108.2(7) . . ?
 C111 N104 C108 133.2(7) . . ?
 C111 N104 C110 118.5(8) . . ?
 N101 C101 Sb11 121.9(6) . . ?
 N102 C101 Sb11 129.4(6) . . ?
 N102 C101 N101 108.1(7) . . ?
 H102 C102 N101 126.3(5) . . ?
 C103 C102 N101 107.4(7) . . ?
 C103 C102 H102 126.3(5) . . ?
 C102 C103 N102 107.9(8) . . ?
 H103 C103 N102 126.0(5) . . ?
 H103 C103 C102 126.0(5) . . ?
 C105 C104 N102 111.6(7) . . ?
 C106 C104 N102 107.9(9) . . ?
 C106 C104 C105 110.2(8) . . ?
 C107 C104 N102 108.0(7) . . ?
 C107 C104 C105 107.2(9) . . ?
 C107 C104 C106 111.9(10) . . ?
 H10a C105 C104 109.5 . . ?
 H10b C105 C104 109.5 . . ?
 H10b C105 H10a 109.5 . . ?
 H10c C105 C104 109.5 . . ?
 H10c C105 H10a 109.5 . . ?
 H10c C105 H10b 109.5 . . ?
 H10d C106 C104 109.5 . . ?
 H10e C106 C104 109.5 . . ?
 H10e C106 H10d 109.5 . . ?
 H10f C106 C104 109.5 . . ?
 H10f C106 H10d 109.5 . . ?
 H10f C106 H10e 109.5 . . ?
 H10g C107 C104 109.5 . . ?
 H10h C107 C104 109.5 . . ?
 H10h C107 H10g 109.5 . . ?
 H10i C107 C104 109.5 . . ?
 H10i C107 H10g 109.5 . . ?
 H10i C107 H10h 109.5 . . ?
 N103 C108 Sb11 122.5(6) . . ?
 N104 C108 Sb11 129.2(5) . . ?
 N104 C108 N103 108.2(7) . . ?
 H109 C109 N103 126.0(4) . . ?
 C110 C109 N103 108.0(7) . . ?
 C110 C109 H109 126.0(6) . . ?
 C109 C110 N104 106.1(9) . . ?
 H110 C110 N104 127.0(5) . . ?
 H110 C110 C109 127.0(6) . . ?
 C112 C111 N104 108.0(7) . . ?
 C113 C111 N104 112.0(8) . . ?
 C113 C111 C112 109.3(7) . . ?
 C114 C111 N104 107.9(7) . . ?
 C114 C111 C112 109.4(9) . . ?
 C114 C111 C113 110.1(8) . . ?
 H11g C112 C111 109.5 . . ?
 H11h C112 C111 109.5 . . ?
 H11h C112 H11g 109.5 . . ?
 H11i C112 C111 109.5 . . ?
 H11i C112 H11g 109.5 . . ?
 H11i C112 H11h 109.5 . . ?
 H11d C113 C111 109.5 . . ?
 H11e C113 C111 109.5 . . ?
 H11e C113 H11d 109.5 . . ?
 H11f C113 C111 109.5 . . ?
 H11f C113 H11d 109.5 . . ?
 H11f C113 H11e 109.5 . . ?
 H11a C114 C111 109.5 . . ?
 H11b C114 C111 109.5 . . ?
 H11b C114 H11a 109.5 . . ?
 H11c C114 C111 109.5 . . ?
 H11c C114 H11a 109.5 . . ?
 H11c C114 H11b 109.5 . . ?
 C120 C115 C116 115.1(9) . . ?
 B101 C115 C116 122.0(8) . . ?
 B101 C115 C120 122.8(9) . . ?
 H116 C116 C115 118.6(6) . . ?
 C117 C116 C115 122.8(9) . . ?
 C117 C116 H116 118.6(6) . . ?
 H117 C117 C116 119.1(6) . . ?
 C118 C117 C116 121.7(10) . . ?
 C118 C117 H117 119.1(6) . . ?
 C119 C118 C117 116.4(9) . . ?
 C121 C118 C117 120.7(10) . . ?
 C121 C118 C119 122.9(10) . . ?
 H119 C119 C118 119.0(6) . . ?
 C120 C119 C118 122.1(10) . . ?
 C120 C119 H119 119.0(6) . . ?
 C119 C120 C115 121.9(10) . . ?
 H120 C120 C115 119.1(6) . . ?
 H120 C120 C119 119.1(6) . . ?
 H12a C121 C118 109.5 . . ?
 H12b C121 C118 109.5 . . ?
 H12b C121 H12a 109.5 . . ?
 H12c C121 C118 109.5 . . ?
 H12c C121 H12a 109.5 . . ?
 H12c C121 H12b 109.5 . . ?
 C127 C122 C123 115.7(9) . . ?
 B101 C122 C123 124.9(9) . . ?
 B101 C122 C127 119.3(7) . . ?
 H123 C123 C122 118.9(6) . . ?
 C124 C123 C122 122.2(10) . . ?
 C124 C123 H123 118.9(6) . . ?
 H124 C124 C123 119.3(6) . . ?
 C125 C124 C123 121.3(9) . . ?
 C125 C124 H124 119.3(6) . . ?
 C126 C125 C124 117.9(9) . . ?
 C128 C125 C124 122.5(10) . . ?
 C128 C125 C126 119.5(11) . . ?
 H126 C126 C125 120.2(6) . . ?
 C127 C126 C125 119.7(10) . . ?
 C127 C126 H126 120.2(6) . . ?
 C126 C127 C122 123.2(8) . . ?
 H127 C127 C122 118.4(5) . . ?
 H127 C127 C126 118.4(6) . . ?
 H12d C128 C125 109.5 . . ?
 H12e C128 C125 109.5 . . ?
 H12e C128 H12d 109.5 . . ?
 H12f C128 C125 109.5 . . ?
 H12f C128 H12d 109.5 . . ?
 H12f C128 H12e 109.5 . . ?
 C130 C129 Sb11 126.6(7) . . ?
 C134 C129 Sb11 118.9(6) . . ?
 C134 C129 C130 114.4(8) . . ?
 C129 C130 F101 120.6(8) . . ?
 C131 C130 F101 116.0(8) . . ?
 C131 C130 C129 123.3(8) . . ?
 C130 C131 F102 121.1(9) . . ?
 C132 C131 F102 119.3(9) . . ?
 C132 C131 C130 119.5(9) . . ?
 C131 C132 F103 120.6(9) . . ?
 C133 C132 F103 120.2(9) . . ?
 C133 C132 C131 119.3(9) . . ?
 C132 C133 F104 120.2(9) . . ?
 C134 C133 F104 120.2(9) . . ?
 C134 C133 C132 119.7(9) . . ?
 C129 C134 F105 119.9(8) . . ?
 C133 C134 F105 116.3(8) . . ?
 C133 C134 C129 123.7(9) . . ?
 N103 B101 N101 109.7(6) . . ?
 C115 B101 N101 109.0(8) . . ?
 C115 B101 N103 110.9(8) . . ?
 C122 B101 N101 106.0(7) . . ?
 C122 B101 N103 105.7(8) . . ?
 C122 B101 C115 115.3(7) . . ?
 C403 O402 C402 122.2(17) . . ?
 H40d C401 H40c 109.5 . . ?
 H40e C401 H40c 109.5 . . ?
 H40e C401 H40d 109.5 . . ?
 C402 C401 H40c 109.5 . . ?
 C402 C401 H40d 109.5 . . ?
 C402 C401 H40e 109.5 . . ?
 O402 C402 O401 97(2) . . ?
 C401 C402 O401 134(2) . . ?
 C401 C402 O402 120(2) . . ?
 H40a C403 O402 110.3(11) . . ?
 H40b C403 O402 110.3(12) . . ?
 H40b C403 H40a 108.566836325(19) . . ?
 C404 C403 O402 107.0(18) . . ?
 C404 C403 H40a 110.3(13) . . ?
 C404 C403 H40b 110.3(12) . . ?
 H40f C404 C403 109.5 . . ?
 H40g C404 C403 109.5 . . ?
 H40g C404 H40f 109.5 . . ?
 H40h C404 C403 109.5 . . ?
 H40h C404 H40f 109.5 . . ?
 H40h C404 H40g 109.5 . . ?

loop_
  _geom_torsion_atom_site_label_1
  _geom_torsion_atom_site_label_2
  _geom_torsion_atom_site_label_3
  _geom_torsion_atom_site_label_4
  _geom_torsion
  _geom_torsion_site_symmetry_1
  _geom_torsion_site_symmetry_2
  _geom_torsion_site_symmetry_3
  _geom_torsion_site_symmetry_4
  _geom_torsion_publ_flag
 Sb31 C301 N301 C302 173.9(7) . . . . ?
 Sb31 C301 N301 B301 -17.0(10) . . . . ?
 Sb31 C301 N302 C303 -173.9(7) . . . . ?
 Sb31 C301 N302 C304 8.7(10) . . . . ?
 Sb31 C308 N303 C309 -178.4(7) . . . . ?
 Sb31 C308 N303 B301 3.1(9) . . . . ?
 Sb31 C308 N304 C310 177.9(8) . . . . ?
 Sb31 C308 N304 C311 1.8(10) . . . . ?
 Sb31 C329 C330 F301 -7.4(9) . . . . ?
 Sb31 C329 C330 C331 174.0(8) . . . . ?
 Sb31 C329 C334 F305 10.5(9) . . . . ?
 Sb31 C329 C334 C333 -175.0(8) . . . . ?
 F301 C330 C329 C334 -176.6(11) . . . . ?
 F301 C330 C331 F302 -0.5(11) . . . . ?
 F301 C330 C331 C332 179.2(10) . . . . ?
 F302 C331 C330 C329 178.2(10) . . . . ?
 F302 C331 C332 F303 -0.1(11) . . . . ?
 F302 C331 C332 C333 179.4(11) . . . . ?
 F303 C332 C331 C330 -179.8(10) . . . . ?
 F303 C332 C333 F304 -3.5(12) . . . . ?
 F303 C332 C333 C334 179.2(10) . . . . ?
 F304 C333 C332 C331 177.0(10) . . . . ?
 F304 C333 C334 F305 0.9(13) . . . . ?
 F304 C333 C334 C329 -173.8(11) . . . . ?
 F305 C334 C329 C330 -180.0(10) . . . . ?
 F305 C334 C333 C332 178.1(10) . . . . ?
 N301 C301 N302 C303 -1.6(8) . . . . ?
 N301 C301 N302 C304 -179.0(7) . . . . ?
 N301 C302 C303 N302 -0.8(8) . . . . ?
 N301 B301 N303 C308 -31.8(9) . . . . ?
 N301 B301 N303 C309 149.9(6) . . . . ?
 N301 B301 C315 C316 -44.4(10) . . . . ?
 N301 B301 C315 C320 136.2(8) . . . . ?
 N301 B301 C322 C323 128.8(8) . . . . ?
 N301 B301 C322 C327 -52.7(9) . . . . ?
 N303 C308 N304 C310 0.8(8) . . . . ?
 N303 C308 N304 C311 -175.3(6) . . . . ?
 N303 C309 C310 N304 -0.3(8) . . . . ?
 N303 B301 C315 C316 -163.0(8) . . . . ?
 N303 B301 C315 C320 17.7(10) . . . . ?
 N303 B301 C322 C323 -114.6(8) . . . . ?
 N303 B301 C322 C327 63.9(9) . . . . ?
 C315 C316 C317 C318 1.6(12) . . . . ?
 C315 C320 C319 C318 -0.8(12) . . . . ?
 C315 B301 C322 C323 7.8(11) . . . . ?
 C315 B301 C322 C327 -173.7(8) . . . . ?
 C316 C317 C318 C319 0.9(13) . . . . ?
 C316 C317 C318 C321 -178.6(10) . . . . ?
 C317 C318 C319 C320 -1.4(12) . . . . ?
 C322 C323 C324 C325 2.7(13) . . . . ?
 C322 C327 C326 C325 0.2(12) . . . . ?
 C323 C324 C325 C326 -1.2(12) . . . . ?
 C323 C324 C325 C328 179.9(10) . . . . ?
 C324 C325 C326 C327 -0.3(12) . . . . ?
 C329 C330 C331 C332 -2.1(13) . . . . ?
 C329 C334 C333 C332 3.4(14) . . . . ?
 C330 C331 C332 C333 -0.3(12) . . . . ?
 C331 C332 C333 C334 -0.3(13) . . . . ?
 Sb21 C201 N201 C202 172.9(6) . . . . ?
 Sb21 C201 N201 B201 -18.4(9) . . . . ?
 Sb21 C201 N202 C203 -171.8(8) . . . . ?
 Sb21 C201 N202 C204 7.7(11) . . . . ?
 Sb21 C208 N203 C209 -178.8(7) . . . . ?
 Sb21 C208 N203 B201 1.3(10) . . . . ?
 Sb21 C208 N204 C210 179.5(8) . . . . ?
 Sb21 C208 N204 C211 6.4(11) . . . . ?
 Sb21 C229 C230 F201 -4.9(9) . . . . ?
 Sb21 C229 C230 C231 175.3(9) . . . . ?
 Sb21 C229 C234 F205 8.0(8) . . . . ?
 Sb21 C229 C234 C233 -175.6(8) . . . . ?
 F201 C230 C229 C234 -177.4(10) . . . . ?
 F201 C230 C231 F202 -0.4(12) . . . . ?
 F201 C230 C231 C232 178.8(10) . . . . ?
 F202 C231 C230 C229 179.4(10) . . . . ?
 F202 C231 C232 F203 1.5(12) . . . . ?
 F202 C231 C232 C233 178.9(10) . . . . ?
 F203 C232 C231 C230 -177.7(10) . . . . ?
 F203 C232 C233 F204 -0.9(12) . . . . ?
 F203 C232 C233 C234 177.8(10) . . . . ?
 F204 C233 C232 C231 -178.3(10) . . . . ?
 F204 C233 C234 F205 -3.7(13) . . . . ?
 F204 C233 C234 C229 179.9(10) . . . . ?
 F205 C234 C229 C230 -179.1(10) . . . . ?
 F205 C234 C233 C232 177.6(9) . . . . ?
 N201 C201 N202 C203 1.1(8) . . . . ?
 N201 C201 N202 C204 -179.4(7) . . . . ?
 N201 C202 C203 N202 0.9(8) . . . . ?
 N201 B201 N203 C208 -34.9(11) . . . . ?
 N201 B201 N203 C209 145.2(8) . . . . ?
 N201 B201 C215 C216 -36.6(10) . . . . ?
 N201 B201 C215 C220 148.5(8) . . . . ?
 N201 B201 C222 C223 130.5(7) . . . . ?
 N201 B201 C222 C227 -50.3(8) . . . . ?
 N203 C208 N204 C210 -1.6(8) . . . . ?
 N203 C208 N204 C211 -174.6(7) . . . . ?
 N203 C209 C210 N204 0.9(8) . . . . ?
 N203 B201 C215 C216 -158.2(8) . . . . ?
 N203 B201 C215 C220 27.0(10) . . . . ?
 N203 B201 C222 C223 -111.9(7) . . . . ?
 N203 B201 C222 C227 67.3(8) . . . . ?
 C215 C216 C217 C218 -0.6(13) . . . . ?
 C215 C220 C219 C218 -0.2(12) . . . . ?
 C215 B201 C222 C223 8.3(9) . . . . ?
 C215 B201 C222 C227 -172.6(7) . . . . ?
 C216 C217 C218 C219 -0.1(14) . . . . ?
 C216 C217 C218 C221 -177.8(12) . . . . ?
 C217 C218 C219 C220 0.5(13) . . . . ?
 C222 C223 C224 C225 0.8(11) . . . . ?
 C222 C227 C226 C225 -0.1(11) . . . . ?
 C223 C224 C225 C226 -0.6(11) . . . . ?
 C223 C224 C225 C228 179.2(9) . . . . ?
 C224 C225 C226 C227 0.2(10) . . . . ?
 C229 C230 C231 C232 -1.4(14) . . . . ?
 C229 C234 C233 C232 1.1(13) . . . . ?
 C230 C231 C232 C233 -0.3(13) . . . . ?
 C231 C232 C233 C234 0.5(13) . . . . ?
 Sb11 C101 N101 C102 173.1(7) . . . . ?
 Sb11 C101 N101 B101 -15.9(10) . . . . ?
 Sb11 C101 N102 C103 -171.7(8) . . . . ?
 Sb11 C101 N102 C104 7.6(11) . . . . ?
 Sb11 C108 N103 C109 179.8(7) . . . . ?
 Sb11 C108 N103 B101 2.5(10) . . . . ?
 Sb11 C108 N104 C110 179.3(8) . . . . ?
 Sb11 C108 N104 C111 2.1(11) . . . . ?
 Sb11 C129 C130 F101 2.9(7) . . . . ?
 Sb11 C129 C130 C131 -178.7(7) . . . . ?
 Sb11 C129 C134 F105 -3.4(6) . . . . ?
 Sb11 C129 C134 C133 179.0(6) . . . . ?
 F101 C130 C129 C134 -179.5(8) . . . . ?
 F101 C130 C131 F102 -1.4(9) . . . . ?
 F101 C130 C131 C132 -179.6(8) . . . . ?
 F102 C131 C130 C129 -179.9(8) . . . . ?
 F102 C131 C132 F103 0.2(9) . . . . ?
 F102 C131 C132 C133 179.0(8) . . . . ?
 F103 C132 C131 C130 178.5(8) . . . . ?
 F103 C132 C133 F104 1.5(9) . . . . ?
 F103 C132 C133 C134 -178.4(8) . . . . ?
 F104 C133 C132 C131 -177.2(8) . . . . ?
 F104 C133 C134 F105 0.2(9) . . . . ?
 F104 C133 C134 C129 177.9(7) . . . . ?
 F105 C134 C129 C130 178.8(8) . . . . ?
 F105 C134 C133 C132 -179.8(7) . . . . ?
 N101 C101 N102 C103 -0.5(8) . . . . ?
 N101 C101 N102 C104 178.8(7) . . . . ?
 N101 C102 C103 N102 1.0(8) . . . . ?
 N101 B101 N103 C108 -29.8(11) . . . . ?
 N101 B101 N103 C109 153.1(7) . . . . ?
 N101 B101 C115 C116 -38.8(8) . . . . ?
 N101 B101 C115 C120 145.5(6) . . . . ?
 N101 B101 C122 C123 133.7(7) . . . . ?
 N101 B101 C122 C127 -51.3(9) . . . . ?
 N103 C108 N104 C110 1.3(8) . . . . ?
 N103 C108 N104 C111 -175.9(6) . . . . ?
 N103 C109 C110 N104 -1.2(8) . . . . ?
 N103 B101 C115 C116 -159.7(7) . . . . ?
 N103 B101 C115 C120 24.6(9) . . . . ?
 N103 B101 C122 C123 -109.9(8) . . . . ?
 N103 B101 C122 C127 65.1(8) . . . . ?
 C115 C116 C117 C118 0.8(10) . . . . ?
 C115 C120 C119 C118 -0.1(10) . . . . ?
 C115 B101 C122 C123 13.0(11) . . . . ?
 C115 B101 C122 C127 -172.0(8) . . . . ?
 C116 C117 C118 C119 1.0(11) . . . . ?
 C116 C117 C118 C121 -177.4(9) . . . . ?
 C117 C118 C119 C120 -1.3(10) . . . . ?
 C122 C123 C124 C125 0.2(12) . . . . ?
 C122 C127 C126 C125 2.5(12) . . . . ?
 C123 C124 C125 C126 1.0(13) . . . . ?
 C123 C124 C125 C128 178.8(12) . . . . ?
 C124 C125 C126 C127 -2.3(13) . . . . ?
 C129 C130 C131 C132 1.9(10) . . . . ?
 C129 C134 C133 C132 -2.1(10) . . . . ?
 C130 C131 C132 C133 -2.7(10) . . . . ?
 C131 C132 C133 C134 2.9(10) . . . . ?
 O401 C402 O402 C403 23(2) . . . . ?

loop_
  _diffrn_refln_index_h
  _diffrn_refln_index_k
  _diffrn_refln_index_l
  _diffrn_refln_intensity_net
  _diffrn_refln_intensity_u
 0 0 -2 1008.04 15.33
 0 0 -2 1060.36 21.35
 0 0 -3 660.14 15.12
 0 0 -3 664.62 20.74
 0 0 -4 1239.86 32.26
 0 0 -5 111.05 11.22
 0 0 -6 2446.46 52.87
 0 0 -7 4454.77 74.13
 0 0 -8 538.59 27.4
 0 0 -8 521.08 20.53
 0 0 -8 549.42 21.55
 0 0 -8 565.41 23.02
 0 0 -9 81.24 9.38
 0 0 -9 115.19 13.43
 0 0 -9 94.02 9.86
 0 0 -9 104.36 10.07
 0 0 -9 96.91 11.34
 0 0 -9 83.5 8.79
 0 0 -9 91.77 9.98
 0 0 -10 406.21 25.11
 0 0 -10 363.01 19.93
 0 0 -10 392.23 22.58
 0 0 -10 403.9 25.33
 0 0 -10 350.27 22.64
 0 0 10 359.37 19.91
 0 0 -10 379.38 20.12
 0 0 -10 464.56 32.38
 0 0 -10 364.24 18.91
 0 0 -10 457.36 31.01
 0 0 -10 377.41 24.18
 0 0 10 299.46 23.11
 0 0 -10 395.32 20.59
 0 0 -10 448.93 29.6
 0 0 -10 422.82 24.91
 0 0 -10 364.14 19.25
 0 0 -10 369.4 19.44
 0 0 -10 378.14 18.86
 0 0 -10 370.05 19.42
 0 0 -11 250.87 21.28
 0 0 -11 237.23 24.46
 0 0 -11 231.58 21.75
 0 0 -11 267.44 17.56
 0 0 -11 271.99 16.73
 0 0 -11 264.46 20.63
 0 0 -11 253.4 20.93
 0 0 -11 256.1 19.08
 0 0 -11 259.7 19.24
 0 0 -11 230.17 20.36
 0 0 -11 247.9 19.83
 0 0 -11 233.75 16.24
 0 0 -11 246.89 16.97
 0 0 -11 256.17 16.56
 0 0 -11 240.14 23.41
 0 0 -11 292.46 21.93
 0 0 11 289.76 18.08
 0 0 -11 277.54 17.45
 0 0 -11 259.57 16.21
 0 0 -11 269.8 15.85
 0 0 -11 264.3 17.69
 0 0 -11 260.56 16.52
 0 0 11 247.86 21.84
 0 0 -12 53.84 11
 0 0 -12 54.14 10.34
 0 0 -12 38.65 7.91
 0 0 -12 49.17 10.64
 0 0 -12 50.45 9.69
 0 0 -12 41.34 7.46
 0 0 -12 47.3 7.38
 0 0 -12 35.62 8.17
 0 0 -12 41.15 7.33
 0 0 -12 46.37 8.33
 0 0 -12 47.25 7.28
 0 0 -12 53.61 8.55
 0 0 -12 47.28 7.63
 0 0 -12 48.13 7.95
 0 0 -12 52.77 12.85
 0 0 12 42.89 7.21
 0 0 -12 48.95 10.95
 0 0 -12 40.24 6.61
 0 0 -12 40.07 7.09
 0 0 -12 49.16 12.58
 0 0 -12 49.62 9.66
 0 0 -13 221.18 21.22
 0 0 -13 224.85 21.36
 0 0 -13 191.24 18.14
 0 0 -13 212.2 20.65
 0 0 -13 228.96 19.71
 0 0 -13 207.81 19.55
 0 0 -13 197.55 15.78
 0 0 -13 206.25 16.82
 0 0 -13 215.68 15.7
 0 0 -13 202.93 15.22
 0 0 -13 216.04 17.1
 0 0 -13 204.55 15.66
 0 0 -13 193.79 23.34
 0 0 -13 214.4 19.13
 0 0 -13 201.33 15.63
 0 0 -13 212.19 15.21
 0 0 -13 190.68 14.22
 0 0 -13 239.18 26.72
 0 0 -13 193.39 16.29
 0 0 -13 219.29 20.43
 0 0 -13 222.24 23.05
 0 0 -14 439.12 31.01
 0 0 -14 419.82 27.74
 0 0 -14 418.57 30.26
 0 0 -14 450.82 29.15
 0 0 -14 434.84 28.69
 0 0 -14 430.87 23.89
 0 0 -14 474.73 26.26
 0 0 -14 481.81 23.3
 0 0 -14 483.2 24.53
 0 0 -14 485.42 23.61
 0 0 -14 469.41 25.65
 0 0 -14 450.37 23.72
 0 0 -14 390.11 31.84
 0 0 -14 420.77 35.88
 0 0 -14 467.75 23.27
 0 0 -14 440.89 29.81
 0 0 -14 470.14 25.15
 0 0 -14 423.59 36.08
 0 0 -14 443.55 21.95
 0 0 -14 521.54 29.87
 0 0 -15 2.99 4.64
 0 0 -15 2.11 3.31
 0 0 -15 3.47 3.1
 0 0 -15 5.41 4.07
 0 0 -15 2.68 4.1
 0 0 -15 3.83 3.36
 0 0 -15 4.62 3.71
 0 0 -15 1.54 2.53
 0 0 -15 2 4.44
 0 0 -15 -1.06 6.15
 0 0 -15 1.5 2.62
 0 0 -15 6.2 4.48
 0 0 -15 -5.55 6.37
 0 0 -15 19.09 9.39
 0 0 -15 0.96 4.76
 0 0 -15 -8.37 9.14
 0 0 -15 10.07 4.68
 0 0 -15 5.75 6.49
 0 0 -15 1.81 2.84
 0 0 -15 8.41 4.18
 0 0 -16 -2.48 5.86
 0 0 -16 1.06 5.37
 0 0 -16 6.71 3.56
 0 0 -16 2.47 3.48
 0 0 -16 5.2 5.65
 0 0 -16 2.77 2.82
 0 0 -16 3.68 4.02
 0 0 -16 3.89 3.12
 0 0 -16 1.15 2.54
 0 0 -16 5.13 3.39
 0 0 -16 0.35 3.05
 0 0 -16 -2.09 7.25
 0 0 -16 -5.62 8.32
 0 0 -16 4.07 5.34
 0 0 -16 4.03 2.71
 0 0 -16 3.01 3.88
 0 0 -16 2.72 4.95
 0 0 -16 6.64 3.79
 0 0 -16 -11.08 11.19
 0 0 -17 54.06 9.88
 0 0 -17 41.95 7.06
 0 0 -17 55.27 9
 0 0 -17 56.86 11.67
 0 0 -17 48.84 9.71
 0 0 -17 53.62 8.42
 0 0 -17 47.2 15.2
 0 0 -17 59.89 8.89
 0 0 -17 51.76 8.53
 0 0 -17 50.23 12.47
 0 0 -17 45.47 7.62
 0 0 -17 54.19 11.53
 0 0 -17 77.08 19.35
 0 0 -17 42.69 8.29
 0 0 -17 46 8.45
 0 0 -18 230.97 19.91
 0 0 -18 202.08 21.43
 0 0 -18 200.35 21.73
 0 0 -18 215.68 16.75
 0 0 -18 214.44 17.59
 0 0 -18 203.4 18.02
 0 0 -18 197.65 18.15
 0 0 -18 186.03 29.16
 0 0 -19 13.47 5.29
 0 0 -19 13.35 5.18
 0 0 -19 15.19 4.72
 0 0 -19 18.27 4.36
 0 0 -19 14.73 5.33
 0 0 -20 5.59 11.69
 0 0 -20 2.91 3.43
 0 0 -20 1.97 3.16
 0 0 -20 5.53 3.83
 0 0 -20 0.99 3.06
 0 0 -20 6.04 3.32
 0 0 -20 2.95 3.53
 0 0 -20 0.52 1.87
 0 0 -20 4.13 5.17
 0 0 -21 15.91 5.12
 0 0 -21 12.46 5.08
 0 0 -21 8.8 3.95
 0 0 -21 9.87 4.27
 0 0 -22 0.74 2.08
 0 0 -22 -0.62 2.26
 0 0 -22 -0.77 2.93
 0 0 -22 0.96 2.42
 0 0 -23 7.49 3.29
 0 0 -23 3.13 2.83
 0 1 -23 16.18 4.08
 0 1 -23 17.19 4.85
 0 1 -23 18.25 4.79
 0 1 -22 0.12 2.14
 0 1 -22 -1.39 2.12
 0 1 -22 -0.36 2.86
 0 1 -22 -1.84 3.42
 0 1 -21 -1.21 3.45
 0 1 -21 5.02 3.96
 0 1 -21 -6.46 12.68
 0 1 -21 2.21 2.41
 0 1 -21 4.66 3.63
 0 1 -21 5.82 4.99
 0 1 -20 18.52 5.68
 0 1 -20 17.23 6.33
 0 1 -20 22.73 6.32
 0 1 -20 24.34 6.3
 0 1 -20 26.67 5.57
 0 1 -20 2.39 10.16
 0 1 -20 31.63 8.02
 0 1 -20 25.6 6.16
 0 1 -19 0.26 2.53
 0 1 -19 5.57 4.07
 0 1 -19 4.08 3.75
 0 1 -19 3.24 3.73
 0 1 -19 0.84 2.89
 0 1 -18 52.51 13.26
 0 1 -18 55.61 16.39
 0 1 -18 74 11.64
 0 1 -18 63.25 12.22
 0 1 -18 69.94 10.92
 0 1 -18 57.94 10.09
 0 1 -18 74.65 10.27
 0 1 -18 66.93 9.74
 0 1 -17 9.7 6.45
 0 1 -17 -2.53 2.97
 0 1 -17 6.96 4.84
 0 1 -17 -0.49 3.32
 0 1 -17 3.64 4.56
 0 1 -17 2.83 3.11
 0 1 -17 -0.12 2.69
 0 1 -17 -1.72 3.97
 0 1 -17 -2.61 7.81
 0 1 -17 16.63 9.59
 0 1 -17 4.54 3.75
 0 1 -17 -1.94 3.68
 0 1 -17 1.1 2.65
 0 1 -17 4.82 11.88
 0 1 -17 1.95 2.88
 0 1 -17 4.14 4.73
 0 1 -17 5.81 4.25
 0 1 -17 -3.69 4.3
 0 1 -16 62.45 12.79
 0 1 -16 56.38 11.64
 0 1 -16 51 8.02
 0 1 -16 53.72 9.35
 0 1 -16 59.78 11.78
 0 1 -16 64.32 10.66
 0 1 -16 58.38 8.38
 0 1 -16 65.24 13.66
 0 1 -16 61.23 10.26
 0 1 -16 65.35 9.51
 0 1 -16 68.39 9.86
 0 1 -16 56.93 9.23
 0 1 -16 51.75 7.62
 0 1 -16 46.81 14.11
 0 1 -16 60.2 13.84
 0 1 -16 64.53 11.92
 0 1 -16 58.79 10.46
 0 1 -16 59.33 9.2
 0 1 -16 55.4 15.05
 0 1 -16 44.14 15.13
 0 1 -16 61.7 9.82
 0 1 -15 -0.77 2.99
 0 1 -15 2.52 3.14
 0 1 -15 1.13 4.92
 0 1 -15 -1.09 4.17
 0 1 -15 -1.33 3.01
 0 1 -15 0.72 3.59
 0 1 -15 -4.13 3.4
 0 1 -15 2.24 6.78
 0 1 -15 1.68 2.96
 0 1 -15 4.27 5.57
 0 1 -15 -0.98 2.98
 0 1 -15 -1.86 3.44
 0 1 -15 5.68 6.64
 0 1 -15 2.9 4.81
 0 1 -15 13.16 10.13
 0 1 -15 -4.75 5.2
 0 1 -15 -1.92 5.3
 0 1 -15 4.17 3.33
 0 1 -15 -12.4 10.4
 0 1 -14 32.08 8.47
 0 1 -14 32.14 9.12
 0 1 -14 35.03 7.16
 0 1 -14 34.71 7.34
 0 1 -14 34.2 7.65
 0 1 -14 22.86 7.2
 0 1 -14 37.05 7.44
 0 1 -14 35.82 7.2
 0 1 -14 37.19 7.62
 0 1 -14 32.21 6.63
 0 1 -14 33.62 8.78
 0 1 -14 24.03 8.11
 0 1 -14 34.05 7.9
 0 1 -14 30.58 6.48
 0 1 -14 24.38 7.12
 0 1 -14 32.54 6.29
 0 1 -14 18.34 9.13
 0 1 -14 27.53 9.54
 0 1 -14 41.5 11.32
 0 1 -14 26.81 11.47
 0 1 -13 -2.3 2.84
 0 1 -13 -0.36 2.59
 0 1 -13 -0.2 4.3
 0 1 -13 0.99 3.57
 0 1 -13 -0.15 3.49
 0 1 -13 -3.17 3.61
 0 1 -13 6.11 4.46
 0 1 -13 7.15 5.63
 0 1 -13 2.84 3.16
 0 1 -13 5.8 6.1
 0 1 -13 2.93 3.53
 0 1 -13 14.04 8.35
 0 1 -13 7.51 6.83
 0 1 -13 -0.56 6.06
 0 1 -13 1.05 2.32
 0 1 -13 0.22 4.55
 0 1 -13 -3.14 5.43
 0 1 -13 0.7 3.64
 0 1 -13 1.48 3.09
 0 1 -12 37.12 10.44
 0 1 -12 22.4 8.52
 0 1 -12 37.07 6.72
 0 1 -12 25.9 8.67
 0 1 -12 22.99 7.49
 0 1 -12 31.48 8.03
 0 1 -12 18.03 6.25
 0 1 -12 19.91 6.93
 0 1 -12 37.68 6.56
 0 1 -12 28.21 6.62
 0 1 -12 29.99 7.93
 0 1 -12 29.38 6.66
 0 1 -12 31.08 5.88
 0 1 -12 25.57 6.12
 0 1 -12 27.4 9.23
 0 -1 12 42.37 7.85
 0 1 -12 20.88 11.12
 0 1 -12 36.26 6.7
 0 1 -12 35.94 6.44
 0 1 -12 36.06 7.22
 0 1 -12 39.28 8.74
 0 1 -11 4.04 3.6
 0 1 -11 7.29 6.61
 0 1 -11 0.17 5.76
 0 1 -11 4.98 3.97
 0 1 -11 2.97 4.32
 0 1 -11 5.74 5.27
 0 1 -11 5.58 3.63
 0 1 -11 4.79 3.11
 0 1 -11 -1.06 4.08
 0 1 -11 5.64 4.02
 0 1 -11 7.78 6.42
 0 1 -11 6.92 3.12
 0 1 -11 5.63 4.68
 0 1 -11 -0.21 5.53
 0 -1 11 9.55 4.67
 0 1 -11 5.77 3.3
 0 1 -11 6.14 7.27
 0 1 -11 9.9 4.38
 0 1 -11 -0.56 6.77
 0 1 -11 1.87 6.73
 0 1 -11 5.57 4.47
 0 1 -10 49.52 10.57
 0 1 -10 55.16 8.43
 0 1 -10 46.91 7.15
 0 1 -10 32.91 8.11
 0 1 -10 39.03 6.66
 0 1 -10 50.23 7.89
 0 1 -10 48.95 10.41
 0 -1 10 38.45 8.61
 0 1 -10 51.01 9.27
 0 1 -10 49.86 9.25
 0 1 -10 49.9 7.38
 0 1 -10 53.37 7.93
 0 1 -10 35.45 8.98
 0 1 -10 47.55 6.92
 0 1 -10 37.44 10.92
 0 1 -10 52.92 8.28
 0 1 -10 46.12 9.81
 0 1 -10 48.12 8.36
 0 1 -10 52.64 14.08
 0 1 -9 16.77 3.81
 0 1 -9 14.47 4.83
 0 1 -9 27.22 7.73
 0 1 -9 16.13 4.47
 0 1 -9 31.42 6.11
 0 1 -9 25.26 6.16
 0 1 -8 30.21 8.02
 0 1 -8 18.27 4.53
 0 1 -8 26.82 5.98
 0 1 -7 34.84 8.29
 0 1 -6 296.74 18.15
 0 1 -5 21.56 6.24
 0 1 -4 60.05 8.3
 0 -1 3 4.67 1.9
 0 1 -3 6.51 4.01
 0 1 -2 2137.75 29.35
 0 -1 2 2205.64 23.14
 0 -1 1 313.28 9.14
 0 -1 0 -1.58 1.32
 0 -1 -1 75.41 5.14
 0 -1 -1 60.08 4.12
 0 -1 -2 6.07 1.9
 0 -1 -2 5.43 3
 0 -1 -3 59.4 7.3
 0 -1 -3 85.17 4.38
 0 -1 -4 216.92 14.08
 0 1 4 195.8 9.5
 0 -1 -4 203.41 10.16
 0 -1 -5 0.94 1.68
 0 -1 -5 5.84 5.49
 0 -1 -5 4.14 2.43
 0 1 5 1.84 2.31
 0 -1 -6 60.91 4.5
 0 -1 -6 57.31 9.25
 0 1 6 75.75 7.6
 0 -1 -6 60.63 6.46
 0 -1 -7 117.41 9.25
 0 1 7 117.46 9.64
 0 -1 -7 130.92 14.2
 0 -1 -8 1.74 3.11
 0 -1 -8 1.15 3.58
 0 -1 -8 -1.72 4.35
 0 -1 -8 2.74 3.42
 0 1 8 3.07 2.93
 0 -1 -8 3.6 3.33
 0 -1 -8 0.45 4.77
 0 -1 -9 61.89 10.35
 0 -1 -9 69.99 8.3
 0 -1 -9 57.37 7.38
 0 -1 -9 61.93 11.25
 0 -1 -9 51.14 7.05
 0 -1 -9 62.59 7.84
 0 1 9 48.15 6.89
 0 -1 -9 63.67 8.42
 0 -1 -9 57.95 7.98
 0 -1 -10 13.77 5.52
 0 -1 -10 23.07 7.19
 0 -1 -10 27.64 7.94
 0 -1 -10 24 6.88
 0 -1 -10 23.97 6.64
 0 -1 -10 25.24 7.36
 0 1 10 15.14 4.31
 0 -1 -10 18.57 5.04
 0 -1 -10 19.58 5.62
 0 1 10 13.5 5.86
 0 -1 -10 20.13 5.09
 0 -1 -10 18.55 4.79
 0 -1 -10 16.16 4.83
 0 -1 -10 15.51 4.26
 0 -1 -10 13.15 4.89
 0 -1 -10 15.8 5.01
 0 -1 -10 23.51 8.92
 0 -1 -10 25.63 9.78
 0 -1 -11 173.03 19.87
 0 -1 -11 176.03 18.59
 0 -1 -11 209.51 15.62
 0 -1 -11 194.9 17.88
 0 -1 -11 199.66 18.51
 0 -1 -11 191.26 17.11
 0 -1 -11 187.58 16.74
 0 -1 -11 185.45 18.36
 0 -1 -11 187.84 16.87
 0 -1 -11 195.3 14.38
 0 -1 -11 206.75 15.68
 0 -1 -11 194.21 14.28
 0 -1 -11 204.75 14.15
 0 -1 -11 234.63 19.92
 0 -1 -11 195.04 21.36
 0 -1 -11 197.68 15.17
 0 -1 -11 220.18 15.14
 0 -1 -11 210.63 15.05
 0 -1 -11 206.58 15.26
 0 1 11 224.3 14.8
 0 1 11 181.46 17.99
 0 -1 -12 8.28 4.9
 0 -1 -12 9.19 6.15
 0 -1 -12 5 3.89
 0 -1 -12 -2.32 2.87
 0 -1 -12 3.58 2.53
 0 -1 -12 0.86 4.92
 0 -1 -12 5.76 3.36
 0 -1 -12 6.41 4.7
 0 -1 -12 1.41 2.83
 0 -1 -12 1.88 5.62
 0 -1 -12 6.63 4.1
 0 -1 -12 4.49 3.16
 0 -1 -12 4.04 3.19
 0 -1 -12 13.61 6.79
 0 -1 -12 -0.46 2.81
 0 -1 -12 14.18 7.56
 0 -1 -12 3.86 2.86
 0 -1 -12 6.55 7.41
 0 -1 -12 4.2 5.46
 0 -1 -13 172.42 19.04
 0 -1 -13 174.9 17.92
 0 -1 -13 164.32 16.65
 0 -1 -13 168.96 18.56
 0 -1 -13 153.22 16.39
 0 -1 -13 156.72 13.65
 0 -1 -13 169.42 15.74
 0 -1 -13 135.22 12.18
 0 -1 -13 154 16.24
 0 -1 -13 164.71 14.76
 0 -1 -13 158.14 21.41
 0 -1 -13 171.35 14.42
 0 -1 -13 162.5 13.46
 0 -1 -13 147.52 13.32
 0 -1 -13 185.25 23.42
 0 -1 -13 147.78 13.43
 0 -1 -13 138.25 11.75
 0 -1 -13 143.33 13.67
 0 -1 -13 181.83 18.46
 0 -1 -13 170.46 20.75
 0 -1 -14 61.15 11.4
 0 -1 -14 59.61 11.59
 0 -1 -14 66.91 11.18
 0 -1 -14 49.87 7.29
 0 -1 -14 60.89 8.76
 0 -1 -14 55.27 10.27
 0 -1 -14 62.3 9.55
 0 -1 -14 58.1 8.4
 0 -1 -14 62.69 11.29
 0 -1 -14 61.53 9.55
 0 -1 -14 49.09 12.36
 0 -1 -14 59.67 13.27
 0 -1 -14 52.23 7.97
 0 -1 -14 58.77 8.64
 0 -1 -14 60.29 14.14
 0 -1 -14 50.69 8.03
 0 -1 -14 62.75 12.63
 0 -1 -14 59.93 8.91
 0 -1 -14 62.37 10.45
 0 -1 -14 65.25 12.65
 0 -1 -14 41.56 7.94
 0 -1 -15 6.54 6.1
 0 -1 -15 4.74 5.72
 0 -1 -15 2.64 3.18
 0 -1 -15 3.52 4.16
 0 -1 -15 -0.14 2.76
 0 -1 -15 5.52 3.47
 0 -1 -15 2.34 3.19
 0 -1 -15 3.93 2.27
 0 -1 -15 5.36 6.42
 0 -1 -15 2.92 5.91
 0 -1 -15 0.94 3.01
 0 -1 -15 5.46 4.17
 0 -1 -15 4.01 2.79
 0 -1 -15 5.44 3.48
 0 -1 -15 -6.75 6.66
 0 -1 -15 -16.92 12.83
 0 -1 -15 1.76 5.59
 0 -1 -15 1.17 2.9
 0 -1 -16 78.55 9.53
 0 -1 -16 84.8 18.48
 0 -1 -16 90 12.33
 0 -1 -16 87.68 10.96
 0 -1 -16 82.22 10.32
 0 -1 -16 95.5 12.66
 0 -1 -16 79.99 12.89
 0 -1 -16 94.08 11.09
 0 -1 -16 85.83 10.9
 0 -1 -16 66.09 16.98
 0 -1 -16 79.5 10.57
 0 -1 -16 84.9 13.77
 0 -1 -16 81.32 10.99
 0 -1 -16 80.89 14.57
 0 -1 -17 1.21 2.88
 0 -1 -17 4.75 4.47
 0 -1 -17 -0.72 3.84
 0 -1 -17 -0.99 3.51
 0 -1 -17 1.64 5.39
 0 -1 -17 -1.83 4.57
 0 -1 -17 2.71 3.01
 0 -1 -17 2.89 9.95
 0 -1 -17 2.85 3.95
 0 -1 -17 0.22 4.99
 0 -1 -17 4.86 3.18
 0 -1 -18 42.27 8.51
 0 -1 -18 50.6 8.5
 0 -1 -18 41.97 10.03
 0 -1 -18 54.67 9.54
 0 -1 -18 44.47 8.34
 0 -1 -18 28.02 14.14
 0 -1 -18 45.42 8.84
 0 -1 -18 46.08 11.48
 0 -1 -19 12.81 5.29
 0 -1 -19 14.6 6.31
 0 -1 -19 18.46 4.63
 0 -1 -19 18.98 5.07
 0 -1 -20 18.57 6.13
 0 -1 -20 15.77 4.59
 0 -1 -20 15.36 5.24
 0 -1 -20 21.8 6.44
 0 -1 -20 16.2 4.78
 0 -1 -20 13.51 5.94
 0 -1 -20 14.75 4.79
 0 -1 -21 -1.88 2.76
 0 -1 -21 -1.14 2.77
 0 -1 -21 -2.17 4.48
 0 -1 -21 0.94 1.92
 0 -1 -21 -0.46 2.58
 0 -1 -21 3.57 2.55
 0 -1 -22 1.3 2.72
 0 -1 -22 0.98 2.77
 0 -1 -22 -0.37 2.24
 0 -1 -22 -1.55 2.74
 0 -1 -23 1.09 2.56
 0 -1 -23 -0.41 2.12
 0 -1 -24 3.09 2.03
 0 2 -23 0.22 2.44
 0 2 -23 6.67 2.6
 0 2 -23 6.95 3.05
 0 2 -22 -4.81 4.73
 0 2 -22 -0.27 3.01
 0 2 -22 4.67 3.32
 0 2 -22 -0.71 2.36
 0 2 -22 -2.01 2.47
 0 2 -21 -4.06 3.7
 0 2 -21 1.67 3.19
 0 2 -21 4.83 4.14
 0 2 -21 1.92 2.56
 0 2 -21 8.08 6.12
 0 2 -21 9.38 13.88
 0 2 -20 7.79 9.63
 0 2 -20 35.07 8.23
 0 2 -20 38.35 7.25
 0 2 -20 19.57 8.04
 0 2 -20 35.65 9.44
 0 2 -20 32.84 7.33
 0 2 -20 34.16 7.15
 0 2 -20 40.22 7.82
 0 2 -19 26.77 6.73
 0 2 -19 25.35 6.55
 0 2 -19 28.05 6.68
 0 2 -19 37.6 6.97
 0 2 -18 46.4 7.79
 0 2 -18 58.9 9.48
 0 2 -18 34.86 10.24
 0 2 -18 55.9 9.09
 0 2 -18 59.39 9.23
 0 2 -18 57.12 12.55
 0 2 -18 59.45 17.85
 0 2 -18 57.76 9.21
 0 2 -18 51.65 9.32
 0 2 -18 52.67 9.55
 0 2 -18 46.67 9.01
 0 2 -18 58.13 10.8
 0 2 -18 48.55 9.47
 0 2 -17 21.07 7.51
 0 2 -17 26.3 6.91
 0 2 -17 32.93 8.17
 0 2 -17 41.35 7.18
 0 2 -17 42.28 7.39
 0 2 -17 37.97 7.95
 0 2 -17 13.43 9.38
 0 2 -17 19.88 9.66
 0 2 -17 39.91 7.59
 0 2 -17 32.12 7.09
 0 2 -17 23.09 6.12
 0 2 -17 0.45 10.62
 0 2 -17 38.7 8.04
 0 2 -17 26.45 10.72
 0 2 -17 15.12 6.82
 0 2 -16 55.52 8.5
 0 2 -16 48.48 11.23
 0 2 -16 49.88 9.21
 0 2 -16 49.79 9.4
 0 2 -16 60.72 9.01
 0 2 -16 57 13.03
 0 2 -16 62.42 10.63
 0 2 -16 57.08 9
 0 2 -16 39.21 12.3
 0 2 -16 51.3 7.64
 0 2 -16 50.73 8.64
 0 2 -16 59.64 9.78
 0 2 -16 41.36 14.65
 0 2 -16 59.52 9.33
 0 2 -16 53.01 10.2
 0 2 -16 54.31 9.55
 0 2 -16 52.57 10.88
 0 2 -16 24.25 9.42
 0 2 -16 48.43 10.78
 0 2 -15 43.89 8.81
 0 2 -15 41.71 7.36
 0 2 -15 40.56 10.28
 0 2 -15 38.87 8.22
 0 2 -15 41.5 8.57
 0 2 -15 45.36 7.84
 0 2 -15 39.42 8.59
 0 2 -15 39.17 7.97
 0 2 -15 48.99 7.42
 0 2 -15 37.39 12.59
 0 2 -15 39.59 10.79
 0 2 -15 46.28 8.68
 0 2 -15 46.31 8.46
 0 2 -15 41.77 8.05
 0 2 -15 30.44 12.88
 0 2 -15 25.52 10.02
 0 2 -15 30.73 9.56
 0 2 -15 35.05 9.82
 0 2 -15 30.94 10.3
 0 2 -15 44.58 8.73
 0 2 -14 38.47 11.42
 0 2 -14 35.6 8.85
 0 2 -14 30.99 9.28
 0 2 -14 22.06 6.61
 0 2 -14 19.22 5.33
 0 2 -14 25.33 6.78
 0 2 -14 27.91 8.61
 0 2 -14 22.69 6.77
 0 2 -14 15.06 4.89
 0 2 -14 31.51 8.66
 0 2 -14 27.53 6.26
 0 2 -14 24.65 6.34
 0 2 -14 21.93 9.22
 0 2 -14 25.96 6.96
 0 2 -14 22.57 6.85
 0 2 -14 25.85 6.68
 0 2 -14 17.15 4.9
 0 2 -14 31.21 10.47
 0 2 -14 21.09 6.22
 0 2 -14 44.64 14.09
 0 2 -14 32.28 9.96
 0 2 -13 29.7 6.14
 0 2 -13 22.86 8.85
 0 2 -13 26.92 7.61
 0 2 -13 14.42 6.97
 0 2 -13 14.56 6.67
 0 2 -13 19.79 5.19
 0 2 -13 15.8 5.71
 0 2 -13 21.53 7.93
 0 2 -13 17.51 5.7
 0 2 -13 19.55 5.76
 0 2 -13 12.31 6.59
 0 2 -13 22.38 6.88
 0 2 -13 14.93 11.03
 0 2 -13 17.77 4.74
 0 2 -13 20.91 4.6
 0 2 -13 4.24 5.8
 0 2 -13 17.76 7.14
 0 2 -13 11.47 7.24
 0 2 -12 206.58 20.96
 0 2 -12 230.64 23.04
 0 2 -12 215.74 18.94
 0 2 -12 223.38 20.27
 0 2 -12 228.08 19.28
 0 2 -12 220.91 18.02
 0 2 -12 217.15 20.56
 0 2 -12 199.77 19.01
 0 2 -12 215.47 25.35
 0 2 -12 185.51 21
 0 2 -12 232.25 26.73
 0 2 -12 236.14 17.57
 0 2 -12 256.67 18.37
 0 2 -12 248.29 17.37
 0 2 -12 265.68 17.25
 0 2 -12 269.39 17.5
 0 2 -12 284.79 20.94
 0 2 -12 256.33 16.79
 0 2 -12 246.93 18.03
 0 2 -12 191.17 21.21
 0 2 -12 251.39 15.75
 0 2 -11 42.76 11.4
 0 2 -11 36.03 8.87
 0 2 -11 31.17 8.07
 0 2 -11 39.18 9.66
 0 2 -11 28.31 6.43
 0 2 -11 36.35 9.21
 0 2 -11 25.24 6.88
 0 2 -11 17.68 5.91
 0 2 -11 23.48 5.86
 0 2 -11 28.91 8.14
 0 2 -11 30.65 6.4
 0 2 -11 19.28 5.13
 0 2 -11 35.72 7
 0 2 -11 32.42 11.46
 0 2 -11 25.29 5.43
 0 2 -11 38.24 10.1
 0 2 -11 27.36 6.59
 0 2 -11 37.67 11.94
 0 2 -11 20.12 5.28
 0 2 -11 18.84 6.24
 0 2 -10 704.52 32.28
 0 2 -10 834.7 31.31
 0 2 -10 738.12 31.76
 0 2 -10 765.87 34.73
 0 2 -10 736.79 34.13
 0 2 -10 743 42.31
 0 2 -10 717.36 27.75
 0 2 -10 817.95 29.44
 0 2 -10 850.6 29.39
 0 -2 10 803.49 38.71
 0 2 -10 810.58 28.04
 0 2 -10 708.01 40.28
 0 2 -10 678.38 34.89
 0 2 -10 756.58 37.61
 0 2 -10 896.2 36
 0 2 -10 691.48 30.49
 0 2 -10 798.18 26.49
 0 2 -10 787.83 30.05
 0 -2 9 7.54 5.55
 0 2 -9 2.93 4.09
 0 2 -9 3.3 2.48
 0 2 -9 2.73 3.21
 0 2 -9 4.41 4.07
 0 2 -9 4.25 3.31
 0 2 -9 3.94 7.92
 0 2 -9 -5.82 6.63
 0 2 -9 0.1 3.34
 0 2 -9 4.57 4.05
 0 2 -9 5.2 4.31
 0 2 -9 6.57 4.07
 0 2 -8 673.6 22.8
 0 2 -8 682.94 29.38
 0 2 -8 653.71 25.71
 0 2 -8 621.29 23.38
 0 2 -8 636.17 23.5
 0 2 -7 313.74 16.5
 0 2 -7 349.99 20.3
 0 2 -7 333.08 17.53
 0 2 -6 95.93 11.17
 0 2 -5 260.61 15.63
 0 -2 4 872.82 19.19
 0 2 -4 870.32 25.41
 0 -2 3 38.58 4.88
 0 2 -3 30.59 5.69
 0 -2 2 115.59 7.96
 0 -2 1 8862.54 59.78
 0 -2 1 7906.88 64.22
 0 -2 0 19.21 4.15
 0 -2 -1 236.05 11.37
 0 -2 -2 495.63 15.94
 0 -2 -2 512.62 17.5
 0 -2 -3 9811.96 67.01
 0 -2 -3 9999 87.23
 0 -2 -4 31.43 4.36
 0 -2 -4 19.86 6.14
 0 -2 -5 1112.03 34.8
 0 -2 -5 1157.41 20.77
 0 -2 -6 8607.46 62.46
 0 -2 -6 8849.42 77.42
 0 2 6 8738.28 69.72
 0 -2 -7 462.76 25.7
 0 2 7 461.02 17.01
 0 -2 -7 458.52 18.33
 0 -2 -7 454.32 24.94
 0 -2 -7 417.85 13.01
 0 -2 -8 534.78 28.34
 0 -2 -8 505.41 19.89
 0 -2 -8 481.74 12.59
 0 -2 -8 548.15 23.9
 0 -2 -8 535.13 27.86
 0 -2 -8 506.98 20.83
 0 2 8 547.49 19.51
 0 -2 -8 525.93 20.3
 0 -2 -9 539.96 23.09
 0 -2 -9 556.89 29.5
 0 -2 -9 529.33 21.44
 0 -2 -9 515.76 21.64
 0 -2 -9 615.8 28.42
 0 -2 -9 562.61 24.81
 0 -2 -9 545.11 20.88
 0 -2 -9 593 27.67
 0 -2 -9 588.63 28.44
 0 -2 -9 548.25 22.45
 0 2 9 530.49 19.94
 0 -2 -10 1185.83 40.75
 0 -2 -10 1162.13 42.32
 0 -2 -10 1205.3 33.32
 0 -2 -10 1111.63 45.16
 0 -2 -10 1195.2 36.22
 0 -2 -10 1264.48 32.53
 0 -2 -10 1225.18 50.95
 0 -2 -10 1211.85 41.65
 0 -2 -10 1239.5 35.27
 0 -2 -10 1230.63 37.64
 0 -2 -10 1215.21 34.98
 0 2 10 1061.74 41.28
 0 -2 -10 1188.48 34.4
 0 -2 -10 1280.53 45.22
 0 -2 -10 1127.82 39.59
 0 -2 -10 1170.68 42.4
 0 -2 -11 30.6 8.65
 0 -2 -11 36.52 8.85
 0 -2 -11 32.55 7.97
 0 -2 -11 28.23 7.97
 0 -2 -11 28.65 8.41
 0 -2 -11 29.33 6.05
 0 -2 -11 36.85 8.06
 0 -2 -11 34.91 6.65
 0 -2 -11 24.93 5.2
 0 2 11 23.47 6.52
 0 -2 -11 34.74 10.28
 0 -2 -11 30.94 8.19
 0 -2 -11 25.03 7.52
 0 -2 -11 26.15 9.17
 0 -2 -11 34.11 6.22
 0 -2 -11 32.65 7.15
 0 -2 -11 29.45 6.09
 0 -2 -11 30.3 6.18
 0 -2 -11 30.08 6.49
 0 -2 -12 167.04 13.5
 0 -2 -12 166.33 13.42
 0 -2 -12 172 17.33
 0 -2 -12 168.13 16.44
 0 -2 -12 153.95 17.53
 0 -2 -12 169.63 16.04
 0 -2 -12 156.31 12.89
 0 -2 -12 161.74 14.38
 0 -2 -12 153.78 12.47
 0 -2 -12 170.8 18.23
 0 -2 -12 153.48 13.58
 0 -2 -12 162.36 15.77
 0 -2 -12 172.62 21.36
 0 -2 -12 179.56 20
 0 -2 -12 155.07 13.83
 0 -2 -12 152.56 13.1
 0 -2 -12 159.82 20.67
 0 -2 -12 142.51 13.2
 0 -2 -12 142.69 11.12
 0 -2 -12 178.05 17.89
 0 -2 -13 684.66 27.97
 0 -2 -13 681.03 27.37
 0 -2 -13 544.6 33.8
 0 -2 -13 567.27 32.06
 0 -2 -13 559.42 33.39
 0 -2 -13 626.72 32.2
 0 -2 -13 607.92 31.45
 0 -2 -13 553.53 24.84
 0 -2 -13 637 29.38
 0 -2 -13 667.84 25.77
 0 -2 -13 637.28 28.2
 0 -2 -13 506.03 28.87
 0 -2 -13 548.15 39.83
 0 -2 -13 518.87 35.88
 0 -2 -13 687.41 29.33
 0 -2 -13 580.6 25.56
 0 -2 -13 640.4 29.81
 0 -2 -13 485.71 36.49
 0 -2 -13 617.62 27.45
 0 -2 -13 622.5 34.5
 0 -2 -13 605.32 23.58
 0 -2 -14 10.47 6.36
 0 -2 -14 -0.2 4.38
 0 -2 -14 -1.85 5.01
 0 -2 -14 3.79 3.71
 0 -2 -14 2.71 3.11
 0 -2 -14 -0.69 5.14
 0 -2 -14 2.1 2.48
 0 -2 -14 2.72 3.72
 0 -2 -14 -3.86 8.26
 0 -2 -14 12.48 9.39
 0 -2 -14 2.9 3.67
 0 -2 -14 10.58 8.45
 0 -2 -14 3.65 3.72
 0 -2 -14 -5.09 6.17
 0 -2 -14 -1.1 3.5
 0 -2 -14 0.28 2.78
 0 -2 -14 0.64 2.96
 0 -2 -14 0.53 3.1
 0 -2 -15 -0.98 3.49
 0 -2 -15 -0.51 3.27
 0 -2 -15 6.1 4.27
 0 -2 -15 4.24 5.16
 0 -2 -15 6.39 3.09
 0 -2 -15 -0.37 7.16
 0 -2 -15 -0.15 2.96
 0 -2 -15 5.18 2.88
 0 -2 -15 1.37 8.71
 0 -2 -15 3.51 3.58
 0 -2 -15 1.99 4.93
 0 -2 -15 3.78 5.45
 0 -2 -15 3.73 3.28
 0 -2 -15 9.77 4.26
 0 -2 -15 4.83 3.09
 0 -2 -16 180.57 26.21
 0 -2 -16 187.12 19.75
 0 -2 -16 185.36 21.47
 0 -2 -16 174.05 15.47
 0 -2 -16 193.66 15.23
 0 -2 -16 189.62 15.52
 0 -2 -16 181.72 18.44
 0 -2 -16 187.43 17.23
 0 -2 -16 142.97 22.7
 0 -2 -16 162.83 15.51
 0 -2 -16 178.39 15.44
 0 -2 -16 207.24 18.55
 0 -2 -17 336.47 20.1
 0 -2 -17 285.21 20.73
 0 -2 -17 302.6 25.48
 0 -2 -17 301.69 19.84
 0 -2 -17 305.85 22.7
 0 -2 -17 297.58 19.74
 0 -2 -17 242.73 30.78
 0 -2 -17 313.07 22.38
 0 -2 -18 49.48 9.53
 0 -2 -18 61.83 10.26
 0 -2 -18 48.86 10.94
 0 -2 -18 53.03 9.35
 0 -2 -18 42.08 14.52
 0 -2 -19 9.69 3.94
 0 -2 -19 13.55 4.29
 0 -2 -19 13.39 5.65
 0 -2 -19 18.73 6.19
 0 -2 -20 36.82 8.41
 0 -2 -20 26.43 5.18
 0 -2 -20 33.6 6.66
 0 -2 -20 28.05 7.03
 0 -2 -20 35.79 8.14
 0 -2 -20 34.95 7.99
 0 -2 -20 26.98 6.61
 0 -2 -21 -0.68 3.11
 0 -2 -21 1.19 3.96
 0 -2 -21 1.49 2.13
 0 -2 -21 -2.17 2.69
 0 -2 -21 -0.14 2.48
 0 -2 -21 -2.81 2.07
 0 -2 -21 -3.19 3.84
 0 -2 -22 1.29 2.11
 0 -2 -22 -0.93 2.37
 0 -2 -22 -0.53 2.48
 0 -2 -22 0.9 2.94
 0 -2 -23 18.5 4.65
 0 -2 -23 14.72 3.5
 0 -2 -24 19.44 4.01
 0 -2 -24 13.87 3.24
 0 3 -23 1.83 1.64
 0 3 -23 0.7 2.95
 0 3 -22 1.82 1.9
 0 3 -22 0.8 2.47
 0 3 -22 7.05 4.77
 0 3 -21 6.18 4.36
 0 3 -21 17.33 4.64
 0 3 -21 18.15 5.29
 0 3 -21 17.49 6.3
 0 3 -21 14.89 4.79
 0 3 -21 -0.47 11.08
 0 3 -21 17.76 8.05
 0 3 -21 19.11 4.88
 0 3 -20 37.47 9.66
 0 3 -20 56.06 8.54
 0 3 -20 49.99 8.37
 0 3 -20 47.25 7.77
 0 3 -20 51.82 9.52
 0 3 -20 54.66 9.16
 0 3 -20 53.31 7.91
 0 3 -20 21.08 9.22
 0 3 -20 58.71 17.67
 0 3 -19 14.37 5.2
 0 3 -19 16.08 5.17
 0 3 -19 22.64 5.73
 0 3 -19 11.39 4.12
 0 3 -18 44.41 12.59
 0 3 -18 32.28 9.4
 0 3 -18 28.13 7.27
 0 3 -18 26.28 6.62
 0 3 -18 26.32 7.05
 0 3 -18 12.93 4.49
 0 3 -18 33.9 7.02
 0 3 -18 30.53 7.08
 0 3 -18 42.44 15.58
 0 3 -18 34.3 7.91
 0 3 -18 32.46 8.12
 0 3 -17 81.19 14.75
 0 3 -17 58.6 16.07
 0 3 -17 76.43 10.84
 0 3 -17 76.17 11.18
 0 3 -17 94.23 12.84
 0 3 -17 77.67 14.15
 0 3 -17 78.65 10.15
 0 3 -17 70.67 19.47
 0 3 -17 84.6 12.43
 0 3 -17 87.13 11.55
 0 3 -16 1.93 3.5
 0 3 -16 11.72 5.62
 0 3 -16 8.63 4.94
 0 3 -16 3.42 2.99
 0 3 -16 11.19 5.73
 0 3 -16 8.55 4.57
 0 3 -16 17.2 9.97
 0 3 -16 14.83 7.8
 0 3 -16 25.46 11.89
 0 3 -16 2.11 5.82
 0 3 -16 3.86 3.61
 0 3 -16 3.91 3.38
 0 3 -16 2.05 2.54
 0 3 -16 1.95 3.32
 0 3 -16 7.13 4.68
 0 3 -16 6.11 10.41
 0 3 -16 2.31 3.61
 0 3 -15 5.87 4.75
 0 3 -15 1.24 4.78
 0 3 -15 6.5 5.15
 0 3 -15 -0.64 2.98
 0 3 -15 1.64 2.66
 0 3 -15 7.5 5.73
 0 3 -15 0.72 5.32
 0 3 -15 0.67 3.39
 0 3 -15 1.09 3.37
 0 3 -15 -0.3 3.66
 0 3 -15 -2.29 8.71
 0 3 -15 0.14 3.07
 0 3 -15 12.05 7.1
 0 3 -15 2.91 4.89
 0 3 -15 3.19 5.13
 0 3 -15 -5.27 8.62
 0 3 -15 -0.11 1.88
 0 3 -15 7.41 5.34
 0 3 -15 1.77 2.7
 0 3 -15 4.39 3.43
 0 3 -14 136.78 15.41
 0 3 -14 122.28 15.36
 0 3 -14 148.85 18.14
 0 3 -14 127.95 17.11
 0 3 -14 144.94 13.35
 0 3 -14 137.03 14.42
 0 3 -14 141.4 13.53
 0 3 -14 124.65 16.89
 0 3 -14 143.42 13.77
 0 3 -14 142.18 14.88
 0 3 -14 115.43 18.29
 0 3 -14 131.43 13.47
 0 3 -14 149.59 15.13
 0 3 -14 130.34 19.3
 0 3 -14 130.81 22.58
 0 3 -14 140.54 11.91
 0 3 -14 130.48 14.25
 0 3 -14 146.15 14.38
 0 3 -14 101.2 17.28
 0 3 -13 194.43 19.8
 0 3 -13 190.36 18.61
 0 3 -13 219.13 18.66
 0 3 -13 190.77 19.77
 0 3 -13 180.37 19.07
 0 3 -13 226.98 28.02
 0 3 -13 192.91 16.89
 0 3 -13 188.93 15.19
 0 3 -13 218.2 17.69
 0 3 -13 198.2 15.81
 0 3 -13 187.38 21.57
 0 3 -13 175.37 20.93
 0 3 -13 207.92 23.43
 0 3 -13 164.8 21.94
 0 3 -13 211.34 20.14
 0 3 -13 188.73 15.53
 0 3 -13 179.34 14.9
 0 3 -13 169.96 15.58
 0 3 -13 197 15.42
 0 3 -13 184.18 13.37
 0 3 -12 7.76 7.71
 0 3 -12 2.86 5.62
 0 3 -12 8.1 6.13
 0 3 -12 1.54 3.48
 0 3 -12 5.07 5.55
 0 3 -12 6.14 5.52
 0 3 -12 1.89 2.76
 0 3 -12 4.6 4.55
 0 3 -12 1.01 5.36
 0 3 -12 0.97 2.92
 0 3 -12 2.62 8.56
 0 3 -12 2.75 4.35
 0 3 -12 2.56 2.82
 0 3 -12 3.8 3.54
 0 3 -12 3.08 7.47
 0 3 -12 7.18 3.92
 0 3 -12 8.92 6.62
 0 3 -12 -2.29 3.13
 0 3 -12 2.63 2.73
 0 3 -12 4.04 4.32
 0 3 -12 -4.79 5.77
 0 3 -11 105.59 13.7
 0 3 -11 121.92 15.59
 0 3 -11 104.87 12.84
 0 3 -11 104.21 11.6
 0 3 -11 105.53 14.28
 0 3 -11 93.08 13.13
 0 3 -11 125.48 19.43
 0 3 -11 82.06 10.33
 0 3 -11 78.97 10.16
 0 3 -11 129.77 20.12
 0 3 -11 71.74 10.63
 0 3 -11 113.87 15.74
 0 3 -11 114.37 16.13
 0 3 -11 95.82 11.31
 0 3 -11 90.32 9.9
 0 3 -11 95.5 10.4
 0 3 -11 100.83 11.55
 0 3 -11 77.44 9.65
 0 3 -11 113.62 15.39
 0 3 -11 78.51 8.9
 0 3 -10 2.58 4.71
 0 3 -10 4.18 4.16
 0 3 -10 1.61 2.91
 0 3 -10 3.52 3.86
 0 3 -10 2.3 4.97
 0 3 -10 11.11 5.21
 0 -3 10 7.53 5.26
 0 3 -10 5.24 4.91
 0 3 -10 0.25 3.16
 0 3 -10 0.91 3.52
 0 3 -10 1.64 5.31
 0 3 -10 -0.8 4.86
 0 3 -10 4.07 8.33
 0 3 -10 5.62 8.46
 0 3 -10 2.25 3.03
 0 3 -10 -0.36 2.58
 0 3 -10 2.38 6.36
 0 3 -10 -2.99 4.44
 0 3 -9 217.33 18.22
 0 3 -9 197.04 17.54
 0 3 -9 219.05 15.24
 0 3 -9 198.72 14.51
 0 3 -9 211.97 16.61
 0 3 -9 202.42 16.64
 0 3 -9 189.98 14.25
 0 3 -9 191.41 12.21
 0 -3 9 193.5 18.6
 0 3 -9 188.31 13.94
 0 3 -9 215.83 22.82
 0 3 -9 195.64 14.98
 0 3 -9 208.71 15.53
 0 3 -9 216.05 20.73
 0 3 -9 184.26 18.16
 0 3 -9 214.98 22.38
 0 3 -8 108.66 11.9
 0 3 -8 115.91 10.72
 0 3 -8 118.19 10.02
 0 3 -8 120.38 10.74
 0 3 -8 124.14 11.61
 0 -3 8 94.66 12.62
 0 3 -8 126.33 11.18
 0 3 -7 24.74 5.79
 0 3 -7 24.45 6.79
 0 3 -7 26.97 6.05
 0 3 -7 26.31 5.19
 0 3 -7 24.82 5.94
 0 3 -6 58.08 8
 0 -3 5 515.79 17.43
 0 3 -5 483.25 20.69
 0 3 -4 54.51 7.13
 0 -3 4 50.33 6
 0 -3 3 991.22 26.14
 0 3 -3 996.07 24.06
 0 -3 2 1203.84 29.74
 0 -3 2 1246.94 29.54
 0 -3 1 251.98 14.23
 0 -3 1 259.18 11.86
 0 -3 0 958.67 27.27
 0 -3 -1 67.65 7.96
 0 -3 -2 89.61 9.02
 0 -3 -3 653.12 23.87
 0 -3 -3 669.04 21.75
 0 -3 -4 411.74 13.08
 0 -3 -4 415.98 20.27
 0 -3 -4 420.48 16.62
 0 -3 -5 1953.55 47.64
 0 -3 -5 1875.78 49.33
 0 -3 -5 2040.37 34.91
 0 -3 -6 952.15 37.68
 0 -3 -6 962.66 34.77
 0 -3 -7 315.3 15.9
 0 -3 -7 316.95 21.29
 0 -3 -7 315.7 21.95
 0 -3 -7 288.99 15.57
 0 -3 -8 56.03 7.43
 0 -3 -8 47.82 5.27
 0 -3 -8 59.91 10.44
 0 -3 -8 56.16 7.25
 0 -3 -8 63.58 9.37
 0 -3 -8 55.23 7.91
 0 -3 -9 27.26 5.75
 0 -3 -9 62.7 11.88
 0 -3 -9 22.19 3.13
 0 -3 -9 30.52 8.85
 0 -3 -9 47.52 9.59
 0 -3 -9 48.35 8.6
 0 -3 -9 44.49 8.68
 0 -3 -9 56.99 12.01
 0 -3 -9 33.42 5.93
 0 -3 -9 62.27 10.08
 0 -3 -9 36.07 6.45
 0 -3 -9 39.01 6.51
 0 -3 -9 40.46 7.57
 0 -3 -10 3.48 4.45
 0 -3 -10 5.12 2.94
 0 -3 -10 7.42 4.04
 0 -3 -10 5.07 3.92
 0 -3 -10 7.24 3.72
 0 -3 -10 3.65 3.42
 0 -3 -10 6.38 3.32
 0 -3 -10 6.77 4.32
 0 -3 -10 -0.8 4.04
 0 -3 -10 4.69 5.63
 0 -3 -10 -2.63 4.64
 0 -3 -10 3.87 5.81
 0 -3 -10 3.49 5.98
 0 -3 -10 9.46 8.97
 0 -3 -10 -0.99 5.85
 0 -3 -10 5.07 3.76
 0 -3 -10 1.6 4.14
 0 3 10 1.64 2.78
 0 -3 -11 -0.73 5.98
 0 -3 -11 -1.77 6.84
 0 3 11 3.06 2.86
 0 -3 -11 2.22 3.13
 0 -3 -11 -3.65 3.53
 0 -3 -11 -1.35 2.62
 0 -3 -11 -0.4 2.8
 0 -3 -11 1.71 3.38
 0 -3 -11 -2.66 3.39
 0 -3 -11 6.55 5.76
 0 -3 -11 -0.35 3.94
 0 -3 -11 -3.13 4.13
 0 -3 -11 5.66 6.04
 0 -3 -11 -1.02 5.23
 0 -3 -11 -1.86 3.83
 0 -3 -11 2.55 3.91
 0 -3 -11 -2.61 6.03
 0 -3 -12 124.54 15.48
 0 -3 -12 113.54 10.96
 0 -3 -12 121.39 12.88
 0 3 12 72.07 11.56
 0 -3 -12 90.12 9.27
 0 -3 -12 163.39 17.73
 0 -3 -12 112.04 10.99
 0 -3 -12 101.54 10.91
 0 -3 -12 106.73 12.31
 0 -3 -12 109.48 10.8
 0 -3 -12 126.5 15.37
 0 -3 -12 117.35 11.82
 0 -3 -12 100.52 11.83
 0 -3 -12 129.46 17.79
 0 -3 -12 136.58 13.82
 0 -3 -12 94.24 10.42
 0 -3 -12 132.84 19.86
 0 -3 -13 271.47 17.32
 0 -3 -13 293.03 20.31
 0 -3 -13 313 25.34
 0 -3 -13 247.32 15.14
 0 -3 -13 266.01 17.32
 0 -3 -13 281.38 18.02
 0 -3 -13 290 18.4
 0 -3 -13 255.52 17.65
 0 -3 -13 303.57 20.81
 0 -3 -13 270.54 18.23
 0 -3 -13 315.36 22.86
 0 -3 -13 277.95 24.01
 0 -3 -13 315.76 28.37
 0 -3 -13 291.21 20.76
 0 -3 -13 252.28 18.31
 0 -3 -13 287.21 29.18
 0 -3 -14 38.86 7.4
 0 -3 -14 39.46 7.63
 0 -3 -14 50.18 12.36
 0 -3 -14 31.53 5.62
 0 -3 -14 46.78 9.31
 0 -3 -14 37.47 6.91
 0 -3 -14 43.94 7.93
 0 -3 -14 48.25 12.14
 0 -3 -14 33.88 6.68
 0 -3 -14 62.17 15.08
 0 -3 -14 37.77 9.15
 0 -3 -14 47.46 10.47
 0 -3 -14 42.05 7.34
 0 -3 -15 71.7 17.24
 0 -3 -15 69.03 10.34
 0 -3 -15 55.46 9.02
 0 -3 -15 67.93 10.48
 0 -3 -15 76.55 13.73
 0 -3 -15 83.09 17.09
 0 -3 -15 60.67 8.89
 0 -3 -15 67.87 12.77
 0 -3 -15 72.11 12.5
 0 -3 -15 50.25 8.31
 0 -3 -15 44.57 8.05
 0 -3 -16 104.47 11.62
 0 -3 -16 113.89 13.88
 0 -3 -16 108.09 12.6
 0 -3 -16 95.56 11.69
 0 -3 -16 113.15 16.81
 0 -3 -16 118.94 16.17
 0 -3 -16 117.76 14.09
 0 -3 -16 105.36 19.77
 0 -3 -16 121.24 12.22
 0 -3 -16 122.25 18.66
 0 -3 -17 91.6 14.91
 0 -3 -17 100.34 11.25
 0 -3 -17 79.87 10.67
 0 -3 -17 89.5 12.37
 0 -3 -17 61.7 17.12
 0 -3 -17 78.24 10.2
 0 -3 -17 74.79 10.42
 0 -3 -18 6.17 7.54
 0 -3 -18 2.07 3.5
 0 -3 -18 -1.13 2.31
 0 -3 -18 1.71 3.07
 0 -3 -18 2.52 3.05
 0 -3 -18 5.92 3.62
 0 -3 -19 109.73 12.9
 0 -3 -19 100.71 13.55
 0 -3 -19 105.54 11.26
 0 -3 -19 124.84 11.86
 0 -3 -20 15.8 4.56
 0 -3 -20 13.29 3.94
 0 -3 -20 15.59 5.47
 0 -3 -20 14.85 6.46
 0 -3 -20 20.18 6.14
 0 -3 -20 17.07 5.59
 0 -3 -21 -0.72 2.04
 0 -3 -21 -0.1 2.64
 0 -3 -21 -1.5 3.76
 0 -3 -21 1.88 3.04
 0 -3 -21 -2.48 3.56
 0 -3 -21 -3.49 3.49
 0 -3 -22 4.76 2.39
 0 -3 -22 1.58 2.29
 0 -3 -22 2.69 3.36
 0 -3 -22 6.12 3.57
 0 -3 -23 28.28 4.17
 0 -3 -23 26.99 5.44
 0 -3 -23 29.25 5.07
 0 -3 -24 2.84 2.14
 0 4 -23 -1.13 3.31
 0 4 -23 -0.94 1.6
 0 4 -22 13.7 4.56
 0 4 -22 16.28 6.31
 0 4 -22 10.94 12.53
 0 4 -22 4.53 4.8
 0 4 -22 12.92 3.85
 0 4 -21 12.22 6.05
 0 4 -21 36.46 7.46
 0 4 -21 33.51 8.59
 0 4 -21 33.26 14.29
 0 4 -21 29.29 5.99
 0 4 -21 34.39 6.01
 0 4 -20 0.31 6.27
 0 4 -20 11.15 4.07
 0 4 -20 5.17 4.02
 0 4 -20 12.36 4.83
 0 4 -20 9.72 6.64
 0 4 -20 4.48 11.41
 0 4 -20 17.31 5.25
 0 4 -20 11.05 4.94
 0 4 -19 18.49 5.04
 0 4 -19 8.94 4
 0 4 -19 7.6 11.64
 0 4 -19 20.2 7.78
 0 4 -19 4.84 6.32
 0 4 -19 13.03 5.73
 0 4 -19 22.15 7.2
 0 4 -19 13.94 5.16
 0 4 -19 19.21 6.74
 0 4 -18 162.69 16.9
 0 4 -18 176.74 16.36
 0 4 -18 154.72 19.76
 0 4 -18 194.01 15.34
 0 4 -18 194.71 16.63
 0 4 -18 170.97 15.31
 0 4 -18 174.04 16.46
 0 4 -18 200.95 16.51
 0 4 -18 102.37 23.32
 0 4 -18 135.41 20.57
 0 4 -18 155.68 16.21
 0 4 -17 50.27 18.19
 0 4 -17 46.11 13.9
 0 4 -17 77.52 11.88
 0 4 -17 88.73 11.59
 0 4 -17 72.95 14.54
 0 4 -17 65.71 12.88
 0 4 -17 76.53 12.2
 0 4 -16 9.17 3.75
 0 4 -16 3 3.03
 0 4 -16 -0.36 7.18
 0 4 -16 4.49 3.1
 0 4 -16 2.63 3.36
 0 4 -16 0.46 2.75
 0 4 -16 6.3 4.32
 0 4 -16 8.93 7.38
 0 4 -16 14.07 8.9
 0 4 -16 6.17 5.23
 0 4 -16 -2.3 6.8
 0 4 -16 4.97 9.08
 0 4 -16 5.66 4.67
 0 4 -16 -0.18 3.34
 0 4 -15 8.81 8.73
 0 4 -15 19.97 5.86
 0 4 -15 7.98 3.43
 0 4 -15 14.55 6.57
 0 4 -15 9.48 4.27
 0 4 -15 19.22 5.85
 0 4 -15 21.37 6.35
 0 4 -15 15.49 9.95
 0 4 -15 17.76 6
 0 4 -15 11.94 4.32
 0 4 -15 3.36 11.45
 0 4 -15 25.95 9.88
 0 4 -15 24.81 7.51
 0 4 -15 9.83 6.33
 0 4 -15 9.19 7.3
 0 4 -14 101.84 18.83
 0 4 -14 97.8 16.91
 0 4 -14 109.83 15.25
 0 4 -14 115.21 16.35
 0 4 -14 108.97 13.42
 0 4 -14 117.2 16.32
 0 4 -14 103.18 15.54
 0 4 -14 99.27 12.8
 0 4 -14 98.11 11.35
 0 4 -14 107.23 12.35
 0 4 -14 101.48 12.81
 0 4 -14 111.31 18.1
 0 4 -14 90.63 17.64
 0 4 -14 102.72 12.22
 0 4 -14 128.96 23.17
 0 4 -14 110.11 12.03
 0 4 -14 104.38 12.7
 0 4 -14 107.39 10.15
 0 4 -14 105.87 12.07
 0 4 -14 117.98 13.04
 0 4 -13 9.93 4.97
 0 4 -13 11.8 6.68
 0 4 -13 9.04 5.79
 0 4 -13 20.21 6.38
 0 4 -13 22.83 5.77
 0 4 -13 15.83 6.76
 0 4 -13 17.3 5.71
 0 4 -13 10.48 11.25
 0 4 -13 14.96 6.5
 0 4 -13 17.37 4.93
 0 4 -13 10.76 7.14
 0 4 -13 6.03 7.69
 0 4 -13 2.31 5.16
 0 4 -13 17.7 5.23
 0 4 -13 18.27 5.91
 0 4 -13 21.06 7.8
 0 4 -13 4.62 5.39
 0 4 -13 20.52 4.76
 0 4 -13 21.93 6.38
 0 4 -13 8.47 5.42
 0 4 -12 22.79 7.64
 0 4 -12 16.5 5.23
 0 4 -12 11.37 5.69
 0 4 -12 24.68 7.33
 0 4 -12 20.72 5.94
 0 4 -12 17.74 5.47
 0 4 -12 11.54 5.78
 0 4 -12 16.62 5.51
 0 4 -12 23.63 8.78
 0 4 -12 23.71 5.8
 0 4 -12 14.83 4.89
 0 4 -12 29.35 6.92
 0 4 -12 19.82 5.61
 0 4 -12 12.89 9.85
 0 4 -12 18.84 9.56
 0 4 -12 19.92 6.79
 0 4 -12 7.86 5.07
 0 4 -12 17.26 3.9
 0 4 -12 24.28 6.6
 0 4 -12 31.63 13.21
 0 4 -11 1183.06 31.37
 0 4 -11 1266.95 40.13
 0 4 -11 1249.14 43.82
 0 4 -11 1264.26 46.89
 0 4 -11 1312.11 49.05
 0 4 -11 1288.13 38.59
 0 4 -11 1230.11 38.76
 0 4 -11 1173.31 47.28
 0 4 -11 1151.21 36.7
 0 4 -11 1238.63 38.15
 0 4 -11 1254.26 41.46
 0 4 -11 1373.79 41.95
 0 4 -11 1266.28 37.78
 0 4 -11 1258.81 46.35
 0 4 -11 1270.25 59.06
 0 4 -11 1195.3 50.94
 0 4 -11 1367.21 56.38
 0 4 -11 1248.29 40.21
 0 4 -11 1271.23 60.42
 0 4 -11 1278 37.6
 0 4 -10 731.11 32.16
 0 4 -10 755.21 34.72
 0 4 -10 769.44 36.19
 0 4 -10 760.95 29.03
 0 4 -10 679.33 27.88
 0 -4 10 725.82 37.73
 0 4 -10 726.22 27.9
 0 4 -10 717.38 28.59
 0 4 -10 716.82 28.23
 0 4 -10 757.67 28.15
 0 4 -10 759.34 30.27
 0 4 -10 771.86 31.68
 0 4 -10 767.99 34.88
 0 4 -10 701.76 23.45
 0 4 -10 766.08 40.08
 0 4 -10 664.74 36.97
 0 4 -10 726.16 30.22
 0 4 -10 740.42 43.62
 0 4 -10 773.16 44.06
 0 4 -9 71.82 10.66
 0 4 -9 75.61 12.07
 0 4 -9 107.97 11.07
 0 4 -9 76.88 9.59
 0 4 -9 113.21 10.27
 0 4 -9 67.03 8.8
 0 4 -9 92.03 10.55
 0 4 -9 125.99 12.92
 0 4 -9 94.04 10.18
 0 4 -9 106 11.37
 0 4 -9 49.64 10.79
 0 4 -9 63.3 11.15
 0 4 -9 57.88 11.84
 0 4 -9 39.81 11.26
 0 4 -9 56.86 14.14
 0 4 -9 66.03 9.99
 0 4 -9 88.5 10.33
 0 4 -9 97.79 8.77
 0 -4 9 121.12 15.26
 0 4 -8 1 3.37
 0 4 -8 4.81 5.04
 0 -4 8 4.88 4.72
 0 4 -8 5.88 4.51
 0 4 -8 -1.25 4.4
 0 4 -8 1.32 3.73
 0 4 -8 -0.71 4.46
 0 4 -7 378.84 19.02
 0 4 -7 389.98 19.52
 0 4 -7 381.18 18.85
 0 4 -7 367.73 16.22
 0 -4 7 356.11 23.77
 0 4 -7 369.61 19.64
 0 4 -7 364.89 19.98
 0 4 -6 74.4 9.12
 0 -4 6 82.94 11.26
 0 4 -6 81.18 8.8
 0 4 -6 79.93 8.93
 0 -4 6 77.5 7.76
 0 -4 5 104.95 9.68
 0 4 -5 109.62 9.78
 0 -4 5 108.99 12.28
 0 -4 4 4617.74 61.76
 0 4 -4 4592.28 57.26
 0 -4 3 861.47 27.7
 0 -4 3 820.84 27.96
 0 -4 2 630.89 24.02
 0 -4 2 589.78 21.7
 0 -4 1 1232.23 26.65
 0 -4 1 1336.4 35.41
 0 -4 0 325 17.85
 0 -4 -1 668.07 25.41
 0 -4 -2 3.06 1.53
 0 -4 -2 5 5.41
 0 -4 -3 1661.65 38.55
 0 -4 -4 824.37 26.51
 0 -4 -5 531.62 16.03
 0 -4 -5 569.53 21.32
 0 -4 -5 543.65 28.3
 0 -4 -5 562.9 25.81
 0 -4 -6 585.6 27.76
 0 -4 -6 637.39 21.6
 0 -4 -7 3049.96 51.45
 0 -4 -7 3303.94 67.45
 0 -4 -8 12.16 3.89
 0 -4 -8 26.78 5.59
 0 -4 -8 29.59 8.23
 0 -4 -9 818.41 38.82
 0 -4 -9 919.42 37.71
 0 -4 -9 738.07 21.53
 0 -4 -9 899.62 35.87
 0 -4 -9 882.93 34.13
 0 -4 -9 840.68 29.53
 0 -4 -9 870.16 33.03
 0 -4 -9 901.01 43.3
 0 -4 -9 835.24 25.98
 0 -4 -9 882.9 31.11
 0 -4 -9 847.96 28.18
 0 -4 -10 10.34 3.34
 0 -4 -10 4.17 6.25
 0 -4 -10 10.54 4.11
 0 -4 -10 7.99 3.66
 0 -4 -10 9.36 5.14
 0 -4 -10 9.35 5.3
 0 -4 -10 14.74 5.48
 0 -4 -10 8.47 6.29
 0 -4 -10 12.38 4.55
 0 4 10 13.06 5.38
 0 -4 -10 9.25 3.32
 0 -4 -11 167.33 19.37
 0 -4 -11 143.95 10.47
 0 -4 -11 186.53 22.53
 0 4 11 126.21 14
 0 -4 -11 177.81 16.92
 0 -4 -11 150.28 12.23
 0 -4 -11 180.54 17.79
 0 -4 -11 156.41 11.97
 0 -4 -11 195.22 18.72
 0 -4 -11 155.13 14.59
 0 -4 -11 186.64 15.4
 0 -4 -11 182.8 15.19
 0 -4 -11 155.62 12.96
 0 -4 -12 297.63 26.7
 0 -4 -12 341.37 24.61
 0 -4 -12 354.73 19.95
 0 -4 -12 375.13 26.49
 0 -4 -12 321.49 30.3
 0 4 12 366.9 24.4
 0 -4 -12 383.9 22.42
 0 -4 -12 395.52 20.23
 0 -4 -12 356.18 25.62
 0 -4 -12 397.1 22.79
 0 -4 -12 392.26 23.22
 0 -4 -13 13.77 9.61
 0 -4 -13 18.14 6.36
 0 -4 -13 16.62 7.61
 0 -4 -13 10.45 6.23
 0 -4 -13 11.09 4.08
 0 -4 -13 8.07 3.39
 0 -4 -13 14.13 5.14
 0 -4 -13 24.38 8.59
 0 -4 -13 11.93 4.17
 0 -4 -13 11.84 5.07
 0 -4 -13 19.41 6.63
 0 -4 -14 244.88 17.54
 0 -4 -14 152.2 21.23
 0 -4 -14 278.85 18.05
 0 -4 -14 261.39 17.39
 0 -4 -14 276.1 19.89
 0 -4 -14 228.8 22.93
 0 -4 -14 236.78 21.03
 0 -4 -14 213.64 21.39
 0 -4 -14 166.51 23.39
 0 -4 -14 267.52 20.36
 0 -4 -14 267.48 19.47
 0 -4 -15 132.46 17.69
 0 -4 -15 131.01 16.37
 0 -4 -15 135.53 14.56
 0 -4 -15 108.59 20.08
 0 -4 -15 131.34 12.51
 0 -4 -15 119.46 11.98
 0 -4 -15 114.55 12.39
 0 -4 -15 138.63 14.97
 0 -4 -15 128.66 13.59
 0 -4 -15 140.38 17.92
 0 -4 -16 125.08 13.91
 0 -4 -16 96.48 16
 0 -4 -16 124.13 14.74
 0 -4 -16 133.02 12.58
 0 -4 -16 139.75 12.92
 0 -4 -16 104.34 12.14
 0 -4 -16 100.78 14.77
 0 -4 -16 109.62 16.62
 0 -4 -16 131.21 13.78
 0 -4 -17 6.18 3.6
 0 -4 -17 8.16 6.25
 0 -4 -17 8.35 3.87
 0 -4 -17 7.82 4.73
 0 -4 -17 10.58 6.82
 0 -4 -18 10.31 6.45
 0 -4 -18 7.91 3.43
 0 -4 -18 7.33 3.76
 0 -4 -18 11.86 4.52
 0 -4 -18 10.5 4.45
 0 -4 -19 52.51 8.51
 0 -4 -19 50.15 7.42
 0 -4 -19 50.92 9.57
 0 -4 -19 51.54 8.63
 0 -4 -20 1.6 2.34
 0 -4 -20 7.61 3.99
 0 -4 -20 1.05 3.44
 0 -4 -20 1.79 2.62
 0 -4 -20 1.06 3.25
 0 -4 -20 1.21 2.37
 0 -4 -21 0.64 1.88
 0 -4 -21 2.8 2.89
 0 -4 -21 0.83 1.87
 0 -4 -21 5.13 3.22
 0 -4 -21 -0.82 3.32
 0 -4 -22 24.93 6.07
 0 -4 -22 19.09 3.91
 0 -4 -22 20.27 4.97
 0 -4 -22 23.43 6.26
 0 -4 -23 15.71 4.46
 0 -4 -23 13.22 3.1
 0 -4 -23 17.01 3.86
 0 -4 -23 12.43 4.27
 0 -4 -24 1.12 1.81
 0 5 -23 7.95 4.56
 0 5 -23 -1.61 1.9
 0 5 -22 1.21 5.17
 0 5 -22 4.38 2.65
 0 5 -22 1.65 2.61
 0 5 -22 8.21 5.07
 0 5 -22 4.26 2.47
 0 5 -22 -5.62 12.38
 0 5 -21 3.66 6.16
 0 5 -21 9.95 3.56
 0 5 -21 13.3 4.54
 0 5 -21 10.18 4.47
 0 5 -21 15.79 7.25
 0 5 -21 7.4 3.51
 0 5 -21 -2.37 11.66
 0 5 -20 -12.99 14.03
 0 5 -20 -0.26 2.61
 0 5 -20 4.66 2.74
 0 5 -20 -0.46 2.89
 0 5 -20 -0.99 3.33
 0 5 -20 2.07 4.1
 0 5 -20 -0.69 2.32
 0 5 -20 2.18 6.84
 0 5 -19 19.42 14.32
 0 5 -19 29.34 7.97
 0 5 -19 33.91 8.91
 0 5 -19 28.39 11.34
 0 5 -19 25.51 6.3
 0 5 -19 35.72 7
 0 5 -19 26.57 6.82
 0 5 -19 27.65 7.36
 0 5 -19 27.33 7.03
 0 5 -18 20.68 5.44
 0 5 -18 20.38 5.9
 0 5 -18 35.49 7.53
 0 5 -18 29.68 7.45
 0 5 -17 31.47 15.25
 0 5 -17 11.42 7.75
 0 5 -17 21.31 8.24
 0 5 -17 25.9 7.8
 0 5 -17 22.12 6.73
 0 5 -17 22.57 6.54
 0 5 -16 24.81 12.42
 0 5 -16 21.1 6.26
 0 5 -16 16.98 7.62
 0 5 -16 28.95 15.57
 0 5 -16 27.46 6.62
 0 5 -16 26.49 11.2
 0 5 -16 17.46 6.97
 0 5 -16 22.27 6.39
 0 5 -16 18.08 5.19
 0 5 -16 13.45 4.85
 0 5 -15 46.24 13.23
 0 5 -15 89.21 11.67
 0 5 -15 64.51 18.53
 0 5 -15 92.18 12.62
 0 5 -15 89.75 11.54
 0 5 -15 88.45 12.28
 0 5 -15 92.53 15.19
 0 5 -15 86.11 14.79
 0 5 -15 93.9 11.16
 0 5 -15 65.4 14.95
 0 5 -15 101.17 11.92
 0 5 -14 52.94 16.87
 0 5 -14 48.31 11.39
 0 5 -14 54.47 8.68
 0 5 -14 51.34 11.1
 0 5 -14 51.38 9.36
 0 5 -14 54.58 9.44
 0 5 -14 50.27 10.84
 0 5 -14 51.03 8.98
 0 5 -14 50.31 8.95
 0 5 -14 59.07 9.01
 0 5 -14 60.5 10.11
 0 5 -14 49.16 13.11
 0 5 -14 54.98 12.41
 0 5 -13 4.84 4.32
 0 5 -13 0.28 3.28
 0 5 -13 16.07 7.39
 0 5 -13 22.44 11.56
 0 5 -13 9.16 5.6
 0 5 -13 8.2 4.53
 0 5 -13 1.92 2.94
 0 5 -13 9.15 6.05
 0 5 -13 4.29 7.36
 0 5 -13 3.58 5.3
 0 5 -13 13.23 8.23
 0 5 -13 5.01 3.88
 0 5 -13 10.31 5.12
 0 5 -13 15.95 9.77
 0 5 -13 7.12 5.18
 0 5 -13 13.24 7.14
 0 5 -12 125.14 13.34
 0 5 -12 120.91 15.14
 0 5 -12 107.24 15.07
 0 5 -12 127.56 20.52
 0 5 -12 97.8 11.37
 0 5 -12 89.89 10.98
 0 5 -12 83.54 10.99
 0 5 -12 118.71 13.56
 0 5 -12 104.82 11.59
 0 5 -12 98 12.13
 0 5 -12 118.23 17.78
 0 5 -12 123.07 18.35
 0 5 -12 90.78 11.5
 0 5 -12 92.91 8.98
 0 5 -12 100.24 11.77
 0 5 -12 117.36 15.05
 0 5 -12 136.35 22.84
 0 5 -12 128.81 17.16
 0 5 -11 32.13 7.25
 0 5 -11 31.38 8.17
 0 5 -11 25.64 6.39
 0 5 -11 29.48 8.01
 0 5 -11 27.99 6.9
 0 5 -11 26.36 4.96
 0 5 -11 27 7.88
 0 5 -11 27.94 6.5
 0 5 -11 30.95 6.87
 0 5 -11 14.88 8.83
 0 5 -11 35.01 12.13
 0 5 -11 20.69 8.18
 0 5 -11 26.51 9.36
 0 5 -11 30.4 6.67
 0 5 -11 31.86 6.58
 0 5 -11 25.27 5.78
 0 5 -11 33.65 7.17
 0 5 -11 28.63 8.79
 0 5 -11 34.15 7.33
 0 5 -10 4.67 4.13
 0 5 -10 -4.54 6.54
 0 5 -10 2.16 3.12
 0 5 -10 4.49 3.42
 0 5 -10 0.41 3.37
 0 5 -10 4.21 4.25
 0 5 -10 3.88 7.53
 0 5 -10 0.8 2.99
 0 5 -10 5.7 3.69
 0 5 -10 0.92 2.83
 0 5 -10 -0.96 3.02
 0 5 -10 0.89 3.66
 0 5 -10 1.48 5.58
 0 5 -10 7.21 7.53
 0 5 -10 4.6 6.87
 0 5 -10 6.48 8.54
 0 5 -10 1.91 3.91
 0 5 -10 4.7 4.38
 0 -5 9 37.62 9.34
 0 5 -9 82.85 17.01
 0 5 -9 88.87 16.23
 0 5 -9 37.67 5.92
 0 5 -9 67.94 13.19
 0 5 -9 51.74 8.21
 0 5 -9 36.14 5.72
 0 5 -9 33.85 6.92
 0 5 -9 57.86 10.31
 0 5 -9 62.25 8.43
 0 5 -9 50.02 8.66
 0 5 -9 50.57 8.26
 0 5 -9 39.8 7.68
 0 5 -9 42.31 7.12
 0 5 -9 63.1 10.34
 0 5 -9 80.57 14.72
 0 5 -8 166.13 11.4
 0 5 -8 154.29 13.3
 0 5 -8 167.89 13.74
 0 5 -8 155.08 12.99
 0 5 -8 182.44 14.23
 0 5 -8 161.71 13.56
 0 5 -8 189.37 17.66
 0 5 -8 181.5 19.63
 0 5 -8 194.95 19.42
 0 5 -8 153.56 13.14
 0 5 -8 157.94 13.08
 0 5 -8 186.19 20.39
 0 -5 8 174.6 17.69
 0 5 -7 299.22 17.37
 0 5 -7 289.29 17.44
 0 -5 7 265.08 20.83
 0 5 -7 279.97 16.84
 0 5 -7 280.17 14.31
 0 5 -7 273.58 17
 0 5 -6 45.71 6.96
 0 5 -6 44.5 6.75
 0 -5 6 30.95 7.7
 0 5 -6 48.88 7.61
 0 -5 5 12.01 5.12
 0 5 -5 11.43 4.32
 0 -5 5 10.25 5.29
 0 5 -5 9.56 4.51
 0 5 -4 84.43 8.3
 0 -5 4 83.62 10.27
 0 -5 4 79.73 9.53
 0 -5 3 1746.8 42.72
 0 -5 3 1719.85 41.57
 0 -5 2 957.27 32.31
 0 -5 2 928.87 27.5
 0 -5 1 42.29 5.69
 0 -5 1 41.43 7.93
 0 -5 0 142.92 13.43
 0 -5 -1 132.84 13.27
 0 -5 -2 93.68 10.87
 0 -5 -3 199.16 15.16
 0 -5 -4 15.15 4.69
 0 -5 -5 76.9 8.98
 0 -5 -5 89.56 7.25
 0 -5 -6 275.3 16.03
 0 -5 -7 225.85 14.62
 0 -5 -8 9.54 4.31
 0 -5 -8 16.66 8.54
 0 -5 -8 8.05 4.36
 0 -5 -8 0.84 6.63
 0 -5 -9 66.87 8.96
 0 -5 -9 54.61 12.62
 0 -5 -9 70.35 8.79
 0 -5 -9 66.1 10.72
 0 -5 -9 72.52 10.2
 0 5 9 79.96 9.74
 0 -5 -9 41.52 9.87
 0 -5 -9 92.66 9.73
 0 -5 -10 317.21 19.26
 0 5 10 249.94 17.89
 0 -5 -10 279.12 19.6
 0 -5 -10 307.65 17.45
 0 -5 -10 347.01 22.58
 0 -5 -10 277.53 15.02
 0 -5 -10 330.97 19.83
 0 -5 -10 336.5 22.68
 0 -5 -10 362.65 24.81
 0 -5 -10 376.24 30.01
 0 -5 -11 513.43 22.97
 0 -5 -11 605.37 39.94
 0 -5 -11 511.81 21.58
 0 -5 -11 589.85 31.25
 0 -5 -11 493.44 25.98
 0 -5 -11 638.05 33.4
 0 -5 -11 577.95 30.65
 0 -5 -11 564.42 26.51
 0 5 11 442.39 24.85
 0 -5 -11 523.14 22.52
 0 -5 -12 48.52 9.16
 0 -5 -12 44.88 6.99
 0 -5 -12 54.83 10.53
 0 -5 -12 59.44 11.45
 0 -5 -12 42.32 7.8
 0 -5 -12 50.51 7.81
 0 -5 -12 65.36 11.28
 0 -5 -12 67.09 14.79
 0 -5 -12 46.38 8.42
 0 -5 -13 5.9 5.11
 0 -5 -13 -2.24 4.96
 0 -5 -13 16.27 8.62
 0 -5 -13 5.68 4.78
 0 -5 -13 3.52 3.01
 0 -5 -13 7.52 3.59
 0 -5 -13 3.26 4.17
 0 -5 -13 5.32 3.46
 0 -5 -14 58.69 9.59
 0 -5 -14 54.29 9.89
 0 -5 -14 58.11 9.67
 0 -5 -14 71.27 14.66
 0 -5 -14 57.57 11.42
 0 -5 -14 61.85 11.17
 0 -5 -14 49.86 7.96
 0 -5 -14 48.74 7.76
 0 -5 -15 77.29 10.94
 0 -5 -15 83.4 11.82
 0 -5 -15 66.75 10.23
 0 -5 -15 83.96 14.87
 0 -5 -15 76.49 12.81
 0 -5 -15 73.09 13.38
 0 -5 -15 64.09 9.02
 0 -5 -15 59.49 9.1
 0 -5 -16 99.46 12.27
 0 -5 -16 103.41 13.55
 0 -5 -16 98.93 15.27
 0 -5 -16 90.44 14.23
 0 -5 -16 97.91 16.51
 0 -5 -16 83.59 9.93
 0 -5 -16 77.56 10.94
 0 -5 -17 42.91 10.76
 0 -5 -17 52.6 13.51
 0 -5 -17 32.99 8.45
 0 -5 -18 56.06 10.21
 0 -5 -18 42.64 7.16
 0 -5 -18 38.11 7.76
 0 -5 -18 52.97 13
 0 -5 -18 37.26 9.63
 0 -5 -18 30.89 6.72
 0 -5 -19 3.67 2.89
 0 -5 -19 2.89 3.27
 0 -5 -19 -0.93 4.77
 0 -5 -19 3.58 2.53
 0 -5 -19 3.67 3.71
 0 -5 -19 7.01 4.01
 0 -5 -20 -0.35 3.12
 0 -5 -20 0.49 2.11
 0 -5 -20 -0.71 1.95
 0 -5 -20 -1.22 3.52
 0 -5 -21 7.13 4.28
 0 -5 -21 2.2 2.11
 0 -5 -21 6.75 3.56
 0 -5 -21 3.61 2.73
 0 -5 -22 39.68 7.18
 0 -5 -22 34.14 5.19
 0 -5 -22 40.16 6.26
 0 -5 -22 41.15 7.94
 0 -5 -23 10.1 4.13
 0 -5 -23 8.36 2.61
 0 -5 -23 13.44 3.78
 0 -5 -24 0.69 1.71
 0 6 -22 9.37 7.1
 0 6 -22 21.5 10.97
 0 6 -22 29.65 4.98
 0 6 -22 16.94 3.81
 0 6 -22 26.79 7.45
 0 6 -21 7.41 5.96
 0 6 -21 4.99 4.06
 0 6 -21 -7.94 10.37
 0 6 -21 5.76 3.28
 0 6 -21 1.33 2.17
 0 6 -21 2.74 2.71
 0 6 -21 -3.66 6.36
 0 6 -20 2.56 2.55
 0 6 -20 -1.58 4.1
 0 6 -20 0.32 3.24
 0 6 -20 0.51 2.89
 0 6 -20 2.85 3.21
 0 6 -20 8.74 8.56
 0 6 -20 -6.01 3.99
 0 6 -19 64.11 9.46
 0 6 -19 58.49 9.07
 0 6 -19 66.2 9.71
 0 6 -19 58.94 11.76
 0 6 -19 33.37 11.29
 0 6 -19 66.33 11.19
 0 6 -19 46.36 9.04
 0 6 -19 46.71 17.9
 0 6 -18 41.22 6.97
 0 6 -18 36.85 8.06
 0 6 -18 41.66 8.05
 0 6 -18 40.1 7.97
 0 6 -17 -0.56 3.25
 0 6 -17 13.12 7.6
 0 6 -17 3.01 13.55
 0 6 -17 1.92 3.74
 0 6 -17 -0.91 2.66
 0 6 -17 -1.11 2.82
 0 6 -17 -2.12 5.97
 0 6 -17 -3.39 3.01
 0 6 -17 3.9 3.17
 0 6 -17 2.74 3.63
 0 6 -16 50.17 11.74
 0 6 -16 26.57 10.56
 0 6 -16 26.39 12.23
 0 6 -16 55.44 12.07
 0 6 -16 41.81 17.5
 0 6 -16 58.23 10.64
 0 6 -16 53.5 9.63
 0 6 -15 128.01 13.22
 0 6 -15 106.32 18.6
 0 6 -15 125.44 25.84
 0 6 -15 109.93 16.49
 0 6 -15 132.53 13.52
 0 6 -15 125.31 17.79
 0 6 -15 138.57 14.45
 0 6 -15 135.44 15.32
 0 6 -15 136.2 14.25
 0 6 -15 136.71 18.81
 0 6 -14 130.63 13.24
 0 6 -14 134.99 17.36
 0 6 -14 134.33 14.17
 0 6 -14 88.4 20.58
 0 6 -14 127.78 20.32
 0 6 -14 111.9 20.26
 0 6 -14 112.36 16.46
 0 6 -14 125.23 16.86
 0 6 -14 129.4 15.05
 0 6 -14 136.2 14.35
 0 6 -14 135.96 14.82
 0 6 -14 132.62 13.67
 0 6 -13 3.2 3.09
 0 6 -13 4.1 4.78
 0 6 -13 7.78 4.14
 0 6 -13 4.26 3.28
 0 6 -13 6 4.7
 0 6 -13 7.77 7.66
 0 6 -13 1.94 9.92
 0 6 -13 12.55 8.32
 0 6 -13 -0.3 7.17
 0 6 -13 8.3 4.26
 0 6 -13 -2.37 6.15
 0 6 -13 -6.39 11.97
 0 6 -13 2.5 3.63
 0 6 -12 479.4 25.06
 0 6 -12 403.99 33.01
 0 6 -12 363.99 32.83
 0 6 -12 461.68 25.37
 0 6 -12 375.24 36.56
 0 6 -12 448.66 30.19
 0 6 -12 386.35 36.91
 0 6 -12 470.64 24.19
 0 6 -12 414.4 29.5
 0 6 -12 447.16 23.99
 0 6 -12 403.75 24.15
 0 6 -12 464.08 26.04
 0 6 -12 442.81 23.85
 0 6 -11 460.93 23.79
 0 6 -11 442.21 29.71
 0 6 -11 412.2 26.96
 0 6 -11 449.88 23.54
 0 6 -11 380.51 34.77
 0 6 -11 409.08 31.7
 0 6 -11 380.86 31.39
 0 6 -11 432.08 29.07
 0 6 -11 388.43 35.36
 0 6 -11 461.73 25.44
 0 6 -11 456.02 23.95
 0 6 -11 454.71 25.21
 0 6 -11 435.79 23.56
 0 6 -11 391.26 22.98
 0 6 -10 1.14 3.37
 0 6 -10 2.59 3.49
 0 6 -10 4.4 3.56
 0 6 -10 5.92 7.13
 0 6 -10 6.54 5.44
 0 6 -10 -4.36 8.36
 0 6 -10 0.25 3.38
 0 6 -10 3.18 3.46
 0 6 -10 -0.66 3.03
 0 6 -10 -0.14 4.1
 0 6 -10 5.83 3.67
 0 6 -10 5.06 9.01
 0 6 -10 -2.99 7.18
 0 6 -10 1.96 4.35
 0 6 -10 0.52 3.93
 0 6 -9 91.01 8.87
 0 6 -9 86.16 10.68
 0 6 -9 108.49 11.23
 0 6 -9 110.04 12.09
 0 6 -9 104.7 11.76
 0 6 -9 106.79 18.2
 0 6 -9 108.5 18.25
 0 6 -9 93.04 10.64
 0 6 -9 116.23 14.8
 0 6 -9 98.71 10.68
 0 -6 9 102.81 14.37
 0 6 -9 117.82 17.16
 0 6 -9 99.28 14.81
 0 6 -9 106.36 12.92
 0 6 -8 827.12 28.59
 0 6 -8 876.85 29.94
 0 6 -8 897.25 32.14
 0 6 -8 798.16 25.27
 0 6 -8 855.54 31.85
 0 6 -8 916.18 43.08
 0 6 -8 967.18 43.8
 0 -6 8 831.67 38.29
 0 6 -8 868.47 31.02
 0 6 -8 986.98 39.57
 0 6 -8 852.22 30.86
 0 -6 8 740.99 26.03
 0 6 -8 933.17 46.36
 0 6 -7 33.2 5.43
 0 6 -7 31.69 6.44
 0 6 -7 33.18 7.24
 0 6 -7 30.88 9.67
 0 6 -7 32.76 6.27
 0 6 -7 22.83 8.25
 0 -6 7 34.79 6.59
 0 -6 7 47.45 9.73
 0 6 -7 31.61 5.95
 0 6 -7 29.75 7.78
 0 6 -7 27.76 5.78
 0 -6 6 679.32 32.18
 0 6 -6 646.28 23.75
 0 6 -6 706.55 26.81
 0 -6 6 608.36 25.09
 0 6 -6 676.99 26.12
 0 -6 5 3093.94 65.13
 0 6 -5 2940.41 48.2
 0 -6 5 2877.98 56.45
 0 6 -5 3038.42 52.46
 0 6 -5 3122.92 54.43
 0 -6 4 2663.58 56.46
 0 -6 4 2665.66 55.1
 0 -6 3 53.66 7.82
 0 -6 3 73.23 10.05
 0 -6 2 360.13 17.95
 0 -6 2 395.64 22.1
 0 -6 1 2058.75 50.88
 0 -6 0 12.67 5.76
 0 -6 -1 107.24 12.47
 0 -6 -2 2046.2 34.05
 0 -6 -2 2345.21 54.25
 0 -6 -3 570.49 26.19
 0 -6 -4 1079.32 35.62
 0 -6 -5 18.73 5.57
 0 -6 -6 2619.74 46.2
 0 -6 -6 2622.71 53.08
 0 -6 -7 5.45 3.8
 0 6 7 2.51 2.29
 0 -6 -7 5.56 3.62
 0 -6 -7 2.11 3.56
 0 -6 -7 4.92 3.42
 0 -6 -8 35.89 7.49
 0 -6 -8 24.73 6.2
 0 -6 -8 20.98 8.38
 0 -6 -8 29.11 6.12
 0 6 8 21.53 4.36
 0 -6 -8 19.26 4.51
 0 -6 -8 29.07 8.74
 0 -6 -9 236.37 15.93
 0 -6 -9 280.98 20.17
 0 -6 -9 288.71 26.64
 0 6 9 207.06 14.23
 0 -6 -9 246.2 17.27
 0 -6 -10 349.17 19.9
 0 -6 -10 392.13 25.99
 0 -6 -10 342.42 22.72
 0 -6 -10 348.05 19.46
 0 -6 -10 313.19 21.44
 0 -6 -10 364.33 21.52
 0 -6 -10 373.08 23.7
 0 -6 -10 374.51 30.9
 0 -6 -11 25.2 9.16
 0 -6 -11 2.41 2.14
 0 -6 -11 15.54 5.4
 0 -6 -11 4.66 4.56
 0 -6 -11 10.94 3.57
 0 -6 -11 23.57 8.08
 0 -6 -11 29.07 7.87
 0 -6 -11 11.01 4.83
 0 -6 -12 93.03 11.02
 0 -6 -12 93.7 10.01
 0 -6 -12 91.06 11.78
 0 -6 -12 102.69 14.13
 0 -6 -12 102.39 14.49
 0 -6 -12 91.8 11.89
 0 -6 -12 98.49 14.45
 0 -6 -13 430.73 25.75
 0 -6 -13 412.75 24.86
 0 -6 -13 454.3 25.01
 0 -6 -13 418.98 29.47
 0 -6 -13 391.04 27.47
 0 -6 -14 32.67 8.31
 0 -6 -14 31.93 7.03
 0 -6 -14 29.82 6.76
 0 -6 -14 20.96 8.69
 0 -6 -14 25.08 8.66
 0 -6 -14 21.31 6.61
 0 -6 -15 3.58 3.7
 0 -6 -15 -1.31 3.24
 0 -6 -15 5.9 3.52
 0 -6 -15 5.78 3.78
 0 -6 -15 6.67 7.31
 0 -6 -15 10.35 5.7
 0 -6 -15 2.82 5.13
 0 -6 -16 21.45 6.7
 0 -6 -16 18.54 5.37
 0 -6 -16 18.58 6.19
 0 -6 -16 22.93 8.9
 0 -6 -16 24.28 6.96
 0 -6 -16 23.04 5.75
 0 -6 -17 4.02 4.02
 0 -6 -17 5.46 4.44
 0 -6 -17 2.67 6.79
 0 -6 -18 21.79 6.16
 0 -6 -18 16.81 4.88
 0 -6 -18 11.68 4.59
 0 -6 -18 16.06 6.79
 0 -6 -19 24.42 6.67
 0 -6 -19 20.36 5.22
 0 -6 -19 25.94 8.18
 0 -6 -19 29.76 7.79
 0 -6 -19 27.38 5.76
 0 -6 -20 50.21 8.94
 0 -6 -20 40.56 6.98
 0 -6 -20 52.82 9.47
 0 -6 -21 -1.15 2.41
 0 -6 -21 -1.88 4.19
 0 -6 -21 -1.46 3.28
 0 -6 -21 1.94 2.48
 0 -6 -22 11.33 3.2
 0 -6 -22 7.47 4.39
 0 -6 -22 5.75 3.05
 0 -6 -22 6.41 2.91
 0 -6 -23 5.12 3.24
 0 -6 -23 6.16 2.19
 0 -6 -23 6.26 3.33
 0 7 -23 -0.72 4.48
 0 7 -22 2.47 1.79
 0 7 -22 -0.48 3.21
 0 7 -22 2.34 5.53
 0 7 -22 3.81 2.27
 0 7 -21 -6.37 6.05
 0 7 -21 2.06 2.41
 0 7 -21 0.58 3.75
 0 7 -21 4.94 3.24
 0 7 -21 2.59 2.18
 0 7 -21 3.4 3.15
 0 7 -21 -0.45 11.47
 0 7 -20 2.43 3.09
 0 7 -20 -1.02 2.69
 0 7 -20 -3.41 6.96
 0 7 -20 0.35 1.91
 0 7 -20 2.32 3.46
 0 7 -20 1.52 2.94
 0 7 -20 -2.41 3.93
 0 7 -20 -10.75 14.19
 0 7 -19 1.51 3.47
 0 7 -19 0.39 2.42
 0 7 -19 4.28 3.38
 0 7 -19 -2.22 3.57
 0 7 -19 -7.14 13.8
 0 7 -19 2.55 3.41
 0 7 -19 1.93 5.22
 0 7 -19 5.34 6.45
 0 7 -18 -0.36 3.21
 0 7 -18 -4.65 4.99
 0 7 -18 -3.63 10.82
 0 7 -18 3.09 2.85
 0 7 -18 -2.56 2.51
 0 7 -18 4.63 2.95
 0 7 -18 4.37 4.5
 0 7 -18 -0.44 2.67
 0 7 -18 4.94 6.42
 0 7 -17 3.69 3.72
 0 7 -17 4.86 4.4
 0 7 -17 0.53 2.43
 0 7 -17 0.47 3.45
 0 7 -17 -9.73 12.41
 0 7 -17 -4.19 7.27
 0 7 -17 1.32 5.04
 0 7 -16 3.39 4.56
 0 7 -16 -0.98 3.38
 0 7 -16 -6.41 11.42
 0 7 -16 1.59 4.79
 0 7 -16 -6.4 7.54
 0 7 -16 -5.94 9.85
 0 7 -16 1.81 7.03
 0 7 -15 4.96 6.01
 0 7 -15 -2.9 4.61
 0 7 -15 5.91 4.2
 0 7 -15 9.32 4.76
 0 7 -15 -2.11 5.88
 0 7 -15 1.14 3.29
 0 7 -15 0.93 3.58
 0 7 -15 4.17 6.99
 0 7 -15 5.45 6.41
 0 7 -15 14.99 12.32
 0 7 -14 9.85 6.6
 0 7 -14 -3.25 7.19
 0 7 -14 22.39 13.87
 0 7 -14 9.32 5.63
 0 7 -14 5.97 3.8
 0 7 -14 8.02 4.66
 0 7 -14 5.77 3.49
 0 7 -14 4.73 6.05
 0 7 -14 7.56 5.03
 0 7 -14 6.45 7.62
 0 7 -14 -0.34 6.72
 0 7 -13 6.76 4.86
 0 7 -13 5.41 4.46
 0 7 -13 -3.05 5.76
 0 7 -13 -0.41 9.15
 0 7 -13 -1.06 3.31
 0 7 -13 -0.29 3.49
 0 7 -13 11.39 5.17
 0 7 -13 -2.41 5.52
 0 7 -13 11.04 6.62
 0 7 -13 -3.5 7.24
 0 7 -13 -3.04 7.52
 0 7 -13 0.97 2.94
 0 7 -12 -10.72 10.64
 0 7 -12 -3.76 8.58
 0 7 -12 -6.41 8.9
 0 7 -12 4.34 4.18
 0 7 -12 -1.77 2.79
 0 7 -12 3.23 3.57
 0 7 -12 -0.14 2.99
 0 7 -12 2.62 5.24
 0 7 -12 -0.9 5.66
 0 7 -12 2.98 4.2
 0 7 -12 0.5 3.15
 0 7 -12 -2.77 4.54
 0 7 -11 18.73 8.37
 0 7 -11 18.47 5.83
 0 7 -11 17.61 5.58
 0 7 -11 26.09 10.48
 0 7 -11 15.09 7.04
 0 7 -11 7.37 3.76
 0 7 -11 18.33 5.83
 0 7 -11 11.72 4.54
 0 7 -11 12.45 5.49
 0 7 -11 13.04 9.77
 0 7 -11 17.93 9.29
 0 7 -11 22.62 7.72
 0 7 -11 18.34 5
 0 7 -10 2.98 7.03
 0 7 -10 0.27 3.55
 0 7 -10 3.99 4.3
 0 7 -10 -6.28 9.08
 0 7 -10 0.14 2.95
 0 7 -10 2.87 3.12
 0 7 -10 0.42 3.11
 0 7 -10 -2.83 4.83
 0 7 -10 3.15 7.65
 0 7 -10 0.31 7.91
 0 7 -10 -0.46 2.68
 0 7 -10 -5.64 3.68
 0 7 -10 -0.65 4.06
 0 7 -9 8.32 4.1
 0 7 -9 9.33 4.02
 0 7 -9 10.51 3.99
 0 7 -9 7.4 4.66
 0 7 -9 5.15 3.22
 0 7 -9 -1.13 6.75
 0 7 -9 7.14 4.31
 0 7 -9 11.34 4.73
 0 7 -9 1.89 4.64
 0 7 -9 3.01 6.31
 0 7 -9 0.24 6.42
 0 7 -8 24.14 10.02
 0 7 -8 26.3 6.04
 0 7 -8 29.21 5.62
 0 7 -8 32.16 8.7
 0 7 -8 30.67 7.99
 0 -7 8 28.99 6.09
 0 7 -8 23.09 5.84
 0 7 -8 26.42 6.01
 0 7 -8 25.56 7.75
 0 -7 8 33.74 8.35
 0 7 -8 27.84 6.13
 0 7 -8 24.39 8.6
 0 7 -8 27.17 5.33
 0 7 -7 144.47 17.38
 0 7 -7 130.02 16.86
 0 7 -7 74.01 9.63
 0 7 -7 73.47 8.29
 0 -7 7 65.49 9.02
 0 -7 7 72.69 11.27
 0 7 -7 76.21 9.48
 0 7 -7 124 14.2
 0 7 -7 76.43 7.7
 0 7 -7 99.84 10.8
 0 7 -7 111.34 11.74
 0 7 -7 145.07 18.52
 0 -7 6 312.06 21.83
 0 7 -6 266.84 16.85
 0 7 -6 245.36 16.11
 0 -7 6 311.89 18.93
 0 7 -6 258.51 16.66
 0 7 -6 277.74 15.02
 0 7 -6 226.47 20.76
 0 7 -6 258.39 13.38
 0 7 -5 62.15 7.95
 0 -7 5 61.24 9.27
 0 7 -5 66.42 8.79
 0 7 -5 68.84 7.82
 0 -7 5 42.83 7.96
 0 -7 4 7.25 3.57
 0 -7 4 9.22 4.39
 0 7 -4 6.71 4.18
 0 -7 3 1205.21 35.86
 0 -7 3 1195.23 39.66
 0 7 -3 1266.97 33.52
 0 -7 2 257.11 18.82
 0 -7 1 431.41 24.53
 0 -7 0 472.08 25.98
 0 -7 -1 218.18 17.83
 0 -7 -2 5.71 4.19
 0 -7 -2 12.72 3.82
 0 -7 -3 10.09 5.82
 0 -7 -4 359.57 21.89
 0 -7 -5 522.92 25.39
 0 7 6 54.35 4.26
 0 -7 -6 73.65 6.95
 0 -7 -6 64.91 9.02
 0 -7 -7 38.98 6.95
 0 -7 -7 34.77 7
 0 7 7 30.11 4.11
 0 -7 -7 16.16 4.44
 0 -7 -7 4.18 5.74
 0 -7 -7 13.76 4.62
 0 -7 -8 1.55 3.73
 0 -7 -8 10.62 4.56
 0 -7 -8 3.11 3.08
 0 -7 -8 4.4 5.73
 0 -7 -8 7.59 4.26
 0 -7 -9 89.18 11.52
 0 -7 -9 79.54 9.62
 0 -7 -9 84.19 11.57
 0 7 10 -3.03 4.03
 0 -7 -10 -0.25 2.21
 0 -7 -10 4.07 3.59
 0 -7 -10 0.62 3.05
 0 -7 -10 1.15 3.92
 0 -7 -10 -0.85 3.69
 0 -7 -10 -0.52 3.7
 0 -7 -11 49.44 10.28
 0 -7 -11 51.79 11.21
 0 -7 -11 25.24 6.32
 0 -7 -11 35.54 7.04
 0 -7 -11 33.17 7.2
 0 -7 -11 39.6 7.81
 0 -7 -12 103.27 13.21
 0 -7 -12 112.29 14.37
 0 -7 -12 110.35 14.59
 0 -7 -12 117.26 12.61
 0 -7 -12 103.03 15.4
 0 -7 -13 22.96 6.86
 0 -7 -13 27.58 8.38
 0 -7 -13 33.94 9.68
 0 -7 -13 26.25 6.37
 0 -7 -13 22.54 6.41
 0 -7 -14 7.1 4.34
 0 -7 -14 7.6 5.92
 0 -7 -14 4.12 5.68
 0 -7 -14 9.08 5.44
 0 -7 -14 5.74 3.95
 0 -7 -14 4.09 3.71
 0 -7 -15 10.21 4.97
 0 -7 -15 6 3.46
 0 -7 -15 7.59 5.19
 0 -7 -15 7.09 4.65
 0 -7 -15 10.66 6.48
 0 -7 -15 7.78 4.66
 0 -7 -16 36.14 8.17
 0 -7 -16 38.17 9.2
 0 -7 -16 36.51 11.16
 0 -7 -16 33.66 6.84
 0 -7 -17 23.28 6.34
 0 -7 -17 35.01 9.24
 0 -7 -17 35.16 8.42
 0 -7 -17 29 10.19
 0 -7 -17 25.31 5.49
 0 -7 -18 2.11 2.5
 0 -7 -18 -1.16 2.2
 0 -7 -18 3.4 4.22
 0 -7 -19 10.97 6.54
 0 -7 -19 7.81 4.69
 0 -7 -19 1.78 2.56
 0 -7 -19 6.92 4.28
 0 -7 -20 2.08 3.16
 0 -7 -20 -0.84 2.08
 0 -7 -20 -3.81 4.33
 0 -7 -21 7.05 4.16
 0 -7 -21 1.93 2.07
 0 -7 -21 4.37 2.82
 0 -7 -21 -3.9 3.79
 0 -7 -22 4.72 3.85
 0 -7 -22 2.93 2.44
 0 -7 -22 -0.11 2.14
 0 -7 -23 0.87 2.47
 0 -7 -23 -0.71 1.96
 0 -7 -23 2.29 1.81
 0 8 -23 10 5.93
 0 8 -22 -2.29 9.81
 0 8 -22 0.9 3.24
 0 8 -22 4.72 2.15
 0 8 -22 2.02 5.26
 0 8 -21 12.94 5.82
 0 8 -21 20.06 4.16
 0 8 -21 15.41 5.1
 0 8 -21 15.73 13.98
 0 8 -21 20.74 4.47
 0 8 -21 24.62 4.93
 0 8 -21 -4.56 6.45
 0 8 -20 8.6 4.53
 0 8 -20 -1.52 6.62
 0 8 -20 8.27 3.26
 0 8 -20 5.85 2.9
 0 8 -20 11.15 5.27
 0 8 -20 0.48 11.22
 0 8 -20 5.3 2.42
 0 8 -19 18.86 7.19
 0 8 -19 7.04 4.09
 0 8 -19 7.25 6.57
 0 8 -19 17.25 5.12
 0 8 -19 18.89 5.2
 0 8 -19 13.74 5.1
 0 8 -19 15.61 4.51
 0 8 -19 23.62 15.69
 0 8 -18 4.26 5.35
 0 8 -18 -0.74 4.96
 0 8 -18 2.57 3.43
 0 8 -18 8.15 3.62
 0 8 -18 7.18 4.19
 0 8 -18 3.89 3.74
 0 8 -18 4.13 9.99
 0 8 -18 7.68 4.33
 0 8 -18 3.45 2.44
 0 8 -17 0.72 2.49
 0 8 -17 2.44 3.31
 0 8 -17 1.24 2.96
 0 8 -16 80.24 14.48
 0 8 -16 84.15 11.48
 0 8 -16 99.98 13.91
 0 8 -16 74.73 20.6
 0 8 -16 76.43 13.99
 0 8 -16 76.96 15.36
 0 8 -16 94.09 11.03
 0 8 -15 45.83 16.46
 0 8 -15 65.41 13.42
 0 8 -15 61.48 15.68
 0 8 -15 63.44 10.76
 0 8 -15 57.79 12.37
 0 8 -15 35.71 10.67
 0 8 -14 87.34 11.98
 0 8 -14 99.83 13
 0 8 -14 101.19 15.23
 0 8 -14 88.32 10.91
 0 8 -14 84.38 14.66
 0 8 -14 78.56 18.45
 0 8 -14 96.05 19.19
 0 8 -14 102.65 13.51
 0 8 -14 101.06 16.44
 0 8 -14 75.18 19.45
 0 8 -13 90.27 15.42
 0 8 -13 79.75 16.81
 0 8 -13 84.2 17.92
 0 8 -13 81.29 18.27
 0 8 -13 113.35 12.13
 0 8 -13 101.29 11.94
 0 8 -13 102.23 15.09
 0 8 -13 97.74 12.98
 0 8 -13 105.23 12.78
 0 8 -13 99.1 15.16
 0 8 -12 229.95 27.08
 0 8 -12 241.75 27.44
 0 8 -12 223.93 29.46
 0 8 -12 277.03 19.68
 0 8 -12 255.16 20.11
 0 8 -12 247.27 17.73
 0 8 -12 233 30.44
 0 8 -12 229.54 23.52
 0 8 -12 232.22 17.95
 0 8 -12 258.61 23.52
 0 8 -11 243.54 26.48
 0 8 -11 226.58 26.5
 0 8 -11 218.07 27.2
 0 8 -11 254.72 19.05
 0 8 -11 261.57 19.9
 0 8 -11 256.52 17.93
 0 8 -11 255.62 18.45
 0 8 -11 206.61 27.54
 0 8 -11 269.54 23.99
 0 8 -11 229.22 23.16
 0 8 -10 15.22 7.99
 0 8 -10 6.67 8.3
 0 8 -10 18.24 5.93
 0 8 -10 17.86 6.04
 0 8 -10 21.23 7.28
 0 8 -10 14.35 5.11
 0 8 -10 10.61 6.09
 0 8 -10 14.95 7.01
 0 8 -10 14.44 4.94
 0 8 -9 123.73 17.71
 0 8 -9 96.05 16.47
 0 8 -9 131.98 20.46
 0 8 -9 109.7 14.76
 0 8 -9 96.88 15.03
 0 8 -9 96.56 11.54
 0 8 -9 102.1 12.02
 0 8 -9 102.71 11.24
 0 8 -9 96.7 8.99
 0 8 -9 97.95 11.28
 0 8 -9 94.94 11.03
 0 8 -8 317.73 24.69
 0 -8 8 324.95 24.02
 0 8 -8 329.84 29.08
 0 8 -8 344.81 27.77
 0 8 -8 316.26 27.82
 0 8 -8 311.51 19.31
 0 8 -8 307.58 19.3
 0 8 -8 338.64 23.9
 0 8 -8 304.89 15.34
 0 8 -8 317.7 18.76
 0 -8 8 296 18.8
 0 8 -8 338.76 20.93
 0 8 -7 -1.14 5.94
 0 8 -7 12.43 5.86
 0 8 -7 8.33 5.98
 0 -8 7 13.89 5.49
 0 8 -7 16.19 5.62
 0 8 -7 13.03 3.67
 0 8 -7 1.12 6.9
 0 -8 7 12.49 4.58
 0 8 -7 11.11 5.58
 0 8 -7 5.72 6.34
 0 -8 6 1295.41 40.56
 0 -8 6 1292.95 44.52
 0 8 -6 1213.26 28.82
 0 8 -6 1298.26 51.01
 0 8 -6 1401.14 51.96
 0 8 -6 1361.97 44.06
 0 8 -6 1313.83 38.08
 0 8 -6 1272.29 37.9
 0 8 -5 157.46 16.89
 0 8 -5 179.45 13.89
 0 -8 5 221 17.33
 0 8 -5 184.97 11.84
 0 -8 5 206.87 17.02
 0 -8 4 445.3 24.96
 0 8 -4 416.74 20.56
 0 -8 4 447.77 23.39
 0 -8 3 1261.67 42.17
 0 -8 2 2814.54 63.86
 0 -8 1 213.56 18.12
 0 -8 0 296.09 21.58
 0 -8 -1 2736.93 63.58
 0 -8 -1 2564.06 49.17
 0 -8 -2 556.63 28.77
 0 -8 -2 484.99 19.22
 0 -8 -3 524.71 27.6
 0 -8 -4 172.22 15.98
 0 -8 -4 215.37 15.96
 0 -8 -5 1159.53 39.88
 0 -8 -5 958.02 33.09
 0 -8 -6 78.47 12.54
 0 -8 -6 76.7 7.6
 0 -8 -6 85.76 10.67
 0 -8 -6 112.36 12.41
 0 -8 -7 26.01 6.64
 0 -8 -7 24.8 6.69
 0 -8 -7 44.66 7.99
 0 -8 -7 44.62 8.1
 0 -8 -7 40.86 10.18
 0 -8 -8 443.09 24.15
 0 -8 -8 477.22 25.51
 0 -8 -8 520.71 25.35
 0 -8 -9 135.2 14.02
 0 -8 -9 163.53 13.56
 0 -8 -9 131.51 14.03
 0 8 10 192.11 17.11
 0 -8 -10 194.8 17.44
 0 -8 -10 190.13 17.87
 0 -8 -10 195.36 17.07
 0 -8 -11 109.47 14.29
 0 8 11 103.43 12.65
 0 -8 -11 103.45 15.8
 0 -8 -11 76.36 10.82
 0 -8 -11 118.2 13.32
 0 -8 -12 678.6 38.47
 0 -8 -12 649.39 32.35
 0 -8 -12 641.19 34.98
 0 -8 -13 191.45 18.62
 0 -8 -13 214.24 18.85
 0 -8 -13 217.92 22.96
 0 -8 -13 199.18 18.27
 0 -8 -14 5.6 5.63
 0 -8 -14 2.27 4.19
 0 -8 -14 1.96 3.86
 0 -8 -14 1.06 5.42
 0 -8 -15 247.61 20.75
 0 -8 -15 218.21 18.86
 0 -8 -15 208.04 23.49
 0 -8 -15 230.3 21.12
 0 -8 -15 210.82 16.17
 0 -8 -16 51.27 10.06
 0 -8 -16 43.38 9.4
 0 -8 -16 44.59 11.98
 0 -8 -17 -0.64 3.5
 0 -8 -17 -3.99 4.04
 0 -8 -17 -1.08 2.48
 0 -8 -18 21.09 9.82
 0 -8 -18 31.84 7.65
 0 -8 -18 22.76 6.28
 0 -8 -18 26.95 7.84
 0 -8 -18 30.96 7.7
 0 -8 -19 93.97 10.74
 0 -8 -19 103.16 13.05
 0 -8 -19 104.3 12.89
 0 -8 -19 77.54 15.59
 0 -8 -19 82.44 12.42
 0 -8 -20 2.84 3.13
 0 -8 -20 8.9 4
 0 -8 -20 7.97 4.27
 0 -8 -21 4 2.37
 0 -8 -21 2.17 2.29
 0 -8 -21 2.63 1.91
 0 -8 -21 4.99 3.32
 0 -8 -22 14.49 4.88
 0 -8 -22 10.21 3.69
 0 -8 -22 13.9 3.4
 0 -8 -23 6.69 3.37
 0 -8 -23 7.81 2.96
 0 9 -22 -6.27 4.75
 0 9 -22 7.66 3.74
 0 9 -22 -4.23 8.45
 0 9 -22 -0.87 1.28
 0 9 -21 3.94 2.69
 0 9 -21 5.98 2.7
 0 9 -21 10.72 11.09
 0 9 -21 1.79 5.73
 0 9 -21 7.61 5.36
 0 9 -21 3.53 2.84
 0 9 -20 2.51 3.37
 0 9 -20 3.31 2.33
 0 9 -20 3.28 2.5
 0 9 -20 2.93 5.9
 0 9 -20 3 2.27
 0 9 -20 9.48 6.24
 0 9 -19 13.28 5.63
 0 9 -19 23.49 16.36
 0 9 -19 10.33 4.02
 0 9 -19 20.43 5.22
 0 9 -19 6.44 7.3
 0 9 -19 16.53 4.41
 0 9 -19 9.07 5.51
 0 9 -18 16.96 4.79
 0 9 -18 34.61 16.45
 0 9 -18 22.63 11.62
 0 9 -18 9.88 5.01
 0 9 -18 21.18 6.71
 0 9 -18 20.25 5.34
 0 9 -18 13.88 4.35
 0 9 -18 2.98 4.53
 0 9 -18 15.41 6.97
 0 9 -17 18.91 8.49
 0 9 -17 18.86 8.36
 0 9 -17 18.18 6.52
 0 9 -17 18.59 13.03
 0 9 -17 12.52 4.49
 0 9 -17 14.47 4.57
 0 9 -17 18.08 4.91
 0 9 -16 -1.04 3.2
 0 9 -16 6.01 4.89
 0 9 -15 2.14 5.03
 0 9 -15 18.77 13.84
 0 9 -15 -1.75 5.87
 0 9 -15 2.62 3.49
 0 9 -15 -0.75 6.76
 0 9 -15 5.5 5.63
 0 9 -14 7.33 4.57
 0 9 -14 10.77 7.51
 0 9 -14 7.27 7.21
 0 9 -14 1.72 6.21
 0 9 -14 -0.69 5.73
 0 9 -14 7.58 4.76
 0 9 -14 11 4.15
 0 9 -14 2.83 11.79
 0 9 -14 10 4.46
 0 9 -14 17.78 8.73
 0 9 -13 11 7.54
 0 9 -13 2.09 6.46
 0 9 -13 3.1 10.08
 0 9 -13 9.01 5.76
 0 9 -13 2 4.6
 0 9 -13 7.5 7.13
 0 9 -13 9.49 5.27
 0 9 -13 -0.96 3.27
 0 9 -13 0.88 5.59
 0 9 -12 33.71 9.97
 0 9 -12 33.69 6.93
 0 9 -12 26.86 13.72
 0 9 -12 30.95 13.13
 0 9 -12 35.24 11.79
 0 9 -12 34.61 7.96
 0 9 -12 24.46 12
 0 9 -12 23.54 11.93
 0 9 -12 30.15 7.96
 0 9 -11 55.18 15.07
 0 9 -11 48.34 12.71
 0 9 -11 57.06 11.11
 0 9 -11 57.66 8.6
 0 9 -11 43.36 15.01
 0 9 -11 59.05 15.47
 0 9 -11 48.73 11.53
 0 9 -11 55.75 9.03
 0 9 -11 43.27 8.35
 0 9 -11 59.86 9.98
 0 9 -10 1.93 4.71
 0 9 -10 2.87 3.55
 0 9 -10 4.17 3.74
 0 9 -10 2.06 2.66
 0 9 -10 5.86 7.9
 0 9 -10 -0.34 8.15
 0 9 -10 -9.99 6.74
 0 9 -10 1.92 3.64
 0 9 -9 7.23 4.67
 0 9 -9 17.82 10.39
 0 9 -9 23.59 9.15
 0 9 -9 10.98 7.46
 0 9 -9 2.73 3.05
 0 9 -9 4.37 2.91
 0 9 -9 2.66 3.06
 0 9 -9 10.88 4.54
 0 9 -9 17.09 8.88
 0 9 -9 12.46 6.41
 0 9 -8 34.03 10.29
 0 9 -8 8.51 3.92
 0 9 -8 8.61 3.02
 0 9 -8 4.06 3.84
 0 9 -8 22.54 9.14
 0 9 -8 21.87 6.44
 0 9 -8 36.98 11.67
 0 9 -8 16.9 5.57
 0 9 -8 27.44 8.91
 0 -9 8 10.39 4.85
 0 9 -7 32.39 9.05
 0 9 -7 22.47 4.51
 0 9 -7 23.81 5.33
 0 9 -7 18.36 5.29
 0 9 -7 24.96 8.73
 0 9 -7 21.32 6.17
 0 9 -7 24.11 6.74
 0 -9 7 24.9 7.01
 0 9 -7 30.99 9.84
 0 9 -7 14.42 7.81
 0 -9 7 20.5 5.8
 0 -9 6 6.91 4.19
 0 9 -6 26.22 8.55
 0 9 -6 23.99 7.09
 0 9 -6 19.19 5.46
 0 9 -6 17.19 4.61
 0 9 -6 9.01 4.19
 0 9 -6 14.62 4.38
 0 -9 6 11.81 4.62
 0 9 -6 26.49 8.56
 0 9 -6 27.03 9.83
 0 -9 6 11.05 5.13
 0 9 -6 24.5 8.32
 0 9 -5 47.9 7.8
 0 -9 5 58.15 9.13
 0 9 -5 61.67 11.44
 0 9 -5 46.72 8.27
 0 9 -5 55.97 6.62
 0 9 -5 58.49 7.54
 0 -9 4 4.63 4.47
 0 9 -4 22.77 6.86
 0 -9 3 35.15 8.29
 0 -9 2 8.33 5.21
 0 -9 1 68.11 10.64
 0 -9 0 123.51 14.21
 0 -9 -1 67.3 8.53
 0 -9 -1 65.18 11.08
 0 -9 -2 1.34 4.33
 0 -9 -2 3.9 3.14
 0 -9 -3 48.16 8.99
 0 -9 -4 230.55 17.05
 0 -9 -4 157.95 15.99
 0 -9 -5 32.01 7.53
 0 -9 -5 35.92 7.5
 0 -9 -6 4.11 3.37
 0 -9 -6 2.07 4.61
 0 -9 -7 0.31 3.89
 0 -9 -7 1.94 3.26
 0 -9 -7 2.72 3.77
 0 -9 -8 112.06 13.09
 0 -9 -8 103.51 11.71
 0 -9 -8 120.39 13.1
 0 -9 -9 4.17 4.11
 0 -9 -9 0.13 3.01
 0 -9 -9 -6.66 5.62
 0 -9 -10 14.22 6.32
 0 -9 -10 10.66 4.81
 0 9 10 11.79 6.29
 0 -9 -11 72.15 12.17
 0 -9 -11 66.49 10.71
 0 9 11 58.79 9.85
 0 -9 -11 76.1 13.28
 0 -9 -11 40.64 7.94
 0 -9 -12 62.01 12.82
 0 -9 -12 67.3 12.19
 0 -9 -12 57.94 10.11
 0 -9 -12 54.89 10.33
 0 -9 -13 5.87 4.95
 0 -9 -13 -4.94 8.02
 0 -9 -14 1.81 3.55
 0 -9 -14 3.01 5.53
 0 -9 -14 1.42 4.67
 0 -9 -14 1.52 3.36
 0 -9 -15 34.64 11.3
 0 -9 -15 29.58 7.63
 0 -9 -15 30.99 8.16
 0 -9 -16 4.47 3.69
 0 -9 -16 -0.62 2.79
 0 -9 -16 11.5 8.68
 0 -9 -16 2.03 3.58
 0 -9 -16 -0.75 3.92
 0 -9 -17 -1.04 2.82
 0 -9 -17 -2.23 3.25
 0 -9 -17 1.64 3.54
 0 -9 -18 30.97 7.31
 0 -9 -18 26.44 6.47
 0 -9 -18 30.27 10.76
 0 -9 -18 28.45 7.73
 0 -9 -19 12.53 4.94
 0 -9 -19 7.29 3.48
 0 -9 -19 3.15 6.23
 0 -9 -19 10.75 4.85
 0 -9 -20 2.19 2.92
 0 -9 -20 1.79 2.35
 0 -9 -20 2.56 3.25
 0 -9 -21 5.76 3.16
 0 -9 -21 7.33 3.11
 0 -9 -21 9.35 4.24
 0 -9 -22 6.52 2.88
 0 -9 -22 7.56 3.77
 0 -9 -22 4.19 2.13
 0 -9 -23 1.89 2.5
 0 10 -22 11.06 7.87
 0 10 -22 7.23 6.56
 0 10 -22 25.6 3.69
 0 10 -21 8.32 7.42
 0 10 -21 2.87 2.16
 0 10 -21 1.09 2.02
 0 10 -21 1.56 2.8
 0 10 -21 -4.94 8.79
 0 10 -21 0.76 3.57
 0 10 -20 0.56 6.76
 0 10 -20 -2.52 2.97
 0 10 -20 1.45 2.14
 0 10 -20 -0.91 2.61
 0 10 -20 2.16 11.58
 0 10 -20 -2.37 3.65
 0 10 -19 10.87 9.95
 0 10 -19 7.07 2.93
 0 10 -19 10.32 3.83
 0 10 -19 6.62 4.32
 0 10 -19 10.8 13.23
 0 10 -19 -1.24 4.37
 0 10 -18 9.01 6.54
 0 10 -18 3.65 4.69
 0 10 -18 6.4 5.29
 0 10 -18 1.99 2.33
 0 10 -18 0.52 2.85
 0 10 -18 -3.96 12.27
 0 10 -17 10.95 4.62
 0 10 -17 12.22 11.2
 0 10 -17 7.34 6.99
 0 10 -17 7.64 2.89
 0 10 -16 55.68 9.49
 0 10 -16 57.17 8.38
 0 10 -15 219.58 22.87
 0 10 -15 174.55 30.13
 0 10 -15 215.73 19.56
 0 10 -15 255.61 17.54
 0 10 -15 252.99 19.64
 0 10 -15 165.05 22.09
 0 10 -14 2.9 12.03
 0 10 -14 1.78 6.44
 0 10 -14 5.13 8
 0 10 -14 -0.37 6.97
 0 10 -14 6.66 4.92
 0 10 -14 7.95 5.08
 0 10 -13 20.62 11.92
 0 10 -13 41.96 9.09
 0 10 -13 16.78 6.34
 0 10 -13 23.58 7.72
 0 10 -13 23.46 7.39
 0 10 -13 10.48 8.38
 0 10 -13 22.76 13.67
 0 10 -13 16.25 8.59
 0 10 -13 29.59 6.42
 0 10 -12 131.32 22.2
 0 10 -12 154.33 23.15
 0 10 -12 149.37 15.94
 0 10 -12 141.82 13.29
 0 10 -12 154.61 15.61
 0 10 -12 142.89 25.24
 0 10 -12 162.44 19.61
 0 10 -12 111.85 17.65
 0 10 -11 26.58 7.64
 0 10 -11 29.84 11.34
 0 10 -11 19.73 9.32
 0 10 -11 34.05 8.85
 0 10 -11 23.21 9.53
 0 10 -11 15.63 7.68
 0 10 -11 25.86 10.76
 0 10 -11 25.76 5.77
 0 10 -11 32.34 7.52
 0 10 -10 19.53 6.51
 0 10 -10 36.25 9.46
 0 10 -10 33.79 12.29
 0 10 -10 32.13 11
 0 10 -10 28.34 7.24
 0 10 -10 26.63 5.82
 0 10 -10 35.16 11.78
 0 10 -10 24.34 12.03
 0 10 -9 221.63 25.98
 0 10 -9 203.48 21.97
 0 10 -9 263.73 22.38
 0 10 -9 210.92 27.88
 0 10 -9 252.68 16.81
 0 10 -9 244.35 18.83
 0 10 -9 253.08 27
 0 10 -9 229.19 26.22
 0 10 -8 568.62 38.95
 0 10 -8 594.62 32.58
 0 10 -8 575.59 38.38
 0 10 -8 610.19 38.96
 0 -10 8 577.27 27.72
 0 10 -8 495.15 32.63
 0 10 -8 567.09 27.76
 0 10 -8 572.86 24.86
 0 10 -7 252.14 24.81
 0 -10 7 337.28 21.97
 0 10 -7 308.86 27.27
 0 10 -7 278.66 25.89
 0 10 -7 235.44 21.87
 0 10 -7 310.25 22.87
 0 10 -7 319.92 18.1
 0 10 -7 284.4 19.59
 0 -10 6 108.4 13.04
 0 10 -6 65.23 12.03
 0 -10 6 118.67 13.37
 0 10 -6 66 13.18
 0 10 -6 90.22 15.33
 0 10 -6 91.06 9.56
 0 10 -6 72.94 10.78
 0 10 -6 72.62 9.36
 0 10 -6 68.54 13.68
 0 -10 5 378.14 24.05
 0 10 -5 393.73 18.5
 0 10 -5 399.13 28.91
 0 10 -5 412.27 29.23
 0 10 -5 417.8 23.91
 0 10 -5 336.23 23.83
 0 10 -4 1.01 4.86
 0 -10 4 3.04 3.19
 0 10 -4 -2.43 3.27
 0 -10 3 117.33 14.25
 0 10 -3 130.08 9.61
 0 -10 2 195.72 17.9
 0 -10 2 270.96 18.94
 0 -10 1 22.63 6.71
 0 -10 1 52.36 10.18
 0 -10 0 580.59 26.71
 0 -10 0 619.75 31.74
 0 -10 -1 3.97 6
 0 -10 -1 1.31 2.26
 0 -10 -1 0.18 4.27
 0 -10 -2 426.05 19.52
 0 -10 -2 454.62 27.68
 0 -10 -3 79.55 11.71
 0 -10 -4 706.18 31.23
 0 -10 -4 886.14 37.87
 0 -10 -5 24.29 6.86
 0 -10 -5 26.35 7.32
 0 -10 -6 0.68 3.12
 0 -10 -6 1.93 3.22
 0 -10 -6 -1.05 4
 0 -10 -6 2.11 2.76
 0 -10 -7 206.21 16.71
 0 -10 -7 208.01 17.7
 0 -10 -7 208.13 18.27
 0 -10 -8 9.56 4.63
 0 -10 -8 10.05 5.32
 0 -10 -8 20.49 5.69
 0 -10 -9 276.52 19.09
 0 -10 -9 214.36 18.55
 0 -10 -9 222.74 18.76
 0 -10 -10 27.4 7.82
 0 10 10 32.37 8.72
 0 -10 -10 26.05 7.06
 0 -10 -11 381.87 25.22
 0 -10 -11 395.2 25.61
 0 -10 -11 377.15 26.28
 0 10 11 382.83 25.69
 0 -10 -12 105.06 16.94
 0 -10 -12 130.36 15.1
 0 -10 -12 107.11 13.67
 0 -10 -13 1.62 5.03
 0 -10 -13 0.72 3.12
 0 -10 -14 45.94 9.6
 0 -10 -14 42.72 12.14
 0 -10 -15 42.25 9.18
 0 -10 -15 31.72 8.08
 0 -10 -15 31.39 10.46
 0 -10 -15 33.2 7.9
 0 -10 -16 0.36 3.07
 0 -10 -16 0.24 2.29
 0 -10 -16 3.83 3.59
 0 -10 -17 14.29 6.19
 0 -10 -17 11.78 4.52
 0 -10 -17 23.01 10.48
 0 -10 -17 6.34 4.12
 0 -10 -18 103.54 12.99
 0 -10 -18 94.61 11.84
 0 -10 -18 91.06 11.22
 0 -10 -18 76.9 15.04
 0 -10 -19 0.28 5.27
 0 -10 -19 4.54 3.45
 0 -10 -19 2.47 2.84
 0 -10 -19 6.37 4.01
 0 -10 -20 4.22 3.52
 0 -10 -20 4.17 1.96
 0 -10 -20 10.27 4.18
 0 -10 -21 6.25 3.25
 0 -10 -21 7.07 2.87
 0 -10 -21 7.64 3.1
 0 -10 -22 9.91 3.72
 0 -10 -22 8.81 2.6
 0 -10 -22 14.53 3.64
 0 -10 -23 -1.71 1.77
 0 11 -22 1.68 3.87
 0 11 -21 -2.83 2.91
 0 11 -21 2.08 1.5
 0 11 -21 6.94 2.3
 0 11 -21 11.54 10.99
 0 11 -21 10.56 7.09
 0 11 -20 4.91 5.72
 0 11 -20 18.33 6.32
 0 11 -20 4.29 2.81
 0 11 -20 6.34 2.55
 0 11 -20 9.26 2.95
 0 11 -20 10.7 10.83
 0 11 -19 38.32 6.4
 0 11 -19 9.1 7.15
 0 11 -19 35.79 6.19
 0 11 -19 32.87 8.29
 0 11 -19 31.74 7.31
 0 11 -19 21.59 13.39
 0 11 -18 31.7 11.67
 0 11 -18 15.93 6.08
 0 11 -18 27.7 5.78
 0 11 -18 34.5 17.24
 0 11 -18 23.73 7.25
 0 11 -17 4.59 4.63
 0 11 -17 5.54 3.57
 0 11 -17 6.81 7.6
 0 11 -17 17.27 12.34
 0 11 -16 -0.88 2.89
 0 11 -16 -6.45 7.64
 0 11 -16 2.91 5.27
 0 11 -16 3.21 2.69
 0 11 -16 12.59 11.51
 0 11 -15 8.81 4.77
 0 11 -15 3.18 2.95
 0 11 -14 92.16 16.6
 0 11 -14 91.59 15.1
 0 11 -14 114.72 23.84
 0 11 -14 108.64 12.66
 0 11 -14 88.76 10.26
 0 11 -14 99.68 12.29
 0 11 -13 26.37 11.7
 0 11 -13 36.45 8.4
 0 11 -13 25.27 12.65
 0 11 -13 25.26 11.47
 0 11 -13 35.61 9.99
 0 11 -13 32.39 11.64
 0 11 -12 20.9 5.55
 0 11 -12 24.08 7.56
 0 11 -12 11.2 12.51
 0 11 -12 10.85 7.36
 0 11 -12 25.36 12.4
 0 11 -12 19.7 10.03
 0 11 -12 26.41 7.94
 0 11 -12 21.08 6.04
 0 11 -11 49.92 13.41
 0 11 -11 33.28 6.68
 0 11 -11 29.72 7.59
 0 11 -11 48.42 17.17
 0 11 -11 39.75 8.79
 0 11 -11 38.94 12.33
 0 11 -11 32.82 11.75
 0 11 -11 37.07 9.5
 0 11 -10 3.87 3.87
 0 11 -10 15.54 6.41
 0 11 -10 12.99 9.68
 0 11 -10 37.42 12.41
 0 11 -10 13.74 5.47
 0 11 -10 16.9 7.39
 0 11 -10 13.02 9.04
 0 11 -10 4.54 5.54
 0 11 -9 4.22 3.2
 0 11 -9 -1.22 6.87
 0 11 -9 6.89 8.43
 0 11 -9 15.36 11.86
 0 11 -9 1.63 8.26
 0 11 -9 7.78 4.73
 0 11 -8 41.94 9.17
 0 11 -8 27.73 9.02
 0 11 -8 42.57 11.89
 0 11 -8 36.9 11.89
 0 11 -8 30.64 5.71
 0 -11 8 30.78 6.97
 0 11 -8 35.42 11.72
 0 11 -7 80.85 13.36
 0 -11 7 50.68 9.23
 0 11 -7 91.01 12.78
 0 11 -7 107.16 17.35
 0 11 -7 100.99 16.73
 0 11 -7 59.23 7.71
 0 11 -7 95.46 16.26
 0 11 -6 5.76 5.9
 0 -11 6 12.1 4.78
 0 11 -6 6.75 2.78
 0 11 -6 20.6 6.73
 0 11 -6 16.71 7.95
 0 11 -6 13.07 8.27
 0 11 -6 12.24 4.23
 0 -11 5 95.27 12.64
 0 11 -5 77.03 14.33
 0 11 -5 79.94 13.7
 0 11 -5 90.44 8.97
 0 11 -5 61.37 11.02
 0 11 -5 80.7 11.13
 0 11 -4 22.15 5.97
 0 -11 4 14.11 5.78
 0 11 -4 7.77 5.12
 0 11 -4 26.61 9.54
 0 -11 3 3.06 4.84
 0 11 -3 2.99 4.85
 0 11 -3 -4.15 5.39
 0 -11 2 13.47 6.43
 0 11 -2 12.38 6.22
 0 11 -2 20.11 7.52
 0 -11 1 49.3 8.79
 0 -11 1 63.16 10.7
 0 -11 0 54.34 8.77
 0 -11 0 64.46 11.06
 0 -11 -1 9.34 3.73
 0 -11 -4 211.08 17.84
 0 -11 -5 8.93 4.85
 0 -11 -5 2.19 3.82
 0 -11 -6 32.24 8.08
 0 -11 -6 39.94 8.26
 0 -11 -7 98.67 11.72
 0 -11 -7 95.22 12.47
 0 -11 -7 90.7 12.12
 0 -11 -8 12.77 5.39
 0 -11 -8 8.81 4.78
 0 -11 -8 20.98 6.49
 0 -11 -9 13.93 6.04
 0 11 9 16.2 6.22
 0 -11 -9 21.42 6
 0 -11 -9 20.74 5.74
 0 -11 -10 106.13 13.82
 0 11 10 110.33 14.85
 0 -11 -10 84.35 11.96
 0 -11 -10 100.53 13.72
 0 -11 -11 146.17 15.75
 0 11 11 138.21 16.26
 0 -11 -11 118.25 14.32
 0 -11 -11 149.54 16.66
 0 -11 -12 15.35 5.3
 0 11 12 9.02 4.33
 0 -11 -12 21.06 9.46
 0 -11 -12 18.98 6.46
 0 -11 -12 19.47 7.13
 0 -11 -13 19.24 6.15
 0 -11 -13 13.9 7.07
 0 -11 -14 17.68 6.76
 0 -11 -14 22.4 10.87
 0 -11 -15 10.3 5.01
 0 -11 -15 5.6 3.82
 0 -11 -16 6.89 4.42
 0 -11 -16 0.65 3.31
 0 -11 -16 2.86 3.05
 0 -11 -16 7.04 6.58
 0 -11 -17 53.89 8.96
 0 -11 -17 44.34 7.84
 0 -11 -17 59.54 10.15
 0 -11 -17 53.9 13.36
 0 -11 -18 14.26 4.74
 0 -11 -18 14.29 4.96
 0 -11 -18 16.8 5.55
 0 -11 -18 12.24 8.07
 0 -11 -19 2.74 2.75
 0 -11 -19 4.82 3.05
 0 -11 -19 7.15 4.54
 0 -11 -19 -2.09 5.44
 0 -11 -20 13.32 4.08
 0 -11 -20 18.41 5.19
 0 -11 -20 13.25 3.7
 0 -11 -21 9.99 3.33
 0 -11 -21 13.69 4.25
 0 -11 -21 11.21 3.21
 0 -11 -22 6.58 2.96
 0 12 -21 -13.63 10.63
 0 12 -21 2.09 4.71
 0 12 -20 4.2 5.66
 0 12 -20 12.35 3.13
 0 12 -20 13.59 3.55
 0 12 -20 10.77 3.98
 0 12 -20 12.38 5.11
 0 12 -20 7.05 9.9
 0 12 -19 2.97 2.29
 0 12 -19 -1.46 2.18
 0 12 -19 -1.57 2.81
 0 12 -19 4.06 4.28
 0 12 -18 -1.51 7.2
 0 12 -18 1.37 3.23
 0 12 -18 -0.43 2.56
 0 12 -18 0.44 10.07
 0 12 -18 0.39 3.77
 0 12 -17 41 7.2
 0 12 -17 22.67 8.06
 0 12 -17 14.08 13.27
 0 12 -17 -3.85 9.33
 0 12 -16 78.27 10.16
 0 12 -16 40.62 10.83
 0 12 -16 36.97 15.17
 0 12 -16 68.17 12.54
 0 12 -15 -1.67 4.33
 0 12 -15 -1.97 9.67
 0 12 -15 2.05 2.71
 0 12 -15 5.68 6.06
 0 12 -15 2.14 2.27
 0 12 -14 1.24 3.71
 0 12 -14 1.23 3.13
 0 12 -14 0.59 2.55
 0 12 -13 70.17 15.28
 0 12 -13 70.88 10.85
 0 12 -13 75.54 13.77
 0 12 -13 68.1 17.28
 0 12 -13 65.79 8.87
 0 12 -13 80.17 21.15
 0 12 -12 62.85 16.91
 0 12 -12 52.65 15.36
 0 12 -12 41.42 9.86
 0 12 -12 45.05 12.46
 0 12 -12 39.89 15.71
 0 12 -11 13.01 8.78
 0 12 -11 11.6 4.77
 0 12 -11 14.51 8.09
 0 12 -11 19.01 11.7
 0 12 -11 12.15 4.58
 0 12 -11 2.62 9.09
 0 12 -11 20.43 8.16
 0 12 -10 237.04 16.18
 0 12 -10 210.09 18.18
 0 12 -10 198.34 20.27
 0 12 -10 167.34 24.41
 0 12 -10 195.75 25.12
 0 12 -10 174.13 27.19
 0 12 -9 267.46 22.62
 0 12 -9 261.63 27.95
 0 12 -9 269.21 28.61
 0 12 -9 286.29 17.67
 0 12 -9 246.88 30.78
 0 12 -8 16.87 4.55
 0 -12 8 17.33 5.39
 0 12 -8 13.02 7.45
 0 12 -8 11.39 7.98
 0 12 -8 14.93 6.29
 0 12 -7 67.05 10.93
 0 -12 7 96.34 12.23
 0 12 -7 62.69 14.72
 0 12 -7 55.57 13.63
 0 12 -7 77.06 8.86
 0 12 -6 348.09 23.13
 0 12 -6 389.8 18.77
 0 -12 6 391.89 25.15
 0 12 -6 342.08 29.16
 0 12 -6 331.98 28.88
 0 -12 5 268.91 21.27
 0 12 -5 264.72 20.01
 0 12 -5 227.48 23.3
 0 12 -5 246.32 24.01
 0 -12 4 36.53 8.23
 0 12 -4 12.13 7.55
 0 12 -4 17.95 8.27
 0 -12 4 32.48 7.83
 0 -12 4 34.07 7.88
 0 12 -3 85.11 13.46
 0 12 -3 101.56 14.47
 0 -12 3 95.33 13.14
 0 -12 3 89.9 12.38
 0 -12 3 85.26 12.29
 0 -12 2 140.92 15.06
 0 -12 2 154.66 16.5
 0 -12 1 207.11 17.42
 0 -12 1 222.43 19.86
 0 -12 0 20.31 5.28
 0 -12 0 24.89 7.51
 0 -12 -1 617.35 32.87
 0 -12 -2 751.25 36.18
 0 -12 -3 40.65 8.78
 0 -12 -3 47.82 9.27
 0 -12 -4 189.83 18.5
 0 -12 -4 193.85 18.16
 0 -12 -5 275.23 21.91
 0 -12 -5 182.64 17.73
 0 -12 -6 15.39 6.61
 0 -12 -6 19.74 6.22
 0 -12 -7 8.31 6.15
 0 -12 -7 -0.88 2.76
 0 -12 -8 524.73 28.68
 0 -12 -8 442.46 27.16
 0 12 9 43.4 9.61
 0 -12 -9 34.74 7.72
 0 -12 -9 52.9 8.69
 0 -12 -10 8.48 4.85
 0 12 10 27.68 8.66
 0 -12 -10 17.55 6.47
 0 -12 -10 13.12 6.32
 0 12 11 7.76 4.69
 0 -12 -11 6.89 4.62
 0 -12 -11 0.78 4.19
 0 12 12 39.01 9.22
 0 -12 -12 33.06 11.59
 0 -12 -12 45.53 9.63
 0 -12 -13 12.22 7.53
 0 -12 -14 13.64 5.26
 0 -12 -14 4.35 5.35
 0 -12 -14 7.37 5.06
 0 -12 -14 8.68 3.85
 0 -12 -15 16.48 5.31
 0 -12 -15 17.62 6.47
 0 -12 -16 -3.16 6.28
 0 -12 -16 -1.17 2.87
 0 -12 -16 -3.42 3.46
 0 -12 -16 0.46 2.78
 0 -12 -17 13.04 7.86
 0 -12 -17 21.13 5
 0 -12 -17 23.99 6.92
 0 -12 -17 23.57 5.88
 0 -12 -18 3.44 5.5
 0 -12 -18 0.85 2.21
 0 -12 -18 -2.97 3.51
 0 -12 -18 -3.3 3.57
 0 -12 -19 3.67 5.3
 0 -12 -19 8.64 3.56
 0 -12 -19 4.66 3.2
 0 -12 -19 8.47 3.43
 0 -12 -20 -0.68 2
 0 -12 -20 1.27 2.19
 0 -12 -20 0.09 1.86
 0 -12 -21 1.04 2.19
 0 -12 -21 2.93 1.76
 0 13 -20 2.48 1.82
 0 13 -20 0.69 1.33
 0 13 -20 -9.57 6.49
 0 13 -20 -3.28 7.89
 0 13 -20 1.08 2
 0 13 -19 0.7 1.6
 0 13 -19 1.95 1.49
 0 13 -19 1.46 5.14
 0 13 -19 1.39 2.57
 0 13 -18 2.91 3.42
 0 13 -18 -6.38 7.19
 0 13 -18 -3.22 9.29
 0 13 -18 -0.17 3.61
 0 13 -18 0.57 1.9
 0 13 -17 -5.17 6.47
 0 13 -17 7.43 10.33
 0 13 -17 8.77 5.75
 0 13 -17 -0.11 2.42
 0 13 -16 -2.47 7.47
 0 13 -16 6.44 10.35
 0 13 -16 1.25 4.12
 0 13 -16 1.25 2.34
 0 13 -15 13.07 8.21
 0 13 -15 8.06 10.86
 0 13 -15 10.13 6.7
 0 13 -15 5.03 3.93
 0 13 -14 6.83 3.42
 0 13 -14 -4.83 6.59
 0 13 -14 6.68 4.53
 0 13 -14 8.63 10.78
 0 13 -14 -0.46 5.48
 0 13 -13 -0.68 2.15
 0 13 -13 2.19 4.82
 0 13 -12 6.47 6.8
 0 13 -12 14.52 5.51
 0 13 -12 13.47 8.23
 0 13 -12 10.65 6.03
 0 13 -12 12.49 12.84
 0 13 -12 9.28 3.68
 0 13 -11 2.23 9.05
 0 13 -11 1.83 7.43
 0 13 -11 11.17 7.67
 0 13 -11 5.45 5
 0 13 -10 8.9 8.17
 0 13 -10 20.97 7.09
 0 13 -10 14.99 4.33
 0 13 -10 8.57 8.18
 0 13 -10 3.49 6.37
 0 13 -10 16.91 5.96
 0 13 -9 25.98 10.14
 0 13 -9 32.89 11.79
 0 13 -9 13.2 6.54
 0 13 -9 18.42 12.1
 0 13 -9 24.03 5.36
 0 13 -8 40.95 12.12
 0 13 -8 40.16 12.01
 0 13 -8 45.86 9.4
 0 13 -8 34.17 12.39
 0 13 -8 18.77 4.99
 0 -13 7 32.12 7.33
 0 13 -7 20.23 6.15
 0 13 -7 35.24 11.2
 0 13 -7 25.24 9.1
 0 -13 6 29.5 7.39
 0 13 -6 19.37 8.44
 0 13 -6 15.43 8.09
 0 -13 5 40.64 8.75
 0 13 -5 44.5 8.42
 0 13 -5 52.93 11.62
 0 13 -5 45.59 11.42
 0 -13 4 44.98 9.01
 0 13 -4 56.86 10.17
 0 13 -4 63.4 13.13
 0 13 -4 61.49 12.73
 0 -13 3 25.5 7.01
 0 -13 3 16.48 5.57
 0 -13 2 41.73 8.24
 0 -13 2 52.72 9.85
 0 -13 2 51.75 9.61
 0 -13 1 25.29 7.73
 0 -13 1 18.5 5.98
 0 -13 0 -0.4 4.12
 0 -13 0 4.11 3.74
 0 -13 -1 5.24 5.57
 0 -13 -1 0.78 3.77
 0 -13 -2 47.13 9.66
 0 -13 -2 48.73 10.87
 0 -13 -3 7.33 4.19
 0 -13 -3 -1.39 4.07
 0 -13 -3 13.37 5.72
 0 -13 -4 9.39 5.66
 0 -13 -4 3.03 4.61
 0 -13 -5 0.58 3.75
 0 -13 -5 4.34 3.84
 0 -13 -6 8.77 5.36
 0 -13 -6 12.16 6.08
 0 -13 -7 16.03 5.79
 0 -13 -7 43.37 9.42
 0 -13 -8 36.56 8.66
 0 13 8 49.42 10.95
 0 -13 -8 38.66 8.37
 0 -13 -9 42.57 8.15
 0 13 9 75 13
 0 -13 -9 80.43 12.44
 0 -13 -10 32.74 7.96
 0 13 10 58.45 12.65
 0 -13 -10 59.32 10.84
 0 -13 -11 15.23 6.34
 0 13 11 25.17 7.79
 0 13 12 -0.41 3.99
 0 -13 -12 5.07 5.61
 0 -13 -12 6.76 7.58
 0 -13 -13 14.93 9.15
 0 -13 -13 15.94 5.22
 0 -13 -14 7.49 4.75
 0 -13 -15 -3.03 4.43
 0 -13 -15 2.96 3.97
 0 -13 -16 24.69 5.85
 0 -13 -16 17.86 4.78
 0 -13 -16 17.38 7.99
 0 -13 -16 20.48 5.85
 0 -13 -17 6.11 2.86
 0 -13 -17 3.54 2.96
 0 -13 -17 1.32 6.25
 0 -13 -17 8.33 4.46
 0 -13 -18 -0.89 2.69
 0 -13 -18 5.04 2.86
 0 -13 -18 -2.71 5.27
 0 -13 -18 4.85 3.8
 0 -13 -19 -1.64 1.79
 0 -13 -19 -1.41 2.77
 0 -13 -19 -1.27 1.81
 0 -13 -19 -3.78 5.09
 0 -13 -20 3.67 3.12
 0 -13 -20 2.16 1.59
 0 -13 -21 2.11 2.17
 0 14 -20 3.22 5.14
 0 14 -19 15.17 6.65
 0 14 -19 1.88 2.4
 0 14 -19 3.54 7.68
 0 14 -19 6.93 2.17
 0 14 -19 10.08 2.76
 0 14 -18 -1.73 6.43
 0 14 -18 4.65 3.46
 0 14 -18 6.59 2.75
 0 14 -18 0.95 1.62
 0 14 -17 21.32 8.36
 0 14 -17 12.89 5.14
 0 14 -17 24.55 5.08
 0 14 -16 7.07 3.83
 0 14 -16 6.98 5.31
 0 14 -16 -10.98 11.21
 0 14 -16 8.78 5.79
 0 14 -16 -3.3 8.76
 0 14 -15 19.53 11.54
 0 14 -15 22.2 7.29
 0 14 -15 9.15 7.09
 0 14 -15 16.2 4.93
 0 14 -14 33.25 6.73
 0 14 -14 46.88 8.79
 0 14 -14 38.25 10.06
 0 14 -14 41.57 16.4
 0 14 -14 16.96 9.36
 0 14 -13 7.59 4.62
 0 14 -13 3.88 4.86
 0 14 -13 9.99 8.28
 0 14 -13 9.2 9.87
 0 14 -12 -7.66 4.77
 0 14 -11 36.9 13.24
 0 14 -11 27.48 9.22
 0 14 -11 48.33 10.39
 0 14 -11 36.9 7.57
 0 14 -11 49.9 7.33
 0 14 -11 33.43 14.44
 0 14 -10 51.31 10.15
 0 14 -10 44.29 14
 0 14 -10 62.06 15.53
 0 14 -10 40.32 14.38
 0 14 -9 8.48 5.54
 0 14 -9 2.46 11.21
 0 14 -9 3.46 7.72
 0 14 -8 26.34 12.4
 0 14 -8 33.18 10.46
 0 14 -7 316.63 30.42
 0 14 -7 264.08 30.71
 0 14 -6 81.84 15.67
 0 -14 6 115.19 13.99
 0 -14 5 11.48 4.93
 0 14 -5 6.79 4.81
 0 14 -5 3.78 4.81
 0 -14 4 27.3 7.22
 0 14 -4 18.11 6.21
 0 -14 3 199.46 18.9
 0 14 -3 161.28 17.52
 0 -14 2 39.55 9.1
 0 -14 1 33.68 8.17
 0 -14 0 668.74 35.31
 0 -14 -1 110.45 14.61
 0 -14 -2 -0.41 4.59
 0 -14 -3 126.43 15.36
 0 -14 -3 120.5 14.93
 0 -14 -4 116.82 15.13
 0 -14 -4 134.3 15.84
 0 -14 -5 30.38 8.19
 0 -14 -5 25.88 7.92
 0 -14 -6 5.45 4.08
 0 -14 -6 14.97 6.16
 0 14 7 641.78 37.37
 0 -14 -7 588.82 32.33
 0 -14 -7 621.43 31.87
 0 14 8 117.64 16.05
 0 -14 -8 106.28 14.23
 0 -14 -9 21.34 7.06
 0 14 9 30.78 9.3
 0 -14 -9 32.09 8.68
 0 14 10 5.25 5.21
 0 -14 -10 4.47 5.08
 0 14 11 86.51 13.58
 0 -14 -11 76.67 12.39
 0 -14 -11 80.32 11.74
 0 -14 -12 7.69 4.74
 0 -14 -13 11.68 4.8
 0 -14 -14 83.53 11.67
 0 -14 -14 88.26 11.43
 0 -14 -15 10.53 4.57
 0 -14 -15 4.91 5.8
 0 -14 -15 5.01 2.95
 0 -14 -16 8.35 3.43
 0 -14 -16 4.42 5.01
 0 -14 -16 3.07 3.3
 0 -14 -17 1.91 2.61
 0 -14 -17 4.63 5.9
 0 -14 -17 4.8 2.92
 0 -14 -18 26.19 5.23
 0 -14 -18 17.17 7.72
 0 -14 -18 20.56 5.04
 0 -14 -19 4.51 2.46
 0 -14 -19 -1.96 4.17
 0 -14 -20 -0.65 1.97
 0 15 -19 0.81 1.96
 0 15 -19 -6.56 5
 0 15 -18 1.87 2.35
 0 15 -18 1.61 1.53
 0 15 -18 5.45 1.95
 0 15 -18 -6.19 7.22
 0 15 -18 1.26 4.76
 0 15 -17 13.03 3.52
 0 15 -17 5.65 7.59
 0 15 -17 9.47 7.92
 0 15 -16 1.03 1.88
 0 15 -16 8.55 8.44
 0 15 -16 -8.91 7.62
 0 15 -15 -0.51 3.52
 0 15 -15 4.83 3.28
 0 15 -15 -1.04 5.86
 0 15 -15 -13.63 10.68
 0 15 -15 6.69 7.69
 0 15 -14 4.42 4.54
 0 15 -14 -1.55 2.3
 0 15 -14 4.98 6.17
 0 15 -14 -3.55 3.25
 0 15 -14 4.2 11.15
 0 15 -13 -9.43 4.45
 0 15 -13 4.12 3.28
 0 15 -13 8.14 8.56
 0 15 -13 5.18 9.65
 0 15 -13 4.01 4.02
 0 15 -12 10.26 5.41
 0 15 -12 6.1 10.85
 0 15 -12 4.51 6.36
 0 15 -12 15.79 5.45
 0 15 -11 50.63 8.95
 0 15 -10 -0.48 3.48
 0 15 -9 2.14 3.8
 0 15 -9 5.18 7.56
 0 -15 8 54.38 9.17
 0 15 -8 16.52 8.8
 0 -15 7 32.06 7.6
 0 15 -7 54.2 14.24
 0 15 -5 14.85 5.72
 0 15 -4 73.8 12.18
 0 15 -3 103.57 14.38
 0 15 -2 186.71 19.64
 0 15 -1 4.81 4.61
 0 -15 0 26.81 7.46
 0 15 0 45.01 10.72
 0 -15 -2 46.87 10.7
 0 -15 -3 -0.79 4.58
 0 -15 -4 46.31 10.17
 0 15 4 47.28 10.83
 0 -15 -5 8.64 6.33
 0 15 5 -4.1 6.52
 0 -15 -6 46.57 9.93
 0 15 6 55.94 11.76
 0 -15 -7 66.57 11.04
 0 15 7 84.35 14.27
 0 -15 -7 76.46 12.93
 0 -15 -8 -2.67 5.08
 0 -15 -8 3.98 3.4
 0 15 8 2.64 5.62
 0 -15 -9 -0.21 4.16
 0 15 9 0.94 4.4
 0 -15 -9 -1.82 2.3
 0 -15 -10 6.24 4.31
 0 -15 -10 3.28 5.04
 0 15 10 10.75 6.41
 0 -15 -11 4.14 3.89
 0 -15 -12 -7.2 5.37
 0 15 12 1.82 3.53
 0 -15 -12 2.23 3.3
 0 -15 -12 5.57 7.01
 0 -15 -13 2.41 3.03
 0 -15 -13 4.67 4.92
 0 15 13 2.18 4
 0 -15 -13 7.61 4.21
 0 -15 -14 13.98 5.78
 0 -15 -14 8.01 4.19
 0 -15 -14 13.87 7.59
 0 -15 -15 3.53 2.48
 0 -15 -15 5.67 3.57
 0 -15 -15 7.16 6.73
 0 -15 -16 8.07 3.37
 0 -15 -16 0.78 2.68
 0 -15 -16 2.39 5.48
 0 -15 -17 4.23 2.57
 0 -15 -17 10.05 4.15
 0 -15 -17 4.83 5.31
 0 -15 -18 5.97 2.66
 0 -15 -18 3.17 2.42
 0 -15 -18 6.04 6.43
 0 -15 -19 -1.68 2.06
 0 -15 -19 -3.06 1.75
 0 16 -18 -2.68 4.3
 0 16 -18 0.42 2.01
 0 16 -17 5.39 3.28
 0 16 -17 -2.28 6.89
 0 16 -17 -1.82 6.42
 0 16 -17 4.86 1.86
 0 16 -16 11.2 9.13
 0 16 -16 26.58 4.48
 0 16 -16 20.2 9.05
 0 16 -15 9.19 8.16
 0 16 -15 5.92 2.9
 0 16 -15 9.17 5.99
 0 16 -15 -0.26 5.95
 0 16 -14 4.27 3.73
 0 16 -14 6.14 6.08
 0 16 -14 4.05 8.07
 0 16 -14 4.99 2.7
 0 16 -14 3.3 5.82
 0 16 -13 73.64 9.69
 0 16 -13 33.01 10.9
 0 16 -13 46.32 16.53
 0 16 -13 57.98 8.39
 0 16 -12 -6.01 6.64
 0 16 -12 -1.35 3.75
 0 16 -12 4.26 2.71
 0 16 -11 15.77 5.99
 0 16 -11 7.69 8.29
 0 16 -10 41.11 8.42
 0 16 -10 21.99 9.47
 0 16 -9 78.04 11.15
 0 -16 8 43.72 7.48
 0 -16 7 0.31 2.42
 0 -16 6 72.3 10.48
 0 -16 5 26.45 6.83
 0 16 -5 16.19 5.65
 0 16 -4 51.82 10.09
 0 -16 4 54.64 10.13
 0 -16 3 17.51 5.52
 0 16 -3 14.65 6.56
 0 -16 2 36 7.89
 0 16 -2 35.76 9.61
 0 16 -1 56.24 11.35
 0 -16 1 70.99 11.73
 0 16 0 5.72 6.04
 0 -16 0 17.07 5.94
 0 16 1 3.73 4.67
 0 -16 -1 14.69 5.6
 0 -16 -2 23.28 6.72
 0 -16 -2 22.6 7.49
 0 16 2 26.6 8.83
 0 -16 -3 69.65 11.79
 0 16 3 68.13 13.48
 0 -16 -3 75.01 11.59
 0 -16 -4 42.97 9.92
 0 16 4 51.02 11.8
 0 -16 -4 63.6 10.63
 0 -16 -5 1.11 2.94
 0 -16 -5 -1.45 4.21
 0 16 5 -3.66 5.9
 0 16 6 99.17 15.32
 0 -16 -6 78.94 13.05
 0 -16 -6 112.49 13.63
 0 16 7 30.8 9.19
 0 -16 -7 36.16 7.87
 0 -16 -7 28.68 8.83
 0 -16 -8 0.16 2.11
 0 16 8 0.24 4.82
 0 -16 -8 -2.07 4.08
 0 -16 -8 -0.8 3.37
 0 -16 -9 3.55 3.08
 0 -16 -9 -1.11 2.74
 0 -16 -10 62.07 9.64
 0 16 11 -4.19 4.18
 0 -16 -11 -0.81 5.55
 0 -16 -11 7.5 5.71
 0 -16 -11 1.82 3.19
 0 -16 -12 5.16 5.2
 0 -16 -12 14.67 7.34
 0 -16 -12 8.43 4.96
 0 16 12 8.26 5.75
 0 -16 -12 4.01 3.38
 0 16 13 48.46 8.95
 0 -16 -13 59.82 9.24
 0 -16 -13 68.18 9.39
 0 -16 -14 7.26 3.95
 0 -16 -14 5.86 2.71
 0 -16 -15 0.93 6.43
 0 -16 -15 3.25 2.17
 0 -16 -15 3.82 3.22
 0 -16 -16 -2.98 4.48
 0 -16 -16 4.52 2.58
 0 -16 -16 1.32 2.2
 0 -16 -17 3.42 4.82
 0 -16 -17 11.65 3.47
 0 -16 -17 8.89 3.61
 0 -16 -18 -0.8 3.81
 0 -16 -18 4.14 2.07
 0 -16 -18 1.51 1.57
 0 17 -17 3.48 2.5
 0 17 -16 3.34 5.32
 0 17 -15 2.99 6.01
 0 17 -15 0.35 1.66
 0 17 -14 -0.29 2.31
 0 17 -14 -0.24 5.41
 0 17 -14 -6.41 5.45
 0 17 -14 6.53 2.81
 0 17 -13 6.05 5.05
 0 17 -13 18.31 4.59
 0 17 -13 21 4.64
 0 17 -13 5.48 5.71
 0 17 -12 27.21 5.92
 0 17 -12 31.39 5.67
 0 17 -12 23.59 10.06
 0 17 -11 -2.22 6.47
 0 17 -11 6.42 4.23
 0 17 -10 5.15 8.63
 0 17 -10 -2.66 3.13
 0 17 -9 11.12 7.71
 0 17 -9 7.84 4.25
 0 -17 8 53.39 8.04
 0 -17 7 15.15 5.1
 0 -17 6 6.67 3.96
 0 -17 5 4.13 3.9
 0 17 -4 1.57 3.81
 0 -17 4 7.62 4.8
 0 17 -3 24.28 7.83
 0 -17 3 20.99 6.4
 0 17 -2 14.03 6.02
 0 -17 2 12.32 5.31
 0 -17 1 48.95 9.05
 0 17 -1 83.79 13.52
 0 -17 0 18.45 6.38
 0 17 0 15.56 6.93
 0 -17 -1 5.84 3.91
 0 -17 -1 7.02 4.41
 0 17 1 7.94 5.18
 0 -17 -2 5.98 4.09
 0 -17 -2 17.18 7.51
 0 17 2 17.32 7.65
 0 -17 -3 2.76 3.76
 0 -17 -3 3.74 3.97
 0 17 3 1.68 6.52
 0 -17 -4 34.82 7.86
 0 -17 -4 27.92 8.81
 0 17 4 25.38 9.29
 0 -17 -5 18.04 5.7
 0 17 5 37.98 10.89
 0 -17 -5 37.02 9.07
 0 -17 -6 120.89 12.73
 0 -17 -6 123.35 13.83
 0 -17 -7 -1.31 2.73
 0 -17 -7 -3.73 3.49
 0 -17 -8 -0.73 3.06
 0 -17 -8 -0.71 2.09
 0 17 9 8.68 5.84
 0 -17 -9 1.87 2.45
 0 -17 -9 2.44 2.52
 0 -17 -9 4.77 3.98
 0 -17 -10 2.51 2.62
 0 -17 -10 -0.58 4.37
 0 17 10 -1.05 4.65
 0 -17 -11 0.93 4.7
 0 -17 -11 1.32 2.33
 0 17 11 4.88 4.44
 0 -17 -11 -2.56 6.19
 0 -17 -12 16.13 4.65
 0 -17 -12 20.14 6.31
 0 -17 -12 3.72 6.11
 0 17 12 19.34 5.92
 0 -17 -12 14.51 4.84
 0 -17 -13 9.69 7.01
 0 17 13 12.32 5.21
 0 -17 -13 12.46 4.38
 0 -17 -13 10.43 3.51
 0 -17 -14 -0.22 4.76
 0 -17 -14 2.51 2.12
 0 -17 -14 1.63 2.35
 0 -17 -15 2.43 5.34
 0 -17 -15 0.61 2.03
 0 -17 -15 3.63 2.33
 0 -17 -16 1.26 3.85
 0 -17 -16 4.17 2.72
 0 -17 -16 1.86 1.63
 0 -17 -17 0.46 3.56
 0 18 -16 -1.64 2.25
 0 18 -15 -0.64 4.75
 0 18 -14 22.19 8.47
 0 18 -14 22.6 3.79
 0 18 -14 10.32 5.17
 0 18 -13 1.53 5.66
 0 18 -13 0.9 2.2
 0 18 -13 0.2 5.46
 0 18 -13 -0.44 1.54
 0 18 -12 6.41 7.08
 0 18 -12 1.83 1.92
 0 18 -12 1.1 4.67
 0 18 -12 0.41 2.31
 0 18 -11 14.64 8.11
 0 18 -11 33.49 6.2
 0 18 -11 33.3 5.62
 0 18 -10 23.52 8.82
 0 18 -10 56.66 8.3
 0 18 -9 6.28 6.81
 0 18 -9 0.13 3.25
 0 -18 8 5.24 2.66
 0 18 -8 3.95 3.68
 0 18 -8 7.26 6.86
 0 -18 7 117.85 11.7
 0 -18 6 0.69 3.05
 0 -18 5 5.04 3.44
 0 -18 4 77.59 10.68
 0 18 -4 61.34 10.29
 0 -18 3 97.23 12.18
 0 -18 2 2.02 2.95
 0 -18 1 2.58 3.81
 0 -18 0 111.33 13.52
 0 -18 -1 -4.86 3.62
 0 -18 -2 6.71 4.89
 0 -18 -3 43.18 8.26
 0 -18 -4 79.64 10.98
 0 -18 -5 5.5 3.03
 0 18 6 11.47 5.2
 0 -18 -6 8.59 3.26
 0 -18 -6 14.49 6.74
 0 -18 -7 48.23 8.01
 0 18 7 34.3 9.42
 0 -18 -7 29.31 5.97
 0 -18 -7 31.62 8.74
 0 18 8 2.59 5.46
 0 -18 -8 3.65 2.28
 0 -18 -8 1.26 2.66
 0 -18 -8 3.47 4.39
 0 18 9 -2.26 4.18
 0 -18 -9 4.04 2.21
 0 -18 -9 3.8 2.41
 0 -18 -10 1.8 5.03
 0 -18 -10 9.75 3.64
 0 -18 -10 1.69 4.81
 0 18 10 8.85 4.44
 0 -18 -11 3.32 3.03
 0 18 11 5.97 4.4
 0 -18 -11 3.23 3.26
 0 -18 -11 3.97 5.75
 0 -18 -11 4.81 4.69
 0 -18 -12 15.41 4.29
 0 -18 -12 7.1 6.48
 0 -18 -12 8.24 3.95
 0 18 12 9.62 4.59
 0 -18 -13 1 1.83
 0 -18 -13 4.77 5.11
 0 -18 -13 1.52 2.18
 0 -18 -14 6.61 5.71
 0 -18 -14 11.07 3.38
 0 -18 -14 -0.54 2.52
 0 -18 -15 -3.65 4.59
 0 -18 -15 0.13 1.45
 0 -18 -15 -4 2.44
 0 19 -15 -0.61 1.77
 0 19 -13 2.19 4.91
 0 19 -12 8.43 3.24
 0 19 -12 -1.01 5.99
 0 19 -11 -0.48 2.82
 0 19 -11 -0.44 5.54
 0 19 -10 1.69 2.88
 0 19 -10 3.76 6.06
 0 19 -9 2.65 3.1
 0 19 -9 7.88 6.86
 0 19 -8 -2.85 2.83
 0 -19 8 -1.74 2.01
 0 -19 7 7.9 3.4
 0 19 -7 11.19 7.85
 0 -19 6 34.05 6.27
 0 19 -6 55.75 13.18
 0 -19 5 12.72 4.29
 0 -19 4 7.87 3.29
 0 19 -4 13.07 4.76
 0 -19 3 1.42 1.95
 0 19 -3 2.54 3.13
 0 -19 2 31.53 8.44
 0 19 -2 25.43 7.23
 0 -19 2 9.33 4.04
 0 -19 1 12.76 6.34
 0 19 -1 7.64 5.63
 0 -19 1 18.19 5.46
 0 -19 0 -5.06 5.05
 0 19 0 -0.42 4.71
 0 -19 0 2.45 2.63
 0 -19 -1 19.77 7.06
 0 19 1 17.24 7.56
 0 -19 -1 5.37 3.72
 0 -19 -2 7.25 5.78
 0 19 2 0.43 4.36
 0 -19 -2 5.77 3.02
 0 -19 -3 21.5 6.86
 0 19 3 29.81 8.82
 0 -19 -3 13.68 4.57
 0 -19 -4 41.07 10
 0 -19 -4 32.37 6.65
 0 19 4 35.22 9.23
 0 19 5 94.01 14.35
 0 -19 -5 82.22 12.55
 0 -19 -5 65.86 9.26
 0 -19 -6 5.83 5.21
 0 19 6 3.79 4.03
 0 -19 -6 2.3 2.8
 0 -19 -7 12.09 6.06
 0 -19 -7 2.72 2.22
 0 19 7 5.11 5.15
 0 19 8 2.93 4.03
 0 -19 -8 4.61 4.78
 0 -19 -8 5.12 2.61
 0 -19 -9 0.28 1.41
 0 -19 -9 3.14 5.08
 0 19 9 0.55 4.09
 0 -19 -9 5.11 4.91
 0 -19 -9 -0.29 2.15
 0 -19 -10 -2.36 5.25
 0 19 10 -3.05 3.34
 0 -19 -10 1.46 3.82
 0 -19 -10 1.76 2.05
 0 -19 -11 4.63 2.1
 0 -19 -11 2.23 4.23
 0 19 11 11.06 5.11
 0 19 12 0.13 2.61
 0 -19 -12 -1.7 5.5
 0 -19 -12 7.22 2.62
 0 -19 -13 6.68 2.59
 0 -19 -13 6.45 5.37
 0 20 -12 4.86 2.29
 0 20 -12 -3.59 4.75
 0 20 -11 -1.09 4.58
 0 20 -11 19.44 4.07
 0 20 -10 -6.15 5.75
 0 20 -10 -0.68 2.01
 0 20 -9 4.23 4.91
 0 20 -9 -3.05 3.28
 0 20 -8 19.55 8.6
 0 20 -8 40.36 6.63
 0 20 -7 5.17 3.88
 0 -20 7 5.12 2.59
 0 20 -7 9.65 5.98
 0 -20 6 9.6 3.04
 0 20 -6 1.64 5.89
 0 -20 5 23.55 4.97
 0 20 -5 4.5 6.38
 0 20 -4 41.66 7.84
 0 -20 4 59.34 10.02
 0 20 -3 -2.22 4.08
 0 -20 3 0.36 2.08
 0 -20 3 6.66 4.88
 0 20 -2 -1.36 3.99
 0 -20 2 8.55 4.88
 0 -20 2 2.24 3
 0 20 -1 86.76 12.25
 0 -20 1 110.02 13.84
 0 -20 1 103 11.02
 0 -20 0 3.94 3.52
 0 -20 0 3.24 3.18
 0 20 0 -0.74 4.93
 0 -20 -1 -5.05 4.86
 0 20 1 5.92 4.7
 0 -20 -1 -2.21 3.06
 0 -20 -2 41.27 9.13
 0 20 2 48.05 9.75
 0 -20 -2 43.36 7.42
 0 20 3 105.53 14.03
 0 -20 -3 96.99 13.4
 0 -20 -3 136.3 12.64
 0 -20 -4 -3.97 2.63
 0 -20 -4 3.37 4.2
 0 20 4 1.75 3.67
 0 -20 -5 10.84 3.67
 0 20 5 13.42 5.39
 0 -20 -5 15.66 6.24
 0 20 6 54.94 10.2
 0 -20 -6 48.53 9.36
 0 -20 -6 53.31 7.3
 0 20 7 13.84 6.14
 0 -20 -7 5.74 4.78
 0 -20 -7 7.84 2.69
 0 -20 -8 2.8 5.51
 0 20 8 2.21 4.03
 0 -20 -8 -2.2 3.64
 0 -20 -8 1.37 1.75
 0 -20 -9 16.44 5.62
 0 -20 -9 6.87 5.99
 0 -20 -10 9.39 4.32
 0 -20 -10 2.5 4.43
 0 20 10 12.81 4.73
 0 20 11 -0.75 2.66
 0 21 -11 -6.47 3.97
 0 21 -10 1.42 1.98
 0 -21 10 3.35 2.52
 0 21 -10 -2.47 4.88
 0 21 -9 -3.32 2.18
 0 -21 9 -2.64 2.91
 0 21 -8 2.39 2.3
 0 -21 8 0.22 2.87
 0 21 -8 7.6 6.18
 0 21 -7 24.58 5.09
 0 21 -7 16.36 7.62
 0 -21 7 16.96 5.13
 0 21 -6 -0.49 2.59
 0 -21 6 4.14 3.86
 0 -21 6 2.26 1.62
 0 21 -6 5.31 6.01
 0 -21 5 13.59 5.41
 0 -21 5 7.86 2.84
 0 -21 4 3.45 3.66
 0 -21 4 0.8 1.47
 0 21 -4 -4.84 5.82
 0 -21 3 16.09 5.69
 0 -21 3 7.34 2.52
 0 21 -3 11.39 6.27
 0 21 -2 -3.7 4.15
 0 -21 2 1.53 3.23
 0 -21 2 -1.9 2.35
 0 21 -2 5.08 5.23
 0 -21 1 -5.64 4.8
 0 -21 1 2.27 2.73
 0 21 -1 5.17 3.71
 0 -21 0 1.05 1.84
 0 21 0 4.3 2.94
 0 -21 -1 1.76 4.01
 0 -21 -1 -2 2.15
 0 21 1 0.49 3.45
 0 -21 -2 13.09 5.4
 0 -21 -2 7.17 2.86
 0 21 2 15.88 5.54
 0 -21 -3 0.32 3.54
 0 -21 -3 1.21 1.52
 0 21 3 1.18 3.38
 0 -21 -4 15.26 5.2
 0 -21 -4 7.83 2.98
 0 21 4 9.53 4.13
 0 -21 -5 2.89 4.19
 0 -21 -5 -2 2.17
 0 21 5 -1.31 3.55
 0 -21 -6 2.06 3.33
 0 -21 -6 0.25 1.49
 0 21 6 -1.9 4.5
 0 -21 -7 5.77 4.44
 0 -21 -7 2.02 1.63
 0 21 7 3.01 3.63
 0 21 8 -1.54 3.04
 0 -21 -8 -2.67 3.5
 0 -21 -9 3.12 2.99
 0 21 9 11.76 4.37
 0 -22 8 -1.55 2.06
 0 22 -7 3.14 2.09
 0 -22 7 3.43 2.6
 0 22 -7 8.03 4.98
 0 22 -6 8.56 3.04
 0 -22 6 -1.23 2.6
 0 22 -6 2.37 4.59
 0 22 -5 9.28 3.41
 0 22 -5 5.48 5.31
 0 -22 5 1.88 2.65
 0 22 -4 -3.68 3.73
 0 -22 4 -1.88 3.44
 0 -22 3 3.03 1.88
 0 -22 3 5.07 3.84
 0 -22 2 7.24 2.39
 0 -22 2 -1.79 2.83
 0 22 -1 3.02 3.22
 0 -22 1 0.32 1.5
 0 -22 1 0.39 2.81
 0 22 0 2.44 3.02
 0 -22 0 2.99 1.78
 0 -22 0 -1.47 3.01
 0 22 1 11.33 4.41
 0 -22 -1 14.55 4.86
 0 -22 -1 13.43 3.36
 0 22 2 40.02 7.6
 0 -22 -2 23.77 6.29
 0 -22 -2 43.76 5.62
 0 -22 -3 1.19 3.41
 0 22 3 -0.41 2.92
 0 -22 -3 -0.15 1.25
 0 -22 -4 -0.78 3.78
 0 22 4 4.48 3.7
 0 -22 -4 1.03 1.24
 0 -22 -5 6.4 4.17
 0 22 5 14.15 4.95
 0 -22 -5 12.34 3.02
 0 -22 -6 6.97 3.87
 0 22 6 4.3 3.65
 0 -22 -7 4.21 3.14
 0 22 7 2.62 2.72
 0 -22 -8 19.88 5.2
 0 -23 5 -0.33 2.16
 0 -23 4 1.69 2.09
 0 -23 3 2.75 2.58
 0 23 -3 0.61 1.66
 0 -23 2 3.98 3.1
 0 -23 1 1.96 2.4
 0 -23 0 2.73 2.87
 0 -23 -1 8.25 3.66
 0 -23 -2 0.84 3.07
 0 -23 -3 -1.87 2.42
 0 -23 -4 2.01 2.71
 0 -23 -5 0.19 2.5
 0 -23 -6 0.73 2.44
 0 -23 -7 -0.43 2.35
 1 -23 -5 -1.89 2.59
 -1 23 4 5.52 2.74
 1 -23 -4 -1.39 2.64
 -1 23 3 1.96 2.49
 1 -23 -3 -1.62 2.55
 1 -23 -2 2.68 2.94
 1 -23 -1 -3.36 2.85
 1 -23 0 -4.01 2.78
 1 -23 1 0.55 2.29
 1 -23 2 1.61 2.99
 1 -23 3 5.37 2.88
 1 -23 4 0.48 1.93
 -1 22 8 2.23 2.43
 1 -22 -8 3.24 2.65
 1 -22 -7 -0.2 2.46
 -1 22 7 2.27 2.33
 1 -22 -6 5.05 3.45
 -1 22 6 7.45 3.59
 1 -22 -5 4 3.36
 -1 22 5 1.29 2.32
 1 -22 -4 3.94 3.28
 -1 22 4 -2.9 3.15
 1 -22 -3 30.84 6.74
 -1 22 3 21.83 5.57
 1 -22 -3 18.21 3.41
 1 -22 -2 4.63 3.04
 -1 22 2 3.42 2.41
 1 -22 -2 -1.05 1.36
 1 -22 -1 5.41 3.76
 -1 22 1 2.76 2.87
 1 -22 -1 4.91 1.97
 1 -22 0 3.19 3.42
 -1 22 0 2.64 3.21
 1 -22 0 3.91 1.71
 1 -22 1 10.52 4.49
 -1 22 -1 9.9 3.83
 1 -22 1 13.41 3.21
 1 -22 2 0.95 2.75
 1 -22 2 1.41 1.64
 -1 22 -3 6.83 4.87
 1 -22 3 8.12 4.21
 -1 22 -4 3.07 4.73
 1 -22 4 2.72 2.71
 -1 22 -4 5.92 2.81
 -1 22 -5 -3.74 4.86
 1 -22 5 -4 2.92
 -1 22 -5 1.06 2.12
 -1 22 -6 -2.22 3.69
 1 -22 6 5.23 3.33
 -1 22 -6 6.88 2.67
 1 -22 7 -3.1 2.59
 1 -22 8 8.81 2.85
 -1 21 10 0.96 1.98
 -1 21 9 -3.24 3.1
 1 -21 -9 4.11 3.41
 -1 21 8 -0.37 2.78
 1 -21 -8 4.58 3.75
 -1 21 7 12.88 4.5
 1 -21 -7 5.91 3.58
 -1 21 6 4.75 4.34
 1 -21 -6 7.77 2.6
 1 -21 -6 1.33 3.41
 -1 21 5 -0.6 3.03
 1 -21 -5 -0.96 1.23
 1 -21 -5 1.39 3.26
 -1 21 4 6.61 4.67
 1 -21 -4 3.27 1.66
 1 -21 -4 1 3.19
 -1 21 3 11.17 4.81
 1 -21 -3 18.26 4.26
 1 -21 -3 1.76 3.38
 -1 21 2 4.33 4.13
 1 -21 -2 1.4 2
 1 -21 -2 0.45 3.58
 -1 21 1 5.17 3.64
 1 -21 -1 6.27 4.5
 1 -21 -1 5.77 2.45
 -1 21 0 31.12 7.24
 1 -21 0 28.35 7.34
 1 -21 0 33.15 5.61
 1 -21 1 9.76 5.03
 -1 21 -1 6.61 3.26
 1 -21 1 4.95 2.6
 1 -21 2 6.24 3.79
 -1 21 -2 0.66 3.1
 1 -21 2 2.18 1.43
 1 -21 3 5.08 4.43
 1 -21 3 4.76 2.48
 1 -21 4 6.8 4.32
 1 -21 4 13.28 3.4
 -1 21 -5 -1.79 2.48
 -1 21 -5 -1.16 5.53
 1 -21 5 -1.04 3.4
 1 -21 5 0.3 1.23
 -1 21 -6 5.46 4.91
 1 -21 6 2.33 3.17
 -1 21 -6 -0.88 2.63
 1 -21 7 13.22 4.49
 -1 21 -7 17.39 4.03
 -1 21 -8 -0.34 4.11
 1 -21 8 -1.56 2.69
 -1 21 -8 0.58 1.79
 -1 21 -9 -3 4.45
 1 -21 9 3.06 2.95
 -1 21 -9 0.97 1.61
 1 -21 10 3.45 2.42
 -1 21 -10 -2.14 4.04
 -1 20 11 20.95 5.17
 -1 20 10 7.33 3.42
 1 -20 -10 9.53 4.38
 1 -20 -9 13.68 5.27
 -1 20 9 4.56 3.38
 1 -20 -8 -1.43 3.39
 -1 20 8 -3.26 3.98
 1 -20 -8 3.25 2
 1 -20 -7 17.11 3.88
 1 -20 -7 13.86 5.27
 -1 20 7 12.76 5.56
 1 -20 -6 7.51 3.13
 1 -20 -6 -1.42 4.39
 -1 20 6 5.04 3.87
 1 -20 -5 8.23 3.4
 1 -20 -5 -3.25 4.48
 -1 20 5 0.36 3.69
 1 -20 -4 80.27 11.84
 -1 20 4 68.43 10.6
 1 -20 -4 58.81 7.82
 1 -20 -3 3.65 2.72
 1 -20 -3 -4.92 4.73
 -1 20 3 -3.67 4.13
 1 -20 -2 45.19 6.98
 1 -20 -2 31.83 8.04
 -1 20 2 46.43 9.35
 1 -20 -1 3.21 2.48
 1 -20 -1 2.75 4.1
 -1 20 1 9.74 4.82
 1 -20 0 34.62 6.56
 1 -20 0 34.79 8.23
 -1 20 0 43.13 8.83
 1 -20 1 -1.53 2.23
 1 -20 1 -1.7 3.69
 -1 20 -1 2.37 3.66
 -1 20 -2 1.61 2.94
 1 -20 2 0.17 3.87
 1 -20 2 4.7 3.02
 -1 20 -3 24.64 6.6
 1 -20 3 24.44 4.88
 1 -20 3 36.15 8.21
 1 -20 4 -1.25 2.64
 1 -20 4 3.68 3.28
 1 -20 5 19.93 4.24
 -1 20 -6 3.42 5.64
 1 -20 6 2.28 2.06
 -1 20 -6 2.98 2.63
 1 -20 7 30.69 4.85
 -1 20 -7 28.4 9.49
 -1 20 -7 28.69 5.67
 -1 20 -8 8.53 7.02
 -1 20 -8 1.62 2.55
 -1 20 -9 3.43 5.98
 -1 20 -9 -0.09 2.23
 -1 20 -10 -2.62 5.17
 -1 20 -10 2.3 2.15
 -1 20 -11 8.01 5.8
 -1 20 -11 -0.2 1.85
 -1 20 -12 -4.53 4.24
 1 -19 -13 -0.56 1.54
 -1 19 12 4.22 2.8
 1 -19 -12 -0.08 1.75
 -1 19 11 0.55 2.75
 1 -19 -11 0.46 1.77
 1 -19 -10 1.48 4.03
 -1 19 10 2.48 3.49
 1 -19 -10 1.11 2.2
 1 -19 -9 3.92 3.43
 -1 19 9 4.77 4.7
 1 -19 -8 30.04 5.08
 1 -19 -8 29.45 7.53
 -1 19 8 28.85 7.65
 1 -19 -7 18.72 6.45
 1 -19 -7 17.48 4.1
 -1 19 7 23.48 7.59
 1 -19 -6 -1.6 4.14
 1 -19 -6 -1.99 2.89
 -1 19 6 2.59 4.65
 1 -19 -5 8.75 6.12
 1 -19 -5 13.64 4.42
 -1 19 5 6.94 5.04
 1 -19 -4 -2.41 4.29
 1 -19 -4 2.77 2.63
 -1 19 4 4.14 4.61
 1 -19 -3 19.91 6.66
 1 -19 -3 10.56 4.25
 -1 19 3 9.99 5.63
 1 -19 -2 27.09 7.12
 1 -19 -2 15.19 4.76
 -1 19 2 23.37 7.01
 1 -19 -1 61.1 9.25
 1 -19 -1 46.97 9.71
 -1 19 1 45.33 9.66
 1 -19 0 31.17 8.23
 1 -19 0 36.35 7.05
 -1 19 0 38.96 8.92
 1 -19 1 -1.5 4.26
 1 -19 1 1.41 2.21
 -1 19 -1 -5.22 4.9
 -1 19 -2 36.87 8.47
 1 -19 2 39.09 7.25
 1 -19 2 29.78 7.97
 -1 19 -3 49.07 9.34
 1 -19 3 60.55 8.61
 -1 19 -4 0.8 2.84
 1 -19 4 4.83 3.54
 1 -19 5 18.01 4.72
 1 -19 6 55.33 7.52
 1 -19 7 13.22 3.88
 -1 19 -7 6.36 6.66
 -1 19 -7 12.48 4.51
 1 -19 8 2.66 1.69
 -1 19 -8 -4.29 3.62
 -1 19 -8 -0.74 6.44
 -1 19 -9 36.72 6.47
 -1 19 -9 22.83 8.53
 -1 19 -10 21.37 4.84
 -1 19 -10 9.03 6.79
 -1 19 -11 8.27 3.41
 -1 19 -11 0.63 5.7
 -1 19 -12 4.16 2.62
 -1 19 -12 1.92 5.29
 -1 19 -13 -2.04 5.79
 1 -18 -15 -1.62 1.83
 1 -18 -14 8.91 3.17
 1 -18 -14 13.15 3.04
 -1 18 13 5.94 3.28
 1 -18 -13 2.93 2.82
 1 -18 -13 5.12 2.08
 1 -18 -12 10.32 3.87
 -1 18 12 16.74 5.17
 1 -18 -12 13.2 3.59
 -1 18 11 4.38 3.84
 1 -18 -11 1.53 2.69
 1 -18 -11 4.26 3.72
 1 -18 -11 5.09 5.33
 1 -18 -11 1.99 1.85
 1 -18 -10 16.2 6.1
 1 -18 -10 -1.93 4.06
 -1 18 10 17.8 6.46
 1 -18 -10 16.4 3.96
 -1 18 9 3.11 3.93
 1 -18 -9 5.14 2.83
 1 -18 -9 0.7 4.24
 1 -18 -9 -4.45 5.31
 -1 18 8 2.47 3.75
 1 -18 -8 2.99 2.45
 1 -18 -8 -0.18 4.45
 -1 18 7 11.15 6.27
 1 -18 -7 6.23 2.36
 1 -18 -7 18.26 6.84
 -1 18 6 -1.1 3.81
 1 -18 -6 2.2 3.11
 1 -18 -6 6.18 5.06
 1 -18 -5 96.99 11.35
 -1 18 5 102.12 15.09
 1 -18 -5 105.76 14.12
 1 -18 -4 -3.58 4.29
 -1 18 4 -2.49 4.39
 1 -18 -4 9.16 3.72
 1 -18 -3 15.06 5.74
 -1 18 3 22.42 7.84
 1 -18 -3 16.25 4.68
 1 -18 -2 4.2 3.15
 1 -18 -1 15.2 6.02
 1 -18 0 1.96 2.64
 -1 18 -1 5.07 4.23
 1 -18 1 8.77 4.19
 -1 18 -2 40.12 9.15
 1 -18 2 14.66 4.97
 -1 18 -3 2.72 4.04
 1 -18 3 2.32 3.04
 -1 18 -4 52.14 9.69
 1 -18 4 52.59 8.56
 1 -18 5 0.14 1.95
 1 -18 6 40.74 7.39
 1 -18 7 1.79 2.1
 1 -18 8 2.97 1.89
 -1 18 -8 -1.34 3.31
 -1 18 -9 -6.41 5.89
 -1 18 -9 6.42 3.45
 -1 18 -10 1.8 6.28
 -1 18 -10 -0.82 3.27
 -1 18 -11 -0.98 6.22
 -1 18 -11 6.72 3.53
 -1 18 -12 4.55 5.63
 -1 18 -12 5.72 2.82
 -1 18 -12 12.89 6.71
 -1 18 -13 4.98 5.78
 -1 18 -13 2.33 2.42
 -1 18 -13 -1.15 4.37
 -1 18 -14 6.62 5.96
 -1 18 -14 10.6 6.07
 1 -17 -16 -4.51 2.52
 1 -17 -15 0.58 2.57
 1 -17 -15 -3.06 2.33
 1 -17 -14 1.36 2.19
 1 -17 -14 2.19 2.89
 1 -17 -14 -0.76 4.43
 1 -17 -13 -0.1 2.16
 1 -17 -13 3.13 4.93
 1 -17 -13 -4.59 3.07
 -1 17 13 -1.1 3.33
 1 -17 -12 1.27 2.2
 1 -17 -12 -5.56 6.33
 -1 17 12 -3.6 4.19
 1 -17 -12 -1.96 3.03
 1 -17 -11 9.08 5.85
 1 -17 -11 5.03 2.61
 -1 17 11 1.65 3.6
 1 -17 -11 6.98 6.09
 1 -17 -10 1.45 2.04
 -1 17 10 4.81 4.72
 1 -17 -10 10.56 6.39
 1 -17 -9 10.43 3.66
 1 -17 -9 7.01 5.3
 -1 17 9 5.55 5.34
 1 -17 -9 2.74 2.66
 -1 17 8 1.79 4.24
 1 -17 -8 9.95 5.26
 1 -17 -8 6.11 3.21
 -1 17 7 -1.38 4.61
 1 -17 -7 -1.2 3.7
 1 -17 -7 3.19 3.65
 1 -17 -6 46.27 8.1
 1 -17 -5 11.12 4.37
 1 -17 -4 2.38 3.2
 -1 17 3 2.14 4.85
 1 -17 -3 -8.04 6.79
 1 -17 -3 -2.28 3.62
 -1 17 2 -2.35 4.61
 1 -17 -2 2.27 4.54
 1 -17 -2 3.4 4.42
 -1 17 1 10.66 6.69
 1 -17 -1 9.7 6.28
 1 -17 -1 11.57 4.36
 -1 17 0 -0.68 4.07
 1 -17 0 0.36 2.59
 -1 17 -1 14.4 6.38
 1 -17 1 19.43 6.41
 -1 17 -2 28.12 8.32
 1 -17 2 28.86 7.55
 -1 17 -3 6.18 4.93
 1 -17 3 18.13 5.79
 1 -17 4 6.31 3.3
 1 -17 5 28.15 6.37
 1 -17 6 76.31 10.23
 1 -17 7 0.55 2.13
 1 -17 8 34.63 6.58
 -1 17 -9 80.76 10.32
 -1 17 -10 1.24 1.92
 -1 17 -10 2.14 2.97
 -1 17 -11 0.58 2.05
 -1 17 -11 8.92 7.31
 -1 17 -11 0.37 3.25
 -1 17 -12 57.9 8
 -1 17 -12 54.59 7.01
 -1 17 -13 13.63 7.51
 -1 17 -13 16.56 4.6
 -1 17 -13 26.8 4.57
 -1 17 -14 12.13 7.66
 -1 17 -14 5.95 2.38
 -1 17 -14 5.45 6.78
 -1 17 -15 7.86 6.16
 -1 17 -15 -0.39 5.39
 -1 17 -16 13.19 6.18
 -1 17 -17 -3.08 2.55
 1 -16 -17 -0.35 2.07
 1 -16 -17 0.06 1.41
 1 -16 -16 3.11 4
 1 -16 -16 3.74 2.31
 1 -16 -16 6.32 3.61
 1 -16 -15 25.72 5.29
 1 -16 -15 34.96 5.72
 1 -16 -15 18.83 7.85
 1 -16 -14 5.57 4.74
 1 -16 -14 16.79 4.88
 1 -16 -14 16.88 4.42
 1 -16 -13 6.83 3.84
 1 -16 -13 0.42 2.52
 -1 16 13 3 3.81
 1 -16 -13 -1.89 4.75
 1 -16 -12 8.14 6.5
 1 -16 -12 -0.64 2.15
 -1 16 12 4.72 4.2
 1 -16 -12 4.49 4.77
 -1 16 11 75.31 12.08
 1 -16 -11 58.43 8.68
 1 -16 -11 86.63 12.66
 -1 16 10 10.13 4.48
 1 -16 -10 -0.52 6
 1 -16 -10 10.46 6.02
 1 -16 -10 2.53 2.68
 1 -16 -9 19.59 5.7
 1 -16 -9 16.74 5.16
 1 -16 -8 45.32 7.91
 1 -16 -8 40.84 7.57
 1 -16 -7 7.96 3.73
 -1 16 7 12.96 5.63
 1 -16 -7 14.51 6.15
 1 -16 -7 9.05 4.51
 1 -16 -6 65.93 10.24
 1 -16 -6 61.55 11.95
 -1 16 6 66.01 13.33
 -1 16 5 1.7 4.39
 1 -16 -5 10.91 6.7
 1 -16 -5 -1.06 2.57
 1 -16 -4 89.3 12.55
 1 -16 -4 95.87 13.79
 1 -16 -3 65.11 10.97
 1 -16 -3 88.02 13.19
 1 -16 -2 5.37 4.19
 1 -16 -2 6.77 5.71
 1 -16 -1 29.18 7.63
 1 -16 0 13.74 5.32
 -1 16 -1 89.07 14.39
 1 -16 1 72.74 11.6
 1 -16 2 13.66 4.99
 -1 16 -2 8.5 5.71
 -1 16 -3 157.08 18.22
 1 -16 3 142.81 15.37
 1 -16 4 7.55 4.16
 -1 16 -4 7.65 4.66
 1 -16 5 29.03 7.61
 -1 16 -5 37.3 8.03
 1 -16 6 15.52 5.02
 1 -16 7 16.16 4.97
 1 -16 8 7.82 3.36
 -1 16 -9 15.32 8.58
 -1 16 -9 12.32 5.29
 -1 16 -10 37.18 12.63
 -1 16 -10 36.98 7.67
 -1 16 -10 23.99 10.11
 -1 16 -11 2.32 6.49
 -1 16 -11 4.18 3.08
 -1 16 -11 0.84 3.75
 -1 16 -11 -1.67 9.06
 -1 16 -12 18.69 8.63
 -1 16 -12 30.31 5.88
 -1 16 -12 27.11 6.68
 -1 16 -12 3.69 8.89
 -1 16 -13 -2.65 6.11
 -1 16 -13 -9.9 11.43
 -1 16 -13 0.2 1.98
 -1 16 -13 -2.25 3.5
 -1 16 -14 0.25 6.79
 -1 16 -14 3.29 2.7
 -1 16 -14 2.36 2.22
 -1 16 -14 14.96 11.28
 -1 16 -15 -7.4 7.4
 -1 16 -15 7.02 2.79
 -1 16 -15 -2.24 6.61
 -1 16 -15 4.47 9.44
 -1 16 -16 5.32 5.86
 -1 16 -16 13.05 9.28
 -1 16 -16 5.47 2.19
 -1 16 -17 8.8 6.36
 -1 16 -17 14.39 8.36
 -1 16 -18 -0.15 1.87
 1 -15 -19 -0.51 1.56
 1 -15 -18 0.6 1.47
 1 -15 -18 5.01 3.19
 1 -15 -17 3.64 2.49
 1 -15 -17 0.97 2.14
 1 -15 -16 -1.93 4.78
 1 -15 -16 2.96 2.98
 1 -15 -16 0.25 2.92
 1 -15 -15 4.18 7.09
 1 -15 -15 13.53 4.21
 1 -15 -15 3.55 3.15
 1 -15 -14 -1.24 4.7
 1 -15 -14 -1.18 2.73
 1 -15 -14 -1.13 2.4
 1 -15 -13 0.82 3.28
 1 -15 -13 6.42 6.69
 1 -15 -13 -1.41 3.26
 -1 15 13 1.21 3.76
 -1 15 12 17.95 6.4
 1 -15 -12 1.05 5.12
 1 -15 -12 15.53 4.48
 1 -15 -12 24.15 7.21
 1 -15 -11 20.78 8.42
 1 -15 -11 28.58 8.02
 -1 15 11 25.27 7.83
 1 -15 -11 34.54 7.34
 1 -15 -10 10.93 4.67
 1 -15 -9 34.34 7.07
 1 -15 -9 17.16 6.43
 1 -15 -9 30.82 7.49
 -1 15 9 24.76 7.98
 1 -15 -8 9.33 5.84
 1 -15 -8 19.37 5.99
 -1 15 8 20.56 7.64
 1 -15 -7 4.67 5.03
 1 -15 -7 1.52 3.76
 -1 15 7 7.99 5.56
 1 -15 -6 -0.54 3.49
 1 -15 -6 2.03 4.54
 1 -15 -6 0.91 3
 1 -15 -5 96.83 12.82
 1 -15 -5 85.28 13.05
 1 -15 -4 70.07 11.98
 1 -15 -3 -1.2 4.37
 -1 15 -4 0.2 3.61
 -1 15 -5 7.83 4.61
 1 -15 5 5.66 4.03
 -1 15 -6 15.73 9.6
 1 -15 6 18.08 5.68
 -1 15 -7 17.25 8.93
 1 -15 7 24.34 6.66
 1 -15 8 58.77 9.3
 -1 15 -8 31.14 11.59
 -1 15 -8 41.54 13.76
 -1 15 -9 13.37 10.76
 -1 15 -9 -1.04 7.03
 -1 15 -9 12.77 5.38
 -1 15 -10 -1.26 3.3
 -1 15 -11 40.43 15.95
 -1 15 -11 14.47 8.86
 -1 15 -11 27.57 10.36
 -1 15 -11 32.86 6.93
 -1 15 -12 7.18 9.91
 -1 15 -12 17.27 5.4
 -1 15 -12 11.23 7.43
 -1 15 -12 23.45 6.21
 -1 15 -13 9.17 5.45
 -1 15 -13 13.03 4.3
 -1 15 -13 -2.56 8.59
 -1 15 -13 9.44 4.67
 -1 15 -14 7.53 4.58
 -1 15 -14 20.54 13.38
 -1 15 -14 13 4.24
 -1 15 -14 10.76 8.3
 -1 15 -14 7.29 3.27
 -1 15 -15 12.72 7.72
 -1 15 -15 20.38 4.87
 -1 15 -15 24 6.51
 -1 15 -16 3.16 5.84
 -1 15 -16 -0.29 2.85
 -1 15 -16 4.75 2.64
 -1 15 -16 0.52 5.61
 -1 15 -16 7.84 10.99
 -1 15 -17 3.96 2.15
 -1 15 -17 3.03 6.51
 -1 15 -17 2.99 7.87
 -1 15 -18 8.77 3.62
 -1 15 -18 6.41 5.62
 -1 15 -18 -3.63 7.78
 -1 15 -18 4.78 1.9
 -1 15 -19 2.44 4.27
 1 -14 -20 2.24 1.77
 1 -14 -19 7.81 3.08
 1 -14 -19 9 2.55
 1 -14 -18 3.42 2.87
 1 -14 -18 -2.07 2.29
 1 -14 -17 4.3 2.96
 1 -14 -17 -2.02 2.75
 1 -14 -16 53.89 7.63
 1 -14 -16 26.88 8.95
 1 -14 -16 42.24 7.96
 1 -14 -15 44.39 7.72
 1 -14 -15 42.22 8.1
 1 -14 -15 45.25 12.17
 1 -14 -14 2.65 5.21
 1 -14 -14 -0.49 2.98
 1 -14 -14 -1.13 2.61
 1 -14 -13 1.35 6.41
 1 -14 -13 6.09 4.83
 1 -14 -12 93.12 11.93
 1 -14 -11 2.71 4.76
 1 -14 -11 0.16 2.97
 1 -14 -11 0.99 3.77
 -1 14 11 7.84 5.05
 -1 14 10 40.74 9.44
 1 -14 -10 23.17 7.49
 1 -14 -10 21.56 6.16
 1 -14 -9 40.24 7.85
 -1 14 9 77.91 12.89
 1 -14 -9 66.97 11.51
 1 -14 -8 61.72 9.72
 1 -14 -8 76.26 11.83
 1 -14 -7 25.35 6.51
 1 -14 -7 33.8 8.26
 1 -14 -6 1.88 2.93
 1 -14 -6 1.57 3.9
 1 -14 -5 255.58 21.2
 1 -14 -5 316.01 24.38
 1 -14 -4 89.95 13
 1 -14 -4 91.51 12.87
 1 -14 -3 5.54 6.17
 1 -14 -3 -4.57 4.37
 1 -14 -2 40.68 9.26
 1 -14 -1 73.99 11.79
 1 -14 0 50.93 10.37
 1 -14 1 4.04 5.25
 1 -14 2 250.87 21.57
 1 -14 3 0.59 3.16
 1 -14 4 33.56 8.52
 -1 14 -5 -0.28 6.74
 -1 14 -5 1.36 5.2
 1 -14 5 5.8 4.5
 -1 14 -5 2.45 3.61
 -1 14 -6 37.44 11.75
 -1 14 -6 49.44 12.47
 -1 14 -7 27.33 9.89
 -1 14 -7 27.75 10.71
 -1 14 -8 29.45 9.92
 -1 14 -8 36.33 11.85
 -1 14 -9 67.08 14.99
 -1 14 -9 78.77 17.57
 -1 14 -9 85.02 20.22
 -1 14 -10 5.97 5.81
 -1 14 -10 8.73 8.48
 -1 14 -10 11.7 11.61
 -1 14 -10 14.62 5.9
 -1 14 -11 33.42 7.98
 -1 14 -12 -0.76 4.26
 -1 14 -12 3.33 5.02
 -1 14 -12 0.42 3.01
 -1 14 -13 29.59 8.42
 -1 14 -13 41.56 8.5
 -1 14 -13 18.76 8.7
 -1 14 -13 34.02 13.1
 -1 14 -13 25.96 14.38
 -1 14 -13 42.92 7.52
 -1 14 -14 6.57 8.9
 -1 14 -14 -8.37 11.3
 -1 14 -14 5.25 3.42
 -1 14 -14 -1.35 3.39
 -1 14 -14 -8.74 5.57
 -1 14 -15 -0.45 9.5
 -1 14 -15 0.81 5.78
 -1 14 -15 9.78 3.99
 -1 14 -15 3.01 4.17
 -1 14 -16 24.23 12.54
 -1 14 -16 0.25 6.52
 -1 14 -16 7.8 4.61
 -1 14 -16 16.89 4.76
 -1 14 -17 -0.39 8.58
 -1 14 -17 9.31 5.02
 -1 14 -17 9.51 3.34
 -1 14 -17 -4.83 6.87
 -1 14 -18 13.56 10.95
 -1 14 -18 1.26 3.27
 -1 14 -18 9.62 4.27
 -1 14 -18 10.24 7.28
 -1 14 -18 5.12 2.11
 -1 14 -18 12.73 3.15
 -1 14 -19 2.48 1.58
 -1 14 -19 2.46 2.6
 -1 14 -19 -2.22 5.87
 -1 14 -19 -5.56 8.99
 1 -13 -20 3.68 1.77
 1 -13 -20 2.52 2.21
 1 -13 -19 3.77 2.59
 1 -13 -19 1.86 2.53
 1 -13 -18 1.38 2.42
 1 -13 -18 -2.69 5.5
 1 -13 -18 0.76 2.43
 1 -13 -17 1.85 2.32
 1 -13 -17 8.68 4.33
 1 -13 -17 10.79 7.73
 1 -13 -16 21.89 4.72
 1 -13 -16 32.73 6.62
 1 -13 -16 36.63 7.82
 1 -13 -16 21.79 8.71
 1 -13 -15 -1.44 3.69
 1 -13 -15 1.62 6.3
 1 -13 -15 -1.82 3.65
 1 -13 -14 -3.32 6.07
 1 -13 -14 12.12 5.26
 1 -13 -14 6.4 4.37
 1 -13 -13 26.14 6.48
 1 -13 -12 36.69 11.44
 1 -13 -12 49.34 8.76
 1 -13 -12 61.15 10.84
 -1 13 12 56.42 10.62
 1 -13 -11 6.12 5.11
 -1 13 11 7.61 4.97
 1 -13 -11 -1.62 6.97
 -1 13 10 10.58 6.74
 1 -13 -10 13.33 6.42
 1 -13 -9 68.2 11.68
 1 -13 -9 67.94 10.89
 1 -13 -8 1.18 3.37
 1 -13 -8 1.16 3.08
 1 -13 -8 -2.3 4.86
 1 -13 -7 1.31 2.79
 1 -13 -7 -1.7 4.44
 1 -13 -7 10.24 5.09
 1 -13 -6 173.59 16.89
 1 -13 -6 125.87 15.16
 1 -13 -5 125.44 14.83
 1 -13 -5 96.24 13.27
 1 -13 -4 29.11 8.33
 1 -13 -4 14.02 6.51
 1 -13 -3 83.59 12.73
 1 -13 -2 220.42 20
 1 -13 -1 12.92 5.51
 1 -13 0 1.31 5.53
 1 -13 0 18.38 6.89
 1 -13 1 575.28 32.47
 1 -13 1 423.35 29.04
 1 -13 2 241.77 20.98
 1 -13 2 174.55 18.93
 1 -13 3 22.58 6.5
 1 -13 3 34.29 8.36
 -1 13 -4 119.26 17.1
 -1 13 -4 118.49 17.76
 1 -13 4 140.16 15.72
 1 -13 4 132.22 16.04
 -1 13 -5 146.35 20.01
 -1 13 -5 144.63 19.07
 1 -13 5 157.53 16.48
 -1 13 -6 56.38 13.81
 -1 13 -6 52.03 11.79
 1 -13 6 65.58 10.72
 1 -13 7 13.83 4.75
 -1 13 -7 -2.16 6.12
 -1 13 -7 -0.9 5.11
 -1 13 -8 164.54 23.78
 -1 13 -8 168.02 22.25
 -1 13 -9 154.48 22.61
 -1 13 -9 141.64 21.96
 -1 13 -9 134.9 15.87
 -1 13 -10 16.97 9.88
 -1 13 -10 9.73 8.4
 -1 13 -10 2.77 3.92
 -1 13 -11 1.13 7.39
 -1 13 -11 -10.09 7.38
 -1 13 -11 -2.42 5.63
 -1 13 -11 3.24 8.94
 -1 13 -12 67.11 10.57
 -1 13 -12 48.62 14.74
 -1 13 -12 44.68 14.24
 -1 13 -12 46.73 12.96
 -1 13 -12 58.85 16.98
 -1 13 -12 64.07 12.22
 -1 13 -13 4.75 3.38
 -1 13 -13 10.44 4.38
 -1 13 -14 6.19 5.09
 -1 13 -14 9.54 4.28
 -1 13 -14 13.2 14.51
 -1 13 -14 1.95 8.78
 -1 13 -14 11.31 4.91
 -1 13 -14 13.65 8.62
 -1 13 -15 20.69 8.02
 -1 13 -15 34.98 8.74
 -1 13 -15 31.69 6.22
 -1 13 -15 28.86 13.81
 -1 13 -16 34.58 6.71
 -1 13 -16 31.85 8.38
 -1 13 -16 35.71 15.82
 -1 13 -16 7.71 6.55
 -1 13 -17 3.54 2.92
 -1 13 -17 -3.1 3.58
 -1 13 -17 8.31 11.22
 -1 13 -18 -9.16 8.42
 -1 13 -18 1.86 1.92
 -1 13 -18 3.79 2.58
 -1 13 -18 1.62 3.48
 -1 13 -18 -7.21 10.37
 -1 13 -19 4.01 2.74
 -1 13 -19 -5.65 7.03
 -1 13 -19 14.31 3.37
 -1 13 -19 6.75 2.49
 -1 13 -19 6.36 11.08
 -1 13 -19 8.12 4.07
 -1 13 -20 1.31 1.85
 -1 13 -20 4.13 8.85
 -1 13 -20 -3.13 5.03
 1 -12 -21 0.51 2.11
 1 -12 -20 -1.8 1.46
 1 -12 -20 -2.22 2.44
 1 -12 -19 8.16 2.8
 1 -12 -19 8 3.6
 1 -12 -18 2.82 2.65
 1 -12 -18 -1.72 5.4
 1 -12 -18 3.82 3.36
 1 -12 -18 -3.12 3.37
 1 -12 -17 12.77 4.14
 1 -12 -17 11.23 4.23
 1 -12 -17 6.84 6.97
 1 -12 -17 12.21 3.52
 1 -12 -17 15.69 5.17
 1 -12 -16 19.99 5.49
 1 -12 -16 14.32 4.9
 1 -12 -16 13.44 8.11
 1 -12 -16 14.87 4.32
 1 -12 -16 18.84 6.39
 1 -12 -15 42.91 7.86
 1 -12 -15 50.4 9.73
 1 -12 -15 42.49 8.35
 1 -12 -15 30.38 10.98
 1 -12 -14 14.62 5.49
 1 -12 -14 19.01 5.16
 1 -12 -13 19.85 9.14
 1 -12 -13 16.84 5.86
 1 -12 -12 -2.74 3.91
 1 -12 -12 7.97 4.83
 1 -12 -12 1.36 4.49
 -1 12 12 7.48 5.99
 1 -12 -11 26.08 9.59
 1 -12 -11 19.64 7.54
 1 -12 -11 20.99 6.91
 1 -12 -11 18.39 5.67
 -1 12 11 11.68 5.9
 1 -12 -10 98.85 13.18
 1 -12 -10 104.05 14.51
 -1 12 10 109.2 14.87
 1 -12 -10 83.78 12.85
 1 -12 -9 127.35 15.1
 1 -12 -9 127.81 14.85
 1 -12 -9 104.04 13.31
 1 -12 -9 97.56 11.75
 1 -12 -8 104.22 13.37
 1 -12 -8 115.89 12.97
 1 -12 -8 113.59 14.24
 1 -12 -8 105.23 12.69
 1 -12 -7 30.6 7.8
 1 -12 -7 24.41 6.96
 1 -12 -6 289.53 21.86
 1 -12 -6 330.49 23.71
 1 -12 -5 39.84 8.81
 1 -12 -5 39.49 8.48
 1 -12 -4 36.26 8.22
 1 -12 -4 17.63 6.55
 1 -12 -3 255.16 21.64
 1 -12 -2 184.97 19.63
 1 -12 -2 119.05 14.83
 1 -12 -1 161.93 17.96
 1 -12 -1 109.32 14.41
 1 -12 0 30.43 8.36
 1 -12 0 24.43 6.45
 1 -12 1 318.67 24.1
 1 -12 1 289.33 20.24
 1 -12 1 367.66 25.9
 1 -12 2 4.37 4.56
 1 -12 2 18.48 6.62
 1 -12 3 23.87 7.88
 -1 12 -3 23.24 7.94
 1 -12 3 10.09 5.05
 1 -12 4 40.15 9.26
 -1 12 -4 36 10.3
 1 -12 4 39.25 8.32
 1 -12 5 2.27 4.19
 1 -12 5 4.45 4.51
 -1 12 -5 3.63 5.94
 -1 12 -5 1 6.26
 1 -12 6 28.15 7.56
 -1 12 -6 37.78 10.12
 -1 12 -7 3.97 3.96
 -1 12 -7 2.87 6.13
 -1 12 -7 6.52 7.35
 1 -12 7 3.6 3.37
 1 -12 8 184.45 16.39
 -1 12 -8 211.92 25.27
 -1 12 -8 195.56 23.99
 -1 12 -8 198.55 18.94
 -1 12 -8 167.26 13.07
 -1 12 -9 10.14 5.89
 -1 12 -9 -1.61 5.99
 -1 12 -9 7.01 7.12
 -1 12 -9 1.26 2.14
 -1 12 -9 3.1 7.44
 -1 12 -10 65.61 8.53
 -1 12 -10 68.5 10.36
 -1 12 -10 76.5 17.13
 -1 12 -10 78.53 17.03
 -1 12 -10 71.03 12.43
 -1 12 -10 66.95 17.2
 -1 12 -10 55.35 16.87
 -1 12 -11 2.58 7.75
 -1 12 -11 3.89 6.62
 -1 12 -11 10.37 9.07
 -1 12 -11 -0.45 9.56
 -1 12 -11 -0.48 2.26
 -1 12 -11 -0.91 4.5
 -1 12 -12 6.97 8.83
 -1 12 -12 6.91 7.91
 -1 12 -12 4.75 10.76
 -1 12 -12 10.52 6.98
 -1 12 -12 4.24 6.95
 -1 12 -13 -0.63 3.91
 -1 12 -13 -1.19 4.16
 -1 12 -13 -17.22 14.31
 -1 12 -13 10.35 8.72
 -1 12 -13 18.42 11.59
 -1 12 -13 -8.68 9.8
 -1 12 -13 3.68 3.39
 -1 12 -14 5.34 4.04
 -1 12 -14 0.45 2.96
 -1 12 -15 4.8 3.08
 -1 12 -15 0.88 6.85
 -1 12 -15 -3.01 4.29
 -1 12 -15 8.53 12.38
 -1 12 -16 1.05 2.54
 -1 12 -16 -9.75 8.8
 -1 12 -16 -0.88 5.33
 -1 12 -17 6.86 2.98
 -1 12 -17 -2.34 6.86
 -1 12 -17 18.87 12
 -1 12 -17 14.15 6.69
 -1 12 -18 10.78 5.55
 -1 12 -18 -1.24 2.25
 -1 12 -18 -2.65 9.69
 -1 12 -19 5.38 2.75
 -1 12 -19 5.11 2.53
 -1 12 -19 2.93 3.22
 -1 12 -19 7.93 8.02
 -1 12 -19 -1.85 3.14
 -1 12 -19 -7.23 12.15
 -1 12 -20 -1.58 1.69
 -1 12 -20 1.87 1.98
 -1 12 -20 3.82 4.16
 -1 12 -20 -3.84 6.21
 -1 12 -20 1.75 8.95
 -1 12 -20 2.34 2.41
 -1 12 -21 -3.72 8.06
 -1 12 -21 7.12 5.77
 1 -11 -22 1.73 2.19
 1 -11 -21 2.14 1.49
 1 -11 -21 2.3 2.38
 1 -11 -20 0.18 1.73
 1 -11 -20 0.6 1.79
 1 -11 -19 0.11 2
 1 -11 -19 -2.64 2.53
 1 -11 -19 4.98 3.76
 1 -11 -18 7.53 4.33
 1 -11 -18 5.39 3.84
 1 -11 -18 4.58 3.4
 1 -11 -18 0.26 5.59
 1 -11 -18 4.33 2.61
 1 -11 -17 16.12 5.94
 1 -11 -17 22.24 5.69
 1 -11 -17 13.85 4.66
 1 -11 -17 8.6 7.71
 1 -11 -17 11.97 3.97
 1 -11 -16 -0.88 3.57
 1 -11 -16 3.38 3.45
 1 -11 -16 5.12 6.04
 1 -11 -16 2.91 2.63
 1 -11 -16 0.92 3.7
 1 -11 -15 1.6 3.63
 1 -11 -15 4.26 3.51
 1 -11 -14 13.79 6.59
 1 -11 -14 14.24 4.9
 1 -11 -14 17.88 8.49
 1 -11 -14 11.37 4.8
 1 -11 -13 14.63 8.15
 -1 11 12 -1.56 4.41
 1 -11 -12 -0.89 3.93
 1 -11 -12 -0.16 3.37
 1 -11 -12 1.33 4.09
 1 -11 -12 -2.92 4.56
 1 -11 -12 -2.93 6.1
 1 -11 -11 1.67 3.88
 1 -11 -11 2.04 5.94
 1 -11 -11 2.13 4.79
 1 -11 -11 2.59 3.27
 1 -11 -11 0.71 3.42
 -1 11 11 -1.63 4.27
 1 -11 -10 55.24 10.14
 1 -11 -10 57.68 8.83
 1 -11 -10 50.93 9.53
 1 -11 -10 42.94 9.45
 1 -11 -9 3.36 4.15
 1 -11 -9 2.05 3.9
 1 -11 -9 6.33 4.53
 1 -11 -9 -0.59 2.67
 1 -11 -8 -0.52 3.69
 1 -11 -8 6.96 4.67
 1 -11 -8 4.02 2.51
 1 -11 -8 3.62 4.65
 1 -11 -7 42.4 8.49
 1 -11 -7 42.67 8.55
 1 -11 -7 39.11 7.84
 1 -11 -6 41.15 9.05
 1 -11 -6 41.23 8.29
 1 -11 -5 20.61 6.82
 1 -11 -5 38.85 9.63
 1 -11 -5 21.5 7.33
 1 -11 -4 1.58 3.63
 1 -11 -4 -0.19 3.18
 1 -11 -3 174.88 18.92
 1 -11 -3 330.36 24.08
 1 -11 -2 41.08 8.59
 1 -11 -2 15.93 6.41
 1 -11 -1 1.87 5.16
 1 -11 -1 9.28 5.98
 1 -11 0 261.97 21.49
 1 -11 0 352.87 24.8
 1 -11 1 72.75 11.81
 1 -11 1 129 15.23
 1 -11 2 -0.35 4.71
 -1 11 -2 3.66 3.94
 1 -11 2 3.83 4.77
 1 -11 3 -2.37 4.61
 -1 11 -3 -6.05 6.13
 1 -11 3 -0.19 3.14
 1 -11 4 767.66 35.79
 -1 11 -4 780.02 39.68
 1 -11 4 747.53 33.52
 -1 11 -5 122.12 12.88
 1 -11 5 134.87 14.18
 -1 11 -5 135.78 17.68
 1 -11 5 111.86 13.88
 1 -11 6 6.31 4.08
 -1 11 -6 15.5 6.04
 -1 11 -6 11.19 6.4
 -1 11 -6 8.39 3.61
 -1 11 -7 214.02 24.37
 -1 11 -7 227.25 24.43
 -1 11 -7 216.05 18.81
 -1 11 -7 199.1 23.8
 -1 11 -7 237.79 15.21
 1 -11 7 235.72 19.12
 -1 11 -8 168.11 13.17
 -1 11 -8 172.34 22.1
 -1 11 -8 167.54 21.82
 -1 11 -8 167.94 17.64
 -1 11 -8 148.68 21.08
 1 -11 8 184.56 16.24
 -1 11 -8 166.15 15.5
 -1 11 -9 14.08 10.57
 -1 11 -9 7.4 7.42
 -1 11 -9 3.09 2.98
 -1 11 -9 11.78 6.39
 -1 11 -9 1.42 2.44
 -1 11 -9 20.67 10.65
 -1 11 -10 36.57 7.62
 -1 11 -10 26.06 5.6
 -1 11 -10 44.02 13.27
 -1 11 -10 54.86 15.31
 -1 11 -10 36.94 9.47
 -1 11 -10 25.11 9.71
 -1 11 -10 30.53 7.57
 -1 11 -11 153.34 24.31
 -1 11 -11 163.22 15.74
 -1 11 -11 155.43 23.23
 -1 11 -11 159.92 23.86
 -1 11 -11 143.84 25.7
 -1 11 -11 163.15 16.11
 -1 11 -11 172.5 14.25
 -1 11 -11 179.95 19.7
 -1 11 -12 91.04 16.91
 -1 11 -12 87.21 18.16
 -1 11 -12 91.08 17.78
 -1 11 -12 90.71 12.01
 -1 11 -12 97.2 12.74
 -1 11 -12 97.4 15.17
 -1 11 -12 100.35 20.55
 -1 11 -12 110.62 23.71
 -1 11 -12 91.94 10.61
 -1 11 -13 7.27 9.6
 -1 11 -13 12.72 6.41
 -1 11 -13 10.94 11.56
 -1 11 -13 38.25 13.66
 -1 11 -13 12.64 4.8
 -1 11 -13 9.26 6.96
 -1 11 -14 77.36 20.67
 -1 11 -14 71.76 16.86
 -1 11 -14 87.84 19.39
 -1 11 -14 89.75 12.38
 -1 11 -14 57.04 13.89
 -1 11 -14 84.84 15.03
 -1 11 -14 100.66 12.24
 -1 11 -14 104.78 12.4
 -1 11 -15 144.47 14.32
 -1 11 -16 3.09 4.23
 -1 11 -16 3.42 2.96
 -1 11 -16 -0.51 10.26
 -1 11 -16 -6.59 7.54
 -1 11 -17 3.37 4.3
 -1 11 -17 2.22 3.13
 -1 11 -17 4.97 12.55
 -1 11 -17 7.58 8.18
 -1 11 -18 85.15 9.66
 -1 11 -18 52.59 18.81
 -1 11 -18 77.34 12.82
 -1 11 -19 19.35 5.71
 -1 11 -19 27.63 5.41
 -1 11 -19 25.34 5.22
 -1 11 -19 24.73 9.41
 -1 11 -19 13.19 10.27
 -1 11 -19 28.79 7.98
 -1 11 -20 0.67 2.48
 -1 11 -20 -0.74 1.77
 -1 11 -20 -1.16 1.71
 -1 11 -20 0.48 3.29
 -1 11 -21 17.17 3.51
 -1 11 -21 16.93 3.13
 -1 11 -21 12.08 4.6
 -1 11 -21 6.38 10.49
 -1 11 -21 15.29 7.91
 -1 11 -22 23.22 10.13
 1 -10 -22 9.52 3.28
 1 -10 -21 2.83 2.27
 1 -10 -21 2.6 2.55
 1 -10 -21 6.29 2.86
 1 -10 -20 31.49 5.69
 1 -10 -20 31.57 6.48
 1 -10 -20 29.76 5.7
 1 -10 -19 42.46 7.62
 1 -10 -19 29.57 5.94
 1 -10 -19 33.93 7.33
 1 -10 -18 0.65 3.1
 1 -10 -18 0.29 2.93
 1 -10 -18 -1.67 6.44
 1 -10 -18 5.36 3.25
 1 -10 -18 3.33 2.45
 1 -10 -17 -1.05 3.27
 1 -10 -17 2.88 6.34
 1 -10 -17 3.85 2.54
 1 -10 -17 3.11 2.61
 1 -10 -17 3.35 3.96
 1 -10 -16 66.52 10.55
 1 -10 -16 55.58 9.28
 1 -10 -16 53.84 8.09
 1 -10 -15 39.52 8.27
 1 -10 -15 45.69 9.32
 1 -10 -15 36.33 8.03
 1 -10 -15 44.1 12.01
 1 -10 -14 33.98 10.99
 1 -10 -14 23.09 7.09
 1 -10 -13 54.82 12.39
 1 -10 -13 33.99 9.59
 1 -10 -13 34.07 8.17
 1 -10 -13 48.49 8.98
 1 -10 -12 126.97 14.33
 1 -10 -12 162.47 15.8
 1 -10 -12 171.77 17.23
 1 -10 -12 166.76 20.24
 1 -10 -12 163 18.54
 1 -10 -11 67.22 11.25
 1 -10 -11 73.65 10.65
 1 -10 -11 81.09 12.17
 -1 10 11 62.25 10.62
 1 -10 -11 66.51 12.34
 1 -10 -11 59.62 12.46
 1 -10 -10 -0.2 4.11
 1 -10 -10 4.84 4.25
 1 -10 -10 7.22 5.03
 1 -10 -10 5.58 2.84
 1 -10 -9 206.06 18.25
 1 -10 -9 211.68 18.34
 1 -10 -9 236.01 20.06
 1 -10 -9 202.54 16.14
 1 -10 -9 232.96 17.42
 1 -10 -8 340.38 22.59
 1 -10 -8 392 24.73
 1 -10 -8 385.76 21.32
 1 -10 -8 413.84 31.53
 1 -10 -8 402.72 24.54
 1 -10 -8 345.29 22.12
 1 -10 -7 8.46 4.19
 1 -10 -7 0.94 2.45
 1 -10 -7 7.74 7.33
 1 -10 -7 3.91 3.89
 1 -10 -7 2.64 3.73
 1 -10 -6 7.91 4.47
 1 -10 -6 3.72 4.07
 1 -10 -6 6.82 5.88
 1 -10 -6 2.04 3.28
 1 -10 -5 46.63 9.13
 1 -10 -5 66.25 11.58
 1 -10 -5 60.99 9
 1 -10 -5 34.53 7.32
 1 -10 -4 76.28 12.54
 1 -10 -4 62.34 10.21
 1 -10 -4 64.59 11.12
 1 -10 -4 75.37 11.73
 1 -10 -3 1.83 3.8
 1 -10 -3 6.89 5.71
 1 -10 -2 606.13 31.99
 1 -10 -2 719.73 34.02
 1 -10 -1 29.15 7.56
 1 -10 -1 63.91 11.17
 1 -10 0 379.44 23.89
 1 -10 0 340.21 24.35
 1 -10 1 155.97 15.54
 1 -10 1 169.58 17.16
 1 -10 2 245.69 19.1
 1 -10 2 157.98 16.59
 1 -10 3 2.15 4.28
 1 -10 3 -3.65 4.82
 -1 10 -3 1.89 4.96
 -1 10 -4 10.47 3.22
 1 -10 4 5.73 5.37
 -1 10 -5 143.23 14.12
 -1 10 -5 96.33 9.23
 1 -10 5 152.21 14.57
 1 -10 5 70.41 10.9
 -1 10 -5 170.14 19.05
 -1 10 -5 144.75 17.74
 -1 10 -6 4.29 3.96
 -1 10 -6 2.82 3.11
 -1 10 -6 5.93 5.84
 1 -10 6 6.08 4.46
 1 -10 6 3.44 2.99
 -1 10 -6 3.35 5.4
 -1 10 -6 5.82 5.42
 -1 10 -7 404.27 25.92
 -1 10 -7 384.9 31.35
 -1 10 -7 358.39 16.96
 -1 10 -7 372.56 19.3
 1 -10 7 362.44 23.09
 -1 10 -7 380.19 30.51
 -1 10 -7 357.15 21.3
 -1 10 -8 17.6 5.17
 -1 10 -8 22.31 5.39
 -1 10 -8 18.54 4.45
 -1 10 -8 18.57 6.89
 -1 10 -8 4.2 6.76
 -1 10 -8 8.83 7.78
 -1 10 -8 7.96 5.6
 1 -10 8 23.65 6.56
 -1 10 -9 143.91 20.17
 -1 10 -9 158.31 21.52
 -1 10 -9 138.41 16.55
 -1 10 -9 158.99 22.74
 -1 10 -9 138.07 14.19
 -1 10 -9 115.34 10.06
 -1 10 -9 112.95 11.43
 -1 10 -10 5.4 4.29
 -1 10 -10 1.95 7.98
 -1 10 -10 6.93 4.74
 -1 10 -10 -1.87 5.79
 -1 10 -10 -4.3 9.32
 -1 10 -10 2.39 4.05
 -1 10 -10 5.93 3.9
 -1 10 -10 0.55 2.56
 -1 10 -11 -0.23 4.15
 -1 10 -11 -1.72 7.23
 -1 10 -11 8.31 4.93
 -1 10 -11 -1.32 7.22
 -1 10 -11 4.18 10.59
 -1 10 -11 5.06 8.85
 -1 10 -11 1 3.68
 -1 10 -11 6.75 3.9
 -1 10 -11 10.69 3.54
 -1 10 -12 4.06 5.19
 -1 10 -12 10.92 8.39
 -1 10 -12 6.85 4.39
 -1 10 -12 10.14 6.9
 -1 10 -12 3.82 6.41
 -1 10 -12 13.42 9.55
 -1 10 -12 -12.94 12.5
 -1 10 -12 3.79 4.99
 -1 10 -12 -0.13 2.53
 -1 10 -13 -0.64 3.59
 -1 10 -13 0.29 6.81
 -1 10 -13 1.48 4.27
 -1 10 -13 9.54 8.15
 -1 10 -13 9.05 8.84
 -1 10 -13 -0.16 3.44
 -1 10 -13 -2.65 3.07
 -1 10 -13 3.78 10.6
 -1 10 -13 3.14 7.99
 -1 10 -13 1.33 2.77
 -1 10 -14 12.65 8.08
 -1 10 -14 -5.15 7.33
 -1 10 -14 0.37 6.94
 -1 10 -14 -2.97 10.42
 -1 10 -14 1.27 6.46
 -1 10 -14 -4.67 4.11
 -1 10 -15 24.2 10.96
 -1 10 -15 35.36 10.85
 -1 10 -15 37.27 15.44
 -1 10 -15 27.25 7.1
 -1 10 -15 27.92 7.04
 -1 10 -15 39.28 14.32
 -1 10 -15 22.67 11.49
 -1 10 -16 25.67 6.02
 -1 10 -16 13.32 6.44
 -1 10 -17 4.18 3.7
 -1 10 -17 0.56 3.51
 -1 10 -17 10.27 14.48
 -1 10 -17 -1.67 6.31
 -1 10 -17 0.48 4.42
 -1 10 -18 5.87 3.42
 -1 10 -18 2.19 2.02
 -1 10 -19 -7.04 13.92
 -1 10 -19 5.19 8.67
 -1 10 -19 -0.44 3.36
 -1 10 -19 3.26 4.06
 -1 10 -19 -2.55 2.81
 -1 10 -19 7.73 3.79
 -1 10 -20 14.18 13.96
 -1 10 -20 9.28 8.7
 -1 10 -20 8.74 4.13
 -1 10 -20 2.65 1.7
 -1 10 -20 4.16 2.63
 -1 10 -20 8.21 5.22
 -1 10 -21 -2.55 5.55
 -1 10 -21 -3.71 2.21
 -1 10 -21 3.54 2.01
 -1 10 -21 3.44 3.61
 -1 10 -22 -1.25 7.72
 -1 10 -22 5.45 3.64
 -1 10 -22 -4.43 4.91
 1 -9 -23 -2.72 2.3
 1 -9 -22 0.78 1.51
 1 -9 -22 -1.75 2.86
 1 -9 -21 2.8 2.06
 1 -9 -21 2.9 2.45
 1 -9 -21 -0.87 3.07
 1 -9 -20 3.72 3.68
 1 -9 -20 2.83 2.51
 1 -9 -20 -2.5 2.72
 1 -9 -20 -5.47 4.39
 1 -9 -19 2.62 3.36
 1 -9 -19 -1.16 2.65
 1 -9 -19 2.03 2.48
 1 -9 -19 5.07 4.31
 1 -9 -19 4.7 3.33
 1 -9 -18 -4.78 4.6
 1 -9 -18 -3.38 3.44
 1 -9 -18 1.5 1.99
 1 -9 -18 -3.26 3.85
 1 -9 -18 4.5 3.91
 1 -9 -17 -0.59 6.25
 1 -9 -17 6.04 4.44
 1 -9 -17 5.89 3.73
 1 -9 -17 -1.98 3.96
 1 -9 -17 5.71 4.53
 1 -9 -17 0.96 2.51
 1 -9 -16 5.56 2.98
 1 -9 -16 12.04 5.34
 1 -9 -16 5.08 4.55
 1 -9 -15 17.66 7.09
 1 -9 -15 13.31 6.27
 1 -9 -15 18.28 9.83
 1 -9 -15 15.95 6.1
 1 -9 -14 11.56 7.08
 1 -9 -14 9.72 3.74
 1 -9 -14 11.19 5.71
 1 -9 -13 70.61 11.02
 1 -9 -13 77.41 11.53
 1 -9 -13 73.43 13.27
 1 -9 -13 62.36 13.76
 1 -9 -12 5.14 4.08
 1 -9 -12 4.42 5.24
 1 -9 -12 -9.17 7.24
 1 -9 -12 1.58 3.48
 1 -9 -12 3.53 4.83
 1 -9 -11 24.03 7.33
 1 -9 -11 15.3 5.73
 1 -9 -11 10.95 6
 1 -9 -11 21.54 6.51
 1 -9 -11 20.82 6.3
 1 -9 -10 -0.65 4.37
 1 -9 -10 5.75 4.77
 1 -9 -10 -0.68 3.08
 1 -9 -9 228.2 24.46
 1 -9 -9 231.18 19.85
 1 -9 -9 245.16 18.81
 1 -9 -9 267.91 20.22
 1 -9 -8 -2.26 4.33
 1 -9 -8 -0.98 3.67
 1 -9 -8 1.47 6.1
 1 -9 -8 2.46 3.22
 1 -9 -7 12.48 5.03
 1 -9 -7 13.53 5.12
 1 -9 -7 15.37 8.56
 1 -9 -7 10.84 5.37
 1 -9 -7 16.57 4.57
 1 -9 -6 16.87 6.26
 1 -9 -6 18.52 6.6
 1 -9 -6 11.32 6.44
 1 -9 -6 9.83 4.72
 1 -9 -6 18.35 5
 1 -9 -5 14.1 5.67
 1 -9 -5 2.92 4.94
 1 -9 -5 17.03 4.31
 1 -9 -5 19 5.45
 1 -9 -4 34.72 7.9
 1 -9 -4 10.24 6.01
 -1 9 3 204.65 13.17
 1 -9 -3 234.38 19.8
 1 -9 -2 464.19 27.29
 1 -9 -2 472.16 27.65
 -1 9 2 451.69 19.7
 1 -9 -2 429.79 18.37
 1 -9 -1 37.59 8.08
 -1 9 1 31.76 5.96
 1 -9 -1 24.16 6.83
 1 -9 -1 30.05 7.86
 1 -9 0 138.35 15.53
 1 -9 0 126.25 15.02
 -1 9 0 116.2 10.17
 1 -9 1 24.45 7
 -1 9 -1 44.12 6.67
 1 -9 1 45.44 8.38
 1 -9 1 52.06 10.1
 1 -9 2 20.99 7.15
 1 -9 2 18.58 7.05
 -1 9 -2 19.45 4.97
 1 -9 2 16.85 7.28
 -1 9 -3 186.88 12.76
 1 -9 3 173.01 16.61
 1 -9 4 16.32 4.33
 1 -9 4 18.14 6.15
 -1 9 -4 11.95 3.81
 -1 9 -4 3.84 5.95
 -1 9 -5 11.85 7.87
 1 -9 5 34.01 7.05
 -1 9 -5 32.19 5.81
 -1 9 -5 20.56 6.55
 -1 9 -5 23.35 6.1
 1 -9 5 36.33 8.19
 -1 9 -6 95.47 10.38
 -1 9 -6 111.52 10.39
 -1 9 -6 93.04 12.29
 1 -9 6 121.51 13.62
 -1 9 -6 93.9 14.91
 1 -9 6 114.28 12.87
 -1 9 -6 92.59 14.42
 -1 9 -7 162.28 16.47
 -1 9 -7 155.85 19.23
 -1 9 -7 150.86 13.76
 -1 9 -7 162.63 12.67
 -1 9 -7 156.75 11.72
 -1 9 -7 144.16 19.6
 1 -9 7 154.6 15.8
 1 -9 7 170.66 15.31
 -1 9 -8 35.34 8.35
 -1 9 -8 31.02 9.37
 -1 9 -8 33.01 6.98
 -1 9 -8 36.74 6.52
 -1 9 -8 44.02 6.51
 -1 9 -8 12.66 8.39
 1 -9 8 41.01 7.53
 -1 9 -9 -1.89 7.57
 -1 9 -9 -0.29 6.43
 -1 9 -9 -3.05 5.59
 -1 9 -9 1.79 4.96
 -1 9 -9 3.23 4.59
 -1 9 -9 0.28 2.73
 -1 9 -9 2.32 3.11
 -1 9 -10 248.86 28.4
 -1 9 -10 245.73 26.56
 -1 9 -10 248.09 27.05
 -1 9 -10 243.09 14.49
 -1 9 -10 242.67 17.19
 -1 9 -10 267.17 19.74
 -1 9 -10 264.84 22.93
 -1 9 -10 244.73 18.75
 -1 9 -11 11.33 7.21
 -1 9 -11 6.8 8.89
 -1 9 -11 9.91 9.58
 -1 9 -11 3.04 3.21
 -1 9 -11 11.44 3.93
 -1 9 -11 5.84 4.28
 -1 9 -11 5.27 7.5
 -1 9 -11 6.2 3.24
 -1 9 -11 2.28 3.33
 -1 9 -12 40.31 12.83
 -1 9 -12 43.68 10.92
 -1 9 -12 54.44 9.62
 -1 9 -12 63.44 9.32
 -1 9 -12 20.05 11.04
 -1 9 -12 29.08 13.29
 -1 9 -12 42.54 10.51
 -1 9 -12 50.84 9.5
 -1 9 -12 26.93 11.24
 -1 9 -13 113.4 14.16
 -1 9 -13 95.58 11.2
 -1 9 -13 105.08 15.63
 -1 9 -13 112.14 13.07
 -1 9 -13 110.1 12.83
 -1 9 -13 111.17 21.39
 -1 9 -13 117.05 20.36
 -1 9 -13 112.4 18.16
 -1 9 -13 121.74 23.77
 -1 9 -13 92.91 23.33
 -1 9 -14 93.21 12.55
 -1 9 -14 78.91 19.3
 -1 9 -14 84.58 14.46
 -1 9 -14 71.89 16.95
 -1 9 -14 87.6 17.94
 -1 9 -14 70.65 14.35
 -1 9 -14 80.51 19.67
 -1 9 -15 4.56 4.32
 -1 9 -15 -0.13 2.47
 -1 9 -15 -12.77 10.84
 -1 9 -15 0.4 8.18
 -1 9 -15 3.76 8.33
 -1 9 -15 7.78 5.64
 -1 9 -15 -11.06 12.31
 -1 9 -15 1.13 2.89
 -1 9 -16 -0.79 2.68
 -1 9 -17 74.23 10.23
 -1 9 -17 34.8 11.87
 -1 9 -17 59.48 10.29
 -1 9 -17 44.76 10.75
 -1 9 -17 54.7 19.98
 -1 9 -18 2.65 3.74
 -1 9 -18 6.38 3.87
 -1 9 -18 6.84 3.65
 -1 9 -18 8.18 12.39
 -1 9 -18 -3.33 5.78
 -1 9 -18 5.76 3.42
 -1 9 -19 -0.15 2.83
 -1 9 -19 2.17 3.77
 -1 9 -19 -0.22 1.95
 -1 9 -19 -0.73 2.42
 -1 9 -19 1.27 2.04
 -1 9 -19 -0.22 3.94
 -1 9 -19 10.28 13.84
 -1 9 -20 32.96 8.28
 -1 9 -20 15.87 5.27
 -1 9 -20 16.13 4.02
 -1 9 -20 31.48 16.74
 -1 9 -20 14.44 6.86
 -1 9 -20 29.87 5.7
 -1 9 -20 27.61 5.13
 -1 9 -21 27.22 5.03
 -1 9 -21 28.94 4.76
 -1 9 -21 26.56 7.12
 -1 9 -21 22.93 12.46
 -1 9 -21 14.06 7.51
 -1 9 -22 -1.28 1.48
 -1 9 -22 -4.47 3.19
 -1 9 -22 2.44 8.38
 -1 9 -22 -6.33 5.37
 1 -8 -23 3.06 2.05
 1 -8 -22 0.79 1.88
 1 -8 -22 -0.23 2.43
 1 -8 -22 -2.43 2.49
 1 -8 -21 27.65 4.96
 1 -8 -21 25.87 5.38
 1 -8 -21 34.34 6.8
 1 -8 -20 69.41 9.97
 1 -8 -20 48.15 6.95
 1 -8 -20 52.45 6.33
 1 -8 -20 56.02 8.82
 1 -8 -20 56.89 9.97
 1 -8 -19 1.49 3.08
 1 -8 -19 1.04 3.03
 1 -8 -19 0.5 1.98
 1 -8 -19 -1.89 3.53
 1 -8 -19 -1.54 3.45
 1 -8 -18 12.06 4.87
 1 -8 -18 5.69 3.55
 1 -8 -18 2.36 6.2
 1 -8 -18 6.75 3.52
 1 -8 -18 5.39 3
 1 -8 -18 7.62 4.39
 1 -8 -17 59.5 8.47
 1 -8 -17 54.1 9.88
 1 -8 -17 54 9.37
 1 -8 -16 57.04 9.55
 1 -8 -16 51.1 8.44
 1 -8 -16 61.57 14.33
 1 -8 -16 58.11 10.33
 1 -8 -16 56.56 10.66
 1 -8 -16 61.4 11.97
 1 -8 -15 21.12 9.36
 1 -8 -15 15.17 5.69
 1 -8 -15 12.82 6.29
 1 -8 -14 126.32 18.24
 1 -8 -14 104.79 13.42
 1 -8 -14 118.47 17.15
 1 -8 -14 105.92 13.46
 1 -8 -14 123.39 14.99
 1 -8 -13 99.28 12.71
 1 -8 -13 109.83 16.67
 1 -8 -13 116.11 16.23
 1 -8 -12 39.05 8.43
 1 -8 -12 36.65 10.17
 1 -8 -12 31.82 9.83
 1 -8 -11 14.58 5.78
 1 -8 -11 19.89 6.45
 1 -8 -11 15.12 6.45
 1 -8 -11 21.12 7.59
 1 -8 -10 651.85 33.35
 1 -8 -10 650.65 35.23
 1 -8 -10 607.46 30.62
 1 -8 -10 661.03 30.55
 1 -8 -10 613.2 39.65
 1 -8 -9 399.11 24.23
 1 -8 -9 464.62 25.05
 1 -8 -9 458.29 33.25
 1 -8 -9 477.49 27.3
 1 -8 -8 5.03 4.29
 1 -8 -8 5.08 3.8
 1 -8 -8 14.68 5.76
 1 -8 -8 19.44 10.15
 1 -8 -7 27.02 6.45
 1 -8 -7 27.21 6.41
 1 -8 -7 25.27 6.97
 1 -8 -7 36.64 10.02
 1 -8 -6 17.57 7.62
 1 -8 -6 13.73 5.37
 1 -8 -6 4.54 3.65
 1 -8 -6 11.46 4.4
 1 -8 -6 11.76 4.22
 1 -8 -5 18.64 6.11
 1 -8 -5 9.18 4.16
 1 -8 -5 16.61 4.56
 1 -8 -5 14.35 6.35
 1 -8 -4 53.97 10.16
 1 -8 -4 71.96 10.94
 -1 8 4 75.73 7.86
 1 -8 -3 829.81 34.69
 1 -8 -3 856.07 36.17
 1 -8 -3 880.38 34.76
 1 -8 -2 406.88 25.16
 1 -8 -2 381.59 24.34
 1 -8 -1 120.5 14.28
 1 -8 -1 118.02 13.51
 1 -8 0 14.27 6.83
 1 -8 1 599.84 30.64
 1 -8 1 572.58 29.46
 1 -8 2 128.46 14.18
 1 -8 2 128.15 14.21
 1 -8 3 29.51 5.48
 1 -8 3 34.73 8.12
 1 -8 3 30.47 7.76
 1 -8 4 716.63 32.35
 -1 8 -4 745.42 23.92
 -1 8 -4 790.57 24.48
 1 -8 4 722.22 28.71
 1 -8 5 18.83 6.94
 1 -8 5 17.45 4.97
 -1 8 -5 21.69 5.09
 -1 8 -6 356.17 27.63
 -1 8 -6 343.63 26.56
 1 -8 6 243.58 18.31
 -1 8 -6 271.07 17.35
 -1 8 -6 265.08 15.96
 -1 8 -6 301.81 18.11
 1 -8 6 253.85 19.37
 -1 8 -6 318.05 21.86
 -1 8 -7 242.69 23.64
 -1 8 -7 266 23.89
 1 -8 7 235.84 17.74
 -1 8 -7 240.31 16.49
 -1 8 -7 232.91 13.92
 -1 8 -7 253.43 16.21
 1 -8 7 243.59 19.62
 -1 8 -7 264.39 20.77
 -1 8 -7 261.09 17.34
 -1 8 -8 162.93 21.45
 -1 8 -8 149.04 15.93
 1 -8 8 92.86 10.68
 -1 8 -8 159.49 19.26
 -1 8 -8 106.65 11.02
 -1 8 -8 111.11 10.02
 -1 8 -8 136.06 13.02
 -1 8 -9 7.15 6.27
 -1 8 -9 -0.27 5.82
 -1 8 -9 6.27 6.54
 -1 8 -9 6.6 5.01
 -1 8 -9 11.54 4.44
 -1 8 -9 12.8 4.52
 -1 8 -9 15.14 4.45
 -1 8 -9 9.38 8.71
 -1 8 -10 12.82 6.09
 -1 8 -10 15.07 6.01
 -1 8 -10 12.54 5.11
 -1 8 -10 -0.56 6.92
 -1 8 -10 12.62 4.96
 -1 8 -10 12.72 3.69
 -1 8 -10 8.64 9.94
 -1 8 -10 9.35 8.14
 -1 8 -11 90.08 11.85
 -1 8 -11 94.3 11.65
 -1 8 -11 75.02 9.8
 -1 8 -11 87.62 9.11
 -1 8 -11 88.84 11.87
 -1 8 -11 104.12 17.88
 -1 8 -11 107.46 19.33
 -1 8 -11 113.38 15.89
 -1 8 -11 117.87 22.14
 -1 8 -11 106.3 21.14
 -1 8 -12 2.03 6.37
 -1 8 -12 1.27 8.06
 -1 8 -12 11.94 6.11
 -1 8 -12 8.49 4.22
 -1 8 -12 6.27 3.06
 -1 8 -12 3.25 4.8
 -1 8 -12 5.58 6.76
 -1 8 -12 3.15 4.12
 -1 8 -12 3.97 7.64
 -1 8 -12 10.97 11.2
 -1 8 -12 6.68 8.11
 -1 8 -13 72.77 16.23
 -1 8 -13 94.45 15.18
 -1 8 -13 86.95 15.7
 -1 8 -13 81.52 17.7
 -1 8 -13 81.47 13.13
 -1 8 -13 90.04 10.93
 -1 8 -13 91.11 12.14
 -1 8 -13 87.74 20.37
 -1 8 -13 67.23 18.29
 -1 8 -13 90.95 11.79
 -1 8 -13 89.77 12.41
 -1 8 -14 6.29 4.54
 -1 8 -14 24.34 10.03
 -1 8 -14 25.78 12.48
 -1 8 -14 14.42 5.19
 -1 8 -14 4.06 5.35
 -1 8 -14 17.37 7.57
 -1 8 -14 8.1 4.62
 -1 8 -14 19.43 14.03
 -1 8 -14 24.72 13.09
 -1 8 -14 23.71 13.68
 -1 8 -14 7.86 4.07
 -1 8 -15 85.73 15.01
 -1 8 -15 78.48 17.95
 -1 8 -15 74.27 16.78
 -1 8 -15 85.53 22.09
 -1 8 -15 78.4 11.83
 -1 8 -15 70.24 14.7
 -1 8 -16 1.98 5.66
 -1 8 -16 4.02 3.4
 -1 8 -16 -0.26 4.52
 -1 8 -16 5.21 10.08
 -1 8 -16 6.73 7.7
 -1 8 -16 6.19 3.77
 -1 8 -16 15.46 6.7
 -1 8 -16 -4.61 11.08
 -1 8 -17 4.79 3.3
 -1 8 -18 1.99 4.14
 -1 8 -18 -6.74 11.81
 -1 8 -18 -2.07 2.25
 -1 8 -18 -5.33 3.59
 -1 8 -18 -1.5 2.84
 -1 8 -18 -4.85 3.76
 -1 8 -19 2.25 3.44
 -1 8 -19 9.49 6.7
 -1 8 -19 4.13 3.38
 -1 8 -19 3.8 3.03
 -1 8 -19 3.66 2.88
 -1 8 -19 -1.13 3.32
 -1 8 -20 19 12.9
 -1 8 -20 0.29 2.89
 -1 8 -20 -1.8 6.19
 -1 8 -20 7.83 3.42
 -1 8 -20 16.23 4.82
 -1 8 -20 6.27 3.1
 -1 8 -20 9.61 4.06
 -1 8 -20 10.13 4.39
 -1 8 -21 21.83 4.49
 -1 8 -21 19.24 4.36
 -1 8 -21 10.89 3.39
 -1 8 -21 8.21 5.84
 -1 8 -21 16.88 6.12
 -1 8 -22 13.22 5.24
 -1 8 -22 12.14 2.99
 -1 8 -22 6.6 5.32
 -1 8 -23 -3.72 3.66
 -1 8 -23 -15.52 11.33
 1 -7 -23 -0.2 2.19
 1 -7 -22 4.31 2.38
 1 -7 -22 -2.92 3.14
 1 -7 -22 1.25 2
 1 -7 -21 20.7 4.75
 1 -7 -21 16.96 3.4
 1 -7 -21 22.03 5.78
 1 -7 -21 21.71 5.58
 1 -7 -20 2.69 3.53
 1 -7 -20 7.11 3.37
 1 -7 -20 2.12 2.16
 1 -7 -20 4.26 3.52
 1 -7 -20 7.19 4.67
 1 -7 -19 0.34 2.95
 1 -7 -19 2.37 2.1
 1 -7 -19 1.34 2.7
 1 -7 -19 2.23 3.17
 1 -7 -19 -4.12 4.53
 1 -7 -18 8.03 5.15
 1 -7 -18 9.4 3.9
 1 -7 -18 7.21 8.64
 1 -7 -18 0.9 2.72
 1 -7 -18 6.88 5.15
 1 -7 -18 4.78 4.99
 1 -7 -17 7.34 4.42
 1 -7 -17 2.31 3.17
 1 -7 -17 5.07 2.89
 1 -7 -16 14.34 5.83
 1 -7 -16 13.79 7.23
 1 -7 -16 7.53 5
 1 -7 -16 11.59 7.16
 1 -7 -15 47.22 9.2
 1 -7 -15 58.25 13.77
 1 -7 -15 41.88 9.29
 1 -7 -15 50.18 11.2
 1 -7 -15 43.64 10.06
 1 -7 -15 43.5 9.24
 1 -7 -14 75.71 11.6
 1 -7 -14 79.23 11.37
 1 -7 -14 66.09 11.94
 1 -7 -14 68.58 12.65
 1 -7 -14 76.82 14.49
 1 -7 -13 5.98 4.62
 1 -7 -13 6.96 4.28
 1 -7 -13 3.62 5.18
 1 -7 -13 -3.68 5.55
 1 -7 -12 7.64 5.1
 1 -7 -12 4.7 4.07
 1 -7 -12 11.19 6.32
 1 -7 -12 7.77 6.51
 1 -7 -11 72.51 15.09
 1 -7 -11 71.93 15.51
 1 -7 -11 68.35 12.15
 1 -7 -11 68.49 11.85
 1 -7 -11 55.18 9.68
 1 -7 -11 57.48 9.56
 1 -7 -11 63.93 9.48
 1 -7 -10 197.08 19.31
 1 -7 -10 159.38 20.85
 1 -7 -10 200.18 17.31
 1 -7 -10 165.45 17.1
 1 -7 -10 191.75 16.97
 1 -7 -10 192.02 15.88
 1 -7 -10 162.97 20.9
 1 -7 -9 24.48 6.6
 1 -7 -9 25.3 9.73
 1 -7 -9 28.17 6.63
 1 -7 -9 25.15 9.5
 1 -7 -9 22.84 7.02
 1 -7 -9 38.26 8.23
 1 -7 -8 11.39 7.71
 1 -7 -8 11.8 4.67
 1 -7 -8 8.07 4.86
 1 -7 -8 12.48 7.61
 1 -7 -8 16.62 5.16
 1 -7 -8 10.97 5.37
 1 -7 -7 130.73 16.15
 1 -7 -7 135.29 16.72
 1 -7 -7 116.62 12.18
 1 -7 -7 135.58 12.9
 1 -7 -7 118.88 10.26
 1 -7 -7 122.38 12.92
 1 -7 -6 641.1 32.62
 1 -7 -6 633.09 24.65
 1 -7 -6 623.84 26.66
 1 -7 -6 655.54 29.01
 1 -7 -5 5.5 3.55
 1 -7 -5 0.44 4.65
 1 -7 -4 2.24 5.03
 1 -7 -3 1246.52 42.41
 1 -7 -3 1279.02 41.32
 1 -7 -2 36.67 8.36
 1 -7 -2 46.57 8.84
 1 -7 -1 10.43 3.77
 1 -7 0 982.74 37.43
 1 -7 1 480.47 26.18
 1 -7 2 156.44 11.08
 1 -7 2 144.15 14.43
 1 -7 3 939.25 30.31
 1 -7 3 896.88 35.58
 1 -7 3 887.77 34.73
 1 -7 4 970.91 36.55
 1 -7 4 1017.84 34.37
 1 -7 5 352.36 21.51
 1 -7 5 334.77 21.12
 -1 7 -5 341.39 17.24
 -1 7 -6 216.14 14.18
 -1 7 -6 226.2 16.31
 1 -7 6 220.3 16.84
 1 -7 6 228.05 18.2
 -1 7 -7 913.7 45.2
 1 -7 7 837.6 31.68
 1 -7 7 907.14 38.06
 -1 7 -7 902.56 30.12
 -1 7 -7 829.06 25.97
 -1 7 -7 936.51 37.3
 -1 7 -7 890.72 32.49
 -1 7 -7 934.8 42.84
 -1 7 -7 832.93 29.52
 -1 7 -7 914.11 31.23
 1 -7 8 88.8 12.71
 1 -7 8 90.07 10.29
 -1 7 -8 96.87 11.02
 -1 7 -8 53.69 13.08
 -1 7 -8 77.48 9.62
 -1 7 -8 85.99 10.64
 -1 7 -8 79.54 12.47
 -1 7 -8 78.41 9.79
 -1 7 -8 74.76 13.3
 -1 7 -8 78.34 8.75
 -1 7 -8 88.4 10.16
 -1 7 -9 64.01 9.25
 -1 7 -9 60.58 9.42
 -1 7 -9 79.41 14.13
 -1 7 -9 68.35 14.79
 -1 7 -9 67.09 9.4
 -1 7 -9 70.51 9.63
 -1 7 -9 69.45 12.47
 -1 7 -9 64.5 9.08
 -1 7 -9 70.61 8.28
 -1 7 -9 65.28 9.56
 -1 7 -9 66.44 14.05
 -1 7 -10 52.04 9.13
 -1 7 -10 48.34 8.71
 -1 7 -10 47.95 8.22
 -1 7 -10 43.93 12.72
 -1 7 -10 56.02 13.61
 -1 7 -10 54.12 13.53
 -1 7 -10 36.25 6.93
 -1 7 -10 41.1 7.21
 -1 7 -10 42.86 6.89
 -1 7 -10 50.89 10.77
 -1 7 -11 374.95 27.48
 -1 7 -11 382.76 22.76
 -1 7 -11 354.04 31.21
 -1 7 -11 320.52 29.95
 -1 7 -11 412.68 19.48
 -1 7 -11 409.06 22.35
 -1 7 -11 372.07 22.09
 -1 7 -11 391.55 23.53
 -1 7 -11 316.7 33.51
 -1 7 -11 327.47 23.33
 -1 7 -11 338.54 33.62
 -1 7 -12 28.35 10.75
 -1 7 -12 32.03 15.54
 -1 7 -12 37 10.38
 -1 7 -12 33.66 10.88
 -1 7 -12 45.21 8.29
 -1 7 -12 48.82 9.13
 -1 7 -12 41.95 7.61
 -1 7 -12 37.82 10.06
 -1 7 -12 55.94 7.46
 -1 7 -12 52.95 8.43
 -1 7 -12 47.32 10
 -1 7 -12 22.29 8.36
 -1 7 -13 15.83 6.15
 -1 7 -13 10.87 7.93
 -1 7 -13 16.18 5.04
 -1 7 -13 21.95 6.58
 -1 7 -13 15.86 5.98
 -1 7 -13 21 6.35
 -1 7 -13 23.93 6.93
 -1 7 -13 6.67 10.9
 -1 7 -13 16.69 12.02
 -1 7 -13 14.88 6.88
 -1 7 -13 16.1 8.03
 -1 7 -13 3.5 6.12
 -1 7 -14 53.48 11.25
 -1 7 -14 54.07 14.75
 -1 7 -14 59.13 18.59
 -1 7 -14 59.44 11.94
 -1 7 -14 69.71 18.84
 -1 7 -14 80.39 11.1
 -1 7 -14 72.8 10.73
 -1 7 -14 82.15 11.92
 -1 7 -14 72.57 9.86
 -1 7 -14 66.9 15.65
 -1 7 -14 73.4 14.44
 -1 7 -15 18.8 8.9
 -1 7 -15 30.58 8.97
 -1 7 -15 15.1 6.76
 -1 7 -15 35.3 7.87
 -1 7 -15 28.79 7.27
 -1 7 -15 35.65 16.89
 -1 7 -15 15.13 9.51
 -1 7 -15 12.4 8.76
 -1 7 -15 33.27 6.93
 -1 7 -15 33.74 8.26
 -1 7 -16 -4.22 5.73
 -1 7 -16 -1.85 3.39
 -1 7 -16 5.86 3.8
 -1 7 -16 2.66 5.67
 -1 7 -16 -7.67 7.66
 -1 7 -16 2.74 6.66
 -1 7 -16 4.5 10.34
 -1 7 -16 2.47 5.59
 -1 7 -17 25.42 7.11
 -1 7 -17 16.97 7.52
 -1 7 -18 22.51 6.82
 -1 7 -18 30.15 13.71
 -1 7 -18 25.55 6.49
 -1 7 -18 27.86 6.82
 -1 7 -18 13.04 5.71
 -1 7 -18 17.21 6.32
 -1 7 -19 12.43 4.99
 -1 7 -19 1.2 5.29
 -1 7 -19 -1.8 3.05
 -1 7 -19 1.02 12.09
 -1 7 -19 4.8 3.66
 -1 7 -19 11.32 4.45
 -1 7 -19 5.47 3.57
 -1 7 -20 9.75 4.14
 -1 7 -20 11.5 4.02
 -1 7 -20 2.15 8.16
 -1 7 -20 15.02 4.75
 -1 7 -20 11.44 6.5
 -1 7 -20 3.87 3.59
 -1 7 -20 2.66 2.56
 -1 7 -21 -8.5 7.85
 -1 7 -21 10.43 4.92
 -1 7 -21 9.49 4.45
 -1 7 -21 12.69 4.09
 -1 7 -21 9.13 3.6
 -1 7 -21 9.95 10.91
 -1 7 -21 3.95 2.35
 -1 7 -22 -5.63 9.75
 -1 7 -22 9.11 2.79
 -1 7 -22 0.96 1.59
 -1 7 -22 0.32 3.12
 -1 7 -22 4.16 6.57
 -1 7 -23 18.19 11.63
 -1 7 -23 -5.48 4.26
 -1 7 -23 6.39 3.76
 1 -6 -23 5.5 3.47
 1 -6 -23 2.45 1.74
 1 -6 -23 4.5 1.97
 1 -6 -22 5.91 3.7
 1 -6 -22 2.43 1.95
 1 -6 -22 2.47 2.12
 1 -6 -21 19.28 4.1
 1 -6 -21 18.02 5.43
 1 -6 -21 21.05 4.84
 1 -6 -21 23.29 5.84
 1 -6 -20 8.16 3.26
 1 -6 -20 8.42 3.54
 1 -6 -20 6.93 3.43
 1 -6 -20 5.25 4.51
 1 -6 -20 4.57 3.22
 1 -6 -20 5.53 3.94
 1 -6 -19 24.02 5.3
 1 -6 -19 21.22 5.63
 1 -6 -19 20.61 7.12
 1 -6 -19 15.97 5.11
 1 -6 -19 17.56 5.67
 1 -6 -18 16.92 5.02
 1 -6 -18 9.68 4.82
 1 -6 -18 12.73 4.03
 1 -6 -17 6.38 3.02
 1 -6 -17 7.74 8.81
 1 -6 -17 2.49 4.9
 1 -6 -17 15.35 5.76
 1 -6 -17 11.37 5.62
 1 -6 -17 6.69 5.42
 1 -6 -16 16.88 7.04
 1 -6 -16 11.33 6.32
 1 -6 -16 7.02 3.94
 1 -6 -16 7.46 5.6
 1 -6 -15 43.05 8.82
 1 -6 -15 49.29 11.96
 1 -6 -15 56.54 10.38
 1 -6 -15 49.68 10.79
 1 -6 -15 61.58 12.1
 1 -6 -15 52.9 8.82
 1 -6 -15 56.8 9.4
 1 -6 -14 106.59 13.61
 1 -6 -14 107.2 16.01
 1 -6 -14 96.55 16.39
 1 -6 -14 98.36 14.99
 1 -6 -14 96.85 12.72
 1 -6 -14 102.47 12.69
 1 -6 -13 46.47 8.87
 1 -6 -13 44.7 14.89
 1 -6 -13 45.38 8.16
 1 -6 -13 50.15 11.12
 1 -6 -13 40.38 9.46
 1 -6 -13 40.38 8.07
 1 -6 -13 46.44 10.31
 1 -6 -12 69.6 9.88
 1 -6 -12 55.23 11.01
 1 -6 -12 65.39 12.31
 1 -6 -12 71.77 12.07
 1 -6 -12 59.64 9.98
 1 -6 -12 46.26 13.35
 1 -6 -11 296.99 29.01
 1 -6 -11 335.62 20.93
 1 -6 -11 304.98 28.78
 1 -6 -11 320.86 23.82
 1 -6 -11 345.57 24.05
 1 -6 -11 320.46 21.65
 1 -6 -11 351.9 25.81
 1 -6 -10 135.84 19.56
 1 -6 -10 111.51 11.83
 1 -6 -10 129.41 18.15
 1 -6 -10 129.19 15.16
 1 -6 -10 146.87 13.87
 1 -6 -10 136.39 14.8
 1 -6 -10 115.19 13.22
 1 -6 -10 129.62 15.47
 1 -6 -9 32.91 8.91
 1 -6 -9 11.64 4.25
 1 -6 -9 17.01 5.53
 1 -6 -9 19.83 6.74
 1 -6 -9 28.96 8.08
 1 -6 -9 26.55 9.18
 1 -6 -9 17.05 5.6
 1 -6 -9 16.98 5.51
 1 -6 -8 58.5 8.34
 1 -6 -8 80.97 10.72
 1 -6 -8 69.26 9.01
 1 -6 -8 50.96 8.54
 1 -6 -8 43.81 10.69
 1 -6 -8 52.77 11.03
 1 -6 -7 424.69 21.49
 1 -6 -7 474.33 30.03
 1 -6 -7 441.4 23.77
 1 -6 -7 466.32 28.46
 1 -6 -7 403.3 18.69
 1 -6 -7 449.81 22.2
 1 -6 -6 2.2 2.5
 1 -6 -6 -0.87 3.33
 1 -6 -5 20.76 6.04
 1 -6 -4 1751.8 47.41
 1 -6 -3 957.11 35.53
 1 -6 -3 960.86 34.41
 1 -6 -2 122.05 12.9
 1 -6 -1 68.89 10.08
 1 -6 0 10.51 5.44
 1 -6 1 51.34 8.77
 1 -6 1 50.15 5.47
 1 -6 2 58.45 7.38
 1 -6 2 59.25 9.25
 1 -6 3 1294.43 39.76
 1 -6 3 1260.63 40.14
 1 -6 4 19.15 5.94
 1 -6 4 24.28 5.35
 -1 6 -5 154.03 12.96
 -1 6 -5 155 11.72
 1 -6 5 128.08 12.85
 1 -6 5 136.87 13.48
 -1 6 -6 11.27 5.3
 1 -6 6 11.44 5.34
 -1 6 -6 5.88 4.77
 -1 6 -6 6.7 4.14
 1 -6 6 10.87 4.36
 -1 6 -7 485.39 32.01
 -1 6 -7 491.63 22.06
 -1 6 -7 453.74 19.52
 -1 6 -7 501.57 22.68
 -1 6 -7 457.52 21.01
 -1 6 -7 508.73 24.08
 1 -6 7 470.13 22.43
 1 -6 7 469.94 27.18
 -1 6 -7 510.95 24.99
 -1 6 -7 515.14 27.53
 -1 6 -8 172 14.47
 -1 6 -8 132.58 18.68
 -1 6 -8 187.91 12.86
 -1 6 -8 202.95 15
 -1 6 -8 148.89 17.71
 -1 6 -8 200.5 15.35
 -1 6 -8 169.93 13.64
 -1 6 -8 207.22 15.9
 1 -6 8 224.07 14.95
 1 -6 8 215.65 19.31
 -1 6 -8 222.02 16.77
 -1 6 -8 174.9 17
 -1 6 -9 90.57 10.54
 -1 6 -9 102.05 11.32
 -1 6 -9 62.64 13.46
 -1 6 -9 81.65 12.39
 -1 6 -9 86.89 9.97
 -1 6 -9 101.61 11.56
 1 -6 9 121.54 14.94
 -1 6 -9 110.96 12.13
 -1 6 -9 87.99 14.86
 -1 6 -9 110.37 11.45
 -1 6 -9 103.12 9.92
 -1 6 -10 7.55 3.84
 -1 6 -10 6.9 3.89
 -1 6 -10 4.93 2.97
 -1 6 -10 7.04 6.48
 -1 6 -10 7.77 3.38
 -1 6 -10 7.53 4.49
 -1 6 -10 8.11 3.96
 -1 6 -10 1.72 2.99
 -1 6 -10 12.81 9.3
 -1 6 -10 7.83 5.82
 -1 6 -10 7.73 5.71
 -1 6 -11 22 7.83
 -1 6 -11 19.85 8.09
 -1 6 -11 24.48 5.83
 -1 6 -11 19.76 6.09
 -1 6 -11 23.28 5.98
 -1 6 -11 25.59 9.48
 -1 6 -11 21.98 5.09
 -1 6 -11 25.41 6.79
 -1 6 -11 16.03 6.2
 -1 6 -11 29.09 6.79
 -1 6 -11 31.82 11.33
 -1 6 -11 19.8 8.71
 -1 6 -11 22.56 7.03
 -1 6 -11 17.56 5.5
 -1 6 -12 47.06 8.35
 -1 6 -12 42.04 11.45
 -1 6 -12 36.59 14.26
 -1 6 -12 64.18 16.18
 -1 6 -12 56.36 11.98
 -1 6 -12 50.37 12.6
 -1 6 -12 49.31 10.62
 -1 6 -12 45.12 9.87
 -1 6 -12 46.94 8.21
 -1 6 -12 55.12 9.38
 -1 6 -12 34.53 7.46
 -1 6 -12 40.12 6.6
 -1 6 -12 35.7 7.14
 -1 6 -13 2.31 3.42
 -1 6 -13 9.46 6.81
 -1 6 -13 0.83 4.16
 -1 6 -13 6.59 6.73
 -1 6 -13 11.05 7.86
 -1 6 -13 6.81 5.67
 -1 6 -13 9.23 5.72
 -1 6 -13 14.7 12.7
 -1 6 -13 -4.44 10.74
 -1 6 -13 1.11 2.77
 -1 6 -13 15.24 7.2
 -1 6 -13 7.49 4.8
 -1 6 -14 124.11 16.06
 -1 6 -14 131.36 14.51
 -1 6 -14 124.7 13.81
 -1 6 -14 122.34 12.96
 -1 6 -14 119.32 16.59
 -1 6 -14 107.82 16.39
 -1 6 -14 115.88 23.45
 -1 6 -14 132.51 14.09
 -1 6 -14 105.32 19.85
 -1 6 -14 115.75 18.88
 -1 6 -14 122.89 23.23
 -1 6 -15 5.39 4.61
 -1 6 -15 3.08 3.9
 -1 6 -15 -9.63 12.52
 -1 6 -15 12.97 9.87
 -1 6 -15 5.46 8.45
 -1 6 -15 -1.54 5.65
 -1 6 -15 8.45 5.85
 -1 6 -15 7.95 3.97
 -1 6 -15 6.97 4.5
 -1 6 -15 -2.6 6.4
 -1 6 -15 4.73 9.38
 -1 6 -16 -2.72 6.11
 -1 6 -16 -1.06 5.84
 -1 6 -16 -7.08 8.81
 -1 6 -16 -1.14 7.87
 -1 6 -16 -1.78 3.44
 -1 6 -16 21.83 16.84
 -1 6 -16 2.02 4.26
 -1 6 -16 -0.79 4.81
 -1 6 -17 -2.76 3.18
 -1 6 -17 -3.57 6.7
 -1 6 -17 -6.49 6.29
 -1 6 -17 -4.44 4.05
 -1 6 -17 1.76 3.22
 -1 6 -17 -2.88 3.23
 -1 6 -17 -0.27 3.12
 -1 6 -17 -0.51 10.9
 -1 6 -17 -6.61 6.23
 -1 6 -18 -3.9 4.06
 -1 6 -18 6.43 3.8
 -1 6 -19 -8.72 13.23
 -1 6 -19 -0.86 3.36
 -1 6 -19 2.47 3.65
 -1 6 -19 2.47 4.89
 -1 6 -19 -4.65 3.39
 -1 6 -19 1.99 2.62
 -1 6 -19 0.29 3.03
 -1 6 -20 20.64 5.2
 -1 6 -20 14.58 4.73
 -1 6 -20 7.92 12.08
 -1 6 -20 15.82 9.85
 -1 6 -20 12.78 5.05
 -1 6 -20 12.92 5.48
 -1 6 -20 16.38 7.51
 -1 6 -20 14.02 5.13
 -1 6 -21 9.91 3.66
 -1 6 -21 13.36 4.48
 -1 6 -21 9.15 3.68
 -1 6 -21 -1.12 5.77
 -1 6 -21 9.71 4.91
 -1 6 -21 11.72 6.48
 -1 6 -22 1.83 1.84
 -1 6 -22 0.34 3.89
 -1 6 -22 2.85 6.06
 -1 6 -22 1.94 1.56
 -1 6 -22 4.61 11.01
 -1 6 -22 1.96 2.56
 -1 6 -23 0.96 3.47
 -1 6 -23 4.12 2.08
 -1 6 -23 -3.57 10.41
 1 -5 -23 3.44 2.17
 1 -5 -23 8.71 3.9
 1 -5 -23 4.13 2.78
 1 -5 -22 21.5 4.2
 1 -5 -22 28.75 5.85
 1 -5 -22 23.08 3.9
 1 -5 -22 17.33 4.78
 1 -5 -21 5.78 2.75
 1 -5 -21 5.19 2.8
 1 -5 -21 6.72 3.26
 1 -5 -21 11.42 3.55
 1 -5 -20 1.34 3.32
 1 -5 -20 6.55 3.24
 1 -5 -20 2.44 2.49
 1 -5 -20 9.62 3.55
 1 -5 -20 5.3 4.97
 1 -5 -20 8.18 4.61
 1 -5 -19 -4.35 4.31
 1 -5 -19 3.66 2.67
 1 -5 -19 0.36 3.23
 1 -5 -19 -2.48 5.18
 1 -5 -19 0.69 2.85
 1 -5 -18 19.71 5.27
 1 -5 -18 23.68 6.22
 1 -5 -18 27.1 7.81
 1 -5 -17 -3.82 3.62
 1 -5 -17 4.37 4.15
 1 -5 -17 4.46 4.38
 1 -5 -17 0.47 2.99
 1 -5 -17 -2.33 4.22
 1 -5 -17 -1.61 3.8
 1 -5 -16 26.1 6.74
 1 -5 -16 29.78 8.39
 1 -5 -16 33.99 10.3
 1 -5 -16 31.35 7.73
 1 -5 -16 31.45 8.65
 1 -5 -16 24.37 5.69
 1 -5 -16 36.53 11.53
 1 -5 -16 26.5 6.99
 1 -5 -15 188.26 15.54
 1 -5 -15 188.97 17.87
 1 -5 -15 161.97 25.91
 1 -5 -15 176.12 16.33
 1 -5 -15 185.54 21
 1 -5 -15 196.17 19.65
 1 -5 -15 204.26 17.61
 1 -5 -15 193.41 21.91
 1 -5 -14 3.39 4.96
 1 -5 -14 0.97 3
 1 -5 -14 -2.66 8.45
 1 -5 -14 11.09 6.28
 1 -5 -14 9.19 5.67
 1 -5 -14 8.67 7.03
 1 -5 -14 6.19 4.1
 1 -5 -13 97.04 12
 1 -5 -13 64.85 12.12
 1 -5 -13 81.11 11.58
 1 -5 -13 43.67 12.96
 1 -5 -13 63.13 11.64
 1 -5 -13 94.47 11.85
 1 -5 -13 53.75 11.03
 1 -5 -13 110.47 10.84
 1 -5 -12 62.03 11.58
 1 -5 -12 55.83 11.26
 1 -5 -12 57.8 7.83
 1 -5 -12 51.9 13.29
 1 -5 -12 48.98 10.05
 1 -5 -12 58.78 9.7
 1 -5 -12 57.6 9.24
 1 -5 -11 342.9 21.44
 1 -5 -11 384.13 26.36
 1 -5 -11 345.6 24.16
 1 -5 -11 333.44 17.59
 1 -5 -11 388.51 32.81
 1 -5 -11 349.53 24.54
 1 -5 -11 347.99 29.17
 1 -5 -11 308.11 21.29
 1 -5 -10 61.49 9.25
 1 -5 -10 85.04 12.37
 1 -5 -10 81.89 12.3
 1 -5 -10 95.45 16.25
 1 -5 -10 47.79 6.8
 1 -5 -10 73.96 9.59
 1 -5 -10 73.68 11.11
 1 -5 -10 95.12 15.21
 1 -5 -10 50.05 9.2
 1 -5 -9 0.85 2.73
 1 -5 -9 6.65 5.32
 1 -5 -9 -6.88 5.42
 1 -5 -9 0.24 3.85
 -1 5 9 -0.23 2.39
 1 -5 -9 2.65 2.72
 1 -5 -9 3.35 2.84
 1 -5 -9 -0.43 4.52
 1 -5 -9 1.92 2.68
 1 -5 -9 1.43 5.85
 1 -5 -9 1.52 7
 1 -5 -8 107.12 12.12
 1 -5 -8 109.61 12.84
 1 -5 -8 129.21 15.71
 1 -5 -8 121.97 15.98
 1 -5 -8 108.36 9.59
 1 -5 -8 112.21 10.88
 1 -5 -8 103.68 10.66
 -1 5 8 111.07 9.97
 1 -5 -7 26.8 4.88
 -1 5 7 21.19 4.38
 1 -5 -7 11.07 3.81
 1 -5 -7 8.69 4.16
 1 -5 -6 359.5 17.36
 1 -5 -6 377.03 19.45
 1 -5 -5 118.13 10.05
 1 -5 -5 127.98 12.14
 1 -5 -4 1329.1 38.4
 1 -5 -3 403.09 22.05
 1 -5 -3 400.58 21.08
 -1 5 3 351.93 21.1
 -1 5 2 14.83 5.94
 1 -5 -2 17.45 5.55
 1 -5 -1 71.26 9.5
 -1 5 1 71.22 10.34
 1 -5 0 561.67 12.98
 -1 5 0 525.43 25.56
 1 -5 0 507.58 24.29
 -1 5 -1 286.18 18.93
 1 -5 1 294.25 18.22
 1 -5 1 299.62 12.81
 -1 5 -2 3456.27 64.92
 1 -5 2 3717.21 63.94
 -1 5 -3 1995.11 48.62
 1 -5 3 2065.68 48.39
 1 -5 3 2114.5 47.8
 1 -5 4 14.42 5.06
 1 -5 5 230.62 15.74
 -1 5 -5 233.78 15.25
 1 -5 6 1899.56 43.46
 -1 5 -6 1884.46 46.99
 -1 5 -6 1816.59 40.81
 -1 5 -6 1951.21 45.18
 -1 5 -6 2011.15 44.9
 1 -5 7 592.52 23.32
 -1 5 -7 612.9 27.69
 -1 5 -7 618.64 26.33
 -1 5 -7 607.52 25.42
 -1 5 -7 575.55 21.22
 -1 5 -7 578.69 23.93
 1 -5 8 51.35 6.63
 -1 5 -8 57.63 9.4
 -1 5 -8 60.87 8.84
 -1 5 -8 62.4 10.02
 -1 5 -8 75.54 14.45
 -1 5 -8 55.61 8.3
 -1 5 -8 65.29 8.79
 -1 5 -8 54.53 7.62
 -1 5 -8 55.22 7.86
 -1 5 -8 47.6 7.85
 -1 5 -8 53.04 8.6
 -1 5 -9 1038.47 36.04
 -1 5 -9 1231.92 49.96
 1 -5 9 976.22 41.9
 -1 5 -9 1128.59 35.96
 -1 5 -9 1110.51 33.84
 -1 5 -9 1044.72 30.33
 -1 5 -9 1016.82 33.54
 -1 5 -9 1198.64 44.37
 -1 5 -9 1244.2 55.48
 -1 5 -9 1118.62 35.08
 -1 5 -9 1052.09 37.57
 -1 5 -9 1076.72 35.17
 -1 5 -10 274.62 18.76
 -1 5 -10 251.3 17.2
 -1 5 -10 276.19 16.26
 -1 5 -10 258.68 17.45
 -1 5 -10 250.35 26.98
 -1 5 -10 272.71 22.02
 -1 5 -10 272.67 18.36
 -1 5 -10 252.8 18.49
 -1 5 -10 286.99 18.38
 -1 5 -10 252.79 24.23
 -1 5 -10 268.58 24.54
 -1 5 -10 280.78 20.01
 -1 5 -11 -4.26 4.98
 -1 5 -11 1.82 3.55
 -1 5 -11 0.43 3.72
 -1 5 -11 -13.87 9.76
 -1 5 -11 -1.9 7.9
 -1 5 -11 1.38 5.18
 -1 5 -11 -1.78 5.33
 -1 5 -11 -3.68 3.61
 -1 5 -11 1.42 3.17
 -1 5 -11 3.1 2.92
 -1 5 -11 2.58 4.36
 -1 5 -11 4.83 3.91
 -1 5 -11 1.47 3.77
 -1 5 -11 10.38 7.68
 -1 5 -11 3.87 4.23
 -1 5 -12 18.61 6.04
 -1 5 -12 23.95 6.13
 -1 5 -12 18.46 5.28
 -1 5 -12 26.03 7.12
 -1 5 -12 18.24 7.79
 -1 5 -12 5.45 5.44
 -1 5 -12 12.53 7.19
 -1 5 -12 11.75 9.54
 -1 5 -12 14.92 6.9
 -1 5 -12 14.77 6.04
 -1 5 -12 16.62 5.74
 -1 5 -12 10.66 10.24
 -1 5 -12 6.58 11.15
 -1 5 -13 190.45 16.65
 -1 5 -13 202.89 28.43
 -1 5 -13 197.27 23.9
 -1 5 -13 204.37 24.4
 -1 5 -13 176.09 15.23
 -1 5 -13 207.13 21.39
 -1 5 -13 193.74 19.16
 -1 5 -13 219.82 17.54
 -1 5 -13 211.9 16.74
 -1 5 -13 208.58 17.78
 -1 5 -13 198.55 16.18
 -1 5 -13 170.49 25.71
 -1 5 -13 205.05 20.66
 -1 5 -14 234.31 18.62
 -1 5 -14 204.76 16.42
 -1 5 -14 188.17 24.47
 -1 5 -14 173.21 22.58
 -1 5 -14 222.75 17.35
 -1 5 -14 157.52 26.58
 -1 5 -14 176.93 19.96
 -1 5 -14 186.57 27.76
 -1 5 -14 218.48 18.48
 -1 5 -14 215.2 17.28
 -1 5 -14 197.99 20.45
 -1 5 -14 232.17 18.1
 -1 5 -14 214.94 22.41
 -1 5 -15 -0.35 3.04
 -1 5 -15 -4.16 3.91
 -1 5 -15 0.95 5.27
 -1 5 -15 4.87 7.07
 -1 5 -15 7.85 9.68
 -1 5 -15 2.8 4.02
 -1 5 -15 0.46 8.75
 -1 5 -15 2.8 8.67
 -1 5 -15 -4.42 12.5
 -1 5 -15 10.84 5.9
 -1 5 -15 3.54 4.2
 -1 5 -16 118.48 17.18
 -1 5 -16 120.22 17.45
 -1 5 -16 114.66 19.51
 -1 5 -16 122.02 20.73
 -1 5 -16 113.97 13.19
 -1 5 -16 128.86 26.62
 -1 5 -16 115.35 14.01
 -1 5 -16 111.62 12.95
 -1 5 -16 94.55 11.31
 -1 5 -17 113.62 16.83
 -1 5 -17 128.82 18.49
 -1 5 -17 121.05 14.32
 -1 5 -17 122.5 13.48
 -1 5 -17 114.54 25.76
 -1 5 -17 109.63 19.52
 -1 5 -18 3.26 2.96
 -1 5 -18 5.41 3.81
 -1 5 -19 0.16 3.21
 -1 5 -19 0.51 10.12
 -1 5 -19 2.12 3.69
 -1 5 -19 3.09 2.9
 -1 5 -19 -1.7 2.75
 -1 5 -19 -0.5 6.21
 -1 5 -19 -2.91 3.54
 -1 5 -19 2.58 3.24
 -1 5 -20 112.16 11.32
 -1 5 -20 81.15 21.52
 -1 5 -20 93.59 11.79
 -1 5 -20 105.4 13.05
 -1 5 -20 94.01 11.37
 -1 5 -20 93.06 10.78
 -1 5 -20 94.94 14.52
 -1 5 -20 63.71 14.38
 -1 5 -21 50.06 7.08
 -1 5 -21 34.78 16.29
 -1 5 -21 51.3 8.78
 -1 5 -21 45.41 7.28
 -1 5 -21 35.62 8.94
 -1 5 -21 13.73 8.71
 -1 5 -22 7.04 2.81
 -1 5 -22 3.83 6.95
 -1 5 -22 -0.54 3.42
 -1 5 -22 1.16 2.67
 -1 5 -22 5.93 2.72
 -1 5 -23 1.76 1.74
 -1 5 -23 -8.91 11.87
 -1 5 -23 0.14 2.74
 1 -4 -23 11.13 4.29
 1 -4 -23 6.37 3.29
 1 -4 -23 4.21 2.06
 1 -4 -22 4.02 2.26
 1 -4 -22 2.11 2.53
 1 -4 -22 4.69 3.51
 1 -4 -22 4.43 3.49
 1 -4 -21 28.34 5.32
 1 -4 -21 17.63 4.33
 1 -4 -21 18.38 5.86
 1 -4 -21 26.02 6.64
 1 -4 -21 19.5 4.62
 1 -4 -20 78.91 12.52
 1 -4 -20 105.82 12.99
 1 -4 -20 74.9 9.47
 1 -4 -20 89.24 9.57
 1 -4 -20 88.56 10.11
 1 -4 -20 79.08 11.32
 1 -4 -19 -0.46 4.44
 1 -4 -19 2.39 3.04
 1 -4 -19 0.72 3.54
 1 -4 -19 1.95 2.74
 1 -4 -19 0.69 2.71
 1 -4 -19 0.54 2.98
 1 -4 -18 9.15 3.23
 1 -4 -18 9.41 5.52
 1 -4 -18 4.82 3.96
 1 -4 -18 9.56 4.96
 1 -4 -18 15.08 5.04
 1 -4 -18 1.88 5.58
 1 -4 -17 80.61 15.05
 1 -4 -17 79.61 13.34
 1 -4 -17 91.93 12.77
 1 -4 -16 21.86 9.16
 1 -4 -16 21.21 6.32
 1 -4 -16 13.3 5.17
 1 -4 -16 17.16 4.5
 1 -4 -16 16.78 5.91
 1 -4 -16 20.72 8.92
 1 -4 -16 17.09 7.18
 1 -4 -16 24.01 11.99
 1 -4 -16 17.92 5.56
 1 -4 -15 0.26 5.43
 1 -4 -15 2.16 4.12
 1 -4 -15 0.43 4.5
 1 -4 -15 4.69 4.11
 1 -4 -15 0.55 2.65
 1 -4 -15 5.46 3.83
 1 -4 -15 8.52 5.3
 1 -4 -15 4.73 3.21
 1 -4 -15 1.6 7.64
 1 -4 -14 303.82 25.63
 1 -4 -14 291.66 20.53
 1 -4 -14 321.51 21.87
 1 -4 -14 304.97 19.4
 1 -4 -14 298.45 21.62
 1 -4 -14 320.24 26.84
 1 -4 -14 301.19 18.76
 1 -4 -14 269.27 31.21
 1 -4 -13 406.72 21.28
 1 -4 -13 389.37 23.69
 1 -4 -13 353.85 19.88
 1 -4 -13 436.93 29.69
 1 -4 -13 427.5 28.77
 1 -4 -13 440.66 24.74
 1 -4 -13 443.16 30.07
 1 -4 -13 418.93 24.73
 1 -4 -13 391.38 35.84
 1 -4 -12 96.42 11.57
 1 -4 -12 94.5 13.73
 1 -4 -12 84.09 13.44
 1 -4 -12 74.23 16.55
 1 -4 -12 99.23 11.71
 1 -4 -12 108.44 12.89
 1 -4 -12 91.89 13.42
 1 -4 -12 79.98 9.39
 1 -4 -12 105.66 10.51
 1 -4 -12 78.47 12.78
 1 -4 -11 18.5 5.67
 1 -4 -11 12.56 7.25
 1 -4 -11 -1.95 7.9
 1 -4 -11 18.08 4.89
 1 -4 -11 2.99 5.79
 1 -4 -11 9.01 5.63
 -1 4 11 17.54 5.68
 1 -4 -11 3 4.18
 1 -4 -11 8.19 5.92
 1 -4 -11 11.68 5.58
 1 -4 -11 11.27 3.24
 -1 4 10 7.87 3.56
 1 -4 -10 23.57 6.84
 1 -4 -10 31.98 10.23
 1 -4 -10 9.41 4.5
 1 -4 -10 24.03 9.32
 1 -4 -10 6.74 3.27
 1 -4 -10 27.99 8.14
 1 -4 -10 24.53 6.44
 1 -4 -10 12.08 5.04
 1 -4 -10 20.77 7.14
 1 -4 -9 11.34 8.56
 1 -4 -9 5.67 3.9
 1 -4 -9 6.16 5.7
 -1 4 9 7.95 3.14
 1 -4 -9 -1.16 2.7
 1 -4 -9 5.42 3.69
 1 -4 -9 7.85 4.23
 1 -4 -9 0.45 4.11
 1 -4 -9 5.88 2.6
 1 -4 -9 4.34 6.45
 1 -4 -9 6.5 4.74
 1 -4 -9 3.61 3.48
 1 -4 -8 398.41 24.24
 1 -4 -8 470.78 30.05
 1 -4 -8 414.1 20.94
 1 -4 -8 382.18 17.23
 1 -4 -8 407.44 26.7
 -1 4 8 368.7 20.14
 1 -4 -8 373.05 17.03
 1 -4 -8 425.46 22.94
 1 -4 -8 417.5 23.17
 1 -4 -7 2711.02 55.36
 1 -4 -7 2584.52 49.17
 1 -4 -6 868.71 27.38
 -1 4 6 888.99 25.85
 1 -4 -6 925.06 27.14
 -1 4 5 3108.98 42.48
 1 -4 -5 3275.76 51.2
 -1 4 4 1666.33 41.25
 -1 4 3 103.6 11.04
 1 -4 -2 450.84 20.9
 -1 4 2 406.02 20.68
 -1 4 1 22.74 5.94
 1 -4 -1 32 6.67
 -1 4 0 24.64 6.58
 1 -4 0 26.14 6.96
 1 -4 1 435.91 20.59
 -1 4 -1 457.41 21.96
 1 -4 2 3065.77 53.49
 -1 4 -2 3094.59 55.71
 -1 4 -3 17.22 6.27
 -1 4 -4 1578.38 39.83
 -1 4 -5 77.4 10.53
 -1 4 -6 278.31 15.64
 -1 4 -6 332.73 18.34
 -1 4 -6 304.58 19.25
 -1 4 -6 325.07 17.58
 -1 4 -7 164.29 13.45
 -1 4 -7 159.9 13.7
 -1 4 -7 154.83 11.04
 -1 4 -7 134.88 11.66
 -1 4 -7 153.03 14.44
 -1 4 -7 169.01 13.1
 -1 4 -8 20.05 5.59
 -1 4 -8 18.51 5.68
 -1 4 -8 26.21 5.93
 -1 4 -8 24.88 5.92
 -1 4 -8 24.69 6
 -1 4 -8 31.85 8.11
 -1 4 -8 25.96 5.3
 -1 4 -8 16.98 4.71
 -1 4 -8 17.27 5.96
 -1 4 -9 1.87 4.16
 -1 4 -9 0.36 3.3
 -1 4 -9 -0.52 3.47
 -1 4 -9 3.57 8.6
 -1 4 -9 4.31 3.56
 -1 4 -9 1.98 3.77
 -1 4 -9 -5.25 3.49
 -1 4 -9 3.95 4.62
 -1 4 -9 1.05 4.32
 -1 4 -9 2.2 3.35
 -1 4 -9 -1.46 3.5
 -1 4 -9 4.34 4.21
 -1 4 -10 91.8 12.87
 -1 4 -10 97.77 15.02
 -1 4 -10 90.04 15.65
 -1 4 -10 100.61 11.83
 -1 4 -10 115.47 10.4
 -1 4 -10 103.66 11.09
 -1 4 -10 66.7 13.99
 -1 4 -10 82.43 10.87
 -1 4 -10 81.25 11.36
 -1 4 -10 86.81 12.38
 -1 4 -10 103.78 11.41
 -1 4 -10 119.86 12.26
 -1 4 -10 97.28 10.61
 -1 4 -10 106.41 11.83
 -1 4 -10 117.09 11.54
 -1 4 -10 123.41 13.4
 -1 4 -11 72.83 11.78
 -1 4 -11 66.67 9.91
 -1 4 -11 62.57 12.92
 -1 4 -11 77.49 9.77
 -1 4 -11 81.13 9.42
 -1 4 -11 66.83 8.97
 -1 4 -11 80.51 10.4
 -1 4 -11 79.55 9.99
 -1 4 -11 65.4 14.3
 -1 4 -11 89.03 17.65
 -1 4 -11 78.55 9.91
 -1 4 -11 73.48 9.83
 -1 4 -11 75.61 9.79
 -1 4 -11 75.82 11.79
 -1 4 -11 78.58 11.09
 -1 4 -11 63.71 11.91
 -1 4 -11 62.86 11.17
 -1 4 -11 70.42 10.61
 -1 4 -12 32.97 7.09
 -1 4 -12 37.86 8.21
 -1 4 -12 40.39 7.48
 -1 4 -12 28.65 7.98
 -1 4 -12 31.92 9.13
 -1 4 -12 29.67 9.81
 -1 4 -12 35.89 6.91
 -1 4 -12 43.99 8.23
 -1 4 -12 40.47 8.68
 -1 4 -12 28.05 12.33
 -1 4 -12 37.17 13.19
 -1 4 -12 32.06 6.91
 -1 4 -12 33.77 7.67
 -1 4 -12 25.43 7.59
 -1 4 -12 31.47 9.78
 -1 4 -13 17.15 7.15
 -1 4 -13 19.38 8.52
 -1 4 -13 12.24 5.33
 -1 4 -13 10.01 4.39
 -1 4 -13 4.38 3.21
 -1 4 -13 7.62 4.5
 -1 4 -13 12.07 7.16
 -1 4 -13 6.12 9.46
 -1 4 -13 7.9 6.29
 -1 4 -13 9.22 4.64
 -1 4 -13 9.69 4.2
 -1 4 -13 15.44 11.12
 -1 4 -13 14.32 6.13
 -1 4 -14 18.97 5.89
 -1 4 -14 15.69 4.94
 -1 4 -14 18.82 7.86
 -1 4 -14 6.79 7.66
 -1 4 -14 12.45 5.07
 -1 4 -14 12.04 4.8
 -1 4 -14 1.72 6.24
 -1 4 -14 29.39 7.54
 -1 4 -14 2.89 9.19
 -1 4 -14 2.89 4.64
 -1 4 -14 18.32 6.27
 -1 4 -14 14.48 5.13
 -1 4 -14 5.48 10.75
 -1 4 -14 9.41 6.78
 -1 4 -15 4.35 2.97
 -1 4 -15 2.63 5.21
 -1 4 -15 -8.69 9.2
 -1 4 -15 3.39 11.57
 -1 4 -15 0.7 3.85
 -1 4 -15 1.35 11.33
 -1 4 -15 1.19 3.45
 -1 4 -15 -1.1 3.68
 -1 4 -15 1.48 4.21
 -1 4 -15 4.05 8.14
 -1 4 -15 -3.46 5.33
 -1 4 -15 -0.15 3.41
 -1 4 -16 1.9 3.69
 -1 4 -16 1.27 6.92
 -1 4 -16 9.59 4.08
 -1 4 -16 6.71 3.47
 -1 4 -16 3.42 4.06
 -1 4 -16 18.14 8.87
 -1 4 -16 6.45 4.35
 -1 4 -16 3.48 3.89
 -1 4 -16 1.63 6.36
 -1 4 -17 27.85 13.84
 -1 4 -17 20.97 5.68
 -1 4 -17 21.79 9.78
 -1 4 -17 18.38 5.98
 -1 4 -17 26.8 9.04
 -1 4 -17 21.04 6.5
 -1 4 -18 5.84 3.38
 -1 4 -18 8.97 10.53
 -1 4 -18 12.4 5.16
 -1 4 -18 11.99 5.42
 -1 4 -18 7.19 3.14
 -1 4 -18 12.77 7.25
 -1 4 -18 4.1 3.34
 -1 4 -19 5.04 4.46
 -1 4 -19 3.03 3.51
 -1 4 -19 10.08 13.15
 -1 4 -19 1.29 2.74
 -1 4 -19 3.1 3.61
 -1 4 -19 3.03 2.7
 -1 4 -19 5.47 4.24
 -1 4 -19 2.57 5.68
 -1 4 -20 26.61 6.6
 -1 4 -20 21.92 6.87
 -1 4 -20 33.65 9.95
 -1 4 -20 19.34 5.32
 -1 4 -20 20.41 5.11
 -1 4 -20 22.02 5.69
 -1 4 -20 15.84 13.09
 -1 4 -20 8.53 5.96
 -1 4 -21 -2.77 6.4
 -1 4 -21 1.07 3.64
 -1 4 -21 -6.69 4.32
 -1 4 -21 1.22 2.89
 -1 4 -21 6.01 3.26
 -1 4 -21 -7.55 10.05
 -1 4 -21 -2.33 3.84
 -1 4 -22 7.45 3.78
 -1 4 -22 7.13 3.05
 -1 4 -22 7.62 3.21
 -1 4 -22 5.65 11.97
 -1 4 -22 2.73 4.05
 -1 4 -23 3.4 3.04
 -1 4 -23 2.31 1.94
 1 -3 -23 5.33 3.39
 1 -3 -23 9.01 3.1
 1 -3 -23 11.27 2.96
 1 -3 -22 4.8 3.08
 1 -3 -22 2.95 2.68
 1 -3 -22 3.27 2.83
 1 -3 -22 4.7 2.59
 1 -3 -22 4.2 2.31
 1 -3 -21 10.29 4.15
 1 -3 -21 4.9 3.9
 1 -3 -21 2.98 2.72
 1 -3 -21 4.42 2.13
 1 -3 -21 7.95 3.21
 1 -3 -20 6.83 3.69
 1 -3 -20 3.61 4.41
 1 -3 -20 4.8 4.17
 1 -3 -20 8.63 4.87
 1 -3 -20 -1.35 2.67
 1 -3 -20 -1.06 3.55
 1 -3 -19 -1.11 3.13
 1 -3 -19 1.45 2.56
 1 -3 -19 -1.48 2.9
 1 -3 -19 -1 2.74
 1 -3 -19 -3.27 2.53
 1 -3 -18 0.68 3.03
 1 -3 -18 0.78 3.26
 1 -3 -18 7.83 4.27
 1 -3 -18 1.84 2.79
 1 -3 -18 1.37 6.09
 1 -3 -18 -4.53 6.71
 1 -3 -18 -0.14 2.46
 1 -3 -18 7.35 4.63
 1 -3 -17 5.69 5.21
 1 -3 -17 18.26 8.06
 1 -3 -17 18.46 6.46
 1 -3 -16 26.66 8.83
 1 -3 -16 22.07 5.71
 1 -3 -16 23.92 5.59
 1 -3 -16 18.62 5.41
 1 -3 -16 29.7 7.29
 1 -3 -16 27.16 6.55
 1 -3 -16 39.04 11.71
 1 -3 -16 17.34 6.95
 1 -3 -16 21.17 5.97
 1 -3 -16 30.19 13.75
 1 -3 -15 46.33 11.97
 1 -3 -15 40.1 8.73
 1 -3 -15 24.4 6.02
 1 -3 -15 39.93 8.78
 1 -3 -15 34 6.89
 1 -3 -15 25.33 5.75
 1 -3 -15 36.73 7.47
 1 -3 -15 25.2 7.58
 1 -3 -15 26.28 7.98
 1 -3 -15 30.45 10.31
 1 -3 -14 158.39 15.42
 1 -3 -14 194.09 16.35
 1 -3 -14 133.29 17.4
 1 -3 -14 179.58 14.88
 1 -3 -14 70.28 14.06
 1 -3 -14 197 17.14
 1 -3 -14 126.97 16.61
 1 -3 -14 91.42 18.29
 1 -3 -14 145.24 13.52
 1 -3 -14 126.42 17.17
 1 -3 -14 140.18 16.44
 1 -3 -14 195.66 15.31
 1 -3 -13 24.84 7.72
 1 -3 -13 23.87 5.75
 1 -3 -13 23.17 5.85
 1 -3 -13 22.54 5.94
 1 -3 -13 14.96 6.17
 1 -3 -13 21.69 5.17
 1 -3 -13 14.84 8.4
 1 -3 -13 18.19 7.26
 1 -3 -13 19.89 5.45
 1 -3 -13 13.75 9.32
 1 -3 -13 27.12 7.66
 1 -3 -13 22.54 8.38
 1 -3 -13 21.85 4.74
 1 -3 -13 25.64 6.71
 1 -3 -12 411.27 27.33
 1 -3 -12 366.16 25.51
 1 -3 -12 374.74 26.91
 1 -3 -12 371.98 26.23
 1 -3 -12 395.48 27.09
 1 -3 -12 422.85 23.77
 1 -3 -12 363.92 18.9
 1 -3 -12 316.27 28.1
 -1 3 12 419.31 26.31
 1 -3 -12 384.96 22.59
 1 -3 -12 414.76 18.54
 1 -3 -12 381.83 20.49
 1 -3 -12 323.22 29.4
 1 -3 -12 408.7 21.54
 1 -3 -12 430.43 21.59
 1 -3 -12 417.72 23.56
 1 -3 -12 380.22 33.24
 1 -3 -12 311.8 21.46
 1 -3 -11 -1.09 5.07
 1 -3 -11 2.03 4.08
 1 -3 -11 -1.57 3.52
 1 -3 -11 -0.12 2.87
 1 -3 -11 -1.59 4.2
 1 -3 -11 2.25 2.32
 1 -3 -11 -4.04 6.76
 1 -3 -11 1.1 3.03
 -1 3 11 3.47 3.84
 1 -3 -11 0.35 2.81
 1 -3 -11 2.49 2.69
 1 -3 -11 -2.15 6.12
 1 -3 -11 -3.52 5.66
 1 -3 -11 -0.35 4.04
 1 -3 -11 1.1 2.84
 1 -3 -11 6.79 6.45
 1 -3 -11 6.02 6.54
 1 -3 -11 6.62 7.49
 1 -3 -11 2.5 2.88
 1 -3 -10 16.13 4.99
 1 -3 -10 7.05 7.82
 1 -3 -10 18.89 5.64
 1 -3 -10 18.46 4.65
 1 -3 -10 22.45 5.36
 1 -3 -10 28 5
 1 -3 -10 4.78 5.22
 1 -3 -10 9.69 4.56
 1 -3 -10 10.78 5.95
 1 -3 -10 8.59 5.03
 1 -3 -10 16.98 6.13
 1 -3 -10 19.74 6.05
 1 -3 -10 5.94 3.93
 1 -3 -10 8 7.11
 1 -3 -10 28.15 5.71
 -1 3 10 24.6 6.88
 1 -3 -10 -2.12 6.15
 1 -3 -9 0.51 2.66
 1 -3 -9 3.76 2.71
 1 -3 -9 4.26 3.06
 1 -3 -9 2.48 5.26
 1 -3 -9 3.5 3.71
 1 -3 -9 3.14 1.84
 1 -3 -9 5.96 3.48
 1 -3 -9 6.61 4.97
 -1 3 9 3.42 2.7
 1 -3 -9 0.2 5.03
 1 -3 -9 4.88 3.83
 1 -3 -9 7.92 6.48
 1 -3 -9 8.19 7.37
 1 -3 -9 6.38 4.99
 1 -3 -9 6.87 6.36
 1 -3 -9 5.29 5.81
 1 -3 -8 25.38 5.86
 1 -3 -8 16.04 4.85
 -1 3 8 16.08 5.12
 1 -3 -8 19.34 5.25
 1 -3 -8 22.41 5.15
 1 -3 -8 24.54 4.28
 1 -3 -8 19.14 4.56
 1 -3 -7 2189.88 48.1
 -1 3 7 2137.67 47.91
 1 -3 -7 2160.84 37.46
 1 -3 -7 2111.07 45.05
 -1 3 6 628 23.86
 1 -3 -5 2014.7 39.07
 -1 3 5 1987.96 38.12
 -1 3 4 64.11 8.07
 1 -3 -4 48.92 6.47
 -1 3 4 50.83 5.5
 -1 3 3 755.65 25
 -1 3 2 12.07 4.43
 -1 3 1 18.96 4.34
 1 -3 0 56.29 7.54
 -1 3 0 55.65 7.44
 1 -3 1 904.05 26.65
 -1 3 -1 937.39 27.13
 -1 3 -2 3343.28 51.18
 -1 3 -3 356.65 17.19
 -1 3 -4 1104.04 29.83
 -1 3 -5 41.12 6.11
 -1 3 -5 37.41 7.81
 -1 3 -6 480.16 24.79
 -1 3 -7 219.82 14.04
 -1 3 -7 247.88 18.22
 -1 3 -7 238.5 16.08
 -1 3 -7 258.28 15.56
 -1 3 -7 226.57 14.55
 -1 3 -7 221.81 13.27
 -1 3 -7 207.01 14.05
 -1 3 -8 316.68 17.44
 -1 3 -8 303.21 18.87
 -1 3 -8 257.47 16.24
 -1 3 -8 289.82 15.54
 -1 3 -8 287.27 20.5
 -1 3 -8 308.41 16.99
 -1 3 -8 302.39 17.43
 -1 3 -9 601.32 25.43
 -1 3 -9 727.53 32.45
 -1 3 -9 663.53 23.95
 -1 3 -9 639.25 26.03
 -1 3 -9 623.92 37.73
 -1 3 -9 605.93 30.29
 -1 3 -9 656.29 26.55
 -1 3 -9 601.13 28.26
 -1 3 -9 647.35 25.12
 -1 3 -9 623.69 31.34
 -1 3 -9 682.69 26.62
 -1 3 -9 606.64 24.84
 -1 3 -9 666.66 28.31
 -1 3 -10 5.4 4.93
 -1 3 -10 5.38 5.28
 -1 3 -10 -2.68 2.99
 -1 3 -10 0.83 2.95
 -1 3 -10 4.83 4.83
 -1 3 -10 -2.03 3.63
 -1 3 -10 -0.26 6.9
 -1 3 -10 -4.6 7.02
 -1 3 -10 8.91 6.6
 -1 3 -10 -4.18 5.9
 -1 3 -10 -1.1 5.71
 -1 3 -10 -0.68 3.3
 -1 3 -10 -2.02 3.02
 -1 3 -10 2.3 3.27
 -1 3 -10 2.19 6.19
 -1 3 -10 3.33 2.91
 -1 3 -10 -1.38 2.85
 -1 3 -10 -1.02 3.65
 -1 3 -10 4.35 4.04
 -1 3 -11 132.38 15.61
 -1 3 -11 143.04 16.13
 -1 3 -11 171.67 14.25
 -1 3 -11 134.98 13.77
 -1 3 -11 124.26 14.48
 -1 3 -11 178.86 15.86
 -1 3 -11 169.96 14.21
 -1 3 -11 202.84 14.13
 -1 3 -11 89.25 16.95
 -1 3 -11 89.11 17.24
 -1 3 -11 84.02 12.43
 -1 3 -11 210.4 18.02
 -1 3 -11 124.5 17.78
 -1 3 -11 111.48 16.6
 -1 3 -11 176.09 13.94
 -1 3 -11 165.95 11.43
 -1 3 -11 173.83 14.88
 -1 3 -11 117.23 14.17
 -1 3 -11 120.43 14.61
 -1 3 -11 159.77 14.01
 -1 3 -12 759.21 35.98
 -1 3 -12 672.72 30.55
 -1 3 -12 730.39 37.09
 -1 3 -12 681.2 28.51
 -1 3 -12 702.69 30.74
 -1 3 -12 731.51 30.25
 -1 3 -12 639.04 27.8
 -1 3 -12 762.27 48.55
 -1 3 -12 696.32 33.19
 -1 3 -12 705.55 28.04
 -1 3 -12 629.63 22.69
 -1 3 -12 712.51 30.14
 -1 3 -12 717.81 30.88
 -1 3 -12 704.68 39.96
 -1 3 -12 750.58 41.97
 -1 3 -12 776.66 48.57
 -1 3 -12 618.02 35.95
 -1 3 -12 758.66 35.43
 -1 3 -13 532.4 41.51
 -1 3 -13 569.42 34.07
 -1 3 -13 422.22 31.91
 -1 3 -13 622.05 27.7
 -1 3 -13 660.34 30.49
 -1 3 -13 645.85 28.2
 -1 3 -13 610.93 29.81
 -1 3 -13 450.72 32.82
 -1 3 -13 565.29 32.82
 -1 3 -13 571.81 44.48
 -1 3 -13 533.56 36.33
 -1 3 -13 559.35 38.18
 -1 3 -13 548.99 31.11
 -1 3 -13 652.86 28.17
 -1 3 -13 637.47 29.14
 -1 3 -13 632.33 30.27
 -1 3 -13 665.24 27.81
 -1 3 -14 -5.56 6.74
 -1 3 -14 -4.44 4.07
 -1 3 -14 4.6 5.01
 -1 3 -14 5.29 4.11
 -1 3 -14 2.84 3.59
 -1 3 -14 1.09 2.75
 -1 3 -14 7.49 8.87
 -1 3 -14 -0.29 2.99
 -1 3 -14 -5.2 10.5
 -1 3 -14 2.59 4.02
 -1 3 -14 1.62 3.36
 -1 3 -14 1.92 5.49
 -1 3 -14 11.03 7
 -1 3 -14 -3.02 3.73
 -1 3 -14 -7.08 7.53
 -1 3 -14 -3.29 4.86
 -1 3 -14 -4.19 5.3
 -1 3 -14 -0.9 3.02
 -1 3 -15 38.37 10.17
 -1 3 -15 35.71 7.99
 -1 3 -15 31.91 6.55
 -1 3 -15 27.36 6.32
 -1 3 -15 52.29 11.86
 -1 3 -15 46.09 9.1
 -1 3 -15 25.74 6.69
 -1 3 -15 38.85 7.38
 -1 3 -15 60.88 16.96
 -1 3 -15 32.69 7.52
 -1 3 -15 37.33 8.04
 -1 3 -15 56.88 13.93
 -1 3 -15 40.58 11.77
 -1 3 -15 29.27 7.03
 -1 3 -16 115.04 22.36
 -1 3 -16 173.27 16
 -1 3 -16 158.63 16.06
 -1 3 -16 174.46 16.16
 -1 3 -16 154.12 14.07
 -1 3 -16 155.91 20.15
 -1 3 -16 162.67 16.23
 -1 3 -16 159.16 19.68
 -1 3 -16 141.64 20.81
 -1 3 -16 173.2 16.15
 -1 3 -16 152.96 16.5
 -1 3 -16 137.16 15.01
 -1 3 -17 11.96 5.32
 -1 3 -17 -1.86 13.35
 -1 3 -17 6.07 7.07
 -1 3 -17 5.88 4.1
 -1 3 -17 8.46 6.75
 -1 3 -17 11.54 4.99
 -1 3 -18 3.45 4.4
 -1 3 -18 14.56 12.12
 -1 3 -18 -0.35 2.55
 -1 3 -18 0.59 3.4
 -1 3 -18 -0.47 2.88
 -1 3 -18 0.26 4.24
 -1 3 -18 0.81 2.96
 -1 3 -19 151.5 14.45
 -1 3 -19 142.01 15.01
 -1 3 -19 116.69 12.77
 -1 3 -19 174.1 15.17
 -1 3 -20 53.13 11.43
 -1 3 -20 51.92 8.69
 -1 3 -20 50.11 8.9
 -1 3 -20 47.69 8.78
 -1 3 -20 58.93 8.96
 -1 3 -20 24.02 15.31
 -1 3 -20 38.73 11.63
 -1 3 -20 57.22 8.92
 -1 3 -20 58.21 8.36
 -1 3 -21 -2.95 5.13
 -1 3 -21 1.03 2.44
 -1 3 -21 2.16 3.43
 -1 3 -21 0.27 3.41
 -1 3 -21 2.52 2.3
 -1 3 -21 -0.41 2.3
 -1 3 -21 3.29 10.87
 -1 3 -21 -2.98 3.64
 -1 3 -22 6.42 3.35
 -1 3 -22 3.26 3.13
 -1 3 -22 4.1 2.79
 -1 3 -22 13.92 10.89
 -1 3 -22 11.35 5.42
 -1 3 -23 18.79 4.14
 -1 3 -23 20.26 5.37
 -1 3 -23 18.26 5.53
 -1 3 -24 2.88 1.94
 1 -2 -23 0.4 2.07
 1 -2 -23 -0.25 1.33
 1 -2 -22 11.01 4.15
 1 -2 -22 7.65 3.05
 1 -2 -22 14.17 5.03
 1 -2 -22 13.2 3.5
 1 -2 -21 70.81 8.26
 1 -2 -21 76.25 8.74
 1 -2 -21 70.65 9.97
 1 -2 -21 71.62 9.13
 1 -2 -21 68.96 10.21
 1 -2 -20 21.68 5.92
 1 -2 -20 16.68 4.98
 1 -2 -20 19.73 7.54
 1 -2 -20 17.4 5.73
 1 -2 -20 15.74 4.74
 1 -2 -20 10.77 4.63
 1 -2 -20 9.59 4.16
 1 -2 -19 0.65 2.13
 1 -2 -19 0.82 2.58
 1 -2 -19 -2.02 3.56
 1 -2 -19 1.27 2.55
 1 -2 -18 102.09 12.21
 1 -2 -18 132.98 13.28
 1 -2 -18 110.56 16.54
 1 -2 -18 121.8 18.45
 1 -2 -18 151.45 13.54
 1 -2 -18 122.09 13.71
 1 -2 -18 117.86 14.61
 1 -2 -18 127.69 12.95
 1 -2 -18 134.98 15.28
 1 -2 -18 136.55 13.31
 1 -2 -17 24.64 6.31
 1 -2 -17 21.04 5.77
 1 -2 -17 34.78 14.18
 1 -2 -17 29.11 7.52
 1 -2 -17 32.84 10.06
 1 -2 -17 30.8 9.27
 1 -2 -16 4.18 3.6
 1 -2 -16 7.02 3.89
 1 -2 -16 15.56 10.59
 1 -2 -16 7.39 5.27
 1 -2 -16 19.16 8.06
 1 -2 -16 11.49 5.43
 1 -2 -16 7.56 4.08
 1 -2 -16 1.3 2.7
 1 -2 -16 3.65 2.43
 1 -2 -16 4.44 4.61
 1 -2 -15 252.22 19.92
 1 -2 -15 242.87 23.13
 1 -2 -15 262.23 16.19
 1 -2 -15 284.93 18.76
 1 -2 -15 257.15 18.09
 1 -2 -15 242.78 16.9
 1 -2 -15 260.76 30.76
 1 -2 -15 265.83 25.28
 1 -2 -15 259.12 18.39
 1 -2 -15 268.44 20.48
 1 -2 -15 248.91 18.53
 1 -2 -15 263.97 23.07
 1 -2 -15 244.11 24.03
 1 -2 -15 207.16 26.9
 1 -2 -15 228.32 17.85
 1 -2 -14 716.71 40.1
 1 -2 -14 704.63 38.32
 1 -2 -14 690.61 39.16
 1 -2 -14 748.33 37.29
 1 -2 -14 676.71 33.29
 1 -2 -14 675.54 29.92
 1 -2 -14 732.2 32.51
 1 -2 -14 664.08 25.74
 1 -2 -14 621.62 28.53
 1 -2 -14 686.31 30.3
 1 -2 -14 759.86 30.23
 1 -2 -14 739.47 29.93
 1 -2 -14 668.99 47.03
 1 -2 -14 624.31 42.94
 1 -2 -14 749.57 33.68
 1 -2 -14 672.85 27.33
 1 -2 -14 766.04 40.92
 1 -2 -14 679.65 28.97
 1 -2 -14 620.44 34.05
 1 -2 -14 617.67 43.05
 1 -2 -13 20.78 8.24
 1 -2 -13 5.03 6.09
 1 -2 -13 3.37 3.67
 1 -2 -13 -1.5 3.71
 1 -2 -13 -0.34 3.63
 1 -2 -13 6.11 3.78
 1 -2 -13 4.58 4.87
 1 -2 -13 5.49 6.66
 1 -2 -13 1.04 2.66
 1 -2 -13 1.15 3.18
 1 -2 -13 23.36 9.28
 1 -2 -13 10.17 8.11
 1 -2 -13 0.35 2.68
 1 -2 -13 -1.02 3.56
 1 -2 -13 3.71 4.74
 1 -2 -13 2.4 2.76
 1 -2 -13 9.91 5.87
 1 -2 -13 3.83 3.47
 1 -2 -13 4.75 5.87
 1 -2 -13 3.86 4.1
 1 -2 -12 1.38 4.8
 1 -2 -12 9.62 6.98
 1 -2 -12 -1.83 4.85
 1 -2 -12 0.19 4.31
 1 -2 -12 2.82 4.97
 1 -2 -12 -0.12 3.12
 1 -2 -12 3.79 3.56
 1 -2 -12 0.64 3.34
 1 -2 -12 0.42 2.85
 1 -2 -12 5.41 2.77
 1 -2 -12 10.4 8.5
 1 -2 -12 -3.61 4.31
 1 -2 -12 4.38 3.14
 1 -2 -12 -0.48 3.31
 1 -2 -12 2.79 3.86
 1 -2 -12 3.17 7.6
 1 -2 -12 1.22 2.84
 1 -2 -12 0.14 2.96
 1 -2 -12 0.75 2.68
 1 -2 -12 3.22 6.69
 1 -2 -11 598.95 25.21
 1 -2 -11 558.14 29.29
 1 -2 -11 556.31 31.1
 1 -2 -11 551.37 30.2
 1 -2 -11 598.16 32.42
 1 -2 -11 595.85 28.42
 1 -2 -11 576.79 25.24
 1 -2 -11 568.97 26.31
 1 -2 -11 616.58 23.27
 1 -2 -11 607.34 27.6
 1 -2 -11 579.15 24.62
 1 -2 -11 569.17 34.8
 1 -2 -11 609.44 38.89
 1 -2 -11 570.78 23.2
 1 -2 -11 647.87 28.74
 1 -2 -11 538.22 34.65
 1 -2 -11 551.68 34.94
 1 -2 -11 611.21 25.5
 1 -2 -11 658.56 33.08
 -1 2 11 566.67 31.16
 1 -2 -11 546.08 27.89
 1 -2 -10 342.56 22.99
 1 -2 -10 345.11 23.63
 -1 2 10 263.12 20.35
 1 -2 -10 289.31 17.43
 1 -2 -10 325.82 19.03
 1 -2 -10 286.78 15.76
 1 -2 -10 348.07 25.96
 1 -2 -10 324.07 19.92
 1 -2 -10 284.65 16.01
 1 -2 -10 398.38 28.76
 1 -2 -10 283.83 17.06
 1 -2 -10 292.77 17.51
 1 -2 -10 300.44 19.02
 1 -2 -10 370.05 28.53
 1 -2 -10 357.59 23.75
 1 -2 -10 335.9 21.98
 1 -2 -10 384.75 24.61
 1 -2 -10 370.32 27.16
 1 -2 -9 5.31 3.36
 1 -2 -9 2.62 3.4
 1 -2 -9 5.38 5.72
 1 -2 -9 3.65 4.01
 1 -2 -9 4.94 2.96
 1 -2 -9 5.48 3.9
 1 -2 -9 -0.64 6.88
 1 -2 -9 8.63 7.02
 1 -2 -9 0.15 5.07
 1 -2 -9 1.69 3.9
 1 -2 -9 0.75 5.98
 1 -2 -9 2.36 4.25
 -1 2 9 8.27 4.68
 1 -2 -9 5.35 2.57
 -1 2 9 -0.07 1.78
 1 -2 -8 1588.85 36.43
 1 -2 -8 1641.91 37.45
 1 -2 -8 1668.65 40.91
 1 -2 -8 1499.35 32.33
 1 -2 -8 1562.8 29.3
 -1 2 8 1557.15 30.57
 -1 2 8 1462.92 44.48
 1 -2 -8 1663.42 42.35
 1 -2 -7 131.64 11.84
 1 -2 -7 108.68 7.87
 -1 2 7 114.74 7.93
 -1 2 7 106.93 11.47
 1 -2 -7 106.82 9.2
 1 -2 -7 140.12 11.99
 1 -2 -7 121.85 10.12
 -1 2 6 1083.93 33.75
 1 -2 -6 1097.53 23.54
 1 -2 -6 1123.74 29.55
 -1 2 5 1008.23 29.77
 -1 2 5 921.76 23.23
 -1 2 4 3795.8 50.89
 1 -2 -4 3717.17 50.83
 -1 2 4 3722.24 46.58
 1 -2 -3 17.27 4.17
 -1 2 3 22.44 4.42
 -1 2 3 21.26 4.36
 -1 2 2 142.91 9.54
 -1 2 1 750.99 20.88
 -1 2 0 1020.05 24.29
 -1 2 -1 113.2 8.25
 -1 2 -2 3.09 3.23
 -1 2 -3 113.36 8.42
 -1 2 -4 433.38 16.21
 -1 2 -5 33.08 8.29
 -1 2 -5 16.37 3.77
 -1 2 -6 208.14 16.98
 -1 2 -7 7.42 4.6
 -1 2 -7 7.44 3.77
 -1 2 -7 7 4.33
 -1 2 -7 5.89 3.47
 -1 2 -7 7.01 4.8
 -1 2 -8 48.11 9.37
 -1 2 -8 50.74 7.69
 -1 2 -8 49.44 6.91
 -1 2 -8 43.84 7.23
 -1 2 -8 38.72 6.7
 -1 2 -8 49.4 7.52
 -1 2 -8 45.69 8.14
 -1 2 -9 13.5 5.71
 -1 2 -9 7.5 4.64
 -1 2 -9 14.26 4.36
 -1 2 -9 14.34 5.04
 -1 2 -9 12.9 5.11
 -1 2 -9 5.33 3.09
 -1 2 -9 11.36 4.51
 -1 2 -9 12.97 4.71
 -1 2 -9 -2.83 8.43
 -1 2 -9 5.79 8.2
 -1 2 -9 5.57 6.22
 -1 2 -9 3.84 4.48
 -1 2 -9 8.78 4
 -1 2 -9 6.56 3.98
 -1 2 -9 11.82 4.31
 -1 2 -10 576.33 28.36
 -1 2 -10 549.25 29.88
 -1 2 -10 528.8 29.2
 -1 2 -10 468.09 22.11
 -1 2 -10 530.21 24.84
 -1 2 -10 470.65 18.91
 -1 2 -10 462.61 22.22
 -1 2 -10 453.51 22.16
 -1 2 -10 507.3 21.32
 -1 2 -10 509.88 23.34
 -1 2 -10 586.01 28.74
 -1 2 -10 499.88 28.09
 -1 2 -10 553.44 24.99
 -1 2 -10 636.82 39.04
 -1 2 -10 482.69 21.81
 -1 2 -10 494.05 24.77
 -1 2 -10 615.86 38.69
 -1 2 -10 621.03 34.56
 -1 2 -11 114.75 13.22
 -1 2 -11 112.41 14.37
 -1 2 -11 105.89 13.02
 -1 2 -11 111.4 14.45
 -1 2 -11 112.16 14.41
 -1 2 -11 100.92 17.2
 -1 2 -11 108.71 17.04
 -1 2 -11 133.4 12.86
 -1 2 -11 156.99 13.54
 -1 2 -11 148.98 13.3
 -1 2 -11 181.07 17
 -1 2 -11 152.61 12.7
 -1 2 -11 147.03 13.41
 -1 2 -11 143.72 10.85
 -1 2 -11 158.11 13.18
 -1 2 -11 148.18 14.44
 -1 2 -11 104.08 15.08
 -1 2 -11 127.88 17.43
 -1 2 -11 87.45 13.42
 -1 2 -12 11.61 8.11
 -1 2 -12 11.32 5.33
 -1 2 -12 13.69 6.72
 -1 2 -12 10.99 6.38
 -1 2 -12 6.1 3.6
 -1 2 -12 5.6 4.88
 -1 2 -12 16.66 7.23
 -1 2 -12 9.67 4.63
 -1 2 -12 9.38 4.65
 -1 2 -12 5.51 5.05
 -1 2 -12 7.13 3.35
 -1 2 -12 12.04 4.73
 -1 2 -12 12.07 5.41
 -1 2 -12 7.75 6.67
 -1 2 -12 11.72 5.35
 -1 2 -12 8.7 7.09
 -1 2 -12 19.12 9.74
 -1 2 -12 10.27 5.1
 -1 2 -12 3.24 2.48
 -1 2 -12 12.77 9.16
 -1 2 -12 14.74 6.8
 -1 2 -13 0.25 5.29
 -1 2 -13 4.32 5.37
 -1 2 -13 5.53 4.87
 -1 2 -13 1.1 3.47
 -1 2 -13 -1.71 4.76
 -1 2 -13 2.85 4.06
 -1 2 -13 0.25 2.83
 -1 2 -13 -0.15 3.9
 -1 2 -13 -7.18 7.13
 -1 2 -13 1.38 3.59
 -1 2 -13 4.03 3.08
 -1 2 -13 5.4 4.88
 -1 2 -13 -1.96 2.97
 -1 2 -13 -2.08 2.8
 -1 2 -13 1.04 6.27
 -1 2 -13 7.52 10.43
 -1 2 -13 1.41 7.42
 -1 2 -13 4.08 2.31
 -1 2 -13 4.08 6.19
 -1 2 -13 9.16 6.9
 -1 2 -14 83.41 14.4
 -1 2 -14 70.27 11.97
 -1 2 -14 71.36 10.81
 -1 2 -14 95.3 20.2
 -1 2 -14 39.62 8.17
 -1 2 -14 55.5 8.39
 -1 2 -14 70.61 10.33
 -1 2 -14 50.44 8.4
 -1 2 -14 78.05 15.42
 -1 2 -14 62.92 9.85
 -1 2 -14 58.32 9.58
 -1 2 -14 65.36 9.33
 -1 2 -14 69.34 9.64
 -1 2 -14 85.56 18.92
 -1 2 -14 78.37 14.87
 -1 2 -14 75.59 14.6
 -1 2 -14 49.79 9.38
 -1 2 -14 75.07 14.72
 -1 2 -14 49.19 7.15
 -1 2 -14 77.74 13.11
 -1 2 -15 7.77 4.3
 -1 2 -15 6.81 4.79
 -1 2 -15 7.43 3.53
 -1 2 -15 5.25 3.82
 -1 2 -15 10.54 6.29
 -1 2 -15 10.38 7.37
 -1 2 -15 13.45 5.33
 -1 2 -15 11.01 5.69
 -1 2 -15 12.31 8.35
 -1 2 -15 8.3 4.11
 -1 2 -15 5.45 8.61
 -1 2 -15 7.26 3.32
 -1 2 -15 10.73 5.93
 -1 2 -15 11.85 5.85
 -1 2 -15 3.36 3.76
 -1 2 -15 10.81 5.37
 -1 2 -16 33.7 7.86
 -1 2 -16 29.39 6.66
 -1 2 -16 33.41 7.09
 -1 2 -16 26.55 6.41
 -1 2 -16 32.99 8.3
 -1 2 -16 38.31 15.65
 -1 2 -16 33.22 9.5
 -1 2 -16 28.06 7.09
 -1 2 -16 38.02 10.9
 -1 2 -16 22.72 6.85
 -1 2 -16 38.95 8.25
 -1 2 -16 34.16 7.9
 -1 2 -17 -1.2 6.45
 -1 2 -17 5.64 3.36
 -1 2 -17 7.18 4.39
 -1 2 -17 16.04 8.1
 -1 2 -17 9.12 4.94
 -1 2 -17 2.25 3.66
 -1 2 -17 5.84 10.09
 -1 2 -17 5.73 4.31
 -1 2 -18 6.1 3.43
 -1 2 -18 2.8 2.97
 -1 2 -18 6.81 6.74
 -1 2 -18 7.7 4.24
 -1 2 -18 9.01 4.21
 -1 2 -18 5.43 5.6
 -1 2 -18 -11.32 11.84
 -1 2 -18 12.25 5.2
 -1 2 -19 16.45 5.05
 -1 2 -19 10.63 4.18
 -1 2 -19 19.82 6.53
 -1 2 -19 18.26 5.89
 -1 2 -20 -0.17 2.85
 -1 2 -20 0.96 10.4
 -1 2 -20 0.95 2.89
 -1 2 -20 5.76 3.81
 -1 2 -20 2.98 2.63
 -1 2 -20 -1.39 4.04
 -1 2 -20 2.56 3.83
 -1 2 -20 4.52 6.37
 -1 2 -21 5.37 3.31
 -1 2 -21 9.89 4.61
 -1 2 -21 9.31 3.59
 -1 2 -21 6.78 3.52
 -1 2 -21 8.08 3.95
 -1 2 -21 2.31 4.08
 -1 2 -22 11.58 4.68
 -1 2 -22 -1.51 2.8
 -1 2 -22 9.04 3.95
 -1 2 -22 0.74 2.16
 -1 2 -22 4.64 2.96
 -1 2 -22 -8.2 12.21
 -1 2 -23 -0.9 1.94
 -1 2 -23 2.84 2.7
 -1 2 -23 2.65 3.27
 -1 2 -23 -2.91 3.66
 -1 2 -24 0.38 1.4
 1 -1 -23 -2.95 2.77
 1 -1 -22 3.81 2.96
 1 -1 -22 -0.11 2.33
 1 -1 -22 3.72 2.28
 1 -1 -22 3.54 3.38
 1 -1 -21 6.05 3.33
 1 -1 -21 -2.19 3.57
 1 -1 -21 2.26 2.87
 1 -1 -21 1.25 2.52
 1 -1 -21 2.45 2.84
 1 -1 -20 -1.21 4.32
 1 -1 -20 -1.9 3.49
 1 -1 -20 3.19 3.26
 1 -1 -20 -1.99 3.23
 1 -1 -20 -0.17 3.5
 1 -1 -20 0.23 2.04
 1 -1 -20 2.36 3.08
 1 -1 -19 1.66 3.11
 1 -1 -19 10.46 4.86
 1 -1 -19 4.63 3.09
 1 -1 -19 3.93 3.52
 1 -1 -18 3.6 9.37
 1 -1 -18 2.44 2.34
 1 -1 -18 3.47 3.18
 1 -1 -18 4.13 3.95
 1 -1 -18 2.28 2.94
 1 -1 -18 8.67 4.59
 1 -1 -18 5.59 3.2
 1 -1 -18 7.64 5.43
 1 -1 -18 15.1 8.76
 1 -1 -18 1.21 5.06
 1 -1 -18 4.78 3.34
 1 -1 -17 4.3 3.94
 1 -1 -17 6.44 3.48
 1 -1 -17 12.76 8.59
 1 -1 -17 6.75 3.98
 1 -1 -17 7.68 11.34
 1 -1 -17 9.02 4.54
 1 -1 -17 4.39 3.44
 1 -1 -17 8.89 3.91
 1 -1 -17 4.75 2.7
 1 -1 -17 13.67 6.25
 1 -1 -17 4.68 5.32
 1 -1 -16 11.53 6.69
 1 -1 -16 11.29 5.91
 1 -1 -16 21.22 8.19
 1 -1 -16 16.6 5.81
 1 -1 -16 14.58 5.35
 1 -1 -16 19.77 6.15
 1 -1 -16 18.66 5.33
 1 -1 -16 23.74 4.99
 1 -1 -16 15.59 9.74
 1 -1 -16 15.31 7.75
 1 -1 -16 9.15 12.2
 1 -1 -16 28.97 6.72
 1 -1 -16 22.62 5.51
 1 -1 -16 21.92 5.65
 1 -1 -16 19.26 6.92
 1 -1 -16 28.61 6.45
 1 -1 -16 21.33 6.44
 1 -1 -16 4.61 6.91
 1 -1 -15 121.51 16.2
 1 -1 -15 138.7 18
 1 -1 -15 150.14 17.61
 1 -1 -15 139.51 16.14
 1 -1 -15 134.16 13.87
 1 -1 -15 140.33 14.63
 1 -1 -15 171.63 13.57
 1 -1 -15 153.86 14.5
 1 -1 -15 133.78 13.71
 1 -1 -15 173.18 14.95
 1 -1 -15 167.44 14.44
 1 -1 -15 174.05 15.25
 1 -1 -15 119.23 21.43
 1 -1 -15 130.12 18.74
 1 -1 -15 172.21 16.56
 1 -1 -15 151.17 13.51
 1 -1 -15 165.11 13.1
 1 -1 -15 138.23 22.11
 1 -1 -15 116.28 19.56
 1 -1 -15 116.88 16.51
 1 -1 -14 55.27 10.96
 1 -1 -14 47.8 9.32
 1 -1 -14 49.97 10.3
 1 -1 -14 65.34 8.54
 1 -1 -14 55.14 8.71
 1 -1 -14 51.91 10.47
 1 -1 -14 57.87 9.49
 1 -1 -14 76.85 8.99
 1 -1 -14 57.14 8.95
 1 -1 -14 62.87 12.71
 1 -1 -14 48.47 11.43
 1 -1 -14 68.69 10.25
 1 -1 -14 63.47 8.9
 1 -1 -14 59.94 9.01
 1 -1 -14 45.8 13.03
 1 -1 -14 62.29 8.78
 1 -1 -14 78.29 9.95
 1 -1 -14 61.69 9.09
 1 -1 -14 37.02 11.79
 1 -1 -14 48.98 14.2
 1 -1 -13 8.38 5.35
 1 -1 -13 20.37 7.29
 1 -1 -13 21.05 7.69
 1 -1 -13 21.79 6.06
 1 -1 -13 18.49 6.01
 1 -1 -13 17.26 6.3
 1 -1 -13 15.79 4.87
 1 -1 -13 16.1 7.11
 1 -1 -13 20.11 5.4
 1 -1 -13 21.65 5.74
 1 -1 -13 15.17 5.39
 1 -1 -13 17.79 5.49
 1 -1 -13 12.85 6.51
 1 -1 -13 7.95 4.8
 1 -1 -13 3.71 9.25
 1 -1 -13 17.04 5.25
 1 -1 -13 18.64 5.52
 1 -1 -13 22.64 5.2
 1 -1 -13 13.63 8.91
 1 -1 -13 16.29 10.19
 1 -1 -12 11.72 6.27
 1 -1 -12 9.92 7.34
 1 -1 -12 4.3 5.02
 1 -1 -12 -0.55 3.92
 1 -1 -12 1.82 4.76
 1 -1 -12 2.29 2.73
 1 -1 -12 5.4 3.81
 1 -1 -12 4.91 3.72
 1 -1 -12 -0.14 3.06
 1 -1 -12 6.99 3.92
 1 -1 -12 3.48 3
 1 -1 -12 2.59 4.23
 1 -1 -12 4.53 3.68
 1 -1 -12 1.29 6.97
 1 -1 -12 6.56 4.06
 1 -1 -12 2.27 2.54
 1 -1 -12 2.79 3.63
 1 -1 -12 4.07 3.91
 1 -1 -12 3.36 6.47
 1 -1 -12 -2.45 8.86
 1 -1 -11 5.53 3.53
 1 -1 -11 6.33 2.58
 1 -1 -11 15.71 6.38
 1 -1 -11 7.45 4.36
 1 -1 -11 12.1 5.72
 1 -1 -11 14.79 6.8
 1 -1 -11 13.33 6.02
 1 -1 -11 7.44 5.59
 1 -1 -11 9.57 3.77
 1 -1 -11 9.73 5.76
 1 -1 -11 8.72 4.5
 1 -1 -11 10.34 4.77
 -1 1 11 7.51 5.16
 1 -1 -11 10.95 4.33
 1 -1 -11 15.23 7.39
 1 -1 -11 10.29 4.53
 1 -1 -11 13.48 7.22
 1 -1 -11 5.77 4.54
 -1 1 11 7.52 3.58
 -1 1 11 8.94 3.46
 1 -1 -11 8.31 4.2
 1 -1 -11 4.05 3.22
 1 -1 -11 12.08 5.28
 1 -1 -11 13 8.28
 1 -1 -10 32.77 8.57
 1 -1 -10 33.5 8.62
 1 -1 -10 27.95 6.02
 1 -1 -10 29.24 6.8
 1 -1 -10 26.11 5.64
 1 -1 -10 31.47 8.74
 1 -1 -10 22.89 8.53
 -1 1 10 22.19 6
 1 -1 -10 24.4 9.57
 1 -1 -10 29.31 7.97
 1 -1 -10 22.8 8.15
 1 -1 -10 23.62 7.4
 1 -1 -10 33.28 6.67
 1 -1 -10 28.42 7.12
 1 -1 -10 33.81 9.63
 1 -1 -10 20.83 6.09
 1 -1 -10 28.13 5.88
 1 -1 -10 23.23 4.62
 -1 1 10 34.69 6.49
 -1 1 10 34.64 6.15
 1 -1 -9 15.21 4.88
 -1 1 9 10.58 4.63
 -1 1 9 9.06 3.1
 -1 1 9 11.89 3.84
 1 -1 -9 15.87 5.79
 1 -1 -9 16.78 6.66
 1 -1 -9 11.03 5.03
 1 -1 -9 9.74 5.08
 1 -1 -9 9.54 3.17
 1 -1 -9 10.87 3.6
 1 -1 -9 16.56 4.99
 1 -1 -9 10.52 4.49
 1 -1 -9 9.66 3.45
 1 -1 -8 1253.1 28.28
 1 -1 -8 1270.72 41.9
 1 -1 -8 1201.4 34.77
 1 -1 -8 1248.92 33.13
 1 -1 -8 1142.93 30.84
 -1 1 8 1137.42 40.78
 -1 1 8 1307.07 36.11
 -1 1 8 1343.42 33.55
 1 -1 -7 13.01 5.72
 1 -1 -7 16.16 4.92
 -1 1 7 14.64 3.91
 -1 1 7 12.21 4.63
 1 -1 -7 7.47 2.79
 1 -1 -7 9.96 3.9
 -1 1 7 11.18 4.98
 -1 1 6 371.88 17.89
 1 -1 -6 349.97 11.88
 -1 1 6 378.69 15.81
 -1 1 6 318.85 19.27
 1 -1 -6 340.73 20.38
 1 -1 -6 323.56 14.93
 1 -1 -5 350.84 11.04
 -1 1 5 351.38 16.56
 -1 1 5 369.75 11.68
 -1 1 5 327.78 18.33
 1 -1 -5 329.53 14.96
 -1 1 4 2453.86 41.43
 -1 1 4 2396.75 44.2
 1 -1 -4 2420.55 39.38
 -1 1 3 141.27 7.52
 -1 1 3 130.77 9.2
 1 -1 -3 135.01 9.32
 -1 1 2 435.49 13.26
 1 -1 -2 449.01 13.92
 1 -1 -2 433.11 15.22
 1 -1 -2 410.06 11.14
 -1 1 1 2064.34 28.45
 -1 1 0 1436.38 23.7
 -1 1 -1 4729.65 43.31
 -1 1 -2 318.96 11.25
 -1 1 -3 280.85 10.61
 -1 1 -4 723.54 16.71
 -1 1 -4 653.61 25.18
 -1 1 -5 28.51 3.76
 -1 1 -5 28.07 8.3
 -1 1 -6 1026.29 36.7
 -1 1 -6 932.67 18.07
 -1 1 -7 227.6 18.12
 -1 1 -8 420.38 20.84
 -1 1 -8 408.6 19.61
 -1 1 -8 354.29 17.32
 -1 1 -8 448.96 20.13
 -1 1 -8 432.02 19.24
 -1 1 -8 375.8 17.51
 -1 1 -8 443.63 25.9
 -1 1 -9 273.06 15.35
 -1 1 -9 267.61 16.49
 -1 1 -9 261.45 20.71
 -1 1 -9 236.31 16.79
 -1 1 -9 252.63 15.32
 -1 1 -9 255.93 14.96
 -1 1 -9 255.36 16.05
 -1 1 -9 259.01 17.54
 -1 1 -10 826.13 34.74
 -1 1 -10 867.98 35.02
 -1 1 -10 870.59 34.08
 -1 1 -10 856.33 37.14
 -1 1 -10 809.27 35.28
 -1 1 -10 775.66 41.63
 -1 1 -10 811.52 29.82
 -1 1 -10 886.92 30.57
 -1 1 -10 982.56 29.71
 -1 1 -10 905.7 33.5
 -1 1 -10 925.03 30.75
 -1 1 -10 876.92 27.16
 -1 1 -10 940.77 38.64
 -1 1 -10 905.02 29.14
 -1 1 -10 894.3 40.3
 -1 1 -10 886.84 29.47
 -1 1 -10 823.29 44.28
 -1 1 -10 860.52 32.04
 -1 1 -10 930.41 32.02
 -1 1 -11 7.73 7.13
 -1 1 -11 1.72 4.35
 -1 1 -11 10.92 5.94
 -1 1 -11 8.34 5.84
 -1 1 -11 7.32 5.32
 -1 1 -11 5.54 3.24
 -1 1 -11 12.53 7.63
 -1 1 -11 3.49 3.84
 -1 1 -11 4.52 2.81
 -1 1 -11 6.51 3.7
 -1 1 -11 5.57 4.58
 -1 1 -11 8.57 4.19
 -1 1 -11 5.39 4.2
 -1 1 -11 3.89 2.68
 -1 1 -11 12.26 9.76
 -1 1 -11 3.95 2.94
 -1 1 -11 2.32 6.82
 -1 1 -11 10.17 4.08
 -1 1 -11 3.87 3.62
 -1 1 -11 9.23 7.8
 -1 1 -11 7.11 4.16
 -1 1 -12 80.84 14.13
 -1 1 -12 63.94 11.58
 -1 1 -12 74.4 11.44
 -1 1 -12 73.65 10.17
 -1 1 -12 70.47 12.22
 -1 1 -12 76 12.75
 -1 1 -12 96.87 10.7
 -1 1 -12 74.78 9.84
 -1 1 -12 99.5 10.69
 -1 1 -12 84.39 10.51
 -1 1 -12 62.25 13.48
 -1 1 -12 60.1 11.7
 -1 1 -12 57.2 9.98
 -1 1 -12 94.47 10.66
 -1 1 -12 65.94 15.63
 -1 1 -12 98.69 10.5
 -1 1 -12 92.66 9.58
 -1 1 -12 95.54 11.72
 -1 1 -12 41.76 10.3
 -1 1 -12 36.69 9.1
 -1 1 -13 317.83 17.91
 -1 1 -13 346.75 25.99
 -1 1 -13 300.14 21.72
 -1 1 -13 315.63 23.51
 -1 1 -13 307.48 25.27
 -1 1 -13 296.55 23.93
 -1 1 -13 324.1 31.45
 -1 1 -13 332.24 21.87
 -1 1 -13 352.54 20.25
 -1 1 -13 324.95 20.93
 -1 1 -13 320.2 32.3
 -1 1 -13 317.94 27.28
 -1 1 -13 294.89 25.53
 -1 1 -13 356.51 24.75
 -1 1 -13 231.08 24.63
 -1 1 -13 315.77 18.74
 -1 1 -13 320.17 21.14
 -1 1 -13 291.85 25.3
 -1 1 -13 354.94 21.04
 -1 1 -13 366.67 20.03
 -1 1 -13 336.13 20.65
 -1 1 -14 5.64 3.65
 -1 1 -14 6.84 4.53
 -1 1 -14 6.9 5.99
 -1 1 -14 2.23 5.08
 -1 1 -14 6.28 5.96
 -1 1 -14 8.58 4.91
 -1 1 -14 3.62 5.01
 -1 1 -14 5.43 3.37
 -1 1 -14 8.53 5.56
 -1 1 -14 -3.9 4.8
 -1 1 -14 4.5 3.12
 -1 1 -14 9.53 5.43
 -1 1 -14 8.41 3.9
 -1 1 -14 1.71 3.19
 -1 1 -14 0.25 3.4
 -1 1 -14 -8.26 9.12
 -1 1 -14 6.97 5.57
 -1 1 -14 6.93 4.66
 -1 1 -14 8.28 3.65
 -1 1 -14 2.74 7.53
 -1 1 -14 9.49 6.63
 -1 1 -15 94.33 14.36
 -1 1 -15 98.72 12.14
 -1 1 -15 110.35 13.67
 -1 1 -15 141.06 15.93
 -1 1 -15 121.27 12.37
 -1 1 -15 121.48 12.61
 -1 1 -15 131.77 12.78
 -1 1 -15 107.67 16.69
 -1 1 -15 109.2 12.45
 -1 1 -15 115.06 13.41
 -1 1 -15 95.82 13.74
 -1 1 -15 99.28 14.87
 -1 1 -15 108.91 10.79
 -1 1 -15 99.39 16.51
 -1 1 -15 113.31 13.04
 -1 1 -15 81.1 17.31
 -1 1 -15 119.45 11.99
 -1 1 -16 25.49 13.26
 -1 1 -16 69 10.82
 -1 1 -16 69.5 9.53
 -1 1 -16 84.17 11.93
 -1 1 -16 74.19 10.31
 -1 1 -16 72.58 13.3
 -1 1 -16 67.23 11.25
 -1 1 -16 70.68 8.75
 -1 1 -16 74.58 10.4
 -1 1 -16 50.24 11.97
 -1 1 -16 74.19 10.24
 -1 1 -17 3.17 4.9
 -1 1 -17 2.82 3.34
 -1 1 -17 1.89 3.22
 -1 1 -17 -2.81 4.11
 -1 1 -17 4.54 3.87
 -1 1 -17 3.91 9.94
 -1 1 -17 2.92 3.79
 -1 1 -17 0.46 3.68
 -1 1 -18 17.93 7.04
 -1 1 -18 29.74 6.79
 -1 1 -18 25.63 7.29
 -1 1 -18 7.12 5.9
 -1 1 -18 15.57 12.87
 -1 1 -18 34.89 8.94
 -1 1 -19 115.52 12.27
 -1 1 -19 118 14.08
 -1 1 -20 -2.83 4.21
 -1 1 -20 0.16 2.55
 -1 1 -20 -1 2.9
 -1 1 -20 3.17 3.18
 -1 1 -20 0.52 2.76
 -1 1 -20 -1.89 9.92
 -1 1 -20 2.72 4.64
 -1 1 -21 3.25 3.47
 -1 1 -21 0.28 3.5
 -1 1 -21 -0.14 2.98
 -1 1 -21 2.67 2.72
 -1 1 -21 3.89 3.45
 -1 1 -22 6.85 4.39
 -1 1 -22 -0.25 3.33
 -1 1 -22 6.64 3.33
 -1 1 -22 4.34 3.03
 -1 1 -22 -1.74 3.8
 -1 1 -23 3.84 3.28
 -1 1 -23 4.26 2.77
 -1 1 -23 3.11 2.45
 -1 1 -23 3.86 2.02
 -1 1 -24 2.4 2.73
 1 0 -23 -0.94 1.84
 1 0 -22 15.43 3.54
 1 0 -22 16.49 4.6
 1 0 -22 14.6 4.21
 1 0 -21 -2.12 3.2
 1 0 -21 -4.94 3.49
 1 0 -21 4.34 3.25
 1 0 -21 -1.97 2.21
 1 0 -21 -0.79 2.94
 1 0 -21 2.18 3.04
 1 0 -21 1.91 3.58
 1 0 -20 -1.54 4.12
 1 0 -20 1.93 3.6
 1 0 -20 -1.67 2.43
 1 0 -20 0.11 1.87
 1 0 -20 0.17 3.63
 1 0 -20 2.15 4.24
 1 0 -20 5.49 4.34
 1 0 -19 43.76 7.36
 1 0 -19 38.6 7.53
 1 0 -19 34.91 7.48
 1 0 -19 31.62 7.97
 1 0 -19 35.45 6.67
 1 0 -18 4.92 3.47
 1 0 -18 0.36 3.09
 1 0 -18 -1.37 3.35
 1 0 -18 -0.57 2.69
 1 0 -18 1.87 2.97
 1 0 -18 -2.85 3.16
 1 0 -18 1.91 2.74
 1 0 -18 -5.63 7.36
 1 0 -18 -12.9 13.4
 1 0 -18 0.82 2.57
 1 0 -18 3.08 6.02
 1 0 -18 5.31 6.35
 1 0 -18 0.39 2.69
 1 0 -18 8.38 4.34
 1 0 -18 -1.67 4.44
 1 0 -18 -0.17 2.63
 1 0 -17 30.91 8.87
 1 0 -17 23.99 8.91
 1 0 -17 32.64 8.96
 1 0 -17 25.1 6.88
 1 0 -17 41.49 8.35
 1 0 -17 29.3 5.74
 1 0 -17 31.46 9.71
 1 0 -17 26.41 6.56
 1 0 -17 27.93 6.97
 1 0 -17 27 9.87
 1 0 -17 28.08 6.11
 1 0 -17 28.68 7.32
 1 0 -17 26.67 6.42
 1 0 -17 31 9.43
 1 0 -17 31.46 6.9
 1 0 -17 45.43 15.16
 1 0 -17 31.46 12.42
 1 0 -16 31.47 10.24
 1 0 -16 18.2 8.57
 1 0 -16 22.82 8.63
 1 0 -16 21.77 9.78
 1 0 -16 20.73 6.66
 1 0 -16 22.48 6.17
 1 0 -16 19.4 6.09
 1 0 -16 14.69 4.77
 1 0 -16 22.09 9.64
 1 0 -16 19.8 5.18
 1 0 -16 15.74 5.89
 1 0 -16 21.88 8.5
 1 0 -16 18.71 8.41
 1 0 -16 11.47 4.64
 1 0 -16 11.51 3.38
 1 0 -16 21.07 5.32
 1 0 -16 6.11 8.99
 1 0 -16 13.88 4.71
 1 0 -16 9.82 3.53
 1 0 -16 16.87 5.05
 1 0 -16 13.72 5.18
 1 0 -15 270.04 25.31
 1 0 -15 236.54 24.22
 1 0 -15 260.1 22.66
 1 0 -15 250.73 22.19
 1 0 -15 261.31 19.65
 1 0 -15 285.43 20.75
 1 0 -15 272.1 17.62
 1 0 -15 257.73 23.73
 1 0 -15 245.79 19.19
 1 0 -15 299.21 19.38
 1 0 -15 288.1 19.42
 1 0 -15 230.64 28.52
 1 0 -15 227.12 22.8
 1 0 -15 266.02 17.2
 1 0 -15 274.44 18.46
 1 0 -15 239.36 29.53
 1 0 -15 276.33 19.71
 1 0 -15 273.88 18.83
 1 0 -15 283.81 21.35
 1 0 -15 221.7 27.29
 1 0 -14 94.4 14.65
 1 0 -14 124.5 15.59
 1 0 -14 96.69 14.91
 1 0 -14 108.53 14.64
 1 0 -14 95.98 13.95
 1 0 -14 102.27 12.21
 1 0 -14 113.4 12.86
 1 0 -14 88.96 10.19
 1 0 -14 91.57 11.51
 1 0 -14 109.87 11.61
 1 0 -14 94.84 11.33
 1 0 -14 95.61 17.33
 1 0 -14 102.41 17.56
 1 0 -14 107.66 16.17
 1 0 -14 115.05 19.46
 1 0 -14 93.44 10.31
 1 0 -14 91.37 10.65
 1 0 -14 98.48 11.12
 1 0 -14 92.86 12.21
 1 0 -14 93.71 11.23
 1 0 -13 14.82 5.73
 1 0 -13 15.78 6.95
 1 0 -13 13.47 5.81
 1 0 -13 3.58 4.07
 1 0 -13 10.95 5.54
 1 0 -13 15.17 5.35
 1 0 -13 11.83 4.82
 1 0 -13 11.69 4.64
 1 0 -13 10.45 4.23
 1 0 -13 6.55 3.51
 1 0 -13 11.75 7.33
 1 0 -13 14.45 7.46
 1 0 -13 6.46 3.96
 1 0 -13 6.6 3.55
 1 0 -13 21.65 8.22
 1 0 -13 -0.43 5.52
 1 0 -13 4.05 2.78
 1 0 -13 8.93 4.99
 1 0 -13 15.15 8
 1 0 -12 162.9 17.79
 1 0 -12 173.91 18.51
 1 0 -12 157.45 16.22
 1 0 -12 161.46 17.49
 1 0 -12 183.34 17.07
 1 0 -12 179.55 17.35
 1 0 -12 163.45 14.79
 1 0 -12 167.36 14.41
 1 0 -12 180.54 13.72
 1 0 -12 167.71 14.35
 1 0 -12 162.63 21.49
 1 0 -12 166.16 14.09
 1 0 -12 152.08 18.91
 1 0 -12 182.95 18.44
 -1 0 12 198.57 16.05
 1 0 -12 184.57 14.5
 1 0 -12 188.03 14.64
 1 0 -12 179.25 14.66
 1 0 -12 147.93 20.02
 1 0 -12 188.76 16.28
 1 0 -12 173.24 13.75
 1 0 -11 41.68 6.71
 1 0 -11 40.77 6.7
 1 0 -11 37.52 9.44
 1 0 -11 41.8 7.01
 1 0 -11 54.31 10.97
 1 0 -11 47.78 9.82
 1 0 -11 43.46 8.86
 1 0 -11 44.5 6.93
 1 0 -11 45.09 8.29
 1 0 -11 46.95 9.68
 1 0 -11 33.44 5.82
 1 0 -11 32.33 6.38
 1 0 -11 38.99 7.57
 1 0 -11 40.69 7.01
 1 0 -11 54.88 13.65
 1 0 -11 43.15 11.49
 -1 0 11 43.09 7.57
 -1 0 11 48.61 8.14
 1 0 -11 39.06 6.82
 1 0 -11 40.08 7.11
 -1 0 11 35.18 8.72
 1 0 -10 82.67 11.9
 1 0 -10 63.95 10.63
 1 0 -10 63.39 10.14
 1 0 -10 66.62 10.61
 1 0 -10 46.09 7.39
 1 0 -10 51.43 8.23
 1 0 -10 64.05 9.8
 1 0 -10 57.04 8.25
 1 0 -10 51.24 7.55
 1 0 -10 95.04 15.6
 -1 0 10 40.74 7.37
 -1 0 10 36.89 6.72
 -1 0 10 35.64 8.4
 1 0 -10 81.7 12.42
 1 0 -10 75.15 11.64
 1 0 -10 59.02 8.41
 1 0 -10 40.62 8.13
 1 0 -10 69.27 12
 1 0 -10 49.11 7.11
 1 0 -10 53.66 7.97
 1 0 -10 94.69 15.1
 1 0 -10 53.29 7.66
 1 0 -9 105.8 9.97
 1 0 -9 148.54 17.82
 1 0 -9 123.27 11.28
 1 0 -9 104.44 10.48
 1 0 -9 105.24 10.58
 1 0 -9 112.54 10.79
 1 0 -9 139.16 14.2
 -1 0 9 109.93 11.5
 -1 0 9 74.11 11.62
 1 0 -9 133.04 13.91
 1 0 -9 104.44 12.71
 1 0 -8 2233.17 45.92
 -1 0 8 2180.98 49.54
 1 0 -8 2074.43 53.12
 1 0 -8 2188.13 44.64
 1 0 -8 2073.33 40.53
 -1 0 7 1.07 3.76
 1 0 -7 2.49 4.09
 -1 0 7 -0.11 2.49
 -1 0 6 -4.63 4.22
 -1 0 6 0.93 3.1
 1 0 -6 -0.54 2.44
 1 0 -6 5.08 8.41
 -1 0 5 668.29 24.04
 -1 0 5 645.95 11.92
 1 0 -5 671.24 25.22
 1 0 -5 614.35 19.65
 -1 0 4 118.43 5.97
 -1 0 4 115.51 10.74
 -1 0 4 124.59 9.99
 1 0 -4 133.96 11.38
 1 0 -4 121.34 8.73
 -1 0 3 21.55 2.87
 -1 0 3 22.7 5.08
 1 0 -3 25.11 4.37
 -1 0 3 22.57 4.54
 1 0 -2 576.09 16.94
 -1 0 2 618.36 18.18
 -1 0 2 552.14 17.01
 1 0 -2 601.07 18.07
 -1 0 2 529.28 14.72
 1 0 -1 5829.87 49.63
 1 0 -1 5949.73 50.08
 1 0 0 5.35 2.02
 -1 0 -1 3.83 2.1
 -1 0 -2 6859.29 56.2
 -1 0 -3 35.46 6.72
 -1 0 -3 41.04 5.43
 -1 0 -3 41.42 3.86
 -1 0 -4 982.88 16.08
 -1 0 -4 905.3 29.75
 -1 0 -5 352.31 8.95
 -1 0 -5 334.69 20.43
 -1 0 -6 33.62 2.62
 -1 0 -6 40.79 9.03
 -1 0 -7 254.9 19.4
 -1 0 -8 181.13 16.78
 -1 0 -8 190.62 13.25
 -1 0 -8 188.07 14.03
 -1 0 -8 202.04 13.35
 -1 0 -8 187.33 12.5
 -1 0 -8 204.34 16.25
 -1 0 -9 190.77 12.8
 -1 0 -9 162.9 13.4
 -1 0 -9 170 12.09
 -1 0 -9 168.49 11.88
 -1 0 -9 179.89 16.82
 -1 0 -9 187.91 13.72
 -1 0 -9 185.52 12.54
 -1 0 -9 182.9 13.14
 -1 0 -9 178.4 15.55
 -1 0 -10 84.12 12.34
 -1 0 -10 90.76 11.94
 -1 0 -10 90.04 12.06
 -1 0 -10 79.81 14.27
 -1 0 -10 97.17 10.56
 -1 0 -10 107.76 11.24
 -1 0 -10 128.3 11.69
 -1 0 -10 127.9 13.25
 -1 0 -10 100.72 16.39
 -1 0 -10 85.21 11.85
 -1 0 -10 108.59 10.7
 -1 0 -10 133.06 15.12
 -1 0 -10 116.35 10.49
 -1 0 -10 119.99 10.69
 -1 0 -10 115.29 11.74
 -1 0 -10 87.63 11.93
 -1 0 -10 110.21 10.47
 -1 0 -11 52.09 7.36
 -1 0 -11 51.98 7.73
 -1 0 -11 54.8 10.78
 -1 0 -11 53.65 10.34
 -1 0 -11 58.27 11.18
 -1 0 -11 63.54 9.76
 -1 0 -11 55.06 11.02
 -1 0 -11 50.88 9.79
 -1 0 -11 44.18 7.1
 -1 0 -11 47.06 8.95
 -1 0 -11 50.31 8.33
 -1 0 -11 66.23 11.54
 -1 0 -11 42.42 6.64
 -1 0 -11 51.41 12.58
 -1 0 -11 46.73 8.63
 -1 0 -11 54.64 8.06
 -1 0 -11 51.84 8.29
 -1 0 -11 57.43 13.32
 -1 0 -11 40.98 6.59
 -1 0 -11 41.93 8
 -1 0 -11 46.63 11.64
 -1 0 -11 44.79 9.59
 -1 0 -12 59.53 10.3
 -1 0 -12 52.56 10.66
 -1 0 -12 52.11 10.36
 -1 0 -12 61.63 10.74
 -1 0 -12 56.96 9.61
 -1 0 -12 57.65 11.67
 -1 0 -12 80 9.15
 -1 0 -12 57.48 10.61
 -1 0 -12 65.71 9.66
 -1 0 -12 73.72 10.74
 -1 0 -12 79.54 9.52
 -1 0 -12 82.7 10.6
 -1 0 -12 69.12 9.42
 -1 0 -12 49.17 15.2
 -1 0 -12 46.62 10.46
 -1 0 -12 35.25 9.08
 -1 0 -12 32.94 9.35
 -1 0 -12 72.21 9.45
 -1 0 -12 73.18 8.77
 -1 0 -12 77.13 10.07
 -1 0 -12 35.72 11.06
 -1 0 -12 71.63 8.88
 -1 0 -13 21.3 5.35
 -1 0 -13 21.54 5.54
 -1 0 -13 20.19 6.2
 -1 0 -13 25.9 7.59
 -1 0 -13 24.6 8.43
 -1 0 -13 18.85 4.89
 -1 0 -13 27.67 6.46
 -1 0 -13 21.91 7.01
 -1 0 -13 25.77 6.59
 -1 0 -13 19.37 5.91
 -1 0 -13 32.22 8.66
 -1 0 -13 10.93 5.42
 -1 0 -13 21.48 5.54
 -1 0 -13 22.14 5.12
 -1 0 -13 28.15 6.62
 -1 0 -13 20.77 9.51
 -1 0 -13 19.58 9.74
 -1 0 -13 19.98 9.33
 -1 0 -13 23.19 8.39
 -1 0 -13 30.39 9.36
 -1 0 -13 22.8 7.93
 -1 0 -13 24.42 5.78
 -1 0 -13 31.93 8.29
 -1 0 -14 0.91 4.36
 -1 0 -14 8.59 6.41
 -1 0 -14 11.35 5.98
 -1 0 -14 8.53 5.71
 -1 0 -14 -1.17 4.66
 -1 0 -14 6.14 3.36
 -1 0 -14 -1.77 3.7
 -1 0 -14 -0.84 3.75
 -1 0 -14 2.25 2.63
 -1 0 -14 6.73 5.33
 -1 0 -14 3.12 3.47
 -1 0 -14 9.05 3.36
 -1 0 -14 -0.56 3.78
 -1 0 -14 4.92 8.62
 -1 0 -14 2.95 3.22
 -1 0 -14 1.38 3.94
 -1 0 -14 5.83 7.45
 -1 0 -14 3.66 3.05
 -1 0 -14 14.97 8.81
 -1 0 -14 0.47 2.24
 -1 0 -15 81.65 9.55
 -1 0 -15 90.71 12.12
 -1 0 -15 108.93 15.35
 -1 0 -15 84.77 10.03
 -1 0 -15 98.14 11.39
 -1 0 -15 97.13 10.84
 -1 0 -15 89.61 18.39
 -1 0 -15 99.89 11.84
 -1 0 -15 103 15.87
 -1 0 -15 115.36 14.65
 -1 0 -15 83.27 11.24
 -1 0 -15 98.64 11.74
 -1 0 -15 85.83 13.17
 -1 0 -15 82.37 9.69
 -1 0 -16 32.05 6.45
 -1 0 -16 26.22 6.43
 -1 0 -16 30.58 7.98
 -1 0 -16 32.75 13.23
 -1 0 -16 15.12 7.18
 -1 0 -16 27.32 6.95
 -1 0 -16 16.97 6.57
 -1 0 -16 36.15 8.15
 -1 0 -16 29.17 6.97
 -1 0 -16 30.03 6.77
 -1 0 -17 48.86 9.43
 -1 0 -17 42.78 7.13
 -1 0 -17 54.37 8.45
 -1 0 -17 39.74 7.35
 -1 0 -17 57.88 9.01
 -1 0 -17 48.99 10.27
 -1 0 -17 30.98 12.59
 -1 0 -17 34.83 10.39
 -1 0 -17 44.84 8.79
 -1 0 -17 47.62 10.8
 -1 0 -18 2.7 3.65
 -1 0 -18 5.76 10.77
 -1 0 -18 0.7 4.42
 -1 0 -18 3.09 3.98
 -1 0 -18 1.91 3.37
 -1 0 -19 8.39 4.19
 -1 0 -19 -1.73 3.84
 -1 0 -20 4.03 3.64
 -1 0 -20 2.14 3.47
 -1 0 -20 -2.32 2.79
 -1 0 -20 0.3 2.8
 -1 0 -20 -4.97 4.63
 -1 0 -20 -3.05 4.97
 -1 0 -20 8.26 12.3
 -1 0 -21 2.14 3.38
 -1 0 -21 11.97 11.82
 -1 0 -21 2.92 4.93
 -1 0 -21 0.42 3.38
 -1 0 -21 0.59 3.45
 -1 0 -21 3.5 3.23
 -1 0 -22 3.79 2.61
 -1 0 -22 1.27 2.46
 -1 0 -22 1.89 2.67
 -1 0 -22 -1.25 3.17
 -1 0 -23 5.37 3.23
 -1 0 -23 5.95 2.48
 -1 0 -23 8.03 3.64
 -1 0 -23 6.52 3.69
 -1 0 -24 1.03 2.24
 -1 0 -24 1.99 2.12
 1 1 -22 17.93 4.96
 1 1 -22 12.76 4.08
 1 1 -22 18.2 5.24
 1 1 -21 0.72 3.72
 1 1 -21 3.68 3.85
 1 1 -21 -2.83 3.84
 1 1 -21 4.44 3.14
 1 1 -21 3.26 2.32
 1 1 -21 4.38 2.47
 1 1 -20 7.4 3.53
 1 1 -20 0.6 2.3
 1 1 -20 -0.85 3.54
 1 1 -20 8.07 4.41
 1 1 -20 1.23 3.75
 1 1 -20 -3.05 3.53
 1 1 -20 -1.54 3.21
 1 1 -20 -1.7 3.63
 1 1 -19 46.11 7.15
 1 1 -19 50.61 8.16
 1 1 -19 34.65 6.55
 1 1 -19 43.12 7.71
 1 1 -19 41.61 8.68
 1 1 -19 46.62 8.7
 1 1 -18 1.25 5.09
 1 1 -18 -4.59 4.9
 1 1 -18 2.8 5.59
 1 1 -18 6.85 4.47
 1 1 -18 4.86 3.73
 1 1 -18 6.23 3.21
 1 1 -18 3.19 6
 1 1 -18 9.56 4.55
 1 1 -18 -0.94 9.84
 1 1 -18 6.44 4.97
 1 1 -18 11.65 5.16
 1 1 -18 8.56 3.9
 1 1 -18 8.71 3.8
 1 1 -18 14.38 5.03
 1 1 -18 5.9 9.92
 1 1 -18 3.85 10.04
 1 1 -18 7.55 3.46
 1 1 -18 3.3 3.15
 1 1 -18 0.7 3.19
 1 1 -17 15.37 7
 1 1 -17 14.86 7.84
 1 1 -17 15.95 6.46
 1 1 -17 19.74 7.59
 1 1 -17 15.4 6.08
 1 1 -17 17.02 5.46
 1 1 -17 15.67 4.6
 1 1 -17 16.88 4.93
 1 1 -17 0.45 9.7
 1 1 -17 16.01 8.58
 1 1 -17 18.18 5.33
 1 1 -17 14.04 4.23
 1 1 -17 15.39 12.87
 1 1 -17 7.77 7.2
 1 1 -17 13.85 4.35
 1 1 -17 31.45 14.62
 1 1 -17 15.34 6.17
 1 1 -16 157.84 20.98
 1 1 -16 163.24 18.66
 1 1 -16 170.82 19.08
 1 1 -16 174.78 20.87
 1 1 -16 173.28 19.56
 1 1 -16 174.4 16.65
 1 1 -16 184.92 17.32
 1 1 -16 197.13 15.27
 1 1 -16 160.64 15.85
 1 1 -16 190.47 16.34
 1 1 -16 202.52 16.57
 1 1 -16 211.05 16.4
 1 1 -16 188.93 15.89
 1 1 -16 193.76 17.59
 1 1 -16 172.78 17.12
 1 1 -16 149.45 25.48
 1 1 -16 148.46 22.73
 1 1 -16 194.87 15.48
 1 1 -16 190.86 15.01
 1 1 -16 184.64 16.57
 1 1 -16 138.29 22.45
 1 1 -16 160.52 20.5
 1 1 -15 29.19 8.41
 1 1 -15 23.72 7.96
 1 1 -15 13.33 7.49
 1 1 -15 15.38 5.04
 1 1 -15 9.5 4.73
 1 1 -15 21.99 6.29
 1 1 -15 18.08 6.85
 1 1 -15 15.31 5.65
 1 1 -15 17.02 5.06
 1 1 -15 28.93 10.79
 1 1 -15 15.09 4.77
 1 1 -15 39.59 13.34
 1 1 -15 17.57 5.56
 1 1 -15 16.13 5.4
 1 1 -15 14.75 4.94
 1 1 -15 13.8 4.72
 1 1 -15 25.23 11.11
 1 1 -15 20.87 9.39
 1 1 -15 11.26 4.35
 1 1 -15 15.15 9.05
 1 1 -15 21.47 6.95
 1 1 -14 6.37 5.87
 1 1 -14 -8.99 6.9
 1 1 -14 6.47 3.51
 1 1 -14 10.04 4.81
 1 1 -14 -4.9 5.68
 1 1 -14 6.32 4.28
 1 1 -14 4.91 4.01
 1 1 -14 1.95 5.05
 1 1 -14 8.54 3.91
 1 1 -14 3.43 3.95
 1 1 -14 3.1 3.4
 1 1 -14 3.71 3.83
 1 1 -14 2.24 4.01
 1 1 -14 -0.32 3.82
 1 1 -14 1.19 2.64
 1 1 -14 2.71 2.68
 1 1 -14 5.5 8.29
 1 1 -14 -16.26 7.56
 1 1 -14 -3.45 6.52
 1 1 -14 -2.11 8.41
 1 1 -13 32 6.64
 1 1 -13 33.35 6.43
 1 1 -13 32.35 8.57
 1 1 -13 31.07 6.88
 1 1 -13 34.35 7.37
 1 1 -13 36.51 7.41
 1 1 -13 43.04 11.82
 1 1 -13 30.76 6.14
 1 1 -13 32.27 6.5
 1 1 -13 32.4 6.85
 1 1 -13 36.74 8.87
 1 1 -13 31.89 7.46
 1 1 -13 30.42 6.32
 1 1 -13 38.1 12.05
 1 1 -13 35.06 11.99
 1 1 -13 40.59 10.41
 1 1 -13 32.54 6.24
 1 1 -13 39.86 10.2
 1 1 -13 33.27 7.81
 1 1 -12 12.64 7.33
 1 1 -12 7.6 5.15
 1 1 -12 10.05 5.73
 1 1 -12 11.14 6.27
 1 1 -12 9.1 3.93
 1 1 -12 4.39 3.45
 1 1 -12 6.95 4.02
 1 1 -12 7.88 4.36
 1 1 -12 10.98 8.25
 1 1 -12 17.29 9.23
 1 1 -12 5.65 3.05
 1 1 -12 5.74 3.66
 1 1 -12 7.34 5.06
 1 1 -12 6.78 4.45
 -1 -1 12 7.8 3.75
 -1 -1 12 7.83 4.03
 1 1 -12 11.95 6.78
 1 1 -12 6.04 3.29
 1 1 -12 8.74 7.5
 1 1 -12 6.89 4.67
 1 1 -11 142.24 12.4
 1 1 -11 157.09 15.74
 1 1 -11 155.4 15.49
 1 1 -11 161.94 16.93
 1 1 -11 133.69 15.18
 1 1 -11 138.55 13.75
 1 1 -11 141.65 12.8
 1 1 -11 162.04 19.74
 1 1 -11 179.22 18
 1 1 -11 149.18 12.59
 1 1 -11 166.93 21.55
 1 1 -11 158.43 13.45
 1 1 -11 145.81 12.64
 1 1 -11 149.47 13.27
 1 1 -11 159.06 16.82
 1 1 -11 147.02 14.95
 -1 -1 11 138.47 13.99
 -1 -1 11 152.1 14.55
 -1 -1 11 135.43 16.33
 1 1 -11 167.53 19.84
 1 1 -11 155.97 13.75
 1 1 -10 100.36 12.93
 1 1 -10 92.85 12.34
 -1 -1 10 129.17 15.5
 -1 -1 10 158.88 14.61
 1 1 -10 104.04 10.51
 1 1 -10 101.21 10.6
 1 1 -10 80.87 13.33
 1 1 -10 109.89 10.89
 1 1 -10 87.98 11.09
 1 1 -10 152.91 14.92
 1 1 -10 88.44 11.54
 1 1 -10 89.41 12.29
 1 1 -10 105.25 10.35
 1 1 -10 87.04 15.29
 1 1 -10 86.98 12.9
 1 1 -10 127.82 12.48
 1 1 -10 132.6 11.83
 1 1 -9 1189.67 39.69
 1 1 -9 1131.53 33.09
 1 1 -9 1113.49 32.52
 -1 -1 9 1098.98 43.6
 -1 -1 9 1221.55 40.03
 1 1 -9 1224.52 40.46
 1 1 -9 1137.38 34.07
 1 1 -9 1263.52 49.14
 1 1 -8 208.03 16.37
 1 1 -8 200.61 13.41
 1 1 -8 217.17 14.49
 -1 -1 8 173.81 16.87
 1 1 -8 226.09 14.57
 -1 -1 7 389.84 24.06
 1 1 -7 452.1 23.32
 1 1 -7 424.69 19.07
 1 1 -7 409.63 18.32
 -1 -1 6 4.55 3.77
 1 1 -6 2.65 5.13
 -1 -1 6 3.71 1.06
 1 1 -5 303.55 16.56
 -1 -1 5 274.3 18.11
 -1 -1 4 1011.67 32.01
 1 1 -4 1044.18 27.65
 -1 -1 3 448.83 19.65
 1 1 -3 461.06 16.18
 1 1 -2 1205.35 27.96
 -1 -1 2 1191.81 27.77
 1 1 -2 1200.43 25.23
 1 1 -1 2845.09 35.29
 1 1 -1 2751.78 35.74
 1 1 0 144.67 7.72
 1 1 1 3868 28.92
 -1 -1 -2 2328.35 32.88
 -1 -1 -2 2356.11 37.83
 -1 -1 -3 179.69 10.39
 -1 -1 -3 182.27 12.31
 -1 -1 -4 268.54 13.81
 -1 -1 -4 249.96 16.71
 -1 -1 -5 693.16 22.78
 -1 -1 -5 684.32 27.53
 -1 -1 -6 428.5 23.1
 -1 -1 -6 429.61 18.82
 -1 -1 -6 405.77 8.16
 -1 -1 -7 1129.43 37.93
 -1 -1 -7 1027.36 37.5
 -1 -1 -7 1051.17 30.47
 -1 -1 -8 1770.37 38.03
 -1 -1 -8 1927.1 40.29
 -1 -1 -8 1874.25 52.23
 -1 -1 -8 1836.87 49.8
 -1 -1 -9 1788.89 41.81
 -1 -1 -9 1790.57 39.79
 -1 -1 -9 1762.95 50.97
 -1 -1 -9 1884.74 54.3
 -1 -1 -9 1603.2 40.19
 -1 -1 -9 1701.77 39.95
 -1 -1 -9 1666.37 38.85
 -1 -1 -9 1736.25 37.51
 -1 -1 -10 139.28 15.2
 -1 -1 -10 147.64 14.17
 -1 -1 -10 127.68 10.44
 1 1 10 151.15 11.29
 -1 -1 -10 153.07 12.95
 -1 -1 -10 149.05 12.43
 -1 -1 -10 155.14 11.78
 -1 -1 -10 156.24 12.28
 -1 -1 -10 151.75 15.53
 -1 -1 -10 197.7 21.82
 -1 -1 -10 148.5 12.54
 -1 -1 -10 154.8 15.73
 -1 -1 -10 161.87 16.37
 -1 -1 -10 162.93 13.55
 -1 -1 -10 139.19 16.3
 -1 -1 -10 149.36 14.89
 -1 -1 -10 134.68 12.53
 -1 -1 -10 165.82 18.73
 -1 -1 -10 150.06 12.43
 -1 -1 -11 63.18 11.23
 -1 -1 -11 60.64 11.52
 -1 -1 -11 72.92 10.46
 -1 -1 -11 60.2 9.58
 -1 -1 -11 57.24 11.09
 -1 -1 -11 81.71 8.65
 -1 -1 -11 58.5 10.25
 -1 -1 -11 79.02 9.73
 -1 -1 -11 89.24 10.31
 -1 -1 -11 98.2 9.7
 -1 -1 -11 91.77 12.23
 -1 -1 -11 93.3 10.07
 -1 -1 -11 82.06 10.15
 -1 -1 -11 82.13 9.89
 -1 -1 -11 104.17 13.99
 -1 -1 -11 41.52 10.91
 1 1 11 98.73 9.13
 -1 -1 -11 87.25 10.08
 -1 -1 -11 83.7 10.2
 -1 -1 -11 55.87 12.82
 -1 -1 -11 58.75 13.67
 -1 -1 -12 146.23 15.75
 -1 -1 -12 167.77 17.95
 -1 -1 -12 166.86 17.51
 -1 -1 -12 156.05 17.48
 -1 -1 -12 142.3 15.44
 -1 -1 -12 153.11 16.98
 -1 -1 -12 171.34 16.43
 -1 -1 -12 138.05 15.59
 -1 -1 -12 147.18 12.38
 -1 -1 -12 158.47 14.53
 -1 -1 -12 166.49 13.26
 -1 -1 -12 178.32 16.82
 -1 -1 -12 162.15 14.39
 -1 -1 -12 158.27 13.72
 -1 -1 -12 147.57 16.74
 -1 -1 -12 153.03 13.32
 -1 -1 -12 141.64 13.31
 -1 -1 -12 163.37 12.82
 -1 -1 -12 177.22 14.24
 -1 -1 -12 151.89 12.17
 -1 -1 -12 154.27 20.33
 -1 -1 -12 173.04 22.23
 -1 -1 -12 151.17 20.43
 -1 -1 -13 -0.11 2.36
 -1 -1 -13 3.79 3.84
 -1 -1 -13 2.92 2.82
 -1 -1 -13 5.06 4.53
 -1 -1 -13 8.17 3.57
 -1 -1 -13 7.59 5.88
 -1 -1 -13 2.32 3.04
 -1 -1 -13 1.34 2.97
 -1 -1 -13 3.99 4.55
 -1 -1 -13 6.36 7.59
 -1 -1 -13 9.28 5.45
 -1 -1 -13 2.41 3.33
 -1 -1 -13 -0.26 3.56
 -1 -1 -13 5.12 4.91
 -1 -1 -13 0.82 3.26
 -1 -1 -13 4.92 3.03
 -1 -1 -13 1.71 8.04
 -1 -1 -13 4.53 3.94
 -1 -1 -13 -0.39 3.79
 -1 -1 -13 12.77 5.96
 -1 -1 -14 9.89 4.17
 -1 -1 -14 21.2 6.88
 -1 -1 -14 23.79 8.69
 -1 -1 -14 2.72 2.64
 -1 -1 -14 1.83 2.64
 -1 -1 -14 22.5 7.17
 -1 -1 -14 16.3 5.84
 -1 -1 -14 5.5 2.89
 -1 -1 -14 39.79 10.86
 -1 -1 -14 12.68 7.34
 -1 -1 -14 11.56 5.04
 -1 -1 -14 7.1 3.77
 -1 -1 -14 23.88 9.3
 -1 -1 -14 8.05 2.83
 -1 -1 -14 12.01 6.21
 -1 -1 -14 17.25 5.7
 -1 -1 -14 27.37 8.56
 -1 -1 -15 438.7 25.38
 -1 -1 -15 412.2 28.65
 -1 -1 -15 429.66 37.21
 -1 -1 -15 422.43 23.62
 -1 -1 -15 439.09 28.5
 -1 -1 -15 430.01 26.17
 -1 -1 -15 378.31 22.89
 -1 -1 -15 407.83 21.98
 -1 -1 -15 445.45 22.54
 -1 -1 -15 464.77 24.4
 -1 -1 -15 442.11 29.5
 -1 -1 -16 300.44 23.34
 -1 -1 -16 192.19 27.57
 -1 -1 -16 250.94 19.52
 -1 -1 -16 241.26 22.49
 -1 -1 -16 253.99 17.21
 -1 -1 -16 236.58 22.4
 -1 -1 -16 271.45 17.86
 -1 -1 -16 276.26 18.9
 -1 -1 -16 267.56 21.08
 -1 -1 -16 257.41 18.44
 -1 -1 -17 9.35 5.47
 -1 -1 -17 2.26 4.15
 -1 -1 -17 3.7 2.81
 -1 -1 -17 6.97 4.83
 -1 -1 -17 6.53 4.35
 -1 -1 -17 7.5 5.48
 -1 -1 -17 2.43 9.67
 -1 -1 -17 4.9 3.06
 -1 -1 -17 4.39 3.41
 -1 -1 -18 4.59 4.03
 -1 -1 -18 5.45 4.92
 -1 -1 -18 5.68 3.54
 -1 -1 -18 -0.43 9.2
 -1 -1 -19 57.56 8.02
 -1 -1 -19 75.21 9.24
 -1 -1 -19 65.75 10.38
 -1 -1 -20 29.82 7.04
 -1 -1 -20 27.78 6.18
 -1 -1 -20 25.6 7.31
 -1 -1 -20 31.01 7.04
 -1 -1 -20 27.06 7.36
 -1 -1 -21 5.39 3.78
 -1 -1 -21 -0.93 3.31
 -1 -1 -21 5.57 4.06
 -1 -1 -21 -2.59 3.91
 -1 -1 -21 -0.15 2.58
 -1 -1 -22 20.8 5.89
 -1 -1 -22 25.17 5.74
 -1 -1 -22 22.95 5.55
 -1 -1 -22 19.6 5.44
 -1 -1 -23 13.94 3.95
 -1 -1 -23 13.33 4.16
 -1 -1 -23 12.66 3.96
 -1 -1 -23 16.15 4.31
 -1 -1 -24 5.72 2.52
 -1 -1 -24 5.19 2.29
 1 2 -22 14.14 4.04
 1 2 -21 2.66 3.77
 1 2 -21 3.77 3.2
 1 2 -21 7.57 3.66
 1 2 -21 4.77 3.14
 1 2 -21 9.56 5.11
 1 2 -20 0.14 3.21
 1 2 -20 -5.82 4.73
 1 2 -20 -0.86 4.14
 1 2 -20 -1.77 2.38
 1 2 -20 2.28 7.14
 1 2 -20 -1.47 11.25
 1 2 -20 -2.18 2.93
 1 2 -20 0.15 2.39
 1 2 -19 29.09 5.74
 1 2 -19 25.29 5.57
 1 2 -19 29.07 5.73
 1 2 -19 30.01 6.52
 1 2 -19 33.99 6.73
 1 2 -19 32.22 6.51
 1 2 -19 26.68 6.48
 1 2 -19 25.03 6.5
 1 2 -18 64.53 10.01
 1 2 -18 49.09 11.2
 1 2 -18 62.38 10.11
 1 2 -18 61.87 10.63
 1 2 -18 67.88 9.18
 1 2 -18 68.2 10.09
 1 2 -18 55.43 10.24
 1 2 -18 58.71 16.94
 1 2 -18 72.87 14.22
 1 2 -18 56.97 12
 1 2 -18 48.45 15.76
 1 2 -18 68.23 10.58
 1 2 -18 61.08 9.24
 1 2 -18 66.11 10.4
 1 2 -18 75.98 10.18
 1 2 -18 65.3 8.73
 1 2 -18 74.05 10.22
 1 2 -18 45.29 17.14
 1 2 -18 67.02 8.85
 1 2 -18 44.05 11.95
 1 2 -17 -14.49 7.98
 1 2 -17 11.79 7.18
 1 2 -17 1.46 5.28
 1 2 -17 -0.18 3.52
 1 2 -17 3 4.49
 1 2 -17 -1.4 3.69
 1 2 -17 1.25 3.14
 1 2 -17 4.81 6.25
 1 2 -17 -2.36 7.37
 1 2 -17 1.04 2.28
 1 2 -17 -0.46 12.26
 1 2 -17 8.81 6.79
 1 2 -17 -0.5 2.51
 1 2 -17 2.86 6.48
 1 2 -17 -6.53 11.15
 1 2 -16 14.13 9.44
 1 2 -16 16.16 7.07
 1 2 -16 18.5 9.56
 1 2 -16 14.04 6.08
 1 2 -16 12.48 6.35
 1 2 -16 7.76 4.93
 1 2 -16 10.06 5.35
 1 2 -16 18.15 5.57
 1 2 -16 18.96 5.99
 1 2 -16 9.71 4.46
 1 2 -16 13.96 5.48
 1 2 -16 -3.4 7.69
 1 2 -16 18.92 5.33
 1 2 -16 18.16 5.97
 1 2 -16 6.37 7.66
 1 2 -16 16.65 5.89
 1 2 -16 14.59 5.79
 1 2 -16 13.24 4.45
 1 2 -16 12.39 5.06
 1 2 -16 20.68 5.46
 1 2 -16 7.29 12.1
 1 2 -16 18.94 11.2
 1 2 -15 2.57 5.01
 1 2 -15 0.75 4.53
 1 2 -15 6 4.12
 1 2 -15 8.81 4.13
 1 2 -15 9.02 5.01
 1 2 -15 4.28 3.59
 1 2 -15 2.55 4.34
 1 2 -15 5.04 3.88
 1 2 -15 7.61 3.99
 1 2 -15 9.36 5.13
 1 2 -15 6.14 4.29
 1 2 -15 -0.51 3.03
 1 2 -15 15.99 10.1
 1 2 -15 10.06 4.76
 1 2 -15 12.42 5.39
 1 2 -15 -1.59 9.81
 1 2 -15 6.03 5.42
 1 2 -15 5.6 7.52
 1 2 -15 9.57 3.94
 1 2 -15 7.33 4.55
 1 2 -15 -5.86 9.45
 1 2 -14 29.71 8.89
 1 2 -14 31.11 9.26
 1 2 -14 26.25 5.89
 1 2 -14 27.54 7.04
 1 2 -14 28.17 8.53
 1 2 -14 28.91 7.25
 1 2 -14 25.59 6.39
 1 2 -14 28.25 6.04
 1 2 -14 32.5 7.04
 1 2 -14 27.65 6.13
 1 2 -14 28.14 6.97
 1 2 -14 18.75 9.43
 1 2 -14 34.71 7.24
 1 2 -14 31.12 6.83
 1 2 -14 27.52 6.5
 1 2 -14 22.84 11.11
 1 2 -14 35.03 8.37
 1 2 -14 32 6.29
 1 2 -14 5.69 6.02
 1 2 -14 28.72 9.11
 1 2 -13 24 7.93
 1 2 -13 19.56 6.61
 1 2 -13 19.54 7.04
 1 2 -13 26.4 5.89
 1 2 -13 26.94 5.75
 1 2 -13 19.06 7.3
 1 2 -13 22.14 7.07
 1 2 -13 27.64 6.82
 1 2 -13 23.12 5.59
 1 2 -13 30.98 8.87
 1 2 -13 29.05 6.3
 1 2 -13 29.17 10.93
 1 2 -13 20.51 6.14
 1 2 -13 28.43 6.56
 1 2 -13 28.39 6.12
 1 2 -13 30.12 7.09
 1 2 -13 33.91 13.22
 1 2 -13 23.96 9.76
 1 2 -13 20.87 4.79
 -1 -2 13 32.99 7.76
 -1 -2 13 25.9 6.57
 1 2 -13 18.18 7.84
 1 2 -12 17.7 5.8
 1 2 -12 8.74 5.85
 1 2 -12 9.63 4.34
 1 2 -12 13.75 5.9
 1 2 -12 10.23 4.22
 1 2 -12 12.54 6.57
 1 2 -12 12.51 4.82
 1 2 -12 8.67 7.07
 1 2 -12 12.7 4.82
 1 2 -12 11.44 3.99
 1 2 -12 11.3 4.61
 1 2 -12 12.11 7.44
 1 2 -12 18.77 8.47
 1 2 -12 11.94 4.94
 -1 -2 12 8.18 3.88
 -1 -2 12 6.97 3.68
 1 2 -12 13.9 5.55
 1 2 -12 10.49 7.56
 1 2 -11 26.54 7.55
 1 2 -11 23.55 6.62
 1 2 -11 36.31 6.82
 1 2 -11 26.04 7.53
 1 2 -11 24.95 5.86
 1 2 -11 15.99 6.6
 1 2 -11 32.04 6.38
 1 2 -11 12.41 8.21
 1 2 -11 28.56 9.18
 1 2 -11 27.05 6.81
 1 2 -11 32.84 6.63
 1 2 -11 25.03 5.32
 -1 -2 11 42.94 8.31
 1 2 -11 42.84 8.07
 1 2 -11 25.84 6.57
 1 2 -10 33.55 8.02
 1 2 -10 32.04 7.46
 1 2 -10 24.37 6.42
 1 2 -10 24.24 7.22
 1 2 -10 27.17 5.96
 1 2 -10 41.67 9.26
 -1 -2 10 18.67 6.46
 1 2 -10 26.78 6.57
 1 2 -10 23.67 6.28
 1 2 -10 24.66 6.9
 1 2 -10 27.38 6.55
 1 2 -10 26.45 6.84
 1 2 -10 28.77 8.79
 1 2 -10 40.95 11.58
 1 2 -10 30.75 5.86
 1 2 -9 485.77 24.43
 1 2 -9 514.85 27.32
 1 2 -9 553.29 24.38
 1 2 -9 568.02 22.72
 1 2 -9 519.95 32.49
 1 2 -9 553.92 26.77
 1 2 -9 522.74 23.67
 -1 -2 9 532.61 31.04
 1 2 -9 430.11 25.2
 1 2 -9 500.73 22.17
 1 2 -9 494.79 29.52
 -1 -2 8 179.35 17.72
 1 2 -8 189.78 13.98
 1 2 -8 180.77 14.74
 1 2 -8 166.11 12.43
 1 2 -8 176.45 12.6
 1 2 -8 172.6 12.26
 -1 -2 7 72.4 3.43
 1 2 -7 88.57 9.32
 -1 -2 7 89.6 12.05
 1 2 -7 78.69 8.21
 1 2 -7 79.09 8.46
 1 2 -7 77.95 9.37
 -1 -2 6 337.71 11.25
 1 2 -6 355.98 18.4
 -1 -2 6 345.33 22.39
 1 2 -5 375.25 17.68
 -1 -2 5 353.38 21.32
 1 2 -4 53.97 6.44
 -1 -2 4 53.5 8.7
 1 2 -3 5.09 3.38
 -1 -2 3 5.13 4.5
 1 2 -2 835.24 25.25
 -1 -2 2 855.52 25.55
 1 2 -1 1181.09 26.44
 -1 -2 0 909.73 13.18
 1 2 0 940.89 21.2
 -1 -2 -1 2446.48 31.03
 -1 -2 -2 87.27 7.89
 -1 -2 -3 259.03 14.81
 -1 -2 -4 10.51 5.66
 -1 -2 -5 881.71 26.12
 -1 -2 -5 853.97 30.79
 -1 -2 -6 367.39 21.68
 -1 -2 -6 382.94 22.56
 -1 -2 -6 393.92 18.48
 -1 -2 -6 406.41 13.43
 -1 -2 -7 47.51 8.81
 -1 -2 -7 69.76 4.58
 1 2 7 49.43 4.96
 -1 -2 -7 55.14 7.76
 -1 -2 -7 48.06 8.84
 -1 -2 -8 545.92 21.33
 -1 -2 -8 538.09 28.73
 -1 -2 -8 535.54 21.41
 -1 -2 -8 581.23 29.59
 1 2 8 506.34 16.48
 -1 -2 -8 552.49 22.73
 -1 -2 -9 102.16 10.71
 -1 -2 -9 112.71 9.81
 -1 -2 -9 115.92 13.97
 -1 -2 -9 88.04 9.62
 -1 -2 -9 90.99 9.53
 -1 -2 -9 91.38 9.42
 -1 -2 -9 84.24 9.13
 -1 -2 -9 117.27 10.76
 1 2 9 113.8 8.03
 -1 -2 -9 121.28 14.05
 1 2 10 6.49 2.28
 -1 -2 -10 5.34 3.94
 -1 -2 -10 7.1 5.74
 -1 -2 -10 3.22 4.37
 -1 -2 -10 10.78 8.11
 -1 -2 -10 7.08 3.81
 -1 -2 -10 7.87 6.39
 -1 -2 -10 -2.47 5.02
 -1 -2 -10 5.47 4.17
 -1 -2 -10 6.94 3.02
 -1 -2 -10 0.67 6.27
 -1 -2 -10 3.95 4.23
 -1 -2 -10 8.16 4.05
 -1 -2 -10 8.76 4.55
 -1 -2 -10 10.56 4.5
 -1 -2 -10 7.75 5.05
 -1 -2 -10 5.15 2.87
 -1 -2 -11 35.42 9.56
 -1 -2 -11 24.89 7.81
 -1 -2 -11 34.4 7.61
 -1 -2 -11 27.46 5.61
 -1 -2 -11 39.18 5.81
 -1 -2 -11 27.73 6.43
 -1 -2 -11 28.14 6.68
 -1 -2 -11 23.6 6.78
 -1 -2 -11 27.56 10.54
 -1 -2 -11 23.88 8.81
 -1 -2 -11 38.79 7.1
 -1 -2 -11 34.59 6.59
 -1 -2 -11 42.13 6.97
 -1 -2 -11 38.52 6.56
 -1 -2 -11 40.3 6.39
 -1 -2 -11 56.79 10.96
 -1 -2 -11 20.02 9.27
 -1 -2 -11 46.39 9.46
 -1 -2 -11 39.49 6.43
 -1 -2 -12 8.77 3.44
 -1 -2 -12 8.04 4.76
 -1 -2 -12 18.28 6.47
 -1 -2 -12 12.22 4.7
 -1 -2 -12 11.65 5.97
 -1 -2 -12 9 3.34
 -1 -2 -12 18.23 9.83
 -1 -2 -12 27.1 10.56
 -1 -2 -12 20.74 7.37
 -1 -2 -12 11.34 6.6
 -1 -2 -12 15.99 5.79
 -1 -2 -12 4.09 4.92
 -1 -2 -12 13.14 4.34
 -1 -2 -12 10.18 4.35
 -1 -2 -12 12.12 4.33
 -1 -2 -12 12.93 5.08
 -1 -2 -12 17.69 7.28
 -1 -2 -12 9.91 4.9
 -1 -2 -13 13.46 6.26
 -1 -2 -13 6.89 5.19
 -1 -2 -13 6.44 4.3
 -1 -2 -13 16.75 10.2
 -1 -2 -13 7.38 3.44
 -1 -2 -13 11.74 7.66
 -1 -2 -13 13.79 4.37
 -1 -2 -13 7.66 4.05
 -1 -2 -13 9.75 4.08
 -1 -2 -13 9.44 3.23
 -1 -2 -13 9.17 4.8
 -1 -2 -13 15.87 5.44
 -1 -2 -13 0.9 4.71
 -1 -2 -13 9.14 4.79
 -1 -2 -13 0.24 5.21
 -1 -2 -13 8.4 3.38
 -1 -2 -14 5.19 3.4
 -1 -2 -14 6.64 3.71
 -1 -2 -14 8.46 7.74
 -1 -2 -14 4.83 2.9
 -1 -2 -14 7.17 5.49
 -1 -2 -14 2.68 4.47
 -1 -2 -14 4.52 2.95
 -1 -2 -14 5.62 3.69
 -1 -2 -14 10.01 4.2
 -1 -2 -14 0.19 4.35
 -1 -2 -14 8.12 5.58
 -1 -2 -14 9.94 5.02
 -1 -2 -14 10.56 4.85
 -1 -2 -15 20.46 5.74
 -1 -2 -15 6.65 6.94
 -1 -2 -15 21.37 6.01
 -1 -2 -15 22.07 5.89
 -1 -2 -15 18.88 5.01
 -1 -2 -15 20.44 6.59
 -1 -2 -15 21.83 6.06
 -1 -2 -15 22.83 5.27
 -1 -2 -15 18.37 6.26
 -1 -2 -15 20.51 8.7
 -1 -2 -15 33.54 8.76
 -1 -2 -15 9.82 4.01
 -1 -2 -16 10.65 4.52
 -1 -2 -16 9.39 4.55
 -1 -2 -16 7.61 7.95
 -1 -2 -16 14.75 4.62
 -1 -2 -16 15.25 5.38
 -1 -2 -16 7.74 4.94
 -1 -2 -16 13.62 6.76
 -1 -2 -16 3.55 4.66
 -1 -2 -16 3.17 5.2
 -1 -2 -16 15.13 4.43
 -1 -2 -17 13.48 7.34
 -1 -2 -17 10.18 3.9
 -1 -2 -17 15.65 5.63
 -1 -2 -17 23.03 11.59
 -1 -2 -17 6.21 3.85
 -1 -2 -17 9.35 5.17
 -1 -2 -17 10.64 4.16
 -1 -2 -17 4.07 3.85
 -1 -2 -17 7.76 3.87
 -1 -2 -18 0.34 3.48
 -1 -2 -18 -0.76 3.28
 -1 -2 -19 9.32 4.8
 -1 -2 -19 7.53 3.49
 -1 -2 -19 10.69 3.92
 -1 -2 -20 6.31 3.84
 -1 -2 -20 10.97 5.16
 -1 -2 -20 3.71 2.53
 -1 -2 -20 14.63 5.48
 -1 -2 -20 9.65 5.39
 -1 -2 -21 0.17 3.54
 -1 -2 -21 11.11 4.73
 -1 -2 -21 7.76 4.68
 -1 -2 -21 1.24 2.91
 -1 -2 -21 5.63 3.56
 -1 -2 -22 1.91 2.44
 -1 -2 -22 5.54 3.36
 -1 -2 -22 -0.74 2.95
 -1 -2 -22 -3.66 3.27
 -1 -2 -23 6.5 3.64
 -1 -2 -23 5.41 3.05
 -1 -2 -23 1.44 2.2
 -1 -2 -24 2.92 2.08
 -1 -2 -24 -1.67 2.23
 1 3 -22 3.45 2.61
 1 3 -21 2.75 4.05
 1 3 -21 7.42 3.57
 1 3 -21 11.66 4.47
 1 3 -21 10.61 3.69
 1 3 -21 9.9 4.21
 1 3 -21 4.81 3.44
 1 3 -21 0.54 5.39
 1 3 -20 5.04 7.28
 1 3 -20 7.75 3.41
 1 3 -20 10.22 4.22
 1 3 -20 7.34 5.06
 1 3 -20 10.51 4.5
 1 3 -20 14.73 5.21
 1 3 -20 18.29 5.58
 1 3 -20 29.71 16.24
 1 3 -20 11.19 5.09
 1 3 -20 18.15 7.02
 1 3 -19 4.56 3.93
 1 3 -19 5.43 4.77
 1 3 -19 3.14 2.95
 1 3 -19 12.96 5.12
 1 3 -19 12.53 5.26
 1 3 -19 11.43 4.58
 1 3 -19 7.96 4.51
 1 3 -19 13.89 6.79
 1 3 -19 8.47 7.88
 1 3 -19 11.69 9.68
 1 3 -19 14.53 4.3
 1 3 -18 2.08 2.96
 1 3 -18 -10.5 6.38
 1 3 -18 1.09 3.21
 1 3 -18 1.94 4.38
 1 3 -18 0.25 2.41
 1 3 -18 2.51 3.31
 1 3 -18 0.78 6.35
 1 3 -18 2.95 10.49
 1 3 -18 1.71 9.47
 1 3 -18 6.09 3.41
 1 3 -18 -0.5 2.97
 1 3 -18 -0.14 3.08
 1 3 -18 -0.44 2.68
 1 3 -18 -5.63 6.04
 1 3 -18 2.55 2.41
 1 3 -18 3.41 4.36
 1 3 -18 1.64 3.81
 1 3 -18 -5.87 5.67
 1 3 -18 -9.58 9.2
 1 3 -17 78.2 11.7
 1 3 -17 67.03 10.33
 1 3 -17 79.8 10.88
 1 3 -17 72.31 11.58
 1 3 -17 35.77 13.86
 1 3 -17 79.86 13.41
 1 3 -17 51.02 14.06
 1 3 -17 69.39 14.98
 1 3 -17 43.6 14.71
 1 3 -17 89.62 15.35
 1 3 -17 66.82 12.26
 1 3 -17 70.03 14.83
 1 3 -17 65.43 12.73
 1 3 -17 65.38 8.42
 1 3 -16 76.2 13.75
 1 3 -16 74.77 12.71
 1 3 -16 73.29 12.76
 1 3 -16 64.83 12.41
 1 3 -16 72.85 13.42
 1 3 -16 63.21 10.72
 1 3 -16 66.63 10.56
 1 3 -16 57.34 8.79
 1 3 -16 67.01 9.74
 1 3 -16 62.99 10.42
 1 3 -16 60.39 9.89
 1 3 -16 51.42 9.56
 1 3 -16 60.71 9.76
 1 3 -16 63.59 15.98
 1 3 -16 59.59 18.18
 1 3 -16 72.38 10.65
 1 3 -16 68.05 10.26
 1 3 -16 67.18 14.57
 1 3 -16 49.99 8.18
 1 3 -16 63.52 9.88
 1 3 -16 60.49 8.29
 1 3 -16 56.91 16.39
 1 3 -15 13.52 7.26
 1 3 -15 11.41 5.45
 1 3 -15 22.49 6.24
 1 3 -15 24.6 6.37
 1 3 -15 18.01 7.88
 1 3 -15 10.12 5.3
 1 3 -15 14.98 5.19
 1 3 -15 20.76 5.44
 1 3 -15 5.72 6.75
 1 3 -15 21.42 6.07
 1 3 -15 13.09 9.12
 1 3 -15 20.58 6.42
 1 3 -15 18.17 5.61
 1 3 -15 25.51 6.95
 1 3 -15 16.87 5.6
 1 3 -15 21.49 5.65
 1 3 -15 5.31 7.7
 1 3 -15 21.6 6.08
 1 3 -15 23.66 5.27
 1 3 -15 22.89 8.55
 1 3 -15 5.47 5.44
 1 3 -14 37.97 8.17
 1 3 -14 37.89 7.19
 1 3 -14 36.83 8.37
 1 3 -14 33.8 9.72
 1 3 -14 44.26 8.11
 1 3 -14 34.26 7
 1 3 -14 41.84 9.62
 1 3 -14 46.41 8.12
 1 3 -14 67.84 16.03
 1 3 -14 45.5 11.8
 1 3 -14 36.7 7.81
 1 3 -14 40.73 7.65
 1 3 -14 40.48 7.67
 1 3 -14 62.42 15.73
 1 3 -14 46.87 11
 1 3 -14 42.45 9.07
 1 3 -14 46.03 11.19
 1 3 -14 36.04 6.74
 1 3 -14 34.5 7.3
 -1 -3 14 23.45 6.78
 1 3 -13 38.81 9.78
 1 3 -13 35.64 8.77
 1 3 -13 41 9.01
 1 3 -13 31.19 9.04
 1 3 -13 32.46 6.64
 1 3 -13 28.06 6.65
 1 3 -13 37.37 8.43
 1 3 -13 33.51 6.68
 1 3 -13 21.17 5.36
 1 3 -13 35.69 7.23
 1 3 -13 44.34 13.81
 1 3 -13 26.23 5.9
 1 3 -13 44.73 12.09
 1 3 -13 39 10.47
 1 3 -13 22.73 5.31
 1 3 -13 30.01 6.42
 1 3 -13 28.99 6.55
 1 3 -13 44 12.85
 -1 -3 13 21.48 6.46
 -1 -3 13 21.59 6.17
 1 3 -12 156.95 15.94
 1 3 -12 161.4 17.97
 1 3 -12 174.29 17.09
 1 3 -12 165.2 18.21
 1 3 -12 201.09 15.26
 1 3 -12 166.66 14.57
 1 3 -12 187.67 14.04
 1 3 -12 195.58 15.29
 1 3 -12 186.5 14.61
 1 3 -12 165.25 18.05
 1 3 -12 173.84 14.48
 1 3 -12 170.99 15.37
 1 3 -12 137.93 19.85
 -1 -3 12 188.8 18.21
 1 3 -12 147.04 19.96
 1 3 -12 134.97 17.63
 1 3 -12 185.72 15.59
 1 3 -12 190.31 15.16
 1 3 -11 147.01 16.34
 1 3 -11 173.95 20.05
 1 3 -11 151.53 13.38
 1 3 -11 147.09 14.9
 1 3 -11 165.37 14.58
 1 3 -11 153.5 13.3
 1 3 -11 151.86 13.04
 1 3 -11 145.68 12.06
 1 3 -11 135.52 13.61
 1 3 -11 150.39 16.94
 1 3 -11 159 17.19
 1 3 -11 145.74 14.9
 1 3 -11 144.59 13.52
 1 3 -11 164.76 18.89
 1 3 -11 175.21 22.26
 1 3 -11 143.19 16.51
 1 3 -10 785.14 32.63
 1 3 -10 768.71 35.34
 1 3 -10 700.82 34.14
 -1 -3 10 756.21 38.58
 1 3 -10 701.62 26.99
 1 3 -10 768.9 43.49
 1 3 -10 810.9 40.38
 1 3 -10 714.14 36.61
 1 3 -10 749.71 26.33
 1 3 -10 680.49 33.62
 1 3 -10 745.24 31.33
 1 3 -10 740.33 27.63
 1 3 -10 759.11 30.12
 1 3 -10 748.87 29.52
 1 3 -10 726.68 30.33
 1 3 -10 775.58 34.39
 1 3 -10 739.65 27.55
 1 3 -9 18.87 6.19
 1 3 -9 5.59 3.94
 1 3 -9 29.66 9.22
 1 3 -9 10.76 4.4
 1 3 -9 12.96 4.24
 1 3 -9 6.01 3.97
 1 3 -9 12.19 4.2
 1 3 -9 34.62 11.78
 1 3 -9 13.74 5.55
 1 3 -9 16.42 6.45
 1 3 -9 22.25 8.02
 1 3 -9 29.76 8.12
 1 3 -9 28.53 11.11
 -1 -3 9 7.92 3.31
 1 3 -9 7.64 4.75
 1 3 -9 10.86 4.19
 1 3 -8 544.35 22.69
 -1 -3 8 633.86 33.27
 1 3 -8 603.81 22.34
 1 3 -8 591.58 25.7
 1 3 -8 634.52 25.45
 1 3 -8 589.98 23.48
 1 3 -7 22.1 5.38
 -1 -3 7 21.51 3.37
 1 3 -7 24.6 6.68
 1 3 -7 16.34 4.61
 -1 -3 7 16.4 5.9
 1 3 -7 21.16 5.16
 1 3 -6 38.98 6.76
 -1 -3 6 36.08 5.01
 -1 -3 6 33.84 7.42
 -1 -3 5 845.99 34.38
 -1 -3 5 789.08 22.96
 1 3 -5 861.26 25.06
 1 3 -4 24.91 4.67
 -1 -3 4 23.59 6.71
 -1 -3 3 1479.7 38.64
 1 3 -3 1428.75 22.73
 1 3 -2 75.34 8.6
 -1 -3 2 86.26 8.97
 -1 -3 1 332.85 16
 1 3 -1 306.93 14.61
 -1 -3 0 163.7 5.75
 1 3 1 877.83 21.17
 -1 -3 -1 766.23 18.2
 1 3 2 503.59 14.9
 -1 -3 -2 462.66 17.17
 -1 -3 -3 14.95 5.5
 -1 -3 -4 419.22 20.77
 -1 -3 -5 207.37 15.8
 -1 -3 -6 360.51 22.87
 -1 -3 -6 334.58 14.47
 -1 -3 -6 348.64 21.27
 -1 -3 -6 366.18 18.23
 -1 -3 -7 1084.85 32.23
 -1 -3 -7 1074.34 40.34
 -1 -3 -7 1080.48 23.43
 -1 -3 -7 1018.11 27.76
 -1 -3 -7 1063.96 39.61
 -1 -3 -8 331.62 16.86
 -1 -3 -8 370.21 19.3
 -1 -3 -8 342.42 17.18
 -1 -3 -8 334.77 10.96
 -1 -3 -8 379.13 24.02
 -1 -3 -8 344.91 23.92
 -1 -3 -9 15.9 6.39
 -1 -3 -9 10.57 4.49
 -1 -3 -9 14.56 4.89
 -1 -3 -9 8.13 5.57
 -1 -3 -9 8.85 4.34
 -1 -3 -9 12.38 4.14
 -1 -3 -9 7.94 4.72
 -1 -3 -9 7.61 8.19
 -1 -3 -9 12.4 4.43
 -1 -3 -9 10.34 3.91
 -1 -3 -10 75.28 9.33
 -1 -3 -10 44.54 11.53
 -1 -3 -10 98.75 13.2
 -1 -3 -10 50.88 9.67
 -1 -3 -10 86.2 9.25
 -1 -3 -10 101.96 9.28
 -1 -3 -10 104.67 13.88
 -1 -3 -10 83.3 10.41
 -1 -3 -10 103.71 10.52
 -1 -3 -10 53.96 8.61
 -1 -3 -10 62.72 10.61
 -1 -3 -10 93.71 9.61
 -1 -3 -10 81.87 9.08
 -1 -3 -11 234.92 17.13
 -1 -3 -11 273.87 18.15
 -1 -3 -11 285.5 26.37
 -1 -3 -11 257.66 21.47
 -1 -3 -11 215.98 13.75
 -1 -3 -11 244.72 21.03
 -1 -3 -11 218.68 15.35
 -1 -3 -11 275.99 24.32
 -1 -3 -11 291.5 22.44
 -1 -3 -11 271.98 19.52
 -1 -3 -11 255.12 16.45
 -1 -3 -11 252.4 15.4
 -1 -3 -11 261.21 17.11
 -1 -3 -11 231.36 15.56
 -1 -3 -11 278.35 19.73
 -1 -3 -11 250.83 20.98
 -1 -3 -12 18.62 5.38
 -1 -3 -12 18.32 5.76
 -1 -3 -12 23.39 9.44
 -1 -3 -12 26.66 10.58
 -1 -3 -12 20.54 6.37
 -1 -3 -12 24.22 8.24
 -1 -3 -12 14.32 4.64
 -1 -3 -12 13.4 3.84
 -1 -3 -12 20.12 5.48
 -1 -3 -12 19.29 5.41
 -1 -3 -12 18.12 4.95
 -1 -3 -12 16.83 6.42
 -1 -3 -12 28.8 8.03
 -1 -3 -13 1.06 3.46
 -1 -3 -13 2.38 2.39
 -1 -3 -13 3.01 2.97
 -1 -3 -13 3.02 4.35
 -1 -3 -13 -1.1 3.44
 -1 -3 -13 4.23 3.9
 -1 -3 -13 29.7 9.91
 -1 -3 -13 14.73 6.8
 -1 -3 -13 6.32 4.1
 -1 -3 -13 8.86 5.08
 -1 -3 -13 13.47 6.78
 -1 -3 -13 7.12 5.39
 -1 -3 -13 21.83 9.75
 -1 -3 -14 301 18.04
 -1 -3 -14 300.99 19.34
 -1 -3 -14 302.29 22.78
 -1 -3 -14 304.08 28.54
 -1 -3 -14 283.16 22.96
 -1 -3 -14 256.97 17.78
 -1 -3 -14 289.11 20.85
 -1 -3 -14 294.72 19.67
 -1 -3 -14 330.35 26.96
 -1 -3 -14 325.57 22
 -1 -3 -14 281.94 19.59
 -1 -3 -14 263.55 23.88
 -1 -3 -14 314.92 23.95
 -1 -3 -15 536.52 26.01
 -1 -3 -15 513.82 23.81
 -1 -3 -15 466.98 25.64
 -1 -3 -15 448.99 29.19
 -1 -3 -15 507.28 27.94
 -1 -3 -15 492.2 25.4
 -1 -3 -15 433.48 27.53
 -1 -3 -15 493.03 27.87
 -1 -3 -15 426.73 31.44
 -1 -3 -15 481.72 24.7
 -1 -3 -16 8.74 3.55
 -1 -3 -16 7.78 4.2
 -1 -3 -16 -1.07 6.22
 -1 -3 -16 5.77 4.9
 -1 -3 -16 9.11 4.01
 -1 -3 -16 7.91 5.55
 -1 -3 -16 6.31 4.02
 -1 -3 -16 4.2 6.77
 -1 -3 -17 -2.84 2.77
 -1 -3 -17 -2.77 4.04
 -1 -3 -17 1.47 3.14
 -1 -3 -17 9.38 8.17
 -1 -3 -17 3 2.6
 -1 -3 -17 3.56 3.89
 -1 -3 -17 8.66 10.61
 -1 -3 -17 2.99 4.34
 -1 -3 -18 79.48 12.13
 -1 -3 -18 64 16.95
 -1 -3 -18 64.9 10.22
 -1 -3 -18 76.5 13.19
 -1 -3 -18 62.49 9.97
 -1 -3 -19 30.36 6.02
 -1 -3 -19 24.48 6.77
 -1 -3 -20 -1.92 3.1
 -1 -3 -20 -1.03 2
 -1 -3 -20 -0.78 2.68
 -1 -3 -20 -0.61 2.75
 -1 -3 -20 -0.37 3.73
 -1 -3 -21 82.72 11.45
 -1 -3 -21 62.15 7.41
 -1 -3 -21 71.75 9.68
 -1 -3 -21 65.09 9.34
 -1 -3 -21 72.43 10.59
 -1 -3 -21 70.73 9.67
 -1 -3 -22 72.07 10.5
 -1 -3 -22 63.19 8.37
 -1 -3 -22 74.51 10.09
 -1 -3 -22 63.35 8.3
 -1 -3 -22 73.47 9.21
 -1 -3 -23 2.36 2.54
 -1 -3 -23 -1.02 2.29
 -1 -3 -24 2.74 1.89
 -1 -3 -24 1.61 2.27
 1 4 -22 25.42 5.05
 1 4 -22 19.61 6.41
 1 4 -21 6.76 4.7
 1 4 -21 9.69 3.9
 1 4 -21 0.55 6.02
 1 4 -21 8.19 3.16
 1 4 -21 5.12 3.08
 1 4 -21 8.86 4.62
 1 4 -21 0.47 10.08
 1 4 -20 37.65 10.27
 1 4 -20 37.61 7.24
 1 4 -20 40.4 8.32
 1 4 -20 48.48 12.35
 1 4 -20 35.07 6.66
 1 4 -20 47.64 7.32
 1 4 -20 44.63 7.82
 1 4 -20 45.6 8.31
 1 4 -20 32.43 15.31
 1 4 -19 84.7 19.84
 1 4 -19 147.14 14.57
 1 4 -19 144.67 15.42
 1 4 -19 144.19 14.19
 1 4 -19 141.47 13.37
 1 4 -19 147.35 13.75
 1 4 -19 129.46 14.67
 1 4 -19 116.47 19.59
 1 4 -19 123.04 25.89
 1 4 -19 124.72 16.99
 1 4 -19 160.37 14.25
 1 4 -19 146.78 12.81
 1 4 -18 16.25 8.99
 1 4 -18 5.52 12.8
 1 4 -18 8.39 4.69
 1 4 -18 7.54 4.08
 1 4 -18 13.19 5.19
 1 4 -18 1.28 8.28
 1 4 -18 11.95 4.47
 1 4 -18 10.44 4.34
 1 4 -18 11.21 4.96
 1 4 -18 15.68 5.43
 1 4 -18 7.9 4.64
 1 4 -17 2.38 3.95
 1 4 -17 1.3 4.03
 1 4 -17 -4.52 8.08
 1 4 -17 3.39 5.31
 1 4 -17 14.58 8.93
 1 4 -17 -4.26 5.21
 1 4 -17 5.41 6.1
 1 4 -17 6.86 7.02
 1 4 -17 5.1 4.13
 1 4 -17 2.41 11.78
 1 4 -16 81.49 14.96
 1 4 -16 91.88 15.92
 1 4 -16 80.64 13.96
 1 4 -16 84 11.77
 1 4 -16 78.63 12.03
 1 4 -16 78.96 10.18
 1 4 -16 83.25 13.59
 1 4 -16 95.1 12.27
 1 4 -16 84.87 12.45
 1 4 -16 82.29 17.55
 1 4 -16 85.36 20.5
 1 4 -16 88.4 11.48
 1 4 -16 79.24 10.38
 1 4 -16 78.55 16.08
 1 4 -16 87.5 11.43
 1 4 -16 93.07 10.24
 1 4 -16 91.18 11.69
 1 4 -16 55.72 15.47
 1 4 -16 82.13 11.46
 1 4 -16 77.14 11.21
 1 4 -16 75.41 10.67
 1 4 -15 74.75 12.12
 1 4 -15 78.13 13.54
 1 4 -15 65.12 12.02
 1 4 -15 87.74 14.83
 1 4 -15 78.06 12.3
 1 4 -15 82.9 11.75
 1 4 -15 81.85 10.45
 1 4 -15 79.1 11.95
 1 4 -15 81.17 10.69
 1 4 -15 56.28 13.75
 1 4 -15 79.41 10.89
 1 4 -15 74.77 18.87
 1 4 -15 70.5 16.48
 1 4 -15 77.79 10.74
 1 4 -15 83.68 11.7
 1 4 -15 89.55 11.35
 1 4 -15 71.08 10.4
 1 4 -15 84.84 14.92
 1 4 -15 70.23 9.62
 1 4 -15 77.05 9.19
 1 4 -15 72.41 10.29
 1 4 -14 28.16 9.12
 1 4 -14 36.69 8.77
 1 4 -14 16.99 4.89
 1 4 -14 21.31 5.99
 1 4 -14 26.08 8.8
 1 4 -14 32.14 6.94
 1 4 -14 20.11 5.51
 1 4 -14 25.27 6.41
 1 4 -14 31.54 7.47
 1 4 -14 29.74 7.57
 1 4 -14 56.68 15.91
 1 4 -14 37.05 9.75
 1 4 -14 45.98 12.6
 1 4 -14 20.65 6.27
 1 4 -14 30.92 8.18
 1 4 -14 25.02 5.49
 1 4 -14 22.6 6.04
 1 4 -14 36.63 12.22
 1 4 -13 139.76 17.05
 1 4 -13 110.32 15.27
 1 4 -13 113.18 11.97
 1 4 -13 130.83 13.48
 1 4 -13 148.91 18.09
 1 4 -13 102.11 11.38
 1 4 -13 126.51 18.97
 1 4 -13 118.9 12.68
 1 4 -13 128.91 18.98
 1 4 -13 130.36 12.96
 1 4 -13 140.48 14.58
 1 4 -13 116.62 11.13
 1 4 -13 150.26 15.91
 1 4 -13 131.37 15.41
 1 4 -13 121.37 12.47
 1 4 -13 110.59 12.58
 1 4 -13 157.78 23.53
 -1 -4 13 98.95 13.53
 1 4 -12 530.24 32.29
 1 4 -12 533.89 25.47
 1 4 -12 532.61 25.94
 1 4 -12 526.59 39.43
 1 4 -12 513.04 34.61
 1 4 -12 553.98 30.23
 1 4 -12 532.96 28.71
 1 4 -12 542.66 32.09
 1 4 -12 545.67 25.64
 1 4 -12 547.45 27.88
 1 4 -12 486.76 33.62
 1 4 -12 566.58 23.55
 1 4 -12 577.65 26.21
 1 4 -12 515.63 31.72
 1 4 -12 574.19 27.5
 1 4 -11 31.96 6.3
 1 4 -11 40.51 8.14
 1 4 -11 32.23 6.48
 1 4 -11 24.73 7.37
 1 4 -11 27.42 6.23
 1 4 -11 19.63 9.6
 1 4 -11 32.02 6.41
 1 4 -11 36.78 7.31
 1 4 -11 20.81 6.22
 1 4 -11 31.39 7.37
 1 4 -11 35.39 7.31
 1 4 -11 24.7 8.16
 1 4 -11 14.58 5.9
 1 4 -11 17.35 7.49
 1 4 -11 22.02 8.84
 1 4 -11 27.57 6.57
 1 4 -11 37.95 6.12
 1 4 -11 26.69 6.89
 1 4 -10 31.97 6.87
 1 4 -10 50.88 10.47
 1 4 -10 38.53 7.01
 1 4 -10 38.31 7.34
 1 4 -10 45.42 7.4
 1 4 -10 63.3 15.23
 1 4 -10 33.31 6.26
 1 4 -10 32.15 6.55
 1 4 -10 56.05 10.01
 1 4 -10 21.11 5.89
 1 4 -10 44.66 10.57
 1 4 -10 57.44 11.71
 1 4 -10 55.48 9.89
 1 4 -10 40.93 6.95
 1 4 -10 42.43 8.32
 1 4 -10 49.1 8.93
 1 4 -10 41.58 8.08
 1 4 -9 393 19.37
 1 4 -9 398.69 21.6
 1 4 -9 381.47 19.44
 1 4 -9 357.57 17.54
 1 4 -9 379.33 19.94
 1 4 -9 434.23 25.32
 1 4 -9 435.34 23.4
 1 4 -9 298.39 18.16
 1 4 -9 406.32 25.72
 1 4 -9 458.06 26.18
 1 4 -9 483.97 33.94
 1 4 -9 516.35 34.69
 1 4 -9 379.56 26.75
 1 4 -9 453.95 29.99
 1 4 -9 374.08 19.57
 1 4 -9 363.62 20.27
 -1 -4 9 325.28 25.12
 1 4 -8 381.51 23.87
 1 4 -8 349.8 16.82
 1 4 -8 425.61 29.37
 1 4 -8 386.92 20.49
 1 4 -8 353.93 19.41
 1 4 -8 317.09 18.21
 1 4 -8 456.84 28.82
 -1 -4 8 311.03 12.31
 1 4 -8 342.54 18.65
 -1 -4 8 335.44 24.62
 1 4 -8 348.93 18.46
 -1 -4 7 123.49 9.06
 1 4 -7 156.87 12.51
 1 4 -7 132.76 11.38
 1 4 -7 157.09 12.25
 -1 -4 7 132.57 15.31
 1 4 -7 148.31 11.74
 -1 -4 6 92.15 8.9
 1 4 -6 87.83 9.22
 -1 -4 6 92.84 12.23
 1 4 -6 73.04 8.75
 1 4 -6 83.7 8.45
 1 4 -6 81.01 8.74
 1 4 -5 198.67 11.35
 -1 -4 5 222.35 17.59
 -1 -4 5 198.74 13.33
 1 4 -4 248.05 10.9
 -1 -4 4 249.78 17.86
 -1 -4 4 247.1 15.32
 -1 -4 3 1032.92 33.12
 1 4 -3 995.32 16.67
 1 4 -2 591.59 23.35
 1 4 -1 789.04 24.47
 -1 -4 0 40.99 6.21
 -1 -4 -1 96.41 7.3
 -1 -4 -2 6.82 3.92
 1 4 3 163.05 8.56
 -1 -4 -3 165.37 12.23
 1 4 4 305.32 10.8
 -1 -4 -4 281.63 16.96
 -1 -4 -5 718.11 25.4
 -1 -4 -5 814.89 30.61
 -1 -4 -5 814.88 33.86
 -1 -4 -6 2640.71 46.89
 -1 -4 -6 2546.83 56.9
 -1 -4 -6 2609.1 62.75
 -1 -4 -7 63.12 10.89
 -1 -4 -7 72.84 7.59
 -1 -4 -7 62.28 9.69
 -1 -4 -7 66.65 8.7
 -1 -4 -8 130.89 15.49
 -1 -4 -8 145.69 9.32
 -1 -4 -8 108.09 9.86
 -1 -4 -8 136.54 12.34
 -1 -4 -8 138.65 15.07
 -1 -4 -9 42.65 7.26
 -1 -4 -9 70.84 13.45
 -1 -4 -9 48.83 10.13
 -1 -4 -9 49.52 10.3
 -1 -4 -9 53.93 7.91
 -1 -4 -9 49.94 7.43
 -1 -4 -9 64.91 9.85
 -1 -4 -9 65.26 9.43
 -1 -4 -10 13.35 7.57
 -1 -4 -10 25.97 6.25
 -1 -4 -10 14.37 5.45
 -1 -4 -10 26.11 5.92
 -1 -4 -10 29.71 8.09
 -1 -4 -10 18.8 7.42
 -1 -4 -10 17.27 5.23
 -1 -4 -10 14.93 4.69
 -1 -4 -10 24.43 5.58
 -1 -4 -10 21.82 5.13
 -1 -4 -11 11.19 7.83
 -1 -4 -11 17.91 7.28
 -1 -4 -11 6.47 6.23
 -1 -4 -11 12.63 3.94
 -1 -4 -11 8.53 3.44
 -1 -4 -11 11.57 5.01
 -1 -4 -11 14.33 6.23
 -1 -4 -11 13.91 6.32
 -1 -4 -11 16.64 4.24
 -1 -4 -11 17.17 5.7
 -1 -4 -11 12.83 4.89
 -1 -4 -12 15.19 6.21
 -1 -4 -12 19.16 5.78
 -1 -4 -12 15.04 5.87
 -1 -4 -12 19.59 4.87
 -1 -4 -12 21.18 5.41
 -1 -4 -12 21.25 6.91
 -1 -4 -12 19 5.89
 -1 -4 -12 21.64 6.31
 -1 -4 -12 13.79 4.67
 -1 -4 -12 22.94 7.97
 -1 -4 -12 16.41 5.18
 -1 -4 -13 7.72 5.76
 -1 -4 -13 2.43 2.99
 -1 -4 -13 0.51 6.01
 -1 -4 -13 1.92 2.75
 -1 -4 -13 2.54 4.54
 -1 -4 -13 0.53 3.86
 -1 -4 -13 9.14 6.29
 -1 -4 -13 0.73 3.01
 -1 -4 -13 0.96 2.51
 -1 -4 -13 7.41 3.84
 -1 -4 -13 3.22 3.82
 -1 -4 -14 32.77 7.1
 -1 -4 -14 11.55 8.17
 -1 -4 -14 29.02 6.7
 -1 -4 -14 23.98 7.77
 -1 -4 -14 19.36 7.62
 -1 -4 -14 18.53 7.72
 -1 -4 -14 41.81 7.78
 -1 -4 -14 38.66 6.99
 -1 -4 -14 35.52 6.66
 -1 -4 -14 28.2 7.14
 -1 -4 -15 0.35 3.76
 -1 -4 -15 1.47 3.09
 -1 -4 -15 11.02 7.16
 -1 -4 -15 3 3.68
 -1 -4 -15 1.94 2.37
 -1 -4 -15 4.52 4.95
 -1 -4 -15 5.89 7.75
 -1 -4 -15 0.15 2.68
 -1 -4 -16 17.82 6.37
 -1 -4 -16 14.1 5.76
 -1 -4 -16 4.59 6.33
 -1 -4 -16 9.16 3.92
 -1 -4 -16 10.47 3.64
 -1 -4 -16 10.67 6.17
 -1 -4 -16 4.05 8.4
 -1 -4 -16 8.66 4.16
 -1 -4 -17 -0.57 5.42
 -1 -4 -17 5.16 3.46
 -1 -4 -17 2.07 3.82
 -1 -4 -17 1.59 4.62
 -1 -4 -17 1.6 2.76
 -1 -4 -17 6.15 7.21
 -1 -4 -17 2.85 3.38
 -1 -4 -18 4.97 2.76
 -1 -4 -18 8.41 4.37
 -1 -4 -18 3.48 3.57
 -1 -4 -18 5.05 4.58
 -1 -4 -18 5.58 6.47
 -1 -4 -19 1.3 2.93
 -1 -4 -19 2.38 2.39
 -1 -4 -20 6.56 5.23
 -1 -4 -20 -1.44 2.52
 -1 -4 -20 3.35 3.05
 -1 -4 -20 0.12 2.01
 -1 -4 -21 1.36 3.46
 -1 -4 -21 -3.72 4.35
 -1 -4 -21 3.86 3.09
 -1 -4 -21 2.43 2.37
 -1 -4 -21 -2.24 4.08
 -1 -4 -21 1.78 2.84
 -1 -4 -22 11.6 4.32
 -1 -4 -22 5.93 2.55
 -1 -4 -22 10.04 4.18
 -1 -4 -22 8.58 4.52
 -1 -4 -23 0.29 2.31
 -1 -4 -23 -2.24 2.75
 -1 -4 -24 3.58 2.34
 -1 -4 -24 2.13 1.76
 1 5 -22 -3.12 5.97
 1 5 -22 3.67 3.75
 1 5 -21 1.42 10.59
 1 5 -21 7.97 3.55
 1 5 -21 4.27 3.57
 1 5 -21 6.54 4.97
 1 5 -21 5.05 6.68
 1 5 -21 1.14 1.91
 1 5 -21 2.14 2.35
 1 5 -20 10.53 6.41
 1 5 -20 0.45 4.65
 1 5 -20 23.72 5.44
 1 5 -20 24.56 5.63
 1 5 -20 18.77 5.75
 1 5 -20 21.22 5.18
 1 5 -20 18.44 15.42
 1 5 -20 21.3 6.55
 1 5 -19 17.56 13.29
 1 5 -19 33.91 7.38
 1 5 -19 29.47 7.14
 1 5 -19 20.46 10.55
 1 5 -19 17.1 7.51
 1 5 -19 43.38 7.16
 1 5 -19 25.75 7.21
 1 5 -19 35.65 6.87
 1 5 -19 37.49 7.29
 1 5 -19 39.89 17.52
 1 5 -19 29.41 6.6
 1 5 -18 11.13 4.63
 1 5 -18 10.54 4.42
 1 5 -18 5.65 3.33
 1 5 -18 11.05 4.2
 1 5 -18 11.23 3.92
 1 5 -17 79.29 11.46
 1 5 -17 67.44 10.87
 1 5 -17 78.58 16.52
 1 5 -17 66.21 10.07
 1 5 -17 65.97 10.58
 1 5 -17 68.44 20.34
 1 5 -17 74.96 14.66
 1 5 -17 59.42 8.82
 1 5 -17 57.86 12.52
 1 5 -17 20.92 9.15
 1 5 -17 57.12 10.61
 1 5 -16 16.86 5.03
 1 5 -16 0.4 7.79
 1 5 -16 8.25 3.94
 1 5 -16 18.05 6.76
 1 5 -16 11.97 4.99
 1 5 -16 11.92 5.1
 1 5 -16 21.4 6.8
 1 5 -16 9.81 14.95
 1 5 -16 9.72 7.22
 1 5 -16 14.8 7.26
 1 5 -16 9.47 5.75
 1 5 -16 17.73 6.12
 1 5 -16 16.96 5.09
 1 5 -16 23.12 8.1
 1 5 -15 8.37 5.94
 1 5 -15 14.34 5.33
 1 5 -15 16.81 6.04
 1 5 -15 17.22 7.67
 1 5 -15 17.87 5.43
 1 5 -15 4.14 7.27
 1 5 -15 13.26 5.73
 1 5 -15 13.05 4.73
 1 5 -15 10.46 11
 1 5 -15 16.25 5.86
 1 5 -15 17.32 6.45
 1 5 -15 4.73 7.39
 1 5 -15 19.67 8.8
 1 5 -15 9.5 3.13
 1 5 -15 13.77 5.13
 1 5 -15 14.8 5.73
 1 5 -15 11.34 5.08
 1 5 -14 3.27 4.57
 1 5 -14 -1.64 4.83
 1 5 -14 0.85 3.37
 1 5 -14 3.16 3.65
 1 5 -14 3.66 5.47
 1 5 -14 -1.09 4.2
 1 5 -14 5.98 3.73
 1 5 -14 -2.81 3.8
 1 5 -14 1.67 3
 1 5 -14 -2.24 3.91
 1 5 -14 5.65 10.27
 1 5 -14 -4.11 6.66
 1 5 -14 6.73 5.44
 1 5 -14 -3.35 5.35
 1 5 -14 5.06 3.29
 1 5 -14 7.61 3.46
 1 5 -14 0.17 4.06
 1 5 -14 3.95 7.69
 1 5 -13 179.64 20.2
 1 5 -13 160.42 15.06
 1 5 -13 178.81 19.74
 1 5 -13 167.55 14.63
 1 5 -13 168.38 17.61
 1 5 -13 157.36 16.45
 1 5 -13 175.23 16.6
 1 5 -13 169.02 15
 1 5 -13 143.64 20.14
 1 5 -13 153.38 17.87
 1 5 -13 151.24 23.51
 1 5 -13 182.88 13.57
 1 5 -13 167.92 14.88
 1 5 -13 142.25 19.6
 1 5 -13 166.62 14.58
 1 5 -13 164.9 18.77
 1 5 -13 178.59 15.17
 1 5 -13 182.86 16.3
 1 5 -12 79.81 12.42
 1 5 -12 106.71 13.31
 1 5 -12 102.74 14.21
 1 5 -12 98.92 14.63
 1 5 -12 76.89 9.57
 1 5 -12 85.46 10.32
 1 5 -12 81.82 10.24
 1 5 -12 88.81 9.68
 1 5 -12 95.78 14.84
 1 5 -12 99.37 11.29
 1 5 -12 82.94 11.43
 1 5 -12 90.83 10.67
 1 5 -12 85.73 14.72
 1 5 -12 85.04 10.47
 1 5 -12 113.22 20.7
 1 5 -12 98.78 15.82
 1 5 -12 89.13 16.09
 1 5 -12 83.99 11.37
 1 5 -11 272.3 22.52
 1 5 -11 273.17 20.67
 1 5 -11 262.31 19.55
 1 5 -11 262.79 21.66
 1 5 -11 258.78 22.41
 1 5 -11 260.97 17.77
 1 5 -11 255.85 17.61
 1 5 -11 259.86 17.08
 1 5 -11 265.77 18.04
 1 5 -11 260.26 17.83
 1 5 -11 261.73 28.16
 1 5 -11 274.58 26.28
 1 5 -11 253.74 24.47
 1 5 -11 252.91 15.52
 1 5 -11 255.28 18.46
 1 5 -11 274.52 18.07
 1 5 -11 286.26 19.96
 1 5 -11 238.73 16.82
 1 5 -10 69.98 10.59
 1 5 -10 59.04 9.2
 1 5 -10 68.26 10.7
 1 5 -10 73.33 12.52
 1 5 -10 81.19 9.67
 1 5 -10 60.03 8.69
 1 5 -10 78.14 13.99
 1 5 -10 70.12 13.74
 1 5 -10 75.01 9.18
 1 5 -10 71 9.83
 1 5 -10 69.36 9.12
 1 5 -10 82.02 10.58
 1 5 -10 56.05 10.05
 1 5 -10 80.19 8.73
 1 5 -10 74.53 15.76
 1 5 -10 75.58 16.27
 1 5 -10 70.98 9.89
 1 5 -10 70.99 12.45
 1 5 -10 73.93 9.3
 1 5 -9 895.39 33.91
 1 5 -9 906.97 36.43
 1 5 -9 932.31 39.29
 1 5 -9 773.08 38.6
 1 5 -9 850.07 29.29
 1 5 -9 924.68 28.15
 1 5 -9 855.01 30.71
 1 5 -9 889.83 37.99
 1 5 -9 982.77 32.95
 1 5 -9 905.92 31.39
 1 5 -9 775.49 42.81
 1 5 -9 884.16 42.84
 1 5 -9 788.84 39.99
 1 5 -9 897.76 46.83
 -1 -5 9 992.39 43.56
 1 5 -9 852.11 29.9
 1 5 -9 906.19 33.3
 1 5 -9 960.96 33.36
 1 5 -9 895.14 29.9
 1 5 -8 62.24 9.11
 1 5 -8 46.96 7.11
 1 5 -8 47.49 8.7
 1 5 -8 56.95 8.2
 1 5 -8 35.91 10.6
 1 5 -8 39.76 11.58
 1 5 -8 28.92 9.05
 1 5 -8 32.11 7.81
 1 5 -8 68.53 7.82
 1 5 -8 45.92 7.73
 -1 -5 8 72.18 7.19
 1 5 -8 67.3 8.18
 1 5 -8 62 8.84
 1 5 -8 48.31 7.63
 -1 -5 8 74.49 11.58
 1 5 -8 34.8 8.62
 1 5 -8 29.93 8.5
 1 5 -7 51.73 7.22
 1 5 -7 66.62 8.69
 1 5 -7 72.81 9.21
 -1 -5 7 54.36 9.96
 -1 -5 7 51.5 6.87
 1 5 -7 71.35 9.24
 1 5 -6 1128 31.95
 1 5 -6 1062.08 31.6
 -1 -5 6 1096.44 40.98
 -1 -5 6 1076.17 31.03
 1 5 -5 137.65 8.99
 1 5 -5 152.97 11.66
 -1 -5 5 166.91 15.64
 -1 -5 5 164.64 13.42
 1 5 -4 1693.99 25.43
 -1 -5 4 1814.1 48.39
 -1 -5 3 2.56 3.42
 1 5 -3 -0.49 4.77
 1 5 -3 4.52 1.95
 -1 -5 3 5.87 6.26
 1 5 -1 237.22 14.2
 -1 -5 0 946.66 28.66
 1 5 0 927.35 24.78
 -1 -5 -1 42.86 6.13
 -1 -5 -3 298.09 16.16
 -1 -5 -3 329.28 19.44
 -1 -5 -4 690.2 31.04
 -1 -5 -4 648.79 26.19
 -1 -5 -4 605.19 26.18
 -1 -5 -5 3890.59 66.37
 -1 -5 -5 3868.88 64.2
 1 5 5 3846.95 35.25
 -1 -5 -6 648.44 29.37
 -1 -5 -6 673.31 33.28
 1 5 6 602.4 12.64
 -1 -5 -7 677.71 24.48
 -1 -5 -7 672.23 34.36
 -1 -5 -7 688.63 31.08
 -1 -5 -7 657.2 23.5
 -1 -5 -8 6.56 3.68
 -1 -5 -8 14.36 5.06
 -1 -5 -8 11.96 3.57
 -1 -5 -8 19.18 6.66
 -1 -5 -8 10.55 4.74
 1 5 8 5.48 1.35
 -1 -5 -8 13.23 5.48
 -1 -5 -9 4.23 3.24
 -1 -5 -9 -1.04 4.46
 -1 -5 -9 -0.78 2.69
 -1 -5 -9 3.43 2.53
 -1 -5 -9 2.63 4.22
 -1 -5 -9 2.91 4.17
 -1 -5 -9 -1.1 3.61
 -1 -5 -10 99.07 9.1
 -1 -5 -10 94.2 12.18
 -1 -5 -10 115.16 15.35
 -1 -5 -10 103.53 11.63
 -1 -5 -10 119.21 11.76
 -1 -5 -10 99.97 13.38
 -1 -5 -10 102.05 10.79
 -1 -5 -10 107.93 14.1
 -1 -5 -11 13.42 7.24
 -1 -5 -11 2.97 2.22
 -1 -5 -11 5.52 2.99
 -1 -5 -11 6.2 2.85
 -1 -5 -11 2.64 3.59
 -1 -5 -11 8.38 5.26
 -1 -5 -11 5.82 4.31
 -1 -5 -11 3.16 4.25
 -1 -5 -12 23.46 8.18
 -1 -5 -12 56.74 10.92
 -1 -5 -12 59.16 9.78
 -1 -5 -12 60.88 8.89
 -1 -5 -12 96.08 13.21
 -1 -5 -12 70.65 10.16
 -1 -5 -12 86.79 10.02
 -1 -5 -12 71.81 9.84
 -1 -5 -12 75.52 8.79
 -1 -5 -12 76.58 10.24
 -1 -5 -12 46.66 11.09
 -1 -5 -13 75.56 10.45
 -1 -5 -13 69.84 9.64
 -1 -5 -13 87.06 11.63
 -1 -5 -13 95.32 15.09
 -1 -5 -13 62.58 9.81
 -1 -5 -13 68.59 8.71
 -1 -5 -13 87.19 13.36
 -1 -5 -13 87.35 12.4
 -1 -5 -13 86.51 14.99
 -1 -5 -14 239.04 18.35
 -1 -5 -14 230.27 17.55
 -1 -5 -14 224.1 17.88
 -1 -5 -14 233 22.85
 -1 -5 -14 164.81 21.06
 -1 -5 -14 242.23 16.35
 -1 -5 -14 231.47 19.04
 -1 -5 -14 216.26 19.66
 -1 -5 -15 -3.26 5.25
 -1 -5 -15 -0.78 3.28
 -1 -5 -15 1.02 5.15
 -1 -5 -15 2.63 3.35
 -1 -5 -15 0.73 2.79
 -1 -5 -15 3.14 2.96
 -1 -5 -15 -1.44 3.17
 -1 -5 -16 11.61 6.62
 -1 -5 -16 28.42 7.05
 -1 -5 -16 4.66 5.24
 -1 -5 -16 20.55 6.82
 -1 -5 -16 10.12 3.88
 -1 -5 -16 27.53 5.81
 -1 -5 -16 21.15 5.74
 -1 -5 -17 31.87 7.3
 -1 -5 -17 39.19 11.59
 -1 -5 -17 21.9 7.18
 -1 -5 -17 19.72 5.56
 -1 -5 -18 19.39 5.6
 -1 -5 -18 17.1 5.24
 -1 -5 -18 14.92 5.48
 -1 -5 -18 14.87 5.7
 -1 -5 -18 25.91 8.7
 -1 -5 -18 19.59 9.3
 -1 -5 -19 17.84 5.79
 -1 -5 -19 24.07 5.92
 -1 -5 -20 31.13 7.29
 -1 -5 -20 29.06 6.89
 -1 -5 -20 27.68 5.64
 -1 -5 -20 29.71 7.24
 -1 -5 -21 42.14 7.35
 -1 -5 -21 32.75 6.11
 -1 -5 -21 51.34 9.24
 -1 -5 -21 43.91 6.6
 -1 -5 -21 43.45 8.08
 -1 -5 -22 0.15 3.03
 -1 -5 -22 -1.48 3.41
 -1 -5 -22 2.68 2.23
 -1 -5 -22 3.83 3.1
 -1 -5 -23 0.26 2.69
 -1 -5 -23 2.98 2.6
 -1 -5 -23 -0.54 2.18
 -1 -5 -23 5.23 2.04
 -1 -5 -24 9.59 2.66
 -1 -5 -24 7.15 2.83
 1 6 -22 -0.98 1.55
 1 6 -22 5.01 5.26
 1 6 -21 4.87 4.54
 1 6 -21 9.48 3.49
 1 6 -21 0.46 10.83
 1 6 -21 13.7 3.6
 1 6 -21 15.74 4.34
 1 6 -21 11.83 4.79
 1 6 -21 3.64 6.47
 1 6 -20 30.25 6.84
 1 6 -20 37.03 6.48
 1 6 -20 22.74 9.68
 1 6 -20 41.21 7.1
 1 6 -20 32.38 6.38
 1 6 -20 23.74 14.88
 1 6 -20 33.92 7.33
 1 6 -20 36.74 9.56
 1 6 -19 19.03 10.77
 1 6 -19 11.35 4.88
 1 6 -19 4.08 5.86
 1 6 -19 8.65 3.72
 1 6 -19 15.02 4.83
 1 6 -19 18.98 4.81
 1 6 -19 9.73 10.73
 1 6 -19 10.74 5.22
 1 6 -19 7.27 4.5
 1 6 -19 10.57 11.65
 1 6 -19 11.84 4.56
 1 6 -18 2.26 2.8
 1 6 -18 0.3 2.32
 1 6 -18 1.29 2.67
 1 6 -18 0.74 3.04
 1 6 -17 113.79 12.1
 1 6 -17 95.45 23.51
 1 6 -17 60.53 17.56
 1 6 -17 123.34 14.98
 1 6 -17 112.04 13.17
 1 6 -17 111.72 18.14
 1 6 -17 124.79 13.53
 1 6 -17 72.71 15.88
 1 6 -17 114.62 12.29
 1 6 -17 99.07 13.9
 1 6 -17 95.62 15.94
 1 6 -17 113.28 13
 1 6 -17 98.42 12.18
 1 6 -16 102.86 14.58
 1 6 -16 116.35 14.7
 1 6 -16 108.46 13.21
 1 6 -16 101.57 16.19
 1 6 -16 112.95 17.2
 1 6 -16 63.3 18.09
 1 6 -16 104.45 22.23
 1 6 -15 18.21 6.64
 1 6 -15 25.36 12.36
 1 6 -15 19.98 8.96
 1 6 -15 13.87 4.99
 1 6 -15 17.35 5.71
 1 6 -15 16.77 5.34
 1 6 -15 21.13 6.57
 1 6 -15 25.23 6.72
 1 6 -15 16.84 5.41
 1 6 -15 24.79 12.53
 1 6 -15 20.64 7.2
 1 6 -15 24.81 9.12
 1 6 -14 116.58 17.66
 1 6 -14 101.8 13.33
 1 6 -14 111.75 12.71
 1 6 -14 110.15 15.82
 1 6 -14 107.43 13.21
 1 6 -14 109.97 21.92
 1 6 -14 110.03 12.02
 1 6 -14 107.94 12.9
 1 6 -14 111.59 16.38
 1 6 -14 95.67 18.37
 1 6 -14 95.09 14.72
 1 6 -14 108.1 12.09
 1 6 -14 110.88 14.25
 1 6 -13 149.08 13.89
 1 6 -13 144.47 12.06
 1 6 -13 145.74 14.41
 1 6 -13 109.72 18.22
 1 6 -13 144.82 15.85
 1 6 -13 126.96 21.18
 1 6 -13 122.8 16.02
 1 6 -13 126.01 17.81
 1 6 -13 144.98 13.91
 1 6 -13 138.22 17.84
 1 6 -13 143.94 14.02
 1 6 -13 137.72 15.02
 1 6 -13 133.09 13.92
 1 6 -12 6.54 5.15
 1 6 -12 11.57 4.75
 1 6 -12 11.32 6.27
 1 6 -12 22.71 9.23
 1 6 -12 10.49 8.14
 1 6 -12 16.83 9.65
 1 6 -12 15.41 6.35
 1 6 -12 15.66 5.46
 1 6 -12 10.24 10.02
 1 6 -12 12.74 4.95
 1 6 -12 17.55 5.87
 -1 -6 12 10.95 5.22
 1 6 -12 8.15 3.33
 1 6 -12 15.41 5.92
 1 6 -12 11.52 4.61
 1 6 -12 12.35 4.49
 1 6 -12 19.92 6.05
 1 6 -11 29.21 9.07
 1 6 -11 22.14 5.84
 1 6 -11 32.17 7.42
 1 6 -11 34.08 7.17
 1 6 -11 19.2 5.71
 1 6 -11 47.67 10.76
 1 6 -11 43.8 14.11
 1 6 -11 43.12 11.22
 1 6 -11 40.73 11.33
 1 6 -11 34.28 8.18
 1 6 -11 36.64 8.67
 1 6 -11 31.87 7.88
 1 6 -11 24.17 5.15
 1 6 -11 21.68 4.71
 1 6 -11 16.3 5.37
 1 6 -11 16.23 4.81
 1 6 -10 101.39 12.96
 1 6 -10 103.4 14.39
 1 6 -10 110.54 11.84
 1 6 -10 92.1 9.34
 1 6 -10 73.57 14.53
 1 6 -10 91.25 10.84
 1 6 -10 90.58 9.4
 1 6 -10 88.64 10.72
 1 6 -10 89.66 13.25
 1 6 -10 84.39 12.16
 1 6 -10 87.56 10.82
 1 6 -10 104.65 12.23
 1 6 -10 90.81 10.3
 1 6 -10 97.72 18.07
 1 6 -10 92.2 15.95
 1 6 -10 90.94 15.41
 1 6 -10 81.81 11.11
 1 6 -10 96.09 12.09
 1 6 -9 511.93 30.01
 1 6 -9 461.09 22.72
 1 6 -9 501.17 32.26
 1 6 -9 476.34 23.06
 1 6 -9 489.38 24.87
 1 6 -9 475.56 25.3
 1 6 -9 473.31 32.95
 1 6 -9 490.5 32.4
 1 6 -9 420.38 22.16
 1 6 -9 469.48 19.86
 1 6 -9 451.88 23.14
 1 6 -9 473.15 26.63
 1 6 -9 446.99 33.7
 1 6 -9 443.07 22.61
 1 6 -9 456.41 19.6
 1 6 -9 428.56 19.36
 1 6 -9 534.4 37.2
 1 6 -9 506.22 30.07
 1 6 -8 266.04 18.19
 1 6 -8 232.97 16.12
 1 6 -8 318.61 24.54
 1 6 -8 210.77 13.04
 -1 -6 8 217.61 19.96
 1 6 -8 233.38 16.48
 1 6 -8 232.15 15.94
 1 6 -8 228.31 15.96
 1 6 -8 296.67 26.66
 1 6 -8 267.63 23.5
 1 6 -8 290.6 24.01
 -1 -6 8 197.55 13.08
 1 6 -8 301.03 22.62
 1 6 -8 266.04 24.9
 1 6 -8 275.73 21.08
 1 6 -8 252.69 16.31
 1 6 -8 254.67 17.65
 -1 -6 7 550.77 30.51
 1 6 -7 549.31 23.7
 1 6 -7 562.61 23.44
 1 6 -7 570 25.32
 1 6 -7 574.26 29.6
 1 6 -7 556.14 32.2
 1 6 -7 577.19 32.76
 1 6 -7 540.09 23.81
 1 6 -7 491.59 18.44
 1 6 -7 529.9 23.36
 -1 -6 7 528.54 22.45
 1 6 -6 383.63 15.19
 1 6 -6 438.07 20.87
 -1 -6 6 451.44 26.61
 1 6 -6 437.19 20.61
 -1 -6 6 435.71 21.55
 1 6 -5 118.23 7.37
 -1 -6 5 140.51 14.27
 1 6 -5 153.23 11.96
 -1 -6 5 139.2 12.79
 -1 -6 4 47.9 8.6
 1 6 -4 33.98 3.48
 -1 -6 4 41.21 7.99
 1 6 -3 1037.23 13.71
 -1 -6 3 1265.34 40
 -1 -6 2 2882 60.65
 1 6 -1 120.88 10.34
 1 6 -1 94.46 13.1
 -1 -6 1 119.41 13.3
 1 6 0 124.83 9.76
 -1 -6 0 123.98 11.49
 1 6 0 111.25 13.29
 -1 -6 0 106.31 12.22
 -1 -6 -1 458 19.81
 1 6 1 489.15 17.26
 -1 -6 -1 461.25 25.05
 -1 -6 -2 48.81 8.67
 -1 -6 -2 45.93 8.65
 -1 -6 -3 34.53 7.73
 -1 -6 -3 24.31 7.16
 -1 -6 -4 650.08 28.58
 -1 -6 -4 663.98 31.85
 -1 -6 -5 451.51 23.06
 -1 -6 -5 455.54 27.7
 -1 -6 -6 24.52 7
 -1 -6 -6 32.39 7.13
 -1 -6 -6 27.52 6.26
 -1 -6 -7 2.35 5.06
 -1 -6 -7 13.38 4.67
 -1 -6 -7 0.18 3.1
 -1 -6 -7 6.55 5.46
 -1 -6 -8 22.31 5.8
 -1 -6 -8 49.95 10
 -1 -6 -8 44.58 9.64
 -1 -6 -8 51.05 7.06
 -1 -6 -8 31.7 6.21
 -1 -6 -9 1.94 3.98
 -1 -6 -9 7.84 5.31
 -1 -6 -9 3.04 3.11
 -1 -6 -9 3.59 4.13
 -1 -6 -9 7.01 5.14
 -1 -6 -9 3.54 2.42
 -1 -6 -9 5.38 3.39
 -1 -6 -10 126.13 13.82
 -1 -6 -10 116.17 12.45
 -1 -6 -10 117.86 13.87
 -1 -6 -10 93.67 10.67
 -1 -6 -10 106.83 11.12
 -1 -6 -11 373 20.92
 -1 -6 -11 389.39 25.02
 -1 -6 -11 358.12 20.93
 -1 -6 -11 337.06 21.99
 -1 -6 -11 384.48 22.22
 -1 -6 -11 431.35 27.91
 -1 -6 -12 253.61 22.67
 -1 -6 -12 211.47 15.78
 -1 -6 -12 210.59 17.57
 -1 -6 -12 256.25 19.41
 -1 -6 -12 243.94 20.85
 -1 -6 -12 231.88 17.89
 -1 -6 -12 233.4 17.19
 -1 -6 -12 217.09 15.92
 -1 -6 -13 7.53 5.4
 -1 -6 -13 -1.7 3.16
 -1 -6 -13 4.16 3.6
 -1 -6 -13 6.6 5.85
 -1 -6 -13 -0.16 3.44
 -1 -6 -13 1.12 3.26
 -1 -6 -14 -3.16 3.83
 -1 -6 -14 10.02 5.97
 -1 -6 -14 -2.27 2.89
 -1 -6 -14 2.26 3.25
 -1 -6 -14 0.98 5.39
 -1 -6 -14 -5.76 5.6
 -1 -6 -14 0.71 2.66
 -1 -6 -15 28.18 8.19
 -1 -6 -15 16.41 5.19
 -1 -6 -15 36.21 10.81
 -1 -6 -15 26.31 6.52
 -1 -6 -15 26.75 7.06
 -1 -6 -15 28.8 7.99
 -1 -6 -15 23.61 5.4
 -1 -6 -16 11.86 6.43
 -1 -6 -16 15.62 5.82
 -1 -6 -16 20.36 9.29
 -1 -6 -16 15.23 5.37
 -1 -6 -16 17.38 5.46
 -1 -6 -16 19.51 5.36
 -1 -6 -16 11.98 4.26
 -1 -6 -17 2.93 7.25
 -1 -6 -17 4.37 4.08
 -1 -6 -17 1.51 3.24
 -1 -6 -18 -3.42 3.42
 -1 -6 -18 0.76 3.44
 -1 -6 -18 3.49 4.29
 -1 -6 -18 8.17 5.24
 -1 -6 -19 11.55 4.35
 -1 -6 -19 6.49 4.59
 -1 -6 -19 8.6 4.84
 -1 -6 -20 0.49 2.38
 -1 -6 -20 -0.18 3.92
 -1 -6 -20 -2.75 4.1
 -1 -6 -21 -3.84 3.05
 -1 -6 -21 -3.57 4.06
 -1 -6 -21 -2.46 3.84
 -1 -6 -22 8.13 3.45
 -1 -6 -22 2.18 1.81
 -1 -6 -22 10.41 4.23
 -1 -6 -22 5.07 3.16
 -1 -6 -23 0.52 2.03
 -1 -6 -23 4.8 1.99
 -1 -6 -23 5.59 3.35
 -1 -6 -23 7.84 4.11
 -1 -6 -24 1.4 2
 1 7 -22 3.41 2.16
 1 7 -22 -3.27 6.85
 1 7 -21 7.14 3.7
 1 7 -21 -7.18 7.95
 1 7 -21 16.95 4.28
 1 7 -21 12.76 3.55
 1 7 -21 14.39 3.88
 1 7 -21 16.74 6.44
 1 7 -21 7.67 12.16
 1 7 -20 29.84 7.03
 1 7 -20 34.66 6.28
 1 7 -20 33.01 6.01
 1 7 -20 31.27 6
 1 7 -20 10.22 6.99
 1 7 -20 19.95 13.56
 1 7 -20 21.34 7.36
 1 7 -19 7.65 3.16
 1 7 -19 16.7 4.88
 1 7 -19 16.32 4.86
 1 7 -19 14.27 7.78
 1 7 -19 11.47 7.7
 1 7 -19 8.42 3.99
 1 7 -19 16.02 4.29
 1 7 -19 -9.12 9.43
 1 7 -19 4.01 6.56
 1 7 -19 10.83 5.32
 1 7 -19 2.03 11.37
 1 7 -18 16 4.62
 1 7 -18 24.58 6.16
 1 7 -18 22.28 6.44
 1 7 -18 16.82 7.39
 1 7 -18 10.56 7.27
 1 7 -18 15.03 6.23
 1 7 -18 17.61 4.8
 1 7 -18 10.34 10.19
 1 7 -18 23.37 11.24
 1 7 -18 17.79 6.87
 1 7 -18 37.71 16.02
 1 7 -17 2.6 7.45
 1 7 -17 26.3 6.46
 1 7 -17 31.64 7.47
 1 7 -17 32.25 7.09
 1 7 -17 35.45 10.76
 1 7 -17 24.02 6.31
 1 7 -17 30.56 6.67
 1 7 -16 6.92 4.98
 1 7 -16 4.38 3.75
 1 7 -16 14.83 10.92
 1 7 -16 -5.86 5.59
 1 7 -16 -1.47 11.41
 1 7 -15 2.94 3.82
 1 7 -15 4.2 4.39
 1 7 -15 -1.93 3.41
 1 7 -15 3.01 3.51
 1 7 -15 2.32 10.56
 1 7 -15 1.91 3.08
 1 7 -15 7.59 4.2
 1 7 -15 3.55 3.93
 1 7 -15 5.36 3.36
 1 7 -15 1.79 5.76
 1 7 -14 93.91 11.23
 1 7 -14 86.62 12.6
 1 7 -14 85.76 11.37
 1 7 -14 46.91 14.98
 1 7 -14 87 12.43
 1 7 -14 89.89 12.14
 1 7 -14 70.79 13.78
 1 7 -14 97.55 11.47
 1 7 -14 84.74 14.61
 1 7 -14 77.38 14.13
 1 7 -13 32.12 10.32
 1 7 -13 42.09 9.56
 1 7 -13 38.47 7.52
 1 7 -13 32.14 14.21
 1 7 -13 48.12 8.7
 1 7 -13 35.65 10.19
 1 7 -13 35.11 8.49
 1 7 -13 48.81 11.36
 1 7 -13 45.92 8.7
 1 7 -13 36.95 7.61
 1 7 -13 30.22 7.03
 1 7 -13 40.76 9.03
 1 7 -12 14.39 9.12
 1 7 -12 22.41 9.53
 1 7 -12 22 6.3
 1 7 -12 25.6 6.27
 1 7 -12 31.09 12.37
 1 7 -12 38.82 9.79
 1 7 -12 24.72 7.69
 1 7 -12 22.81 6
 1 7 -12 18.66 6.34
 1 7 -12 25.6 6.28
 1 7 -12 21.18 9.01
 1 7 -12 34.7 8.49
 1 7 -12 28.69 7
 1 7 -11 95.74 14.87
 1 7 -11 80.28 15.56
 1 7 -11 95.35 16.78
 1 7 -11 89.94 11.41
 1 7 -11 84.8 18.23
 1 7 -11 86.6 12
 1 7 -11 86.26 10.91
 1 7 -11 99.69 11.53
 1 7 -11 101.45 12.62
 1 7 -11 86.03 13.82
 1 7 -11 87.78 10.9
 1 7 -11 85.22 12.86
 1 7 -10 255.14 22.87
 1 7 -10 230.39 26.14
 1 7 -10 250.23 18.04
 1 7 -10 254.62 17.95
 1 7 -10 202.26 22.56
 1 7 -10 215.95 23.34
 1 7 -10 273 18.77
 1 7 -10 257.56 22.27
 1 7 -10 214 25.41
 1 7 -10 267.26 19.55
 1 7 -10 228.34 17.09
 1 7 -10 240.7 19.76
 1 7 -9 34.92 9.4
 1 7 -9 40.98 7.31
 1 7 -9 37.09 11.72
 1 7 -9 41.11 12.32
 1 7 -9 34.57 9.56
 1 7 -9 33.29 10.4
 1 7 -9 41.83 8.55
 1 7 -9 42.98 7.38
 1 7 -9 45.89 7.74
 1 7 -9 33.45 10.83
 1 7 -9 41.06 9.77
 1 7 -9 44.69 8.6
 1 7 -9 49.05 9
 1 7 -8 27.91 7.62
 1 7 -8 46.07 8.22
 1 7 -8 18.78 5.05
 1 7 -8 31.52 7.39
 1 7 -8 28.3 6.75
 1 7 -8 11.77 5.74
 1 7 -8 8.78 7.87
 -1 -7 8 57.02 10.63
 1 7 -8 42.87 7.77
 1 7 -8 13.2 7.95
 1 7 -8 -3.07 7.48
 1 7 -8 3.02 7.57
 1 7 -8 12.59 4.64
 -1 -7 8 64.17 8.14
 1 7 -7 311.05 14.28
 1 7 -7 386.98 21.57
 1 7 -7 413.46 25.45
 1 7 -7 342.44 19.2
 1 7 -7 389.59 27.94
 1 7 -7 349.55 26.46
 1 7 -7 443.12 31.74
 -1 -7 7 336.61 24.13
 1 7 -7 412.85 27.51
 1 7 -7 328.87 18.7
 1 7 -7 381.14 28.8
 -1 -7 7 324.24 18.81
 1 7 -6 423.53 20.44
 1 7 -6 392.66 13.02
 -1 -7 6 470.81 27.8
 -1 -7 6 459.2 23.19
 1 7 -6 428.22 21.2
 1 7 -6 434.61 28.42
 1 7 -6 400.99 27.2
 1 7 -6 430.01 22.1
 1 7 -5 155.9 7.14
 -1 -7 5 214.6 18.16
 -1 -7 5 194.57 15.82
 1 7 -5 207.3 13.8
 1 7 -5 204.97 14.39
 1 7 -4 8.41 4.29
 -1 -7 4 4.91 4.64
 1 7 -4 10.73 1.85
 -1 -7 3 5443.26 87.62
 -1 -7 2 337.82 22.55
 -1 -7 1 377.5 21.5
 -1 -7 1 330.68 22.39
 -1 -7 0 12.1 5.1
 -1 -7 0 11.53 5.26
 1 7 0 19.09 4.24
 1 7 1 97.79 7.96
 -1 -7 -1 95.33 9.8
 -1 -7 -1 104.56 13.46
 1 7 2 254.73 11.55
 -1 -7 -2 258.77 14.33
 -1 -7 -2 251.23 19.84
 -1 -7 -3 7.23 5.7
 -1 -7 -4 3551.12 69.99
 -1 -7 -4 3263.85 71.59
 -1 -7 -5 168.57 15.38
 -1 -7 -5 137.87 15.87
 -1 -7 -6 296.1 19.42
 -1 -7 -6 265.11 21.82
 -1 -7 -7 96.12 9.05
 -1 -7 -7 106.69 11.6
 -1 -7 -7 93.09 10.7
 -1 -7 -8 92.67 9.75
 -1 -7 -8 77.1 10.21
 -1 -7 -8 109.71 10.93
 -1 -7 -8 80.63 10.41
 -1 -7 -9 96.42 11
 -1 -7 -9 93.2 9.66
 -1 -7 -9 87.35 11.64
 -1 -7 -9 85.55 9.08
 1 7 9 99.16 11.38
 -1 -7 -10 743.25 32.19
 -1 -7 -10 726.99 30.98
 -1 -7 -10 681.82 27.02
 -1 -7 -10 715.36 32.93
 1 7 10 672.35 29.14
 -1 -7 -10 669.37 29.39
 -1 -7 -11 1556.46 42.94
 -1 -7 -11 1503.08 48.16
 -1 -7 -11 1503.48 45.99
 -1 -7 -11 1509.2 53.25
 -1 -7 -11 1574.51 44.93
 -1 -7 -12 1.47 3.78
 -1 -7 -12 10.58 6.51
 -1 -7 -12 7.36 4.05
 -1 -7 -12 10.92 5.17
 -1 -7 -12 4.52 3.08
 -1 -7 -13 101.75 11.19
 -1 -7 -13 98.23 12.84
 -1 -7 -13 89.38 13.57
 -1 -7 -13 113.54 13.03
 -1 -7 -13 104.18 13.45
 -1 -7 -13 115.82 12.45
 -1 -7 -14 90.87 11.38
 -1 -7 -14 93.08 13.33
 -1 -7 -14 97.69 12.42
 -1 -7 -14 93.4 15.84
 -1 -7 -14 85.83 10.38
 -1 -7 -14 79.05 11.23
 -1 -7 -14 90.62 10.4
 -1 -7 -15 108.71 17.17
 -1 -7 -15 113.54 13.95
 -1 -7 -15 113.67 13.23
 -1 -7 -15 120.24 11.66
 -1 -7 -15 135.26 13.84
 -1 -7 -15 103.76 14.12
 -1 -7 -16 0.28 5.11
 -1 -7 -16 8.18 5.75
 -1 -7 -16 2.03 3.57
 -1 -7 -16 -7.66 5.43
 -1 -7 -17 0.85 4.37
 -1 -7 -17 3.43 3.4
 -1 -7 -17 -2.24 2.62
 -1 -7 -17 -7.71 5.23
 -1 -7 -17 1.89 3.11
 -1 -7 -18 24.42 6.44
 -1 -7 -18 22.1 5.84
 -1 -7 -19 4.28 3.99
 -1 -7 -19 -2.72 6.15
 -1 -7 -19 0.18 3.59
 -1 -7 -20 8.31 4.61
 -1 -7 -20 5.97 4.04
 -1 -7 -20 11.43 3.78
 -1 -7 -21 18.65 5.54
 -1 -7 -21 18.41 6.54
 -1 -7 -21 16.57 4.13
 -1 -7 -22 15.55 3.65
 -1 -7 -22 19.45 4.82
 -1 -7 -22 14.61 4.76
 -1 -7 -22 15.82 4.59
 -1 -7 -23 0.06 1.2
 -1 -7 -23 -4.04 3.69
 -1 -7 -23 -2.42 2.68
 -1 -7 -23 1.11 1.92
 1 8 -22 0.76 1.51
 1 8 -22 -3.58 5.82
 1 8 -21 8.58 5.16
 1 8 -21 3.11 1.9
 1 8 -21 0.88 3.14
 1 8 -21 -8.66 10.91
 1 8 -21 6.88 3.52
 1 8 -21 1.39 1.93
 1 8 -21 6.16 6.02
 1 8 -20 -3.94 5.56
 1 8 -20 1.51 3.21
 1 8 -20 1.76 1.85
 1 8 -20 -3.31 11.1
 1 8 -20 -8.8 8.92
 1 8 -20 -3.02 3.11
 1 8 -20 3.9 2.54
 1 8 -19 -3 10.28
 1 8 -19 16.5 10.41
 1 8 -19 28.45 5.93
 1 8 -19 27.41 6.09
 1 8 -19 20.65 5.1
 1 8 -19 25.39 9.2
 1 8 -19 32.31 9.28
 1 8 -19 32.38 7.66
 1 8 -19 27.32 5.39
 1 8 -19 18.62 10.69
 1 8 -18 2.05 11.23
 1 8 -18 -8.71 8.26
 1 8 -18 -8.58 7.07
 1 8 -18 2.7 2.83
 1 8 -18 1.54 1.91
 1 8 -18 3.39 4.1
 1 8 -18 -3.01 3.76
 1 8 -18 -1.36 2.81
 1 8 -18 7.3 9.79
 1 8 -18 -4.07 4.01
 1 8 -18 4.74 5.3
 1 8 -17 -1.53 2.39
 1 8 -17 -0.15 2.7
 1 8 -17 4.59 3.25
 1 8 -16 9.69 5.45
 1 8 -16 2.18 2.61
 1 8 -16 1 11.13
 1 8 -16 -0.27 4.58
 1 8 -16 3.23 2.83
 1 8 -16 0.57 2.94
 1 8 -16 9.59 9.46
 1 8 -16 4.47 5.56
 1 8 -16 5.44 3.54
 1 8 -15 -2.2 2.93
 1 8 -15 1.73 6.28
 1 8 -15 -7.4 6.58
 1 8 -15 -0.26 6.42
 1 8 -15 0.48 11.25
 1 8 -15 3.41 3.34
 1 8 -14 38.09 8.93
 1 8 -14 42.21 16.25
 1 8 -14 29.95 9.09
 1 8 -14 28.38 9.36
 1 8 -14 42.34 8.15
 1 8 -14 41.57 8
 1 8 -14 40.54 8.13
 1 8 -14 30.94 10.72
 1 8 -13 -4.07 3.46
 1 8 -13 -1.19 3.89
 1 8 -13 0.91 4.41
 1 8 -13 6.23 6.06
 1 8 -13 0.14 2.91
 1 8 -13 5.37 4.22
 1 8 -13 14.25 12.25
 1 8 -13 4.34 4.32
 1 8 -13 4.01 9.39
 1 8 -13 11.23 7.41
 1 8 -12 19.69 5.98
 1 8 -12 24.16 6
 1 8 -12 15.7 4.98
 1 8 -12 32.14 7.42
 1 8 -12 22.84 7.61
 1 8 -12 21.39 6.15
 1 8 -12 27.86 11.58
 1 8 -12 20.3 6.19
 1 8 -12 27.7 9.59
 1 8 -12 34.09 13.1
 1 8 -12 10.25 8.34
 1 8 -11 65.16 9.13
 1 8 -11 49.6 9.26
 1 8 -11 67.22 9.83
 1 8 -11 63.05 13.27
 1 8 -11 48.06 13.91
 1 8 -11 59.25 14.66
 1 8 -11 58.99 13.66
 1 8 -11 66.38 9.68
 1 8 -11 68.08 10.56
 1 8 -11 58.7 10.12
 1 8 -11 60.48 11.58
 1 8 -11 62.56 10.6
 1 8 -10 115.62 12.29
 1 8 -10 127.56 17.05
 1 8 -10 121.48 13.13
 1 8 -10 120.18 18.87
 1 8 -10 131.65 19.76
 1 8 -10 115.45 12.56
 1 8 -10 121.49 17.95
 1 8 -10 119.96 14.22
 1 8 -10 122.78 13.78
 1 8 -10 120.85 15.66
 1 8 -10 106.48 18.74
 1 8 -9 7.02 5.14
 1 8 -9 2.08 7.07
 1 8 -9 5.51 7.23
 1 8 -9 3.18 6.28
 1 8 -9 0.43 5.63
 1 8 -9 10.59 7.7
 1 8 -9 -3.97 8.46
 1 8 -9 2.31 3.52
 1 8 -9 4.36 3.21
 1 8 -9 7.18 5.05
 1 8 -9 3.32 2.79
 1 8 -9 1.98 4.55
 -1 -8 8 9.57 4.57
 1 8 -8 24.09 7.94
 1 8 -8 25.59 7.12
 1 8 -8 24.53 9.39
 1 8 -8 21.93 10.14
 1 8 -8 25.18 8.53
 1 8 -8 27.9 6.63
 1 8 -8 23.35 6.14
 1 8 -8 17.56 5.33
 1 8 -8 38.3 10.13
 1 8 -8 35.43 11.29
 1 8 -7 79.61 13.36
 1 8 -7 97.04 12.99
 1 8 -7 86.38 10.51
 1 8 -7 92.03 7.98
 1 8 -7 85.46 10.12
 1 8 -7 86.83 14.38
 1 8 -7 73.65 13.09
 1 8 -7 84.82 15.6
 1 8 -7 81.05 13.5
 -1 -8 7 112.59 11.72
 1 8 -7 97.71 10.58
 1 8 -6 21.47 7.76
 -1 -8 6 4.71 3.31
 1 8 -6 24.11 7.87
 1 8 -6 15.76 4.97
 1 8 -6 19.88 7.5
 1 8 -6 13.07 5.26
 1 8 -6 12.31 4.72
 1 8 -6 11.12 3.86
 1 8 -5 20.51 5
 1 8 -5 26.6 6.34
 1 8 -5 9.96 4.02
 -1 -8 5 17.91 5.33
 1 8 -5 10.61 7.09
 -1 -8 4 142.49 14.56
 1 8 -4 155.53 12.42
 -1 -8 3 517.54 27.62
 1 8 -3 479.91 20.65
 -1 -8 2 864.51 36.42
 -1 -8 1 174.88 15.16
 -1 -8 1 150.04 15.86
 -1 -8 0 584.87 26.06
 -1 -8 0 615.58 31.63
 -1 -8 -1 273.67 16.97
 -1 -8 -1 281.93 21.49
 -1 -8 -2 172.52 12.43
 1 8 2 162.06 9.01
 -1 -8 -2 171.96 16.68
 -1 -8 -3 216.94 18.62
 1 8 3 187.92 8.86
 -1 -8 -4 29.67 7.97
 -1 -8 -5 116.51 12.07
 -1 -8 -5 89.22 11.5
 -1 -8 -6 2.03 3.5
 -1 -8 -6 0.22 1.35
 -1 -8 -7 167.56 11.72
 -1 -8 -7 149.09 13.64
 1 8 8 51.24 9.35
 -1 -8 -8 47.76 6.66
 -1 -8 -8 43.87 8.21
 -1 -8 -8 43.19 8.25
 -1 -8 -8 53.4 8.05
 1 8 9 11.73 4.59
 -1 -8 -9 17 6.21
 -1 -8 -9 20.95 5.1
 -1 -8 -9 18.09 6.25
 -1 -8 -9 21.95 4.91
 -1 -8 -10 9 3.94
 1 8 10 13.31 5.12
 -1 -8 -10 13.17 4.1
 -1 -8 -10 11.29 5.94
 -1 -8 -11 11.68 4.14
 -1 -8 -11 10.02 5.36
 1 8 11 14.05 5.87
 -1 -8 -12 12 5.59
 -1 -8 -12 13.88 6.73
 -1 -8 -12 16.89 5.19
 -1 -8 -12 11.2 4
 -1 -8 -12 10.51 4.98
 -1 -8 -12 8.13 4.64
 -1 -8 -13 12.24 5.57
 -1 -8 -13 13.09 5.99
 -1 -8 -13 5.34 3.68
 -1 -8 -13 8.76 5.08
 -1 -8 -13 12.95 4.73
 -1 -8 -14 21.34 6.78
 -1 -8 -14 24.7 9.14
 -1 -8 -14 32.73 7.76
 -1 -8 -14 31.48 6.93
 -1 -8 -14 31.93 8.16
 -1 -8 -15 38.44 8.98
 -1 -8 -15 31.28 7.79
 -1 -8 -15 40.84 11.73
 -1 -8 -15 28.42 6.93
 -1 -8 -15 29.26 7.5
 -1 -8 -16 43.03 9.21
 -1 -8 -16 42.63 8.83
 -1 -8 -16 42.36 11.32
 -1 -8 -17 22.13 6.81
 -1 -8 -17 16.05 5.46
 -1 -8 -17 28.12 10.96
 -1 -8 -18 2.57 3.96
 -1 -8 -19 8.05 4.24
 -1 -8 -19 8.36 8.03
 -1 -8 -19 3.7 3.84
 -1 -8 -19 -0.7 3.09
 -1 -8 -20 -3.94 3.4
 -1 -8 -20 -0.79 2.94
 -1 -8 -20 -0.71 2.25
 -1 -8 -21 5.5 3.84
 -1 -8 -21 6.98 4.05
 -1 -8 -21 1.3 2.34
 -1 -8 -22 2.11 1.97
 -1 -8 -22 1.94 3.25
 -1 -8 -22 -3.61 2.72
 -1 -8 -22 2.76 2.29
 -1 -8 -23 0.7 1.83
 -1 -8 -23 -0.43 2.2
 1 9 -22 12.56 7.19
 1 9 -22 18.12 3.44
 1 9 -21 9.22 3.88
 1 9 -21 4.6 7.11
 1 9 -21 12.18 5.35
 1 9 -21 10.6 12.45
 1 9 -21 18.05 4.19
 1 9 -21 19.71 4.11
 1 9 -20 1.29 3.86
 1 9 -20 1.76 3.88
 1 9 -20 13.49 8.97
 1 9 -20 12.71 13.66
 1 9 -20 4.19 2.95
 1 9 -20 2.26 1.7
 1 9 -19 0.17 4.26
 1 9 -19 0.22 4.11
 1 9 -19 -5.82 6.83
 1 9 -19 16.06 11.3
 1 9 -19 -0.46 1.98
 1 9 -19 -0.86 2.7
 1 9 -19 11.65 13.23
 1 9 -18 10.81 7.22
 1 9 -18 -5.52 9.05
 1 9 -18 2.39 3.46
 1 9 -18 16.83 6.57
 1 9 -18 7.23 7.29
 1 9 -18 3.77 2.42
 1 9 -18 7.08 3.66
 1 9 -18 10.76 3.99
 1 9 -17 2.3 5.18
 1 9 -17 3.99 3.86
 1 9 -17 -5.24 3.56
 1 9 -17 0.39 3.96
 1 9 -17 3.98 8.67
 1 9 -17 3.54 3.13
 1 9 -17 -7.15 6.33
 1 9 -17 8.17 10.94
 1 9 -17 -12.48 7.11
 1 9 -16 34.57 7.71
 1 9 -16 25.88 5.67
 1 9 -15 25.77 8.51
 1 9 -15 31.72 10.24
 1 9 -15 31.21 14.43
 1 9 -15 21.65 9.35
 1 9 -15 26.83 7.18
 1 9 -14 36.18 8.16
 1 9 -14 34.62 9.68
 1 9 -14 38.16 10.55
 1 9 -14 36.97 7.28
 1 9 -14 35.13 7.5
 1 9 -14 44.41 8.58
 1 9 -14 41.18 14.89
 1 9 -14 38.2 12.46
 1 9 -13 59.79 10.77
 1 9 -13 60.67 9.76
 1 9 -13 21.76 12.13
 1 9 -13 70.4 9.73
 1 9 -13 38.05 12.06
 1 9 -13 64.69 13.2
 1 9 -13 56.07 9.06
 1 9 -12 89.01 11.53
 1 9 -12 64.25 17.82
 1 9 -12 101.58 16.24
 1 9 -12 80.04 10.98
 1 9 -12 84.43 10.69
 1 9 -12 78.25 14.38
 1 9 -12 86.17 12.24
 1 9 -12 76.87 10.48
 1 9 -12 90.43 17.86
 1 9 -12 76.07 16.14
 1 9 -12 80.14 11.95
 1 9 -11 63.43 14.96
 1 9 -11 63.18 15.06
 1 9 -11 50.11 15.94
 1 9 -11 57.37 9.77
 1 9 -11 46.53 8.52
 1 9 -11 46.11 8.14
 1 9 -11 68.09 12.82
 1 9 -11 54.34 11.85
 1 9 -11 49.01 8.14
 1 9 -11 46.59 9.17
 1 9 -11 54.44 9.73
 1 9 -10 47.41 14.07
 1 9 -10 57.49 12.15
 1 9 -10 34.63 10.58
 1 9 -10 58.56 15.23
 1 9 -10 57.2 13.53
 1 9 -10 63.24 12.21
 1 9 -10 66.57 9.88
 1 9 -10 68.17 10.75
 1 9 -10 62.27 10.01
 1 9 -10 73.81 10.2
 1 9 -9 -0.13 2.83
 1 9 -9 0.41 3.03
 1 9 -9 13.52 7.41
 1 9 -9 5.38 4.13
 1 9 -9 3.29 5.58
 1 9 -9 6.72 7.72
 1 9 -9 20.47 11.74
 1 9 -9 9.79 6.74
 1 9 -9 5.31 4.43
 -1 -9 8 115.52 11.68
 1 9 -8 105.6 16.83
 1 9 -8 115 17.35
 1 9 -8 111.72 17.38
 1 9 -8 97.68 17.95
 1 9 -8 112.69 11.97
 1 9 -8 108.05 14.4
 1 9 -8 101.96 11.03
 1 9 -8 108.53 12.47
 1 9 -8 90.34 14.8
 -1 -9 7 174.45 15.15
 1 9 -7 162.06 19.82
 1 9 -7 171.83 20.13
 1 9 -7 161.73 19.33
 1 9 -7 156.66 20.97
 1 9 -7 141.43 17.19
 1 9 -7 176.45 15.52
 1 9 -7 152.78 12.99
 1 9 -7 179.18 17.74
 1 9 -7 159.74 14.1
 1 9 -6 384.49 24.36
 -1 -9 6 354.77 22.04
 1 9 -6 328.04 18.43
 1 9 -6 370.63 21.6
 1 9 -6 343.73 19.74
 1 9 -6 379.65 26.85
 1 9 -6 407.88 29.1
 1 9 -6 370.41 27.55
 1 9 -5 158.46 12.34
 1 9 -5 204.11 20.98
 1 9 -5 179.23 18.73
 -1 -9 5 179.01 16.21
 1 9 -5 161.19 13.16
 1 9 -5 193.13 16.96
 -1 -9 4 1147.3 40.98
 1 9 -4 1133.77 33.62
 1 9 -3 746.51 26.4
 -1 -9 3 852.91 36.2
 1 9 -2 3.56 3.59
 -1 -9 2 10.68 4.96
 -1 -9 2 7.67 4.76
 -1 -9 1 194.86 16.58
 -1 -9 1 174.73 17.4
 -1 -9 0 312.3 19.75
 -1 -9 0 358.06 24.13
 -1 -9 -1 658.62 26.95
 -1 -9 -1 746.02 34.84
 -1 -9 -2 127.87 11.01
 -1 -9 -2 137.36 14.83
 -1 -9 -3 1609.21 50.48
 -1 -9 -4 455.28 26.47
 -1 -9 -4 327.98 19.96
 -1 -9 -5 144.91 15.22
 -1 -9 -5 155.97 14.3
 -1 -9 -6 4.19 4.52
 -1 -9 -6 -1.09 5.01
 -1 -9 -7 198.6 16.38
 -1 -9 -7 178.53 14.62
 -1 -9 -8 2.24 2.71
 -1 -9 -8 8.66 4.83
 1 9 8 8.06 4.34
 -1 -9 -8 -3.82 3.51
 -1 -9 -9 235.31 18.66
 1 9 9 219.9 19.25
 -1 -9 -9 151.66 13.51
 -1 -9 -9 160.5 14.27
 -1 -9 -9 220.39 18.06
 1 9 10 607.45 30.89
 -1 -9 -10 579.33 29.25
 1 9 11 14.05 5.1
 -1 -9 -11 16.32 6.85
 -1 -9 -11 22.62 5.85
 -1 -9 -12 37.48 7.55
 -1 -9 -12 30.72 6.06
 -1 -9 -12 23.78 6.8
 -1 -9 -12 22.16 6.67
 -1 -9 -12 20.38 8.88
 -1 -9 -13 54.97 9.53
 -1 -9 -13 72.94 14.73
 -1 -9 -13 86.43 11.94
 -1 -9 -14 210.91 22.98
 -1 -9 -14 217.91 19.08
 -1 -9 -14 243.61 20.08
 -1 -9 -15 47.92 12.64
 -1 -9 -15 49.21 9.58
 -1 -9 -16 109.18 17.83
 -1 -9 -16 93.25 12.08
 -1 -9 -16 112.89 14.28
 -1 -9 -17 146.16 14.76
 -1 -9 -18 -0.35 3.4
 -1 -9 -18 1.93 2.67
 -1 -9 -18 -1.62 3.53
 -1 -9 -18 -7.51 8.02
 -1 -9 -19 2.3 3.35
 -1 -9 -19 4.53 3.51
 -1 -9 -19 3.8 7.47
 -1 -9 -19 3.39 3.69
 -1 -9 -20 59.54 9.75
 -1 -9 -20 67.88 9.93
 -1 -9 -20 52.34 7.67
 -1 -9 -21 39.27 7.18
 -1 -9 -21 43.12 6.31
 -1 -9 -21 43.52 7.97
 -1 -9 -22 2.15 1.78
 -1 -9 -22 -1.91 3.29
 -1 -9 -22 0.71 1.91
 -1 -9 -23 5.96 2.79
 -1 -9 -23 5.44 2.46
 1 10 -22 -0.19 5.94
 1 10 -21 2.81 2.32
 1 10 -21 5.54 2.29
 1 10 -21 8.21 2.75
 1 10 -21 7.63 6.21
 1 10 -21 3 9.43
 1 10 -20 39.42 8.85
 1 10 -20 40.12 14.86
 1 10 -20 19.54 7.81
 1 10 -20 30.29 6.78
 1 10 -20 47.9 6.48
 1 10 -20 48.27 6.69
 1 10 -19 19.52 14.17
 1 10 -19 -0.62 8.86
 1 10 -19 15.41 4.62
 1 10 -19 10.45 3.91
 1 10 -19 8.93 4.98
 1 10 -19 5.2 3.43
 1 10 -18 0.53 3.45
 1 10 -18 -2.44 11.82
 1 10 -18 12.09 9.24
 1 10 -18 4.32 5.09
 1 10 -18 6.14 3.59
 1 10 -18 6.57 3.56
 1 10 -18 4.11 2.56
 1 10 -18 8.92 6.19
 1 10 -18 -3.32 8.96
 1 10 -17 8.04 10.95
 1 10 -17 4.57 6.2
 1 10 -17 9.4 4
 1 10 -17 13.26 6.27
 1 10 -17 14.1 10.42
 1 10 -17 19.02 8.25
 1 10 -17 6.18 3.8
 1 10 -16 31.8 6.16
 1 10 -16 26.15 6.64
 1 10 -15 10.29 7.77
 1 10 -15 -2.09 3.85
 1 10 -15 4.43 11.34
 1 10 -15 -2.22 3.12
 1 10 -15 7.91 6.33
 1 10 -15 -1.31 5.67
 1 10 -14 48.79 11.86
 1 10 -14 25.57 12.86
 1 10 -14 44.55 12.94
 1 10 -14 46.24 9.85
 1 10 -14 55.1 11.86
 1 10 -13 151 14.79
 1 10 -13 155.62 15.33
 1 10 -13 157.74 14.25
 1 10 -13 111.92 23.15
 1 10 -13 137.17 19.93
 1 10 -13 147 16.11
 1 10 -13 161.75 19.65
 1 10 -12 16.46 7.66
 1 10 -12 17.27 10.21
 1 10 -12 5.88 7.3
 1 10 -12 13.46 10.86
 1 10 -12 4.74 4.19
 1 10 -12 11.8 8.14
 1 10 -12 10.92 4.93
 1 10 -12 12.24 5.43
 1 10 -12 7.04 3.5
 1 10 -11 5.12 5.11
 1 10 -11 0.4 2.59
 1 10 -11 4.04 7.31
 1 10 -11 -0.88 3.2
 1 10 -11 2.71 6.61
 1 10 -11 -1.97 7.43
 1 10 -11 0.78 9.72
 1 10 -11 -0.18 3.65
 1 10 -11 5.17 5.86
 1 10 -10 93.79 11.86
 1 10 -10 93.97 10.55
 1 10 -10 68.78 16.97
 1 10 -10 94.05 11.7
 1 10 -10 83.99 15.87
 1 10 -10 85 12.26
 1 10 -10 99.56 16.51
 1 10 -10 102.21 15.29
 1 10 -10 94.83 17.83
 1 10 -10 100.06 17.66
 1 10 -9 166.88 22.45
 1 10 -9 146.97 20.2
 1 10 -9 139.7 19.34
 1 10 -9 175.76 15.46
 1 10 -9 172.46 18.25
 1 10 -9 166.99 15.88
 1 10 -9 188.94 17.22
 1 10 -9 141.03 22.64
 1 10 -8 10.02 4.48
 1 10 -8 -0.76 6.42
 1 10 -8 15.16 4.92
 -1 -10 8 21.71 6.55
 -1 -10 8 29.82 6.57
 1 10 -8 -0.27 5.2
 1 10 -8 3.27 7.3
 1 10 -8 9.45 9.84
 1 10 -8 9.06 6.07
 -1 -10 8 30.93 6.93
 1 10 -7 89.97 10.71
 -1 -10 7 95.91 11.96
 1 10 -7 119.83 17.5
 1 10 -7 134.67 18.1
 1 10 -7 117.58 17.76
 1 10 -7 118.04 14.76
 1 10 -7 104.43 15.96
 1 10 -7 103.56 17.94
 1 10 -6 42.4 10.67
 -1 -10 6 70.25 10.24
 1 10 -6 47.28 9.22
 1 10 -6 50.48 12.59
 1 10 -6 45.48 10.89
 1 10 -6 57.14 8.35
 1 10 -6 36.74 10.57
 1 10 -5 23.18 8.88
 1 10 -5 20.48 9.14
 1 10 -5 21.45 5.71
 1 10 -5 13.2 4.39
 1 10 -5 11.58 4.96
 -1 -10 5 11.64 4.93
 1 10 -4 0.61 5.83
 1 10 -4 3.92 4.65
 1 10 -4 1.15 3.3
 -1 -10 4 4.85 3.48
 -1 -10 4 11.36 5.6
 1 10 -4 2.48 2.91
 1 10 -4 0.14 4.2
 1 10 -3 157.76 17.19
 -1 -10 3 234.02 19.73
 -1 -10 3 224.55 19.35
 1 10 -3 184.7 16.33
 -1 -10 2 16.45 5.76
 -1 -10 2 19.33 6.07
 -1 -10 1 138.14 15.48
 -1 -10 1 111.99 12.9
 -1 -10 0 112.71 13.81
 -1 -10 0 103.61 12.01
 -1 -10 -1 86.84 12.53
 -1 -10 -1 86.23 10.18
 -1 -10 -2 17.15 6.7
 -1 -10 -3 53.87 9.99
 -1 -10 -4 41.09 8.02
 -1 -10 -4 13.99 6.22
 -1 -10 -5 36.78 8.24
 -1 -10 -5 17.38 5.89
 -1 -10 -6 178.8 16.44
 -1 -10 -6 135.75 13.87
 -1 -10 -7 21.92 5.4
 -1 -10 -7 22.57 6.42
 1 10 7 16.24 6.27
 -1 -10 -7 28.14 6.35
 -1 -10 -8 2.7 3.72
 -1 -10 -8 1.26 4.5
 -1 -10 -8 -1.76 3.54
 1 10 8 -0.93 4.63
 -1 -10 -9 4.59 4.07
 -1 -10 -9 4.99 3.12
 -1 -10 -9 -2.43 3.46
 1 10 9 -0.56 4.07
 1 10 10 12.97 6.33
 -1 -10 -10 5.3 3.75
 1 10 11 4.19 4.19
 -1 -10 -11 3.01 4.11
 -1 -10 -11 -0.18 4.54
 -1 -10 -12 -0.37 4.97
 -1 -10 -12 1.53 2.21
 -1 -10 -12 4.66 3.46
 -1 -10 -12 4.08 6.23
 -1 -10 -13 -2.43 4.83
 -1 -10 -13 -0.54 3.36
 -1 -10 -13 -6.43 7.09
 -1 -10 -14 -0.9 3.51
 -1 -10 -14 -0.18 3.01
 -1 -10 -14 1.97 4.78
 -1 -10 -15 1.17 6.65
 -1 -10 -15 13.71 5.94
 -1 -10 -16 31.58 7.62
 -1 -10 -16 25.92 7.22
 -1 -10 -16 46.29 12.1
 -1 -10 -17 -0.63 2.64
 -1 -10 -18 -0.66 3.01
 -1 -10 -18 -3.62 3.84
 -1 -10 -18 3.17 3.26
 -1 -10 -18 9.15 8.19
 -1 -10 -19 4.1 3.25
 -1 -10 -19 11.25 5.33
 -1 -10 -19 0.13 2.13
 -1 -10 -19 0.85 5.82
 -1 -10 -20 2.9 2.62
 -1 -10 -20 14.76 5.49
 -1 -10 -20 3.28 2.19
 -1 -10 -20 2.67 6.77
 -1 -10 -21 1.29 2.57
 -1 -10 -21 1.77 2.66
 -1 -10 -21 -1.95 1.89
 -1 -10 -22 2.59 3
 -1 -10 -22 0.61 2.06
 -1 -10 -22 4.69 2.58
 -1 -10 -23 -0.93 2.33
 1 11 -21 2.54 1.74
 1 11 -21 3.27 1.86
 1 11 -21 -1 8.65
 1 11 -21 1.96 5.09
 1 11 -21 1.92 2.46
 1 11 -20 0.64 1.67
 1 11 -20 2.83 2.58
 1 11 -20 13.31 8.83
 1 11 -20 4.42 5.48
 1 11 -20 2.96 3.37
 1 11 -19 9.13 4.47
 1 11 -19 -5.32 6.67
 1 11 -19 12.64 12.3
 1 11 -19 -0.59 1.99
 1 11 -19 5.1 3.24
 1 11 -19 16.64 7.45
 1 11 -18 -3.21 4.35
 1 11 -18 2.45 4.31
 1 11 -18 -11.58 11.85
 1 11 -18 1.51 3.85
 1 11 -18 -2.8 10.48
 1 11 -18 5.99 3.35
 1 11 -18 3.4 3.11
 1 11 -18 -2.26 7.25
 1 11 -17 16.08 9.69
 1 11 -17 1.73 8.97
 1 11 -17 2.99 2.9
 1 11 -17 8.66 6
 1 11 -17 10.72 10.58
 1 11 -17 4.64 2.47
 1 11 -17 0.23 4.72
 1 11 -16 18.14 5.45
 1 11 -16 22.39 8.11
 1 11 -16 9.33 6.07
 1 11 -16 15.38 13.27
 1 11 -16 15.99 4.25
 1 11 -15 78.36 10.79
 1 11 -15 69.02 9.12
 1 11 -14 66.66 10.35
 1 11 -14 46.57 16.45
 1 11 -14 70.55 13.61
 1 11 -14 69.07 9.01
 1 11 -14 50.54 11.49
 1 11 -14 47.68 12.9
 1 11 -13 93.95 14.64
 1 11 -13 103.58 18.04
 1 11 -13 85.84 20.82
 1 11 -12 20 12.49
 1 11 -12 9.03 4.26
 1 11 -12 16.53 7.97
 1 11 -12 5.56 6.78
 1 11 -12 7.78 3.64
 1 11 -11 2.51 2.87
 1 11 -11 6.27 4.68
 1 11 -11 0.32 4.68
 1 11 -11 4.99 5.41
 1 11 -11 -0.41 8.21
 1 11 -11 1.7 6.71
 1 11 -11 -2.47 7.69
 1 11 -10 24.76 9.74
 1 11 -10 34.9 12.39
 1 11 -10 39.54 7.9
 1 11 -10 42.94 12.65
 1 11 -10 38.16 11.46
 1 11 -10 45.22 7.62
 1 11 -10 35.62 6.91
 1 11 -10 46.37 13.91
 1 11 -10 42.17 9.31
 1 11 -9 75.49 10.14
 1 11 -9 82.1 18.68
 1 11 -9 81.57 15.72
 1 11 -9 101.18 14.82
 1 11 -9 82.06 9.81
 1 11 -9 91.37 17.57
 1 11 -9 83.19 16.91
 1 11 -8 39.69 12.12
 1 11 -8 29.37 6.15
 1 11 -8 32.46 6.3
 -1 -11 8 33.46 7.67
 1 11 -8 53.25 13.84
 1 11 -8 42.77 9.31
 1 11 -8 49.76 12.43
 1 11 -8 52.49 13.78
 1 11 -7 512.95 38.46
 1 11 -7 590.77 38.8
 1 11 -7 618.09 39.53
 1 11 -7 578.54 26.72
 1 11 -7 490.39 33.79
 -1 -11 7 631.04 35.95
 1 11 -7 613.04 32.63
 1 11 -6 121.24 14.18
 1 11 -6 89.09 14.17
 1 11 -6 151.27 13.51
 -1 -11 6 192.2 19.64
 1 11 -6 127.07 17.81
 1 11 -6 147.84 19.12
 -1 -11 5 316.61 24.59
 1 11 -5 359.6 22.3
 1 11 -5 402.41 24.45
 1 11 -5 392.25 28.87
 1 11 -5 397.05 29.55
 -1 -11 4 111.25 14.51
 1 11 -4 88.95 11.19
 1 11 -4 83.57 13.56
 1 11 -4 83.81 14.08
 1 11 -4 78.92 10.43
 1 11 -3 1.96 3.57
 1 11 -3 7.62 5.26
 1 11 -3 9.82 6.08
 -1 -11 3 3.59 4.36
 -1 -11 2 41.06 8.78
 -1 -11 1 11.89 5.05
 -1 -11 1 9.06 4.55
 -1 -11 0 1278.82 41.6
 -1 -11 0 1241.48 46.27
 -1 -11 -1 59.89 8.77
 -1 -11 -1 67.4 11.07
 -1 -11 -4 197.68 17.09
 -1 -11 -5 26.48 7.26
 -1 -11 -6 49.35 9.01
 1 11 7 17.06 6
 -1 -11 -7 12.37 6.37
 1 11 8 31.18 7.83
 -1 -11 -8 26.79 7.21
 -1 -11 -8 11.55 5.01
 1 11 9 332.28 25.29
 -1 -11 -9 333.84 23.49
 -1 -11 -9 344.58 22.36
 -1 -11 -10 9.39 4.88
 1 11 10 6.37 4.99
 1 11 11 77.35 12.24
 -1 -11 -11 62.8 10.61
 -1 -11 -12 18.65 6.74
 -1 -11 -12 16.07 5.85
 -1 -11 -12 18.29 5.52
 1 11 12 13.78 5.53
 -1 -11 -13 91.29 13.14
 -1 -11 -13 87.49 15.14
 -1 -11 -13 113.51 13.79
 -1 -11 -14 15.27 7.68
 -1 -11 -14 12.72 5.38
 -1 -11 -15 34.74 7.91
 -1 -11 -15 21.93 6.57
 -1 -11 -15 23.65 9.25
 -1 -11 -16 54.45 9.62
 -1 -11 -16 55.29 9.42
 -1 -11 -17 -2.91 3.78
 -1 -11 -17 -0.49 3.84
 -1 -11 -17 3.25 6.97
 -1 -11 -17 2.43 3.62
 -1 -11 -18 30.02 6.78
 -1 -11 -18 25.04 6.62
 -1 -11 -18 10.31 7.8
 -1 -11 -18 19.11 6.19
 -1 -11 -19 18.41 5.29
 -1 -11 -19 20.17 5.38
 -1 -11 -19 34.61 11.04
 -1 -11 -19 21.33 5.83
 -1 -11 -20 27.87 5.42
 -1 -11 -20 31.66 6.02
 -1 -11 -20 23.44 8.5
 -1 -11 -20 24.1 5.55
 -1 -11 -21 14.34 4.69
 -1 -11 -21 11.99 3.21
 -1 -11 -21 10.81 3.48
 -1 -11 -22 8.47 2.99
 -1 -11 -22 11.37 2.87
 1 12 -21 5.57 5.18
 1 12 -21 16.82 3.9
 1 12 -20 -1.65 7.24
 1 12 -20 5.5 3.13
 1 12 -20 3.11 1.8
 1 12 -20 3.94 2.13
 1 12 -20 9.72 11.1
 1 12 -19 6.77 9.25
 1 12 -19 6.85 6.65
 1 12 -19 -2.41 3.87
 1 12 -19 2.98 1.88
 1 12 -19 4.53 2.57
 1 12 -19 2.83 3.17
 1 12 -18 5.27 7.1
 1 12 -18 12.78 8.72
 1 12 -18 24.01 13.55
 1 12 -18 15.07 6.55
 1 12 -18 19.91 4.96
 1 12 -18 19.17 5.03
 1 12 -18 22.87 6.04
 1 12 -17 10.81 9.35
 1 12 -17 12.59 8.53
 1 12 -17 30.02 6.49
 1 12 -17 22.2 7.81
 1 12 -17 23.14 14.7
 1 12 -17 30.44 5.33
 1 12 -16 0.74 1.91
 1 12 -16 3.19 3.9
 1 12 -16 2.06 8.2
 1 12 -16 0.23 3.91
 1 12 -16 5.74 10.68
 1 12 -15 56.79 9.48
 1 12 -15 51.36 7.51
 1 12 -15 56.64 15.8
 1 12 -15 45.11 12.19
 1 12 -15 56.15 11.77
 1 12 -14 38.45 7.85
 1 12 -14 34.33 6.71
 1 12 -13 9.92 4.83
 1 12 -13 7.63 3.39
 1 12 -13 -0.46 9.09
 1 12 -13 23.38 10.65
 1 12 -13 12.15 6.53
 1 12 -12 23.54 13.11
 1 12 -12 22.93 7.42
 1 12 -12 6.65 7
 1 12 -11 79.32 13.53
 1 12 -11 95.29 12.12
 1 12 -11 69.1 16.62
 1 12 -11 63.45 18.68
 1 12 -11 86.62 10.37
 1 12 -11 80.15 15.4
 1 12 -10 211.99 21.3
 1 12 -10 189.42 17.06
 1 12 -10 178.52 24.79
 1 12 -10 168.89 25.8
 1 12 -10 175.5 22.17
 1 12 -10 197.51 14.94
 1 12 -9 31.8 10.44
 1 12 -9 40.55 9.83
 1 12 -9 36.45 10.7
 1 12 -9 16.23 4.6
 1 12 -9 29.71 11.56
 -1 -12 8 20.82 5.61
 1 12 -8 31.11 8.41
 1 12 -8 21.59 8.64
 1 12 -8 30.09 9.8
 1 12 -8 24.3 9.53
 1 12 -8 23.28 5.16
 1 12 -8 14.64 8.32
 -1 -12 7 140.76 14.53
 1 12 -7 112.43 14.42
 -1 -12 7 147.63 15.04
 1 12 -7 91.52 15.78
 1 12 -7 103.75 17.28
 1 12 -7 126.77 11.58
 1 12 -7 76.85 14.45
 1 12 -7 89.31 17.72
 1 12 -6 248.24 20.26
 1 12 -6 209.6 22.82
 1 12 -6 273.33 26.3
 1 12 -6 247.95 24.6
 1 12 -6 249.5 15.46
 -1 -12 6 240.31 19.29
 1 12 -6 245.44 26.68
 1 12 -5 116.05 13.08
 1 12 -5 119.62 13.62
 -1 -12 5 88.23 12.14
 1 12 -5 98.65 9.54
 1 12 -5 153.27 19.39
 1 12 -5 124.65 17.08
 -1 -12 5 92.13 13.79
 -1 -12 4 361.62 25.97
 1 12 -4 303.46 25.25
 1 12 -4 344.32 23.06
 -1 -12 4 366.04 24.53
 1 12 -3 34.14 7.51
 1 12 -3 22.97 7.88
 -1 -12 3 50.15 9.43
 -1 -12 3 47.4 9.5
 -1 -12 2 2.93 3.77
 -1 -12 2 6.96 5.37
 1 12 -2 2.71 3.84
 -1 -12 1 22.1 5.98
 -1 -12 1 30.04 7.87
 -1 -12 0 23.5 6.27
 -1 -12 0 24.98 6.97
 -1 -12 -1 15.87 4.76
 -1 -12 -1 15.39 6.31
 -1 -12 -2 14.77 6.37
 -1 -12 -3 189.12 16.97
 -1 -12 -3 214.71 19.2
 -1 -12 -4 70.15 10.98
 -1 -12 -4 106.87 13.7
 -1 -12 -5 9.25 5.21
 -1 -12 -5 10.43 4.69
 1 12 6 102.89 14.58
 -1 -12 -6 96.28 12.61
 -1 -12 -6 83.36 11.89
 1 12 7 77.08 12.49
 -1 -12 -7 82.08 12.18
 -1 -12 -7 93.78 12.15
 -1 -12 -8 33.32 7.77
 1 12 8 44.96 10.61
 -1 -12 -8 51.86 9.91
 -1 -12 -9 18.46 5.78
 1 12 9 25.57 7.2
 -1 -12 -9 22.16 7.38
 1 12 10 1.06 3.77
 -1 -12 -10 -1.9 5.73
 1 12 11 9.11 5.46
 -1 -12 -11 9.58 6.05
 -1 -12 -11 4 2.33
 -1 -12 -12 13.46 5.79
 1 12 12 13.34 5.43
 -1 -12 -12 9.21 4.65
 -1 -12 -12 8.19 3.38
 -1 -12 -13 -1.23 3.62
 -1 -12 -13 3.14 5.17
 -1 -12 -14 4.07 4.02
 -1 -12 -14 0.59 5.41
 -1 -12 -14 7.67 5.12
 -1 -12 -15 0.51 3.64
 -1 -12 -15 -0.16 3.31
 -1 -12 -16 4.29 3.75
 -1 -12 -16 -1.18 6.1
 -1 -12 -16 6.23 3.72
 -1 -12 -16 3.59 2.85
 -1 -12 -17 5.07 4.88
 -1 -12 -17 5.45 8.07
 -1 -12 -17 -1.46 3.42
 -1 -12 -17 1.76 2.92
 -1 -12 -18 -0.91 2.94
 -1 -12 -18 -4.67 5.3
 -1 -12 -18 7.35 3.83
 -1 -12 -18 -2.25 2.32
 -1 -12 -19 14.06 4.84
 -1 -12 -19 7.98 6.69
 -1 -12 -19 10.09 3.68
 -1 -12 -19 17.61 4.68
 -1 -12 -20 10.97 3.97
 -1 -12 -20 3.86 3.21
 -1 -12 -20 5.41 3.11
 -1 -12 -21 8.75 3.49
 -1 -12 -21 4.69 2.22
 -1 -12 -21 4.62 2.18
 -1 -12 -22 5.57 2.81
 1 13 -20 2.75 2.99
 1 13 -20 1.68 1.42
 1 13 -20 -0.74 1.39
 1 13 -20 1.24 4.87
 1 13 -20 -3.79 7.87
 1 13 -19 3.36 3.43
 1 13 -19 1.51 1.65
 1 13 -19 5.81 2.56
 1 13 -19 6.17 5.74
 1 13 -19 -7 10.32
 1 13 -18 14.13 4.37
 1 13 -18 7.91 9.7
 1 13 -18 17.98 9.64
 1 13 -18 15.45 3.94
 1 13 -18 21.3 4.81
 1 13 -17 16.49 4.72
 1 13 -17 11.37 7.26
 1 13 -17 12.33 10.29
 1 13 -17 17.2 6.24
 1 13 -16 14.05 7.79
 1 13 -16 11.88 3.76
 1 13 -16 21.06 7.9
 1 13 -16 20.77 12.89
 1 13 -16 13.52 4.47
 1 13 -15 72.91 8.59
 1 13 -15 52.4 10.75
 1 13 -15 50.5 14.06
 1 13 -15 71.69 10.11
 1 13 -15 52.49 17.94
 1 13 -14 33.57 11.65
 1 13 -14 59.78 7.98
 1 13 -14 70.38 12.97
 1 13 -14 43.42 16.94
 1 13 -14 77.96 11.18
 1 13 -13 31.11 7.53
 1 13 -13 26.3 5.66
 1 13 -12 -9.56 7.97
 1 13 -12 3.33 2.22
 1 13 -12 -9.38 9.44
 1 13 -12 1.13 3.35
 1 13 -12 -2.37 5.25
 1 13 -11 52.21 17.94
 1 13 -11 46.74 10.76
 1 13 -11 47.1 13.3
 1 13 -10 16.42 7.13
 1 13 -10 18.96 9.9
 1 13 -10 16.38 4.83
 1 13 -10 14.55 12.57
 1 13 -10 26.58 7.37
 1 13 -10 19.48 10.84
 1 13 -9 2.01 6.96
 1 13 -9 5.57 3.54
 1 13 -9 0.34 7.64
 1 13 -9 21.67 10.41
 1 13 -9 -1.54 5.9
 1 13 -9 16.57 7.28
 1 13 -8 143.58 20.27
 1 13 -8 183.28 13.82
 -1 -13 8 197.74 17.06
 1 13 -8 149.7 21.71
 1 13 -8 145.59 22.33
 1 13 -8 169.23 18.19
 1 13 -7 114.2 17.72
 1 13 -7 135.31 20.04
 -1 -13 7 225.51 18.62
 1 13 -7 166.65 17.23
 1 13 -7 122.08 19.32
 1 13 -7 195.67 13.96
 -1 -13 6 30.27 7.66
 1 13 -6 66.3 14.13
 1 13 -6 53.28 12.91
 1 13 -6 50.26 9.51
 -1 -13 6 31.3 7.6
 1 13 -5 3.79 5.91
 1 13 -5 7.74 7.18
 -1 -13 5 1.08 3.55
 1 13 -5 3.77 4.04
 -1 -13 4 61.86 10.18
 -1 -13 4 60.47 10.78
 1 13 -4 83.68 12.27
 1 13 -4 88.18 14.04
 -1 -13 3 1.38 2.35
 1 13 -3 4.47 5.44
 -1 -13 3 -0.19 3.02
 -1 -13 2 16.75 5.9
 -1 -13 2 12.13 4.7
 1 13 -2 14.96 5.64
 -1 -13 1 559.26 29.44
 -1 -13 1 570.35 31.85
 1 13 -1 635.17 33.92
 -1 -13 0 124.96 15.25
 1 13 0 96.42 13.78
 -1 -13 -1 99.3 13.5
 1 13 1 108.29 14.54
 1 13 2 12.99 5.36
 -1 -13 -2 13.65 5.46
 -1 -13 -3 543.27 29.57
 -1 -13 -3 503.89 29.68
 1 13 3 603.82 34.12
 -1 -13 -4 121.51 14.59
 1 13 4 140.66 17.27
 -1 -13 -5 14.03 5.76
 -1 -13 -5 30.86 7.83
 1 13 5 22.84 8.26
 1 13 6 419.91 29.8
 -1 -13 -6 450.26 27.4
 -1 -13 -6 385.02 25.45
 1 13 7 79.18 13.18
 -1 -13 -7 123.31 14.35
 -1 -13 -7 60.77 10.6
 -1 -13 -7 108.64 13.46
 1 13 8 170.12 19.05
 -1 -13 -8 161.68 17.25
 -1 -13 -8 188.15 17.37
 -1 -13 -9 -1.15 3.17
 1 13 9 2.01 4.27
 -1 -13 -9 1.16 4.47
 1 13 10 180.16 19.41
 -1 -13 -10 149.96 16.61
 -1 -13 -11 -1.83 3.8
 -1 -13 -11 1.34 2.48
 -1 -13 -11 -0.2 5.33
 1 13 11 0.22 4.21
 1 13 12 0.41 4.65
 -1 -13 -12 -0.62 4.24
 -1 -13 -13 13.88 4.98
 -1 -13 -13 7.6 4.58
 -1 -13 -13 4.36 6.75
 -1 -13 -14 -0.69 3.75
 -1 -13 -15 28 6.5
 -1 -13 -15 30.51 7.35
 -1 -13 -15 31.1 7.7
 -1 -13 -15 21.07 9.77
 -1 -13 -16 4.36 4.35
 -1 -13 -16 5.45 6.18
 -1 -13 -16 4.5 3.44
 -1 -13 -16 10.91 4.25
 -1 -13 -17 34.38 7.52
 -1 -13 -17 26.92 9.69
 -1 -13 -17 37.16 7.03
 -1 -13 -17 38.3 6.87
 -1 -13 -18 -1.25 2.52
 -1 -13 -18 -3.11 6.67
 -1 -13 -18 -0.47 2.6
 -1 -13 -18 -1 2.18
 -1 -13 -19 9.93 4.34
 -1 -13 -19 13.11 7.19
 -1 -13 -19 9.02 2.89
 -1 -13 -19 17.64 4.68
 -1 -13 -20 1.36 2.5
 -1 -13 -20 2.93 1.99
 -1 -13 -20 0.48 1.76
 -1 -13 -21 2.3 2.01
 -1 -13 -21 2.75 2.56
 1 14 -20 -0.39 1.78
 1 14 -20 3.82 4.89
 1 14 -19 9.22 7.48
 1 14 -19 2.99 3.19
 1 14 -19 1.82 1.51
 1 14 -19 -0.33 1.69
 1 14 -19 4.5 5.59
 1 14 -18 1.03 7.75
 1 14 -18 1.51 5.99
 1 14 -18 1.01 2.65
 1 14 -18 -1.76 1.92
 1 14 -18 0.25 1.99
 1 14 -17 5.37 9.42
 1 14 -17 -1.97 7.45
 1 14 -17 -5.87 9.26
 1 14 -17 0.8 2.13
 1 14 -17 -1.77 3.65
 1 14 -16 -2.07 11.07
 1 14 -16 4.68 3.47
 1 14 -16 2.47 3.4
 1 14 -16 -14.91 9.6
 1 14 -15 9.55 9.63
 1 14 -15 -1.13 6.42
 1 14 -15 11.85 4.16
 1 14 -15 12.51 7.72
 1 14 -15 14.36 6.36
 1 14 -14 4.2 4.22
 1 14 -14 4.22 2.61
 1 14 -14 -4.88 8.7
 1 14 -14 0.89 6.67
 1 14 -14 3.89 4.81
 1 14 -13 5.24 3.85
 1 14 -13 1.99 2
 1 14 -13 1.34 8.67
 1 14 -13 -7.63 8.98
 1 14 -13 2.45 4.31
 1 14 -12 50.07 7.2
 1 14 -12 48.1 8.4
 1 14 -11 4.68 3.99
 1 14 -11 9.01 3.4
 1 14 -11 5.37 5.09
 1 14 -11 0.93 6.37
 1 14 -10 15.5 6.69
 1 14 -10 13.39 8.55
 1 14 -10 17.53 11.26
 1 14 -9 1.75 2.4
 1 14 -9 7.13 6.97
 1 14 -9 0.42 3.6
 1 14 -9 5.78 7.53
 1 14 -8 90.47 17.33
 1 14 -8 82.41 12.96
 1 14 -7 39.29 11.18
 -1 -14 7 22.87 6.67
 1 14 -6 37.17 11.67
 -1 -14 6 20.05 6.06
 -1 -14 5 66.86 10.97
 1 14 -5 56.52 10.37
 -1 -14 5 83.34 11.92
 1 14 -5 48.5 12.36
 -1 -14 4 64.37 10.87
 1 14 -4 50.07 9.52
 -1 -14 4 64.99 10.74
 -1 -14 3 32.78 7.99
 1 14 -3 46.83 9.43
 -1 -14 2 -0.19 2.95
 -1 -14 2 5.96 4.06
 1 14 -2 5.85 4.11
 -1 -14 1 93.74 12.97
 1 14 -1 69.08 12.16
 1 14 0 48 10.28
 -1 -14 0 26.52 8.41
 -1 -14 -1 50.16 10.27
 1 14 1 76.95 13.2
 1 14 2 22.31 7.53
 -1 -14 -2 31.43 8.74
 1 14 3 25.59 8.79
 -1 -14 -3 25.45 7.66
 1 14 4 33.92 9.52
 -1 -14 -4 11.41 4.55
 -1 -14 -4 23.54 7.15
 -1 -14 -5 28.23 6.86
 1 14 5 22.12 8.52
 -1 -14 -5 25.4 7.57
 -1 -14 -5 14.7 6.28
 -1 -14 -6 31.54 8.23
 -1 -14 -6 31.78 7.76
 1 14 6 11.63 5.73
 -1 -14 -6 11.51 5.83
 -1 -14 -7 2.75 3.16
 1 14 7 7.24 5.67
 -1 -14 -7 9.57 5.22
 -1 -14 -8 61.52 9.94
 -1 -14 -8 80.48 12.73
 1 14 8 84.55 14.17
 -1 -14 -9 16.97 6.36
 1 14 9 15.77 6.89
 -1 -14 -10 45.99 10.72
 1 14 10 52.17 11.55
 -1 -14 -11 36.26 7.58
 -1 -14 -11 40.75 9.9
 1 14 11 37.47 9.72
 -1 -14 -12 16.77 8.46
 -1 -14 -12 19.27 6.13
 1 14 12 17.17 6
 -1 -14 -12 19.07 6.1
 -1 -14 -12 13.73 5.34
 -1 -14 -13 31.41 7.82
 -1 -14 -14 14.89 5.63
 -1 -14 -14 10.94 4.67
 -1 -14 -14 4.93 7.72
 -1 -14 -15 7.08 4.43
 -1 -14 -15 3.35 3.22
 -1 -14 -15 1.99 5.23
 -1 -14 -16 -2.9 3
 -1 -14 -16 -2.08 3
 -1 -14 -16 -1.91 5.31
 -1 -14 -17 1.95 2.92
 -1 -14 -17 2.05 3.6
 -1 -14 -17 -2.07 5.18
 -1 -14 -18 2.92 2.39
 -1 -14 -18 4.64 3.53
 -1 -14 -18 3.36 5.64
 -1 -14 -19 3.01 2.17
 -1 -14 -19 1.68 2.05
 -1 -14 -20 -0.26 2.06
 -1 -14 -20 -1.74 1.89
 1 15 -19 10.75 3.36
 1 15 -19 10.47 5.66
 1 15 -18 2.28 2.62
 1 15 -18 1.39 1.37
 1 15 -18 -2.57 2.19
 1 15 -18 0.27 6.82
 1 15 -18 -6.66 6.21
 1 15 -17 12.23 4.17
 1 15 -17 15.86 8.07
 1 15 -17 8.1 8.91
 1 15 -17 20.27 4.19
 1 15 -16 -1.37 6.96
 1 15 -16 -4.71 8.53
 1 15 -16 4.45 2.75
 1 15 -15 15.63 8.01
 1 15 -15 24.36 5.49
 1 15 -15 18.91 10.93
 1 15 -15 0.39 8.81
 1 15 -14 -3.26 8.38
 1 15 -14 -2.53 7.15
 1 15 -14 12.75 4.38
 1 15 -14 13.32 8.24
 1 15 -14 11.71 4.35
 1 15 -14 14.86 6.16
 1 15 -13 25.77 4.98
 1 15 -13 5.42 10.08
 1 15 -13 8.24 8.45
 1 15 -13 25.85 6.07
 1 15 -13 18.79 6.78
 1 15 -12 83.9 8.61
 1 15 -12 84.38 20.31
 1 15 -12 101.62 11.97
 1 15 -12 67.83 14.69
 1 15 -12 85.92 13.45
 1 15 -11 16 3.95
 1 15 -11 23.53 6.84
 1 15 -10 45.68 12.77
 1 15 -10 52.67 9.18
 1 15 -10 36.99 8.06
 1 15 -9 75.37 11.18
 1 15 -9 71.56 14.95
 -1 -15 8 231.21 18
 -1 -15 7 22.9 5.95
 1 15 -5 82 11.95
 1 15 -4 7.43 5.25
 -1 -15 3 36.66 8.32
 1 15 -3 35.22 8.69
 -1 -15 3 35.07 8.72
 -1 -15 2 349.13 24.9
 1 15 -2 360.37 26.57
 -1 -15 2 345.33 25.21
 -1 -15 1 158.87 16.91
 1 15 -1 135.06 16.6
 -1 -15 1 145.9 16.64
 -1 -15 0 161.47 17.17
 -1 -15 0 152.11 17.11
 1 15 0 175.04 19.3
 -1 -15 -1 0.99 3.08
 -1 -15 -1 2.25 3.85
 -1 -15 -2 166.75 17.55
 -1 -15 -2 187.84 19.13
 1 15 2 188.2 20.08
 -1 -15 -2 165.58 17.83
 -1 -15 -3 33.88 8.72
 1 15 3 31.31 9.03
 -1 -15 -3 37.83 8.54
 -1 -15 -3 37.52 8.16
 -1 -15 -4 2.54 4.41
 -1 -15 -4 -3.18 3.33
 1 15 4 -0.24 4.5
 -1 -15 -4 0.58 3.96
 -1 -15 -5 137.38 15.98
 1 15 5 133.36 17.25
 1 15 6 36.79 10.63
 -1 -15 -6 27.3 8.37
 1 15 7 10.35 6.27
 -1 -15 -7 10.18 6.12
 1 15 8 82.39 14.16
 -1 -15 -8 59.46 9.75
 -1 -15 -8 102.35 14.47
 1 15 9 276.44 24.39
 -1 -15 -9 243.49 21.57
 -1 -15 -9 247.05 18.88
 -1 -15 -10 79.8 12.82
 1 15 10 81.92 13.52
 -1 -15 -10 78.64 11.93
 -1 -15 -11 30.65 6.99
 -1 -15 -11 30.08 7.67
 1 15 11 28.93 8.43
 -1 -15 -11 37.65 9.66
 -1 -15 -12 53.48 9.76
 -1 -15 -13 8.86 7.13
 -1 -15 -13 9.88 3.63
 1 15 13 15.02 6.76
 -1 -15 -13 18.84 6.45
 -1 -15 -14 18.72 5.86
 -1 -15 -14 16.24 8.38
 -1 -15 -14 14.04 5.29
 -1 -15 -15 8.28 3.94
 -1 -15 -15 6.75 3.44
 -1 -15 -15 2.43 6.01
 -1 -15 -16 55.64 8.11
 -1 -15 -16 44.72 7.99
 -1 -15 -17 14.96 7.89
 -1 -15 -17 13.16 4
 -1 -15 -17 16.97 4.84
 -1 -15 -18 -3.88 5.01
 -1 -15 -18 3.47 2.76
 -1 -15 -18 -4.83 3.16
 -1 -15 -19 13.12 6.27
 -1 -15 -19 8.72 2.68
 -1 -15 -19 2.02 2.03
 1 16 -18 11.26 6.56
 1 16 -18 2.49 2.75
 1 16 -17 14.8 3.23
 1 16 -17 10.59 6.24
 1 16 -17 7.61 2.9
 1 16 -16 2.14 2.5
 1 16 -16 -2.85 6.08
 1 16 -15 10.47 3.54
 1 16 -15 -2.63 8.34
 1 16 -15 8.64 8.18
 1 16 -14 33.22 6.13
 1 16 -14 27.96 9.38
 1 16 -14 33.4 6.35
 1 16 -14 23.56 9.95
 1 16 -13 0.83 7.05
 1 16 -13 -6.15 7.16
 1 16 -13 9.52 4.72
 1 16 -12 -2.02 6.64
 1 16 -12 11.1 9.25
 1 16 -12 -1.1 3
 1 16 -11 1.91 3.15
 1 16 -11 -3.27 6.42
 1 16 -10 17.23 4.89
 1 16 -10 13.58 8.61
 1 16 -9 0.8 3.74
 -1 -16 8 39.06 7.24
 1 16 -8 23.71 10.77
 -1 -16 7 0.8 3.01
 -1 -16 6 21.02 6.38
 -1 -16 5 9 4.37
 -1 -16 4 0.56 2.71
 1 16 -4 1.98 3.41
 -1 -16 3 8.66 5.31
 1 16 -3 10.6 5.09
 1 16 -2 12.92 7.12
 1 16 -1 23.06 7.67
 1 16 0 25.46 7.39
 -1 -16 -1 -0.8 4.38
 1 16 1 -3.02 4.28
 -1 -16 -2 8.22 6.13
 1 16 2 -0.47 4.16
 -1 -16 -3 1.21 4.57
 1 16 3 2.16 6.31
 -1 -16 -4 13.04 5.84
 -1 -16 -4 6.61 3.65
 1 16 4 1.7 4
 -1 -16 -5 1.64 4.4
 -1 -16 -5 3.61 3.97
 1 16 5 -1.71 5.65
 -1 -16 -6 25.89 8.22
 -1 -16 -6 20.35 6.4
 1 16 6 21.03 6.52
 -1 -16 -7 35.21 9.11
 -1 -16 -7 25.36 6.77
 1 16 7 43.86 10.57
 -1 -16 -8 9.19 5.96
 -1 -16 -8 2.79 2.69
 1 16 8 0.72 4.9
 -1 -16 -9 -4.17 5.73
 1 16 9 7.06 6.55
 -1 -16 -9 8.15 4.33
 -1 -16 -10 4.49 4.04
 -1 -16 -11 2.44 2.65
 -1 -16 -11 3.41 2.74
 1 16 11 5.59 5.12
 -1 -16 -11 -5.92 4.62
 -1 -16 -12 -3.99 5.27
 -1 -16 -12 0.31 2.81
 -1 -16 -12 4.48 4.97
 -1 -16 -12 7.39 4.03
 1 16 12 1.39 3.51
 -1 -16 -13 16.6 5.26
 -1 -16 -13 12.59 7.59
 1 16 13 9.94 4.56
 -1 -16 -13 16.08 4.98
 -1 -16 -14 0.53 5.36
 -1 -16 -14 -0.13 3.34
 -1 -16 -14 1.35 2.54
 -1 -16 -15 2.26 5.67
 -1 -16 -15 1.57 2.22
 -1 -16 -15 1.25 2.62
 -1 -16 -16 1.01 2.25
 -1 -16 -16 4.42 3.09
 -1 -16 -16 1.17 4.78
 -1 -16 -17 1.46 2.09
 -1 -16 -17 -0.62 2.23
 -1 -16 -17 2.96 6.24
 -1 -16 -18 0.24 1.81
 -1 -16 -18 -3.72 5.44
 -1 -16 -18 1.38 1.61
 -1 -16 -19 -2.17 3.74
 1 17 -17 2.23 2.11
 1 17 -17 -3.04 4.58
 1 17 -16 16.73 7.06
 1 17 -16 14.9 4.52
 1 17 -16 17.12 3.37
 1 17 -15 4.84 5.25
 1 17 -15 0.93 1.79
 1 17 -14 -1.21 5
 1 17 -14 -1.63 2.14
 1 17 -14 -4.01 5.75
 1 17 -13 8.58 3.91
 1 17 -13 8 5.63
 1 17 -13 15.6 4.66
 1 17 -13 10.93 8.65
 1 17 -12 13.45 7.24
 1 17 -12 12.59 4.32
 1 17 -12 6.99 6.16
 1 17 -11 40.87 11.5
 1 17 -11 36.81 7.3
 1 17 -11 21.04 9.31
 1 17 -10 29.7 9.81
 1 17 -10 31.08 6.54
 1 17 -10 36.09 11.7
 1 17 -9 76.41 10.48
 1 17 -9 83.6 16.33
 1 17 -8 43.93 12.66
 -1 -17 8 34.82 6.54
 -1 -17 7 3.83 3.28
 -1 -17 6 31.99 7.04
 -1 -17 5 14.37 5.23
 -1 -17 4 76.2 11.32
 1 17 -4 63.18 11.23
 -1 -17 3 112.36 13.8
 1 17 -3 112.12 14.95
 -1 -17 2 54.1 10.06
 1 17 -2 36.49 9.08
 1 17 -1 93.72 14.26
 -1 -17 1 87.89 12.33
 1 17 0 -0.92 3.98
 -1 -17 0 1.02 4.07
 -1 -17 0 7.13 4.45
 -1 -17 -1 64.98 12.3
 -1 -17 -1 60.61 10.49
 1 17 1 60.38 12.23
 1 17 2 10.24 7.7
 -1 -17 -2 7.68 4.87
 -1 -17 -2 3.49 5.29
 1 17 3 13.03 6.12
 -1 -17 -3 9.29 4.22
 -1 -17 -3 8.88 6.23
 -1 -17 -4 78.44 12.93
 -1 -17 -4 93.56 12.87
 1 17 4 99.51 15.6
 -1 -17 -5 75.91 12.56
 1 17 5 87.13 14.46
 -1 -17 -5 106.74 13.45
 1 17 6 35.06 9.52
 -1 -17 -6 29.93 7.98
 -1 -17 -6 31.46 7.55
 1 17 7 -0.24 4.04
 -1 -17 -7 -0.16 2.22
 -1 -17 -7 -2.51 4.11
 -1 -17 -8 30.6 6.67
 -1 -17 -9 21.78 5.59
 -1 -17 -9 17.93 5.94
 -1 -17 -10 2.44 3.59
 1 17 10 2.83 4.51
 -1 -17 -10 1.4 4.32
 -1 -17 -11 34.95 6.99
 1 17 11 39.57 9.88
 -1 -17 -11 53.73 10.96
 -1 -17 -12 3.66 3.31
 1 17 12 1.11 3.38
 -1 -17 -12 4.29 3.57
 -1 -17 -12 4.9 5.42
 -1 -17 -12 1.32 6.22
 -1 -17 -13 7.89 3.16
 -1 -17 -13 -0.25 5.2
 1 17 13 -1.79 3.27
 -1 -17 -13 2.6 2.58
 -1 -17 -14 5.4 3.48
 -1 -17 -14 8.23 6.86
 -1 -17 -14 8.21 3.5
 -1 -17 -15 18.87 4.63
 -1 -17 -15 43.14 6.4
 -1 -17 -15 30.89 9.79
 -1 -17 -16 12.79 3.45
 -1 -17 -16 1.23 4.59
 -1 -17 -16 6.1 3.04
 -1 -17 -17 0.36 1.37
 -1 -17 -17 0.79 1.77
 -1 -17 -17 3.42 4.56
 -1 -17 -18 0.3 3.38
 1 18 -16 -4.58 2.86
 1 18 -15 9.5 5.52
 1 18 -14 9.79 5.8
 1 18 -14 12.25 3.07
 1 18 -13 17.42 4.65
 1 18 -13 0.42 5.33
 1 18 -13 -1.12 5.75
 1 18 -13 23.06 4.77
 1 18 -12 21.94 5.23
 1 18 -12 24.14 8.08
 1 18 -12 21.37 4.64
 1 18 -12 5.57 6.33
 1 18 -11 7.44 6.31
 1 18 -11 5.9 3.73
 1 18 -10 0.8 6.33
 1 18 -10 17.91 5.32
 1 18 -9 23.68 9.82
 1 18 -9 23.39 5.87
 1 18 -8 18.21 9.62
 1 18 -8 27.42 6.65
 -1 -18 8 33.76 5.96
 -1 -18 7 14.97 4.34
 1 18 -7 46.56 12.54
 -1 -18 6 5.71 3.32
 1 18 -6 2.53 6.17
 -1 -18 5 48.19 8.39
 -1 -18 4 18.64 5.64
 -1 -18 3 32.28 8.03
 -1 -18 2 7.66 4.21
 -1 -18 1 12.32 5.68
 1 18 -1 7.43 5.11
 -1 -18 1 17.78 5.5
 -1 -18 0 46.14 9.83
 1 18 0 47.69 10.96
 -1 -18 0 40.44 8.64
 -1 -18 -1 17.17 6.82
 1 18 1 15.88 7.53
 -1 -18 -1 18.01 5.67
 -1 -18 -2 5.14 5.09
 -1 -18 -2 17.9 6.37
 1 18 2 6.08 5.89
 -1 -18 -3 2.29 2.6
 -1 -18 -4 8.76 4.37
 -1 -18 -5 2.81 2.88
 -1 -18 -6 2.68 3
 -1 -18 -7 24.74 7.87
 -1 -18 -7 10.43 4.07
 -1 -18 -7 13.74 5.17
 1 18 7 17.74 7.08
 1 18 8 12.29 5.94
 -1 -18 -8 10.59 3.84
 -1 -18 -8 5.52 3.48
 -1 -18 -8 13.55 6.12
 1 18 9 0.43 3.97
 -1 -18 -9 5.2 3.45
 -1 -18 -9 2.72 5.2
 -1 -18 -9 5 2.61
 -1 -18 -10 5.1 5.04
 -1 -18 -10 -2 3.33
 1 18 10 -1.21 3.89
 1 18 11 -3.7 3.29
 -1 -18 -11 0.38 2.23
 -1 -18 -11 0.18 5.21
 -1 -18 -11 -0.25 5.06
 1 18 12 -2.99 4.97
 -1 -18 -12 3.15 3.56
 -1 -18 -12 1.7 5.24
 -1 -18 -13 -1.49 2.57
 -1 -18 -13 -1.15 4.5
 -1 -18 -14 -0.66 2.14
 -1 -18 -14 6.2 7.2
 -1 -18 -15 6.98 4.06
 -1 -18 -15 0.8 1.97
 -1 -18 -16 6.28 4.98
 -1 -18 -16 1.53 1.83
 -1 -18 -17 -0.14 3.6
 1 19 -15 0.56 1.81
 1 19 -13 3.71 2.38
 1 19 -13 -3.78 2.23
 1 19 -12 15.28 7.02
 1 19 -12 30.67 4.72
 1 19 -12 30.38 5.23
 1 19 -11 3.84 5.36
 1 19 -11 6.58 2.7
 1 19 -11 10.26 3.44
 1 19 -10 12.57 4.39
 1 19 -10 9.34 6.76
 1 19 -9 21.84 5.33
 1 19 -9 11.73 7.71
 1 19 -8 5.14 3.44
 1 19 -8 2.57 5.59
 -1 -19 8 6.11 2.74
 1 19 -7 -1.57 6.2
 -1 -19 7 4.61 2.9
 1 19 -6 4.22 6.03
 -1 -19 6 10.53 3.61
 1 19 -5 77.59 14.57
 -1 -19 5 105.54 11.47
 1 19 -4 5.3 3.69
 -1 -19 4 8.99 3.58
 1 19 -3 25.43 6.7
 -1 -19 3 28.93 6.73
 -1 -19 2 36.37 7.72
 -1 -19 2 38.99 8.99
 1 19 -2 39.22 8.92
 -1 -19 1 65.57 9.9
 -1 -19 1 51.97 10.26
 1 19 -1 46.55 9.94
 -1 -19 0 2.74 3.06
 1 19 0 -2.34 4.89
 -1 -19 0 -1.77 4.07
 -1 -19 -1 20.2 6.3
 -1 -19 -1 17.03 6.16
 1 19 1 30.53 8.84
 -1 -19 -2 38.04 7.48
 -1 -19 -2 21.52 6.81
 1 19 2 27.9 8.24
 -1 -19 -3 34.52 7.3
 -1 -19 -3 30.67 7.77
 1 19 3 39.13 9.87
 -1 -19 -4 25.07 6.25
 1 19 4 8.51 5.62
 -1 -19 -4 9.13 5.06
 -1 -19 -5 121.33 12.76
 -1 -19 -5 95.97 13.43
 1 19 5 115.13 15.56
 -1 -19 -6 7.38 4.85
 -1 -19 -6 7.38 3.15
 1 19 6 11.82 6.59
 -1 -19 -6 21.17 5.26
 -1 -19 -7 9.71 5.24
 -1 -19 -7 7.11 3.41
 1 19 7 17.89 6.12
 -1 -19 -7 18.46 4.79
 -1 -19 -8 1.11 4.03
 -1 -19 -8 -0.72 2.46
 1 19 8 -5.73 5.37
 -1 -19 -8 2.67 2.52
 -1 -19 -9 -0.7 2.32
 1 19 9 1.93 4.19
 -1 -19 -9 3.27 1.97
 -1 -19 -10 11.67 3.96
 -1 -19 -10 2.37 5.86
 -1 -19 -10 17.07 5.87
 1 19 10 15.99 5.94
 -1 -19 -11 -1.13 4.74
 1 19 11 3.59 3.71
 -1 -19 -11 3.18 3.03
 -1 -19 -11 0.98 3.55
 -1 -19 -12 -3 5.06
 -1 -19 -12 12.67 3.94
 -1 -19 -13 -2.38 4.5
 -1 -19 -13 1.57 1.89
 -1 -19 -14 -3.93 4.09
 -1 -19 -14 2.7 2.09
 -1 -19 -15 5.74 4.49
 -1 -20 12 1.2 1.9
 1 20 -12 1.3 2.16
 1 20 -11 6.22 4.77
 1 20 -11 3.03 2.38
 1 20 -10 7.41 2.64
 1 20 -10 6.33 2.48
 1 20 -10 3.06 4.84
 1 20 -9 17.16 4.52
 1 20 -9 14.28 7.08
 1 20 -8 12.81 4.55
 1 20 -8 12.4 6.77
 -1 -20 7 0.27 1.42
 1 20 -7 -4.59 4.02
 1 20 -7 3.48 6.42
 -1 -20 6 10.64 3.38
 1 20 -6 6.61 6.59
 1 20 -5 28.47 10.2
 -1 -20 5 24.06 5.13
 -1 -20 5 25.09 6.84
 1 20 -4 7.08 6.46
 -1 -20 4 18.99 6.62
 -1 -20 4 4.68 3.06
 1 20 -3 20 6.01
 1 20 -3 8.13 6.74
 -1 -20 3 11.6 5.95
 -1 -20 3 17.03 4.88
 -1 -20 2 34.38 8.16
 -1 -20 2 55.57 8.04
 1 20 -2 36.97 8.16
 -1 -20 1 4.52 4.3
 -1 -20 1 4.1 3.18
 1 20 -1 1.86 3.77
 -1 -20 0 -1.67 2.45
 1 20 0 3.86 4.62
 -1 -20 -1 17.74 6.4
 -1 -20 -1 20.89 5.05
 1 20 1 13.69 6.89
 -1 -20 -2 20.37 7.25
 -1 -20 -2 21.55 5.81
 1 20 2 28.25 8.67
 -1 -20 -3 54.75 10.37
 -1 -20 -3 46.95 7.65
 1 20 3 46.8 9.39
 1 20 4 9.55 6.45
 -1 -20 -4 5.34 2.72
 -1 -20 -4 7.72 5.48
 1 20 5 6.42 4.96
 -1 -20 -5 13.95 5.71
 1 20 6 10.8 5.66
 -1 -20 -6 -1.27 2.3
 -1 -20 -6 7.81 5.56
 1 20 7 24.65 7.03
 -1 -20 -7 19.35 6.14
 -1 -20 -7 16.77 4.32
 1 20 8 9.75 6.11
 -1 -20 -8 6.18 2.78
 -1 -20 -8 10.07 3.3
 -1 -20 -8 20.19 6.33
 1 20 9 14.85 5.59
 -1 -20 -9 3.78 2.46
 -1 -20 -9 4.8 4.1
 -1 -20 -9 7.91 2.54
 -1 -20 -10 -1.35 2.35
 -1 -20 -10 11.25 5.06
 1 20 10 10.51 5.1
 -1 -20 -11 0.69 1.44
 -1 -20 -11 -2.91 5.34
 -1 -20 -12 2.45 2.1
 -1 -20 -12 5.87 4.88
 -1 -20 -13 3.17 4.04
 -1 -20 -14 3.95 3.41
 -1 -21 10 5 2.45
 1 21 -10 3.77 2.5
 -1 -21 9 -6.61 3.48
 1 21 -9 -4.53 5.9
 1 21 -9 2.14 2.04
 -1 -21 8 2.65 2.84
 1 21 -8 13.18 6.52
 1 21 -8 8.75 3.28
 -1 -21 7 9.98 3.99
 1 21 -7 0.97 5.33
 -1 -21 7 10.27 2.73
 1 21 -7 9.39 3.93
 -1 -21 6 23.54 5.95
 1 21 -6 22.88 8.26
 -1 -21 6 32.01 4.84
 1 21 -6 34.08 6.33
 -1 -21 5 4.65 2.31
 -1 -21 5 13.56 5.09
 -1 -21 4 22.61 4.48
 -1 -21 4 19.82 6.1
 1 21 -4 15.86 7.14
 -1 -21 3 30.52 5.58
 -1 -21 3 37.47 7.76
 -1 -21 2 40.52 6.48
 -1 -21 2 48.59 8.83
 1 21 -2 30.05 7.02
 -1 -21 1 2.01 2.3
 -1 -21 1 -5.33 4.55
 1 21 -1 7.04 4.59
 -1 -21 0 23.15 5.14
 -1 -21 0 25.26 6.83
 1 21 0 19.43 6.19
 -1 -21 -1 26.32 5.28
 -1 -21 -1 22.81 6.72
 1 21 1 21.13 6.56
 -1 -21 -2 -0.56 2.1
 -1 -21 -2 0.5 3.32
 1 21 2 4.58 4.3
 -1 -21 -3 3.75 2.69
 -1 -21 -3 9.1 5.32
 1 21 3 1.95 3.61
 -1 -21 -4 57.96 7.48
 -1 -21 -4 51.34 9.2
 1 21 4 50.86 9.6
 -1 -21 -5 41.73 6.26
 -1 -21 -5 36.61 8.06
 1 21 5 36.47 8.09
 -1 -21 -6 -1.39 1.53
 -1 -21 -6 -0.16 3.54
 1 21 6 -1.19 4.09
 -1 -21 -7 3.52 2.31
 1 21 7 0.97 3.27
 -1 -21 -7 9.81 5.64
 1 21 8 25.18 7.04
 -1 -21 -8 23.84 6.43
 -1 -21 -8 22.57 3.93
 -1 -21 -9 1.99 4.19
 -1 -21 -9 -3.28 3.51
 1 21 9 -1.83 3.25
 -1 -21 -10 -0.17 3.93
 -1 -21 -11 8.2 4.63
 1 22 -8 -3.88 2.37
 1 22 -8 2.72 4.27
 -1 -22 8 2.21 2.18
 1 22 -7 0.07 2.14
 1 22 -7 -2.75 5.09
 -1 -22 7 3.39 3.03
 1 22 -6 1.8 2.14
 1 22 -6 3.47 4.84
 -1 -22 6 -1.15 2.35
 1 22 -5 5.03 2.79
 1 22 -5 -2.46 4.46
 -1 -22 5 6.73 3.79
 -1 -22 4 -2.68 2.67
 -1 -22 4 0.65 1.56
 -1 -22 3 -5.26 3.54
 -1 -22 3 -1.26 1.55
 -1 -22 2 0.27 3.11
 -1 -22 2 3.83 2.17
 -1 -22 1 -4.94 4.74
 -1 -22 1 2.34 1.66
 -1 -22 0 2.1 3.1
 -1 -22 0 2.13 1.97
 -1 -22 -1 5.43 2.65
 -1 -22 -1 2.69 3.79
 1 22 1 5.45 3.68
 -1 -22 -2 10.49 2.86
 -1 -22 -2 15.19 5.22
 1 22 2 12.76 4.68
 -1 -22 -3 1.2 1.45
 -1 -22 -3 3.1 3.73
 1 22 3 1.63 3.17
 -1 -22 -4 6.81 2.6
 1 22 4 -0.15 2.85
 -1 -22 -5 0.69 1.47
 -1 -22 -5 3.52 3.44
 1 22 5 1.01 3.33
 -1 -22 -6 0.49 1.44
 1 22 6 2.22 2.95
 -1 -22 -7 -2.69 4.12
 -1 -22 -7 3.38 3.27
 -1 -22 -8 7.45 4.46
 -1 -22 -9 3.95 3.39
 1 23 -5 2.42 2.2
 -1 -23 5 6.26 3.09
 1 23 -4 13.06 3.19
 -1 -23 4 1.76 2.31
 -1 -23 3 4.19 2.97
 -1 -23 2 -0.42 2.84
 -1 -23 1 0.22 2.7
 -1 -23 0 15.99 3.34
 -1 -23 0 8.41 3.91
 -1 -23 -1 1.05 1.11
 -1 -23 -1 -1.7 2.75
 -1 -23 -2 2.5 2.83
 -1 -23 -3 14.67 4.52
 -1 -23 -4 14.04 4.8
 -1 -23 -5 7.18 3.92
 -1 -23 -6 -1.03 2.66
 -1 -23 -7 9.31 3.45
 -1 -24 1 -1.57 2.1
 -1 -24 0 -0.08 2.28
 -1 -24 -1 2.67 2.4
 -1 -24 -2 2.84 2.31
 -1 -24 -3 -0.33 2.19
 -1 -24 -4 -2.26 2.25
 2 -23 -1 -4.68 2.65
 2 -23 0 2.78 2.13
 2 -23 1 -3.59 2.57
 -2 22 7 1.01 1.91
 -2 22 6 4.08 2.55
 2 -22 -6 -4.03 2.82
 -2 22 5 0.1 2.29
 2 -22 -5 -0.09 2.32
 -2 22 4 -2.58 2.41
 2 -22 -4 0.78 2.46
 -2 22 3 -0.73 2.35
 2 -22 -3 7.64 3.82
 -2 22 2 2.83 2.78
 2 -22 -2 1.68 2.31
 -2 22 1 0.82 2.32
 2 -22 -1 -0.53 2.56
 -2 22 0 4.12 2.81
 2 -22 0 -4.06 3.65
 -2 22 -1 0.73 2.08
 2 -22 1 -0.11 2.88
 2 -22 2 -2.7 3.12
 -2 22 -3 -3.83 3.87
 2 -22 3 -1.1 2.62
 -2 22 -4 3.42 4.3
 2 -22 4 -0.19 2.28
 2 -22 5 -3.16 2.98
 2 -22 6 -0.67 2.3
 2 -22 7 -1.43 2.4
 -2 21 9 3.68 2.75
 -2 21 8 25.68 5.6
 2 -21 -8 19.42 4.81
 -2 21 7 13.07 4.77
 2 -21 -7 12.84 4.39
 -2 21 6 7.77 4.55
 2 -21 -6 0.68 2.57
 -2 21 5 16.22 5.01
 2 -21 -5 13.73 4.68
 2 -21 -4 1.13 3.12
 -2 21 4 6.67 3.61
 2 -21 -4 2.92 1.8
 2 -21 -3 1.17 3.05
 -2 21 3 3.04 3.15
 2 -21 -3 3.1 1.88
 2 -21 -2 12.78 5.17
 2 -21 -2 11.12 2.91
 -2 21 2 8.56 4.45
 2 -21 -1 50.6 8.45
 2 -21 -1 59.07 6.78
 -2 21 1 54.74 9.02
 -2 21 0 0.92 2.52
 2 -21 0 0.41 1.88
 2 -21 0 2.56 3.69
 -2 21 -1 3.39 2.77
 2 -21 1 4.81 2.29
 2 -21 1 7.64 3.86
 -2 21 -2 13.75 5.06
 2 -21 2 12.65 4.79
 2 -21 2 9.18 2.99
 2 -21 3 6.16 3.8
 2 -21 3 7.98 2.38
 2 -21 4 4.2 3.29
 2 -21 4 -0.63 1.1
 2 -21 5 5.55 3.61
 -2 21 -5 6.11 5.37
 -2 21 -5 4.25 2.11
 2 -21 6 21.56 5.27
 -2 21 -6 30.9 8.93
 -2 21 -6 27.11 4.69
 2 -21 7 -0.72 2.63
 -2 21 -7 -3.48 4.5
 -2 21 -7 0.94 1.85
 2 -21 8 6.1 3.28
 -2 21 -8 13.45 5.66
 2 -21 9 4.59 2.84
 -2 21 -9 0.14 3.82
 -2 20 11 3.38 2.13
 -2 20 10 1.71 2.53
 2 -20 -9 4.42 2.52
 -2 20 9 7.52 3.96
 2 -20 -9 2.28 2.8
 2 -20 -8 7.68 4.31
 -2 20 8 -7.67 4.41
 2 -20 -7 5.32 2.14
 -2 20 7 1.78 4.49
 2 -20 -7 1.99 2.88
 2 -20 -6 1.47 1.56
 -2 20 6 3.6 4.02
 2 -20 -6 -4.06 3.67
 2 -20 -5 14.51 3.59
 -2 20 5 12.05 4.93
 2 -20 -5 3.36 4.2
 2 -20 -4 3.94 2.48
 -2 20 4 6.84 5.12
 2 -20 -3 2.73 2.22
 -2 20 3 6.41 4.77
 2 -20 -3 2.17 3.93
 2 -20 -2 -2.09 2.7
 -2 20 2 -2.02 3.38
 2 -20 -2 -2.36 3.83
 2 -20 -1 -1.06 1.96
 -2 20 1 4.16 3.14
 2 -20 -1 2.23 3.86
 2 -20 0 2.66 2.39
 -2 20 0 0.16 3.19
 2 -20 0 2.23 3.95
 2 -20 1 12.45 3.83
 -2 20 -1 13.57 5.55
 2 -20 1 8.39 4.5
 2 -20 2 24.54 4.88
 2 -20 2 16.08 5.9
 -2 20 -2 12.41 4.84
 2 -20 3 12.26 5.42
 2 -20 3 3.86 2.49
 -2 20 -3 6.01 4.12
 2 -20 4 0.19 1.59
 2 -20 4 1.64 4.03
 2 -20 5 5.18 2.2
 2 -20 5 7.92 4.43
 -2 20 -6 2.04 2.69
 2 -20 6 4.83 2.14
 -2 20 -7 0.81 2.83
 -2 20 -7 1.88 5.42
 2 -20 7 0.27 1.22
 -2 20 -8 11.93 7.69
 -2 20 -8 5.18 2.89
 -2 20 -9 1.3 5.29
 -2 20 -9 2.57 2.66
 -2 20 -10 -8.89 5.35
 -2 20 -10 -1.03 1.98
 -2 20 -11 5.07 4.78
 -2 20 -12 -1.46 3.75
 2 -19 -12 -2.08 1.79
 -2 19 12 1.11 2.71
 2 -19 -11 -1.2 1.91
 -2 19 11 -0.94 2.72
 2 -19 -10 5.11 3.85
 -2 19 10 2.32 2.81
 -2 19 9 28.09 7.06
 2 -19 -9 17.45 5.42
 -2 19 8 15.43 5.54
 2 -19 -8 14.18 3.44
 2 -19 -8 7.68 4.57
 -2 19 7 -1.24 3.78
 2 -19 -7 2.62 1.7
 2 -19 -7 1.09 3.58
 -2 19 6 23.05 7.39
 2 -19 -6 24.19 4.8
 2 -19 -6 24.04 6.46
 -2 19 5 13.85 5.12
 2 -19 -5 13.6 4.15
 2 -19 -5 11.26 5.38
 -2 19 4 -7.73 5.41
 2 -19 -4 0.52 4.38
 2 -19 -4 3.22 2.87
 2 -19 -3 26.68 6.16
 2 -19 -3 28.94 7.17
 -2 19 3 27.65 7.66
 -2 19 2 69.29 11.34
 2 -19 -2 55.31 10.26
 2 -19 -2 74.48 9.49
 -2 19 1 3.84 3.92
 2 -19 -1 2.15 3.66
 2 -19 -1 8.98 4.02
 -2 19 0 12.97 5.26
 2 -19 0 20.38 6.71
 2 -19 0 24.54 5.63
 2 -19 1 52.05 9.72
 2 -19 1 51.14 7.96
 -2 19 -1 47.33 9.22
 2 -19 2 34.44 8.12
 -2 19 -2 32.24 7.19
 2 -19 2 35.73 6.86
 2 -19 3 -0.12 2.22
 -2 19 -3 2.63 3.2
 2 -19 4 30.55 5.82
 -2 19 -4 18.81 6.19
 2 -19 5 97.09 9.97
 2 -19 6 0.5 1.6
 -2 19 -7 2.23 2.84
 2 -19 7 6.62 2.61
 -2 19 -8 41.02 6.56
 -2 19 -8 30.36 9.64
 2 -19 8 41.11 5.45
 -2 19 -9 4.04 5.61
 -2 19 -9 10.54 3.58
 -2 19 -10 -0.63 6.19
 -2 19 -10 3.84 2.86
 -2 19 -11 0.39 5.36
 -2 19 -11 6.31 2.47
 -2 19 -12 13.99 6.68
 -2 19 -12 16.06 3.36
 -2 19 -13 -1.53 4.15
 2 -18 -14 -0.23 1.56
 -2 18 13 -1.58 2.56
 2 -18 -13 -0.45 1.92
 2 -18 -12 5.75 2.47
 -2 18 12 5.59 3.62
 -2 18 11 9.68 4.7
 2 -18 -10 9.71 4.56
 -2 18 10 15.03 5.54
 2 -18 -9 -1.11 3.42
 -2 18 9 0.72 4.11
 2 -18 -8 4.01 3.99
 -2 18 8 5.54 5.11
 2 -18 -8 1.53 1.61
 2 -18 -7 9.94 4.73
 -2 18 7 12.23 5.96
 2 -18 -7 14.42 4.38
 2 -18 -6 11.91 5.65
 -2 18 6 1.04 4.63
 2 -18 -6 9.11 3.69
 2 -18 -5 0.37 4.17
 -2 18 5 -5.96 4.28
 2 -18 -5 1.87 2.86
 2 -18 -4 9.61 5.19
 -2 18 4 9.92 6.61
 2 -18 -4 0.14 3.09
 2 -18 -3 -4.4 4.76
 -2 18 3 -0.22 3.99
 2 -18 -3 4.81 3.44
 2 -18 -2 5.98 4.9
 -2 18 2 -3.67 3.89
 2 -18 -2 -0.15 2.11
 2 -18 -1 2.71 3.94
 -2 18 1 -0.21 3.71
 2 -18 -1 2.88 3.33
 2 -18 0 10.3 5.99
 -2 18 0 11.91 6.32
 2 -18 0 9.59 4.78
 2 -18 1 25.97 8.16
 2 -18 1 43.41 7.84
 -2 18 -1 21.34 7.61
 2 -18 2 12.18 5.02
 -2 18 -2 8.81 5.7
 2 -18 3 2.02 2.08
 -2 18 -3 0.74 3.5
 2 -18 4 21.73 5.27
 -2 18 -4 7.3 4.01
 2 -18 5 17.43 4.82
 2 -18 6 6.1 2.76
 2 -18 7 39.6 6.42
 2 -18 8 38.94 5.96
 -2 18 -8 29.18 6.01
 -2 18 -9 7.12 3.73
 -2 18 -9 13.05 7.79
 -2 18 -10 1.69 2.8
 -2 18 -10 5.63 6.48
 -2 18 -11 10.02 3.44
 -2 18 -11 3.22 6.31
 -2 18 -12 26.22 4.71
 -2 18 -12 10.62 6.82
 -2 18 -13 -1.91 5.61
 -2 18 -13 0.17 4.9
 -2 18 -14 1.5 4.93
 2 -17 -16 1.9 1.93
 2 -17 -15 1.89 2.21
 2 -17 -14 -0.45 1.26
 2 -17 -14 5.61 3.29
 2 -17 -13 -0.45 1.48
 2 -17 -13 5.75 3.2
 -2 17 13 -0.6 2.96
 2 -17 -12 35.49 5.46
 -2 17 12 30.47 6.85
 -2 17 11 2.02 4.49
 2 -17 -11 0.92 1.69
 2 -17 -11 -4.57 5.02
 -2 17 10 7.26 4.26
 2 -17 -10 9.87 4.43
 2 -17 -9 -1.06 1.58
 -2 17 9 -1 3.77
 2 -17 -9 -2.45 3.51
 2 -17 -8 5.44 3.28
 -2 17 8 13.76 6.93
 2 -17 -8 2.93 4.78
 2 -17 -7 6.4 3.16
 -2 17 7 5.29 4.29
 2 -17 -7 4.15 3.58
 2 -17 -6 2.15 2.74
 2 -17 -6 3.29 3.6
 -2 17 6 5.66 5.84
 2 -17 -5 57.4 9.13
 -2 17 5 55.26 11.48
 2 -17 -5 47.19 10
 2 -17 -4 6.68 4.03
 2 -17 -3 35.5 7.77
 2 -17 -2 28.43 6.62
 2 -17 -1 22.66 6.4
 2 -17 0 13.85 5.41
 2 -17 1 21.42 6.74
 2 -17 2 27.8 6.98
 2 -17 3 3.26 2.7
 2 -17 4 81.31 10.93
 -2 17 -4 53.7 10.33
 2 -17 5 3.31 3.28
 2 -17 6 13.01 4.37
 2 -17 7 31.34 6.27
 -2 17 -8 47.37 7.97
 2 -17 8 42.15 6.69
 -2 17 -9 7.67 4.62
 -2 17 -9 8.29 7.53
 -2 17 -10 2.1 2.74
 -2 17 -10 -2.44 6.49
 -2 17 -11 81.48 9.56
 -2 17 -11 54.87 15.86
 -2 17 -11 48.96 12.67
 -2 17 -12 1.34 2.93
 -2 17 -12 5.65 8.55
 -2 17 -12 -6.58 7.23
 -2 17 -13 14.22 4.2
 -2 17 -13 12.11 9.57
 -2 17 -13 7.64 6.83
 -2 17 -14 0.59 7.81
 -2 17 -14 7.68 6.95
 -2 17 -15 2.25 7.93
 -2 17 -15 -2.02 5.29
 -2 17 -15 0.88 5.63
 2 -16 -17 -2.22 2.06
 2 -16 -16 1.4 1.92
 2 -16 -16 -0.55 1.61
 2 -16 -15 -0.11 2.11
 2 -16 -15 2.32 1.73
 2 -16 -14 2.19 2.64
 2 -16 -14 1.66 1.93
 2 -16 -13 3.33 3.62
 -2 16 13 2.83 3.15
 2 -16 -13 2.75 1.94
 2 -16 -12 3.21 5.29
 2 -16 -12 9.04 3.44
 -2 16 12 9.7 4.32
 2 -16 -11 9.75 3.59
 2 -16 -11 1.12 4.25
 2 -16 -11 13.13 5.92
 -2 16 11 16.16 6.39
 2 -16 -10 5.87 3.6
 2 -16 -10 -7.37 5.22
 2 -16 -10 -2.17 3.8
 -2 16 10 5.93 4.92
 2 -16 -9 6 5.06
 -2 16 9 6.3 4.79
 2 -16 -9 6.11 3.36
 2 -16 -8 1.16 4.04
 -2 16 8 8.86 5.2
 2 -16 -8 3.15 3.06
 2 -16 -7 13.71 4.63
 2 -16 -6 0.48 2.48
 2 -16 -5 23.22 7.89
 2 -16 -5 9.03 3.75
 2 -16 -4 3.45 3.89
 2 -16 -4 6.78 4.31
 2 -16 -3 8.33 5.45
 2 -16 -3 -0.71 3.26
 2 -16 -2 18.57 6.87
 2 -16 -2 21.52 6.34
 2 -16 -1 5.35 3.27
 2 -16 0 49.47 9.59
 2 -16 1 0.74 3.42
 2 -16 2 0.36 2.6
 2 -16 3 18.87 6.2
 -2 16 -4 -0.2 3.46
 2 -16 4 3.28 2.79
 -2 16 -5 -4.91 4.73
 2 -16 5 1.66 2.58
 2 -16 6 38.18 7.69
 2 -16 7 27.78 6.62
 -2 16 -8 4.53 5.86
 2 -16 8 4.31 3.06
 -2 16 -9 5.58 9.37
 -2 16 -9 -3.94 4.25
 2 -16 9 1.44 1.72
 -2 16 -10 17.46 6.03
 -2 16 -10 12.29 8.22
 -2 16 -11 32.42 6.68
 -2 16 -11 25.1 14.41
 -2 16 -11 21.42 10.17
 -2 16 -11 12.35 9.17
 -2 16 -12 22.85 5.41
 -2 16 -12 11.54 7.58
 -2 16 -12 2.9 8.75
 -2 16 -13 2.28 2.95
 -2 16 -13 -5.31 6.49
 -2 16 -13 2.38 8.9
 -2 16 -14 15.98 3.45
 -2 16 -14 8.6 7.26
 -2 16 -14 5.19 8.51
 -2 16 -15 2.48 1.86
 -2 16 -15 -4.04 9.88
 -2 16 -15 -4.16 5.1
 -2 16 -16 3.7 4.99
 -2 16 -16 1.47 7.41
 -2 16 -16 -1.26 5.23
 -2 16 -17 14.32 6.81
 2 -15 -18 -0.08 2.03
 2 -15 -17 11.78 3.69
 2 -15 -17 12.74 3.09
 2 -15 -16 21.46 5.31
 2 -15 -16 30.7 4.89
 2 -15 -15 0.13 2.41
 2 -15 -15 -1.62 2.29
 2 -15 -14 3.67 2.81
 2 -15 -14 0.14 2.65
 2 -15 -13 44.18 11.72
 2 -15 -13 89.03 9.83
 -2 15 12 45.9 9.18
 2 -15 -12 47.49 9.11
 2 -15 -12 24.28 8.64
 2 -15 -12 43.99 7.36
 2 -15 -11 -1.71 4.83
 -2 15 11 1.01 3.6
 2 -15 -11 -3.74 3.45
 2 -15 -11 0.18 3.87
 2 -15 -10 15.54 7.91
 -2 15 10 27.19 7.53
 2 -15 -10 31.69 6.79
 2 -15 -10 17.64 6.41
 2 -15 -9 44.6 7.85
 2 -15 -9 45.26 7.67
 2 -15 -8 -4.93 3.53
 2 -15 -8 1.04 2.08
 2 -15 -7 13.17 5.06
 2 -15 -7 28.36 8.67
 2 -15 -6 304.15 23.7
 2 -15 -6 354.22 23.41
 2 -15 -5 11.2 4.83
 2 -15 -5 30.53 8.54
 2 -15 -4 17.29 5.52
 2 -15 -4 21.25 7.31
 2 -15 -3 5.29 3.38
 2 -15 -3 4.81 4.48
 2 -15 -2 230.2 20.96
 2 -15 -2 214.14 19.28
 2 -15 -1 35.27 8.4
 2 -15 0 4.69 3.77
 2 -15 1 97.93 13.61
 2 -15 2 10.75 4.25
 2 -15 3 52 9.73
 2 -15 4 4.76 4.33
 2 -15 5 57.68 9.58
 2 -15 6 14.86 5.49
 -2 15 -6 2.49 7.28
 2 -15 7 13.39 4.67
 -2 15 -7 10.41 7.41
 -2 15 -7 14.99 9.11
 2 -15 8 37.67 7.03
 -2 15 -8 31.85 10.82
 -2 15 -8 46.74 12.57
 2 -15 9 6.03 3.19
 -2 15 -9 5.29 3.62
 -2 15 -10 58.25 14.39
 -2 15 -10 75.3 17.45
 -2 15 -10 62.44 9.47
 -2 15 -10 54.05 17.27
 -2 15 -11 2.86 6.26
 -2 15 -11 5.59 3
 -2 15 -11 15.66 9.8
 -2 15 -11 -2.43 4.17
 -2 15 -12 27.59 10.09
 -2 15 -12 53 8.4
 -2 15 -12 47.04 7.24
 -2 15 -12 20.99 12
 -2 15 -12 43.57 13.16
 -2 15 -13 2.92 2.75
 -2 15 -13 -7.13 7.42
 -2 15 -13 24.48 13.38
 -2 15 -13 15.57 8.27
 -2 15 -13 5.1 3.35
 -2 15 -14 33.33 15.1
 -2 15 -14 45.66 6.53
 -2 15 -14 39.32 6.67
 -2 15 -14 31.33 6.62
 -2 15 -14 19.54 9.2
 -2 15 -15 3.69 3.65
 -2 15 -15 2.95 2.45
 -2 15 -15 -0.24 5.83
 -2 15 -16 -2.77 2.73
 -2 15 -16 -4.4 6.01
 -2 15 -16 -4.75 8.34
 -2 15 -16 -3.31 2.19
 -2 15 -17 12.2 12.34
 -2 15 -17 3.71 6.04
 -2 15 -18 4.62 5.12
 -2 15 -18 -1.79 2.48
 2 -14 -19 4.17 2.03
 2 -14 -18 2.51 1.73
 2 -14 -18 -1.58 2.26
 2 -14 -17 -2.18 1.97
 2 -14 -17 -0.35 2.44
 2 -14 -16 -0.88 1.98
 2 -14 -16 -0.4 2.13
 2 -14 -16 4.07 3.02
 2 -14 -15 2.74 2.93
 2 -14 -15 -3.41 4.43
 2 -14 -15 6.94 4.68
 2 -14 -14 -1.63 2.92
 2 -14 -14 2.64 5.45
 2 -14 -14 2.33 3.09
 2 -14 -13 6.23 6.46
 2 -14 -13 5.85 2.97
 2 -14 -12 3.45 2.89
 2 -14 -12 9.92 7.19
 2 -14 -12 0.92 3.72
 -2 14 12 4.09 4.24
 2 -14 -11 0.75 3.02
 2 -14 -10 5.68 3.95
 2 -14 -9 13.27 6.5
 2 -14 -9 19.72 5.19
 2 -14 -9 25.03 7.92
 2 -14 -9 26.09 6.86
 2 -14 -8 3.14 3.43
 2 -14 -8 0.2 3.98
 2 -14 -7 5.7 3.54
 2 -14 -7 7.4 3.43
 2 -14 -7 -0.2 4.46
 2 -14 -6 24.79 6.96
 2 -14 -6 63.47 11.26
 2 -14 -5 -2.73 5.45
 2 -14 -4 33.94 8.79
 2 -14 -3 98.54 13.78
 2 -14 0 -1.26 6.14
 2 -14 1 -9.39 7.84
 2 -14 2 18.58 8.26
 2 -14 3 1.41 5.89
 2 -14 4 30.91 10.21
 2 -14 5 -4.2 5.49
 -2 14 -5 -3.82 6.66
 -2 14 -5 -3.26 5.45
 -2 14 -6 13.08 6.35
 -2 14 -6 21.45 9.44
 2 -14 7 3.02 3.49
 -2 14 -7 -0.31 5.65
 -2 14 -7 1.96 6.7
 2 -14 8 12.22 4.38
 -2 14 -8 0.34 5.98
 -2 14 -8 1.94 6.47
 -2 14 -9 22.02 11.24
 -2 14 -9 20.19 9.21
 -2 14 -9 5.96 4.67
 -2 14 -10 -2.05 3.61
 -2 14 -10 5.21 6.33
 -2 14 -10 15.74 10.37
 -2 14 -10 21.51 12.97
 -2 14 -10 0.4 2.46
 -2 14 -11 1.52 3.14
 -2 14 -11 4.57 3.18
 -2 14 -12 13.01 13.48
 -2 14 -12 2.1 6.17
 -2 14 -12 3.07 3.65
 -2 14 -12 -1.96 4.23
 -2 14 -12 4.13 7.46
 -2 14 -12 6.4 7.6
 -2 14 -12 6.73 3.82
 -2 14 -13 31.02 6.07
 -2 14 -13 2.03 5.96
 -2 14 -13 34.42 7.28
 -2 14 -13 20.37 6.35
 -2 14 -13 32.36 12.21
 -2 14 -13 17.68 14.5
 -2 14 -14 7.25 3.62
 -2 14 -14 -8.53 7.63
 -2 14 -14 -0.13 3.25
 -2 14 -14 2.59 3.32
 -2 14 -14 6.16 7.81
 -2 14 -14 8.42 13.29
 -2 14 -15 -6.29 10.96
 -2 14 -15 4 2.73
 -2 14 -15 7.96 7.52
 -2 14 -15 6.78 4.74
 -2 14 -16 4.63 10.98
 -2 14 -16 -0.99 2.12
 -2 14 -16 -7.5 5.67
 -2 14 -16 0.16 2.97
 -2 14 -17 9.87 4.29
 -2 14 -17 8.38 2.6
 -2 14 -18 10.09 10.02
 -2 14 -18 0.79 1.29
 -2 14 -18 2.55 1.87
 -2 14 -18 10.29 7.33
 -2 14 -18 -9.9 4.01
 -2 14 -19 4.76 8.4
 -2 14 -19 9.56 6.29
 -2 14 -19 -0.32 2.34
 2 -13 -20 2.5 2.18
 2 -13 -19 1.2 1.79
 2 -13 -19 -0.59 2.08
 2 -13 -18 13.52 3.72
 2 -13 -18 8.01 3.86
 2 -13 -17 12.99 3.71
 2 -13 -17 18.4 8.83
 2 -13 -17 26.29 5.18
 2 -13 -17 26.74 6.15
 2 -13 -16 3.47 2.14
 2 -13 -16 3.07 5.65
 2 -13 -16 -1.05 2.06
 2 -13 -16 0.15 3.05
 2 -13 -15 1.3 2.2
 2 -13 -15 4.28 3.84
 2 -13 -14 97.38 11.48
 2 -13 -14 113.46 13.72
 2 -13 -13 97.66 11.79
 2 -13 -13 53.91 12.88
 2 -13 -12 3.3 2.71
 2 -13 -11 18.95 6.52
 2 -13 -11 16.67 8.24
 -2 13 11 14.67 5.07
 2 -13 -11 11.27 4.77
 2 -13 -10 73.67 11.99
 2 -13 -10 55.74 12.43
 2 -13 -9 5.76 4.7
 2 -13 -9 8.93 4.65
 2 -13 -8 19.12 7.07
 2 -13 -8 27.18 6.93
 2 -13 -7 352.74 25.05
 2 -13 -7 376.07 23.21
 2 -13 -6 114.86 13.92
 2 -13 -6 118.29 12.86
 2 -13 -6 133.1 15.41
 2 -13 -5 16.59 4.83
 2 -13 -5 14.9 6.2
 2 -13 -5 13.04 5.28
 2 -13 -4 29.94 7.87
 2 -13 -4 24.78 7.55
 2 -13 -3 296.32 23.22
 2 -13 -2 19.89 6.79
 2 -13 -2 13.04 8.16
 2 -13 -1 94.64 15.22
 2 -13 -1 128.09 15.23
 2 -13 0 560.02 34.59
 2 -13 0 604.95 33.33
 2 -13 1 49.41 10.13
 2 -13 1 50.53 10.96
 2 -13 2 52.16 10.34
 2 -13 2 37.53 10.05
 2 -13 3 248.19 21.19
 2 -13 3 278.36 23.93
 -2 13 -4 454.92 32.35
 2 -13 4 514.87 29.92
 2 -13 4 497.42 31.35
 -2 13 -5 48.23 11.47
 2 -13 5 37 9.83
 -2 13 -6 15.09 8.05
 -2 13 -6 14.57 8.94
 2 -13 6 30.03 7.47
 -2 13 -7 106.06 18.15
 -2 13 -7 98.81 17.9
 -2 13 -8 35.05 12
 -2 13 -8 29.3 11.76
 -2 13 -9 11.02 7.88
 -2 13 -9 9.17 8.26
 -2 13 -10 34.05 8.5
 -2 13 -10 51.28 16.2
 -2 13 -10 39.59 12.48
 -2 13 -11 77.74 11.18
 -2 13 -11 46.1 17.01
 -2 13 -11 67.37 11.88
 -2 13 -11 56.92 14.81
 -2 13 -11 65.02 15.89
 -2 13 -11 71.17 10.04
 -2 13 -12 21.53 5.79
 -2 13 -12 27.21 6.53
 -2 13 -13 14.19 6.39
 -2 13 -13 12.78 4.74
 -2 13 -13 3.49 9.77
 -2 13 -13 8.68 4.08
 -2 13 -13 -0.3 6.39
 -2 13 -13 10.27 7.59
 -2 13 -13 20.95 11.84
 -2 13 -14 25.52 6.18
 -2 13 -14 -5.77 6.83
 -2 13 -14 7.92 10.61
 -2 13 -14 28.47 6.34
 -2 13 -14 17 7.12
 -2 13 -14 23.56 11.77
 -2 13 -14 18.43 9.82
 -2 13 -15 3.28 6.3
 -2 13 -15 3.81 3.32
 -2 13 -15 -4.62 4.04
 -2 13 -15 15.66 10.77
 -2 13 -15 -8.21 12.43
 -2 13 -16 4.57 5.74
 -2 13 -16 -1.5 2.57
 -2 13 -16 11.11 12.67
 -2 13 -16 4.68 4.27
 -2 13 -17 0.92 5.46
 -2 13 -17 7.15 2.91
 -2 13 -17 -6.49 11.37
 -2 13 -17 16.31 5.79
 -2 13 -18 30.89 4.86
 -2 13 -18 22.2 4.42
 -2 13 -18 27.21 6.69
 -2 13 -19 -4.02 3.77
 -2 13 -19 -2.67 5.35
 -2 13 -19 0.82 1.49
 -2 13 -19 1.08 1.47
 -2 13 -19 -3.69 2.42
 -2 13 -19 6.16 8.95
 -2 13 -20 -7.05 8.24
 -2 13 -20 6.2 5.69
 2 -12 -21 5.12 2.51
 2 -12 -20 -2.44 2.28
 2 -12 -20 -1.63 1.6
 2 -12 -19 2.27 3.15
 2 -12 -19 1.69 1.86
 2 -12 -18 10.49 4.48
 2 -12 -18 5.89 2.71
 2 -12 -18 2.54 1.82
 2 -12 -17 7.91 4.11
 2 -12 -17 5.53 3.24
 2 -12 -17 4.33 5.94
 2 -12 -17 5.23 2.4
 2 -12 -16 14.65 5.75
 2 -12 -16 7.98 3.19
 2 -12 -16 6.64 7.29
 2 -12 -15 9.44 4.57
 2 -12 -15 6.11 4.13
 2 -12 -15 14.79 8.24
 2 -12 -15 6.49 3.27
 2 -12 -14 2.42 5.11
 2 -12 -14 2.92 2.85
 2 -12 -14 2.86 2.9
 2 -12 -13 2.09 2.61
 2 -12 -12 12.19 5.82
 2 -12 -12 19.38 7.76
 2 -12 -12 17.26 7.7
 2 -12 -12 16.47 6.2
 -2 12 12 12.49 5.61
 2 -12 -11 8.12 5.52
 2 -12 -11 -4.91 6.41
 2 -12 -11 -3.09 4.23
 -2 12 11 0.64 3.77
 2 -12 -10 7.72 3.81
 2 -12 -10 6.53 4.69
 2 -12 -10 9.49 5.81
 2 -12 -10 8.6 4.66
 2 -12 -9 5.19 5.21
 2 -12 -9 0.37 3.84
 2 -12 -9 2.15 3.59
 2 -12 -8 4.68 4.06
 2 -12 -8 3.85 4.09
 2 -12 -8 -0.38 4.11
 2 -12 -8 4.37 4.01
 2 -12 -7 27.09 7.58
 2 -12 -7 15.93 5.2
 2 -12 -7 28.17 7.55
 2 -12 -6 8.74 6.79
 2 -12 -6 15.72 5.68
 2 -12 -6 18.3 5.3
 2 -12 -6 12.13 5.69
 2 -12 -5 18.9 5.86
 2 -12 -5 22.12 6.2
 2 -12 -4 218.61 19.72
 2 -12 -4 169.83 14.72
 2 -12 -4 167.47 16.81
 2 -12 -3 45.42 11.66
 2 -12 -3 52.58 9.89
 2 -12 -2 4.76 6.17
 2 -12 -2 5.9 4.09
 2 -12 -1 38.21 10.02
 2 -12 -1 44.83 9.64
 2 -12 0 36.9 9.65
 2 -12 0 114.01 14.88
 2 -12 1 49.3 11.17
 2 -12 1 17.47 5.85
 2 -12 2 56.81 10.52
 2 -12 2 88.07 13.6
 2 -12 3 182.14 18.08
 2 -12 3 125.04 15.7
 -2 12 -3 141.07 17.4
 2 -12 4 52.75 9.63
 2 -12 4 71.29 12.29
 -2 12 -4 65.32 12.27
 2 -12 5 22.08 7.49
 -2 12 -5 23.04 8.3
 2 -12 6 33.49 7.94
 2 -12 6 52.03 9.75
 -2 12 -6 43.85 11.01
 -2 12 -7 118.99 18.13
 2 -12 7 180.42 16.75
 -2 12 -8 28.06 10.69
 2 -12 8 24.23 6.79
 -2 12 -8 57.14 14.29
 -2 12 -8 35.53 8.11
 -2 12 -9 -8.93 9.4
 -2 12 -9 1.3 6.68
 -2 12 -9 10.14 10.92
 -2 12 -9 -1.82 4.24
 -2 12 -10 101.57 19.72
 -2 12 -10 99.7 20.01
 -2 12 -10 115.68 19.99
 -2 12 -10 121.23 13.61
 -2 12 -10 112.05 14.84
 -2 12 -11 4.66 4.86
 -2 12 -11 10.86 8.18
 -2 12 -11 -13.14 8.97
 -2 12 -11 -10.37 11.89
 -2 12 -11 -2.47 7.73
 -2 12 -12 4.1 3.85
 -2 12 -12 6.22 7.01
 -2 12 -12 15.86 11.17
 -2 12 -12 14.3 8.88
 -2 12 -12 7.36 10.65
 -2 12 -12 17.71 5.76
 -2 12 -12 14.73 5.22
 -2 12 -13 87.92 11.11
 -2 12 -13 89.43 11.57
 -2 12 -14 43.37 17.14
 -2 12 -14 60.35 16.6
 -2 12 -14 44.18 13.75
 -2 12 -14 42.6 13.51
 -2 12 -14 66.18 11.75
 -2 12 -14 79.74 10.47
 -2 12 -14 85.03 11.28
 -2 12 -15 3.58 3.29
 -2 12 -15 1.96 8.02
 -2 12 -15 11.78 6.38
 -2 12 -15 4.55 10.35
 -2 12 -15 0.44 4.34
 -2 12 -15 9.1 9.17
 -2 12 -16 3.45 9.89
 -2 12 -16 1.47 4.4
 -2 12 -16 -0.49 2.62
 -2 12 -16 -1.61 6.5
 -2 12 -17 6.57 11.3
 -2 12 -17 8.19 4.5
 -2 12 -17 4.27 2.63
 -2 12 -17 -1.23 6.14
 -2 12 -18 9.6 11.93
 -2 12 -18 0.88 4.04
 -2 12 -18 -0.95 2.32
 -2 12 -18 2.25 1.9
 -2 12 -19 0.08 1.77
 -2 12 -19 -0.08 1.5
 -2 12 -19 -1.58 3.1
 -2 12 -19 4.11 3.97
 -2 12 -19 0.76 5.85
 -2 12 -19 1.96 8.86
 -2 12 -20 2.78 1.78
 -2 12 -20 -0.64 5.11
 -2 12 -20 2.7 8.75
 -2 12 -20 3.91 3.55
 -2 12 -21 -1.36 5.05
 -2 12 -21 1.91 8.05
 -2 12 -21 -1.57 2.44
 2 -11 -21 4.2 2.71
 2 -11 -20 1.83 2.37
 2 -11 -20 1.49 1.42
 2 -11 -19 4.45 3.77
 2 -11 -19 3.66 2.38
 2 -11 -19 1.59 1.9
 2 -11 -18 -2.88 2.77
 2 -11 -18 -2.68 2.62
 2 -11 -18 -0.17 1.99
 2 -11 -17 17.44 4.24
 2 -11 -17 24.06 9.51
 2 -11 -17 31.21 6.43
 2 -11 -17 27.19 6.25
 2 -11 -17 21.01 5.76
 2 -11 -16 24.04 9
 2 -11 -16 45.32 8.12
 2 -11 -16 41.31 8.1
 2 -11 -16 42.91 7.78
 2 -11 -15 39.02 11.23
 2 -11 -15 62.63 9.9
 2 -11 -15 58.67 9.23
 2 -11 -15 65.41 11.15
 2 -11 -14 23.21 6.43
 2 -11 -14 18.52 4.96
 2 -11 -13 2.71 3.45
 2 -11 -13 0.24 5.15
 2 -11 -13 -3.25 5.17
 2 -11 -13 5.75 3.93
 2 -11 -12 6.97 6.65
 2 -11 -12 -7.35 5.8
 2 -11 -12 4.84 4.56
 2 -11 -11 15.61 6.12
 2 -11 -11 19.11 7.49
 2 -11 -11 11.87 6.4
 2 -11 -11 9.31 3.92
 2 -11 -11 5.32 4.46
 2 -11 -10 12.33 6.42
 2 -11 -10 -2.32 3.97
 2 -11 -10 12.46 5.37
 2 -11 -10 14.03 6.19
 2 -11 -9 -4.78 5.02
 2 -11 -9 2.98 4.52
 2 -11 -9 -3.68 3.78
 2 -11 -8 225.56 19.09
 2 -11 -8 215.21 17.6
 2 -11 -8 211.46 17.79
 2 -11 -8 203.49 18.89
 2 -11 -8 175.22 21.68
 2 -11 -7 121.79 14.48
 2 -11 -7 116.75 13.3
 2 -11 -7 121.2 13.44
 2 -11 -7 121.76 14.82
 2 -11 -7 99.49 16.45
 2 -11 -6 75.8 11.43
 2 -11 -6 84.71 12.08
 2 -11 -6 71.85 13.31
 2 -11 -6 70.53 10.69
 2 -11 -6 75.68 10.37
 2 -11 -5 -3.09 4.27
 2 -11 -5 -5.91 4.37
 2 -11 -5 -4.82 3.85
 2 -11 -5 4.83 5.33
 2 -11 -4 67.53 10.69
 2 -11 -4 73.19 11.27
 2 -11 -4 66.95 12.25
 2 -11 -3 25.99 9.48
 2 -11 -3 31.89 7.82
 -2 11 2 8.53 4.13
 2 -11 -2 1.66 5.44
 2 -11 -2 10.03 4.36
 2 -11 -1 934.92 41.46
 2 -11 -1 857.13 39.16
 -2 11 1 864.77 28.17
 2 -11 0 113.98 15.25
 2 -11 0 151.9 16.81
 -2 11 0 149.51 11.98
 2 -11 1 308.99 23.82
 -2 11 -1 322.78 17.49
 2 -11 1 321.6 23.87
 -2 11 -2 90.36 12.71
 2 -11 2 110.25 14.64
 -2 11 -2 71.26 8.45
 2 -11 2 85.15 12.84
 -2 11 -3 544.8 32.22
 2 -11 3 524.42 29.91
 2 -11 3 511.24 29.93
 -2 11 -4 9.01 5.16
 2 -11 4 20.84 6.72
 2 -11 4 13.29 6.86
 2 -11 5 122.99 15.3
 -2 11 -5 142.38 18.8
 -2 11 -6 350.07 30.43
 2 -11 6 308.33 22.34
 -2 11 -6 368.17 29.97
 2 -11 6 350.71 24.23
 -2 11 -6 343.4 22.61
 2 -11 7 11 4.76
 -2 11 -7 23.11 10.36
 -2 11 -7 13.79 6.3
 -2 11 -7 6.95 6.22
 -2 11 -8 46.2 9.46
 -2 11 -8 35.79 11.88
 -2 11 -8 46.76 6.82
 -2 11 -8 44.58 8.23
 2 -11 8 47.8 8.78
 -2 11 -8 30.37 12.1
 -2 11 -9 176.82 15.72
 -2 11 -9 164.16 24.41
 -2 11 -9 187.79 19.07
 -2 11 -9 204.58 25.1
 -2 11 -9 188.33 24.43
 2 -11 9 174.93 15.4
 -2 11 -9 191.1 12.96
 -2 11 -10 168.9 18.27
 -2 11 -10 179.67 16.47
 -2 11 -10 153.72 24.65
 -2 11 -10 167.88 23
 -2 11 -10 139.32 22.08
 -2 11 -10 162.25 15.5
 -2 11 -10 175.87 12.39
 -2 11 -11 -0.16 3.79
 -2 11 -11 13.57 4.23
 -2 11 -11 2.47 7.41
 -2 11 -11 14.95 5.81
 -2 11 -11 8.77 10.67
 -2 11 -11 12.48 9.44
 -2 11 -11 22.78 7.93
 -2 11 -12 10.76 5.76
 -2 11 -12 0.48 10.57
 -2 11 -12 9.61 8.66
 -2 11 -12 6.79 3.64
 -2 11 -12 -12.19 7.75
 -2 11 -12 -2.16 8.67
 -2 11 -13 58.62 11.8
 -2 11 -13 57.39 9.17
 -2 11 -13 38.96 16.6
 -2 11 -13 46.84 16.18
 -2 11 -13 58.66 10.24
 -2 11 -13 56.02 13.56
 -2 11 -13 73.72 10.67
 -2 11 -13 65.78 16.93
 -2 11 -13 62.16 16.04
 -2 11 -14 4.27 3.26
 -2 11 -14 1.34 2.82
 -2 11 -15 -1.89 7.38
 -2 11 -15 1.61 7.41
 -2 11 -15 -13.47 12.2
 -2 11 -15 11.64 4.37
 -2 11 -15 17.36 7.93
 -2 11 -15 5.59 3.35
 -2 11 -15 -0.87 6.76
 -2 11 -16 18.71 5.18
 -2 11 -16 33.33 17.51
 -2 11 -16 17.64 6.51
 -2 11 -16 13.39 8.79
 -2 11 -16 20.3 10.78
 -2 11 -16 19.41 8.3
 -2 11 -17 59.78 11.45
 -2 11 -17 21.21 7.71
 -2 11 -17 66.9 8.81
 -2 11 -17 41.19 17.51
 -2 11 -18 3.6 3
 -2 11 -18 3.06 2.39
 -2 11 -18 4.76 5.19
 -2 11 -19 4.04 4.95
 -2 11 -19 -4.33 10.86
 -2 11 -19 -0.76 3.2
 -2 11 -19 -0.47 2.19
 -2 11 -19 0.71 1.8
 -2 11 -20 6.26 6.72
 -2 11 -20 8.36 2.82
 -2 11 -20 7.58 2.98
 -2 11 -20 -0.38 10.06
 -2 11 -20 3.9 3.48
 -2 11 -21 -1.94 8.04
 -2 11 -21 5.94 4.84
 -2 11 -21 6.33 3.97
 2 -10 -22 4.56 2.25
 2 -10 -21 3.05 1.54
 2 -10 -21 3.41 2.9
 2 -10 -20 2.99 2.41
 2 -10 -20 8.92 4.45
 2 -10 -19 3.55 3.02
 2 -10 -19 5.42 3.67
 2 -10 -19 -2.07 3.55
 2 -10 -19 4.36 2.82
 2 -10 -19 5.06 2.29
 2 -10 -18 6.12 3.42
 2 -10 -18 6.8 3.84
 2 -10 -18 5.76 4.56
 2 -10 -18 5.77 3.08
 2 -10 -18 6.61 3.6
 2 -10 -17 25.31 6.77
 2 -10 -17 19.65 6.61
 2 -10 -17 17.34 5.42
 2 -10 -17 18.39 5.84
 2 -10 -17 15.02 4.36
 2 -10 -17 19.91 8.89
 2 -10 -16 23.58 6.16
 2 -10 -16 22.76 6.77
 2 -10 -16 23.27 9.43
 2 -10 -16 25.63 5.94
 2 -10 -16 27.57 7.51
 2 -10 -15 23.95 6.11
 2 -10 -15 19.74 5.61
 2 -10 -14 0.25 5.05
 2 -10 -14 3.53 3.34
 2 -10 -14 5.04 4.39
 2 -10 -13 4.55 6.67
 2 -10 -13 7.53 4.91
 2 -10 -12 5.13 6.49
 2 -10 -12 12.1 6.6
 2 -10 -12 7.64 5.32
 2 -10 -12 8.67 4.46
 2 -10 -12 10.49 5.41
 2 -10 -11 4.57 3.62
 2 -10 -11 14.56 6.67
 2 -10 -11 8.8 4.49
 2 -10 -11 11.8 5.69
 2 -10 -11 4.15 3.34
 2 -10 -10 128.58 20.27
 2 -10 -10 115.09 15.68
 2 -10 -10 101.24 13
 2 -10 -10 86.92 11.14
 2 -10 -10 61.64 10.19
 2 -10 -10 107.49 15.53
 2 -10 -9 9.53 4.68
 2 -10 -9 14.18 4.96
 2 -10 -9 5.66 5
 2 -10 -9 8.94 5.21
 2 -10 -9 15.54 6
 2 -10 -8 14.26 4.79
 2 -10 -8 29.49 6.44
 2 -10 -8 4.08 4.04
 2 -10 -8 10.95 5.75
 2 -10 -8 19.39 6.01
 2 -10 -8 19.81 9.33
 2 -10 -7 10.04 2.87
 2 -10 -7 5.56 3.47
 2 -10 -7 12.77 4.05
 2 -10 -7 3.97 3.74
 2 -10 -7 6.14 4.1
 2 -10 -7 8.8 5.18
 2 -10 -6 36.45 8.17
 2 -10 -6 69.88 13.19
 2 -10 -6 75.01 11.1
 2 -10 -6 45.35 8.12
 2 -10 -6 55.4 9.36
 2 -10 -5 13.64 5.77
 2 -10 -5 19.18 6.19
 2 -10 -5 12.65 4.94
 2 -10 -5 16.17 7.99
 2 -10 -5 10.97 4.33
 -2 10 4 68.84 8.06
 2 -10 -4 72.42 11.46
 2 -10 -4 54.49 11.2
 2 -10 -4 56.8 11.08
 2 -10 -4 47.31 8.82
 -2 10 3 17.73 5.13
 2 -10 -3 11.96 4.45
 2 -10 -3 1.03 4.04
 2 -10 -3 -1.36 5.32
 -2 10 2 3.53 2.72
 2 -10 -2 5.23 4.69
 2 -10 -1 7.96 5.08
 -2 10 1 24.36 5.48
 2 -10 -1 25.51 8.15
 2 -10 0 2.53 4.99
 -2 10 0 0.78 2.92
 2 -10 0 1.33 3.64
 -2 10 -1 281.21 16.18
 2 -10 1 285.79 22.55
 -2 10 -2 153.79 11.83
 2 -10 2 175.64 17.25
 -2 10 -2 122.44 14.55
 2 -10 2 111.71 14.29
 2 -10 3 116.13 14.63
 -2 10 -3 111.77 10.16
 2 -10 3 111.86 13.82
 -2 10 -3 131.64 15.88
 2 -10 4 5.94 4.85
 -2 10 -4 32.8 5.89
 2 -10 4 34.61 8.04
 -2 10 -4 9.1 6.6
 -2 10 -4 7.24 6.56
 -2 10 -5 158.78 14.79
 -2 10 -5 151.64 11.59
 2 -10 5 154.71 15.7
 2 -10 5 134.39 14.72
 -2 10 -5 173.89 19.65
 -2 10 -5 157.06 19.86
 -2 10 -6 304.62 18.19
 -2 10 -6 329.29 22.13
 2 -10 6 354.47 23.44
 -2 10 -6 269.84 24.91
 -2 10 -6 295.13 27.83
 2 -10 6 263.04 20.05
 -2 10 -7 -2.19 3.29
 -2 10 -7 3.52 8.53
 2 -10 7 -0.99 2.7
 -2 10 -7 0.53 3.55
 -2 10 -7 13.92 8.62
 -2 10 -8 5.25 3.18
 -2 10 -8 5.22 3.35
 -2 10 -8 5.22 2.74
 2 -10 8 1.87 3.27
 -2 10 -8 6.74 6.59
 -2 10 -8 13.09 8.57
 -2 10 -8 17.57 6.58
 -2 10 -9 137.96 20.44
 -2 10 -9 117.97 12.8
 -2 10 -9 131.06 11.02
 -2 10 -9 123.92 11.79
 -2 10 -9 118.15 19.83
 -2 10 -9 116.55 15.55
 2 -10 9 131.57 13.23
 -2 10 -10 90.15 13.43
 -2 10 -10 83.15 17.42
 -2 10 -10 82.73 11.2
 -2 10 -10 80.19 10.87
 -2 10 -10 78.82 16.39
 -2 10 -10 84.19 16.99
 -2 10 -10 83.13 9.91
 -2 10 -10 85.29 9.24
 -2 10 -11 14.53 11.63
 -2 10 -11 4.37 3.89
 -2 10 -11 -2.09 3.21
 -2 10 -11 7 5.13
 -2 10 -11 6.02 7.06
 -2 10 -11 -1.39 2.58
 -2 10 -11 -1.06 8.4
 -2 10 -12 29.28 11.31
 -2 10 -12 34.69 16.7
 -2 10 -12 36.28 14.82
 -2 10 -12 34.39 7.33
 -2 10 -12 29.94 8.85
 -2 10 -12 26.86 5.31
 -2 10 -12 26.14 6.53
 -2 10 -12 17.57 5.64
 -2 10 -12 28.43 12.47
 -2 10 -13 115.47 16.83
 -2 10 -13 112.56 13.46
 -2 10 -13 123.94 21.82
 -2 10 -13 115.35 21.19
 -2 10 -13 98.52 17.14
 -2 10 -13 106.29 23.86
 -2 10 -13 117.44 23.94
 -2 10 -14 22.51 10.24
 -2 10 -14 12.28 9
 -2 10 -14 11.43 7.03
 -2 10 -14 6.26 10.08
 -2 10 -14 31.47 15.08
 -2 10 -14 9.61 4.39
 -2 10 -14 9.17 4.61
 -2 10 -14 15.1 5.81
 -2 10 -14 7.96 8.76
 -2 10 -15 1.82 3.14
 -2 10 -16 44.41 17.68
 -2 10 -16 39.72 11.21
 -2 10 -16 68.86 17.82
 -2 10 -16 77.75 18.04
 -2 10 -16 73.08 13.5
 -2 10 -16 90.15 10.89
 -2 10 -16 81.46 11.2
 -2 10 -17 24.17 5.31
 -2 10 -17 41.32 13.45
 -2 10 -17 2.05 10.73
 -2 10 -17 27.67 9.17
 -2 10 -17 8 8.11
 -2 10 -17 27.12 6.74
 -2 10 -18 0.44 3.1
 -2 10 -18 0.85 2.39
 -2 10 -18 -2.43 2.27
 -2 10 -18 0.99 10.88
 -2 10 -18 -4.98 4.63
 -2 10 -19 17.9 5.66
 -2 10 -19 27.68 8.28
 -2 10 -19 22.26 4.84
 -2 10 -19 27.47 5.4
 -2 10 -19 13.13 3.77
 -2 10 -19 24.07 13.95
 -2 10 -20 41.6 15.71
 -2 10 -20 19.46 7.98
 -2 10 -20 51.79 9.56
 -2 10 -20 47.47 6.42
 -2 10 -20 47.75 6.11
 -2 10 -21 2.28 3.05
 -2 10 -21 5.54 5.97
 -2 10 -21 2.92 8.52
 -2 10 -21 0.76 1.47
 -2 10 -22 5.55 4.46
 -2 10 -22 2.46 3.32
 -2 10 -22 10.17 9.56
 2 -9 -22 1.35 1.91
 2 -9 -21 11.74 4.04
 2 -9 -21 10.85 2.97
 2 -9 -20 2.19 3.33
 2 -9 -20 2.2 2.33
 2 -9 -20 0.67 2.12
 2 -9 -20 4.73 3.55
 2 -9 -20 2.56 1.94
 2 -9 -19 8.17 5.38
 2 -9 -19 -0.74 3.24
 2 -9 -19 1.73 1.8
 2 -9 -19 5.9 3.25
 2 -9 -19 1.93 2.46
 2 -9 -18 71.49 10.57
 2 -9 -18 63.5 8.91
 2 -9 -18 54.12 10.33
 2 -9 -18 59.8 7.62
 2 -9 -18 77.49 10.58
 2 -9 -17 99.55 10.78
 2 -9 -17 98.15 13.78
 2 -9 -17 106.96 12.28
 2 -9 -17 122.65 14.57
 2 -9 -17 117.67 13.68
 2 -9 -17 103.92 17.39
 2 -9 -16 -3.92 3.71
 2 -9 -16 7.6 4.85
 2 -9 -16 4.29 3.22
 2 -9 -15 -0.85 5.75
 2 -9 -15 -2.59 4.03
 2 -9 -15 4.17 3.59
 2 -9 -15 -0.18 3.43
 2 -9 -14 62.94 12.92
 2 -9 -14 75.85 14.23
 2 -9 -13 36.79 8.44
 2 -9 -13 23.24 8.66
 2 -9 -13 27.67 7.41
 2 -9 -13 34.13 9.86
 2 -9 -12 -2.76 5.2
 2 -9 -12 -4.24 6.49
 2 -9 -12 2.05 3.28
 2 -9 -12 12.52 6.2
 2 -9 -12 -1.56 3.28
 2 -9 -11 330.78 22.28
 2 -9 -11 292.04 24.49
 2 -9 -11 305.43 21.56
 2 -9 -11 288.23 30.66
 2 -9 -11 293.41 25.46
 2 -9 -11 299.24 21.97
 2 -9 -10 388.4 23.73
 2 -9 -10 380.27 26.56
 2 -9 -10 387.4 24.07
 2 -9 -10 375.37 32.84
 2 -9 -10 362.36 27.82
 2 -9 -10 321.54 22.57
 2 -9 -9 174.58 15.39
 2 -9 -9 145.11 19.77
 2 -9 -9 168.79 15.75
 2 -9 -9 168.71 17.74
 2 -9 -9 154.24 15.33
 2 -9 -9 149.79 17.12
 2 -9 -8 34.88 7.18
 2 -9 -8 32.39 7.26
 2 -9 -8 14.09 7.79
 2 -9 -8 41.06 7.96
 2 -9 -8 33.26 8.88
 2 -9 -8 30.9 7.88
 2 -9 -7 532.02 26.85
 2 -9 -7 552.32 25.17
 2 -9 -7 520.68 28.28
 2 -9 -7 490.46 25.87
 2 -9 -7 521.73 34.39
 2 -9 -7 516.82 27.07
 2 -9 -6 248.11 19.52
 -2 9 6 282.62 15.29
 2 -9 -6 292.73 17.62
 2 -9 -6 284.91 24.44
 2 -9 -6 289.57 19.88
 2 -9 -6 252.58 18.39
 -2 9 5 27.68 5.36
 2 -9 -5 34.42 9
 2 -9 -5 26.54 5.22
 2 -9 -5 31.24 8.07
 2 -9 -5 35.37 7.91
 2 -9 -5 30.98 8.64
 2 -9 -4 495.65 28.17
 -2 9 4 541.12 21.43
 2 -9 -4 587.45 31.61
 2 -9 -4 571.58 31.28
 2 -9 -3 16.87 7.76
 2 -9 -3 23.66 7.12
 -2 9 3 29.95 5.42
 2 -9 -2 853.07 36.68
 -2 9 2 818.69 26.87
 2 -9 -2 793.81 36.12
 2 -9 -1 4.22 5.68
 2 -9 -1 -0.18 5.06
 -2 9 1 2.26 3.48
 2 -9 0 1106.05 41.52
 2 -9 0 1164.81 44.2
 -2 9 0 1135.6 31.68
 2 -9 1 185.82 17.33
 -2 9 -1 213.03 13.81
 2 -9 1 225.83 19.45
 2 -9 2 44.21 10.06
 2 -9 2 53.57 9.46
 -2 9 -2 44.66 6.5
 2 -9 3 -2.04 4.65
 -2 9 -3 3.79 3.68
 2 -9 3 6.78 5.1
 -2 9 -4 125.25 10.41
 2 -9 4 126.98 14.48
 2 -9 4 105.04 10.52
 -2 9 -5 610.85 28.31
 2 -9 5 563.61 28.21
 2 -9 5 460.8 23.8
 2 -9 5 481.36 27.28
 -2 9 -5 529.56 20.84
 -2 9 -5 648.69 37.78
 -2 9 -5 537.68 22.8
 -2 9 -6 19.29 5.19
 -2 9 -6 15.8 4.06
 -2 9 -6 13.47 5.27
 2 -9 6 13.33 5.63
 -2 9 -6 20.33 8.99
 2 -9 6 17.33 6.35
 2 -9 6 13.06 4.64
 -2 9 -6 17.83 4.41
 -2 9 -7 562.09 36.06
 -2 9 -7 535.4 37.72
 -2 9 -7 553.11 25.07
 2 -9 7 490.46 25.83
 2 -9 7 545.73 28.84
 -2 9 -7 585.59 30.49
 -2 9 -7 610.6 24.7
 2 -9 7 582.97 28.73
 2 -9 8 -0.15 2.57
 -2 9 -8 8.19 4.04
 -2 9 -8 3.46 3.57
 -2 9 -8 4.27 3.71
 -2 9 -8 7.41 6.08
 -2 9 -8 8.53 5.12
 -2 9 -9 249.46 18.11
 -2 9 -9 248.47 28.08
 -2 9 -9 252.1 18.86
 -2 9 -9 273.19 27.33
 -2 9 -9 267.86 22.48
 2 -9 9 245.48 17.63
 -2 9 -9 271.42 16.11
 -2 9 -9 262.75 17.36
 -2 9 -10 -1.93 3.99
 -2 9 -10 4.98 2.96
 -2 9 -10 0.31 2.86
 -2 9 -10 1.14 2.59
 -2 9 -10 -1.09 8.71
 -2 9 -10 -9.66 8.26
 -2 9 -10 -2.54 4.48
 -2 9 -10 11.78 6.64
 -2 9 -11 3.79 3.41
 -2 9 -11 0.32 3.36
 -2 9 -11 2.05 2.68
 -2 9 -11 2.35 2.63
 -2 9 -11 -1.57 8.51
 -2 9 -11 0.32 6.53
 -2 9 -11 4.93 4.13
 -2 9 -11 0.68 7.29
 -2 9 -12 43.26 9.88
 -2 9 -12 41.4 8.19
 -2 9 -12 44.95 8.65
 -2 9 -12 44.39 7.02
 -2 9 -12 36.74 7.14
 -2 9 -12 60.79 17
 -2 9 -12 46.02 15.04
 -2 9 -12 43.63 12.22
 -2 9 -12 44.59 8.66
 -2 9 -12 33.22 13.03
 -2 9 -13 35.68 10.14
 -2 9 -13 26.62 11.66
 -2 9 -13 42.63 8.94
 -2 9 -13 43.43 8.46
 -2 9 -13 37.58 12.77
 -2 9 -13 27.58 9.32
 -2 9 -13 42.83 17.6
 -2 9 -13 42.48 16.49
 -2 9 -13 33.38 7.52
 -2 9 -13 36.06 6.05
 -2 9 -14 99.51 15.58
 -2 9 -14 70.29 20.01
 -2 9 -14 75.28 19.36
 -2 9 -14 98.59 13.02
 -2 9 -14 89.07 18.74
 -2 9 -14 86 16.19
 -2 9 -14 94.04 19.01
 -2 9 -15 27.4 9.1
 -2 9 -15 34.34 7.51
 -2 9 -15 29.03 7.7
 -2 9 -15 22.6 13.73
 -2 9 -15 21.05 14.02
 -2 9 -15 21.49 9.82
 -2 9 -15 31.7 11.52
 -2 9 -15 32.6 9.87
 -2 9 -16 101 11.92
 -2 9 -17 -1.29 2.66
 -2 9 -17 -0.74 5.69
 -2 9 -17 7.08 4.78
 -2 9 -17 -14.15 16
 -2 9 -17 5.59 8.76
 -2 9 -17 -3.59 8.5
 -2 9 -17 -8.12 7.37
 -2 9 -18 -3.01 3.94
 -2 9 -18 10.21 11.63
 -2 9 -18 0.13 3.03
 -2 9 -18 2.99 3
 -2 9 -18 -2.22 3.5
 -2 9 -19 -0.43 4.41
 -2 9 -19 -1.45 3.2
 -2 9 -19 -2.11 2.67
 -2 9 -19 -0.14 3.48
 -2 9 -19 -4.23 2.99
 -2 9 -19 1.43 2.19
 -2 9 -20 0.19 1.86
 -2 9 -20 3.22 4.24
 -2 9 -20 2.24 6.7
 -2 9 -20 -0.74 1.81
 -2 9 -20 4.82 2.97
 -2 9 -21 -0.07 1.52
 -2 9 -21 -9.42 7.11
 -2 9 -21 -1.84 1.91
 -2 9 -21 2.74 3.1
 -2 9 -21 8.37 11.18
 -2 9 -22 -1.75 5.25
 -2 9 -22 12.79 10.63
 -2 9 -22 4.68 1.8
 -2 9 -22 5.59 3.74
 -2 9 -23 4.96 2.86
 2 -8 -23 0.54 1.92
 2 -8 -22 3.59 2.83
 2 -8 -22 -0.19 1.27
 2 -8 -21 4.62 3
 2 -8 -21 -0.42 1.87
 2 -8 -21 -0.26 1.34
 2 -8 -20 2.07 2.11
 2 -8 -20 -0.98 3.45
 2 -8 -20 1.66 3.47
 2 -8 -20 3.5 2.94
 2 -8 -20 1.23 1.97
 2 -8 -19 0.5 1.82
 2 -8 -19 -1.41 3.27
 2 -8 -19 0.56 4.39
 2 -8 -19 3.32 3.87
 2 -8 -19 2.55 2.38
 2 -8 -18 6.42 2.75
 2 -8 -18 5.5 5.27
 2 -8 -18 8.14 4.21
 2 -8 -18 3.38 4.52
 2 -8 -18 4.83 3.55
 2 -8 -17 4.94 7.19
 2 -8 -17 6.1 3.54
 2 -8 -17 5.37 4.11
 2 -8 -17 7.83 4.24
 2 -8 -17 5.34 3.52
 2 -8 -17 8.11 5.54
 2 -8 -16 16.43 5.08
 2 -8 -16 20.77 6.66
 2 -8 -16 15.11 4.85
 2 -8 -15 5.19 6.3
 2 -8 -15 1.18 3.55
 2 -8 -15 4.07 3.87
 2 -8 -15 7.31 6.88
 2 -8 -14 8.18 4.97
 2 -8 -14 -0.27 5.43
 2 -8 -14 3.26 4.69
 2 -8 -13 27.25 7.1
 2 -8 -13 26.67 7.2
 2 -8 -13 28.12 8.35
 2 -8 -13 28.92 9.89
 2 -8 -12 31.07 9.73
 2 -8 -12 20.97 6.58
 2 -8 -12 15.76 5.99
 2 -8 -12 23.09 6.93
 2 -8 -11 31.36 11.75
 2 -8 -11 24.58 6.73
 2 -8 -11 12.83 4.89
 2 -8 -11 28.74 9.06
 2 -8 -11 33.13 9.47
 2 -8 -11 31.61 7.51
 2 -8 -10 7.05 6.6
 2 -8 -10 9.24 4.67
 2 -8 -10 -2.53 5.48
 2 -8 -10 -5.91 6.57
 2 -8 -10 5.75 3.28
 2 -8 -10 -0.15 3.71
 2 -8 -10 -1.47 5.83
 2 -8 -9 9.8 5.85
 2 -8 -9 6.24 4.64
 2 -8 -9 0.27 5.75
 2 -8 -9 17.34 5.26
 2 -8 -9 -6.98 6.25
 2 -8 -9 17.64 6.17
 2 -8 -9 18.61 6.04
 2 -8 -8 15.72 5.88
 2 -8 -8 11.65 8.79
 2 -8 -8 18.08 5.35
 2 -8 -8 8.53 4.63
 2 -8 -8 29.69 6.77
 2 -8 -8 14.11 5.35
 2 -8 -8 11.37 7.1
 2 -8 -7 2.49 3.22
 2 -8 -7 9.97 4.11
 2 -8 -7 5.18 4.13
 2 -8 -7 0.46 4.91
 2 -8 -7 4.08 2.91
 -2 8 7 7.05 2.64
 2 -8 -7 0.9 6.13
 2 -8 -7 -2.22 4.52
 2 -8 -6 115.64 12.35
 2 -8 -6 88.83 13.68
 2 -8 -6 127.87 11.77
 -2 8 6 141.61 10.61
 2 -8 -6 139.19 14.2
 2 -8 -6 110.51 12.06
 2 -8 -6 125.51 12.93
 2 -8 -6 108.09 15.43
 2 -8 -6 100.08 13.69
 2 -8 -5 6.4 3.48
 2 -8 -5 0.38 5.01
 2 -8 -5 0.77 3.58
 -2 8 5 12.65 3.81
 2 -8 -5 3.1 4.65
 2 -8 -5 16.84 5.78
 2 -8 -4 5.41 4.03
 -2 8 4 6.05 3.55
 2 -8 -4 0.99 2.25
 2 -8 -3 25.02 6.84
 -2 8 3 27.38 5.05
 2 -8 -2 8.05 4.41
 -2 8 2 4.56 3.05
 2 -8 -2 -4.74 5.49
 2 -8 -1 54.39 9.68
 -2 8 1 63.08 7.85
 2 -8 -1 37.21 8.98
 -2 8 0 83.29 8.66
 2 -8 0 77.88 11.92
 2 -8 1 13.04 5.2
 -2 8 -1 13.12 3.88
 2 -8 1 26.13 7.27
 2 -8 2 47.01 5.73
 2 -8 2 59.4 10.05
 2 -8 2 36.06 7.85
 -2 8 -2 61.87 7.66
 2 -8 3 113.47 10.23
 -2 8 -3 118.37 10.16
 2 -8 3 119.38 13.88
 2 -8 4 142.56 12.73
 2 -8 4 137.38 14.95
 -2 8 -4 145.03 10.84
 2 -8 4 140.04 13.86
 -2 8 -5 118.5 16.94
 2 -8 5 157.13 14.33
 2 -8 5 157.79 15.52
 -2 8 -5 165.95 11.66
 -2 8 -5 158.96 11.78
 -2 8 -5 133.92 13.48
 2 -8 6 16.53 5.13
 -2 8 -6 14.71 3.74
 -2 8 -6 20.34 4.09
 2 -8 6 23.83 6.4
 -2 8 -6 11.86 4.52
 -2 8 -6 5.88 7.16
 -2 8 -6 8.06 3.8
 -2 8 -7 99.8 12.19
 2 -8 7 117.89 12.86
 -2 8 -7 111.09 9.37
 2 -8 7 106.14 12.92
 -2 8 -7 107.92 10.6
 -2 8 -7 92.69 12.19
 -2 8 -7 96.54 10.59
 -2 8 -7 84.24 16.13
 -2 8 -8 43.63 8.2
 -2 8 -8 35.73 7.01
 -2 8 -8 38.46 7.16
 -2 8 -8 28.16 7.82
 2 -8 8 49.39 8.36
 -2 8 -9 90.93 10.83
 -2 8 -9 87.93 10.98
 -2 8 -9 97.6 16.31
 -2 8 -9 95.23 16.91
 2 -8 9 99.18 10.86
 -2 8 -9 96.02 13.73
 -2 8 -9 105.08 10.36
 -2 8 -9 102.04 11.04
 -2 8 -10 33.97 7.45
 -2 8 -10 28.57 7.08
 -2 8 -10 19.1 9.21
 -2 8 -10 24.34 7.24
 -2 8 -10 38.42 6.6
 -2 8 -10 41.13 7.4
 -2 8 -10 16.89 8.86
 -2 8 -11 3.95 3.69
 -2 8 -11 7.87 4.92
 -2 8 -11 -5.15 7.97
 -2 8 -11 -0.38 8.86
 -2 8 -11 7.28 5.8
 -2 8 -11 -3.36 6
 -2 8 -11 0.42 2.83
 -2 8 -11 -1.06 3.04
 -2 8 -12 24.54 5.86
 -2 8 -12 30.96 6.11
 -2 8 -12 25.23 6.52
 -2 8 -12 19.14 11.02
 -2 8 -12 23.23 8.04
 -2 8 -12 33.95 13.92
 -2 8 -12 23.24 6.45
 -2 8 -12 23.29 7.03
 -2 8 -12 17.48 10.18
 -2 8 -13 0.69 2.49
 -2 8 -13 6.95 3.98
 -2 8 -13 -15.87 10.65
 -2 8 -13 -15.79 14.4
 -2 8 -13 -1.1 3.73
 -2 8 -13 -3.98 5.98
 -2 8 -13 -10.26 9.4
 -2 8 -13 5.83 5.87
 -2 8 -13 1.84 3.84
 -2 8 -13 -3.22 3.41
 -2 8 -13 -0.72 6.69
 -2 8 -14 5.43 4.61
 -2 8 -14 -3.53 4.26
 -2 8 -14 -8.02 8.7
 -2 8 -14 -11.01 12.97
 -2 8 -14 -0.16 3.42
 -2 8 -14 -6.08 9.17
 -2 8 -14 -5.72 7.48
 -2 8 -14 -1.24 4.18
 -2 8 -14 6.82 7.43
 -2 8 -15 41.91 16.04
 -2 8 -15 39.14 10.99
 -2 8 -15 44.19 9.01
 -2 8 -15 56.81 19.44
 -2 8 -15 18.25 8.54
 -2 8 -15 39.18 13.81
 -2 8 -15 29.47 12.64
 -2 8 -16 22.41 9.34
 -2 8 -16 44.65 16.73
 -2 8 -16 42.7 8.21
 -2 8 -16 38.69 12.9
 -2 8 -16 44.19 14.58
 -2 8 -16 36.14 8.29
 -2 8 -16 37.3 10.07
 -2 8 -17 -2.16 7.07
 -2 8 -17 19.57 5.69
 -2 8 -18 13.05 4.35
 -2 8 -18 22.13 6
 -2 8 -18 14.21 5.17
 -2 8 -18 17.79 7
 -2 8 -18 15.95 7.61
 -2 8 -18 2.59 12.26
 -2 8 -19 70.19 10.07
 -2 8 -19 70.79 12.51
 -2 8 -19 54.63 9.27
 -2 8 -19 47.35 7.94
 -2 8 -19 74.36 9.82
 -2 8 -19 57.41 20.13
 -2 8 -19 74.52 9.37
 -2 8 -20 -6.95 6.15
 -2 8 -20 4.93 3
 -2 8 -20 2.76 3.03
 -2 8 -20 3.36 2.36
 -2 8 -20 4.39 6.55
 -2 8 -20 -2.24 3.51
 -2 8 -20 -0.47 12.15
 -2 8 -21 6.55 3.91
 -2 8 -21 3.3 2.17
 -2 8 -21 0.53 1.64
 -2 8 -21 -4.01 3.26
 -2 8 -21 7.96 7.78
 -2 8 -22 10.33 6.82
 -2 8 -22 18.66 5.72
 -2 8 -22 16.65 3.33
 -2 8 -23 -9.82 9.65
 -2 8 -23 11.15 3.83
 2 -7 -23 2.99 2.45
 2 -7 -22 7.87 2.5
 2 -7 -22 11.6 3.74
 2 -7 -21 3.5 3.08
 2 -7 -21 -1.1 4.43
 2 -7 -21 -1.23 1.9
 2 -7 -21 -2.52 2.68
 2 -7 -21 -0.54 1.93
 2 -7 -20 0.44 2.82
 2 -7 -20 1.63 1.8
 2 -7 -20 2.19 3.32
 2 -7 -20 -5.59 3.31
 2 -7 -20 -0.33 2.04
 2 -7 -19 62.02 8.73
 2 -7 -19 65.03 8.08
 2 -7 -19 54.12 10.86
 2 -7 -19 74.06 10.62
 2 -7 -19 66.75 10.3
 2 -7 -18 121.48 12.77
 2 -7 -18 142.53 12.56
 2 -7 -18 136.13 16.98
 2 -7 -18 144.6 15.74
 2 -7 -18 150.8 15.5
 2 -7 -17 2.64 3.72
 2 -7 -17 8.98 3.87
 2 -7 -17 4.4 3.31
 2 -7 -16 3.88 4.97
 2 -7 -16 5.15 3.49
 2 -7 -16 4.94 3.42
 2 -7 -16 4.92 7.4
 2 -7 -16 0.66 3.11
 2 -7 -16 4.7 5.65
 2 -7 -16 10.81 6.48
 2 -7 -15 68 13.69
 2 -7 -15 64.8 13.27
 2 -7 -15 61.08 12.17
 2 -7 -15 67.18 11.05
 2 -7 -14 16.27 7.8
 2 -7 -14 8.81 4.75
 2 -7 -14 17.96 7.81
 2 -7 -14 11.1 5.02
 2 -7 -14 13.36 6.43
 2 -7 -14 15.26 6
 2 -7 -13 8.81 7.07
 2 -7 -13 7.96 7.54
 2 -7 -13 3.75 5.74
 2 -7 -13 1.7 3.01
 2 -7 -13 16.49 6.68
 2 -7 -13 15.39 6.14
 2 -7 -12 387.1 25.38
 2 -7 -12 312.65 33.17
 2 -7 -12 346.79 26.39
 2 -7 -12 340.31 32.88
 2 -7 -12 370.05 28.2
 2 -7 -12 322.51 22.49
 2 -7 -12 351.16 25.6
 2 -7 -11 438.94 26.02
 2 -7 -11 394.08 34.76
 2 -7 -11 420.43 28.56
 2 -7 -11 432.82 35.16
 2 -7 -11 449.09 29.85
 2 -7 -11 424.55 27.31
 2 -7 -11 434.5 24.31
 2 -7 -11 374.98 23.78
 2 -7 -10 46.94 11.89
 2 -7 -10 64.77 10.27
 2 -7 -10 45.85 13.08
 2 -7 -10 57.34 8.91
 2 -7 -10 58.08 10.39
 2 -7 -10 49.53 10.22
 2 -7 -10 52.96 10.29
 2 -7 -10 62.99 9.93
 2 -7 -9 16.52 5.86
 2 -7 -9 9.21 5.96
 2 -7 -9 17 5.89
 2 -7 -9 10.46 7.11
 2 -7 -9 17.88 5.78
 2 -7 -9 14.52 5.77
 2 -7 -9 13.27 6.17
 2 -7 -8 1047.21 37.92
 2 -7 -8 1109.76 50.37
 2 -7 -8 1170.53 38.57
 2 -7 -8 1139.66 36.61
 2 -7 -8 1083.5 34.91
 2 -7 -8 1120.48 48.85
 2 -7 -8 1116.26 41.64
 2 -7 -7 876.88 42.27
 2 -7 -7 772.45 32.06
 2 -7 -7 860.69 31.57
 2 -7 -7 853.92 32.2
 2 -7 -7 781.47 31.11
 -2 7 7 760 22.94
 2 -7 -7 738.7 29.64
 2 -7 -7 838.58 41.03
 2 -7 -6 8.27 5.68
 2 -7 -6 29.51 6.72
 2 -7 -6 5.51 4.86
 2 -7 -6 22.2 5.58
 2 -7 -6 18.23 5.81
 2 -7 -6 19.38 6.35
 2 -7 -6 14.17 4.9
 2 -7 -6 6.82 5.47
 2 -7 -5 1014.32 33.37
 2 -7 -5 906.44 32.29
 2 -7 -5 1105.07 43.19
 2 -7 -5 1026.79 31.78
 2 -7 -5 891.32 35.07
 2 -7 -5 1063.28 39.27
 2 -7 -4 649.71 23.68
 2 -7 -4 671.98 30.89
 2 -7 -4 595.81 29.04
 2 -7 -3 8.26 5
 2 -7 -3 6.78 4.33
 2 -7 -2 184.29 16.71
 -2 7 2 183.58 17.4
 2 -7 -1 1922.06 53.7
 -2 7 1 2057.55 56.65
 2 -7 0 436.13 25.89
 -2 7 0 500.04 28.29
 2 -7 1 2.95 4.36
 2 -7 1 2.3 1.55
 -2 7 -1 7.87 6.56
 2 -7 2 261.82 13.88
 2 -7 2 226.16 18.55
 -2 7 -2 241.47 19.36
 2 -7 3 280.36 20.36
 2 -7 3 298.48 16.53
 -2 7 -3 289.36 21.13
 2 -7 4 220.61 18.07
 -2 7 -4 272.47 14.49
 2 -7 5 20.69 5.9
 -2 7 -5 17.83 4.59
 2 -7 6 1570.05 45.5
 -2 7 -6 1693.21 39.98
 -2 7 -6 1929.58 64.69
 -2 7 -6 1863.89 50.73
 -2 7 -7 373.1 23.98
 -2 7 -7 536.38 19.31
 2 -7 7 495.39 27.45
 2 -7 7 531.76 26.04
 -2 7 -7 492.53 22.22
 -2 7 -7 477.43 26.57
 -2 7 -7 260.81 25.54
 -2 7 -7 408.87 20.72
 -2 7 -7 376.98 19.81
 -2 7 -8 269.28 21.6
 2 -7 8 223.23 19.48
 -2 7 -8 253.13 13.08
 2 -7 8 235.26 16.86
 -2 7 -8 244.55 19.24
 -2 7 -8 242.04 16.46
 -2 7 -8 270.27 26.95
 -2 7 -8 266.13 17.4
 -2 7 -8 257.28 17.23
 -2 7 -9 86.19 12.15
 -2 7 -9 72.17 10.56
 2 -7 9 63.62 8.56
 -2 7 -9 89.97 16.68
 -2 7 -9 64.18 8.79
 -2 7 -9 73.34 9.06
 -2 7 -9 85.65 10.45
 -2 7 -9 91.69 11.21
 -2 7 -9 81.56 10.76
 -2 7 -10 73.78 16.26
 -2 7 -10 74.41 12.49
 -2 7 -10 70.08 9.95
 -2 7 -10 66.96 9.33
 -2 7 -10 53.11 9.21
 -2 7 -10 72.96 14.53
 -2 7 -10 60.44 8.81
 -2 7 -10 62.03 8
 -2 7 -10 73.21 10.07
 -2 7 -11 11.83 5.49
 -2 7 -11 9.16 8.34
 -2 7 -11 6.7 5.36
 -2 7 -11 2.45 3.42
 -2 7 -11 7.56 3.51
 -2 7 -11 13.33 8.71
 -2 7 -11 6.45 4.36
 -2 7 -11 12.42 4.76
 -2 7 -11 20.31 11.49
 -2 7 -12 120.35 22.78
 -2 7 -12 101.27 11.9
 -2 7 -12 110.68 15.22
 -2 7 -12 102.06 11.98
 -2 7 -12 107.69 12.59
 -2 7 -12 87.04 17.65
 -2 7 -12 100.99 12.05
 -2 7 -12 96.47 16.74
 -2 7 -12 99.33 10.26
 -2 7 -12 89.37 10.96
 -2 7 -13 252.32 32.49
 -2 7 -13 334.46 21.78
 -2 7 -13 296.3 26
 -2 7 -13 314.95 22.02
 -2 7 -13 320.74 21.19
 -2 7 -13 281.32 29.07
 -2 7 -13 268.05 29.66
 -2 7 -13 234.92 31.71
 -2 7 -13 323.68 21.74
 -2 7 -13 352.71 18.77
 -2 7 -13 314.11 20.26
 -2 7 -13 256.35 25.16
 -2 7 -14 8.48 5.23
 -2 7 -14 10.44 5.01
 -2 7 -14 21.19 10.49
 -2 7 -14 9.26 6.51
 -2 7 -14 4.93 6.27
 -2 7 -14 4.14 9.34
 -2 7 -14 3.68 8.79
 -2 7 -14 4.14 10.13
 -2 7 -14 5.37 3.66
 -2 7 -14 10.55 4.08
 -2 7 -15 30.96 12.61
 -2 7 -15 72.69 13.75
 -2 7 -15 43.51 14.99
 -2 7 -15 75.98 11.71
 -2 7 -15 69.01 10.5
 -2 7 -15 31.66 14.66
 -2 7 -15 44.17 13
 -2 7 -15 52.09 12.3
 -2 7 -16 37.09 18.12
 -2 7 -16 34.58 7.81
 -2 7 -16 63.11 20.41
 -2 7 -16 30.46 6.89
 -2 7 -16 40.77 9.96
 -2 7 -16 30.05 7.17
 -2 7 -16 43.29 14.31
 -2 7 -16 48.54 12.19
 -2 7 -16 35.4 12.33
 -2 7 -17 36.54 7.47
 -2 7 -18 3.7 2.59
 -2 7 -18 11.61 5.21
 -2 7 -18 6.61 4.44
 -2 7 -18 -4.73 6.87
 -2 7 -18 7.32 5.81
 -2 7 -19 4.22 3.24
 -2 7 -19 2.29 3.25
 -2 7 -19 1.14 3.25
 -2 7 -19 -2.54 11.73
 -2 7 -19 -5.37 3.89
 -2 7 -19 3.32 5.24
 -2 7 -20 21.61 6.52
 -2 7 -20 28.9 6.9
 -2 7 -20 27.6 5.68
 -2 7 -20 17.87 4.68
 -2 7 -20 16.73 4.71
 -2 7 -20 33.8 18.29
 -2 7 -21 -20.57 9.55
 -2 7 -21 -3.24 5.02
 -2 7 -21 0.26 2.6
 -2 7 -21 2.17 2.04
 -2 7 -21 2.86 2.44
 -2 7 -21 -21.74 14.07
 -2 7 -22 4.91 6.09
 -2 7 -22 4.12 2.26
 -2 7 -22 4.91 2.14
 -2 7 -22 9.2 3.87
 -2 7 -22 -2.74 10.6
 -2 7 -22 5.89 4.35
 -2 7 -23 5.51 10.71
 -2 7 -23 4.76 3.78
 2 -6 -23 -2.5 2.63
 2 -6 -22 0.93 2.56
 2 -6 -22 -1.71 2.12
 2 -6 -22 -0.97 1.34
 2 -6 -21 7.62 4.29
 2 -6 -21 -1.23 2.23
 2 -6 -21 2.25 4.21
 2 -6 -21 4.21 3.32
 2 -6 -21 -1.12 2.1
 2 -6 -20 -0.15 4.04
 2 -6 -20 -0.46 1.99
 2 -6 -20 0.78 4.06
 2 -6 -20 2.04 3.47
 2 -6 -20 3.12 2.22
 2 -6 -19 4.51 3.93
 2 -6 -19 5.36 3.71
 2 -6 -19 3.19 4.08
 2 -6 -19 0.82 3.05
 2 -6 -19 0.9 2.26
 2 -6 -18 -0.18 3.07
 2 -6 -18 5.15 4.35
 2 -6 -18 5.38 3.59
 2 -6 -18 -0.13 2.4
 2 -6 -18 0.18 3.08
 2 -6 -17 7.86 4.14
 2 -6 -17 10.27 5.29
 2 -6 -17 7.18 3.65
 2 -6 -16 -1.15 5.63
 2 -6 -16 1.65 3.13
 2 -6 -16 8.89 6.75
 2 -6 -16 4.31 4.77
 2 -6 -15 9.48 10.51
 2 -6 -15 6.88 5.04
 2 -6 -15 1.93 5.72
 2 -6 -15 -0.17 4.08
 2 -6 -15 4.34 5.43
 2 -6 -15 0.36 3.77
 2 -6 -15 0.72 5.2
 2 -6 -14 -1.21 7.55
 2 -6 -14 4.81 3.86
 2 -6 -14 2.07 5.49
 2 -6 -14 5.03 4.85
 2 -6 -14 5.34 4.59
 2 -6 -14 6.16 4.72
 2 -6 -14 -2.76 4.65
 2 -6 -13 38.13 8.18
 2 -6 -13 45.93 11.19
 2 -6 -13 28.88 8.52
 2 -6 -13 40.39 8.53
 2 -6 -13 34.53 9.44
 2 -6 -13 27.63 12.17
 2 -6 -12 16.03 5.53
 2 -6 -12 8.34 4.39
 2 -6 -12 11.46 6.61
 2 -6 -12 15.19 8.5
 2 -6 -12 11.99 8.4
 2 -6 -12 14.53 6.63
 2 -6 -12 12.77 6.51
 2 -6 -11 31.92 10.25
 2 -6 -11 36.08 7.96
 2 -6 -11 32.47 12.38
 2 -6 -11 30.76 6.95
 2 -6 -11 37.65 8.4
 2 -6 -11 36.68 8.77
 2 -6 -11 40.7 9.2
 2 -6 -10 4.8 4.76
 2 -6 -10 3.12 2.47
 2 -6 -10 7.17 8.93
 2 -6 -10 -4.79 3.49
 2 -6 -10 3.86 4.43
 2 -6 -10 2.27 6
 2 -6 -10 2.56 3.13
 2 -6 -10 -2.68 5.28
 2 -6 -9 7.47 8.13
 2 -6 -9 5.4 3.97
 2 -6 -9 4 2.94
 2 -6 -9 1.94 6.02
 2 -6 -9 9.7 6.07
 2 -6 -9 3.57 3.35
 2 -6 -9 7.11 3.72
 2 -6 -9 4.75 4.21
 2 -6 -8 0.42 3.87
 2 -6 -8 2.65 3.9
 2 -6 -8 -1.13 4.25
 2 -6 -8 3.73 4.15
 2 -6 -8 10.47 7.35
 2 -6 -8 6.42 7.46
 2 -6 -8 4.14 2.44
 2 -6 -8 -0.63 3.87
 2 -6 -8 3.96 2.65
 2 -6 -7 113.71 11.23
 2 -6 -7 107.2 11.16
 2 -6 -7 111.8 11.38
 2 -6 -7 104.27 15.14
 2 -6 -7 95.39 14.37
 2 -6 -7 111.77 12.08
 2 -6 -7 102.61 11.7
 2 -6 -6 81.38 9.81
 2 -6 -6 128.56 16.15
 2 -6 -6 89.41 10.74
 2 -6 -6 141.01 16.28
 2 -6 -6 123.59 13.68
 2 -6 -6 94.81 10.79
 2 -6 -6 80.74 10.2
 2 -6 -5 84.45 10.7
 2 -6 -5 52.2 7.93
 2 -6 -5 74.85 9.82
 2 -6 -5 53.9 8.15
 -2 6 4 26.08 7.42
 2 -6 -4 26.47 7.15
 -2 6 3 219.1 18.03
 2 -6 -3 241.4 18.44
 -2 6 2 559.6 28.4
 2 -6 -2 599.41 28.62
 -2 6 1 309.25 21.63
 2 -6 -1 294.66 20.77
 2 -6 0 32.44 3.43
 2 -6 0 40.91 8.54
 -2 6 0 37.61 7.89
 2 -6 1 514.2 26.94
 -2 6 -1 553.04 27.97
 2 -6 2 222.18 18.1
 -2 6 -2 247.11 19.3
 -2 6 -3 3.48 3.98
 2 -6 3 3.57 4.2
 -2 6 -4 29.85 6.76
 2 -6 4 26.69 5.95
 -2 6 -5 97.5 12.15
 2 -6 5 88.51 10.86
 -2 6 -5 81.62 8.66
 2 -6 6 169.37 14.66
 -2 6 -6 142.63 11.8
 -2 6 -7 23.89 6.42
 -2 6 -7 0.16 4.45
 -2 6 -7 3.83 3.11
 -2 6 -7 19.75 5.72
 2 -6 7 31.35 6.57
 -2 6 -7 3.63 7.31
 -2 6 -7 7.49 4.53
 -2 6 -8 90.05 10.09
 -2 6 -8 101.06 10.67
 -2 6 -8 72.1 9.14
 -2 6 -8 109.05 18.22
 -2 6 -8 95.35 13.06
 2 -6 8 71.37 8.99
 -2 6 -8 74.64 11.2
 -2 6 -8 84.39 10.58
 -2 6 -9 168.36 14.34
 -2 6 -9 165.91 17.68
 -2 6 -9 161.84 22.2
 -2 6 -9 175.14 14.01
 -2 6 -9 179.21 14.55
 -2 6 -9 164.25 13.78
 -2 6 -9 171.54 12.94
 -2 6 -9 169.93 16.62
 -2 6 -10 5.56 5.29
 -2 6 -10 -9.22 9.78
 -2 6 -10 -2.04 3.94
 -2 6 -10 2.07 3.39
 -2 6 -10 1.63 2.92
 -2 6 -10 4.7 3.91
 -2 6 -10 -0.74 2.85
 -2 6 -10 0.37 3.04
 -2 6 -10 3.96 4.71
 -2 6 -11 3.35 3.67
 -2 6 -11 2.44 3.53
 -2 6 -11 3.26 3.07
 -2 6 -11 5.01 5.96
 -2 6 -11 4.49 3.72
 -2 6 -11 1.4 3.35
 -2 6 -11 6.37 5.83
 -2 6 -11 5.49 6.03
 -2 6 -11 -1.32 3.43
 -2 6 -11 -15.3 10.35
 -2 6 -11 -2.33 4.12
 -2 6 -12 96.98 12.41
 -2 6 -12 96.62 11.67
 -2 6 -12 99.06 10.32
 -2 6 -12 90.43 10.9
 -2 6 -12 89.15 16.09
 -2 6 -12 91.17 19.5
 -2 6 -12 84.65 16.65
 -2 6 -12 94.08 11.53
 -2 6 -12 85.47 13.65
 -2 6 -12 105.82 12.03
 -2 6 -12 79.19 11.07
 -2 6 -13 186.07 16.33
 -2 6 -13 156.14 19.36
 -2 6 -13 156.4 15.36
 -2 6 -13 147.25 16.64
 -2 6 -13 182.88 20.39
 -2 6 -13 152.88 21.35
 -2 6 -13 161.68 23.31
 -2 6 -13 166.69 13.15
 -2 6 -13 149.57 14.13
 -2 6 -13 179.38 16.23
 -2 6 -13 176.18 26.58
 -2 6 -13 159.65 15.48
 -2 6 -13 177.77 15.86
 -2 6 -13 178.11 28.27
 -2 6 -14 2.22 3.73
 -2 6 -14 4.44 4.21
 -2 6 -14 -0.71 2.59
 -2 6 -14 -3.31 6.57
 -2 6 -14 -8.09 7.51
 -2 6 -14 -3.59 4.13
 -2 6 -14 -18.49 11.48
 -2 6 -14 -9.4 11.35
 -2 6 -14 -3.33 5.71
 -2 6 -14 9.11 7.5
 -2 6 -14 -2.22 4.74
 -2 6 -15 2.37 3.99
 -2 6 -15 -1.78 3.08
 -2 6 -15 4.69 10.89
 -2 6 -15 -2.12 3.29
 -2 6 -15 -5.63 6.92
 -2 6 -15 4.42 7.15
 -2 6 -15 -0.25 5.56
 -2 6 -15 10.07 9.22
 -2 6 -15 -9.62 8.92
 -2 6 -16 7.76 5.09
 -2 6 -16 -2.58 5.34
 -2 6 -16 -2.51 7.95
 -2 6 -16 3.92 4.47
 -2 6 -16 -6.41 11.16
 -2 6 -16 15.7 11.27
 -2 6 -16 11.09 5.62
 -2 6 -16 5.61 13.57
 -2 6 -17 2.72 3.91
 -2 6 -17 6.11 4.46
 -2 6 -17 -1.03 12.34
 -2 6 -17 5.56 3.25
 -2 6 -17 5.64 3.14
 -2 6 -17 -1.46 5.85
 -2 6 -17 -5.86 10.23
 -2 6 -17 -7.35 5.33
 -2 6 -18 9.86 4.99
 -2 6 -18 0.28 3.71
 -2 6 -19 3.38 3.75
 -2 6 -19 3.74 4.03
 -2 6 -19 11.97 4.53
 -2 6 -19 9.28 3.69
 -2 6 -19 15.66 7.04
 -2 6 -19 13.29 13.97
 -2 6 -20 14.12 4.43
 -2 6 -20 15.38 4.79
 -2 6 -20 4.41 11.25
 -2 6 -20 11.71 4.83
 -2 6 -20 8.19 4.03
 -2 6 -20 5.62 4.58
 -2 6 -21 8.34 3.61
 -2 6 -21 8.44 3.02
 -2 6 -21 4.37 7.17
 -2 6 -21 11.4 14.31
 -2 6 -21 13.39 4.91
 -2 6 -21 7.22 5.25
 -2 6 -22 6.76 3.05
 -2 6 -22 4.2 2.13
 -2 6 -22 8.03 3.43
 -2 6 -22 7.16 5.88
 -2 6 -22 4.08 3.52
 -2 6 -22 10.61 10.39
 -2 6 -23 3.81 3.03
 -2 6 -23 3.8 2.07
 -2 6 -23 -3.44 8
 -2 6 -24 1.99 2.77
 2 -5 -23 3.36 1.93
 2 -5 -23 5.8 3.2
 2 -5 -22 9.25 2.95
 2 -5 -22 8.98 3.86
 2 -5 -22 9.77 3.99
 2 -5 -22 8.81 2.96
 2 -5 -21 27.13 5.16
 2 -5 -21 33.25 5.44
 2 -5 -21 31.32 6.64
 2 -5 -21 19.22 6.68
 2 -5 -21 32.89 6.82
 2 -5 -20 17 4.6
 2 -5 -20 20.86 4.8
 2 -5 -20 25.17 6.8
 2 -5 -20 22.04 7.72
 2 -5 -20 24.17 6.36
 2 -5 -19 66.31 8.55
 2 -5 -19 65.21 9.1
 2 -5 -19 77.44 12.62
 2 -5 -19 74 10.96
 2 -5 -19 69.88 11
 2 -5 -18 19.7 5.68
 2 -5 -18 17.83 4.82
 2 -5 -18 19.45 6.57
 2 -5 -17 1.24 2.52
 2 -5 -17 3.29 2.97
 2 -5 -17 -0.37 3.2
 2 -5 -17 -4.13 5.98
 2 -5 -17 -3.95 6.12
 2 -5 -17 -0.97 3.86
 2 -5 -16 4.02 5.3
 2 -5 -16 3.2 3.99
 2 -5 -16 8.41 5.97
 2 -5 -16 6.28 9.61
 2 -5 -16 8.37 5.02
 2 -5 -15 4.3 3.6
 2 -5 -15 2.96 5.22
 2 -5 -15 -7.33 6.53
 2 -5 -15 1.25 5.54
 2 -5 -15 -0.71 3.55
 2 -5 -15 -3.8 2.8
 2 -5 -15 5.92 7.57
 2 -5 -15 -0.25 4.31
 2 -5 -14 17.13 7.07
 2 -5 -14 9.44 5.58
 2 -5 -14 13.76 10.52
 2 -5 -14 6.1 3.3
 2 -5 -14 13.55 7
 2 -5 -14 12.09 3.54
 2 -5 -14 11.18 5.93
 2 -5 -14 13.47 7.65
 2 -5 -13 223.86 26.1
 2 -5 -13 269.05 21.42
 2 -5 -13 228.72 21.61
 2 -5 -13 282.8 17.35
 2 -5 -13 242.88 22.39
 2 -5 -13 213.26 27.19
 2 -5 -13 252.89 24.13
 2 -5 -13 254.12 19.63
 2 -5 -12 222.45 25.79
 2 -5 -12 254.84 18.91
 2 -5 -12 259.82 20.79
 2 -5 -12 239.82 22.2
 2 -5 -12 238.92 15.72
 2 -5 -12 251.63 22.36
 2 -5 -12 224.85 26.9
 2 -5 -12 257.96 23.12
 2 -5 -12 243.93 19
 2 -5 -11 53.46 8.9
 2 -5 -11 44.02 8.52
 2 -5 -11 57.4 8.13
 2 -5 -11 46.88 10.13
 2 -5 -11 30.93 10.05
 2 -5 -11 42.19 9.99
 2 -5 -11 37.58 9.22
 2 -5 -11 46.65 12.15
 2 -5 -10 9.89 5.25
 2 -5 -10 5.04 6.06
 2 -5 -10 7.64 6.94
 2 -5 -10 8.96 4.55
 2 -5 -10 9.38 3.6
 2 -5 -10 4.71 2.54
 2 -5 -10 -2.3 4.31
 2 -5 -10 7.99 4.52
 2 -5 -10 2.75 3.88
 2 -5 -9 71.28 13.66
 2 -5 -9 66.43 11.37
 2 -5 -9 78.39 13.65
 2 -5 -9 84.97 12.09
 2 -5 -9 65.09 10.79
 2 -5 -9 78.62 9.29
 2 -5 -9 65.09 9.35
 2 -5 -9 71.33 8.34
 2 -5 -9 64.8 9.72
 2 -5 -8 293.4 25.17
 2 -5 -8 306.31 21.2
 2 -5 -8 257.4 20.72
 2 -5 -8 238.95 22.72
 2 -5 -8 316.4 16.98
 2 -5 -8 275.01 23.46
 2 -5 -8 302.72 17.4
 2 -5 -8 293.94 16.14
 2 -5 -8 266.1 19.53
 2 -5 -8 300.1 19.96
 2 -5 -7 42.33 7.68
 2 -5 -7 41.62 7.23
 2 -5 -7 25.1 7.48
 2 -5 -7 31.82 7.84
 2 -5 -7 41.01 9.63
 2 -5 -7 25.42 8.57
 2 -5 -7 43.73 6.86
 2 -5 -6 1490.95 41.02
 2 -5 -6 1524.73 40.64
 2 -5 -6 1476.48 41.34
 2 -5 -6 1502.37 40.05
 2 -5 -5 824.61 29.78
 2 -5 -5 830.43 28.86
 2 -5 -5 800.88 30.07
 2 -5 -5 774.31 29.92
 -2 5 4 8.61 4.62
 2 -5 -4 12.75 5.12
 2 -5 -3 519.19 25.27
 -2 5 3 463.39 24.15
 2 -5 -2 1158.32 38.04
 -2 5 2 1089.69 37.09
 2 -5 -1 1685.68 46.15
 -2 5 1 1627.03 45.3
 2 -5 0 282.77 19.51
 -2 5 0 279.31 19.14
 2 -5 1 1741.73 47.19
 -2 5 -1 1726.23 46.66
 2 -5 2 1746.44 46.87
 -2 5 -2 1787.66 47.33
 -2 5 -3 32.83 7.77
 2 -5 3 32.41 7.26
 2 -5 4 91.03 10.89
 -2 5 -4 94.98 10.99
 -2 5 -5 2512.47 45.83
 2 -5 5 2532.24 53.67
 -2 5 -5 2529.59 55.11
 2 -5 6 818.5 29.82
 -2 5 -6 766.5 30.08
 -2 5 -7 42.66 11.85
 -2 5 -7 42.14 8.49
 2 -5 7 35.41 7.04
 -2 5 -7 37.72 6.81
 -2 5 -8 300.5 21.5
 -2 5 -8 272.74 17.3
 -2 5 -8 315.08 17.4
 -2 5 -8 325.26 18.55
 -2 5 -8 302.31 17.88
 -2 5 -8 356.95 29.63
 2 -5 8 281.72 16.47
 -2 5 -8 329.29 23.1
 -2 5 -9 84.58 15.56
 -2 5 -9 80.39 12
 -2 5 -9 75.45 9.56
 -2 5 -9 72.68 9.54
 -2 5 -9 61.88 8.82
 -2 5 -9 68.9 11.26
 -2 5 -9 65.06 8.75
 -2 5 -9 58.79 8.97
 -2 5 -10 65.4 15.76
 -2 5 -10 87.37 13.09
 -2 5 -10 65.47 10.07
 -2 5 -10 88.05 10.54
 -2 5 -10 72.83 9.53
 -2 5 -10 83.45 10.17
 -2 5 -10 101.31 12.86
 -2 5 -10 85.28 10.45
 -2 5 -10 94.41 10.15
 -2 5 -11 79.72 17.04
 -2 5 -11 70.88 11.41
 -2 5 -11 78.99 10.58
 -2 5 -11 82.19 12.99
 -2 5 -11 92.24 11.86
 -2 5 -11 75.04 10.06
[truncated: 2,047,955 more chars]
